# Supplementary material for: Discriminating three motor imagery states of the same joint for brain-computer interface
Source: PeerJ. 2021 Aug 24;9:e12027. doi: 10.7717/peerj.12027 (PMC8395581; doi:10.7717/peerj.12027)
Supplement: Supplemental Information 1 [file peerj-09-12027-s001.zip › dataset/C/01-10-04.11.17.17.13.45.csv]

title:10	recorded:04.11.17 17.13.45	sampling:128	subject:01	labels:COUNTER INTERPOLATED AF3 F7 F3 FC5 T7 P7 O1 O2 P8 T8 FC6 F4 F8 AF4 RAW_CQ GYROX GYROY MARKER MARKER_HARDWARE SYNC TIME_STAMP_s TIME_STAMP_ms CQ_AF3 CQ_F7 CQ_F3 CQ_FC5 CQ_T7 CQ_P7 CQ_O1 CQ_O2 CQ_P8 CQ_T8 CQ_FC6 CQ_F4 CQ_F8 CQ_AF4 CQ_CMS CQ_DRL	chan:40	units:emotiv
9.00000000000000000000	0.00000000000000000000	4175.89746093750000000000	4165.12792968750000000000	4187.69238281250000000000	4131.28173828125000000000	4178.97412109375000000000	4169.23046875000000000000	4175.38427734375000000000	4174.87158203125000000000	4167.69238281250000000000	4171.79492187500000000000	4169.74365234375000000000	3612.82031250000000000000	4161.53857421875000000000	4144.61523437500000000000	3100.00000000000000000000	10248.00000000000000000000	10227.00000000000000000000	0.00000000000000000000	0.00000000000000000000	0.00000000000000000000	1887.00000000000000000000	224.00000000000000000000	0.00000000000000000000	0.00000000000000000000	0.00000000000000000000	0.00000000000000000000	0.00000000000000000000	0.00000000000000000000	0.00000000000000000000	0.00000000000000000000	0.00000000000000000000	4.00000000000000000000	0.00000000000000000000	0.00000000000000000000	0.00000000000000000000	0.00000000000000000000	0.00000000000000000000	0.00000000000000000000
10.00000000000000000000	0.00000000000000000000	4171.79492187500000000000	4179.48730468750000000000	4189.23046875000000000000	4159.48730468750000000000	4186.15380859375000000000	4176.92285156250000000000	4172.30761718750000000000	4183.58984375000000000000	4186.66650390625000000000	4186.15380859375000000000	4184.10253906250000000000	3627.69213867187500000000	4181.53857421875000000000	4152.82031250000000000000	3504.00000000000000000000	10248.00000000000000000000	10227.00000000000000000000	0.00000000000000000000	0.00000000000000000000	0.00000000000000000000	1887.00000000000000000000	232.00000000000000000000	0.00000000000000000000	0.00000000000000000000	0.00000000000000000000	0.00000000000000000000	0.00000000000000000000	0.00000000000000000000	0.00000000000000000000	0.00000000000000000000	0.00000000000000000000	4.00000000000000000000	4.00000000000000000000	0.00000000000000000000	0.00000000000000000000	0.00000000000000000000	0.00000000000000000000	0.00000000000000000000
11.00000000000000000000	0.00000000000000000000	4186.15380859375000000000	4183.07666015625000000000	4203.07666015625000000000	4182.05126953125000000000	4180.51269531250000000000	4172.82031250000000000000	4165.12792968750000000000	4180.51269531250000000000	4198.46142578125000000000	4179.48730468750000000000	4197.94873046875000000000	3643.58959960937500000000	4195.89746093750000000000	4161.53857421875000000000	3320.00000000000000000000	10248.00000000000000000000	10229.00000000000000000000	0.00000000000000000000	0.00000000000000000000	0.00000000000000000000	1887.00000000000000000000	241.00000000000000000000	0.00000000000000000000	0.00000000000000000000	0.00000000000000000000	0.00000000000000000000	0.00000000000000000000	0.00000000000000000000	0.00000000000000000000	0.00000000000000000000	0.00000000000000000000	4.00000000000000000000	4.00000000000000000000	4.00000000000000000000	0.00000000000000000000	0.00000000000000000000	0.00000000000000000000	0.00000000000000000000
12.00000000000000000000	0.00000000000000000000	4178.97412109375000000000	4190.76904296875000000000	4200.00000000000000000000	4178.46142578125000000000	4192.82031250000000000000	4180.00000000000000000000	4173.84619140625000000000	4182.56396484375000000000	4190.76904296875000000000	4168.20507812500000000000	4196.41015625000000000000	3656.41015625000000000000	4194.35888671875000000000	4170.25634765625000000000	2769.00000000000000000000	10248.00000000000000000000	10229.00000000000000000000	0.00000000000000000000	0.00000000000000000000	0.00000000000000000000	1887.00000000000000000000	248.00000000000000000000	0.00000000000000000000	0.00000000000000000000	0.00000000000000000000	0.00000000000000000000	0.00000000000000000000	0.00000000000000000000	0.00000000000000000000	0.00000000000000000000	0.00000000000000000000	4.00000000000000000000	4.00000000000000000000	4.00000000000000000000	4.00000000000000000000	0.00000000000000000000	0.00000000000000000000	0.00000000000000000000
13.00000000000000000000	0.00000000000000000000	4171.79492187500000000000	4180.51269531250000000000	4193.33300781250000000000	4167.17919921875000000000	4191.79492187500000000000	4187.69238281250000000000	4171.79492187500000000000	4178.46142578125000000000	4180.51269531250000000000	4163.07666015625000000000	4178.46142578125000000000	3666.66650390625000000000	4169.74365234375000000000	4170.25634765625000000000	2584.00000000000000000000	10246.00000000000000000000	10228.00000000000000000000	0.00000000000000000000	0.00000000000000000000	0.00000000000000000000	1887.00000000000000000000	257.00000000000000000000	0.00000000000000000000	0.00000000000000000000	0.00000000000000000000	0.00000000000000000000	0.00000000000000000000	0.00000000000000000000	0.00000000000000000000	0.00000000000000000000	0.00000000000000000000	4.00000000000000000000	4.00000000000000000000	4.00000000000000000000	4.00000000000000000000	4.00000000000000000000	0.00000000000000000000	0.00000000000000000000
14.00000000000000000000	0.00000000000000000000	4176.92285156250000000000	4168.20507812500000000000	4193.33300781250000000000	4155.89746093750000000000	4177.43603515625000000000	4184.10253906250000000000	4166.66650390625000000000	4168.71777343750000000000	4179.48730468750000000000	4160.00000000000000000000	4157.94873046875000000000	3667.69213867187500000000	4163.07666015625000000000	4162.05126953125000000000	3504.00000000000000000000	10246.00000000000000000000	10228.00000000000000000000	0.00000000000000000000	0.00000000000000000000	0.00000000000000000000	1887.00000000000000000000	265.00000000000000000000	0.00000000000000000000	0.00000000000000000000	0.00000000000000000000	0.00000000000000000000	0.00000000000000000000	0.00000000000000000000	0.00000000000000000000	0.00000000000000000000	0.00000000000000000000	4.00000000000000000000	4.00000000000000000000	4.00000000000000000000	4.00000000000000000000	4.00000000000000000000	0.00000000000000000000	0.00000000000000000000
15.00000000000000000000	0.00000000000000000000	4172.82031250000000000000	4170.25634765625000000000	4186.15380859375000000000	4145.64111328125000000000	4182.56396484375000000000	4177.94873046875000000000	4177.94873046875000000000	4172.30761718750000000000	4171.28173828125000000000	4164.10253906250000000000	4175.38427734375000000000	3671.28198242187500000000	4178.97412109375000000000	4152.30761718750000000000	3320.00000000000000000000	10248.00000000000000000000	10230.00000000000000000000	0.00000000000000000000	0.00000000000000000000	0.00000000000000000000	1887.00000000000000000000	274.00000000000000000000	0.00000000000000000000	0.00000000000000000000	0.00000000000000000000	0.00000000000000000000	0.00000000000000000000	0.00000000000000000000	0.00000000000000000000	0.00000000000000000000	0.00000000000000000000	4.00000000000000000000	4.00000000000000000000	4.00000000000000000000	4.00000000000000000000	4.00000000000000000000	0.00000000000000000000	0.00000000000000000000
16.00000000000000000000	0.00000000000000000000	4180.51269531250000000000	4165.64111328125000000000	4192.30761718750000000000	4149.23046875000000000000	4168.71777343750000000000	4159.48730468750000000000	4168.71777343750000000000	4168.20507812500000000000	4156.41015625000000000000	4161.53857421875000000000	4191.28173828125000000000	3680.51269531250000000000	4171.79492187500000000000	4146.66650390625000000000	0.00000000000000000000	10248.00000000000000000000	10230.00000000000000000000	0.00000000000000000000	0.00000000000000000000	0.00000000000000000000	1887.00000000000000000000	281.00000000000000000000	0.00000000000000000000	0.00000000000000000000	0.00000000000000000000	0.00000000000000000000	0.00000000000000000000	0.00000000000000000000	0.00000000000000000000	0.00000000000000000000	0.00000000000000000000	4.00000000000000000000	4.00000000000000000000	4.00000000000000000000	4.00000000000000000000	4.00000000000000000000	0.00000000000000000000	0.00000000000000000000
17.00000000000000000000	0.00000000000000000000	4173.33300781250000000000	4177.94873046875000000000	4193.84619140625000000000	4173.33300781250000000000	4160.00000000000000000000	4157.94873046875000000000	4161.53857421875000000000	4173.84619140625000000000	4180.00000000000000000000	4163.07666015625000000000	4176.92285156250000000000	3689.74340820312500000000	4178.46142578125000000000	4164.10253906250000000000	0.00000000000000000000	10247.00000000000000000000	10227.00000000000000000000	0.00000000000000000000	0.00000000000000000000	0.00000000000000000000	1887.00000000000000000000	288.00000000000000000000	0.00000000000000000000	0.00000000000000000000	0.00000000000000000000	0.00000000000000000000	0.00000000000000000000	0.00000000000000000000	0.00000000000000000000	0.00000000000000000000	0.00000000000000000000	4.00000000000000000000	4.00000000000000000000	4.00000000000000000000	4.00000000000000000000	4.00000000000000000000	0.00000000000000000000	0.00000000000000000000
18.00000000000000000000	0.00000000000000000000	4175.38427734375000000000	4187.17919921875000000000	4192.30761718750000000000	4182.56396484375000000000	4171.28173828125000000000	4163.58984375000000000000	4160.00000000000000000000	4177.94873046875000000000	4195.89746093750000000000	4161.53857421875000000000	4161.02539062500000000000	3706.15380859375000000000	4186.66650390625000000000	4179.48730468750000000000	0.00000000000000000000	10247.00000000000000000000	10227.00000000000000000000	0.00000000000000000000	0.00000000000000000000	0.00000000000000000000	1887.00000000000000000000	297.00000000000000000000	0.00000000000000000000	0.00000000000000000000	0.00000000000000000000	0.00000000000000000000	0.00000000000000000000	0.00000000000000000000	0.00000000000000000000	0.00000000000000000000	0.00000000000000000000	4.00000000000000000000	4.00000000000000000000	4.00000000000000000000	4.00000000000000000000	4.00000000000000000000	0.00000000000000000000	0.00000000000000000000
19.00000000000000000000	0.00000000000000000000	4194.35888671875000000000	4183.58984375000000000000	4207.69238281250000000000	4173.84619140625000000000	4188.71777343750000000000	4169.23046875000000000000	4156.41015625000000000000	4175.89746093750000000000	4185.12792968750000000000	4165.64111328125000000000	4173.84619140625000000000	3722.56396484375000000000	4182.56396484375000000000	4186.66650390625000000000	0.00000000000000000000	10246.00000000000000000000	10228.00000000000000000000	0.00000000000000000000	0.00000000000000000000	0.00000000000000000000	1887.00000000000000000000	304.00000000000000000000	0.00000000000000000000	0.00000000000000000000	0.00000000000000000000	0.00000000000000000000	0.00000000000000000000	0.00000000000000000000	0.00000000000000000000	0.00000000000000000000	0.00000000000000000000	4.00000000000000000000	4.00000000000000000000	4.00000000000000000000	4.00000000000000000000	4.00000000000000000000	0.00000000000000000000	0.00000000000000000000
20.00000000000000000000	0.00000000000000000000	4185.12792968750000000000	4187.69238281250000000000	4205.12792968750000000000	4175.38427734375000000000	4191.79492187500000000000	4173.33300781250000000000	4158.46142578125000000000	4185.64111328125000000000	4193.84619140625000000000	4183.07666015625000000000	4204.61523437500000000000	3728.20507812500000000000	4194.35888671875000000000	4193.84619140625000000000	0.00000000000000000000	10246.00000000000000000000	10228.00000000000000000000	0.00000000000000000000	0.00000000000000000000	0.00000000000000000000	1887.00000000000000000000	312.00000000000000000000	0.00000000000000000000	0.00000000000000000000	0.00000000000000000000	0.00000000000000000000	0.00000000000000000000	0.00000000000000000000	0.00000000000000000000	0.00000000000000000000	0.00000000000000000000	4.00000000000000000000	4.00000000000000000000	4.00000000000000000000	4.00000000000000000000	4.00000000000000000000	0.00000000000000000000	0.00000000000000000000
21.00000000000000000000	0.00000000000000000000	4177.43603515625000000000	4180.51269531250000000000	4186.66650390625000000000	4173.33300781250000000000	4172.82031250000000000000	4164.10253906250000000000	4153.84619140625000000000	4177.94873046875000000000	4196.41015625000000000000	4172.82031250000000000000	4200.00000000000000000000	3726.66650390625000000000	4194.87158203125000000000	4179.48730468750000000000	0.00000000000000000000	10248.00000000000000000000	10228.00000000000000000000	0.00000000000000000000	0.00000000000000000000	0.00000000000000000000	1887.00000000000000000000	319.00000000000000000000	0.00000000000000000000	0.00000000000000000000	0.00000000000000000000	0.00000000000000000000	0.00000000000000000000	0.00000000000000000000	0.00000000000000000000	0.00000000000000000000	0.00000000000000000000	4.00000000000000000000	4.00000000000000000000	4.00000000000000000000	4.00000000000000000000	4.00000000000000000000	0.00000000000000000000	0.00000000000000000000
22.00000000000000000000	0.00000000000000000000	4167.69238281250000000000	4169.23046875000000000000	4173.33300781250000000000	4171.79492187500000000000	4179.48730468750000000000	4175.38427734375000000000	4158.46142578125000000000	4168.20507812500000000000	4184.61523437500000000000	4164.61523437500000000000	4182.05126953125000000000	3721.02563476562500000000	4191.79492187500000000000	4158.46142578125000000000	0.00000000000000000000	10248.00000000000000000000	10228.00000000000000000000	0.00000000000000000000	0.00000000000000000000	0.00000000000000000000	1887.00000000000000000000	326.00000000000000000000	0.00000000000000000000	0.00000000000000000000	0.00000000000000000000	0.00000000000000000000	0.00000000000000000000	0.00000000000000000000	0.00000000000000000000	0.00000000000000000000	0.00000000000000000000	4.00000000000000000000	4.00000000000000000000	4.00000000000000000000	4.00000000000000000000	4.00000000000000000000	0.00000000000000000000	0.00000000000000000000
23.00000000000000000000	0.00000000000000000000	4163.58984375000000000000	4162.56396484375000000000	4172.30761718750000000000	4178.97412109375000000000	4177.43603515625000000000	4176.92285156250000000000	4156.41015625000000000000	4161.02539062500000000000	4162.05126953125000000000	4146.66650390625000000000	4169.23046875000000000000	3722.56396484375000000000	4182.05126953125000000000	4145.64111328125000000000	0.00000000000000000000	10247.00000000000000000000	10229.00000000000000000000	0.00000000000000000000	0.00000000000000000000	0.00000000000000000000	1887.00000000000000000000	334.00000000000000000000	0.00000000000000000000	0.00000000000000000000	0.00000000000000000000	0.00000000000000000000	0.00000000000000000000	0.00000000000000000000	0.00000000000000000000	0.00000000000000000000	0.00000000000000000000	4.00000000000000000000	4.00000000000000000000	4.00000000000000000000	4.00000000000000000000	4.00000000000000000000	0.00000000000000000000	0.00000000000000000000
24.00000000000000000000	0.00000000000000000000	4168.71777343750000000000	4164.10253906250000000000	4176.92285156250000000000	4170.76904296875000000000	4159.48730468750000000000	4159.48730468750000000000	4156.41015625000000000000	4157.94873046875000000000	4152.82031250000000000000	4125.12792968750000000000	4146.66650390625000000000	3733.33325195312500000000	4169.74365234375000000000	4149.23046875000000000000	0.00000000000000000000	10247.00000000000000000000	10229.00000000000000000000	0.00000000000000000000	0.00000000000000000000	0.00000000000000000000	1887.00000000000000000000	341.00000000000000000000	0.00000000000000000000	0.00000000000000000000	0.00000000000000000000	0.00000000000000000000	0.00000000000000000000	0.00000000000000000000	0.00000000000000000000	0.00000000000000000000	0.00000000000000000000	4.00000000000000000000	4.00000000000000000000	4.00000000000000000000	4.00000000000000000000	4.00000000000000000000	0.00000000000000000000	0.00000000000000000000
25.00000000000000000000	0.00000000000000000000	4160.00000000000000000000	4168.71777343750000000000	4172.82031250000000000000	4158.46142578125000000000	4171.28173828125000000000	4156.41015625000000000000	4168.71777343750000000000	4172.82031250000000000000	4176.92285156250000000000	4151.79492187500000000000	4147.69238281250000000000	3744.10253906250000000000	4177.94873046875000000000	4165.64111328125000000000	0.00000000000000000000	10248.00000000000000000000	10230.00000000000000000000	0.00000000000000000000	0.00000000000000000000	0.00000000000000000000	1887.00000000000000000000	349.00000000000000000000	0.00000000000000000000	0.00000000000000000000	0.00000000000000000000	0.00000000000000000000	0.00000000000000000000	0.00000000000000000000	0.00000000000000000000	0.00000000000000000000	0.00000000000000000000	4.00000000000000000000	4.00000000000000000000	4.00000000000000000000	4.00000000000000000000	4.00000000000000000000	0.00000000000000000000	0.00000000000000000000
26.00000000000000000000	0.00000000000000000000	4169.74365234375000000000	4163.07666015625000000000	4174.35888671875000000000	4169.74365234375000000000	4174.35888671875000000000	4156.92285156250000000000	4165.64111328125000000000	4180.00000000000000000000	4185.64111328125000000000	4163.58984375000000000000	4181.53857421875000000000	3753.33325195312500000000	4178.46142578125000000000	4170.25634765625000000000	0.00000000000000000000	10248.00000000000000000000	10230.00000000000000000000	0.00000000000000000000	0.00000000000000000000	0.00000000000000000000	1887.00000000000000000000	357.00000000000000000000	0.00000000000000000000	0.00000000000000000000	0.00000000000000000000	0.00000000000000000000	0.00000000000000000000	0.00000000000000000000	0.00000000000000000000	0.00000000000000000000	0.00000000000000000000	4.00000000000000000000	4.00000000000000000000	4.00000000000000000000	4.00000000000000000000	4.00000000000000000000	0.00000000000000000000	0.00000000000000000000
27.00000000000000000000	0.00000000000000000000	4173.33300781250000000000	4174.35888671875000000000	4174.35888671875000000000	4177.94873046875000000000	4164.61523437500000000000	4166.15380859375000000000	4158.46142578125000000000	4170.25634765625000000000	4178.97412109375000000000	4156.92285156250000000000	4196.92285156250000000000	3761.53833007812500000000	4183.07666015625000000000	4174.87158203125000000000	0.00000000000000000000	10248.00000000000000000000	10230.00000000000000000000	0.00000000000000000000	0.00000000000000000000	0.00000000000000000000	1887.00000000000000000000	366.00000000000000000000	0.00000000000000000000	0.00000000000000000000	0.00000000000000000000	0.00000000000000000000	0.00000000000000000000	0.00000000000000000000	0.00000000000000000000	0.00000000000000000000	0.00000000000000000000	4.00000000000000000000	4.00000000000000000000	4.00000000000000000000	4.00000000000000000000	4.00000000000000000000	0.00000000000000000000	0.00000000000000000000
28.00000000000000000000	0.00000000000000000000	4175.38427734375000000000	4183.07666015625000000000	4184.10253906250000000000	4163.58984375000000000000	4162.05126953125000000000	4166.66650390625000000000	4144.61523437500000000000	4151.28173828125000000000	4171.28173828125000000000	4169.74365234375000000000	4176.92285156250000000000	3777.43579101562500000000	4194.35888671875000000000	4179.48730468750000000000	0.00000000000000000000	10248.00000000000000000000	10230.00000000000000000000	0.00000000000000000000	0.00000000000000000000	0.00000000000000000000	1887.00000000000000000000	374.00000000000000000000	0.00000000000000000000	0.00000000000000000000	0.00000000000000000000	0.00000000000000000000	0.00000000000000000000	0.00000000000000000000	0.00000000000000000000	0.00000000000000000000	0.00000000000000000000	4.00000000000000000000	4.00000000000000000000	4.00000000000000000000	4.00000000000000000000	4.00000000000000000000	0.00000000000000000000	0.00000000000000000000
29.00000000000000000000	0.00000000000000000000	4182.05126953125000000000	4164.61523437500000000000	4195.89746093750000000000	4163.07666015625000000000	4171.79492187500000000000	4156.41015625000000000000	4132.30761718750000000000	4147.17919921875000000000	4167.17919921875000000000	4165.12792968750000000000	4163.07666015625000000000	3790.25634765625000000000	4187.17919921875000000000	4172.30761718750000000000	0.00000000000000000000	10249.00000000000000000000	10229.00000000000000000000	0.00000000000000000000	0.00000000000000000000	0.00000000000000000000	1887.00000000000000000000	382.00000000000000000000	0.00000000000000000000	0.00000000000000000000	0.00000000000000000000	0.00000000000000000000	0.00000000000000000000	0.00000000000000000000	0.00000000000000000000	0.00000000000000000000	0.00000000000000000000	4.00000000000000000000	4.00000000000000000000	4.00000000000000000000	4.00000000000000000000	4.00000000000000000000	0.00000000000000000000	0.00000000000000000000
30.00000000000000000000	0.00000000000000000000	4157.43603515625000000000	4147.17919921875000000000	4172.82031250000000000000	4163.58984375000000000000	4185.64111328125000000000	4152.30761718750000000000	4140.51269531250000000000	4159.48730468750000000000	4172.30761718750000000000	4138.97412109375000000000	4151.28173828125000000000	3787.17944335937500000000	4166.66650390625000000000	4157.43603515625000000000	0.00000000000000000000	10249.00000000000000000000	10229.00000000000000000000	0.00000000000000000000	0.00000000000000000000	0.00000000000000000000	1887.00000000000000000000	391.00000000000000000000	0.00000000000000000000	0.00000000000000000000	0.00000000000000000000	0.00000000000000000000	0.00000000000000000000	0.00000000000000000000	0.00000000000000000000	0.00000000000000000000	0.00000000000000000000	4.00000000000000000000	4.00000000000000000000	4.00000000000000000000	4.00000000000000000000	4.00000000000000000000	0.00000000000000000000	0.00000000000000000000
31.00000000000000000000	0.00000000000000000000	4159.48730468750000000000	4140.51269531250000000000	4163.07666015625000000000	4151.79492187500000000000	4173.33300781250000000000	4152.30761718750000000000	4156.41015625000000000000	4161.02539062500000000000	4172.30761718750000000000	4122.56396484375000000000	4134.87158203125000000000	3786.66650390625000000000	4145.12792968750000000000	4145.12792968750000000000	0.00000000000000000000	10249.00000000000000000000	10228.00000000000000000000	0.00000000000000000000	0.00000000000000000000	0.00000000000000000000	1887.00000000000000000000	399.00000000000000000000	0.00000000000000000000	0.00000000000000000000	0.00000000000000000000	0.00000000000000000000	0.00000000000000000000	0.00000000000000000000	0.00000000000000000000	0.00000000000000000000	0.00000000000000000000	4.00000000000000000000	4.00000000000000000000	4.00000000000000000000	4.00000000000000000000	4.00000000000000000000	0.00000000000000000000	0.00000000000000000000
32.00000000000000000000	0.00000000000000000000	4168.71777343750000000000	4157.94873046875000000000	4173.33300781250000000000	4164.10253906250000000000	4157.94873046875000000000	4168.71777343750000000000	4175.89746093750000000000	4169.23046875000000000000	4176.41015625000000000000	4146.66650390625000000000	4164.61523437500000000000	3796.41015625000000000000	4154.87158203125000000000	4155.89746093750000000000	0.00000000000000000000	10249.00000000000000000000	10228.00000000000000000000	0.00000000000000000000	0.00000000000000000000	0.00000000000000000000	1887.00000000000000000000	407.00000000000000000000	0.00000000000000000000	0.00000000000000000000	0.00000000000000000000	0.00000000000000000000	0.00000000000000000000	0.00000000000000000000	0.00000000000000000000	0.00000000000000000000	0.00000000000000000000	4.00000000000000000000	4.00000000000000000000	4.00000000000000000000	4.00000000000000000000	4.00000000000000000000	0.00000000000000000000	0.00000000000000000000
33.00000000000000000000	0.00000000000000000000	4169.74365234375000000000	4177.43603515625000000000	4180.51269531250000000000	4180.51269531250000000000	4164.10253906250000000000	4176.92285156250000000000	4181.53857421875000000000	4173.33300781250000000000	4173.84619140625000000000	4172.82031250000000000000	4194.35888671875000000000	3821.02563476562500000000	4181.53857421875000000000	4176.41015625000000000000	0.00000000000000000000	10248.00000000000000000000	10228.00000000000000000000	0.00000000000000000000	0.00000000000000000000	0.00000000000000000000	1887.00000000000000000000	416.00000000000000000000	0.00000000000000000000	0.00000000000000000000	0.00000000000000000000	0.00000000000000000000	0.00000000000000000000	0.00000000000000000000	0.00000000000000000000	0.00000000000000000000	0.00000000000000000000	4.00000000000000000000	4.00000000000000000000	4.00000000000000000000	4.00000000000000000000	4.00000000000000000000	0.00000000000000000000	0.00000000000000000000
34.00000000000000000000	0.00000000000000000000	4183.07666015625000000000	4173.84619140625000000000	4189.23046875000000000000	4154.35888671875000000000	4166.15380859375000000000	4162.05126953125000000000	4170.25634765625000000000	4164.61523437500000000000	4158.46142578125000000000	4158.97412109375000000000	4173.84619140625000000000	3844.61523437500000000000	4181.53857421875000000000	4186.66650390625000000000	0.00000000000000000000	10248.00000000000000000000	10228.00000000000000000000	0.00000000000000000000	0.00000000000000000000	0.00000000000000000000	1887.00000000000000000000	424.00000000000000000000	0.00000000000000000000	0.00000000000000000000	0.00000000000000000000	0.00000000000000000000	0.00000000000000000000	0.00000000000000000000	0.00000000000000000000	0.00000000000000000000	0.00000000000000000000	4.00000000000000000000	4.00000000000000000000	4.00000000000000000000	4.00000000000000000000	4.00000000000000000000	0.00000000000000000000	0.00000000000000000000
35.00000000000000000000	0.00000000000000000000	4164.10253906250000000000	4157.43603515625000000000	4175.38427734375000000000	4131.79492187500000000000	4148.20507812500000000000	4138.97412109375000000000	4150.25634765625000000000	4156.92285156250000000000	4153.33300781250000000000	4133.33300781250000000000	4154.35888671875000000000	3838.46142578125000000000	4163.07666015625000000000	4173.84619140625000000000	0.00000000000000000000	10247.00000000000000000000	10228.00000000000000000000	0.00000000000000000000	0.00000000000000000000	0.00000000000000000000	1887.00000000000000000000	433.00000000000000000000	0.00000000000000000000	0.00000000000000000000	0.00000000000000000000	0.00000000000000000000	0.00000000000000000000	0.00000000000000000000	0.00000000000000000000	0.00000000000000000000	0.00000000000000000000	4.00000000000000000000	4.00000000000000000000	4.00000000000000000000	4.00000000000000000000	4.00000000000000000000	0.00000000000000000000	0.00000000000000000000
36.00000000000000000000	0.00000000000000000000	4160.51269531250000000000	4145.12792968750000000000	4168.71777343750000000000	4158.97412109375000000000	4141.02539062500000000000	4126.66650390625000000000	4135.38427734375000000000	4139.48730468750000000000	4150.76904296875000000000	4131.28173828125000000000	4155.89746093750000000000	3825.64086914062500000000	4161.53857421875000000000	4151.79492187500000000000	0.00000000000000000000	10247.00000000000000000000	10228.00000000000000000000	0.00000000000000000000	0.00000000000000000000	0.00000000000000000000	1887.00000000000000000000	440.00000000000000000000	0.00000000000000000000	0.00000000000000000000	0.00000000000000000000	0.00000000000000000000	0.00000000000000000000	0.00000000000000000000	0.00000000000000000000	0.00000000000000000000	0.00000000000000000000	4.00000000000000000000	4.00000000000000000000	4.00000000000000000000	4.00000000000000000000	4.00000000000000000000	0.00000000000000000000	0.00000000000000000000
37.00000000000000000000	0.00000000000000000000	4180.51269531250000000000	4180.00000000000000000000	4187.17919921875000000000	4196.92285156250000000000	4187.17919921875000000000	4159.48730468750000000000	4153.84619140625000000000	4150.76904296875000000000	4180.00000000000000000000	4167.69238281250000000000	4177.43603515625000000000	3843.07690429687500000000	4192.82031250000000000000	4171.79492187500000000000	0.00000000000000000000	10246.00000000000000000000	10229.00000000000000000000	0.00000000000000000000	0.00000000000000000000	0.00000000000000000000	1887.00000000000000000000	447.00000000000000000000	0.00000000000000000000	0.00000000000000000000	0.00000000000000000000	0.00000000000000000000	0.00000000000000000000	0.00000000000000000000	0.00000000000000000000	0.00000000000000000000	0.00000000000000000000	4.00000000000000000000	4.00000000000000000000	4.00000000000000000000	4.00000000000000000000	4.00000000000000000000	0.00000000000000000000	0.00000000000000000000
38.00000000000000000000	0.00000000000000000000	4185.12792968750000000000	4205.12792968750000000000	4198.46142578125000000000	4204.61523437500000000000	4212.82031250000000000000	4191.79492187500000000000	4168.71777343750000000000	4170.76904296875000000000	4199.48730468750000000000	4191.28173828125000000000	4206.66650390625000000000	3875.89746093750000000000	4205.12792968750000000000	4201.53857421875000000000	0.00000000000000000000	10246.00000000000000000000	10229.00000000000000000000	0.00000000000000000000	0.00000000000000000000	0.00000000000000000000	1887.00000000000000000000	455.00000000000000000000	0.00000000000000000000	0.00000000000000000000	0.00000000000000000000	0.00000000000000000000	0.00000000000000000000	0.00000000000000000000	0.00000000000000000000	0.00000000000000000000	0.00000000000000000000	4.00000000000000000000	4.00000000000000000000	4.00000000000000000000	4.00000000000000000000	4.00000000000000000000	0.00000000000000000000	0.00000000000000000000
39.00000000000000000000	0.00000000000000000000	4180.00000000000000000000	4172.82031250000000000000	4189.23046875000000000000	4182.56396484375000000000	4169.23046875000000000000	4174.35888671875000000000	4153.84619140625000000000	4154.87158203125000000000	4161.53857421875000000000	4170.76904296875000000000	4186.66650390625000000000	3878.46142578125000000000	4179.48730468750000000000	4188.71777343750000000000	0.00000000000000000000	10245.00000000000000000000	10230.00000000000000000000	0.00000000000000000000	0.00000000000000000000	0.00000000000000000000	1887.00000000000000000000	462.00000000000000000000	0.00000000000000000000	0.00000000000000000000	0.00000000000000000000	0.00000000000000000000	0.00000000000000000000	0.00000000000000000000	0.00000000000000000000	0.00000000000000000000	0.00000000000000000000	4.00000000000000000000	4.00000000000000000000	4.00000000000000000000	4.00000000000000000000	4.00000000000000000000	0.00000000000000000000	0.00000000000000000000
40.00000000000000000000	0.00000000000000000000	4160.00000000000000000000	4158.46142578125000000000	4169.23046875000000000000	4172.30761718750000000000	4160.51269531250000000000	4157.94873046875000000000	4159.48730468750000000000	4162.56396484375000000000	4159.48730468750000000000	4150.76904296875000000000	4147.69238281250000000000	3864.10253906250000000000	4168.20507812500000000000	4170.76904296875000000000	0.00000000000000000000	10245.00000000000000000000	10230.00000000000000000000	0.00000000000000000000	0.00000000000000000000	0.00000000000000000000	1887.00000000000000000000	469.00000000000000000000	0.00000000000000000000	0.00000000000000000000	0.00000000000000000000	0.00000000000000000000	0.00000000000000000000	0.00000000000000000000	0.00000000000000000000	0.00000000000000000000	0.00000000000000000000	4.00000000000000000000	4.00000000000000000000	4.00000000000000000000	4.00000000000000000000	4.00000000000000000000	0.00000000000000000000	0.00000000000000000000
41.00000000000000000000	0.00000000000000000000	4160.51269531250000000000	4159.48730468750000000000	4165.64111328125000000000	4165.12792968750000000000	4172.30761718750000000000	4154.35888671875000000000	4166.66650390625000000000	4179.48730468750000000000	4180.51269531250000000000	4136.41015625000000000000	4152.82031250000000000000	3860.51269531250000000000	4158.97412109375000000000	4155.38427734375000000000	0.00000000000000000000	10244.00000000000000000000	10230.00000000000000000000	0.00000000000000000000	0.00000000000000000000	0.00000000000000000000	1887.00000000000000000000	477.00000000000000000000	0.00000000000000000000	0.00000000000000000000	0.00000000000000000000	0.00000000000000000000	0.00000000000000000000	0.00000000000000000000	0.00000000000000000000	0.00000000000000000000	0.00000000000000000000	4.00000000000000000000	4.00000000000000000000	4.00000000000000000000	4.00000000000000000000	4.00000000000000000000	0.00000000000000000000	0.00000000000000000000
42.00000000000000000000	0.00000000000000000000	4165.12792968750000000000	4150.25634765625000000000	4174.87158203125000000000	4147.69238281250000000000	4156.92285156250000000000	4146.66650390625000000000	4157.94873046875000000000	4167.17919921875000000000	4169.74365234375000000000	4143.07666015625000000000	4172.82031250000000000000	3859.48706054687500000000	4156.41015625000000000000	4146.15380859375000000000	0.00000000000000000000	10244.00000000000000000000	10230.00000000000000000000	0.00000000000000000000	0.00000000000000000000	0.00000000000000000000	1887.00000000000000000000	484.00000000000000000000	0.00000000000000000000	0.00000000000000000000	0.00000000000000000000	0.00000000000000000000	0.00000000000000000000	0.00000000000000000000	0.00000000000000000000	0.00000000000000000000	0.00000000000000000000	4.00000000000000000000	4.00000000000000000000	4.00000000000000000000	4.00000000000000000000	4.00000000000000000000	0.00000000000000000000	0.00000000000000000000
43.00000000000000000000	0.00000000000000000000	4164.61523437500000000000	4156.41015625000000000000	4184.10253906250000000000	4172.82031250000000000000	4161.53857421875000000000	4153.33300781250000000000	4167.17919921875000000000	4168.71777343750000000000	4167.17919921875000000000	4160.00000000000000000000	4166.66650390625000000000	3874.35888671875000000000	4165.12792968750000000000	4162.05126953125000000000	0.00000000000000000000	10244.00000000000000000000	10230.00000000000000000000	0.00000000000000000000	0.00000000000000000000	0.00000000000000000000	1887.00000000000000000000	491.00000000000000000000	0.00000000000000000000	0.00000000000000000000	0.00000000000000000000	0.00000000000000000000	0.00000000000000000000	0.00000000000000000000	0.00000000000000000000	0.00000000000000000000	0.00000000000000000000	4.00000000000000000000	4.00000000000000000000	4.00000000000000000000	4.00000000000000000000	4.00000000000000000000	0.00000000000000000000	0.00000000000000000000
44.00000000000000000000	0.00000000000000000000	4181.02539062500000000000	4171.79492187500000000000	4188.71777343750000000000	4207.17919921875000000000	4174.35888671875000000000	4163.07666015625000000000	4176.92285156250000000000	4182.05126953125000000000	4168.20507812500000000000	4150.25634765625000000000	4151.28173828125000000000	3893.84594726562500000000	4158.46142578125000000000	4171.28173828125000000000	0.00000000000000000000	10244.00000000000000000000	10230.00000000000000000000	0.00000000000000000000	0.00000000000000000000	0.00000000000000000000	1887.00000000000000000000	499.00000000000000000000	0.00000000000000000000	0.00000000000000000000	0.00000000000000000000	0.00000000000000000000	0.00000000000000000000	0.00000000000000000000	0.00000000000000000000	0.00000000000000000000	0.00000000000000000000	4.00000000000000000000	4.00000000000000000000	4.00000000000000000000	4.00000000000000000000	4.00000000000000000000	0.00000000000000000000	0.00000000000000000000
45.00000000000000000000	0.00000000000000000000	4169.23046875000000000000	4173.84619140625000000000	4178.97412109375000000000	4189.23046875000000000000	4169.23046875000000000000	4156.41015625000000000000	4167.17919921875000000000	4170.76904296875000000000	4152.30761718750000000000	4144.61523437500000000000	4153.84619140625000000000	3895.89746093750000000000	4159.48730468750000000000	4165.64111328125000000000	0.00000000000000000000	10245.00000000000000000000	10229.00000000000000000000	0.00000000000000000000	0.00000000000000000000	0.00000000000000000000	1887.00000000000000000000	506.00000000000000000000	0.00000000000000000000	0.00000000000000000000	0.00000000000000000000	0.00000000000000000000	0.00000000000000000000	0.00000000000000000000	0.00000000000000000000	0.00000000000000000000	0.00000000000000000000	4.00000000000000000000	4.00000000000000000000	4.00000000000000000000	4.00000000000000000000	4.00000000000000000000	0.00000000000000000000	0.00000000000000000000
46.00000000000000000000	0.00000000000000000000	4171.79492187500000000000	4165.12792968750000000000	4189.23046875000000000000	4167.17919921875000000000	4169.74365234375000000000	4143.07666015625000000000	4145.64111328125000000000	4144.61523437500000000000	4143.58984375000000000000	4143.58984375000000000000	4163.07666015625000000000	3915.89746093750000000000	4164.61523437500000000000	4176.41015625000000000000	0.00000000000000000000	10245.00000000000000000000	10229.00000000000000000000	0.00000000000000000000	0.00000000000000000000	0.00000000000000000000	1887.00000000000000000000	514.00000000000000000000	0.00000000000000000000	0.00000000000000000000	0.00000000000000000000	0.00000000000000000000	0.00000000000000000000	0.00000000000000000000	0.00000000000000000000	0.00000000000000000000	0.00000000000000000000	4.00000000000000000000	4.00000000000000000000	4.00000000000000000000	4.00000000000000000000	4.00000000000000000000	0.00000000000000000000	0.00000000000000000000
47.00000000000000000000	0.00000000000000000000	4189.23046875000000000000	4170.76904296875000000000	4201.53857421875000000000	4188.71777343750000000000	4189.74365234375000000000	4160.00000000000000000000	4148.71777343750000000000	4151.28173828125000000000	4170.25634765625000000000	4150.76904296875000000000	4180.51269531250000000000	3934.35888671875000000000	4174.87158203125000000000	4196.41015625000000000000	0.00000000000000000000	10245.00000000000000000000	10229.00000000000000000000	0.00000000000000000000	0.00000000000000000000	0.00000000000000000000	1887.00000000000000000000	522.00000000000000000000	0.00000000000000000000	0.00000000000000000000	0.00000000000000000000	0.00000000000000000000	0.00000000000000000000	0.00000000000000000000	0.00000000000000000000	0.00000000000000000000	0.00000000000000000000	4.00000000000000000000	4.00000000000000000000	4.00000000000000000000	4.00000000000000000000	4.00000000000000000000	0.00000000000000000000	0.00000000000000000000
48.00000000000000000000	0.00000000000000000000	4169.74365234375000000000	4174.35888671875000000000	4183.58984375000000000000	4201.53857421875000000000	4177.43603515625000000000	4177.43603515625000000000	4166.66650390625000000000	4169.74365234375000000000	4188.20507812500000000000	4164.10253906250000000000	4190.25634765625000000000	3920.00000000000000000000	4183.07666015625000000000	4183.07666015625000000000	0.00000000000000000000	10245.00000000000000000000	10229.00000000000000000000	0.00000000000000000000	0.00000000000000000000	0.00000000000000000000	1887.00000000000000000000	531.00000000000000000000	0.00000000000000000000	0.00000000000000000000	0.00000000000000000000	0.00000000000000000000	0.00000000000000000000	0.00000000000000000000	0.00000000000000000000	0.00000000000000000000	0.00000000000000000000	4.00000000000000000000	4.00000000000000000000	4.00000000000000000000	4.00000000000000000000	4.00000000000000000000	0.00000000000000000000	0.00000000000000000000
49.00000000000000000000	0.00000000000000000000	4157.43603515625000000000	4155.38427734375000000000	4173.33300781250000000000	4176.41015625000000000000	4150.76904296875000000000	4154.87158203125000000000	4165.12792968750000000000	4164.10253906250000000000	4169.74365234375000000000	4144.61523437500000000000	4168.20507812500000000000	3905.12817382812500000000	4158.97412109375000000000	4153.84619140625000000000	0.00000000000000000000	10246.00000000000000000000	10228.00000000000000000000	0.00000000000000000000	0.00000000000000000000	0.00000000000000000000	1887.00000000000000000000	539.00000000000000000000	0.00000000000000000000	0.00000000000000000000	0.00000000000000000000	0.00000000000000000000	0.00000000000000000000	0.00000000000000000000	0.00000000000000000000	0.00000000000000000000	0.00000000000000000000	4.00000000000000000000	4.00000000000000000000	4.00000000000000000000	4.00000000000000000000	4.00000000000000000000	0.00000000000000000000	0.00000000000000000000
50.00000000000000000000	0.00000000000000000000	4150.76904296875000000000	4146.66650390625000000000	4167.17919921875000000000	4160.00000000000000000000	4169.74365234375000000000	4141.02539062500000000000	4171.79492187500000000000	4161.02539062500000000000	4154.35888671875000000000	4126.66650390625000000000	4133.33300781250000000000	3906.66650390625000000000	4133.33300781250000000000	4149.23046875000000000000	0.00000000000000000000	10246.00000000000000000000	10228.00000000000000000000	0.00000000000000000000	0.00000000000000000000	0.00000000000000000000	1887.00000000000000000000	547.00000000000000000000	0.00000000000000000000	0.00000000000000000000	0.00000000000000000000	0.00000000000000000000	0.00000000000000000000	0.00000000000000000000	0.00000000000000000000	0.00000000000000000000	0.00000000000000000000	4.00000000000000000000	4.00000000000000000000	4.00000000000000000000	4.00000000000000000000	4.00000000000000000000	0.00000000000000000000	0.00000000000000000000
51.00000000000000000000	0.00000000000000000000	4162.56396484375000000000	4157.43603515625000000000	4169.74365234375000000000	4167.17919921875000000000	4181.02539062500000000000	4145.12792968750000000000	4173.84619140625000000000	4162.56396484375000000000	4152.82031250000000000000	4138.46142578125000000000	4107.69238281250000000000	3921.53833007812500000000	4123.58984375000000000000	4152.82031250000000000000	0.00000000000000000000	10247.00000000000000000000	10228.00000000000000000000	0.00000000000000000000	0.00000000000000000000	0.00000000000000000000	1887.00000000000000000000	556.00000000000000000000	0.00000000000000000000	0.00000000000000000000	0.00000000000000000000	0.00000000000000000000	0.00000000000000000000	0.00000000000000000000	0.00000000000000000000	0.00000000000000000000	0.00000000000000000000	4.00000000000000000000	4.00000000000000000000	4.00000000000000000000	4.00000000000000000000	4.00000000000000000000	0.00000000000000000000	0.00000000000000000000
52.00000000000000000000	0.00000000000000000000	4174.87158203125000000000	4174.35888671875000000000	4181.53857421875000000000	4184.10253906250000000000	4172.30761718750000000000	4162.05126953125000000000	4167.69238281250000000000	4174.87158203125000000000	4173.33300781250000000000	4156.41015625000000000000	4140.51269531250000000000	3933.84594726562500000000	4146.15380859375000000000	4151.79492187500000000000	0.00000000000000000000	10247.00000000000000000000	10228.00000000000000000000	0.00000000000000000000	0.00000000000000000000	0.00000000000000000000	1887.00000000000000000000	564.00000000000000000000	0.00000000000000000000	0.00000000000000000000	0.00000000000000000000	0.00000000000000000000	0.00000000000000000000	0.00000000000000000000	0.00000000000000000000	0.00000000000000000000	0.00000000000000000000	4.00000000000000000000	4.00000000000000000000	4.00000000000000000000	4.00000000000000000000	4.00000000000000000000	0.00000000000000000000	0.00000000000000000000
53.00000000000000000000	0.00000000000000000000	4155.38427734375000000000	4164.61523437500000000000	4173.84619140625000000000	4184.10253906250000000000	4158.46142578125000000000	4175.38427734375000000000	4163.07666015625000000000	4173.33300781250000000000	4180.51269531250000000000	4152.30761718750000000000	4192.82031250000000000000	3928.20507812500000000000	4169.23046875000000000000	4147.69238281250000000000	0.00000000000000000000	10246.00000000000000000000	10229.00000000000000000000	0.00000000000000000000	0.00000000000000000000	0.00000000000000000000	1887.00000000000000000000	572.00000000000000000000	0.00000000000000000000	0.00000000000000000000	0.00000000000000000000	0.00000000000000000000	0.00000000000000000000	0.00000000000000000000	0.00000000000000000000	0.00000000000000000000	0.00000000000000000000	4.00000000000000000000	4.00000000000000000000	4.00000000000000000000	4.00000000000000000000	4.00000000000000000000	0.00000000000000000000	0.00000000000000000000
54.00000000000000000000	0.00000000000000000000	4163.58984375000000000000	4142.56396484375000000000	4175.38427734375000000000	4171.28173828125000000000	4148.71777343750000000000	4158.97412109375000000000	4153.84619140625000000000	4143.07666015625000000000	4151.79492187500000000000	4127.17919921875000000000	4173.84619140625000000000	3930.25634765625000000000	4152.82031250000000000000	4150.76904296875000000000	0.00000000000000000000	10246.00000000000000000000	10229.00000000000000000000	0.00000000000000000000	0.00000000000000000000	0.00000000000000000000	1887.00000000000000000000	581.00000000000000000000	0.00000000000000000000	0.00000000000000000000	0.00000000000000000000	0.00000000000000000000	0.00000000000000000000	0.00000000000000000000	0.00000000000000000000	0.00000000000000000000	0.00000000000000000000	4.00000000000000000000	4.00000000000000000000	4.00000000000000000000	4.00000000000000000000	4.00000000000000000000	0.00000000000000000000	0.00000000000000000000
55.00000000000000000000	0.00000000000000000000	4171.79492187500000000000	4164.10253906250000000000	4184.61523437500000000000	4175.38427734375000000000	4177.43603515625000000000	4149.74365234375000000000	4166.15380859375000000000	4155.89746093750000000000	4156.41015625000000000000	4139.48730468750000000000	4140.00000000000000000000	3952.30761718750000000000	4156.41015625000000000000	4172.82031250000000000000	0.00000000000000000000	10248.00000000000000000000	10227.00000000000000000000	0.00000000000000000000	0.00000000000000000000	0.00000000000000000000	1887.00000000000000000000	589.00000000000000000000	0.00000000000000000000	0.00000000000000000000	0.00000000000000000000	0.00000000000000000000	0.00000000000000000000	0.00000000000000000000	0.00000000000000000000	0.00000000000000000000	0.00000000000000000000	4.00000000000000000000	4.00000000000000000000	4.00000000000000000000	4.00000000000000000000	4.00000000000000000000	0.00000000000000000000	0.00000000000000000000
56.00000000000000000000	0.00000000000000000000	4168.71777343750000000000	4168.20507812500000000000	4184.61523437500000000000	4179.48730468750000000000	4183.58984375000000000000	4150.76904296875000000000	4174.35888671875000000000	4186.15380859375000000000	4177.94873046875000000000	4164.10253906250000000000	4140.00000000000000000000	3967.17944335937500000000	4168.71777343750000000000	4175.89746093750000000000	0.00000000000000000000	10248.00000000000000000000	10227.00000000000000000000	0.00000000000000000000	0.00000000000000000000	0.00000000000000000000	1887.00000000000000000000	597.00000000000000000000	0.00000000000000000000	0.00000000000000000000	0.00000000000000000000	0.00000000000000000000	0.00000000000000000000	0.00000000000000000000	0.00000000000000000000	0.00000000000000000000	0.00000000000000000000	4.00000000000000000000	4.00000000000000000000	4.00000000000000000000	4.00000000000000000000	4.00000000000000000000	0.00000000000000000000	0.00000000000000000000
57.00000000000000000000	0.00000000000000000000	4168.20507812500000000000	4142.05126953125000000000	4174.35888671875000000000	4175.38427734375000000000	4152.30761718750000000000	4146.15380859375000000000	4162.05126953125000000000	4175.38427734375000000000	4173.33300781250000000000	4153.84619140625000000000	4145.64111328125000000000	3955.89746093750000000000	4155.38427734375000000000	4157.94873046875000000000	0.00000000000000000000	10247.00000000000000000000	10230.00000000000000000000	0.00000000000000000000	0.00000000000000000000	0.00000000000000000000	1887.00000000000000000000	606.00000000000000000000	0.00000000000000000000	0.00000000000000000000	0.00000000000000000000	0.00000000000000000000	0.00000000000000000000	0.00000000000000000000	0.00000000000000000000	0.00000000000000000000	0.00000000000000000000	4.00000000000000000000	4.00000000000000000000	4.00000000000000000000	4.00000000000000000000	4.00000000000000000000	0.00000000000000000000	0.00000000000000000000
58.00000000000000000000	0.00000000000000000000	4161.02539062500000000000	4163.58984375000000000000	4165.12792968750000000000	4183.58984375000000000000	4167.69238281250000000000	4153.84619140625000000000	4163.07666015625000000000	4163.58984375000000000000	4168.71777343750000000000	4153.33300781250000000000	4167.69238281250000000000	3949.74340820312500000000	4159.48730468750000000000	4151.28173828125000000000	0.00000000000000000000	10247.00000000000000000000	10230.00000000000000000000	0.00000000000000000000	0.00000000000000000000	0.00000000000000000000	1887.00000000000000000000	614.00000000000000000000	0.00000000000000000000	0.00000000000000000000	0.00000000000000000000	0.00000000000000000000	0.00000000000000000000	0.00000000000000000000	0.00000000000000000000	0.00000000000000000000	0.00000000000000000000	4.00000000000000000000	4.00000000000000000000	4.00000000000000000000	4.00000000000000000000	4.00000000000000000000	0.00000000000000000000	0.00000000000000000000
59.00000000000000000000	0.00000000000000000000	4180.00000000000000000000	4191.79492187500000000000	4183.58984375000000000000	4192.30761718750000000000	4191.79492187500000000000	4167.17919921875000000000	4178.97412109375000000000	4171.28173828125000000000	4171.79492187500000000000	4171.28173828125000000000	4190.25634765625000000000	3971.79467773437500000000	4176.92285156250000000000	4153.33300781250000000000	0.00000000000000000000	10248.00000000000000000000	10228.00000000000000000000	0.00000000000000000000	0.00000000000000000000	0.00000000000000000000	1887.00000000000000000000	622.00000000000000000000	0.00000000000000000000	0.00000000000000000000	0.00000000000000000000	0.00000000000000000000	0.00000000000000000000	0.00000000000000000000	0.00000000000000000000	0.00000000000000000000	0.00000000000000000000	4.00000000000000000000	4.00000000000000000000	4.00000000000000000000	4.00000000000000000000	4.00000000000000000000	0.00000000000000000000	0.00000000000000000000
60.00000000000000000000	0.00000000000000000000	4176.92285156250000000000	4176.41015625000000000000	4187.69238281250000000000	4189.74365234375000000000	4180.51269531250000000000	4173.33300781250000000000	4186.66650390625000000000	4175.38427734375000000000	4181.53857421875000000000	4177.94873046875000000000	4183.07666015625000000000	3984.10253906250000000000	4174.35888671875000000000	4163.58984375000000000000	0.00000000000000000000	10248.00000000000000000000	10228.00000000000000000000	0.00000000000000000000	0.00000000000000000000	0.00000000000000000000	1887.00000000000000000000	629.00000000000000000000	0.00000000000000000000	0.00000000000000000000	0.00000000000000000000	0.00000000000000000000	0.00000000000000000000	0.00000000000000000000	0.00000000000000000000	0.00000000000000000000	0.00000000000000000000	4.00000000000000000000	4.00000000000000000000	4.00000000000000000000	4.00000000000000000000	4.00000000000000000000	0.00000000000000000000	0.00000000000000000000
61.00000000000000000000	0.00000000000000000000	4157.43603515625000000000	4147.17919921875000000000	4166.15380859375000000000	4177.43603515625000000000	4151.79492187500000000000	4156.41015625000000000000	4167.69238281250000000000	4167.17919921875000000000	4177.43603515625000000000	4150.25634765625000000000	4144.61523437500000000000	3975.38452148437500000000	4146.66650390625000000000	4154.87158203125000000000	0.00000000000000000000	10247.00000000000000000000	10229.00000000000000000000	0.00000000000000000000	0.00000000000000000000	0.00000000000000000000	1887.00000000000000000000	637.00000000000000000000	0.00000000000000000000	0.00000000000000000000	0.00000000000000000000	0.00000000000000000000	0.00000000000000000000	0.00000000000000000000	0.00000000000000000000	0.00000000000000000000	0.00000000000000000000	4.00000000000000000000	4.00000000000000000000	4.00000000000000000000	4.00000000000000000000	4.00000000000000000000	0.00000000000000000000	0.00000000000000000000
62.00000000000000000000	0.00000000000000000000	4163.58984375000000000000	4151.28173828125000000000	4165.12792968750000000000	4168.71777343750000000000	4154.87158203125000000000	4152.30761718750000000000	4166.15380859375000000000	4177.94873046875000000000	4169.23046875000000000000	4136.92285156250000000000	4116.92285156250000000000	3972.82031250000000000000	4145.64111328125000000000	4140.51269531250000000000	0.00000000000000000000	10247.00000000000000000000	10229.00000000000000000000	0.00000000000000000000	0.00000000000000000000	0.00000000000000000000	1887.00000000000000000000	644.00000000000000000000	0.00000000000000000000	0.00000000000000000000	0.00000000000000000000	0.00000000000000000000	0.00000000000000000000	0.00000000000000000000	0.00000000000000000000	0.00000000000000000000	0.00000000000000000000	4.00000000000000000000	4.00000000000000000000	4.00000000000000000000	4.00000000000000000000	4.00000000000000000000	0.00000000000000000000	0.00000000000000000000
63.00000000000000000000	0.00000000000000000000	4165.12792968750000000000	4171.79492187500000000000	4173.33300781250000000000	4167.17919921875000000000	4192.82031250000000000000	4180.51269531250000000000	4192.30761718750000000000	4195.89746093750000000000	4183.07666015625000000000	4168.20507812500000000000	4144.10253906250000000000	3983.58959960937500000000	4167.69238281250000000000	4151.28173828125000000000	0.00000000000000000000	10247.00000000000000000000	10228.00000000000000000000	0.00000000000000000000	0.00000000000000000000	0.00000000000000000000	1887.00000000000000000000	651.00000000000000000000	0.00000000000000000000	0.00000000000000000000	0.00000000000000000000	0.00000000000000000000	0.00000000000000000000	0.00000000000000000000	0.00000000000000000000	0.00000000000000000000	0.00000000000000000000	4.00000000000000000000	4.00000000000000000000	4.00000000000000000000	4.00000000000000000000	4.00000000000000000000	0.00000000000000000000	0.00000000000000000000
64.00000000000000000000	0.00000000000000000000	4171.28173828125000000000	4155.89746093750000000000	4177.94873046875000000000	4158.46142578125000000000	4183.58984375000000000000	4176.92285156250000000000	4180.51269531250000000000	4175.38427734375000000000	4177.94873046875000000000	4174.35888671875000000000	4179.48730468750000000000	3996.92309570312500000000	4168.20507812500000000000	4156.92285156250000000000	2836.00000000000000000000	10247.00000000000000000000	10228.00000000000000000000	0.00000000000000000000	0.00000000000000000000	0.00000000000000000000	1887.00000000000000000000	659.00000000000000000000	4.00000000000000000000	0.00000000000000000000	0.00000000000000000000	0.00000000000000000000	0.00000000000000000000	0.00000000000000000000	0.00000000000000000000	0.00000000000000000000	0.00000000000000000000	4.00000000000000000000	4.00000000000000000000	4.00000000000000000000	4.00000000000000000000	4.00000000000000000000	0.00000000000000000000	0.00000000000000000000
65.00000000000000000000	0.00000000000000000000	4166.15380859375000000000	4149.23046875000000000000	4172.82031250000000000000	4165.12792968750000000000	4161.02539062500000000000	4162.56396484375000000000	4170.25634765625000000000	4169.74365234375000000000	4172.30761718750000000000	4164.61523437500000000000	4181.02539062500000000000	4003.07690429687500000000	4179.48730468750000000000	4157.94873046875000000000	2808.00000000000000000000	10247.00000000000000000000	10229.00000000000000000000	0.00000000000000000000	0.00000000000000000000	0.00000000000000000000	1887.00000000000000000000	666.00000000000000000000	4.00000000000000000000	4.00000000000000000000	0.00000000000000000000	0.00000000000000000000	0.00000000000000000000	0.00000000000000000000	0.00000000000000000000	0.00000000000000000000	0.00000000000000000000	4.00000000000000000000	4.00000000000000000000	4.00000000000000000000	4.00000000000000000000	4.00000000000000000000	0.00000000000000000000	0.00000000000000000000
66.00000000000000000000	0.00000000000000000000	4165.12792968750000000000	4161.02539062500000000000	4170.76904296875000000000	4183.07666015625000000000	4166.66650390625000000000	4163.58984375000000000000	4186.15380859375000000000	4195.89746093750000000000	4188.20507812500000000000	4164.61523437500000000000	4169.74365234375000000000	4010.25634765625000000000	4187.69238281250000000000	4161.02539062500000000000	2386.00000000000000000000	10247.00000000000000000000	10229.00000000000000000000	0.00000000000000000000	0.00000000000000000000	0.00000000000000000000	1887.00000000000000000000	673.00000000000000000000	4.00000000000000000000	4.00000000000000000000	4.00000000000000000000	0.00000000000000000000	0.00000000000000000000	0.00000000000000000000	0.00000000000000000000	0.00000000000000000000	0.00000000000000000000	4.00000000000000000000	4.00000000000000000000	4.00000000000000000000	4.00000000000000000000	4.00000000000000000000	4.00000000000000000000	0.00000000000000000000
67.00000000000000000000	0.00000000000000000000	4178.97412109375000000000	4153.84619140625000000000	4184.10253906250000000000	4167.17919921875000000000	4180.00000000000000000000	4162.56396484375000000000	4188.71777343750000000000	4202.05126953125000000000	4195.38427734375000000000	4166.15380859375000000000	4160.51269531250000000000	4020.00000000000000000000	4168.71777343750000000000	4160.00000000000000000000	3492.00000000000000000000	10246.00000000000000000000	10227.00000000000000000000	0.00000000000000000000	0.00000000000000000000	0.00000000000000000000	1887.00000000000000000000	681.00000000000000000000	4.00000000000000000000	4.00000000000000000000	4.00000000000000000000	4.00000000000000000000	0.00000000000000000000	0.00000000000000000000	0.00000000000000000000	0.00000000000000000000	0.00000000000000000000	4.00000000000000000000	4.00000000000000000000	4.00000000000000000000	4.00000000000000000000	4.00000000000000000000	4.00000000000000000000	4.00000000000000000000
68.00000000000000000000	0.00000000000000000000	4166.66650390625000000000	4153.33300781250000000000	4180.51269531250000000000	4149.74365234375000000000	4187.17919921875000000000	4161.02539062500000000000	4175.38427734375000000000	4184.61523437500000000000	4191.79492187500000000000	4176.41015625000000000000	4147.17919921875000000000	4023.07690429687500000000	4162.56396484375000000000	4166.66650390625000000000	3564.00000000000000000000	10246.00000000000000000000	10227.00000000000000000000	0.00000000000000000000	0.00000000000000000000	0.00000000000000000000	1887.00000000000000000000	688.00000000000000000000	4.00000000000000000000	4.00000000000000000000	4.00000000000000000000	4.00000000000000000000	4.00000000000000000000	0.00000000000000000000	0.00000000000000000000	0.00000000000000000000	0.00000000000000000000	4.00000000000000000000	4.00000000000000000000	4.00000000000000000000	4.00000000000000000000	4.00000000000000000000	4.00000000000000000000	4.00000000000000000000
69.00000000000000000000	0.00000000000000000000	4167.69238281250000000000	4162.56396484375000000000	4171.79492187500000000000	4159.48730468750000000000	4158.46142578125000000000	4150.76904296875000000000	4157.43603515625000000000	4155.38427734375000000000	4167.17919921875000000000	4163.58984375000000000000	4144.10253906250000000000	4025.64086914062500000000	4151.28173828125000000000	4165.64111328125000000000	3427.00000000000000000000	10248.00000000000000000000	10228.00000000000000000000	0.00000000000000000000	0.00000000000000000000	0.00000000000000000000	1887.00000000000000000000	695.00000000000000000000	4.00000000000000000000	4.00000000000000000000	4.00000000000000000000	4.00000000000000000000	4.00000000000000000000	4.00000000000000000000	0.00000000000000000000	0.00000000000000000000	0.00000000000000000000	4.00000000000000000000	4.00000000000000000000	4.00000000000000000000	4.00000000000000000000	4.00000000000000000000	4.00000000000000000000	4.00000000000000000000
70.00000000000000000000	0.00000000000000000000	4168.20507812500000000000	4169.74365234375000000000	4170.76904296875000000000	4163.58984375000000000000	4150.25634765625000000000	4160.51269531250000000000	4176.92285156250000000000	4166.15380859375000000000	4161.53857421875000000000	4156.41015625000000000000	4170.25634765625000000000	4025.64086914062500000000	4147.17919921875000000000	4154.35888671875000000000	3506.00000000000000000000	10248.00000000000000000000	10228.00000000000000000000	0.00000000000000000000	0.00000000000000000000	0.00000000000000000000	1887.00000000000000000000	703.00000000000000000000	4.00000000000000000000	4.00000000000000000000	4.00000000000000000000	4.00000000000000000000	4.00000000000000000000	4.00000000000000000000	4.00000000000000000000	0.00000000000000000000	0.00000000000000000000	4.00000000000000000000	4.00000000000000000000	4.00000000000000000000	4.00000000000000000000	4.00000000000000000000	4.00000000000000000000	4.00000000000000000000
71.00000000000000000000	0.00000000000000000000	4162.05126953125000000000	4164.10253906250000000000	4174.87158203125000000000	4162.05126953125000000000	4185.12792968750000000000	4180.00000000000000000000	4201.53857421875000000000	4194.35888671875000000000	4178.46142578125000000000	4177.94873046875000000000	4177.43603515625000000000	4034.87158203125000000000	4173.84619140625000000000	4157.94873046875000000000	3451.00000000000000000000	10246.00000000000000000000	10227.00000000000000000000	0.00000000000000000000	0.00000000000000000000	0.00000000000000000000	1887.00000000000000000000	711.00000000000000000000	4.00000000000000000000	4.00000000000000000000	4.00000000000000000000	4.00000000000000000000	4.00000000000000000000	4.00000000000000000000	4.00000000000000000000	4.00000000000000000000	0.00000000000000000000	4.00000000000000000000	4.00000000000000000000	4.00000000000000000000	4.00000000000000000000	4.00000000000000000000	4.00000000000000000000	4.00000000000000000000
72.00000000000000000000	0.00000000000000000000	4177.94873046875000000000	4167.17919921875000000000	4183.58984375000000000000	4172.30761718750000000000	4198.46142578125000000000	4173.33300781250000000000	4180.00000000000000000000	4177.43603515625000000000	4175.89746093750000000000	4185.12792968750000000000	4168.20507812500000000000	4049.23071289062500000000	4183.58984375000000000000	4171.28173828125000000000	3451.00000000000000000000	10246.00000000000000000000	10227.00000000000000000000	0.00000000000000000000	0.00000000000000000000	0.00000000000000000000	1887.00000000000000000000	719.00000000000000000000	4.00000000000000000000	4.00000000000000000000	4.00000000000000000000	4.00000000000000000000	4.00000000000000000000	4.00000000000000000000	4.00000000000000000000	4.00000000000000000000	4.00000000000000000000	4.00000000000000000000	4.00000000000000000000	4.00000000000000000000	4.00000000000000000000	4.00000000000000000000	4.00000000000000000000	4.00000000000000000000
73.00000000000000000000	0.00000000000000000000	4169.23046875000000000000	4176.92285156250000000000	4176.41015625000000000000	4171.28173828125000000000	4177.94873046875000000000	4164.10253906250000000000	4168.20507812500000000000	4173.84619140625000000000	4178.97412109375000000000	4174.87158203125000000000	4179.48730468750000000000	4047.17944335937500000000	4165.12792968750000000000	4166.66650390625000000000	3122.00000000000000000000	10246.00000000000000000000	10228.00000000000000000000	0.00000000000000000000	0.00000000000000000000	0.00000000000000000000	1887.00000000000000000000	727.00000000000000000000	4.00000000000000000000	4.00000000000000000000	4.00000000000000000000	4.00000000000000000000	4.00000000000000000000	4.00000000000000000000	4.00000000000000000000	4.00000000000000000000	4.00000000000000000000	4.00000000000000000000	4.00000000000000000000	4.00000000000000000000	4.00000000000000000000	4.00000000000000000000	4.00000000000000000000	4.00000000000000000000
74.00000000000000000000	0.00000000000000000000	4161.53857421875000000000	4156.92285156250000000000	4173.33300781250000000000	4161.53857421875000000000	4162.05126953125000000000	4154.87158203125000000000	4176.92285156250000000000	4189.23046875000000000000	4180.00000000000000000000	4170.25634765625000000000	4149.23046875000000000000	4046.66650390625000000000	4146.66650390625000000000	4153.33300781250000000000	3515.00000000000000000000	10246.00000000000000000000	10228.00000000000000000000	0.00000000000000000000	0.00000000000000000000	0.00000000000000000000	1887.00000000000000000000	735.00000000000000000000	4.00000000000000000000	4.00000000000000000000	4.00000000000000000000	4.00000000000000000000	4.00000000000000000000	4.00000000000000000000	4.00000000000000000000	4.00000000000000000000	4.00000000000000000000	4.00000000000000000000	4.00000000000000000000	4.00000000000000000000	4.00000000000000000000	4.00000000000000000000	4.00000000000000000000	4.00000000000000000000
75.00000000000000000000	0.00000000000000000000	4167.69238281250000000000	4154.35888671875000000000	4180.51269531250000000000	4162.05126953125000000000	4183.07666015625000000000	4159.48730468750000000000	4187.17919921875000000000	4192.82031250000000000000	4182.56396484375000000000	4187.69238281250000000000	4134.35888671875000000000	4056.41015625000000000000	4157.43603515625000000000	4163.07666015625000000000	3083.00000000000000000000	10245.00000000000000000000	10226.00000000000000000000	0.00000000000000000000	0.00000000000000000000	0.00000000000000000000	1887.00000000000000000000	744.00000000000000000000	4.00000000000000000000	4.00000000000000000000	4.00000000000000000000	4.00000000000000000000	4.00000000000000000000	4.00000000000000000000	4.00000000000000000000	4.00000000000000000000	4.00000000000000000000	4.00000000000000000000	4.00000000000000000000	4.00000000000000000000	4.00000000000000000000	4.00000000000000000000	4.00000000000000000000	4.00000000000000000000
76.00000000000000000000	0.00000000000000000000	4170.25634765625000000000	4178.46142578125000000000	4183.58984375000000000000	4156.41015625000000000000	4192.30761718750000000000	4175.89746093750000000000	4194.35888671875000000000	4200.51269531250000000000	4196.41015625000000000000	4200.00000000000000000000	4180.51269531250000000000	4067.17944335937500000000	4174.87158203125000000000	4170.76904296875000000000	2819.00000000000000000000	10245.00000000000000000000	10226.00000000000000000000	0.00000000000000000000	0.00000000000000000000	0.00000000000000000000	1887.00000000000000000000	752.00000000000000000000	4.00000000000000000000	4.00000000000000000000	4.00000000000000000000	4.00000000000000000000	4.00000000000000000000	4.00000000000000000000	4.00000000000000000000	4.00000000000000000000	4.00000000000000000000	4.00000000000000000000	4.00000000000000000000	4.00000000000000000000	4.00000000000000000000	4.00000000000000000000	4.00000000000000000000	4.00000000000000000000
77.00000000000000000000	0.00000000000000000000	4175.89746093750000000000	4180.51269531250000000000	4181.02539062500000000000	4162.05126953125000000000	4177.94873046875000000000	4171.28173828125000000000	4189.74365234375000000000	4203.07666015625000000000	4194.87158203125000000000	4192.30761718750000000000	4179.48730468750000000000	4072.30761718750000000000	4173.84619140625000000000	4164.10253906250000000000	2742.00000000000000000000	10246.00000000000000000000	10228.00000000000000000000	0.00000000000000000000	0.00000000000000000000	0.00000000000000000000	1887.00000000000000000000	760.00000000000000000000	4.00000000000000000000	4.00000000000000000000	4.00000000000000000000	4.00000000000000000000	4.00000000000000000000	4.00000000000000000000	4.00000000000000000000	4.00000000000000000000	4.00000000000000000000	4.00000000000000000000	4.00000000000000000000	4.00000000000000000000	4.00000000000000000000	4.00000000000000000000	4.00000000000000000000	4.00000000000000000000
78.00000000000000000000	0.00000000000000000000	4156.92285156250000000000	4165.12792968750000000000	4163.07666015625000000000	4182.56396484375000000000	4181.02539062500000000000	4152.30761718750000000000	4173.84619140625000000000	4184.10253906250000000000	4183.07666015625000000000	4183.07666015625000000000	4160.51269531250000000000	4063.07690429687500000000	4169.74365234375000000000	4161.02539062500000000000	3515.00000000000000000000	10246.00000000000000000000	10228.00000000000000000000	0.00000000000000000000	0.00000000000000000000	0.00000000000000000000	1887.00000000000000000000	769.00000000000000000000	4.00000000000000000000	4.00000000000000000000	4.00000000000000000000	4.00000000000000000000	4.00000000000000000000	4.00000000000000000000	4.00000000000000000000	4.00000000000000000000	4.00000000000000000000	4.00000000000000000000	4.00000000000000000000	4.00000000000000000000	4.00000000000000000000	4.00000000000000000000	4.00000000000000000000	4.00000000000000000000
79.00000000000000000000	0.00000000000000000000	4158.46142578125000000000	4151.28173828125000000000	4163.58984375000000000000	4166.15380859375000000000	4177.94873046875000000000	4149.74365234375000000000	4162.56396484375000000000	4165.64111328125000000000	4165.64111328125000000000	4158.46142578125000000000	4169.74365234375000000000	4061.53833007812500000000	4148.71777343750000000000	4157.94873046875000000000	3083.00000000000000000000	10246.00000000000000000000	10229.00000000000000000000	0.00000000000000000000	0.00000000000000000000	0.00000000000000000000	1887.00000000000000000000	777.00000000000000000000	4.00000000000000000000	4.00000000000000000000	4.00000000000000000000	4.00000000000000000000	4.00000000000000000000	4.00000000000000000000	4.00000000000000000000	4.00000000000000000000	4.00000000000000000000	4.00000000000000000000	4.00000000000000000000	4.00000000000000000000	4.00000000000000000000	4.00000000000000000000	4.00000000000000000000	4.00000000000000000000
80.00000000000000000000	0.00000000000000000000	4164.61523437500000000000	4158.97412109375000000000	4171.28173828125000000000	4151.79492187500000000000	4179.48730468750000000000	4174.35888671875000000000	4185.64111328125000000000	4184.61523437500000000000	4174.35888671875000000000	4155.89746093750000000000	4150.25634765625000000000	4072.30761718750000000000	4140.00000000000000000000	4164.10253906250000000000	2819.00000000000000000000	10246.00000000000000000000	10229.00000000000000000000	0.00000000000000000000	0.00000000000000000000	0.00000000000000000000	1887.00000000000000000000	785.00000000000000000000	4.00000000000000000000	4.00000000000000000000	4.00000000000000000000	4.00000000000000000000	4.00000000000000000000	4.00000000000000000000	4.00000000000000000000	4.00000000000000000000	4.00000000000000000000	4.00000000000000000000	4.00000000000000000000	4.00000000000000000000	4.00000000000000000000	4.00000000000000000000	4.00000000000000000000	4.00000000000000000000
81.00000000000000000000	0.00000000000000000000	4152.82031250000000000000	4165.12792968750000000000	4156.92285156250000000000	4167.17919921875000000000	4193.33300781250000000000	4181.02539062500000000000	4196.92285156250000000000	4189.74365234375000000000	4186.66650390625000000000	4182.05126953125000000000	4133.84619140625000000000	4075.89721679687500000000	4148.71777343750000000000	4166.15380859375000000000	2742.00000000000000000000	10250.00000000000000000000	10229.00000000000000000000	0.00000000000000000000	0.00000000000000000000	0.00000000000000000000	1887.00000000000000000000	794.00000000000000000000	4.00000000000000000000	4.00000000000000000000	4.00000000000000000000	4.00000000000000000000	4.00000000000000000000	4.00000000000000000000	4.00000000000000000000	4.00000000000000000000	4.00000000000000000000	4.00000000000000000000	4.00000000000000000000	4.00000000000000000000	4.00000000000000000000	4.00000000000000000000	4.00000000000000000000	4.00000000000000000000
82.00000000000000000000	0.00000000000000000000	4165.12792968750000000000	4148.20507812500000000000	4162.05126953125000000000	4156.92285156250000000000	4181.02539062500000000000	4162.56396484375000000000	4169.74365234375000000000	4160.00000000000000000000	4161.53857421875000000000	4187.69238281250000000000	4163.58984375000000000000	4070.76904296875000000000	4144.61523437500000000000	4155.89746093750000000000	3515.00000000000000000000	10250.00000000000000000000	10229.00000000000000000000	0.00000000000000000000	0.00000000000000000000	0.00000000000000000000	1887.00000000000000000000	802.00000000000000000000	4.00000000000000000000	4.00000000000000000000	4.00000000000000000000	4.00000000000000000000	4.00000000000000000000	4.00000000000000000000	4.00000000000000000000	4.00000000000000000000	4.00000000000000000000	4.00000000000000000000	4.00000000000000000000	4.00000000000000000000	4.00000000000000000000	4.00000000000000000000	4.00000000000000000000	4.00000000000000000000
83.00000000000000000000	0.00000000000000000000	4161.02539062500000000000	4150.25634765625000000000	4172.82031250000000000000	4145.64111328125000000000	4170.76904296875000000000	4164.10253906250000000000	4171.28173828125000000000	4176.41015625000000000000	4158.97412109375000000000	4191.79492187500000000000	4173.84619140625000000000	4073.33325195312500000000	4158.97412109375000000000	4162.05126953125000000000	3083.00000000000000000000	10249.00000000000000000000	10229.00000000000000000000	0.00000000000000000000	0.00000000000000000000	0.00000000000000000000	1887.00000000000000000000	810.00000000000000000000	4.00000000000000000000	4.00000000000000000000	4.00000000000000000000	4.00000000000000000000	4.00000000000000000000	4.00000000000000000000	4.00000000000000000000	4.00000000000000000000	4.00000000000000000000	4.00000000000000000000	4.00000000000000000000	4.00000000000000000000	4.00000000000000000000	4.00000000000000000000	4.00000000000000000000	4.00000000000000000000
84.00000000000000000000	0.00000000000000000000	4154.87158203125000000000	4155.89746093750000000000	4169.74365234375000000000	4165.12792968750000000000	4173.33300781250000000000	4165.12792968750000000000	4187.17919921875000000000	4200.51269531250000000000	4174.87158203125000000000	4182.05126953125000000000	4151.79492187500000000000	4085.12817382812500000000	4168.20507812500000000000	4165.12792968750000000000	2819.00000000000000000000	10249.00000000000000000000	10229.00000000000000000000	0.00000000000000000000	0.00000000000000000000	0.00000000000000000000	1887.00000000000000000000	819.00000000000000000000	4.00000000000000000000	4.00000000000000000000	4.00000000000000000000	4.00000000000000000000	4.00000000000000000000	4.00000000000000000000	4.00000000000000000000	4.00000000000000000000	4.00000000000000000000	4.00000000000000000000	4.00000000000000000000	4.00000000000000000000	4.00000000000000000000	4.00000000000000000000	4.00000000000000000000	4.00000000000000000000
85.00000000000000000000	0.00000000000000000000	4161.53857421875000000000	4154.87158203125000000000	4168.71777343750000000000	4168.20507812500000000000	4182.56396484375000000000	4168.71777343750000000000	4185.64111328125000000000	4193.84619140625000000000	4182.05126953125000000000	4168.20507812500000000000	4158.46142578125000000000	4088.20507812500000000000	4158.46142578125000000000	4156.92285156250000000000	2742.00000000000000000000	10248.00000000000000000000	10229.00000000000000000000	0.00000000000000000000	0.00000000000000000000	0.00000000000000000000	1887.00000000000000000000	827.00000000000000000000	4.00000000000000000000	4.00000000000000000000	4.00000000000000000000	4.00000000000000000000	4.00000000000000000000	4.00000000000000000000	4.00000000000000000000	4.00000000000000000000	4.00000000000000000000	4.00000000000000000000	4.00000000000000000000	4.00000000000000000000	4.00000000000000000000	4.00000000000000000000	4.00000000000000000000	4.00000000000000000000
86.00000000000000000000	0.00000000000000000000	4161.53857421875000000000	4168.71777343750000000000	4176.41015625000000000000	4168.71777343750000000000	4204.10253906250000000000	4181.02539062500000000000	4190.25634765625000000000	4203.07666015625000000000	4194.87158203125000000000	4191.28173828125000000000	4164.10253906250000000000	4098.97412109375000000000	4162.05126953125000000000	4170.76904296875000000000	3515.00000000000000000000	10248.00000000000000000000	10229.00000000000000000000	0.00000000000000000000	0.00000000000000000000	0.00000000000000000000	1887.00000000000000000000	836.00000000000000000000	4.00000000000000000000	4.00000000000000000000	4.00000000000000000000	4.00000000000000000000	4.00000000000000000000	4.00000000000000000000	4.00000000000000000000	4.00000000000000000000	4.00000000000000000000	4.00000000000000000000	4.00000000000000000000	4.00000000000000000000	4.00000000000000000000	4.00000000000000000000	4.00000000000000000000	4.00000000000000000000
87.00000000000000000000	0.00000000000000000000	4174.87158203125000000000	4169.74365234375000000000	4188.71777343750000000000	4178.97412109375000000000	4200.51269531250000000000	4173.33300781250000000000	4192.30761718750000000000	4202.05126953125000000000	4185.64111328125000000000	4204.61523437500000000000	4157.43603515625000000000	4114.35888671875000000000	4163.07666015625000000000	4186.15380859375000000000	3083.00000000000000000000	10247.00000000000000000000	10230.00000000000000000000	0.00000000000000000000	0.00000000000000000000	0.00000000000000000000	1887.00000000000000000000	844.00000000000000000000	4.00000000000000000000	4.00000000000000000000	4.00000000000000000000	4.00000000000000000000	4.00000000000000000000	4.00000000000000000000	4.00000000000000000000	4.00000000000000000000	4.00000000000000000000	4.00000000000000000000	4.00000000000000000000	4.00000000000000000000	4.00000000000000000000	4.00000000000000000000	4.00000000000000000000	4.00000000000000000000
88.00000000000000000000	0.00000000000000000000	4163.58984375000000000000	4162.56396484375000000000	4181.02539062500000000000	4167.17919921875000000000	4182.56396484375000000000	4171.28173828125000000000	4182.05126953125000000000	4174.87158203125000000000	4164.10253906250000000000	4188.71777343750000000000	4173.33300781250000000000	4109.23046875000000000000	4160.00000000000000000000	4177.43603515625000000000	2819.00000000000000000000	10247.00000000000000000000	10230.00000000000000000000	0.00000000000000000000	0.00000000000000000000	0.00000000000000000000	1887.00000000000000000000	852.00000000000000000000	4.00000000000000000000	4.00000000000000000000	4.00000000000000000000	4.00000000000000000000	4.00000000000000000000	4.00000000000000000000	4.00000000000000000000	4.00000000000000000000	4.00000000000000000000	4.00000000000000000000	4.00000000000000000000	4.00000000000000000000	4.00000000000000000000	4.00000000000000000000	4.00000000000000000000	4.00000000000000000000
89.00000000000000000000	0.00000000000000000000	4152.82031250000000000000	4153.33300781250000000000	4168.20507812500000000000	4154.35888671875000000000	4163.58984375000000000000	4163.58984375000000000000	4158.97412109375000000000	4151.79492187500000000000	4143.07666015625000000000	4170.25634765625000000000	4161.02539062500000000000	4100.51269531250000000000	4150.25634765625000000000	4156.41015625000000000000	2742.00000000000000000000	10251.00000000000000000000	10229.00000000000000000000	0.00000000000000000000	0.00000000000000000000	0.00000000000000000000	1887.00000000000000000000	861.00000000000000000000	4.00000000000000000000	4.00000000000000000000	4.00000000000000000000	4.00000000000000000000	4.00000000000000000000	4.00000000000000000000	4.00000000000000000000	4.00000000000000000000	4.00000000000000000000	4.00000000000000000000	4.00000000000000000000	4.00000000000000000000	4.00000000000000000000	4.00000000000000000000	4.00000000000000000000	4.00000000000000000000
90.00000000000000000000	0.00000000000000000000	4158.46142578125000000000	4146.66650390625000000000	4163.58984375000000000000	4153.33300781250000000000	4161.53857421875000000000	4145.64111328125000000000	4160.51269531250000000000	4167.17919921875000000000	4140.51269531250000000000	4177.43603515625000000000	4136.41015625000000000000	4098.97412109375000000000	4144.10253906250000000000	4150.25634765625000000000	3515.00000000000000000000	10251.00000000000000000000	10229.00000000000000000000	0.00000000000000000000	0.00000000000000000000	0.00000000000000000000	1887.00000000000000000000	869.00000000000000000000	4.00000000000000000000	4.00000000000000000000	4.00000000000000000000	4.00000000000000000000	4.00000000000000000000	4.00000000000000000000	4.00000000000000000000	4.00000000000000000000	4.00000000000000000000	4.00000000000000000000	4.00000000000000000000	4.00000000000000000000	4.00000000000000000000	4.00000000000000000000	4.00000000000000000000	4.00000000000000000000
91.00000000000000000000	0.00000000000000000000	4149.74365234375000000000	4149.23046875000000000000	4162.56396484375000000000	4153.33300781250000000000	4184.61523437500000000000	4166.15380859375000000000	4196.41015625000000000000	4194.87158203125000000000	4168.20507812500000000000	4193.84619140625000000000	4158.46142578125000000000	4111.28173828125000000000	4149.23046875000000000000	4163.58984375000000000000	3083.00000000000000000000	10250.00000000000000000000	10229.00000000000000000000	0.00000000000000000000	0.00000000000000000000	0.00000000000000000000	1887.00000000000000000000	877.00000000000000000000	4.00000000000000000000	4.00000000000000000000	4.00000000000000000000	4.00000000000000000000	4.00000000000000000000	4.00000000000000000000	4.00000000000000000000	4.00000000000000000000	4.00000000000000000000	4.00000000000000000000	4.00000000000000000000	4.00000000000000000000	4.00000000000000000000	4.00000000000000000000	4.00000000000000000000	4.00000000000000000000
92.00000000000000000000	0.00000000000000000000	4155.38427734375000000000	4143.58984375000000000000	4169.74365234375000000000	4157.94873046875000000000	4174.87158203125000000000	4177.43603515625000000000	4191.28173828125000000000	4182.05126953125000000000	4171.28173828125000000000	4178.46142578125000000000	4155.38427734375000000000	4123.58984375000000000000	4142.56396484375000000000	4165.12792968750000000000	2819.00000000000000000000	10250.00000000000000000000	10229.00000000000000000000	0.00000000000000000000	0.00000000000000000000	0.00000000000000000000	1887.00000000000000000000	886.00000000000000000000	4.00000000000000000000	4.00000000000000000000	4.00000000000000000000	4.00000000000000000000	4.00000000000000000000	4.00000000000000000000	4.00000000000000000000	4.00000000000000000000	4.00000000000000000000	4.00000000000000000000	4.00000000000000000000	4.00000000000000000000	4.00000000000000000000	4.00000000000000000000	4.00000000000000000000	4.00000000000000000000
93.00000000000000000000	0.00000000000000000000	4157.43603515625000000000	4153.33300781250000000000	4166.15380859375000000000	4166.15380859375000000000	4162.56396484375000000000	4155.89746093750000000000	4165.12792968750000000000	4171.28173828125000000000	4157.43603515625000000000	4173.84619140625000000000	4129.74365234375000000000	4117.94873046875000000000	4145.12792968750000000000	4161.02539062500000000000	2742.00000000000000000000	10248.00000000000000000000	10228.00000000000000000000	0.00000000000000000000	0.00000000000000000000	0.00000000000000000000	1887.00000000000000000000	894.00000000000000000000	4.00000000000000000000	4.00000000000000000000	4.00000000000000000000	4.00000000000000000000	4.00000000000000000000	4.00000000000000000000	4.00000000000000000000	4.00000000000000000000	4.00000000000000000000	4.00000000000000000000	4.00000000000000000000	4.00000000000000000000	4.00000000000000000000	4.00000000000000000000	4.00000000000000000000	4.00000000000000000000
94.00000000000000000000	0.00000000000000000000	4161.02539062500000000000	4165.64111328125000000000	4169.23046875000000000000	4171.28173828125000000000	4174.87158203125000000000	4154.87158203125000000000	4173.33300781250000000000	4175.89746093750000000000	4153.84619140625000000000	4185.64111328125000000000	4138.46142578125000000000	4120.00000000000000000000	4141.53857421875000000000	4164.61523437500000000000	3515.00000000000000000000	10248.00000000000000000000	10228.00000000000000000000	0.00000000000000000000	0.00000000000000000000	0.00000000000000000000	1887.00000000000000000000	902.00000000000000000000	4.00000000000000000000	4.00000000000000000000	4.00000000000000000000	4.00000000000000000000	4.00000000000000000000	4.00000000000000000000	4.00000000000000000000	4.00000000000000000000	4.00000000000000000000	4.00000000000000000000	4.00000000000000000000	4.00000000000000000000	4.00000000000000000000	4.00000000000000000000	4.00000000000000000000	4.00000000000000000000
95.00000000000000000000	0.00000000000000000000	4168.71777343750000000000	4163.07666015625000000000	4178.46142578125000000000	4163.07666015625000000000	4183.07666015625000000000	4171.79492187500000000000	4190.25634765625000000000	4177.43603515625000000000	4162.56396484375000000000	4186.15380859375000000000	4158.97412109375000000000	4129.23046875000000000000	4131.79492187500000000000	4169.23046875000000000000	3083.00000000000000000000	10247.00000000000000000000	10226.00000000000000000000	0.00000000000000000000	0.00000000000000000000	0.00000000000000000000	1887.00000000000000000000	910.00000000000000000000	4.00000000000000000000	4.00000000000000000000	4.00000000000000000000	4.00000000000000000000	4.00000000000000000000	4.00000000000000000000	4.00000000000000000000	4.00000000000000000000	4.00000000000000000000	4.00000000000000000000	4.00000000000000000000	4.00000000000000000000	4.00000000000000000000	4.00000000000000000000	4.00000000000000000000	4.00000000000000000000
96.00000000000000000000	0.00000000000000000000	4150.25634765625000000000	4154.35888671875000000000	4161.02539062500000000000	4150.25634765625000000000	4182.05126953125000000000	4164.61523437500000000000	4182.05126953125000000000	4184.61523437500000000000	4169.74365234375000000000	4191.28173828125000000000	4151.79492187500000000000	4124.10253906250000000000	4150.25634765625000000000	4166.15380859375000000000	2819.00000000000000000000	10247.00000000000000000000	10226.00000000000000000000	0.00000000000000000000	0.00000000000000000000	0.00000000000000000000	1887.00000000000000000000	917.00000000000000000000	4.00000000000000000000	4.00000000000000000000	4.00000000000000000000	4.00000000000000000000	4.00000000000000000000	4.00000000000000000000	4.00000000000000000000	4.00000000000000000000	4.00000000000000000000	4.00000000000000000000	4.00000000000000000000	4.00000000000000000000	4.00000000000000000000	4.00000000000000000000	4.00000000000000000000	4.00000000000000000000
97.00000000000000000000	0.00000000000000000000	4154.87158203125000000000	4151.79492187500000000000	4155.38427734375000000000	4153.84619140625000000000	4172.30761718750000000000	4148.20507812500000000000	4164.61523437500000000000	4182.05126953125000000000	4158.46142578125000000000	4186.15380859375000000000	4138.97412109375000000000	4126.66650390625000000000	4165.12792968750000000000	4165.12792968750000000000	2742.00000000000000000000	10245.00000000000000000000	10228.00000000000000000000	0.00000000000000000000	0.00000000000000000000	0.00000000000000000000	1887.00000000000000000000	925.00000000000000000000	4.00000000000000000000	4.00000000000000000000	4.00000000000000000000	4.00000000000000000000	4.00000000000000000000	4.00000000000000000000	4.00000000000000000000	4.00000000000000000000	4.00000000000000000000	4.00000000000000000000	4.00000000000000000000	4.00000000000000000000	4.00000000000000000000	4.00000000000000000000	4.00000000000000000000	4.00000000000000000000
98.00000000000000000000	0.00000000000000000000	4159.48730468750000000000	4168.20507812500000000000	4162.05126953125000000000	4169.74365234375000000000	4172.82031250000000000000	4172.30761718750000000000	4178.97412109375000000000	4171.79492187500000000000	4157.94873046875000000000	4182.05126953125000000000	4152.30761718750000000000	4138.97412109375000000000	4158.46142578125000000000	4174.35888671875000000000	3515.00000000000000000000	10245.00000000000000000000	10228.00000000000000000000	0.00000000000000000000	0.00000000000000000000	0.00000000000000000000	1887.00000000000000000000	932.00000000000000000000	4.00000000000000000000	4.00000000000000000000	4.00000000000000000000	4.00000000000000000000	4.00000000000000000000	4.00000000000000000000	4.00000000000000000000	4.00000000000000000000	4.00000000000000000000	4.00000000000000000000	4.00000000000000000000	4.00000000000000000000	4.00000000000000000000	4.00000000000000000000	4.00000000000000000000	4.00000000000000000000
99.00000000000000000000	0.00000000000000000000	4157.43603515625000000000	4167.69238281250000000000	4163.07666015625000000000	4161.02539062500000000000	4175.38427734375000000000	4185.64111328125000000000	4193.33300781250000000000	4171.79492187500000000000	4163.58984375000000000000	4194.35888671875000000000	4147.69238281250000000000	4147.69238281250000000000	4146.66650390625000000000	4170.76904296875000000000	3083.00000000000000000000	10246.00000000000000000000	10228.00000000000000000000	0.00000000000000000000	0.00000000000000000000	0.00000000000000000000	1887.00000000000000000000	939.00000000000000000000	4.00000000000000000000	4.00000000000000000000	4.00000000000000000000	4.00000000000000000000	4.00000000000000000000	4.00000000000000000000	4.00000000000000000000	4.00000000000000000000	4.00000000000000000000	4.00000000000000000000	4.00000000000000000000	4.00000000000000000000	4.00000000000000000000	4.00000000000000000000	4.00000000000000000000	4.00000000000000000000
100.00000000000000000000	0.00000000000000000000	4167.69238281250000000000	4156.41015625000000000000	4168.20507812500000000000	4148.71777343750000000000	4172.82031250000000000000	4164.10253906250000000000	4188.20507812500000000000	4185.64111328125000000000	4163.07666015625000000000	4199.48730468750000000000	4145.64111328125000000000	4146.66650390625000000000	4154.35888671875000000000	4164.61523437500000000000	2819.00000000000000000000	10246.00000000000000000000	10228.00000000000000000000	0.00000000000000000000	0.00000000000000000000	0.00000000000000000000	1887.00000000000000000000	947.00000000000000000000	4.00000000000000000000	4.00000000000000000000	4.00000000000000000000	4.00000000000000000000	4.00000000000000000000	4.00000000000000000000	4.00000000000000000000	4.00000000000000000000	4.00000000000000000000	4.00000000000000000000	4.00000000000000000000	4.00000000000000000000	4.00000000000000000000	4.00000000000000000000	4.00000000000000000000	4.00000000000000000000
101.00000000000000000000	0.00000000000000000000	4151.28173828125000000000	4159.48730468750000000000	4158.46142578125000000000	4170.25634765625000000000	4171.28173828125000000000	4154.35888671875000000000	4182.05126953125000000000	4188.71777343750000000000	4165.64111328125000000000	4195.89746093750000000000	4175.38427734375000000000	4132.82031250000000000000	4168.20507812500000000000	4167.69238281250000000000	2742.00000000000000000000	10246.00000000000000000000	10229.00000000000000000000	0.00000000000000000000	0.00000000000000000000	0.00000000000000000000	1887.00000000000000000000	954.00000000000000000000	4.00000000000000000000	4.00000000000000000000	4.00000000000000000000	4.00000000000000000000	4.00000000000000000000	4.00000000000000000000	4.00000000000000000000	4.00000000000000000000	4.00000000000000000000	4.00000000000000000000	4.00000000000000000000	4.00000000000000000000	4.00000000000000000000	4.00000000000000000000	4.00000000000000000000	4.00000000000000000000
102.00000000000000000000	0.00000000000000000000	4156.41015625000000000000	4158.97412109375000000000	4165.12792968750000000000	4182.56396484375000000000	4178.46142578125000000000	4160.51269531250000000000	4179.48730468750000000000	4182.56396484375000000000	4172.82031250000000000000	4189.74365234375000000000	4160.00000000000000000000	4140.51269531250000000000	4163.07666015625000000000	4171.79492187500000000000	3515.00000000000000000000	10246.00000000000000000000	10229.00000000000000000000	0.00000000000000000000	0.00000000000000000000	0.00000000000000000000	1887.00000000000000000000	961.00000000000000000000	4.00000000000000000000	4.00000000000000000000	4.00000000000000000000	4.00000000000000000000	4.00000000000000000000	4.00000000000000000000	4.00000000000000000000	4.00000000000000000000	4.00000000000000000000	4.00000000000000000000	4.00000000000000000000	4.00000000000000000000	4.00000000000000000000	4.00000000000000000000	4.00000000000000000000	4.00000000000000000000
103.00000000000000000000	0.00000000000000000000	4169.23046875000000000000	4163.58984375000000000000	4184.10253906250000000000	4168.71777343750000000000	4195.38427734375000000000	4177.43603515625000000000	4190.25634765625000000000	4201.53857421875000000000	4191.79492187500000000000	4200.00000000000000000000	4138.46142578125000000000	4164.10253906250000000000	4167.17919921875000000000	4185.64111328125000000000	3083.00000000000000000000	10245.00000000000000000000	10229.00000000000000000000	0.00000000000000000000	0.00000000000000000000	0.00000000000000000000	1887.00000000000000000000	969.00000000000000000000	4.00000000000000000000	4.00000000000000000000	4.00000000000000000000	4.00000000000000000000	4.00000000000000000000	4.00000000000000000000	4.00000000000000000000	4.00000000000000000000	4.00000000000000000000	4.00000000000000000000	4.00000000000000000000	4.00000000000000000000	4.00000000000000000000	4.00000000000000000000	4.00000000000000000000	4.00000000000000000000
104.00000000000000000000	0.00000000000000000000	4165.64111328125000000000	4168.20507812500000000000	4177.94873046875000000000	4155.89746093750000000000	4177.94873046875000000000	4175.89746093750000000000	4185.12792968750000000000	4199.48730468750000000000	4181.53857421875000000000	4209.74365234375000000000	4162.56396484375000000000	4163.58984375000000000000	4164.10253906250000000000	4185.64111328125000000000	2819.00000000000000000000	10245.00000000000000000000	10229.00000000000000000000	0.00000000000000000000	0.00000000000000000000	0.00000000000000000000	1887.00000000000000000000	976.00000000000000000000	4.00000000000000000000	4.00000000000000000000	4.00000000000000000000	4.00000000000000000000	4.00000000000000000000	4.00000000000000000000	4.00000000000000000000	4.00000000000000000000	4.00000000000000000000	4.00000000000000000000	4.00000000000000000000	4.00000000000000000000	4.00000000000000000000	4.00000000000000000000	4.00000000000000000000	4.00000000000000000000
105.00000000000000000000	0.00000000000000000000	4173.84619140625000000000	4174.87158203125000000000	4174.35888671875000000000	4154.87158203125000000000	4164.61523437500000000000	4162.56396484375000000000	4175.89746093750000000000	4177.43603515625000000000	4154.87158203125000000000	4204.10253906250000000000	4181.53857421875000000000	4158.46142578125000000000	4155.38427734375000000000	4176.41015625000000000000	2742.00000000000000000000	10246.00000000000000000000	10229.00000000000000000000	0.00000000000000000000	0.00000000000000000000	0.00000000000000000000	1887.00000000000000000000	983.00000000000000000000	4.00000000000000000000	4.00000000000000000000	4.00000000000000000000	4.00000000000000000000	4.00000000000000000000	4.00000000000000000000	4.00000000000000000000	4.00000000000000000000	4.00000000000000000000	4.00000000000000000000	4.00000000000000000000	4.00000000000000000000	4.00000000000000000000	4.00000000000000000000	4.00000000000000000000	4.00000000000000000000
106.00000000000000000000	0.00000000000000000000	4168.20507812500000000000	4192.82031250000000000000	4181.02539062500000000000	4165.64111328125000000000	4198.46142578125000000000	4164.61523437500000000000	4181.02539062500000000000	4182.56396484375000000000	4168.20507812500000000000	4209.74365234375000000000	4181.02539062500000000000	4168.71777343750000000000	4185.64111328125000000000	4182.05126953125000000000	3515.00000000000000000000	10246.00000000000000000000	10229.00000000000000000000	0.00000000000000000000	0.00000000000000000000	0.00000000000000000000	1887.00000000000000000000	991.00000000000000000000	4.00000000000000000000	4.00000000000000000000	4.00000000000000000000	4.00000000000000000000	4.00000000000000000000	4.00000000000000000000	4.00000000000000000000	4.00000000000000000000	4.00000000000000000000	4.00000000000000000000	4.00000000000000000000	4.00000000000000000000	4.00000000000000000000	4.00000000000000000000	4.00000000000000000000	4.00000000000000000000
107.00000000000000000000	0.00000000000000000000	4164.10253906250000000000	4183.58984375000000000000	4182.05126953125000000000	4173.33300781250000000000	4189.23046875000000000000	4151.79492187500000000000	4165.12792968750000000000	4172.82031250000000000000	4176.92285156250000000000	4197.43603515625000000000	4157.43603515625000000000	4170.76904296875000000000	4185.12792968750000000000	4174.35888671875000000000	3083.00000000000000000000	10247.00000000000000000000	10229.00000000000000000000	0.00000000000000000000	0.00000000000000000000	0.00000000000000000000	1887.00000000000000000000	999.00000000000000000000	4.00000000000000000000	4.00000000000000000000	4.00000000000000000000	4.00000000000000000000	4.00000000000000000000	4.00000000000000000000	4.00000000000000000000	4.00000000000000000000	4.00000000000000000000	4.00000000000000000000	4.00000000000000000000	4.00000000000000000000	4.00000000000000000000	4.00000000000000000000	4.00000000000000000000	4.00000000000000000000
108.00000000000000000000	0.00000000000000000000	4150.76904296875000000000	4156.92285156250000000000	4160.00000000000000000000	4163.58984375000000000000	4138.97412109375000000000	4146.15380859375000000000	4153.84619140625000000000	4156.92285156250000000000	4155.89746093750000000000	4170.25634765625000000000	4124.10253906250000000000	4151.79492187500000000000	4135.89746093750000000000	4156.92285156250000000000	2819.00000000000000000000	10247.00000000000000000000	10229.00000000000000000000	0.00000000000000000000	0.00000000000000000000	0.00000000000000000000	1888.00000000000000000000	7.00000000000000000000	4.00000000000000000000	4.00000000000000000000	4.00000000000000000000	4.00000000000000000000	4.00000000000000000000	4.00000000000000000000	4.00000000000000000000	4.00000000000000000000	4.00000000000000000000	4.00000000000000000000	4.00000000000000000000	4.00000000000000000000	4.00000000000000000000	4.00000000000000000000	4.00000000000000000000	4.00000000000000000000
109.00000000000000000000	0.00000000000000000000	4147.17919921875000000000	4153.84619140625000000000	4156.41015625000000000000	4146.15380859375000000000	4141.02539062500000000000	4164.61523437500000000000	4170.76904296875000000000	4174.87158203125000000000	4157.94873046875000000000	4184.10253906250000000000	4152.82031250000000000000	4154.35888671875000000000	4138.46142578125000000000	4166.15380859375000000000	2742.00000000000000000000	10246.00000000000000000000	10227.00000000000000000000	0.00000000000000000000	0.00000000000000000000	0.00000000000000000000	1888.00000000000000000000	15.00000000000000000000	4.00000000000000000000	4.00000000000000000000	4.00000000000000000000	4.00000000000000000000	4.00000000000000000000	4.00000000000000000000	4.00000000000000000000	4.00000000000000000000	4.00000000000000000000	4.00000000000000000000	4.00000000000000000000	4.00000000000000000000	4.00000000000000000000	4.00000000000000000000	4.00000000000000000000	4.00000000000000000000
110.00000000000000000000	0.00000000000000000000	4180.00000000000000000000	4172.30761718750000000000	4186.15380859375000000000	4153.33300781250000000000	4182.56396484375000000000	4177.94873046875000000000	4189.23046875000000000000	4192.30761718750000000000	4186.66650390625000000000	4223.07666015625000000000	4206.15380859375000000000	4185.64111328125000000000	4187.17919921875000000000	4188.71777343750000000000	3515.00000000000000000000	10246.00000000000000000000	10227.00000000000000000000	0.00000000000000000000	0.00000000000000000000	0.00000000000000000000	1888.00000000000000000000	24.00000000000000000000	4.00000000000000000000	4.00000000000000000000	4.00000000000000000000	4.00000000000000000000	4.00000000000000000000	4.00000000000000000000	4.00000000000000000000	4.00000000000000000000	4.00000000000000000000	4.00000000000000000000	4.00000000000000000000	4.00000000000000000000	4.00000000000000000000	4.00000000000000000000	4.00000000000000000000	4.00000000000000000000
111.00000000000000000000	0.00000000000000000000	4180.00000000000000000000	4188.71777343750000000000	4185.64111328125000000000	4166.66650390625000000000	4192.82031250000000000000	4171.79492187500000000000	4190.25634765625000000000	4188.71777343750000000000	4198.46142578125000000000	4232.30761718750000000000	4187.17919921875000000000	4196.41015625000000000000	4192.82031250000000000000	4198.97412109375000000000	3083.00000000000000000000	10247.00000000000000000000	10227.00000000000000000000	0.00000000000000000000	0.00000000000000000000	0.00000000000000000000	1888.00000000000000000000	32.00000000000000000000	4.00000000000000000000	4.00000000000000000000	4.00000000000000000000	4.00000000000000000000	4.00000000000000000000	4.00000000000000000000	4.00000000000000000000	4.00000000000000000000	4.00000000000000000000	4.00000000000000000000	4.00000000000000000000	4.00000000000000000000	4.00000000000000000000	4.00000000000000000000	4.00000000000000000000	4.00000000000000000000
112.00000000000000000000	0.00000000000000000000	4169.23046875000000000000	4174.87158203125000000000	4172.30761718750000000000	4153.84619140625000000000	4170.76904296875000000000	4156.41015625000000000000	4167.17919921875000000000	4174.35888671875000000000	4170.76904296875000000000	4204.10253906250000000000	4142.05126953125000000000	4182.56396484375000000000	4161.53857421875000000000	4183.58984375000000000000	2819.00000000000000000000	10247.00000000000000000000	10227.00000000000000000000	0.00000000000000000000	0.00000000000000000000	0.00000000000000000000	1888.00000000000000000000	40.00000000000000000000	4.00000000000000000000	4.00000000000000000000	4.00000000000000000000	4.00000000000000000000	4.00000000000000000000	4.00000000000000000000	4.00000000000000000000	4.00000000000000000000	4.00000000000000000000	4.00000000000000000000	4.00000000000000000000	4.00000000000000000000	4.00000000000000000000	4.00000000000000000000	4.00000000000000000000	4.00000000000000000000
113.00000000000000000000	0.00000000000000000000	4165.64111328125000000000	4169.74365234375000000000	4170.76904296875000000000	4141.53857421875000000000	4176.41015625000000000000	4170.25634765625000000000	4160.00000000000000000000	4176.92285156250000000000	4167.69238281250000000000	4196.92285156250000000000	4142.05126953125000000000	4169.23046875000000000000	4162.05126953125000000000	4170.25634765625000000000	2742.00000000000000000000	10246.00000000000000000000	10228.00000000000000000000	0.00000000000000000000	0.00000000000000000000	0.00000000000000000000	1888.00000000000000000000	48.00000000000000000000	4.00000000000000000000	4.00000000000000000000	4.00000000000000000000	4.00000000000000000000	4.00000000000000000000	4.00000000000000000000	4.00000000000000000000	4.00000000000000000000	4.00000000000000000000	4.00000000000000000000	4.00000000000000000000	4.00000000000000000000	4.00000000000000000000	4.00000000000000000000	4.00000000000000000000	4.00000000000000000000
114.00000000000000000000	0.00000000000000000000	4161.53857421875000000000	4178.97412109375000000000	4169.23046875000000000000	4148.20507812500000000000	4185.12792968750000000000	4176.41015625000000000000	4169.74365234375000000000	4178.46142578125000000000	4186.66650390625000000000	4198.46142578125000000000	4167.69238281250000000000	4182.05126953125000000000	4173.84619140625000000000	4186.66650390625000000000	3515.00000000000000000000	10246.00000000000000000000	10228.00000000000000000000	0.00000000000000000000	0.00000000000000000000	0.00000000000000000000	1888.00000000000000000000	56.00000000000000000000	4.00000000000000000000	4.00000000000000000000	4.00000000000000000000	4.00000000000000000000	4.00000000000000000000	4.00000000000000000000	4.00000000000000000000	4.00000000000000000000	4.00000000000000000000	4.00000000000000000000	4.00000000000000000000	4.00000000000000000000	4.00000000000000000000	4.00000000000000000000	4.00000000000000000000	4.00000000000000000000
115.00000000000000000000	0.00000000000000000000	4173.33300781250000000000	4170.76904296875000000000	4171.79492187500000000000	4160.00000000000000000000	4164.61523437500000000000	4146.66650390625000000000	4155.89746093750000000000	4152.82031250000000000000	4164.61523437500000000000	4186.66650390625000000000	4192.82031250000000000000	4194.35888671875000000000	4173.84619140625000000000	4195.38427734375000000000	3083.00000000000000000000	10248.00000000000000000000	10227.00000000000000000000	0.00000000000000000000	0.00000000000000000000	0.00000000000000000000	1888.00000000000000000000	65.00000000000000000000	4.00000000000000000000	4.00000000000000000000	4.00000000000000000000	4.00000000000000000000	4.00000000000000000000	4.00000000000000000000	4.00000000000000000000	4.00000000000000000000	4.00000000000000000000	4.00000000000000000000	4.00000000000000000000	4.00000000000000000000	4.00000000000000000000	4.00000000000000000000	4.00000000000000000000	4.00000000000000000000
116.00000000000000000000	0.00000000000000000000	4160.51269531250000000000	4169.23046875000000000000	4165.12792968750000000000	4155.89746093750000000000	4168.20507812500000000000	4146.66650390625000000000	4154.35888671875000000000	4152.82031250000000000000	4154.87158203125000000000	4203.58984375000000000000	4187.17919921875000000000	4177.43603515625000000000	4174.87158203125000000000	4174.87158203125000000000	2819.00000000000000000000	10248.00000000000000000000	10227.00000000000000000000	0.00000000000000000000	0.00000000000000000000	0.00000000000000000000	1888.00000000000000000000	72.00000000000000000000	4.00000000000000000000	4.00000000000000000000	4.00000000000000000000	4.00000000000000000000	4.00000000000000000000	4.00000000000000000000	4.00000000000000000000	4.00000000000000000000	4.00000000000000000000	4.00000000000000000000	4.00000000000000000000	4.00000000000000000000	4.00000000000000000000	4.00000000000000000000	4.00000000000000000000	4.00000000000000000000
117.00000000000000000000	0.00000000000000000000	4164.10253906250000000000	4177.43603515625000000000	4172.30761718750000000000	4146.15380859375000000000	4181.53857421875000000000	4165.12792968750000000000	4168.71777343750000000000	4169.23046875000000000000	4166.66650390625000000000	4210.25634765625000000000	4146.15380859375000000000	4180.51269531250000000000	4146.66650390625000000000	4168.71777343750000000000	2742.00000000000000000000	10247.00000000000000000000	10226.00000000000000000000	0.00000000000000000000	0.00000000000000000000	0.00000000000000000000	1888.00000000000000000000	79.00000000000000000000	4.00000000000000000000	4.00000000000000000000	4.00000000000000000000	4.00000000000000000000	4.00000000000000000000	4.00000000000000000000	4.00000000000000000000	4.00000000000000000000	4.00000000000000000000	4.00000000000000000000	4.00000000000000000000	4.00000000000000000000	4.00000000000000000000	4.00000000000000000000	4.00000000000000000000	4.00000000000000000000
118.00000000000000000000	0.00000000000000000000	4178.97412109375000000000	4189.23046875000000000000	4185.64111328125000000000	4144.61523437500000000000	4182.05126953125000000000	4158.97412109375000000000	4173.84619140625000000000	4173.84619140625000000000	4176.41015625000000000000	4199.48730468750000000000	4135.89746093750000000000	4201.53857421875000000000	4137.94873046875000000000	4193.33300781250000000000	3515.00000000000000000000	10247.00000000000000000000	10226.00000000000000000000	0.00000000000000000000	0.00000000000000000000	0.00000000000000000000	1888.00000000000000000000	87.00000000000000000000	4.00000000000000000000	4.00000000000000000000	4.00000000000000000000	4.00000000000000000000	4.00000000000000000000	4.00000000000000000000	4.00000000000000000000	4.00000000000000000000	4.00000000000000000000	4.00000000000000000000	4.00000000000000000000	4.00000000000000000000	4.00000000000000000000	4.00000000000000000000	4.00000000000000000000	4.00000000000000000000
119.00000000000000000000	0.00000000000000000000	4164.61523437500000000000	4175.89746093750000000000	4176.92285156250000000000	4140.00000000000000000000	4171.79492187500000000000	4151.79492187500000000000	4170.25634765625000000000	4174.35888671875000000000	4180.00000000000000000000	4192.82031250000000000000	4153.33300781250000000000	4198.46142578125000000000	4153.84619140625000000000	4191.79492187500000000000	3083.00000000000000000000	10247.00000000000000000000	10228.00000000000000000000	0.00000000000000000000	0.00000000000000000000	0.00000000000000000000	1888.00000000000000000000	94.00000000000000000000	4.00000000000000000000	4.00000000000000000000	4.00000000000000000000	4.00000000000000000000	4.00000000000000000000	4.00000000000000000000	4.00000000000000000000	4.00000000000000000000	4.00000000000000000000	4.00000000000000000000	4.00000000000000000000	4.00000000000000000000	4.00000000000000000000	4.00000000000000000000	4.00000000000000000000	4.00000000000000000000
120.00000000000000000000	0.00000000000000000000	4166.15380859375000000000	4144.61523437500000000000	4171.28173828125000000000	4131.28173828125000000000	4144.61523437500000000000	4151.79492187500000000000	4160.00000000000000000000	4161.53857421875000000000	4164.10253906250000000000	4177.43603515625000000000	4162.56396484375000000000	4187.17919921875000000000	4135.89746093750000000000	4173.33300781250000000000	2819.00000000000000000000	10247.00000000000000000000	10228.00000000000000000000	0.00000000000000000000	0.00000000000000000000	0.00000000000000000000	1888.00000000000000000000	101.00000000000000000000	4.00000000000000000000	4.00000000000000000000	4.00000000000000000000	4.00000000000000000000	4.00000000000000000000	4.00000000000000000000	4.00000000000000000000	4.00000000000000000000	4.00000000000000000000	4.00000000000000000000	4.00000000000000000000	4.00000000000000000000	4.00000000000000000000	4.00000000000000000000	4.00000000000000000000	4.00000000000000000000
121.00000000000000000000	0.00000000000000000000	4167.17919921875000000000	4162.05126953125000000000	4169.74365234375000000000	4146.15380859375000000000	4153.84619140625000000000	4158.97412109375000000000	4167.69238281250000000000	4161.53857421875000000000	4162.56396484375000000000	4190.76904296875000000000	4186.15380859375000000000	4191.28173828125000000000	4144.10253906250000000000	4190.76904296875000000000	2742.00000000000000000000	10247.00000000000000000000	10230.00000000000000000000	0.00000000000000000000	0.00000000000000000000	0.00000000000000000000	1888.00000000000000000000	110.00000000000000000000	4.00000000000000000000	4.00000000000000000000	4.00000000000000000000	4.00000000000000000000	4.00000000000000000000	4.00000000000000000000	4.00000000000000000000	4.00000000000000000000	4.00000000000000000000	4.00000000000000000000	4.00000000000000000000	4.00000000000000000000	4.00000000000000000000	4.00000000000000000000	4.00000000000000000000	4.00000000000000000000
122.00000000000000000000	0.00000000000000000000	4168.71777343750000000000	4191.28173828125000000000	4169.74365234375000000000	4168.71777343750000000000	4186.15380859375000000000	4162.56396484375000000000	4174.35888671875000000000	4169.23046875000000000000	4168.71777343750000000000	4209.23046875000000000000	4186.15380859375000000000	4202.56396484375000000000	4157.43603515625000000000	4196.41015625000000000000	3515.00000000000000000000	10247.00000000000000000000	10230.00000000000000000000	0.00000000000000000000	0.00000000000000000000	0.00000000000000000000	1888.00000000000000000000	118.00000000000000000000	4.00000000000000000000	4.00000000000000000000	4.00000000000000000000	4.00000000000000000000	4.00000000000000000000	4.00000000000000000000	4.00000000000000000000	4.00000000000000000000	4.00000000000000000000	4.00000000000000000000	4.00000000000000000000	4.00000000000000000000	4.00000000000000000000	4.00000000000000000000	4.00000000000000000000	4.00000000000000000000
123.00000000000000000000	0.00000000000000000000	4168.71777343750000000000	4184.10253906250000000000	4170.25634765625000000000	4159.48730468750000000000	4185.64111328125000000000	4158.97412109375000000000	4162.56396484375000000000	4164.61523437500000000000	4171.28173828125000000000	4200.00000000000000000000	4131.28173828125000000000	4201.53857421875000000000	4133.33300781250000000000	4172.82031250000000000000	3083.00000000000000000000	10248.00000000000000000000	10230.00000000000000000000	0.00000000000000000000	0.00000000000000000000	0.00000000000000000000	1888.00000000000000000000	126.00000000000000000000	4.00000000000000000000	4.00000000000000000000	4.00000000000000000000	4.00000000000000000000	4.00000000000000000000	4.00000000000000000000	4.00000000000000000000	4.00000000000000000000	4.00000000000000000000	4.00000000000000000000	4.00000000000000000000	4.00000000000000000000	4.00000000000000000000	4.00000000000000000000	4.00000000000000000000	4.00000000000000000000
124.00000000000000000000	0.00000000000000000000	4160.51269531250000000000	4180.00000000000000000000	4170.25634765625000000000	4149.74365234375000000000	4181.02539062500000000000	4159.48730468750000000000	4163.07666015625000000000	4164.61523437500000000000	4179.48730468750000000000	4183.58984375000000000000	4125.64111328125000000000	4199.48730468750000000000	4140.51269531250000000000	4171.79492187500000000000	2819.00000000000000000000	10248.00000000000000000000	10230.00000000000000000000	0.00000000000000000000	0.00000000000000000000	0.00000000000000000000	1888.00000000000000000000	135.00000000000000000000	4.00000000000000000000	4.00000000000000000000	4.00000000000000000000	4.00000000000000000000	4.00000000000000000000	4.00000000000000000000	4.00000000000000000000	4.00000000000000000000	4.00000000000000000000	4.00000000000000000000	4.00000000000000000000	4.00000000000000000000	4.00000000000000000000	4.00000000000000000000	4.00000000000000000000	4.00000000000000000000
125.00000000000000000000	0.00000000000000000000	4178.46142578125000000000	4179.48730468750000000000	4183.07666015625000000000	4147.69238281250000000000	4186.66650390625000000000	4166.66650390625000000000	4169.74365234375000000000	4169.23046875000000000000	4178.97412109375000000000	4173.84619140625000000000	4188.20507812500000000000	4208.71777343750000000000	4163.07666015625000000000	4184.61523437500000000000	2742.00000000000000000000	10249.00000000000000000000	10230.00000000000000000000	0.00000000000000000000	0.00000000000000000000	0.00000000000000000000	1888.00000000000000000000	143.00000000000000000000	4.00000000000000000000	4.00000000000000000000	4.00000000000000000000	4.00000000000000000000	4.00000000000000000000	4.00000000000000000000	4.00000000000000000000	4.00000000000000000000	4.00000000000000000000	4.00000000000000000000	4.00000000000000000000	4.00000000000000000000	4.00000000000000000000	4.00000000000000000000	4.00000000000000000000	4.00000000000000000000
126.00000000000000000000	0.00000000000000000000	4168.71777343750000000000	4168.71777343750000000000	4170.25634765625000000000	4136.92285156250000000000	4187.69238281250000000000	4178.46142578125000000000	4170.25634765625000000000	4178.97412109375000000000	4176.41015625000000000000	4186.15380859375000000000	4201.53857421875000000000	4204.10253906250000000000	4156.92285156250000000000	4186.66650390625000000000	3515.00000000000000000000	10249.00000000000000000000	10230.00000000000000000000	0.00000000000000000000	0.00000000000000000000	0.00000000000000000000	1888.00000000000000000000	152.00000000000000000000	4.00000000000000000000	4.00000000000000000000	4.00000000000000000000	4.00000000000000000000	4.00000000000000000000	4.00000000000000000000	4.00000000000000000000	4.00000000000000000000	4.00000000000000000000	4.00000000000000000000	4.00000000000000000000	4.00000000000000000000	4.00000000000000000000	4.00000000000000000000	4.00000000000000000000	4.00000000000000000000
127.00000000000000000000	0.00000000000000000000	4145.64111328125000000000	4156.92285156250000000000	4146.15380859375000000000	4133.84619140625000000000	4166.66650390625000000000	4163.58984375000000000000	4159.48730468750000000000	4173.33300781250000000000	4166.15380859375000000000	4192.30761718750000000000	4152.30761718750000000000	4192.30761718750000000000	4136.92285156250000000000	4176.41015625000000000000	52.00000000000000000000	10248.00000000000000000000	10229.00000000000000000000	0.00000000000000000000	0.00000000000000000000	0.00000000000000000000	1888.00000000000000000000	160.00000000000000000000	4.00000000000000000000	4.00000000000000000000	4.00000000000000000000	4.00000000000000000000	4.00000000000000000000	4.00000000000000000000	4.00000000000000000000	4.00000000000000000000	4.00000000000000000000	4.00000000000000000000	4.00000000000000000000	4.00000000000000000000	4.00000000000000000000	4.00000000000000000000	4.00000000000000000000	4.00000000000000000000
0.00000000000000000000	0.00000000000000000000	4158.97412109375000000000	4164.10253906250000000000	4164.10253906250000000000	4143.07666015625000000000	4168.20507812500000000000	4159.48730468750000000000	4165.12792968750000000000	4166.15380859375000000000	4167.69238281250000000000	4191.28173828125000000000	4142.05126953125000000000	4204.10253906250000000000	4148.71777343750000000000	4173.33300781250000000000	2822.00000000000000000000	10248.00000000000000000000	10229.00000000000000000000	0.00000000000000000000	0.00000000000000000000	0.00000000000000000000	1888.00000000000000000000	167.00000000000000000000	4.00000000000000000000	4.00000000000000000000	4.00000000000000000000	4.00000000000000000000	4.00000000000000000000	4.00000000000000000000	4.00000000000000000000	4.00000000000000000000	4.00000000000000000000	4.00000000000000000000	4.00000000000000000000	4.00000000000000000000	4.00000000000000000000	4.00000000000000000000	4.00000000000000000000	4.00000000000000000000
1.00000000000000000000	0.00000000000000000000	4171.79492187500000000000	4182.56396484375000000000	4186.66650390625000000000	4160.51269531250000000000	4197.43603515625000000000	4185.64111328125000000000	4187.17919921875000000000	4184.61523437500000000000	4192.30761718750000000000	4207.69238281250000000000	4183.07666015625000000000	4229.74365234375000000000	4184.10253906250000000000	4185.12792968750000000000	2806.00000000000000000000	10248.00000000000000000000	10229.00000000000000000000	0.00000000000000000000	0.00000000000000000000	0.00000000000000000000	1888.00000000000000000000	175.00000000000000000000	4.00000000000000000000	4.00000000000000000000	4.00000000000000000000	4.00000000000000000000	4.00000000000000000000	4.00000000000000000000	4.00000000000000000000	4.00000000000000000000	4.00000000000000000000	4.00000000000000000000	4.00000000000000000000	4.00000000000000000000	4.00000000000000000000	4.00000000000000000000	4.00000000000000000000	4.00000000000000000000
2.00000000000000000000	0.00000000000000000000	4175.89746093750000000000	4170.25634765625000000000	4178.46142578125000000000	4162.05126953125000000000	4176.92285156250000000000	4171.28173828125000000000	4175.89746093750000000000	4182.56396484375000000000	4189.74365234375000000000	4190.76904296875000000000	4170.25634765625000000000	4228.71777343750000000000	4178.97412109375000000000	4180.51269531250000000000	2375.00000000000000000000	10248.00000000000000000000	10229.00000000000000000000	0.00000000000000000000	0.00000000000000000000	0.00000000000000000000	1888.00000000000000000000	182.00000000000000000000	4.00000000000000000000	4.00000000000000000000	4.00000000000000000000	4.00000000000000000000	4.00000000000000000000	4.00000000000000000000	4.00000000000000000000	4.00000000000000000000	4.00000000000000000000	4.00000000000000000000	4.00000000000000000000	4.00000000000000000000	4.00000000000000000000	4.00000000000000000000	4.00000000000000000000	4.00000000000000000000
3.00000000000000000000	0.00000000000000000000	4158.97412109375000000000	4156.41015625000000000000	4157.94873046875000000000	4140.51269531250000000000	4157.94873046875000000000	4151.79492187500000000000	4157.94873046875000000000	4164.10253906250000000000	4172.30761718750000000000	4155.89746093750000000000	4153.33300781250000000000	4211.79492187500000000000	4157.94873046875000000000	4177.43603515625000000000	3484.00000000000000000000	10245.00000000000000000000	10228.00000000000000000000	0.00000000000000000000	0.00000000000000000000	0.00000000000000000000	1888.00000000000000000000	190.00000000000000000000	4.00000000000000000000	4.00000000000000000000	4.00000000000000000000	4.00000000000000000000	4.00000000000000000000	4.00000000000000000000	4.00000000000000000000	4.00000000000000000000	4.00000000000000000000	4.00000000000000000000	4.00000000000000000000	4.00000000000000000000	4.00000000000000000000	4.00000000000000000000	4.00000000000000000000	4.00000000000000000000
4.00000000000000000000	0.00000000000000000000	4156.41015625000000000000	4162.56396484375000000000	4160.00000000000000000000	4119.48730468750000000000	4168.71777343750000000000	4153.33300781250000000000	4154.35888671875000000000	4152.30761718750000000000	4161.02539062500000000000	4159.48730468750000000000	4173.84619140625000000000	4220.51269531250000000000	4155.38427734375000000000	4187.17919921875000000000	3537.00000000000000000000	10245.00000000000000000000	10228.00000000000000000000	0.00000000000000000000	0.00000000000000000000	0.00000000000000000000	1888.00000000000000000000	197.00000000000000000000	4.00000000000000000000	4.00000000000000000000	4.00000000000000000000	4.00000000000000000000	4.00000000000000000000	4.00000000000000000000	4.00000000000000000000	4.00000000000000000000	4.00000000000000000000	4.00000000000000000000	4.00000000000000000000	4.00000000000000000000	4.00000000000000000000	4.00000000000000000000	4.00000000000000000000	4.00000000000000000000
5.00000000000000000000	0.00000000000000000000	4174.35888671875000000000	4167.17919921875000000000	4179.48730468750000000000	4132.30761718750000000000	4169.74365234375000000000	4150.76904296875000000000	4160.51269531250000000000	4166.66650390625000000000	4161.02539062500000000000	4181.53857421875000000000	4165.12792968750000000000	4234.35888671875000000000	4171.79492187500000000000	4187.17919921875000000000	3410.00000000000000000000	10247.00000000000000000000	10228.00000000000000000000	0.00000000000000000000	0.00000000000000000000	0.00000000000000000000	1888.00000000000000000000	205.00000000000000000000	4.00000000000000000000	4.00000000000000000000	4.00000000000000000000	4.00000000000000000000	4.00000000000000000000	4.00000000000000000000	4.00000000000000000000	4.00000000000000000000	4.00000000000000000000	4.00000000000000000000	4.00000000000000000000	4.00000000000000000000	4.00000000000000000000	4.00000000000000000000	4.00000000000000000000	4.00000000000000000000
6.00000000000000000000	0.00000000000000000000	4170.25634765625000000000	4169.23046875000000000000	4180.51269531250000000000	4158.97412109375000000000	4174.87158203125000000000	4157.43603515625000000000	4171.28173828125000000000	4188.20507812500000000000	4181.02539062500000000000	4197.94873046875000000000	4158.46142578125000000000	4232.82031250000000000000	4191.79492187500000000000	4188.71777343750000000000	3490.00000000000000000000	10247.00000000000000000000	10228.00000000000000000000	0.00000000000000000000	0.00000000000000000000	0.00000000000000000000	1888.00000000000000000000	213.00000000000000000000	4.00000000000000000000	4.00000000000000000000	4.00000000000000000000	4.00000000000000000000	4.00000000000000000000	4.00000000000000000000	4.00000000000000000000	4.00000000000000000000	4.00000000000000000000	4.00000000000000000000	4.00000000000000000000	4.00000000000000000000	4.00000000000000000000	4.00000000000000000000	4.00000000000000000000	4.00000000000000000000
7.00000000000000000000	0.00000000000000000000	4181.53857421875000000000	4165.64111328125000000000	4181.53857421875000000000	4161.53857421875000000000	4178.97412109375000000000	4160.00000000000000000000	4164.10253906250000000000	4171.28173828125000000000	4175.89746093750000000000	4190.76904296875000000000	4186.15380859375000000000	4239.48730468750000000000	4186.66650390625000000000	4189.74365234375000000000	3429.00000000000000000000	10247.00000000000000000000	10229.00000000000000000000	0.00000000000000000000	0.00000000000000000000	0.00000000000000000000	1888.00000000000000000000	221.00000000000000000000	4.00000000000000000000	4.00000000000000000000	4.00000000000000000000	4.00000000000000000000	4.00000000000000000000	4.00000000000000000000	4.00000000000000000000	4.00000000000000000000	4.00000000000000000000	4.00000000000000000000	4.00000000000000000000	4.00000000000000000000	4.00000000000000000000	4.00000000000000000000	4.00000000000000000000	4.00000000000000000000
8.00000000000000000000	0.00000000000000000000	4180.51269531250000000000	4177.94873046875000000000	4178.46142578125000000000	4163.07666015625000000000	4188.71777343750000000000	4157.43603515625000000000	4166.15380859375000000000	4164.10253906250000000000	4168.20507812500000000000	4175.89746093750000000000	4203.07666015625000000000	4246.66650390625000000000	4190.25634765625000000000	4189.23046875000000000000	3420.00000000000000000000	10247.00000000000000000000	10229.00000000000000000000	0.00000000000000000000	0.00000000000000000000	0.00000000000000000000	1888.00000000000000000000	230.00000000000000000000	4.00000000000000000000	4.00000000000000000000	4.00000000000000000000	4.00000000000000000000	4.00000000000000000000	4.00000000000000000000	4.00000000000000000000	4.00000000000000000000	4.00000000000000000000	4.00000000000000000000	4.00000000000000000000	4.00000000000000000000	4.00000000000000000000	4.00000000000000000000	4.00000000000000000000	4.00000000000000000000
9.00000000000000000000	0.00000000000000000000	4158.97412109375000000000	4178.46142578125000000000	4168.71777343750000000000	4156.92285156250000000000	4172.82031250000000000000	4150.76904296875000000000	4165.12792968750000000000	4168.71777343750000000000	4165.12792968750000000000	4168.71777343750000000000	4172.82031250000000000000	4240.51269531250000000000	4187.17919921875000000000	4185.12792968750000000000	3102.00000000000000000000	10248.00000000000000000000	10229.00000000000000000000	0.00000000000000000000	0.00000000000000000000	0.00000000000000000000	1888.00000000000000000000	238.00000000000000000000	4.00000000000000000000	4.00000000000000000000	4.00000000000000000000	4.00000000000000000000	4.00000000000000000000	4.00000000000000000000	4.00000000000000000000	4.00000000000000000000	4.00000000000000000000	4.00000000000000000000	4.00000000000000000000	4.00000000000000000000	4.00000000000000000000	4.00000000000000000000	4.00000000000000000000	4.00000000000000000000
10.00000000000000000000	0.00000000000000000000	4160.00000000000000000000	4161.53857421875000000000	4169.74365234375000000000	4134.87158203125000000000	4145.12792968750000000000	4150.25634765625000000000	4156.41015625000000000000	4154.87158203125000000000	4148.20507812500000000000	4168.20507812500000000000	4148.71777343750000000000	4229.23046875000000000000	4166.15380859375000000000	4182.05126953125000000000	3496.00000000000000000000	10248.00000000000000000000	10229.00000000000000000000	0.00000000000000000000	0.00000000000000000000	0.00000000000000000000	1888.00000000000000000000	246.00000000000000000000	4.00000000000000000000	4.00000000000000000000	4.00000000000000000000	4.00000000000000000000	4.00000000000000000000	4.00000000000000000000	4.00000000000000000000	4.00000000000000000000	4.00000000000000000000	4.00000000000000000000	4.00000000000000000000	4.00000000000000000000	4.00000000000000000000	4.00000000000000000000	4.00000000000000000000	4.00000000000000000000
11.00000000000000000000	0.00000000000000000000	4155.38427734375000000000	4170.76904296875000000000	4168.20507812500000000000	4134.35888671875000000000	4167.69238281250000000000	4158.97412109375000000000	4163.58984375000000000000	4162.05126953125000000000	4165.12792968750000000000	4179.48730468750000000000	4155.89746093750000000000	4229.23046875000000000000	4175.89746093750000000000	4183.58984375000000000000	3231.00000000000000000000	10249.00000000000000000000	10229.00000000000000000000	0.00000000000000000000	0.00000000000000000000	0.00000000000000000000	1888.00000000000000000000	255.00000000000000000000	4.00000000000000000000	4.00000000000000000000	4.00000000000000000000	4.00000000000000000000	4.00000000000000000000	4.00000000000000000000	4.00000000000000000000	4.00000000000000000000	4.00000000000000000000	4.00000000000000000000	4.00000000000000000000	4.00000000000000000000	4.00000000000000000000	4.00000000000000000000	4.00000000000000000000	4.00000000000000000000
12.00000000000000000000	0.00000000000000000000	4159.48730468750000000000	4168.71777343750000000000	4171.79492187500000000000	4151.79492187500000000000	4183.58984375000000000000	4156.92285156250000000000	4156.41015625000000000000	4172.30761718750000000000	4177.94873046875000000000	4173.84619140625000000000	4171.28173828125000000000	4238.97412109375000000000	4182.05126953125000000000	4179.48730468750000000000	2712.00000000000000000000	10249.00000000000000000000	10229.00000000000000000000	0.00000000000000000000	0.00000000000000000000	0.00000000000000000000	1888.00000000000000000000	262.00000000000000000000	4.00000000000000000000	4.00000000000000000000	4.00000000000000000000	4.00000000000000000000	4.00000000000000000000	4.00000000000000000000	4.00000000000000000000	4.00000000000000000000	4.00000000000000000000	4.00000000000000000000	4.00000000000000000000	4.00000000000000000000	4.00000000000000000000	4.00000000000000000000	4.00000000000000000000	4.00000000000000000000
13.00000000000000000000	0.00000000000000000000	4150.25634765625000000000	4147.69238281250000000000	4164.61523437500000000000	4147.69238281250000000000	4165.64111328125000000000	4156.92285156250000000000	4147.17919921875000000000	4154.87158203125000000000	4152.82031250000000000000	4163.58984375000000000000	4188.20507812500000000000	4224.61523437500000000000	4163.07666015625000000000	4167.17919921875000000000	2745.00000000000000000000	10249.00000000000000000000	10230.00000000000000000000	0.00000000000000000000	0.00000000000000000000	0.00000000000000000000	1888.00000000000000000000	270.00000000000000000000	4.00000000000000000000	4.00000000000000000000	4.00000000000000000000	4.00000000000000000000	4.00000000000000000000	4.00000000000000000000	4.00000000000000000000	4.00000000000000000000	4.00000000000000000000	4.00000000000000000000	4.00000000000000000000	4.00000000000000000000	4.00000000000000000000	4.00000000000000000000	4.00000000000000000000	4.00000000000000000000
14.00000000000000000000	0.00000000000000000000	4134.35888671875000000000	4142.56396484375000000000	4153.84619140625000000000	4127.69238281250000000000	4162.05126953125000000000	4155.89746093750000000000	4149.23046875000000000000	4138.97412109375000000000	4143.07666015625000000000	4155.89746093750000000000	4153.33300781250000000000	4204.61523437500000000000	4152.82031250000000000000	4148.71777343750000000000	3496.00000000000000000000	10249.00000000000000000000	10230.00000000000000000000	0.00000000000000000000	0.00000000000000000000	0.00000000000000000000	1888.00000000000000000000	277.00000000000000000000	4.00000000000000000000	4.00000000000000000000	4.00000000000000000000	4.00000000000000000000	4.00000000000000000000	4.00000000000000000000	4.00000000000000000000	4.00000000000000000000	4.00000000000000000000	4.00000000000000000000	4.00000000000000000000	4.00000000000000000000	4.00000000000000000000	4.00000000000000000000	4.00000000000000000000	4.00000000000000000000
15.00000000000000000000	0.00000000000000000000	4152.30761718750000000000	4158.46142578125000000000	4161.53857421875000000000	4127.17919921875000000000	4178.46142578125000000000	4152.30761718750000000000	4151.28173828125000000000	4152.82031250000000000000	4161.02539062500000000000	4157.43603515625000000000	4113.33300781250000000000	4209.23046875000000000000	4161.02539062500000000000	4145.12792968750000000000	3231.00000000000000000000	10248.00000000000000000000	10228.00000000000000000000	0.00000000000000000000	0.00000000000000000000	0.00000000000000000000	1888.00000000000000000000	284.00000000000000000000	4.00000000000000000000	4.00000000000000000000	4.00000000000000000000	4.00000000000000000000	4.00000000000000000000	4.00000000000000000000	4.00000000000000000000	4.00000000000000000000	4.00000000000000000000	4.00000000000000000000	4.00000000000000000000	4.00000000000000000000	4.00000000000000000000	4.00000000000000000000	4.00000000000000000000	4.00000000000000000000
16.00000000000000000000	0.00000000000000000000	4150.76904296875000000000	4176.41015625000000000000	4163.58984375000000000000	4143.58984375000000000000	4188.71777343750000000000	4163.07666015625000000000	4155.89746093750000000000	4174.35888671875000000000	4173.84619140625000000000	4186.15380859375000000000	4151.28173828125000000000	4223.07666015625000000000	4175.38427734375000000000	4165.64111328125000000000	0.00000000000000000000	10248.00000000000000000000	10228.00000000000000000000	0.00000000000000000000	0.00000000000000000000	0.00000000000000000000	1888.00000000000000000000	292.00000000000000000000	4.00000000000000000000	4.00000000000000000000	4.00000000000000000000	4.00000000000000000000	4.00000000000000000000	4.00000000000000000000	4.00000000000000000000	4.00000000000000000000	4.00000000000000000000	4.00000000000000000000	4.00000000000000000000	4.00000000000000000000	4.00000000000000000000	4.00000000000000000000	4.00000000000000000000	4.00000000000000000000
17.00000000000000000000	0.00000000000000000000	4151.79492187500000000000	4166.15380859375000000000	4169.74365234375000000000	4149.23046875000000000000	4170.76904296875000000000	4162.56396484375000000000	4153.33300781250000000000	4167.69238281250000000000	4157.94873046875000000000	4185.64111328125000000000	4192.30761718750000000000	4237.43603515625000000000	4172.82031250000000000000	4174.35888671875000000000	0.00000000000000000000	10246.00000000000000000000	10227.00000000000000000000	0.00000000000000000000	0.00000000000000000000	0.00000000000000000000	1888.00000000000000000000	299.00000000000000000000	4.00000000000000000000	4.00000000000000000000	4.00000000000000000000	4.00000000000000000000	4.00000000000000000000	4.00000000000000000000	4.00000000000000000000	4.00000000000000000000	4.00000000000000000000	4.00000000000000000000	4.00000000000000000000	4.00000000000000000000	4.00000000000000000000	4.00000000000000000000	4.00000000000000000000	4.00000000000000000000
18.00000000000000000000	0.00000000000000000000	4152.30761718750000000000	4151.79492187500000000000	4171.28173828125000000000	4121.53857421875000000000	4151.28173828125000000000	4149.74365234375000000000	4154.87158203125000000000	4166.15380859375000000000	4156.41015625000000000000	4167.69238281250000000000	4188.71777343750000000000	4233.33300781250000000000	4172.82031250000000000000	4165.12792968750000000000	0.00000000000000000000	10246.00000000000000000000	10227.00000000000000000000	0.00000000000000000000	0.00000000000000000000	0.00000000000000000000	1888.00000000000000000000	307.00000000000000000000	4.00000000000000000000	4.00000000000000000000	4.00000000000000000000	4.00000000000000000000	4.00000000000000000000	4.00000000000000000000	4.00000000000000000000	4.00000000000000000000	4.00000000000000000000	4.00000000000000000000	4.00000000000000000000	4.00000000000000000000	4.00000000000000000000	4.00000000000000000000	4.00000000000000000000	4.00000000000000000000
19.00000000000000000000	0.00000000000000000000	4143.07666015625000000000	4140.00000000000000000000	4162.05126953125000000000	4104.10253906250000000000	4148.71777343750000000000	4131.28173828125000000000	4150.25634765625000000000	4167.69238281250000000000	4155.38427734375000000000	4161.02539062500000000000	4162.05126953125000000000	4218.97412109375000000000	4169.23046875000000000000	4160.51269531250000000000	0.00000000000000000000	10246.00000000000000000000	10228.00000000000000000000	0.00000000000000000000	0.00000000000000000000	0.00000000000000000000	1888.00000000000000000000	315.00000000000000000000	4.00000000000000000000	4.00000000000000000000	4.00000000000000000000	4.00000000000000000000	4.00000000000000000000	4.00000000000000000000	4.00000000000000000000	4.00000000000000000000	4.00000000000000000000	4.00000000000000000000	4.00000000000000000000	4.00000000000000000000	4.00000000000000000000	4.00000000000000000000	4.00000000000000000000	4.00000000000000000000
20.00000000000000000000	0.00000000000000000000	4153.84619140625000000000	4134.87158203125000000000	4171.28173828125000000000	4137.43603515625000000000	4160.51269531250000000000	4119.48730468750000000000	4135.38427734375000000000	4147.17919921875000000000	4131.28173828125000000000	4149.74365234375000000000	4115.89746093750000000000	4224.61523437500000000000	4154.87158203125000000000	4171.28173828125000000000	0.00000000000000000000	10246.00000000000000000000	10228.00000000000000000000	0.00000000000000000000	0.00000000000000000000	0.00000000000000000000	1888.00000000000000000000	324.00000000000000000000	4.00000000000000000000	4.00000000000000000000	4.00000000000000000000	4.00000000000000000000	4.00000000000000000000	4.00000000000000000000	4.00000000000000000000	4.00000000000000000000	4.00000000000000000000	4.00000000000000000000	4.00000000000000000000	4.00000000000000000000	4.00000000000000000000	4.00000000000000000000	4.00000000000000000000	4.00000000000000000000
21.00000000000000000000	0.00000000000000000000	4151.79492187500000000000	4170.25634765625000000000	4177.94873046875000000000	4174.35888671875000000000	4192.82031250000000000000	4159.48730468750000000000	4153.33300781250000000000	4160.00000000000000000000	4143.07666015625000000000	4172.30761718750000000000	4134.87158203125000000000	4240.00000000000000000000	4176.41015625000000000000	4190.76904296875000000000	0.00000000000000000000	10246.00000000000000000000	10229.00000000000000000000	0.00000000000000000000	0.00000000000000000000	0.00000000000000000000	1888.00000000000000000000	332.00000000000000000000	4.00000000000000000000	4.00000000000000000000	4.00000000000000000000	4.00000000000000000000	4.00000000000000000000	4.00000000000000000000	4.00000000000000000000	4.00000000000000000000	4.00000000000000000000	4.00000000000000000000	4.00000000000000000000	4.00000000000000000000	4.00000000000000000000	4.00000000000000000000	4.00000000000000000000	4.00000000000000000000
22.00000000000000000000	0.00000000000000000000	4154.87158203125000000000	4187.17919921875000000000	4175.38427734375000000000	4161.53857421875000000000	4193.33300781250000000000	4183.58984375000000000000	4164.10253906250000000000	4177.94873046875000000000	4164.61523437500000000000	4190.76904296875000000000	4197.94873046875000000000	4242.56396484375000000000	4195.38427734375000000000	4187.17919921875000000000	0.00000000000000000000	10246.00000000000000000000	10229.00000000000000000000	0.00000000000000000000	0.00000000000000000000	0.00000000000000000000	1888.00000000000000000000	340.00000000000000000000	4.00000000000000000000	4.00000000000000000000	4.00000000000000000000	4.00000000000000000000	4.00000000000000000000	4.00000000000000000000	4.00000000000000000000	4.00000000000000000000	4.00000000000000000000	4.00000000000000000000	4.00000000000000000000	4.00000000000000000000	4.00000000000000000000	4.00000000000000000000	4.00000000000000000000	4.00000000000000000000
23.00000000000000000000	0.00000000000000000000	4153.33300781250000000000	4150.25634765625000000000	4166.15380859375000000000	4117.94873046875000000000	4159.48730468750000000000	4152.30761718750000000000	4141.02539062500000000000	4151.28173828125000000000	4154.35888671875000000000	4162.05126953125000000000	4186.66650390625000000000	4226.66650390625000000000	4171.28173828125000000000	4162.56396484375000000000	0.00000000000000000000	10247.00000000000000000000	10229.00000000000000000000	0.00000000000000000000	0.00000000000000000000	0.00000000000000000000	1888.00000000000000000000	349.00000000000000000000	4.00000000000000000000	4.00000000000000000000	4.00000000000000000000	4.00000000000000000000	4.00000000000000000000	4.00000000000000000000	4.00000000000000000000	4.00000000000000000000	4.00000000000000000000	4.00000000000000000000	4.00000000000000000000	4.00000000000000000000	4.00000000000000000000	4.00000000000000000000	4.00000000000000000000	4.00000000000000000000
24.00000000000000000000	0.00000000000000000000	4142.56396484375000000000	4133.84619140625000000000	4160.00000000000000000000	4114.87158203125000000000	4158.46142578125000000000	4151.28173828125000000000	4139.48730468750000000000	4138.46142578125000000000	4147.17919921875000000000	4151.79492187500000000000	4162.56396484375000000000	4215.89746093750000000000	4152.82031250000000000000	4154.87158203125000000000	0.00000000000000000000	10247.00000000000000000000	10229.00000000000000000000	0.00000000000000000000	0.00000000000000000000	0.00000000000000000000	1888.00000000000000000000	357.00000000000000000000	4.00000000000000000000	4.00000000000000000000	4.00000000000000000000	4.00000000000000000000	4.00000000000000000000	4.00000000000000000000	4.00000000000000000000	4.00000000000000000000	4.00000000000000000000	4.00000000000000000000	4.00000000000000000000	4.00000000000000000000	4.00000000000000000000	4.00000000000000000000	4.00000000000000000000	4.00000000000000000000
25.00000000000000000000	0.00000000000000000000	4161.02539062500000000000	4161.02539062500000000000	4180.51269531250000000000	4142.05126953125000000000	4171.79492187500000000000	4171.79492187500000000000	4154.87158203125000000000	4162.56396484375000000000	4160.00000000000000000000	4175.38427734375000000000	4161.02539062500000000000	4223.58984375000000000000	4168.20507812500000000000	4175.89746093750000000000	0.00000000000000000000	10246.00000000000000000000	10230.00000000000000000000	0.00000000000000000000	0.00000000000000000000	0.00000000000000000000	1888.00000000000000000000	365.00000000000000000000	4.00000000000000000000	4.00000000000000000000	4.00000000000000000000	4.00000000000000000000	4.00000000000000000000	4.00000000000000000000	4.00000000000000000000	4.00000000000000000000	4.00000000000000000000	4.00000000000000000000	4.00000000000000000000	4.00000000000000000000	4.00000000000000000000	4.00000000000000000000	4.00000000000000000000	4.00000000000000000000
26.00000000000000000000	0.00000000000000000000	4151.79492187500000000000	4168.71777343750000000000	4181.02539062500000000000	4145.12792968750000000000	4164.10253906250000000000	4161.02539062500000000000	4150.76904296875000000000	4182.56396484375000000000	4172.30761718750000000000	4178.46142578125000000000	4129.74365234375000000000	4229.74365234375000000000	4182.56396484375000000000	4194.35888671875000000000	0.00000000000000000000	10246.00000000000000000000	10230.00000000000000000000	0.00000000000000000000	0.00000000000000000000	0.00000000000000000000	1888.00000000000000000000	373.00000000000000000000	4.00000000000000000000	4.00000000000000000000	4.00000000000000000000	4.00000000000000000000	4.00000000000000000000	4.00000000000000000000	4.00000000000000000000	4.00000000000000000000	4.00000000000000000000	4.00000000000000000000	4.00000000000000000000	4.00000000000000000000	4.00000000000000000000	4.00000000000000000000	4.00000000000000000000	4.00000000000000000000
27.00000000000000000000	0.00000000000000000000	4138.46142578125000000000	4147.17919921875000000000	4168.71777343750000000000	4140.00000000000000000000	4155.38427734375000000000	4138.97412109375000000000	4135.38427734375000000000	4160.51269531250000000000	4155.38427734375000000000	4158.97412109375000000000	4140.00000000000000000000	4229.74365234375000000000	4173.84619140625000000000	4176.41015625000000000000	0.00000000000000000000	10246.00000000000000000000	10229.00000000000000000000	0.00000000000000000000	0.00000000000000000000	0.00000000000000000000	1888.00000000000000000000	382.00000000000000000000	4.00000000000000000000	4.00000000000000000000	4.00000000000000000000	4.00000000000000000000	4.00000000000000000000	4.00000000000000000000	4.00000000000000000000	4.00000000000000000000	4.00000000000000000000	4.00000000000000000000	4.00000000000000000000	4.00000000000000000000	4.00000000000000000000	4.00000000000000000000	4.00000000000000000000	4.00000000000000000000
28.00000000000000000000	0.00000000000000000000	4152.82031250000000000000	4167.69238281250000000000	4180.51269531250000000000	4157.43603515625000000000	4184.61523437500000000000	4151.79492187500000000000	4147.17919921875000000000	4150.25634765625000000000	4154.35888671875000000000	4174.87158203125000000000	4198.46142578125000000000	4237.43603515625000000000	4185.12792968750000000000	4172.30761718750000000000	0.00000000000000000000	10246.00000000000000000000	10229.00000000000000000000	0.00000000000000000000	0.00000000000000000000	0.00000000000000000000	1888.00000000000000000000	389.00000000000000000000	4.00000000000000000000	4.00000000000000000000	4.00000000000000000000	4.00000000000000000000	4.00000000000000000000	4.00000000000000000000	4.00000000000000000000	4.00000000000000000000	4.00000000000000000000	4.00000000000000000000	4.00000000000000000000	4.00000000000000000000	4.00000000000000000000	4.00000000000000000000	4.00000000000000000000	4.00000000000000000000
29.00000000000000000000	0.00000000000000000000	4152.30761718750000000000	4183.58984375000000000000	4185.12792968750000000000	4148.20507812500000000000	4190.76904296875000000000	4161.53857421875000000000	4161.02539062500000000000	4174.35888671875000000000	4173.33300781250000000000	4196.41015625000000000000	4194.35888671875000000000	4250.25634765625000000000	4189.74365234375000000000	4189.74365234375000000000	0.00000000000000000000	10246.00000000000000000000	10229.00000000000000000000	0.00000000000000000000	0.00000000000000000000	0.00000000000000000000	1888.00000000000000000000	396.00000000000000000000	4.00000000000000000000	4.00000000000000000000	4.00000000000000000000	4.00000000000000000000	4.00000000000000000000	4.00000000000000000000	4.00000000000000000000	4.00000000000000000000	4.00000000000000000000	4.00000000000000000000	4.00000000000000000000	4.00000000000000000000	4.00000000000000000000	4.00000000000000000000	4.00000000000000000000	4.00000000000000000000
30.00000000000000000000	0.00000000000000000000	4152.30761718750000000000	4145.64111328125000000000	4180.00000000000000000000	4116.92285156250000000000	4147.17919921875000000000	4144.61523437500000000000	4149.23046875000000000000	4173.33300781250000000000	4165.64111328125000000000	4177.43603515625000000000	4154.87158203125000000000	4248.20507812500000000000	4164.61523437500000000000	4175.89746093750000000000	0.00000000000000000000	10246.00000000000000000000	10229.00000000000000000000	0.00000000000000000000	0.00000000000000000000	0.00000000000000000000	1888.00000000000000000000	404.00000000000000000000	4.00000000000000000000	4.00000000000000000000	4.00000000000000000000	4.00000000000000000000	4.00000000000000000000	4.00000000000000000000	4.00000000000000000000	4.00000000000000000000	4.00000000000000000000	4.00000000000000000000	4.00000000000000000000	4.00000000000000000000	4.00000000000000000000	4.00000000000000000000	4.00000000000000000000	4.00000000000000000000
31.00000000000000000000	0.00000000000000000000	4149.23046875000000000000	4151.28173828125000000000	4181.53857421875000000000	4132.30761718750000000000	4167.17919921875000000000	4152.82031250000000000000	4155.38427734375000000000	4171.79492187500000000000	4167.17919921875000000000	4171.79492187500000000000	4162.56396484375000000000	4244.61523437500000000000	4181.02539062500000000000	4168.71777343750000000000	0.00000000000000000000	10246.00000000000000000000	10229.00000000000000000000	0.00000000000000000000	0.00000000000000000000	0.00000000000000000000	1888.00000000000000000000	411.00000000000000000000	4.00000000000000000000	4.00000000000000000000	4.00000000000000000000	4.00000000000000000000	4.00000000000000000000	4.00000000000000000000	4.00000000000000000000	4.00000000000000000000	4.00000000000000000000	4.00000000000000000000	4.00000000000000000000	4.00000000000000000000	4.00000000000000000000	4.00000000000000000000	4.00000000000000000000	4.00000000000000000000
32.00000000000000000000	0.00000000000000000000	4155.38427734375000000000	4175.89746093750000000000	4192.82031250000000000000	4153.33300781250000000000	4198.46142578125000000000	4166.15380859375000000000	4160.00000000000000000000	4171.79492187500000000000	4160.00000000000000000000	4168.71777343750000000000	4170.76904296875000000000	4263.07666015625000000000	4198.46142578125000000000	4189.74365234375000000000	0.00000000000000000000	10246.00000000000000000000	10229.00000000000000000000	0.00000000000000000000	0.00000000000000000000	0.00000000000000000000	1888.00000000000000000000	419.00000000000000000000	4.00000000000000000000	4.00000000000000000000	4.00000000000000000000	4.00000000000000000000	4.00000000000000000000	4.00000000000000000000	4.00000000000000000000	4.00000000000000000000	4.00000000000000000000	4.00000000000000000000	4.00000000000000000000	4.00000000000000000000	4.00000000000000000000	4.00000000000000000000	4.00000000000000000000	4.00000000000000000000
33.00000000000000000000	0.00000000000000000000	4154.87158203125000000000	4157.94873046875000000000	4187.17919921875000000000	4143.07666015625000000000	4167.69238281250000000000	4161.53857421875000000000	4141.53857421875000000000	4155.89746093750000000000	4135.89746093750000000000	4153.33300781250000000000	4162.05126953125000000000	4270.25634765625000000000	4172.82031250000000000000	4192.30761718750000000000	0.00000000000000000000	10249.00000000000000000000	10229.00000000000000000000	0.00000000000000000000	0.00000000000000000000	0.00000000000000000000	1888.00000000000000000000	426.00000000000000000000	4.00000000000000000000	4.00000000000000000000	4.00000000000000000000	4.00000000000000000000	4.00000000000000000000	4.00000000000000000000	4.00000000000000000000	4.00000000000000000000	4.00000000000000000000	4.00000000000000000000	4.00000000000000000000	4.00000000000000000000	4.00000000000000000000	4.00000000000000000000	4.00000000000000000000	4.00000000000000000000
34.00000000000000000000	0.00000000000000000000	4133.84619140625000000000	4144.61523437500000000000	4167.17919921875000000000	4146.15380859375000000000	4154.35888671875000000000	4158.97412109375000000000	4133.84619140625000000000	4152.30761718750000000000	4149.74365234375000000000	4171.28173828125000000000	4165.12792968750000000000	4260.00000000000000000000	4162.05126953125000000000	4173.84619140625000000000	0.00000000000000000000	10249.00000000000000000000	10229.00000000000000000000	0.00000000000000000000	0.00000000000000000000	0.00000000000000000000	1888.00000000000000000000	433.00000000000000000000	4.00000000000000000000	4.00000000000000000000	4.00000000000000000000	4.00000000000000000000	4.00000000000000000000	4.00000000000000000000	4.00000000000000000000	4.00000000000000000000	4.00000000000000000000	4.00000000000000000000	4.00000000000000000000	4.00000000000000000000	4.00000000000000000000	4.00000000000000000000	4.00000000000000000000	4.00000000000000000000
35.00000000000000000000	0.00000000000000000000	4146.15380859375000000000	4149.74365234375000000000	4171.28173828125000000000	4150.25634765625000000000	4174.35888671875000000000	4156.92285156250000000000	4146.15380859375000000000	4159.48730468750000000000	4158.46142578125000000000	4183.58984375000000000000	4165.12792968750000000000	4263.07666015625000000000	4165.12792968750000000000	4166.15380859375000000000	0.00000000000000000000	10250.00000000000000000000	10228.00000000000000000000	0.00000000000000000000	0.00000000000000000000	0.00000000000000000000	1888.00000000000000000000	441.00000000000000000000	4.00000000000000000000	4.00000000000000000000	4.00000000000000000000	4.00000000000000000000	4.00000000000000000000	4.00000000000000000000	4.00000000000000000000	4.00000000000000000000	4.00000000000000000000	4.00000000000000000000	4.00000000000000000000	4.00000000000000000000	4.00000000000000000000	4.00000000000000000000	4.00000000000000000000	4.00000000000000000000
36.00000000000000000000	0.00000000000000000000	4156.41015625000000000000	4169.74365234375000000000	4177.94873046875000000000	4145.64111328125000000000	4188.71777343750000000000	4168.71777343750000000000	4168.71777343750000000000	4174.35888671875000000000	4153.84619140625000000000	4173.84619140625000000000	4172.30761718750000000000	4273.33300781250000000000	4175.89746093750000000000	4178.97412109375000000000	0.00000000000000000000	10250.00000000000000000000	10228.00000000000000000000	0.00000000000000000000	0.00000000000000000000	0.00000000000000000000	1888.00000000000000000000	448.00000000000000000000	4.00000000000000000000	4.00000000000000000000	4.00000000000000000000	4.00000000000000000000	4.00000000000000000000	4.00000000000000000000	4.00000000000000000000	4.00000000000000000000	4.00000000000000000000	4.00000000000000000000	4.00000000000000000000	4.00000000000000000000	4.00000000000000000000	4.00000000000000000000	4.00000000000000000000	4.00000000000000000000
37.00000000000000000000	0.00000000000000000000	4152.30761718750000000000	4179.48730468750000000000	4177.43603515625000000000	4149.74365234375000000000	4173.84619140625000000000	4168.71777343750000000000	4168.20507812500000000000	4182.56396484375000000000	4163.58984375000000000000	4164.10253906250000000000	4171.28173828125000000000	4278.97412109375000000000	4184.10253906250000000000	4180.00000000000000000000	0.00000000000000000000	10248.00000000000000000000	10228.00000000000000000000	0.00000000000000000000	0.00000000000000000000	0.00000000000000000000	1888.00000000000000000000	455.00000000000000000000	4.00000000000000000000	4.00000000000000000000	4.00000000000000000000	4.00000000000000000000	4.00000000000000000000	4.00000000000000000000	4.00000000000000000000	4.00000000000000000000	4.00000000000000000000	4.00000000000000000000	4.00000000000000000000	4.00000000000000000000	4.00000000000000000000	4.00000000000000000000	4.00000000000000000000	4.00000000000000000000
38.00000000000000000000	0.00000000000000000000	4154.87158203125000000000	4170.76904296875000000000	4182.56396484375000000000	4150.25634765625000000000	4165.64111328125000000000	4148.20507812500000000000	4153.33300781250000000000	4173.84619140625000000000	4158.46142578125000000000	4163.58984375000000000000	4175.38427734375000000000	4282.05126953125000000000	4186.66650390625000000000	4180.00000000000000000000	0.00000000000000000000	10248.00000000000000000000	10228.00000000000000000000	0.00000000000000000000	0.00000000000000000000	0.00000000000000000000	1888.00000000000000000000	463.00000000000000000000	4.00000000000000000000	4.00000000000000000000	4.00000000000000000000	4.00000000000000000000	4.00000000000000000000	4.00000000000000000000	4.00000000000000000000	4.00000000000000000000	4.00000000000000000000	4.00000000000000000000	4.00000000000000000000	4.00000000000000000000	4.00000000000000000000	4.00000000000000000000	4.00000000000000000000	4.00000000000000000000
39.00000000000000000000	0.00000000000000000000	4150.25634765625000000000	4171.79492187500000000000	4184.61523437500000000000	4151.28173828125000000000	4180.51269531250000000000	4142.56396484375000000000	4150.25634765625000000000	4163.07666015625000000000	4142.56396484375000000000	4174.87158203125000000000	4184.61523437500000000000	4287.69238281250000000000	4198.46142578125000000000	4200.00000000000000000000	0.00000000000000000000	10248.00000000000000000000	10227.00000000000000000000	0.00000000000000000000	0.00000000000000000000	0.00000000000000000000	1888.00000000000000000000	471.00000000000000000000	4.00000000000000000000	4.00000000000000000000	4.00000000000000000000	4.00000000000000000000	4.00000000000000000000	4.00000000000000000000	4.00000000000000000000	4.00000000000000000000	4.00000000000000000000	4.00000000000000000000	4.00000000000000000000	4.00000000000000000000	4.00000000000000000000	4.00000000000000000000	4.00000000000000000000	4.00000000000000000000
40.00000000000000000000	0.00000000000000000000	4163.58984375000000000000	4177.94873046875000000000	4190.76904296875000000000	4160.51269531250000000000	4182.56396484375000000000	4148.71777343750000000000	4144.10253906250000000000	4158.46142578125000000000	4144.61523437500000000000	4177.94873046875000000000	4155.38427734375000000000	4298.46142578125000000000	4190.76904296875000000000	4203.58984375000000000000	0.00000000000000000000	10248.00000000000000000000	10227.00000000000000000000	0.00000000000000000000	0.00000000000000000000	0.00000000000000000000	1888.00000000000000000000	479.00000000000000000000	4.00000000000000000000	4.00000000000000000000	4.00000000000000000000	4.00000000000000000000	4.00000000000000000000	4.00000000000000000000	4.00000000000000000000	4.00000000000000000000	4.00000000000000000000	4.00000000000000000000	4.00000000000000000000	4.00000000000000000000	4.00000000000000000000	4.00000000000000000000	4.00000000000000000000	4.00000000000000000000
41.00000000000000000000	0.00000000000000000000	4155.89746093750000000000	4172.82031250000000000000	4184.61523437500000000000	4158.46142578125000000000	4183.58984375000000000000	4161.53857421875000000000	4146.15380859375000000000	4169.23046875000000000000	4170.76904296875000000000	4180.00000000000000000000	4161.02539062500000000000	4294.35888671875000000000	4178.97412109375000000000	4189.74365234375000000000	0.00000000000000000000	10249.00000000000000000000	10227.00000000000000000000	0.00000000000000000000	0.00000000000000000000	0.00000000000000000000	1888.00000000000000000000	487.00000000000000000000	4.00000000000000000000	4.00000000000000000000	4.00000000000000000000	4.00000000000000000000	4.00000000000000000000	4.00000000000000000000	4.00000000000000000000	4.00000000000000000000	4.00000000000000000000	4.00000000000000000000	4.00000000000000000000	4.00000000000000000000	4.00000000000000000000	4.00000000000000000000	4.00000000000000000000	4.00000000000000000000
42.00000000000000000000	0.00000000000000000000	4138.46142578125000000000	4153.33300781250000000000	4166.66650390625000000000	4143.07666015625000000000	4174.87158203125000000000	4164.61523437500000000000	4140.00000000000000000000	4154.87158203125000000000	4163.58984375000000000000	4177.43603515625000000000	4197.94873046875000000000	4283.07666015625000000000	4177.43603515625000000000	4172.82031250000000000000	0.00000000000000000000	10249.00000000000000000000	10227.00000000000000000000	0.00000000000000000000	0.00000000000000000000	0.00000000000000000000	1888.00000000000000000000	496.00000000000000000000	4.00000000000000000000	4.00000000000000000000	4.00000000000000000000	4.00000000000000000000	4.00000000000000000000	4.00000000000000000000	4.00000000000000000000	4.00000000000000000000	4.00000000000000000000	4.00000000000000000000	4.00000000000000000000	4.00000000000000000000	4.00000000000000000000	4.00000000000000000000	4.00000000000000000000	4.00000000000000000000
43.00000000000000000000	0.00000000000000000000	4152.30761718750000000000	4155.89746093750000000000	4169.74365234375000000000	4145.12792968750000000000	4172.30761718750000000000	4160.00000000000000000000	4134.35888671875000000000	4140.00000000000000000000	4137.43603515625000000000	4170.25634765625000000000	4187.17919921875000000000	4283.58984375000000000000	4183.58984375000000000000	4161.53857421875000000000	0.00000000000000000000	10248.00000000000000000000	10228.00000000000000000000	0.00000000000000000000	0.00000000000000000000	0.00000000000000000000	1888.00000000000000000000	504.00000000000000000000	4.00000000000000000000	4.00000000000000000000	4.00000000000000000000	4.00000000000000000000	4.00000000000000000000	4.00000000000000000000	4.00000000000000000000	4.00000000000000000000	4.00000000000000000000	4.00000000000000000000	4.00000000000000000000	4.00000000000000000000	4.00000000000000000000	4.00000000000000000000	4.00000000000000000000	4.00000000000000000000
44.00000000000000000000	0.00000000000000000000	4149.74365234375000000000	4176.41015625000000000000	4177.43603515625000000000	4158.46142578125000000000	4198.97412109375000000000	4163.58984375000000000000	4155.38427734375000000000	4169.74365234375000000000	4155.38427734375000000000	4183.58984375000000000000	4154.35888671875000000000	4296.41015625000000000000	4194.87158203125000000000	4166.15380859375000000000	0.00000000000000000000	10248.00000000000000000000	10228.00000000000000000000	0.00000000000000000000	0.00000000000000000000	0.00000000000000000000	1888.00000000000000000000	512.00000000000000000000	4.00000000000000000000	4.00000000000000000000	4.00000000000000000000	4.00000000000000000000	4.00000000000000000000	4.00000000000000000000	4.00000000000000000000	4.00000000000000000000	4.00000000000000000000	4.00000000000000000000	4.00000000000000000000	4.00000000000000000000	4.00000000000000000000	4.00000000000000000000	4.00000000000000000000	4.00000000000000000000
45.00000000000000000000	0.00000000000000000000	4145.64111328125000000000	4154.87158203125000000000	4175.38427734375000000000	4130.25634765625000000000	4174.35888671875000000000	4146.66650390625000000000	4148.71777343750000000000	4169.74365234375000000000	4161.02539062500000000000	4179.48730468750000000000	4140.00000000000000000000	4302.05126953125000000000	4183.07666015625000000000	4165.12792968750000000000	0.00000000000000000000	10248.00000000000000000000	10229.00000000000000000000	0.00000000000000000000	0.00000000000000000000	0.00000000000000000000	1888.00000000000000000000	521.00000000000000000000	4.00000000000000000000	4.00000000000000000000	4.00000000000000000000	4.00000000000000000000	4.00000000000000000000	4.00000000000000000000	4.00000000000000000000	4.00000000000000000000	4.00000000000000000000	4.00000000000000000000	4.00000000000000000000	4.00000000000000000000	4.00000000000000000000	4.00000000000000000000	4.00000000000000000000	4.00000000000000000000
46.00000000000000000000	0.00000000000000000000	4141.02539062500000000000	4147.17919921875000000000	4166.66650390625000000000	4113.33300781250000000000	4144.61523437500000000000	4147.69238281250000000000	4133.84619140625000000000	4150.76904296875000000000	4148.20507812500000000000	4173.33300781250000000000	4167.17919921875000000000	4292.82031250000000000000	4184.10253906250000000000	4164.61523437500000000000	0.00000000000000000000	10248.00000000000000000000	10229.00000000000000000000	0.00000000000000000000	0.00000000000000000000	0.00000000000000000000	1888.00000000000000000000	529.00000000000000000000	4.00000000000000000000	4.00000000000000000000	4.00000000000000000000	4.00000000000000000000	4.00000000000000000000	4.00000000000000000000	4.00000000000000000000	4.00000000000000000000	4.00000000000000000000	4.00000000000000000000	4.00000000000000000000	4.00000000000000000000	4.00000000000000000000	4.00000000000000000000	4.00000000000000000000	4.00000000000000000000
47.00000000000000000000	0.00000000000000000000	4150.25634765625000000000	4187.69238281250000000000	4174.87158203125000000000	4164.10253906250000000000	4185.64111328125000000000	4168.20507812500000000000	4142.56396484375000000000	4168.71777343750000000000	4157.94873046875000000000	4193.33300781250000000000	4216.41015625000000000000	4313.84619140625000000000	4203.07666015625000000000	4184.61523437500000000000	0.00000000000000000000	10247.00000000000000000000	10228.00000000000000000000	0.00000000000000000000	0.00000000000000000000	0.00000000000000000000	1888.00000000000000000000	537.00000000000000000000	4.00000000000000000000	4.00000000000000000000	4.00000000000000000000	4.00000000000000000000	4.00000000000000000000	4.00000000000000000000	4.00000000000000000000	4.00000000000000000000	4.00000000000000000000	4.00000000000000000000	4.00000000000000000000	4.00000000000000000000	4.00000000000000000000	4.00000000000000000000	4.00000000000000000000	4.00000000000000000000
48.00000000000000000000	0.00000000000000000000	4168.71777343750000000000	4203.07666015625000000000	4193.33300781250000000000	4192.82031250000000000000	4214.35888671875000000000	4167.69238281250000000000	4142.05126953125000000000	4182.05126953125000000000	4172.82031250000000000000	4206.66650390625000000000	4220.51269531250000000000	4335.38427734375000000000	4210.25634765625000000000	4194.87158203125000000000	0.00000000000000000000	10247.00000000000000000000	10228.00000000000000000000	0.00000000000000000000	0.00000000000000000000	0.00000000000000000000	1888.00000000000000000000	545.00000000000000000000	4.00000000000000000000	4.00000000000000000000	4.00000000000000000000	4.00000000000000000000	4.00000000000000000000	4.00000000000000000000	4.00000000000000000000	4.00000000000000000000	4.00000000000000000000	4.00000000000000000000	4.00000000000000000000	4.00000000000000000000	4.00000000000000000000	4.00000000000000000000	4.00000000000000000000	4.00000000000000000000
49.00000000000000000000	0.00000000000000000000	4142.05126953125000000000	4177.43603515625000000000	4173.84619140625000000000	4156.41015625000000000000	4187.69238281250000000000	4166.66650390625000000000	4141.02539062500000000000	4167.69238281250000000000	4170.76904296875000000000	4201.02539062500000000000	4178.46142578125000000000	4311.28173828125000000000	4201.02539062500000000000	4174.87158203125000000000	0.00000000000000000000	10247.00000000000000000000	10229.00000000000000000000	0.00000000000000000000	0.00000000000000000000	0.00000000000000000000	1888.00000000000000000000	554.00000000000000000000	4.00000000000000000000	4.00000000000000000000	4.00000000000000000000	4.00000000000000000000	4.00000000000000000000	4.00000000000000000000	4.00000000000000000000	4.00000000000000000000	4.00000000000000000000	4.00000000000000000000	4.00000000000000000000	4.00000000000000000000	4.00000000000000000000	4.00000000000000000000	4.00000000000000000000	4.00000000000000000000
50.00000000000000000000	0.00000000000000000000	4136.92285156250000000000	4150.76904296875000000000	4163.07666015625000000000	4138.97412109375000000000	4166.15380859375000000000	4162.56396484375000000000	4146.15380859375000000000	4160.00000000000000000000	4156.41015625000000000000	4177.94873046875000000000	4128.71777343750000000000	4304.10253906250000000000	4182.05126953125000000000	4159.48730468750000000000	0.00000000000000000000	10247.00000000000000000000	10229.00000000000000000000	0.00000000000000000000	0.00000000000000000000	0.00000000000000000000	1888.00000000000000000000	562.00000000000000000000	4.00000000000000000000	4.00000000000000000000	4.00000000000000000000	4.00000000000000000000	4.00000000000000000000	4.00000000000000000000	4.00000000000000000000	4.00000000000000000000	4.00000000000000000000	4.00000000000000000000	4.00000000000000000000	4.00000000000000000000	4.00000000000000000000	4.00000000000000000000	4.00000000000000000000	4.00000000000000000000
51.00000000000000000000	0.00000000000000000000	4150.76904296875000000000	4153.84619140625000000000	4176.92285156250000000000	4147.17919921875000000000	4180.00000000000000000000	4158.46142578125000000000	4152.82031250000000000000	4176.41015625000000000000	4167.69238281250000000000	4180.51269531250000000000	4128.71777343750000000000	4320.51269531250000000000	4192.30761718750000000000	4172.30761718750000000000	0.00000000000000000000	10246.00000000000000000000	10230.00000000000000000000	0.00000000000000000000	0.00000000000000000000	0.00000000000000000000	1888.00000000000000000000	570.00000000000000000000	4.00000000000000000000	4.00000000000000000000	4.00000000000000000000	4.00000000000000000000	4.00000000000000000000	4.00000000000000000000	4.00000000000000000000	4.00000000000000000000	4.00000000000000000000	4.00000000000000000000	4.00000000000000000000	4.00000000000000000000	4.00000000000000000000	4.00000000000000000000	4.00000000000000000000	4.00000000000000000000
52.00000000000000000000	0.00000000000000000000	4142.56396484375000000000	4160.51269531250000000000	4176.41015625000000000000	4131.28173828125000000000	4176.41015625000000000000	4154.35888671875000000000	4152.30761718750000000000	4176.41015625000000000000	4173.33300781250000000000	4194.35888671875000000000	4187.69238281250000000000	4313.33300781250000000000	4202.05126953125000000000	4175.38427734375000000000	0.00000000000000000000	10246.00000000000000000000	10230.00000000000000000000	0.00000000000000000000	0.00000000000000000000	0.00000000000000000000	1888.00000000000000000000	578.00000000000000000000	4.00000000000000000000	4.00000000000000000000	4.00000000000000000000	4.00000000000000000000	4.00000000000000000000	4.00000000000000000000	4.00000000000000000000	4.00000000000000000000	4.00000000000000000000	4.00000000000000000000	4.00000000000000000000	4.00000000000000000000	4.00000000000000000000	4.00000000000000000000	4.00000000000000000000	4.00000000000000000000
53.00000000000000000000	0.00000000000000000000	4151.28173828125000000000	4161.02539062500000000000	4171.79492187500000000000	4134.87158203125000000000	4165.64111328125000000000	4154.35888671875000000000	4149.23046875000000000000	4166.66650390625000000000	4160.00000000000000000000	4187.69238281250000000000	4213.84619140625000000000	4310.76904296875000000000	4186.66650390625000000000	4172.30761718750000000000	0.00000000000000000000	10247.00000000000000000000	10228.00000000000000000000	0.00000000000000000000	0.00000000000000000000	0.00000000000000000000	1888.00000000000000000000	585.00000000000000000000	4.00000000000000000000	4.00000000000000000000	4.00000000000000000000	4.00000000000000000000	4.00000000000000000000	4.00000000000000000000	4.00000000000000000000	4.00000000000000000000	4.00000000000000000000	4.00000000000000000000	4.00000000000000000000	4.00000000000000000000	4.00000000000000000000	4.00000000000000000000	4.00000000000000000000	4.00000000000000000000
54.00000000000000000000	0.00000000000000000000	4150.76904296875000000000	4173.33300781250000000000	4168.71777343750000000000	4165.12792968750000000000	4183.58984375000000000000	4162.05126953125000000000	4149.74365234375000000000	4171.79492187500000000000	4157.43603515625000000000	4187.69238281250000000000	4181.53857421875000000000	4325.12792968750000000000	4190.25634765625000000000	4183.58984375000000000000	0.00000000000000000000	10247.00000000000000000000	10228.00000000000000000000	0.00000000000000000000	0.00000000000000000000	0.00000000000000000000	1888.00000000000000000000	592.00000000000000000000	4.00000000000000000000	4.00000000000000000000	4.00000000000000000000	4.00000000000000000000	4.00000000000000000000	4.00000000000000000000	4.00000000000000000000	4.00000000000000000000	4.00000000000000000000	4.00000000000000000000	4.00000000000000000000	4.00000000000000000000	4.00000000000000000000	4.00000000000000000000	4.00000000000000000000	4.00000000000000000000
55.00000000000000000000	0.00000000000000000000	4144.61523437500000000000	4164.61523437500000000000	4168.20507812500000000000	4153.84619140625000000000	4172.82031250000000000000	4145.64111328125000000000	4132.82031250000000000000	4153.33300781250000000000	4133.84619140625000000000	4178.97412109375000000000	4159.48730468750000000000	4317.94873046875000000000	4189.23046875000000000000	4170.76904296875000000000	0.00000000000000000000	10249.00000000000000000000	10229.00000000000000000000	0.00000000000000000000	0.00000000000000000000	0.00000000000000000000	1888.00000000000000000000	600.00000000000000000000	4.00000000000000000000	4.00000000000000000000	4.00000000000000000000	4.00000000000000000000	4.00000000000000000000	4.00000000000000000000	4.00000000000000000000	4.00000000000000000000	4.00000000000000000000	4.00000000000000000000	4.00000000000000000000	4.00000000000000000000	4.00000000000000000000	4.00000000000000000000	4.00000000000000000000	4.00000000000000000000
56.00000000000000000000	0.00000000000000000000	4142.05126953125000000000	4155.38427734375000000000	4166.15380859375000000000	4135.38427734375000000000	4160.00000000000000000000	4144.10253906250000000000	4128.71777343750000000000	4142.56396484375000000000	4134.87158203125000000000	4173.33300781250000000000	4150.25634765625000000000	4307.17919921875000000000	4185.64111328125000000000	4158.97412109375000000000	0.00000000000000000000	10249.00000000000000000000	10229.00000000000000000000	0.00000000000000000000	0.00000000000000000000	0.00000000000000000000	1888.00000000000000000000	607.00000000000000000000	4.00000000000000000000	4.00000000000000000000	4.00000000000000000000	4.00000000000000000000	4.00000000000000000000	4.00000000000000000000	4.00000000000000000000	4.00000000000000000000	4.00000000000000000000	4.00000000000000000000	4.00000000000000000000	4.00000000000000000000	4.00000000000000000000	4.00000000000000000000	4.00000000000000000000	4.00000000000000000000
57.00000000000000000000	0.00000000000000000000	4147.17919921875000000000	4165.12792968750000000000	4175.38427734375000000000	4147.17919921875000000000	4185.12792968750000000000	4165.64111328125000000000	4135.89746093750000000000	4164.61523437500000000000	4173.33300781250000000000	4190.76904296875000000000	4137.94873046875000000000	4326.15380859375000000000	4208.20507812500000000000	4174.87158203125000000000	0.00000000000000000000	10247.00000000000000000000	10228.00000000000000000000	0.00000000000000000000	0.00000000000000000000	0.00000000000000000000	1888.00000000000000000000	615.00000000000000000000	4.00000000000000000000	4.00000000000000000000	4.00000000000000000000	4.00000000000000000000	4.00000000000000000000	4.00000000000000000000	4.00000000000000000000	4.00000000000000000000	4.00000000000000000000	4.00000000000000000000	4.00000000000000000000	4.00000000000000000000	4.00000000000000000000	4.00000000000000000000	4.00000000000000000000	4.00000000000000000000
58.00000000000000000000	0.00000000000000000000	4167.17919921875000000000	4173.33300781250000000000	4195.89746093750000000000	4154.35888671875000000000	4189.23046875000000000000	4160.51269531250000000000	4128.20507812500000000000	4166.66650390625000000000	4167.69238281250000000000	4198.97412109375000000000	4179.48730468750000000000	4335.89746093750000000000	4212.82031250000000000000	4180.00000000000000000000	0.00000000000000000000	10247.00000000000000000000	10228.00000000000000000000	0.00000000000000000000	0.00000000000000000000	0.00000000000000000000	1888.00000000000000000000	623.00000000000000000000	4.00000000000000000000	4.00000000000000000000	4.00000000000000000000	4.00000000000000000000	4.00000000000000000000	4.00000000000000000000	4.00000000000000000000	4.00000000000000000000	4.00000000000000000000	4.00000000000000000000	4.00000000000000000000	4.00000000000000000000	4.00000000000000000000	4.00000000000000000000	4.00000000000000000000	4.00000000000000000000
59.00000000000000000000	0.00000000000000000000	4147.69238281250000000000	4173.33300781250000000000	4178.46142578125000000000	4150.25634765625000000000	4171.28173828125000000000	4148.71777343750000000000	4133.84619140625000000000	4162.56396484375000000000	4150.25634765625000000000	4197.43603515625000000000	4231.79492187500000000000	4312.82031250000000000000	4198.46142578125000000000	4171.28173828125000000000	0.00000000000000000000	10246.00000000000000000000	10228.00000000000000000000	0.00000000000000000000	0.00000000000000000000	0.00000000000000000000	1888.00000000000000000000	631.00000000000000000000	4.00000000000000000000	4.00000000000000000000	4.00000000000000000000	4.00000000000000000000	4.00000000000000000000	4.00000000000000000000	4.00000000000000000000	4.00000000000000000000	4.00000000000000000000	4.00000000000000000000	4.00000000000000000000	4.00000000000000000000	4.00000000000000000000	4.00000000000000000000	4.00000000000000000000	4.00000000000000000000
60.00000000000000000000	0.00000000000000000000	4131.28173828125000000000	4143.58984375000000000000	4153.84619140625000000000	4145.12792968750000000000	4156.41015625000000000000	4147.69238281250000000000	4135.38427734375000000000	4157.43603515625000000000	4152.30761718750000000000	4187.69238281250000000000	4198.46142578125000000000	4304.61523437500000000000	4185.64111328125000000000	4164.61523437500000000000	0.00000000000000000000	10246.00000000000000000000	10228.00000000000000000000	0.00000000000000000000	0.00000000000000000000	0.00000000000000000000	1888.00000000000000000000	639.00000000000000000000	4.00000000000000000000	4.00000000000000000000	4.00000000000000000000	4.00000000000000000000	4.00000000000000000000	4.00000000000000000000	4.00000000000000000000	4.00000000000000000000	4.00000000000000000000	4.00000000000000000000	4.00000000000000000000	4.00000000000000000000	4.00000000000000000000	4.00000000000000000000	4.00000000000000000000	4.00000000000000000000
61.00000000000000000000	0.00000000000000000000	4142.05126953125000000000	4135.89746093750000000000	4162.05126953125000000000	4151.79492187500000000000	4167.69238281250000000000	4154.35888671875000000000	4134.35888671875000000000	4160.51269531250000000000	4161.53857421875000000000	4182.56396484375000000000	4147.17919921875000000000	4314.35888671875000000000	4190.76904296875000000000	4166.66650390625000000000	0.00000000000000000000	10246.00000000000000000000	10228.00000000000000000000	0.00000000000000000000	0.00000000000000000000	0.00000000000000000000	1888.00000000000000000000	647.00000000000000000000	4.00000000000000000000	4.00000000000000000000	4.00000000000000000000	4.00000000000000000000	4.00000000000000000000	4.00000000000000000000	4.00000000000000000000	4.00000000000000000000	4.00000000000000000000	4.00000000000000000000	4.00000000000000000000	4.00000000000000000000	4.00000000000000000000	4.00000000000000000000	4.00000000000000000000	4.00000000000000000000
62.00000000000000000000	0.00000000000000000000	4142.05126953125000000000	4171.79492187500000000000	4175.38427734375000000000	4163.07666015625000000000	4188.71777343750000000000	4161.02539062500000000000	4148.20507812500000000000	4178.46142578125000000000	4169.23046875000000000000	4190.76904296875000000000	4156.41015625000000000000	4311.79492187500000000000	4201.53857421875000000000	4163.07666015625000000000	0.00000000000000000000	10246.00000000000000000000	10228.00000000000000000000	0.00000000000000000000	0.00000000000000000000	0.00000000000000000000	1888.00000000000000000000	655.00000000000000000000	4.00000000000000000000	4.00000000000000000000	4.00000000000000000000	4.00000000000000000000	4.00000000000000000000	4.00000000000000000000	4.00000000000000000000	4.00000000000000000000	4.00000000000000000000	4.00000000000000000000	4.00000000000000000000	4.00000000000000000000	4.00000000000000000000	4.00000000000000000000	4.00000000000000000000	4.00000000000000000000
63.00000000000000000000	0.00000000000000000000	4147.17919921875000000000	4166.15380859375000000000	4181.02539062500000000000	4135.89746093750000000000	4173.84619140625000000000	4151.79492187500000000000	4146.66650390625000000000	4166.66650390625000000000	4148.71777343750000000000	4174.35888671875000000000	4171.79492187500000000000	4296.41015625000000000000	4184.10253906250000000000	4145.12792968750000000000	0.00000000000000000000	10247.00000000000000000000	10230.00000000000000000000	0.00000000000000000000	0.00000000000000000000	0.00000000000000000000	1888.00000000000000000000	663.00000000000000000000	4.00000000000000000000	4.00000000000000000000	4.00000000000000000000	4.00000000000000000000	4.00000000000000000000	4.00000000000000000000	4.00000000000000000000	4.00000000000000000000	4.00000000000000000000	4.00000000000000000000	4.00000000000000000000	4.00000000000000000000	4.00000000000000000000	4.00000000000000000000	4.00000000000000000000	4.00000000000000000000
64.00000000000000000000	0.00000000000000000000	4136.41015625000000000000	4143.58984375000000000000	4168.71777343750000000000	4115.38427734375000000000	4156.92285156250000000000	4141.53857421875000000000	4132.30761718750000000000	4145.64111328125000000000	4131.28173828125000000000	4151.28173828125000000000	4167.17919921875000000000	4285.64111328125000000000	4168.20507812500000000000	4141.53857421875000000000	2807.00000000000000000000	10247.00000000000000000000	10230.00000000000000000000	0.00000000000000000000	0.00000000000000000000	0.00000000000000000000	1888.00000000000000000000	672.00000000000000000000	4.00000000000000000000	4.00000000000000000000	4.00000000000000000000	4.00000000000000000000	4.00000000000000000000	4.00000000000000000000	4.00000000000000000000	4.00000000000000000000	4.00000000000000000000	4.00000000000000000000	4.00000000000000000000	4.00000000000000000000	4.00000000000000000000	4.00000000000000000000	4.00000000000000000000	4.00000000000000000000
65.00000000000000000000	0.00000000000000000000	4135.89746093750000000000	4152.82031250000000000000	4164.10253906250000000000	4150.76904296875000000000	4155.38427734375000000000	4124.61523437500000000000	4119.48730468750000000000	4141.02539062500000000000	4127.17919921875000000000	4148.71777343750000000000	4153.84619140625000000000	4292.82031250000000000000	4165.12792968750000000000	4155.38427734375000000000	2798.00000000000000000000	10247.00000000000000000000	10230.00000000000000000000	0.00000000000000000000	0.00000000000000000000	0.00000000000000000000	1888.00000000000000000000	680.00000000000000000000	4.00000000000000000000	4.00000000000000000000	4.00000000000000000000	4.00000000000000000000	4.00000000000000000000	4.00000000000000000000	4.00000000000000000000	4.00000000000000000000	4.00000000000000000000	4.00000000000000000000	4.00000000000000000000	4.00000000000000000000	4.00000000000000000000	4.00000000000000000000	4.00000000000000000000	4.00000000000000000000
66.00000000000000000000	0.00000000000000000000	4148.71777343750000000000	4160.51269531250000000000	4177.43603515625000000000	4160.00000000000000000000	4164.10253906250000000000	4128.20507812500000000000	4127.17919921875000000000	4145.12792968750000000000	4132.82031250000000000000	4169.23046875000000000000	4159.48730468750000000000	4297.94873046875000000000	4170.25634765625000000000	4169.74365234375000000000	2368.00000000000000000000	10247.00000000000000000000	10230.00000000000000000000	0.00000000000000000000	0.00000000000000000000	0.00000000000000000000	1888.00000000000000000000	688.00000000000000000000	4.00000000000000000000	4.00000000000000000000	4.00000000000000000000	4.00000000000000000000	4.00000000000000000000	4.00000000000000000000	4.00000000000000000000	4.00000000000000000000	4.00000000000000000000	4.00000000000000000000	4.00000000000000000000	4.00000000000000000000	4.00000000000000000000	4.00000000000000000000	4.00000000000000000000	4.00000000000000000000
67.00000000000000000000	0.00000000000000000000	4144.61523437500000000000	4158.97412109375000000000	4177.94873046875000000000	4131.79492187500000000000	4169.74365234375000000000	4151.79492187500000000000	4137.43603515625000000000	4147.17919921875000000000	4149.74365234375000000000	4188.71777343750000000000	4182.05126953125000000000	4297.94873046875000000000	4186.15380859375000000000	4173.33300781250000000000	3481.00000000000000000000	10247.00000000000000000000	10230.00000000000000000000	0.00000000000000000000	0.00000000000000000000	0.00000000000000000000	1888.00000000000000000000	695.00000000000000000000	4.00000000000000000000	4.00000000000000000000	4.00000000000000000000	4.00000000000000000000	4.00000000000000000000	4.00000000000000000000	4.00000000000000000000	4.00000000000000000000	4.00000000000000000000	4.00000000000000000000	4.00000000000000000000	4.00000000000000000000	4.00000000000000000000	4.00000000000000000000	4.00000000000000000000	4.00000000000000000000
68.00000000000000000000	0.00000000000000000000	4155.38427734375000000000	4165.12792968750000000000	4175.89746093750000000000	4153.84619140625000000000	4154.35888671875000000000	4149.74365234375000000000	4121.02539062500000000000	4138.97412109375000000000	4151.28173828125000000000	4166.15380859375000000000	4166.15380859375000000000	4303.07666015625000000000	4184.10253906250000000000	4159.48730468750000000000	3522.00000000000000000000	10247.00000000000000000000	10230.00000000000000000000	0.00000000000000000000	0.00000000000000000000	0.00000000000000000000	1888.00000000000000000000	703.00000000000000000000	4.00000000000000000000	4.00000000000000000000	4.00000000000000000000	4.00000000000000000000	4.00000000000000000000	4.00000000000000000000	4.00000000000000000000	4.00000000000000000000	4.00000000000000000000	4.00000000000000000000	4.00000000000000000000	4.00000000000000000000	4.00000000000000000000	4.00000000000000000000	4.00000000000000000000	4.00000000000000000000
69.00000000000000000000	0.00000000000000000000	4151.79492187500000000000	4171.28173828125000000000	4176.41015625000000000000	4175.89746093750000000000	4172.30761718750000000000	4153.33300781250000000000	4129.74365234375000000000	4159.48730468750000000000	4162.56396484375000000000	4170.25634765625000000000	4163.07666015625000000000	4301.02539062500000000000	4181.53857421875000000000	4162.05126953125000000000	3391.00000000000000000000	10247.00000000000000000000	10229.00000000000000000000	0.00000000000000000000	0.00000000000000000000	0.00000000000000000000	1888.00000000000000000000	710.00000000000000000000	4.00000000000000000000	4.00000000000000000000	4.00000000000000000000	4.00000000000000000000	4.00000000000000000000	4.00000000000000000000	4.00000000000000000000	4.00000000000000000000	4.00000000000000000000	4.00000000000000000000	4.00000000000000000000	4.00000000000000000000	4.00000000000000000000	4.00000000000000000000	4.00000000000000000000	4.00000000000000000000
70.00000000000000000000	0.00000000000000000000	4141.53857421875000000000	4151.28173828125000000000	4175.38427734375000000000	4141.02539062500000000000	4189.23046875000000000000	4155.89746093750000000000	4147.69238281250000000000	4170.76904296875000000000	4164.61523437500000000000	4193.33300781250000000000	4178.46142578125000000000	4289.23046875000000000000	4183.07666015625000000000	4173.33300781250000000000	3488.00000000000000000000	10247.00000000000000000000	10229.00000000000000000000	0.00000000000000000000	0.00000000000000000000	0.00000000000000000000	1888.00000000000000000000	717.00000000000000000000	4.00000000000000000000	4.00000000000000000000	4.00000000000000000000	4.00000000000000000000	4.00000000000000000000	4.00000000000000000000	4.00000000000000000000	4.00000000000000000000	4.00000000000000000000	4.00000000000000000000	4.00000000000000000000	4.00000000000000000000	4.00000000000000000000	4.00000000000000000000	4.00000000000000000000	4.00000000000000000000
71.00000000000000000000	0.00000000000000000000	4144.10253906250000000000	4146.15380859375000000000	4168.71777343750000000000	4133.84619140625000000000	4169.74365234375000000000	4139.48730468750000000000	4140.51269531250000000000	4148.71777343750000000000	4138.46142578125000000000	4175.89746093750000000000	4170.76904296875000000000	4274.35888671875000000000	4182.05126953125000000000	4164.10253906250000000000	3429.00000000000000000000	10246.00000000000000000000	10230.00000000000000000000	0.00000000000000000000	0.00000000000000000000	0.00000000000000000000	1888.00000000000000000000	726.00000000000000000000	4.00000000000000000000	4.00000000000000000000	4.00000000000000000000	4.00000000000000000000	4.00000000000000000000	4.00000000000000000000	4.00000000000000000000	4.00000000000000000000	4.00000000000000000000	4.00000000000000000000	4.00000000000000000000	4.00000000000000000000	4.00000000000000000000	4.00000000000000000000	4.00000000000000000000	4.00000000000000000000
72.00000000000000000000	0.00000000000000000000	4134.87158203125000000000	4156.92285156250000000000	4154.87158203125000000000	4157.43603515625000000000	4141.53857421875000000000	4138.46142578125000000000	4136.92285156250000000000	4141.02539062500000000000	4128.20507812500000000000	4156.92285156250000000000	4166.66650390625000000000	4273.84619140625000000000	4170.25634765625000000000	4150.76904296875000000000	3419.00000000000000000000	10246.00000000000000000000	10230.00000000000000000000	0.00000000000000000000	0.00000000000000000000	0.00000000000000000000	1888.00000000000000000000	733.00000000000000000000	4.00000000000000000000	4.00000000000000000000	4.00000000000000000000	4.00000000000000000000	4.00000000000000000000	4.00000000000000000000	4.00000000000000000000	4.00000000000000000000	4.00000000000000000000	4.00000000000000000000	4.00000000000000000000	4.00000000000000000000	4.00000000000000000000	4.00000000000000000000	4.00000000000000000000	4.00000000000000000000
73.00000000000000000000	0.00000000000000000000	4143.58984375000000000000	4143.58984375000000000000	4163.07666015625000000000	4141.02539062500000000000	4122.56396484375000000000	4149.23046875000000000000	4136.92285156250000000000	4149.23046875000000000000	4137.43603515625000000000	4156.92285156250000000000	4163.07666015625000000000	4285.12792968750000000000	4153.33300781250000000000	4143.58984375000000000000	3122.00000000000000000000	10249.00000000000000000000	10231.00000000000000000000	0.00000000000000000000	0.00000000000000000000	0.00000000000000000000	1888.00000000000000000000	740.00000000000000000000	4.00000000000000000000	4.00000000000000000000	4.00000000000000000000	4.00000000000000000000	4.00000000000000000000	4.00000000000000000000	4.00000000000000000000	4.00000000000000000000	4.00000000000000000000	4.00000000000000000000	4.00000000000000000000	4.00000000000000000000	4.00000000000000000000	4.00000000000000000000	4.00000000000000000000	4.00000000000000000000
74.00000000000000000000	0.00000000000000000000	4143.58984375000000000000	4145.64111328125000000000	4172.30761718750000000000	4124.61523437500000000000	4149.23046875000000000000	4153.84619140625000000000	4141.02539062500000000000	4162.05126953125000000000	4152.82031250000000000000	4173.84619140625000000000	4158.97412109375000000000	4275.38427734375000000000	4173.33300781250000000000	4148.71777343750000000000	3493.00000000000000000000	10249.00000000000000000000	10231.00000000000000000000	0.00000000000000000000	0.00000000000000000000	0.00000000000000000000	1888.00000000000000000000	749.00000000000000000000	4.00000000000000000000	4.00000000000000000000	4.00000000000000000000	4.00000000000000000000	4.00000000000000000000	4.00000000000000000000	4.00000000000000000000	4.00000000000000000000	4.00000000000000000000	4.00000000000000000000	4.00000000000000000000	4.00000000000000000000	4.00000000000000000000	4.00000000000000000000	4.00000000000000000000	4.00000000000000000000
75.00000000000000000000	0.00000000000000000000	4146.15380859375000000000	4164.61523437500000000000	4175.38427734375000000000	4151.28173828125000000000	4187.17919921875000000000	4151.79492187500000000000	4137.43603515625000000000	4151.28173828125000000000	4149.74365234375000000000	4183.07666015625000000000	4173.33300781250000000000	4259.48730468750000000000	4191.79492187500000000000	4152.82031250000000000000	3289.00000000000000000000	10249.00000000000000000000	10228.00000000000000000000	0.00000000000000000000	0.00000000000000000000	0.00000000000000000000	1888.00000000000000000000	757.00000000000000000000	4.00000000000000000000	4.00000000000000000000	4.00000000000000000000	4.00000000000000000000	4.00000000000000000000	4.00000000000000000000	4.00000000000000000000	4.00000000000000000000	4.00000000000000000000	4.00000000000000000000	4.00000000000000000000	4.00000000000000000000	4.00000000000000000000	4.00000000000000000000	4.00000000000000000000	4.00000000000000000000
76.00000000000000000000	0.00000000000000000000	4161.02539062500000000000	4182.56396484375000000000	4185.12792968750000000000	4176.41015625000000000000	4195.89746093750000000000	4160.51269531250000000000	4133.84619140625000000000	4140.51269531250000000000	4149.23046875000000000000	4181.53857421875000000000	4182.56396484375000000000	4269.74365234375000000000	4186.15380859375000000000	4162.56396484375000000000	2790.00000000000000000000	10249.00000000000000000000	10228.00000000000000000000	0.00000000000000000000	0.00000000000000000000	0.00000000000000000000	1888.00000000000000000000	765.00000000000000000000	4.00000000000000000000	4.00000000000000000000	4.00000000000000000000	4.00000000000000000000	4.00000000000000000000	4.00000000000000000000	4.00000000000000000000	4.00000000000000000000	4.00000000000000000000	4.00000000000000000000	4.00000000000000000000	4.00000000000000000000	4.00000000000000000000	4.00000000000000000000	4.00000000000000000000	4.00000000000000000000
77.00000000000000000000	0.00000000000000000000	4141.02539062500000000000	4180.00000000000000000000	4172.82031250000000000000	4160.51269531250000000000	4175.89746093750000000000	4166.66650390625000000000	4140.51269531250000000000	4153.33300781250000000000	4161.02539062500000000000	4186.15380859375000000000	4167.17919921875000000000	4276.92285156250000000000	4186.15380859375000000000	4172.82031250000000000000	2730.00000000000000000000	10249.00000000000000000000	10227.00000000000000000000	0.00000000000000000000	0.00000000000000000000	0.00000000000000000000	1888.00000000000000000000	773.00000000000000000000	4.00000000000000000000	4.00000000000000000000	4.00000000000000000000	4.00000000000000000000	4.00000000000000000000	4.00000000000000000000	4.00000000000000000000	4.00000000000000000000	4.00000000000000000000	4.00000000000000000000	4.00000000000000000000	4.00000000000000000000	4.00000000000000000000	4.00000000000000000000	4.00000000000000000000	4.00000000000000000000
78.00000000000000000000	0.00000000000000000000	4133.84619140625000000000	4143.07666015625000000000	4161.53857421875000000000	4132.30761718750000000000	4147.69238281250000000000	4158.46142578125000000000	4137.43603515625000000000	4151.79492187500000000000	4144.10253906250000000000	4178.46142578125000000000	4165.64111328125000000000	4264.61523437500000000000	4168.71777343750000000000	4153.33300781250000000000	3493.00000000000000000000	10249.00000000000000000000	10227.00000000000000000000	0.00000000000000000000	0.00000000000000000000	0.00000000000000000000	1888.00000000000000000000	781.00000000000000000000	4.00000000000000000000	4.00000000000000000000	4.00000000000000000000	4.00000000000000000000	4.00000000000000000000	4.00000000000000000000	4.00000000000000000000	4.00000000000000000000	4.00000000000000000000	4.00000000000000000000	4.00000000000000000000	4.00000000000000000000	4.00000000000000000000	4.00000000000000000000	4.00000000000000000000	4.00000000000000000000
79.00000000000000000000	0.00000000000000000000	4140.51269531250000000000	4142.56396484375000000000	4165.12792968750000000000	4135.89746093750000000000	4163.07666015625000000000	4159.48730468750000000000	4140.51269531250000000000	4152.30761718750000000000	4139.48730468750000000000	4171.79492187500000000000	4175.89746093750000000000	4260.51269531250000000000	4156.41015625000000000000	4138.97412109375000000000	3289.00000000000000000000	10246.00000000000000000000	10227.00000000000000000000	0.00000000000000000000	0.00000000000000000000	0.00000000000000000000	1888.00000000000000000000	790.00000000000000000000	4.00000000000000000000	4.00000000000000000000	4.00000000000000000000	4.00000000000000000000	4.00000000000000000000	4.00000000000000000000	4.00000000000000000000	4.00000000000000000000	4.00000000000000000000	4.00000000000000000000	4.00000000000000000000	4.00000000000000000000	4.00000000000000000000	4.00000000000000000000	4.00000000000000000000	4.00000000000000000000
80.00000000000000000000	0.00000000000000000000	4139.48730468750000000000	4160.51269531250000000000	4166.15380859375000000000	4143.58984375000000000000	4178.46142578125000000000	4142.56396484375000000000	4139.48730468750000000000	4152.82031250000000000000	4155.89746093750000000000	4173.33300781250000000000	4167.17919921875000000000	4266.15380859375000000000	4164.10253906250000000000	4142.05126953125000000000	2790.00000000000000000000	10246.00000000000000000000	10227.00000000000000000000	0.00000000000000000000	0.00000000000000000000	0.00000000000000000000	1888.00000000000000000000	797.00000000000000000000	4.00000000000000000000	4.00000000000000000000	4.00000000000000000000	4.00000000000000000000	4.00000000000000000000	4.00000000000000000000	4.00000000000000000000	4.00000000000000000000	4.00000000000000000000	4.00000000000000000000	4.00000000000000000000	4.00000000000000000000	4.00000000000000000000	4.00000000000000000000	4.00000000000000000000	4.00000000000000000000
81.00000000000000000000	0.00000000000000000000	4143.58984375000000000000	4143.07666015625000000000	4166.15380859375000000000	4131.28173828125000000000	4150.76904296875000000000	4120.00000000000000000000	4123.07666015625000000000	4140.00000000000000000000	4149.74365234375000000000	4175.89746093750000000000	4161.02539062500000000000	4258.97412109375000000000	4170.25634765625000000000	4143.58984375000000000000	2730.00000000000000000000	10246.00000000000000000000	10225.00000000000000000000	0.00000000000000000000	0.00000000000000000000	0.00000000000000000000	1888.00000000000000000000	804.00000000000000000000	4.00000000000000000000	4.00000000000000000000	4.00000000000000000000	4.00000000000000000000	4.00000000000000000000	4.00000000000000000000	4.00000000000000000000	4.00000000000000000000	4.00000000000000000000	4.00000000000000000000	4.00000000000000000000	4.00000000000000000000	4.00000000000000000000	4.00000000000000000000	4.00000000000000000000	4.00000000000000000000
82.00000000000000000000	0.00000000000000000000	4138.46142578125000000000	4137.43603515625000000000	4164.61523437500000000000	4144.10253906250000000000	4146.66650390625000000000	4144.10253906250000000000	4129.23046875000000000000	4145.64111328125000000000	4145.12792968750000000000	4181.02539062500000000000	4170.25634765625000000000	4260.51269531250000000000	4179.48730468750000000000	4154.35888671875000000000	3493.00000000000000000000	10246.00000000000000000000	10225.00000000000000000000	0.00000000000000000000	0.00000000000000000000	0.00000000000000000000	1888.00000000000000000000	813.00000000000000000000	4.00000000000000000000	4.00000000000000000000	4.00000000000000000000	4.00000000000000000000	4.00000000000000000000	4.00000000000000000000	4.00000000000000000000	4.00000000000000000000	4.00000000000000000000	4.00000000000000000000	4.00000000000000000000	4.00000000000000000000	4.00000000000000000000	4.00000000000000000000	4.00000000000000000000	4.00000000000000000000
83.00000000000000000000	0.00000000000000000000	4149.74365234375000000000	4158.97412109375000000000	4175.38427734375000000000	4170.25634765625000000000	4174.35888671875000000000	4167.17919921875000000000	4142.56396484375000000000	4157.94873046875000000000	4148.71777343750000000000	4182.56396484375000000000	4167.69238281250000000000	4278.97412109375000000000	4185.12792968750000000000	4168.71777343750000000000	3289.00000000000000000000	10245.00000000000000000000	10228.00000000000000000000	0.00000000000000000000	0.00000000000000000000	0.00000000000000000000	1888.00000000000000000000	821.00000000000000000000	4.00000000000000000000	4.00000000000000000000	4.00000000000000000000	4.00000000000000000000	4.00000000000000000000	4.00000000000000000000	4.00000000000000000000	4.00000000000000000000	4.00000000000000000000	4.00000000000000000000	4.00000000000000000000	4.00000000000000000000	4.00000000000000000000	4.00000000000000000000	4.00000000000000000000	4.00000000000000000000
84.00000000000000000000	0.00000000000000000000	4144.61523437500000000000	4172.30761718750000000000	4173.33300781250000000000	4165.12792968750000000000	4178.97412109375000000000	4155.38427734375000000000	4141.02539062500000000000	4157.43603515625000000000	4148.71777343750000000000	4188.71777343750000000000	4157.43603515625000000000	4269.74365234375000000000	4174.35888671875000000000	4153.84619140625000000000	2790.00000000000000000000	10245.00000000000000000000	10228.00000000000000000000	0.00000000000000000000	0.00000000000000000000	0.00000000000000000000	1888.00000000000000000000	828.00000000000000000000	4.00000000000000000000	4.00000000000000000000	4.00000000000000000000	4.00000000000000000000	4.00000000000000000000	4.00000000000000000000	4.00000000000000000000	4.00000000000000000000	4.00000000000000000000	4.00000000000000000000	4.00000000000000000000	4.00000000000000000000	4.00000000000000000000	4.00000000000000000000	4.00000000000000000000	4.00000000000000000000
85.00000000000000000000	0.00000000000000000000	4133.33300781250000000000	4165.12792968750000000000	4164.61523437500000000000	4150.76904296875000000000	4168.20507812500000000000	4149.23046875000000000000	4131.28173828125000000000	4143.58984375000000000000	4146.66650390625000000000	4178.46142578125000000000	4159.48730468750000000000	4253.33300781250000000000	4156.41015625000000000000	4123.07666015625000000000	2730.00000000000000000000	10247.00000000000000000000	10228.00000000000000000000	0.00000000000000000000	0.00000000000000000000	0.00000000000000000000	1888.00000000000000000000	836.00000000000000000000	4.00000000000000000000	4.00000000000000000000	4.00000000000000000000	4.00000000000000000000	4.00000000000000000000	4.00000000000000000000	4.00000000000000000000	4.00000000000000000000	4.00000000000000000000	4.00000000000000000000	4.00000000000000000000	4.00000000000000000000	4.00000000000000000000	4.00000000000000000000	4.00000000000000000000	4.00000000000000000000
86.00000000000000000000	0.00000000000000000000	4152.82031250000000000000	4154.35888671875000000000	4180.51269531250000000000	4142.05126953125000000000	4164.10253906250000000000	4154.87158203125000000000	4128.20507812500000000000	4132.30761718750000000000	4151.28173828125000000000	4157.94873046875000000000	4161.53857421875000000000	4263.07666015625000000000	4162.56396484375000000000	4134.35888671875000000000	3493.00000000000000000000	10247.00000000000000000000	10228.00000000000000000000	0.00000000000000000000	0.00000000000000000000	0.00000000000000000000	1888.00000000000000000000	843.00000000000000000000	4.00000000000000000000	4.00000000000000000000	4.00000000000000000000	4.00000000000000000000	4.00000000000000000000	4.00000000000000000000	4.00000000000000000000	4.00000000000000000000	4.00000000000000000000	4.00000000000000000000	4.00000000000000000000	4.00000000000000000000	4.00000000000000000000	4.00000000000000000000	4.00000000000000000000	4.00000000000000000000
87.00000000000000000000	0.00000000000000000000	4145.64111328125000000000	4159.48730468750000000000	4178.97412109375000000000	4141.53857421875000000000	4162.56396484375000000000	4152.82031250000000000000	4133.84619140625000000000	4141.53857421875000000000	4153.33300781250000000000	4173.84619140625000000000	4172.30761718750000000000	4263.07666015625000000000	4181.53857421875000000000	4161.53857421875000000000	3289.00000000000000000000	10247.00000000000000000000	10229.00000000000000000000	0.00000000000000000000	0.00000000000000000000	0.00000000000000000000	1888.00000000000000000000	852.00000000000000000000	4.00000000000000000000	4.00000000000000000000	4.00000000000000000000	4.00000000000000000000	4.00000000000000000000	4.00000000000000000000	4.00000000000000000000	4.00000000000000000000	4.00000000000000000000	4.00000000000000000000	4.00000000000000000000	4.00000000000000000000	4.00000000000000000000	4.00000000000000000000	4.00000000000000000000	4.00000000000000000000
88.00000000000000000000	0.00000000000000000000	4141.53857421875000000000	4156.41015625000000000000	4168.71777343750000000000	4153.33300781250000000000	4148.20507812500000000000	4136.92285156250000000000	4133.33300781250000000000	4152.30761718750000000000	4140.00000000000000000000	4182.05126953125000000000	4169.23046875000000000000	4257.43603515625000000000	4163.07666015625000000000	4150.76904296875000000000	2790.00000000000000000000	10247.00000000000000000000	10229.00000000000000000000	0.00000000000000000000	0.00000000000000000000	0.00000000000000000000	1888.00000000000000000000	859.00000000000000000000	4.00000000000000000000	4.00000000000000000000	4.00000000000000000000	4.00000000000000000000	4.00000000000000000000	4.00000000000000000000	4.00000000000000000000	4.00000000000000000000	4.00000000000000000000	4.00000000000000000000	4.00000000000000000000	4.00000000000000000000	4.00000000000000000000	4.00000000000000000000	4.00000000000000000000	4.00000000000000000000
89.00000000000000000000	0.00000000000000000000	4144.61523437500000000000	4148.71777343750000000000	4168.20507812500000000000	4158.97412109375000000000	4157.43603515625000000000	4140.51269531250000000000	4146.66650390625000000000	4165.64111328125000000000	4156.41015625000000000000	4175.89746093750000000000	4150.25634765625000000000	4264.10253906250000000000	4155.89746093750000000000	4141.02539062500000000000	2730.00000000000000000000	10247.00000000000000000000	10230.00000000000000000000	0.00000000000000000000	0.00000000000000000000	0.00000000000000000000	1888.00000000000000000000	866.00000000000000000000	4.00000000000000000000	4.00000000000000000000	4.00000000000000000000	4.00000000000000000000	4.00000000000000000000	4.00000000000000000000	4.00000000000000000000	4.00000000000000000000	4.00000000000000000000	4.00000000000000000000	4.00000000000000000000	4.00000000000000000000	4.00000000000000000000	4.00000000000000000000	4.00000000000000000000	4.00000000000000000000
90.00000000000000000000	0.00000000000000000000	4136.41015625000000000000	4155.89746093750000000000	4166.66650390625000000000	4156.41015625000000000000	4177.94873046875000000000	4155.89746093750000000000	4163.07666015625000000000	4175.89746093750000000000	4179.48730468750000000000	4192.82031250000000000000	4150.25634765625000000000	4271.79492187500000000000	4180.00000000000000000000	4155.38427734375000000000	3493.00000000000000000000	10247.00000000000000000000	10230.00000000000000000000	0.00000000000000000000	0.00000000000000000000	0.00000000000000000000	1888.00000000000000000000	875.00000000000000000000	4.00000000000000000000	4.00000000000000000000	4.00000000000000000000	4.00000000000000000000	4.00000000000000000000	4.00000000000000000000	4.00000000000000000000	4.00000000000000000000	4.00000000000000000000	4.00000000000000000000	4.00000000000000000000	4.00000000000000000000	4.00000000000000000000	4.00000000000000000000	4.00000000000000000000	4.00000000000000000000
91.00000000000000000000	0.00000000000000000000	4156.41015625000000000000	4167.17919921875000000000	4180.51269531250000000000	4156.92285156250000000000	4172.30761718750000000000	4150.76904296875000000000	4153.33300781250000000000	4162.56396484375000000000	4164.10253906250000000000	4200.51269531250000000000	4166.66650390625000000000	4281.53857421875000000000	4185.12792968750000000000	4167.69238281250000000000	3289.00000000000000000000	10247.00000000000000000000	10231.00000000000000000000	0.00000000000000000000	0.00000000000000000000	0.00000000000000000000	1888.00000000000000000000	883.00000000000000000000	4.00000000000000000000	4.00000000000000000000	4.00000000000000000000	4.00000000000000000000	4.00000000000000000000	4.00000000000000000000	4.00000000000000000000	4.00000000000000000000	4.00000000000000000000	4.00000000000000000000	4.00000000000000000000	4.00000000000000000000	4.00000000000000000000	4.00000000000000000000	4.00000000000000000000	4.00000000000000000000
92.00000000000000000000	0.00000000000000000000	4156.41015625000000000000	4168.71777343750000000000	4183.58984375000000000000	4153.33300781250000000000	4167.69238281250000000000	4152.30761718750000000000	4136.92285156250000000000	4146.66650390625000000000	4150.76904296875000000000	4188.71777343750000000000	4201.02539062500000000000	4282.56396484375000000000	4180.00000000000000000000	4170.76904296875000000000	2790.00000000000000000000	10247.00000000000000000000	10231.00000000000000000000	0.00000000000000000000	0.00000000000000000000	0.00000000000000000000	1888.00000000000000000000	890.00000000000000000000	4.00000000000000000000	4.00000000000000000000	4.00000000000000000000	4.00000000000000000000	4.00000000000000000000	4.00000000000000000000	4.00000000000000000000	4.00000000000000000000	4.00000000000000000000	4.00000000000000000000	4.00000000000000000000	4.00000000000000000000	4.00000000000000000000	4.00000000000000000000	4.00000000000000000000	4.00000000000000000000
93.00000000000000000000	0.00000000000000000000	4143.58984375000000000000	4138.97412109375000000000	4175.89746093750000000000	4135.38427734375000000000	4145.64111328125000000000	4142.56396484375000000000	4114.35888671875000000000	4128.20507812500000000000	4132.82031250000000000000	4164.10253906250000000000	4177.43603515625000000000	4271.28173828125000000000	4162.56396484375000000000	4150.25634765625000000000	2730.00000000000000000000	10247.00000000000000000000	10230.00000000000000000000	0.00000000000000000000	0.00000000000000000000	0.00000000000000000000	1888.00000000000000000000	899.00000000000000000000	4.00000000000000000000	4.00000000000000000000	4.00000000000000000000	4.00000000000000000000	4.00000000000000000000	4.00000000000000000000	4.00000000000000000000	4.00000000000000000000	4.00000000000000000000	4.00000000000000000000	4.00000000000000000000	4.00000000000000000000	4.00000000000000000000	4.00000000000000000000	4.00000000000000000000	4.00000000000000000000
94.00000000000000000000	0.00000000000000000000	4144.10253906250000000000	4128.71777343750000000000	4176.92285156250000000000	4135.38427734375000000000	4133.84619140625000000000	4133.33300781250000000000	4107.69238281250000000000	4116.41015625000000000000	4123.58984375000000000000	4158.97412109375000000000	4129.74365234375000000000	4264.10253906250000000000	4151.28173828125000000000	4135.38427734375000000000	3493.00000000000000000000	10247.00000000000000000000	10230.00000000000000000000	0.00000000000000000000	0.00000000000000000000	0.00000000000000000000	1888.00000000000000000000	907.00000000000000000000	4.00000000000000000000	4.00000000000000000000	4.00000000000000000000	4.00000000000000000000	4.00000000000000000000	4.00000000000000000000	4.00000000000000000000	4.00000000000000000000	4.00000000000000000000	4.00000000000000000000	4.00000000000000000000	4.00000000000000000000	4.00000000000000000000	4.00000000000000000000	4.00000000000000000000	4.00000000000000000000
95.00000000000000000000	0.00000000000000000000	4140.51269531250000000000	4158.46142578125000000000	4174.87158203125000000000	4153.33300781250000000000	4152.82031250000000000000	4142.56396484375000000000	4123.07666015625000000000	4127.17919921875000000000	4147.69238281250000000000	4174.87158203125000000000	4150.76904296875000000000	4273.84619140625000000000	4163.07666015625000000000	4153.84619140625000000000	3289.00000000000000000000	10247.00000000000000000000	10228.00000000000000000000	0.00000000000000000000	0.00000000000000000000	0.00000000000000000000	1888.00000000000000000000	915.00000000000000000000	4.00000000000000000000	4.00000000000000000000	4.00000000000000000000	4.00000000000000000000	4.00000000000000000000	4.00000000000000000000	4.00000000000000000000	4.00000000000000000000	4.00000000000000000000	4.00000000000000000000	4.00000000000000000000	4.00000000000000000000	4.00000000000000000000	4.00000000000000000000	4.00000000000000000000	4.00000000000000000000
96.00000000000000000000	0.00000000000000000000	4146.15380859375000000000	4161.02539062500000000000	4174.87158203125000000000	4162.05126953125000000000	4151.28173828125000000000	4133.33300781250000000000	4129.74365234375000000000	4142.05126953125000000000	4158.97412109375000000000	4177.94873046875000000000	4173.33300781250000000000	4283.07666015625000000000	4162.56396484375000000000	4161.02539062500000000000	2790.00000000000000000000	10247.00000000000000000000	10228.00000000000000000000	0.00000000000000000000	0.00000000000000000000	0.00000000000000000000	1888.00000000000000000000	923.00000000000000000000	4.00000000000000000000	4.00000000000000000000	4.00000000000000000000	4.00000000000000000000	4.00000000000000000000	4.00000000000000000000	4.00000000000000000000	4.00000000000000000000	4.00000000000000000000	4.00000000000000000000	4.00000000000000000000	4.00000000000000000000	4.00000000000000000000	4.00000000000000000000	4.00000000000000000000	4.00000000000000000000
97.00000000000000000000	0.00000000000000000000	4140.00000000000000000000	4147.17919921875000000000	4173.33300781250000000000	4164.10253906250000000000	4156.41015625000000000000	4130.25634765625000000000	4140.51269531250000000000	4158.46142578125000000000	4161.53857421875000000000	4180.51269531250000000000	4178.97412109375000000000	4277.94873046875000000000	4166.15380859375000000000	4151.28173828125000000000	2730.00000000000000000000	10247.00000000000000000000	10227.00000000000000000000	0.00000000000000000000	0.00000000000000000000	0.00000000000000000000	1888.00000000000000000000	930.00000000000000000000	4.00000000000000000000	4.00000000000000000000	4.00000000000000000000	4.00000000000000000000	4.00000000000000000000	4.00000000000000000000	4.00000000000000000000	4.00000000000000000000	4.00000000000000000000	4.00000000000000000000	4.00000000000000000000	4.00000000000000000000	4.00000000000000000000	4.00000000000000000000	4.00000000000000000000	4.00000000000000000000
98.00000000000000000000	0.00000000000000000000	4145.64111328125000000000	4145.64111328125000000000	4174.35888671875000000000	4151.79492187500000000000	4169.74365234375000000000	4141.53857421875000000000	4152.30761718750000000000	4164.10253906250000000000	4159.48730468750000000000	4177.94873046875000000000	4161.02539062500000000000	4275.89746093750000000000	4167.17919921875000000000	4142.05126953125000000000	3493.00000000000000000000	10247.00000000000000000000	10227.00000000000000000000	0.00000000000000000000	0.00000000000000000000	0.00000000000000000000	1888.00000000000000000000	938.00000000000000000000	4.00000000000000000000	4.00000000000000000000	4.00000000000000000000	4.00000000000000000000	4.00000000000000000000	4.00000000000000000000	4.00000000000000000000	4.00000000000000000000	4.00000000000000000000	4.00000000000000000000	4.00000000000000000000	4.00000000000000000000	4.00000000000000000000	4.00000000000000000000	4.00000000000000000000	4.00000000000000000000
99.00000000000000000000	0.00000000000000000000	4149.74365234375000000000	4157.94873046875000000000	4173.84619140625000000000	4138.97412109375000000000	4167.17919921875000000000	4148.71777343750000000000	4158.46142578125000000000	4165.64111328125000000000	4147.69238281250000000000	4174.35888671875000000000	4132.30761718750000000000	4280.00000000000000000000	4160.00000000000000000000	4148.20507812500000000000	3289.00000000000000000000	10247.00000000000000000000	10227.00000000000000000000	0.00000000000000000000	0.00000000000000000000	0.00000000000000000000	1888.00000000000000000000	946.00000000000000000000	4.00000000000000000000	4.00000000000000000000	4.00000000000000000000	4.00000000000000000000	4.00000000000000000000	4.00000000000000000000	4.00000000000000000000	4.00000000000000000000	4.00000000000000000000	4.00000000000000000000	4.00000000000000000000	4.00000000000000000000	4.00000000000000000000	4.00000000000000000000	4.00000000000000000000	4.00000000000000000000
100.00000000000000000000	0.00000000000000000000	4130.76904296875000000000	4154.35888671875000000000	4167.17919921875000000000	4158.97412109375000000000	4147.17919921875000000000	4134.35888671875000000000	4147.17919921875000000000	4158.46142578125000000000	4142.05126953125000000000	4171.28173828125000000000	4138.46142578125000000000	4278.46142578125000000000	4158.97412109375000000000	4154.87158203125000000000	2790.00000000000000000000	10247.00000000000000000000	10227.00000000000000000000	0.00000000000000000000	0.00000000000000000000	0.00000000000000000000	1888.00000000000000000000	953.00000000000000000000	4.00000000000000000000	4.00000000000000000000	4.00000000000000000000	4.00000000000000000000	4.00000000000000000000	4.00000000000000000000	4.00000000000000000000	4.00000000000000000000	4.00000000000000000000	4.00000000000000000000	4.00000000000000000000	4.00000000000000000000	4.00000000000000000000	4.00000000000000000000	4.00000000000000000000	4.00000000000000000000
101.00000000000000000000	0.00000000000000000000	4141.02539062500000000000	4140.00000000000000000000	4172.82031250000000000000	4170.25634765625000000000	4134.35888671875000000000	4118.46142578125000000000	4123.07666015625000000000	4131.79492187500000000000	4135.38427734375000000000	4163.58984375000000000000	4158.97412109375000000000	4273.84619140625000000000	4162.56396484375000000000	4153.84619140625000000000	2730.00000000000000000000	10247.00000000000000000000	10227.00000000000000000000	0.00000000000000000000	0.00000000000000000000	0.00000000000000000000	1888.00000000000000000000	962.00000000000000000000	4.00000000000000000000	4.00000000000000000000	4.00000000000000000000	4.00000000000000000000	4.00000000000000000000	4.00000000000000000000	4.00000000000000000000	4.00000000000000000000	4.00000000000000000000	4.00000000000000000000	4.00000000000000000000	4.00000000000000000000	4.00000000000000000000	4.00000000000000000000	4.00000000000000000000	4.00000000000000000000
102.00000000000000000000	0.00000000000000000000	4144.61523437500000000000	4157.43603515625000000000	4168.71777343750000000000	4142.05126953125000000000	4161.53857421875000000000	4134.87158203125000000000	4128.20507812500000000000	4131.28173828125000000000	4151.28173828125000000000	4187.17919921875000000000	4178.97412109375000000000	4270.76904296875000000000	4180.51269531250000000000	4156.41015625000000000000	3493.00000000000000000000	10247.00000000000000000000	10227.00000000000000000000	0.00000000000000000000	0.00000000000000000000	0.00000000000000000000	1888.00000000000000000000	970.00000000000000000000	4.00000000000000000000	4.00000000000000000000	4.00000000000000000000	4.00000000000000000000	4.00000000000000000000	4.00000000000000000000	4.00000000000000000000	4.00000000000000000000	4.00000000000000000000	4.00000000000000000000	4.00000000000000000000	4.00000000000000000000	4.00000000000000000000	4.00000000000000000000	4.00000000000000000000	4.00000000000000000000
103.00000000000000000000	0.00000000000000000000	4134.35888671875000000000	4147.69238281250000000000	4157.43603515625000000000	4125.64111328125000000000	4162.05126953125000000000	4140.00000000000000000000	4128.71777343750000000000	4132.82031250000000000000	4151.79492187500000000000	4188.20507812500000000000	4175.38427734375000000000	4265.64111328125000000000	4167.17919921875000000000	4138.97412109375000000000	3289.00000000000000000000	10246.00000000000000000000	10227.00000000000000000000	0.00000000000000000000	0.00000000000000000000	0.00000000000000000000	1888.00000000000000000000	978.00000000000000000000	4.00000000000000000000	4.00000000000000000000	4.00000000000000000000	4.00000000000000000000	4.00000000000000000000	4.00000000000000000000	4.00000000000000000000	4.00000000000000000000	4.00000000000000000000	4.00000000000000000000	4.00000000000000000000	4.00000000000000000000	4.00000000000000000000	4.00000000000000000000	4.00000000000000000000	4.00000000000000000000
104.00000000000000000000	0.00000000000000000000	4130.76904296875000000000	4117.43603515625000000000	4154.35888671875000000000	4133.84619140625000000000	4134.87158203125000000000	4139.48730468750000000000	4119.48730468750000000000	4121.02539062500000000000	4131.28173828125000000000	4156.92285156250000000000	4148.20507812500000000000	4254.87158203125000000000	4136.92285156250000000000	4122.56396484375000000000	2790.00000000000000000000	10246.00000000000000000000	10227.00000000000000000000	0.00000000000000000000	0.00000000000000000000	0.00000000000000000000	1888.00000000000000000000	987.00000000000000000000	4.00000000000000000000	4.00000000000000000000	4.00000000000000000000	4.00000000000000000000	4.00000000000000000000	4.00000000000000000000	4.00000000000000000000	4.00000000000000000000	4.00000000000000000000	4.00000000000000000000	4.00000000000000000000	4.00000000000000000000	4.00000000000000000000	4.00000000000000000000	4.00000000000000000000	4.00000000000000000000
105.00000000000000000000	0.00000000000000000000	4126.15380859375000000000	4135.38427734375000000000	4158.46142578125000000000	4137.94873046875000000000	4149.74365234375000000000	4163.07666015625000000000	4138.97412109375000000000	4141.02539062500000000000	4149.23046875000000000000	4169.74365234375000000000	4122.05126953125000000000	4258.46142578125000000000	4156.92285156250000000000	4135.38427734375000000000	2730.00000000000000000000	10249.00000000000000000000	10230.00000000000000000000	0.00000000000000000000	0.00000000000000000000	0.00000000000000000000	1888.00000000000000000000	995.00000000000000000000	4.00000000000000000000	4.00000000000000000000	4.00000000000000000000	4.00000000000000000000	4.00000000000000000000	4.00000000000000000000	4.00000000000000000000	4.00000000000000000000	4.00000000000000000000	4.00000000000000000000	4.00000000000000000000	4.00000000000000000000	4.00000000000000000000	4.00000000000000000000	4.00000000000000000000	4.00000000000000000000
106.00000000000000000000	0.00000000000000000000	4145.12792968750000000000	4156.41015625000000000000	4172.30761718750000000000	4143.58984375000000000000	4166.15380859375000000000	4156.41015625000000000000	4143.07666015625000000000	4153.84619140625000000000	4165.12792968750000000000	4185.64111328125000000000	4135.38427734375000000000	4270.76904296875000000000	4177.94873046875000000000	4147.69238281250000000000	3493.00000000000000000000	10249.00000000000000000000	10230.00000000000000000000	0.00000000000000000000	0.00000000000000000000	0.00000000000000000000	1889.00000000000000000000	3.00000000000000000000	4.00000000000000000000	4.00000000000000000000	4.00000000000000000000	4.00000000000000000000	4.00000000000000000000	4.00000000000000000000	4.00000000000000000000	4.00000000000000000000	4.00000000000000000000	4.00000000000000000000	4.00000000000000000000	4.00000000000000000000	4.00000000000000000000	4.00000000000000000000	4.00000000000000000000	4.00000000000000000000
107.00000000000000000000	0.00000000000000000000	4148.20507812500000000000	4154.35888671875000000000	4177.43603515625000000000	4154.87158203125000000000	4163.58984375000000000000	4140.51269531250000000000	4142.56396484375000000000	4154.35888671875000000000	4160.00000000000000000000	4179.48730468750000000000	4175.38427734375000000000	4267.69238281250000000000	4175.38427734375000000000	4159.48730468750000000000	3289.00000000000000000000	10248.00000000000000000000	10229.00000000000000000000	0.00000000000000000000	0.00000000000000000000	0.00000000000000000000	1889.00000000000000000000	12.00000000000000000000	4.00000000000000000000	4.00000000000000000000	4.00000000000000000000	4.00000000000000000000	4.00000000000000000000	4.00000000000000000000	4.00000000000000000000	4.00000000000000000000	4.00000000000000000000	4.00000000000000000000	4.00000000000000000000	4.00000000000000000000	4.00000000000000000000	4.00000000000000000000	4.00000000000000000000	4.00000000000000000000
108.00000000000000000000	0.00000000000000000000	4149.74365234375000000000	4150.25634765625000000000	4182.05126953125000000000	4156.92285156250000000000	4162.56396484375000000000	4149.74365234375000000000	4160.00000000000000000000	4164.61523437500000000000	4160.51269531250000000000	4180.51269531250000000000	4187.69238281250000000000	4276.41015625000000000000	4168.20507812500000000000	4171.79492187500000000000	2790.00000000000000000000	10248.00000000000000000000	10229.00000000000000000000	0.00000000000000000000	0.00000000000000000000	0.00000000000000000000	1889.00000000000000000000	20.00000000000000000000	4.00000000000000000000	4.00000000000000000000	4.00000000000000000000	4.00000000000000000000	4.00000000000000000000	4.00000000000000000000	4.00000000000000000000	4.00000000000000000000	4.00000000000000000000	4.00000000000000000000	4.00000000000000000000	4.00000000000000000000	4.00000000000000000000	4.00000000000000000000	4.00000000000000000000	4.00000000000000000000
109.00000000000000000000	0.00000000000000000000	4162.56396484375000000000	4155.38427734375000000000	4191.28173828125000000000	4157.43603515625000000000	4161.53857421875000000000	4152.30761718750000000000	4163.58984375000000000000	4172.30761718750000000000	4175.89746093750000000000	4185.12792968750000000000	4169.74365234375000000000	4294.87158203125000000000	4168.20507812500000000000	4173.33300781250000000000	2730.00000000000000000000	10248.00000000000000000000	10229.00000000000000000000	0.00000000000000000000	0.00000000000000000000	0.00000000000000000000	1889.00000000000000000000	28.00000000000000000000	4.00000000000000000000	4.00000000000000000000	4.00000000000000000000	4.00000000000000000000	4.00000000000000000000	4.00000000000000000000	4.00000000000000000000	4.00000000000000000000	4.00000000000000000000	4.00000000000000000000	4.00000000000000000000	4.00000000000000000000	4.00000000000000000000	4.00000000000000000000	4.00000000000000000000	4.00000000000000000000
110.00000000000000000000	0.00000000000000000000	4148.20507812500000000000	4163.07666015625000000000	4183.07666015625000000000	4169.23046875000000000000	4157.94873046875000000000	4142.05126953125000000000	4146.15380859375000000000	4161.02539062500000000000	4178.46142578125000000000	4180.51269531250000000000	4141.53857421875000000000	4290.76904296875000000000	4169.23046875000000000000	4169.23046875000000000000	3493.00000000000000000000	10248.00000000000000000000	10229.00000000000000000000	0.00000000000000000000	0.00000000000000000000	0.00000000000000000000	1889.00000000000000000000	36.00000000000000000000	4.00000000000000000000	4.00000000000000000000	4.00000000000000000000	4.00000000000000000000	4.00000000000000000000	4.00000000000000000000	4.00000000000000000000	4.00000000000000000000	4.00000000000000000000	4.00000000000000000000	4.00000000000000000000	4.00000000000000000000	4.00000000000000000000	4.00000000000000000000	4.00000000000000000000	4.00000000000000000000
111.00000000000000000000	0.00000000000000000000	4145.64111328125000000000	4153.84619140625000000000	4177.43603515625000000000	4170.76904296875000000000	4150.76904296875000000000	4127.69238281250000000000	4118.97412109375000000000	4126.15380859375000000000	4141.02539062500000000000	4158.46142578125000000000	4139.48730468750000000000	4277.94873046875000000000	4154.35888671875000000000	4160.51269531250000000000	3289.00000000000000000000	10249.00000000000000000000	10228.00000000000000000000	0.00000000000000000000	0.00000000000000000000	0.00000000000000000000	1889.00000000000000000000	43.00000000000000000000	4.00000000000000000000	4.00000000000000000000	4.00000000000000000000	4.00000000000000000000	4.00000000000000000000	4.00000000000000000000	4.00000000000000000000	4.00000000000000000000	4.00000000000000000000	4.00000000000000000000	4.00000000000000000000	4.00000000000000000000	4.00000000000000000000	4.00000000000000000000	4.00000000000000000000	4.00000000000000000000
112.00000000000000000000	0.00000000000000000000	4141.02539062500000000000	4153.33300781250000000000	4169.23046875000000000000	4150.25634765625000000000	4164.10253906250000000000	4132.30761718750000000000	4121.02539062500000000000	4132.30761718750000000000	4144.10253906250000000000	4163.58984375000000000000	4158.46142578125000000000	4270.76904296875000000000	4157.94873046875000000000	4155.38427734375000000000	2790.00000000000000000000	10249.00000000000000000000	10228.00000000000000000000	0.00000000000000000000	0.00000000000000000000	0.00000000000000000000	1889.00000000000000000000	51.00000000000000000000	4.00000000000000000000	4.00000000000000000000	4.00000000000000000000	4.00000000000000000000	4.00000000000000000000	4.00000000000000000000	4.00000000000000000000	4.00000000000000000000	4.00000000000000000000	4.00000000000000000000	4.00000000000000000000	4.00000000000000000000	4.00000000000000000000	4.00000000000000000000	4.00000000000000000000	4.00000000000000000000
113.00000000000000000000	0.00000000000000000000	4135.89746093750000000000	4148.71777343750000000000	4164.61523437500000000000	4128.71777343750000000000	4167.17919921875000000000	4143.07666015625000000000	4145.12792968750000000000	4170.76904296875000000000	4171.28173828125000000000	4180.00000000000000000000	4162.56396484375000000000	4273.84619140625000000000	4158.46142578125000000000	4154.87158203125000000000	2730.00000000000000000000	10248.00000000000000000000	10227.00000000000000000000	0.00000000000000000000	0.00000000000000000000	0.00000000000000000000	1889.00000000000000000000	58.00000000000000000000	4.00000000000000000000	4.00000000000000000000	4.00000000000000000000	4.00000000000000000000	4.00000000000000000000	4.00000000000000000000	4.00000000000000000000	4.00000000000000000000	4.00000000000000000000	4.00000000000000000000	4.00000000000000000000	4.00000000000000000000	4.00000000000000000000	4.00000000000000000000	4.00000000000000000000	4.00000000000000000000
114.00000000000000000000	0.00000000000000000000	4147.69238281250000000000	4131.28173828125000000000	4172.30761718750000000000	4130.76904296875000000000	4145.64111328125000000000	4141.53857421875000000000	4151.28173828125000000000	4163.58984375000000000000	4150.76904296875000000000	4158.97412109375000000000	4149.23046875000000000000	4280.00000000000000000000	4137.43603515625000000000	4161.02539062500000000000	3493.00000000000000000000	10248.00000000000000000000	10227.00000000000000000000	0.00000000000000000000	0.00000000000000000000	0.00000000000000000000	1889.00000000000000000000	65.00000000000000000000	4.00000000000000000000	4.00000000000000000000	4.00000000000000000000	4.00000000000000000000	4.00000000000000000000	4.00000000000000000000	4.00000000000000000000	4.00000000000000000000	4.00000000000000000000	4.00000000000000000000	4.00000000000000000000	4.00000000000000000000	4.00000000000000000000	4.00000000000000000000	4.00000000000000000000	4.00000000000000000000
115.00000000000000000000	0.00000000000000000000	4144.10253906250000000000	4146.15380859375000000000	4175.89746093750000000000	4161.02539062500000000000	4157.94873046875000000000	4147.17919921875000000000	4148.71777343750000000000	4142.05126953125000000000	4142.56396484375000000000	4155.89746093750000000000	4136.41015625000000000000	4290.25634765625000000000	4150.25634765625000000000	4175.38427734375000000000	3289.00000000000000000000	10248.00000000000000000000	10227.00000000000000000000	0.00000000000000000000	0.00000000000000000000	0.00000000000000000000	1889.00000000000000000000	73.00000000000000000000	4.00000000000000000000	4.00000000000000000000	4.00000000000000000000	4.00000000000000000000	4.00000000000000000000	4.00000000000000000000	4.00000000000000000000	4.00000000000000000000	4.00000000000000000000	4.00000000000000000000	4.00000000000000000000	4.00000000000000000000	4.00000000000000000000	4.00000000000000000000	4.00000000000000000000	4.00000000000000000000
116.00000000000000000000	0.00000000000000000000	4152.82031250000000000000	4168.20507812500000000000	4184.10253906250000000000	4181.02539062500000000000	4177.94873046875000000000	4153.84619140625000000000	4147.17919921875000000000	4142.05126953125000000000	4160.51269531250000000000	4178.46142578125000000000	4151.28173828125000000000	4296.41015625000000000000	4171.28173828125000000000	4170.25634765625000000000	2790.00000000000000000000	10248.00000000000000000000	10227.00000000000000000000	0.00000000000000000000	0.00000000000000000000	0.00000000000000000000	1889.00000000000000000000	80.00000000000000000000	4.00000000000000000000	4.00000000000000000000	4.00000000000000000000	4.00000000000000000000	4.00000000000000000000	4.00000000000000000000	4.00000000000000000000	4.00000000000000000000	4.00000000000000000000	4.00000000000000000000	4.00000000000000000000	4.00000000000000000000	4.00000000000000000000	4.00000000000000000000	4.00000000000000000000	4.00000000000000000000
117.00000000000000000000	0.00000000000000000000	4147.69238281250000000000	4170.25634765625000000000	4180.00000000000000000000	4170.25634765625000000000	4180.00000000000000000000	4150.25634765625000000000	4149.74365234375000000000	4142.56396484375000000000	4149.74365234375000000000	4174.87158203125000000000	4184.61523437500000000000	4285.12792968750000000000	4170.76904296875000000000	4158.97412109375000000000	2730.00000000000000000000	10249.00000000000000000000	10228.00000000000000000000	0.00000000000000000000	0.00000000000000000000	0.00000000000000000000	1889.00000000000000000000	88.00000000000000000000	4.00000000000000000000	4.00000000000000000000	4.00000000000000000000	4.00000000000000000000	4.00000000000000000000	4.00000000000000000000	4.00000000000000000000	4.00000000000000000000	4.00000000000000000000	4.00000000000000000000	4.00000000000000000000	4.00000000000000000000	4.00000000000000000000	4.00000000000000000000	4.00000000000000000000	4.00000000000000000000
118.00000000000000000000	0.00000000000000000000	4138.46142578125000000000	4154.87158203125000000000	4174.35888671875000000000	4165.64111328125000000000	4171.79492187500000000000	4133.33300781250000000000	4133.84619140625000000000	4131.79492187500000000000	4131.28173828125000000000	4152.30761718750000000000	4175.38427734375000000000	4284.10253906250000000000	4163.58984375000000000000	4168.20507812500000000000	3493.00000000000000000000	10249.00000000000000000000	10228.00000000000000000000	0.00000000000000000000	0.00000000000000000000	0.00000000000000000000	1889.00000000000000000000	95.00000000000000000000	4.00000000000000000000	4.00000000000000000000	4.00000000000000000000	4.00000000000000000000	4.00000000000000000000	4.00000000000000000000	4.00000000000000000000	4.00000000000000000000	4.00000000000000000000	4.00000000000000000000	4.00000000000000000000	4.00000000000000000000	4.00000000000000000000	4.00000000000000000000	4.00000000000000000000	4.00000000000000000000
119.00000000000000000000	0.00000000000000000000	4152.30761718750000000000	4137.43603515625000000000	4182.56396484375000000000	4162.05126953125000000000	4152.82031250000000000000	4127.17919921875000000000	4122.56396484375000000000	4136.41015625000000000000	4144.10253906250000000000	4150.25634765625000000000	4131.28173828125000000000	4290.76904296875000000000	4156.41015625000000000000	4173.33300781250000000000	3289.00000000000000000000	10249.00000000000000000000	10227.00000000000000000000	0.00000000000000000000	0.00000000000000000000	0.00000000000000000000	1889.00000000000000000000	102.00000000000000000000	4.00000000000000000000	4.00000000000000000000	4.00000000000000000000	4.00000000000000000000	4.00000000000000000000	4.00000000000000000000	4.00000000000000000000	4.00000000000000000000	4.00000000000000000000	4.00000000000000000000	4.00000000000000000000	4.00000000000000000000	4.00000000000000000000	4.00000000000000000000	4.00000000000000000000	4.00000000000000000000
120.00000000000000000000	0.00000000000000000000	4141.02539062500000000000	4144.61523437500000000000	4173.33300781250000000000	4148.71777343750000000000	4159.48730468750000000000	4151.28173828125000000000	4151.28173828125000000000	4155.89746093750000000000	4157.94873046875000000000	4166.66650390625000000000	4131.79492187500000000000	4290.76904296875000000000	4150.25634765625000000000	4171.28173828125000000000	2790.00000000000000000000	10249.00000000000000000000	10227.00000000000000000000	0.00000000000000000000	0.00000000000000000000	0.00000000000000000000	1889.00000000000000000000	110.00000000000000000000	4.00000000000000000000	4.00000000000000000000	4.00000000000000000000	4.00000000000000000000	4.00000000000000000000	4.00000000000000000000	4.00000000000000000000	4.00000000000000000000	4.00000000000000000000	4.00000000000000000000	4.00000000000000000000	4.00000000000000000000	4.00000000000000000000	4.00000000000000000000	4.00000000000000000000	4.00000000000000000000
121.00000000000000000000	0.00000000000000000000	4148.71777343750000000000	4161.53857421875000000000	4179.48730468750000000000	4161.02539062500000000000	4187.69238281250000000000	4163.07666015625000000000	4167.17919921875000000000	4154.35888671875000000000	4156.41015625000000000000	4174.87158203125000000000	4164.61523437500000000000	4306.15380859375000000000	4150.25634765625000000000	4177.43603515625000000000	2730.00000000000000000000	10248.00000000000000000000	10228.00000000000000000000	0.00000000000000000000	0.00000000000000000000	0.00000000000000000000	1889.00000000000000000000	119.00000000000000000000	4.00000000000000000000	4.00000000000000000000	4.00000000000000000000	4.00000000000000000000	4.00000000000000000000	4.00000000000000000000	4.00000000000000000000	4.00000000000000000000	4.00000000000000000000	4.00000000000000000000	4.00000000000000000000	4.00000000000000000000	4.00000000000000000000	4.00000000000000000000	4.00000000000000000000	4.00000000000000000000
122.00000000000000000000	0.00000000000000000000	4158.97412109375000000000	4169.74365234375000000000	4189.23046875000000000000	4184.61523437500000000000	4200.00000000000000000000	4159.48730468750000000000	4161.02539062500000000000	4158.97412109375000000000	4170.76904296875000000000	4189.74365234375000000000	4188.20507812500000000000	4307.17919921875000000000	4173.33300781250000000000	4178.46142578125000000000	3493.00000000000000000000	10248.00000000000000000000	10228.00000000000000000000	0.00000000000000000000	0.00000000000000000000	0.00000000000000000000	1889.00000000000000000000	127.00000000000000000000	4.00000000000000000000	4.00000000000000000000	4.00000000000000000000	4.00000000000000000000	4.00000000000000000000	4.00000000000000000000	4.00000000000000000000	4.00000000000000000000	4.00000000000000000000	4.00000000000000000000	4.00000000000000000000	4.00000000000000000000	4.00000000000000000000	4.00000000000000000000	4.00000000000000000000	4.00000000000000000000
123.00000000000000000000	0.00000000000000000000	4133.33300781250000000000	4152.30761718750000000000	4170.25634765625000000000	4173.84619140625000000000	4171.79492187500000000000	4141.53857421875000000000	4152.30761718750000000000	4164.61523437500000000000	4165.12792968750000000000	4183.07666015625000000000	4173.33300781250000000000	4282.05126953125000000000	4174.87158203125000000000	4161.02539062500000000000	3289.00000000000000000000	10249.00000000000000000000	10229.00000000000000000000	0.00000000000000000000	0.00000000000000000000	0.00000000000000000000	1889.00000000000000000000	135.00000000000000000000	4.00000000000000000000	4.00000000000000000000	4.00000000000000000000	4.00000000000000000000	4.00000000000000000000	4.00000000000000000000	4.00000000000000000000	4.00000000000000000000	4.00000000000000000000	4.00000000000000000000	4.00000000000000000000	4.00000000000000000000	4.00000000000000000000	4.00000000000000000000	4.00000000000000000000	4.00000000000000000000
124.00000000000000000000	0.00000000000000000000	4137.94873046875000000000	4138.46142578125000000000	4168.20507812500000000000	4156.41015625000000000000	4159.48730468750000000000	4131.79492187500000000000	4148.20507812500000000000	4152.82031250000000000000	4146.66650390625000000000	4165.64111328125000000000	4147.17919921875000000000	4284.10253906250000000000	4153.84619140625000000000	4157.94873046875000000000	2790.00000000000000000000	10249.00000000000000000000	10229.00000000000000000000	0.00000000000000000000	0.00000000000000000000	0.00000000000000000000	1889.00000000000000000000	144.00000000000000000000	4.00000000000000000000	4.00000000000000000000	4.00000000000000000000	4.00000000000000000000	4.00000000000000000000	4.00000000000000000000	4.00000000000000000000	4.00000000000000000000	4.00000000000000000000	4.00000000000000000000	4.00000000000000000000	4.00000000000000000000	4.00000000000000000000	4.00000000000000000000	4.00000000000000000000	4.00000000000000000000
125.00000000000000000000	0.00000000000000000000	4141.53857421875000000000	4145.64111328125000000000	4168.20507812500000000000	4160.51269531250000000000	4182.05126953125000000000	4149.74365234375000000000	4151.79492187500000000000	4145.64111328125000000000	4160.00000000000000000000	4171.28173828125000000000	4150.76904296875000000000	4290.25634765625000000000	4144.61523437500000000000	4162.05126953125000000000	2730.00000000000000000000	10248.00000000000000000000	10229.00000000000000000000	0.00000000000000000000	0.00000000000000000000	0.00000000000000000000	1889.00000000000000000000	152.00000000000000000000	4.00000000000000000000	4.00000000000000000000	4.00000000000000000000	4.00000000000000000000	4.00000000000000000000	4.00000000000000000000	4.00000000000000000000	4.00000000000000000000	4.00000000000000000000	4.00000000000000000000	4.00000000000000000000	4.00000000000000000000	4.00000000000000000000	4.00000000000000000000	4.00000000000000000000	4.00000000000000000000
126.00000000000000000000	0.00000000000000000000	4129.23046875000000000000	4130.25634765625000000000	4154.35888671875000000000	4148.20507812500000000000	4165.64111328125000000000	4143.07666015625000000000	4132.30761718750000000000	4127.69238281250000000000	4146.66650390625000000000	4145.64111328125000000000	4118.97412109375000000000	4270.25634765625000000000	4117.43603515625000000000	4132.30761718750000000000	3493.00000000000000000000	10248.00000000000000000000	10229.00000000000000000000	0.00000000000000000000	0.00000000000000000000	0.00000000000000000000	1889.00000000000000000000	160.00000000000000000000	4.00000000000000000000	4.00000000000000000000	4.00000000000000000000	4.00000000000000000000	4.00000000000000000000	4.00000000000000000000	4.00000000000000000000	4.00000000000000000000	4.00000000000000000000	4.00000000000000000000	4.00000000000000000000	4.00000000000000000000	4.00000000000000000000	4.00000000000000000000	4.00000000000000000000	4.00000000000000000000
127.00000000000000000000	0.00000000000000000000	4127.69238281250000000000	4121.53857421875000000000	4157.43603515625000000000	4131.79492187500000000000	4147.69238281250000000000	4128.71777343750000000000	4124.10253906250000000000	4124.61523437500000000000	4128.71777343750000000000	4132.30761718750000000000	4106.15380859375000000000	4263.07666015625000000000	4110.76904296875000000000	4125.64111328125000000000	52.00000000000000000000	10246.00000000000000000000	10229.00000000000000000000	0.00000000000000000000	0.00000000000000000000	0.00000000000000000000	1889.00000000000000000000	169.00000000000000000000	4.00000000000000000000	4.00000000000000000000	4.00000000000000000000	4.00000000000000000000	4.00000000000000000000	4.00000000000000000000	4.00000000000000000000	4.00000000000000000000	4.00000000000000000000	4.00000000000000000000	4.00000000000000000000	4.00000000000000000000	4.00000000000000000000	4.00000000000000000000	4.00000000000000000000	4.00000000000000000000
0.00000000000000000000	0.00000000000000000000	4142.56396484375000000000	4149.23046875000000000000	4177.43603515625000000000	4151.28173828125000000000	4168.20507812500000000000	4144.61523437500000000000	4148.71777343750000000000	4148.71777343750000000000	4153.33300781250000000000	4172.82031250000000000000	4176.41015625000000000000	4284.10253906250000000000	4148.71777343750000000000	4163.58984375000000000000	2824.00000000000000000000	10246.00000000000000000000	10229.00000000000000000000	0.00000000000000000000	0.00000000000000000000	0.00000000000000000000	1889.00000000000000000000	177.00000000000000000000	4.00000000000000000000	4.00000000000000000000	4.00000000000000000000	4.00000000000000000000	4.00000000000000000000	4.00000000000000000000	4.00000000000000000000	4.00000000000000000000	4.00000000000000000000	4.00000000000000000000	4.00000000000000000000	4.00000000000000000000	4.00000000000000000000	4.00000000000000000000	4.00000000000000000000	4.00000000000000000000
1.00000000000000000000	0.00000000000000000000	4166.66650390625000000000	4183.07666015625000000000	4197.43603515625000000000	4182.56396484375000000000	4190.25634765625000000000	4167.69238281250000000000	4165.12792968750000000000	4164.10253906250000000000	4166.66650390625000000000	4191.79492187500000000000	4196.41015625000000000000	4305.12792968750000000000	4177.43603515625000000000	4187.17919921875000000000	2802.00000000000000000000	10246.00000000000000000000	10229.00000000000000000000	0.00000000000000000000	0.00000000000000000000	0.00000000000000000000	1889.00000000000000000000	185.00000000000000000000	4.00000000000000000000	4.00000000000000000000	4.00000000000000000000	4.00000000000000000000	4.00000000000000000000	4.00000000000000000000	4.00000000000000000000	4.00000000000000000000	4.00000000000000000000	4.00000000000000000000	4.00000000000000000000	4.00000000000000000000	4.00000000000000000000	4.00000000000000000000	4.00000000000000000000	4.00000000000000000000
2.00000000000000000000	0.00000000000000000000	4153.33300781250000000000	4184.10253906250000000000	4189.74365234375000000000	4188.71777343750000000000	4193.33300781250000000000	4171.28173828125000000000	4165.64111328125000000000	4169.74365234375000000000	4156.41015625000000000000	4179.48730468750000000000	4133.33300781250000000000	4300.51269531250000000000	4181.02539062500000000000	4174.35888671875000000000	2378.00000000000000000000	10246.00000000000000000000	10229.00000000000000000000	0.00000000000000000000	0.00000000000000000000	0.00000000000000000000	1889.00000000000000000000	194.00000000000000000000	4.00000000000000000000	4.00000000000000000000	4.00000000000000000000	4.00000000000000000000	4.00000000000000000000	4.00000000000000000000	4.00000000000000000000	4.00000000000000000000	4.00000000000000000000	4.00000000000000000000	4.00000000000000000000	4.00000000000000000000	4.00000000000000000000	4.00000000000000000000	4.00000000000000000000	4.00000000000000000000
3.00000000000000000000	0.00000000000000000000	4143.07666015625000000000	4147.17919921875000000000	4173.84619140625000000000	4168.20507812500000000000	4172.30761718750000000000	4141.02539062500000000000	4151.79492187500000000000	4152.82031250000000000000	4143.07666015625000000000	4167.17919921875000000000	4126.66650390625000000000	4286.15380859375000000000	4167.69238281250000000000	4148.20507812500000000000	3464.00000000000000000000	10245.00000000000000000000	10229.00000000000000000000	0.00000000000000000000	0.00000000000000000000	0.00000000000000000000	1889.00000000000000000000	201.00000000000000000000	4.00000000000000000000	4.00000000000000000000	4.00000000000000000000	4.00000000000000000000	4.00000000000000000000	4.00000000000000000000	4.00000000000000000000	4.00000000000000000000	4.00000000000000000000	4.00000000000000000000	4.00000000000000000000	4.00000000000000000000	4.00000000000000000000	4.00000000000000000000	4.00000000000000000000	4.00000000000000000000
4.00000000000000000000	0.00000000000000000000	4147.69238281250000000000	4149.23046875000000000000	4175.89746093750000000000	4156.92285156250000000000	4177.43603515625000000000	4137.43603515625000000000	4154.87158203125000000000	4154.35888671875000000000	4163.07666015625000000000	4179.48730468750000000000	4198.97412109375000000000	4287.17919921875000000000	4167.69238281250000000000	4156.41015625000000000000	3525.00000000000000000000	10245.00000000000000000000	10229.00000000000000000000	0.00000000000000000000	0.00000000000000000000	0.00000000000000000000	1889.00000000000000000000	209.00000000000000000000	4.00000000000000000000	4.00000000000000000000	4.00000000000000000000	4.00000000000000000000	4.00000000000000000000	4.00000000000000000000	4.00000000000000000000	4.00000000000000000000	4.00000000000000000000	4.00000000000000000000	4.00000000000000000000	4.00000000000000000000	4.00000000000000000000	4.00000000000000000000	4.00000000000000000000	4.00000000000000000000
5.00000000000000000000	0.00000000000000000000	4137.43603515625000000000	4172.82031250000000000000	4179.48730468750000000000	4156.92285156250000000000	4196.92285156250000000000	4168.71777343750000000000	4164.10253906250000000000	4167.17919921875000000000	4189.74365234375000000000	4191.79492187500000000000	4207.17919921875000000000	4296.92285156250000000000	4170.25634765625000000000	4174.87158203125000000000	3401.00000000000000000000	10245.00000000000000000000	10230.00000000000000000000	0.00000000000000000000	0.00000000000000000000	0.00000000000000000000	1889.00000000000000000000	216.00000000000000000000	4.00000000000000000000	4.00000000000000000000	4.00000000000000000000	4.00000000000000000000	4.00000000000000000000	4.00000000000000000000	4.00000000000000000000	4.00000000000000000000	4.00000000000000000000	4.00000000000000000000	4.00000000000000000000	4.00000000000000000000	4.00000000000000000000	4.00000000000000000000	4.00000000000000000000	4.00000000000000000000
6.00000000000000000000	0.00000000000000000000	4143.58984375000000000000	4144.10253906250000000000	4187.17919921875000000000	4151.79492187500000000000	4172.82031250000000000000	4168.20507812500000000000	4152.30761718750000000000	4143.58984375000000000000	4164.10253906250000000000	4178.97412109375000000000	4137.94873046875000000000	4297.94873046875000000000	4156.92285156250000000000	4164.61523437500000000000	3481.00000000000000000000	10245.00000000000000000000	10230.00000000000000000000	0.00000000000000000000	0.00000000000000000000	0.00000000000000000000	1889.00000000000000000000	223.00000000000000000000	4.00000000000000000000	4.00000000000000000000	4.00000000000000000000	4.00000000000000000000	4.00000000000000000000	4.00000000000000000000	4.00000000000000000000	4.00000000000000000000	4.00000000000000000000	4.00000000000000000000	4.00000000000000000000	4.00000000000000000000	4.00000000000000000000	4.00000000000000000000	4.00000000000000000000	4.00000000000000000000
7.00000000000000000000	0.00000000000000000000	4133.33300781250000000000	4129.23046875000000000000	4175.38427734375000000000	4153.33300781250000000000	4155.89746093750000000000	4143.07666015625000000000	4147.17919921875000000000	4133.33300781250000000000	4138.97412109375000000000	4181.02539062500000000000	4122.05126953125000000000	4284.61523437500000000000	4160.00000000000000000000	4152.82031250000000000000	3413.00000000000000000000	10244.00000000000000000000	10229.00000000000000000000	0.00000000000000000000	0.00000000000000000000	0.00000000000000000000	1889.00000000000000000000	231.00000000000000000000	4.00000000000000000000	4.00000000000000000000	4.00000000000000000000	4.00000000000000000000	4.00000000000000000000	4.00000000000000000000	4.00000000000000000000	4.00000000000000000000	4.00000000000000000000	4.00000000000000000000	4.00000000000000000000	4.00000000000000000000	4.00000000000000000000	4.00000000000000000000	4.00000000000000000000	4.00000000000000000000
8.00000000000000000000	0.00000000000000000000	4130.25634765625000000000	4151.79492187500000000000	4165.12792968750000000000	4161.02539062500000000000	4163.58984375000000000000	4135.89746093750000000000	4147.69238281250000000000	4148.20507812500000000000	4148.71777343750000000000	4181.53857421875000000000	4155.38427734375000000000	4289.74365234375000000000	4162.56396484375000000000	4158.46142578125000000000	3420.00000000000000000000	10244.00000000000000000000	10229.00000000000000000000	0.00000000000000000000	0.00000000000000000000	0.00000000000000000000	1889.00000000000000000000	238.00000000000000000000	4.00000000000000000000	4.00000000000000000000	4.00000000000000000000	4.00000000000000000000	4.00000000000000000000	4.00000000000000000000	4.00000000000000000000	4.00000000000000000000	4.00000000000000000000	4.00000000000000000000	4.00000000000000000000	4.00000000000000000000	4.00000000000000000000	4.00000000000000000000	4.00000000000000000000	4.00000000000000000000
9.00000000000000000000	0.00000000000000000000	4151.79492187500000000000	4160.00000000000000000000	4186.66650390625000000000	4161.53857421875000000000	4173.33300781250000000000	4156.41015625000000000000	4157.43603515625000000000	4160.51269531250000000000	4172.82031250000000000000	4171.79492187500000000000	4170.25634765625000000000	4309.23046875000000000000	4158.46142578125000000000	4176.41015625000000000000	3095.00000000000000000000	10245.00000000000000000000	10229.00000000000000000000	0.00000000000000000000	0.00000000000000000000	0.00000000000000000000	1889.00000000000000000000	245.00000000000000000000	4.00000000000000000000	4.00000000000000000000	4.00000000000000000000	4.00000000000000000000	4.00000000000000000000	4.00000000000000000000	4.00000000000000000000	4.00000000000000000000	4.00000000000000000000	4.00000000000000000000	4.00000000000000000000	4.00000000000000000000	4.00000000000000000000	4.00000000000000000000	4.00000000000000000000	4.00000000000000000000
10.00000000000000000000	0.00000000000000000000	4153.84619140625000000000	4160.51269531250000000000	4200.00000000000000000000	4164.10253906250000000000	4188.71777343750000000000	4173.33300781250000000000	4178.97412109375000000000	4176.41015625000000000000	4190.76904296875000000000	4189.74365234375000000000	4182.56396484375000000000	4312.82031250000000000000	4165.64111328125000000000	4185.64111328125000000000	3490.00000000000000000000	10245.00000000000000000000	10229.00000000000000000000	0.00000000000000000000	0.00000000000000000000	0.00000000000000000000	1889.00000000000000000000	253.00000000000000000000	4.00000000000000000000	4.00000000000000000000	4.00000000000000000000	4.00000000000000000000	4.00000000000000000000	4.00000000000000000000	4.00000000000000000000	4.00000000000000000000	4.00000000000000000000	4.00000000000000000000	4.00000000000000000000	4.00000000000000000000	4.00000000000000000000	4.00000000000000000000	4.00000000000000000000	4.00000000000000000000
11.00000000000000000000	0.00000000000000000000	4156.92285156250000000000	4161.02539062500000000000	4192.30761718750000000000	4168.71777343750000000000	4185.12792968750000000000	4157.43603515625000000000	4171.79492187500000000000	4176.92285156250000000000	4173.33300781250000000000	4198.46142578125000000000	4193.84619140625000000000	4302.56396484375000000000	4164.10253906250000000000	4170.76904296875000000000	3308.00000000000000000000	10246.00000000000000000000	10230.00000000000000000000	0.00000000000000000000	0.00000000000000000000	0.00000000000000000000	1889.00000000000000000000	260.00000000000000000000	4.00000000000000000000	4.00000000000000000000	4.00000000000000000000	4.00000000000000000000	4.00000000000000000000	4.00000000000000000000	4.00000000000000000000	4.00000000000000000000	4.00000000000000000000	4.00000000000000000000	4.00000000000000000000	4.00000000000000000000	4.00000000000000000000	4.00000000000000000000	4.00000000000000000000	4.00000000000000000000
12.00000000000000000000	0.00000000000000000000	4146.15380859375000000000	4154.35888671875000000000	4177.43603515625000000000	4154.87158203125000000000	4172.30761718750000000000	4147.69238281250000000000	4150.76904296875000000000	4157.94873046875000000000	4147.69238281250000000000	4182.05126953125000000000	4169.23046875000000000000	4293.33300781250000000000	4157.94873046875000000000	4161.53857421875000000000	2784.00000000000000000000	10246.00000000000000000000	10230.00000000000000000000	0.00000000000000000000	0.00000000000000000000	0.00000000000000000000	1889.00000000000000000000	267.00000000000000000000	4.00000000000000000000	4.00000000000000000000	4.00000000000000000000	4.00000000000000000000	4.00000000000000000000	4.00000000000000000000	4.00000000000000000000	4.00000000000000000000	4.00000000000000000000	4.00000000000000000000	4.00000000000000000000	4.00000000000000000000	4.00000000000000000000	4.00000000000000000000	4.00000000000000000000	4.00000000000000000000
13.00000000000000000000	0.00000000000000000000	4147.17919921875000000000	4149.74365234375000000000	4186.66650390625000000000	4143.58984375000000000000	4170.25634765625000000000	4150.25634765625000000000	4152.82031250000000000000	4145.12792968750000000000	4148.20507812500000000000	4164.10253906250000000000	4127.69238281250000000000	4308.71777343750000000000	4150.25634765625000000000	4176.92285156250000000000	2726.00000000000000000000	10247.00000000000000000000	10229.00000000000000000000	0.00000000000000000000	0.00000000000000000000	0.00000000000000000000	1889.00000000000000000000	275.00000000000000000000	4.00000000000000000000	4.00000000000000000000	4.00000000000000000000	4.00000000000000000000	4.00000000000000000000	4.00000000000000000000	4.00000000000000000000	4.00000000000000000000	4.00000000000000000000	4.00000000000000000000	4.00000000000000000000	4.00000000000000000000	4.00000000000000000000	4.00000000000000000000	4.00000000000000000000	4.00000000000000000000
14.00000000000000000000	0.00000000000000000000	4165.64111328125000000000	4167.17919921875000000000	4202.05126953125000000000	4160.51269531250000000000	4179.48730468750000000000	4147.69238281250000000000	4165.12792968750000000000	4155.89746093750000000000	4163.07666015625000000000	4167.17919921875000000000	4145.64111328125000000000	4324.10253906250000000000	4156.41015625000000000000	4192.82031250000000000000	3490.00000000000000000000	10247.00000000000000000000	10229.00000000000000000000	0.00000000000000000000	0.00000000000000000000	0.00000000000000000000	1889.00000000000000000000	283.00000000000000000000	4.00000000000000000000	4.00000000000000000000	4.00000000000000000000	4.00000000000000000000	4.00000000000000000000	4.00000000000000000000	4.00000000000000000000	4.00000000000000000000	4.00000000000000000000	4.00000000000000000000	4.00000000000000000000	4.00000000000000000000	4.00000000000000000000	4.00000000000000000000	4.00000000000000000000	4.00000000000000000000
15.00000000000000000000	0.00000000000000000000	4152.82031250000000000000	4171.28173828125000000000	4190.76904296875000000000	4163.58984375000000000000	4180.51269531250000000000	4140.00000000000000000000	4158.97412109375000000000	4168.71777343750000000000	4174.35888671875000000000	4191.28173828125000000000	4197.43603515625000000000	4315.38427734375000000000	4178.46142578125000000000	4186.15380859375000000000	3308.00000000000000000000	10246.00000000000000000000	10228.00000000000000000000	0.00000000000000000000	0.00000000000000000000	0.00000000000000000000	1889.00000000000000000000	292.00000000000000000000	4.00000000000000000000	4.00000000000000000000	4.00000000000000000000	4.00000000000000000000	4.00000000000000000000	4.00000000000000000000	4.00000000000000000000	4.00000000000000000000	4.00000000000000000000	4.00000000000000000000	4.00000000000000000000	4.00000000000000000000	4.00000000000000000000	4.00000000000000000000	4.00000000000000000000	4.00000000000000000000
16.00000000000000000000	0.00000000000000000000	4151.79492187500000000000	4149.23046875000000000000	4186.15380859375000000000	4146.15380859375000000000	4161.53857421875000000000	4135.38427734375000000000	4146.66650390625000000000	4156.41015625000000000000	4168.20507812500000000000	4194.87158203125000000000	4198.97412109375000000000	4309.23046875000000000000	4167.69238281250000000000	4164.61523437500000000000	0.00000000000000000000	10246.00000000000000000000	10228.00000000000000000000	0.00000000000000000000	0.00000000000000000000	0.00000000000000000000	1889.00000000000000000000	300.00000000000000000000	4.00000000000000000000	4.00000000000000000000	4.00000000000000000000	4.00000000000000000000	4.00000000000000000000	4.00000000000000000000	4.00000000000000000000	4.00000000000000000000	4.00000000000000000000	4.00000000000000000000	4.00000000000000000000	4.00000000000000000000	4.00000000000000000000	4.00000000000000000000	4.00000000000000000000	4.00000000000000000000
17.00000000000000000000	0.00000000000000000000	4148.71777343750000000000	4163.07666015625000000000	4186.15380859375000000000	4158.46142578125000000000	4182.56396484375000000000	4167.17919921875000000000	4172.30761718750000000000	4157.94873046875000000000	4176.41015625000000000000	4198.46142578125000000000	4179.48730468750000000000	4311.28173828125000000000	4154.87158203125000000000	4160.51269531250000000000	0.00000000000000000000	10248.00000000000000000000	10229.00000000000000000000	0.00000000000000000000	0.00000000000000000000	0.00000000000000000000	1889.00000000000000000000	308.00000000000000000000	4.00000000000000000000	4.00000000000000000000	4.00000000000000000000	4.00000000000000000000	4.00000000000000000000	4.00000000000000000000	4.00000000000000000000	4.00000000000000000000	4.00000000000000000000	4.00000000000000000000	4.00000000000000000000	4.00000000000000000000	4.00000000000000000000	4.00000000000000000000	4.00000000000000000000	4.00000000000000000000
18.00000000000000000000	0.00000000000000000000	4140.51269531250000000000	4172.30761718750000000000	4177.94873046875000000000	4161.53857421875000000000	4206.15380859375000000000	4182.56396484375000000000	4183.07666015625000000000	4163.58984375000000000000	4176.92285156250000000000	4194.87158203125000000000	4148.71777343750000000000	4313.33300781250000000000	4163.58984375000000000000	4165.12792968750000000000	0.00000000000000000000	10248.00000000000000000000	10229.00000000000000000000	0.00000000000000000000	0.00000000000000000000	0.00000000000000000000	1889.00000000000000000000	317.00000000000000000000	4.00000000000000000000	4.00000000000000000000	4.00000000000000000000	4.00000000000000000000	4.00000000000000000000	4.00000000000000000000	4.00000000000000000000	4.00000000000000000000	4.00000000000000000000	4.00000000000000000000	4.00000000000000000000	4.00000000000000000000	4.00000000000000000000	4.00000000000000000000	4.00000000000000000000	4.00000000000000000000
19.00000000000000000000	0.00000000000000000000	4143.58984375000000000000	4148.71777343750000000000	4176.41015625000000000000	4133.33300781250000000000	4179.48730468750000000000	4155.89746093750000000000	4155.89746093750000000000	4145.64111328125000000000	4157.43603515625000000000	4171.28173828125000000000	4132.30761718750000000000	4305.12792968750000000000	4161.02539062500000000000	4165.64111328125000000000	0.00000000000000000000	10249.00000000000000000000	10228.00000000000000000000	0.00000000000000000000	0.00000000000000000000	0.00000000000000000000	1889.00000000000000000000	325.00000000000000000000	4.00000000000000000000	4.00000000000000000000	4.00000000000000000000	4.00000000000000000000	4.00000000000000000000	4.00000000000000000000	4.00000000000000000000	4.00000000000000000000	4.00000000000000000000	4.00000000000000000000	4.00000000000000000000	4.00000000000000000000	4.00000000000000000000	4.00000000000000000000	4.00000000000000000000	4.00000000000000000000
20.00000000000000000000	0.00000000000000000000	4135.38427734375000000000	4149.74365234375000000000	4177.43603515625000000000	4141.53857421875000000000	4157.43603515625000000000	4149.23046875000000000000	4154.87158203125000000000	4150.25634765625000000000	4169.74365234375000000000	4170.76904296875000000000	4167.69238281250000000000	4296.41015625000000000000	4156.41015625000000000000	4172.30761718750000000000	0.00000000000000000000	10249.00000000000000000000	10228.00000000000000000000	0.00000000000000000000	0.00000000000000000000	0.00000000000000000000	1889.00000000000000000000	333.00000000000000000000	4.00000000000000000000	4.00000000000000000000	4.00000000000000000000	4.00000000000000000000	4.00000000000000000000	4.00000000000000000000	4.00000000000000000000	4.00000000000000000000	4.00000000000000000000	4.00000000000000000000	4.00000000000000000000	4.00000000000000000000	4.00000000000000000000	4.00000000000000000000	4.00000000000000000000	4.00000000000000000000
21.00000000000000000000	0.00000000000000000000	4146.66650390625000000000	4153.33300781250000000000	4187.69238281250000000000	4156.92285156250000000000	4168.71777343750000000000	4157.43603515625000000000	4167.69238281250000000000	4171.79492187500000000000	4183.58984375000000000000	4175.89746093750000000000	4181.02539062500000000000	4307.17919921875000000000	4152.30761718750000000000	4172.82031250000000000000	0.00000000000000000000	10248.00000000000000000000	10227.00000000000000000000	0.00000000000000000000	0.00000000000000000000	0.00000000000000000000	1889.00000000000000000000	342.00000000000000000000	4.00000000000000000000	4.00000000000000000000	4.00000000000000000000	4.00000000000000000000	4.00000000000000000000	4.00000000000000000000	4.00000000000000000000	4.00000000000000000000	4.00000000000000000000	4.00000000000000000000	4.00000000000000000000	4.00000000000000000000	4.00000000000000000000	4.00000000000000000000	4.00000000000000000000	4.00000000000000000000
22.00000000000000000000	0.00000000000000000000	4149.74365234375000000000	4147.17919921875000000000	4189.74365234375000000000	4144.61523437500000000000	4199.48730468750000000000	4166.15380859375000000000	4176.92285156250000000000	4179.48730468750000000000	4180.51269531250000000000	4187.69238281250000000000	4163.07666015625000000000	4318.97412109375000000000	4162.05126953125000000000	4168.20507812500000000000	0.00000000000000000000	10248.00000000000000000000	10227.00000000000000000000	0.00000000000000000000	0.00000000000000000000	0.00000000000000000000	1889.00000000000000000000	350.00000000000000000000	4.00000000000000000000	4.00000000000000000000	4.00000000000000000000	4.00000000000000000000	4.00000000000000000000	4.00000000000000000000	4.00000000000000000000	4.00000000000000000000	4.00000000000000000000	4.00000000000000000000	4.00000000000000000000	4.00000000000000000000	4.00000000000000000000	4.00000000000000000000	4.00000000000000000000	4.00000000000000000000
23.00000000000000000000	0.00000000000000000000	4138.97412109375000000000	4152.82031250000000000000	4188.20507812500000000000	4145.64111328125000000000	4192.82031250000000000000	4163.07666015625000000000	4173.84619140625000000000	4158.97412109375000000000	4162.56396484375000000000	4193.33300781250000000000	4161.53857421875000000000	4316.92285156250000000000	4166.15380859375000000000	4157.94873046875000000000	0.00000000000000000000	10248.00000000000000000000	10228.00000000000000000000	0.00000000000000000000	0.00000000000000000000	0.00000000000000000000	1889.00000000000000000000	358.00000000000000000000	4.00000000000000000000	4.00000000000000000000	4.00000000000000000000	4.00000000000000000000	4.00000000000000000000	4.00000000000000000000	4.00000000000000000000	4.00000000000000000000	4.00000000000000000000	4.00000000000000000000	4.00000000000000000000	4.00000000000000000000	4.00000000000000000000	4.00000000000000000000	4.00000000000000000000	4.00000000000000000000
24.00000000000000000000	0.00000000000000000000	4142.56396484375000000000	4155.38427734375000000000	4192.30761718750000000000	4142.56396484375000000000	4158.97412109375000000000	4144.61523437500000000000	4155.89746093750000000000	4130.25634765625000000000	4136.41015625000000000000	4174.35888671875000000000	4158.46142578125000000000	4309.74365234375000000000	4146.66650390625000000000	4156.92285156250000000000	0.00000000000000000000	10248.00000000000000000000	10228.00000000000000000000	0.00000000000000000000	0.00000000000000000000	0.00000000000000000000	1889.00000000000000000000	366.00000000000000000000	4.00000000000000000000	4.00000000000000000000	4.00000000000000000000	4.00000000000000000000	4.00000000000000000000	4.00000000000000000000	4.00000000000000000000	4.00000000000000000000	4.00000000000000000000	4.00000000000000000000	4.00000000000000000000	4.00000000000000000000	4.00000000000000000000	4.00000000000000000000	4.00000000000000000000	4.00000000000000000000
25.00000000000000000000	0.00000000000000000000	4135.89746093750000000000	4153.84619140625000000000	4184.10253906250000000000	4134.87158203125000000000	4175.38427734375000000000	4149.23046875000000000000	4155.89746093750000000000	4144.61523437500000000000	4152.82031250000000000000	4168.20507812500000000000	4166.15380859375000000000	4314.35888671875000000000	4145.12792968750000000000	4175.38427734375000000000	0.00000000000000000000	10249.00000000000000000000	10227.00000000000000000000	0.00000000000000000000	0.00000000000000000000	0.00000000000000000000	1889.00000000000000000000	373.00000000000000000000	4.00000000000000000000	4.00000000000000000000	4.00000000000000000000	4.00000000000000000000	4.00000000000000000000	4.00000000000000000000	4.00000000000000000000	4.00000000000000000000	4.00000000000000000000	4.00000000000000000000	4.00000000000000000000	4.00000000000000000000	4.00000000000000000000	4.00000000000000000000	4.00000000000000000000	4.00000000000000000000
26.00000000000000000000	0.00000000000000000000	4148.20507812500000000000	4157.43603515625000000000	4188.20507812500000000000	4155.38427734375000000000	4189.23046875000000000000	4163.07666015625000000000	4166.15380859375000000000	4165.12792968750000000000	4172.82031250000000000000	4172.30761718750000000000	4170.25634765625000000000	4323.58984375000000000000	4161.53857421875000000000	4175.89746093750000000000	0.00000000000000000000	10249.00000000000000000000	10227.00000000000000000000	0.00000000000000000000	0.00000000000000000000	0.00000000000000000000	1889.00000000000000000000	381.00000000000000000000	4.00000000000000000000	4.00000000000000000000	4.00000000000000000000	4.00000000000000000000	4.00000000000000000000	4.00000000000000000000	4.00000000000000000000	4.00000000000000000000	4.00000000000000000000	4.00000000000000000000	4.00000000000000000000	4.00000000000000000000	4.00000000000000000000	4.00000000000000000000	4.00000000000000000000	4.00000000000000000000
27.00000000000000000000	0.00000000000000000000	4154.87158203125000000000	4166.15380859375000000000	4197.43603515625000000000	4173.33300781250000000000	4177.94873046875000000000	4156.41015625000000000000	4173.33300781250000000000	4170.25634765625000000000	4168.71777343750000000000	4183.07666015625000000000	4154.87158203125000000000	4316.41015625000000000000	4179.48730468750000000000	4161.53857421875000000000	0.00000000000000000000	10247.00000000000000000000	10228.00000000000000000000	0.00000000000000000000	0.00000000000000000000	0.00000000000000000000	1889.00000000000000000000	389.00000000000000000000	4.00000000000000000000	4.00000000000000000000	4.00000000000000000000	4.00000000000000000000	4.00000000000000000000	4.00000000000000000000	4.00000000000000000000	4.00000000000000000000	4.00000000000000000000	4.00000000000000000000	4.00000000000000000000	4.00000000000000000000	4.00000000000000000000	4.00000000000000000000	4.00000000000000000000	4.00000000000000000000
28.00000000000000000000	0.00000000000000000000	4145.12792968750000000000	4156.92285156250000000000	4192.30761718750000000000	4156.92285156250000000000	4175.38427734375000000000	4144.10253906250000000000	4163.07666015625000000000	4165.64111328125000000000	4166.15380859375000000000	4185.12792968750000000000	4164.10253906250000000000	4315.89746093750000000000	4171.79492187500000000000	4163.58984375000000000000	0.00000000000000000000	10247.00000000000000000000	10228.00000000000000000000	0.00000000000000000000	0.00000000000000000000	0.00000000000000000000	1889.00000000000000000000	397.00000000000000000000	4.00000000000000000000	4.00000000000000000000	4.00000000000000000000	4.00000000000000000000	4.00000000000000000000	4.00000000000000000000	4.00000000000000000000	4.00000000000000000000	4.00000000000000000000	4.00000000000000000000	4.00000000000000000000	4.00000000000000000000	4.00000000000000000000	4.00000000000000000000	4.00000000000000000000	4.00000000000000000000
29.00000000000000000000	0.00000000000000000000	4158.46142578125000000000	4151.79492187500000000000	4200.51269531250000000000	4142.56396484375000000000	4176.92285156250000000000	4150.76904296875000000000	4154.35888671875000000000	4157.94873046875000000000	4167.17919921875000000000	4174.87158203125000000000	4163.58984375000000000000	4332.30761718750000000000	4146.15380859375000000000	4173.84619140625000000000	0.00000000000000000000	10247.00000000000000000000	10227.00000000000000000000	0.00000000000000000000	0.00000000000000000000	0.00000000000000000000	1889.00000000000000000000	404.00000000000000000000	4.00000000000000000000	4.00000000000000000000	4.00000000000000000000	4.00000000000000000000	4.00000000000000000000	4.00000000000000000000	4.00000000000000000000	4.00000000000000000000	4.00000000000000000000	4.00000000000000000000	4.00000000000000000000	4.00000000000000000000	4.00000000000000000000	4.00000000000000000000	4.00000000000000000000	4.00000000000000000000
30.00000000000000000000	0.00000000000000000000	4154.87158203125000000000	4176.41015625000000000000	4202.56396484375000000000	4146.15380859375000000000	4185.12792968750000000000	4165.64111328125000000000	4178.46142578125000000000	4170.76904296875000000000	4172.30761718750000000000	4192.82031250000000000000	4163.58984375000000000000	4339.48730468750000000000	4168.71777343750000000000	4187.17919921875000000000	0.00000000000000000000	10247.00000000000000000000	10227.00000000000000000000	0.00000000000000000000	0.00000000000000000000	0.00000000000000000000	1889.00000000000000000000	411.00000000000000000000	4.00000000000000000000	4.00000000000000000000	4.00000000000000000000	4.00000000000000000000	4.00000000000000000000	4.00000000000000000000	4.00000000000000000000	4.00000000000000000000	4.00000000000000000000	4.00000000000000000000	4.00000000000000000000	4.00000000000000000000	4.00000000000000000000	4.00000000000000000000	4.00000000000000000000	4.00000000000000000000
31.00000000000000000000	0.00000000000000000000	4147.69238281250000000000	4166.66650390625000000000	4193.84619140625000000000	4147.69238281250000000000	4164.10253906250000000000	4146.15380859375000000000	4171.79492187500000000000	4166.66650390625000000000	4157.94873046875000000000	4196.92285156250000000000	4177.94873046875000000000	4331.79492187500000000000	4187.17919921875000000000	4185.64111328125000000000	0.00000000000000000000	10247.00000000000000000000	10228.00000000000000000000	0.00000000000000000000	0.00000000000000000000	0.00000000000000000000	1889.00000000000000000000	419.00000000000000000000	4.00000000000000000000	4.00000000000000000000	4.00000000000000000000	4.00000000000000000000	4.00000000000000000000	4.00000000000000000000	4.00000000000000000000	4.00000000000000000000	4.00000000000000000000	4.00000000000000000000	4.00000000000000000000	4.00000000000000000000	4.00000000000000000000	4.00000000000000000000	4.00000000000000000000	4.00000000000000000000
32.00000000000000000000	0.00000000000000000000	4146.66650390625000000000	4142.05126953125000000000	4191.79492187500000000000	4154.35888671875000000000	4145.64111328125000000000	4132.30761718750000000000	4143.58984375000000000000	4145.64111328125000000000	4143.58984375000000000000	4165.64111328125000000000	4169.74365234375000000000	4322.05126953125000000000	4163.07666015625000000000	4174.87158203125000000000	0.00000000000000000000	10247.00000000000000000000	10228.00000000000000000000	0.00000000000000000000	0.00000000000000000000	0.00000000000000000000	1889.00000000000000000000	426.00000000000000000000	4.00000000000000000000	4.00000000000000000000	4.00000000000000000000	4.00000000000000000000	4.00000000000000000000	4.00000000000000000000	4.00000000000000000000	4.00000000000000000000	4.00000000000000000000	4.00000000000000000000	4.00000000000000000000	4.00000000000000000000	4.00000000000000000000	4.00000000000000000000	4.00000000000000000000	4.00000000000000000000
33.00000000000000000000	0.00000000000000000000	4146.15380859375000000000	4156.41015625000000000000	4196.41015625000000000000	4156.41015625000000000000	4181.02539062500000000000	4149.74365234375000000000	4155.89746093750000000000	4147.69238281250000000000	4148.71777343750000000000	4170.25634765625000000000	4175.89746093750000000000	4326.15380859375000000000	4158.46142578125000000000	4175.89746093750000000000	0.00000000000000000000	10248.00000000000000000000	10228.00000000000000000000	0.00000000000000000000	0.00000000000000000000	0.00000000000000000000	1889.00000000000000000000	434.00000000000000000000	4.00000000000000000000	4.00000000000000000000	4.00000000000000000000	4.00000000000000000000	4.00000000000000000000	4.00000000000000000000	4.00000000000000000000	4.00000000000000000000	4.00000000000000000000	4.00000000000000000000	4.00000000000000000000	4.00000000000000000000	4.00000000000000000000	4.00000000000000000000	4.00000000000000000000	4.00000000000000000000
34.00000000000000000000	0.00000000000000000000	4157.43603515625000000000	4169.74365234375000000000	4200.00000000000000000000	4152.30761718750000000000	4204.10253906250000000000	4157.43603515625000000000	4175.38427734375000000000	4156.92285156250000000000	4158.97412109375000000000	4197.94873046875000000000	4188.20507812500000000000	4331.28173828125000000000	4177.94873046875000000000	4178.97412109375000000000	0.00000000000000000000	10248.00000000000000000000	10228.00000000000000000000	0.00000000000000000000	0.00000000000000000000	0.00000000000000000000	1889.00000000000000000000	441.00000000000000000000	4.00000000000000000000	4.00000000000000000000	4.00000000000000000000	4.00000000000000000000	4.00000000000000000000	4.00000000000000000000	4.00000000000000000000	4.00000000000000000000	4.00000000000000000000	4.00000000000000000000	4.00000000000000000000	4.00000000000000000000	4.00000000000000000000	4.00000000000000000000	4.00000000000000000000	4.00000000000000000000
35.00000000000000000000	0.00000000000000000000	4136.41015625000000000000	4150.76904296875000000000	4178.97412109375000000000	4144.10253906250000000000	4182.05126953125000000000	4158.97412109375000000000	4169.74365234375000000000	4153.33300781250000000000	4170.25634765625000000000	4186.15380859375000000000	4152.82031250000000000000	4314.35888671875000000000	4171.79492187500000000000	4170.25634765625000000000	0.00000000000000000000	10246.00000000000000000000	10227.00000000000000000000	0.00000000000000000000	0.00000000000000000000	0.00000000000000000000	1889.00000000000000000000	450.00000000000000000000	4.00000000000000000000	4.00000000000000000000	4.00000000000000000000	4.00000000000000000000	4.00000000000000000000	4.00000000000000000000	4.00000000000000000000	4.00000000000000000000	4.00000000000000000000	4.00000000000000000000	4.00000000000000000000	4.00000000000000000000	4.00000000000000000000	4.00000000000000000000	4.00000000000000000000	4.00000000000000000000
36.00000000000000000000	0.00000000000000000000	4126.66650390625000000000	4120.51269531250000000000	4166.66650390625000000000	4132.30761718750000000000	4163.07666015625000000000	4159.48730468750000000000	4159.48730468750000000000	4140.51269531250000000000	4152.82031250000000000000	4162.56396484375000000000	4127.17919921875000000000	4300.00000000000000000000	4140.51269531250000000000	4146.66650390625000000000	0.00000000000000000000	10246.00000000000000000000	10227.00000000000000000000	0.00000000000000000000	0.00000000000000000000	0.00000000000000000000	1889.00000000000000000000	458.00000000000000000000	4.00000000000000000000	4.00000000000000000000	4.00000000000000000000	4.00000000000000000000	4.00000000000000000000	4.00000000000000000000	4.00000000000000000000	4.00000000000000000000	4.00000000000000000000	4.00000000000000000000	4.00000000000000000000	4.00000000000000000000	4.00000000000000000000	4.00000000000000000000	4.00000000000000000000	4.00000000000000000000
37.00000000000000000000	0.00000000000000000000	4140.00000000000000000000	4136.92285156250000000000	4176.41015625000000000000	4131.79492187500000000000	4181.53857421875000000000	4164.10253906250000000000	4175.38427734375000000000	4156.92285156250000000000	4150.76904296875000000000	4183.07666015625000000000	4163.58984375000000000000	4311.79492187500000000000	4153.33300781250000000000	4144.10253906250000000000	0.00000000000000000000	10245.00000000000000000000	10228.00000000000000000000	0.00000000000000000000	0.00000000000000000000	0.00000000000000000000	1889.00000000000000000000	467.00000000000000000000	4.00000000000000000000	4.00000000000000000000	4.00000000000000000000	4.00000000000000000000	4.00000000000000000000	4.00000000000000000000	4.00000000000000000000	4.00000000000000000000	4.00000000000000000000	4.00000000000000000000	4.00000000000000000000	4.00000000000000000000	4.00000000000000000000	4.00000000000000000000	4.00000000000000000000	4.00000000000000000000
38.00000000000000000000	0.00000000000000000000	4140.00000000000000000000	4163.58984375000000000000	4181.02539062500000000000	4144.61523437500000000000	4182.05126953125000000000	4157.43603515625000000000	4175.38427734375000000000	4170.25634765625000000000	4174.87158203125000000000	4197.43603515625000000000	4180.51269531250000000000	4325.12792968750000000000	4179.48730468750000000000	4162.56396484375000000000	0.00000000000000000000	10245.00000000000000000000	10228.00000000000000000000	0.00000000000000000000	0.00000000000000000000	0.00000000000000000000	1889.00000000000000000000	475.00000000000000000000	4.00000000000000000000	4.00000000000000000000	4.00000000000000000000	4.00000000000000000000	4.00000000000000000000	4.00000000000000000000	4.00000000000000000000	4.00000000000000000000	4.00000000000000000000	4.00000000000000000000	4.00000000000000000000	4.00000000000000000000	4.00000000000000000000	4.00000000000000000000	4.00000000000000000000	4.00000000000000000000
39.00000000000000000000	0.00000000000000000000	4150.76904296875000000000	4147.69238281250000000000	4186.66650390625000000000	4147.69238281250000000000	4155.89746093750000000000	4135.38427734375000000000	4150.76904296875000000000	4145.64111328125000000000	4161.53857421875000000000	4171.79492187500000000000	4165.64111328125000000000	4324.10253906250000000000	4167.17919921875000000000	4167.17919921875000000000	0.00000000000000000000	10246.00000000000000000000	10228.00000000000000000000	0.00000000000000000000	0.00000000000000000000	0.00000000000000000000	1889.00000000000000000000	483.00000000000000000000	4.00000000000000000000	4.00000000000000000000	4.00000000000000000000	4.00000000000000000000	4.00000000000000000000	4.00000000000000000000	4.00000000000000000000	4.00000000000000000000	4.00000000000000000000	4.00000000000000000000	4.00000000000000000000	4.00000000000000000000	4.00000000000000000000	4.00000000000000000000	4.00000000000000000000	4.00000000000000000000
40.00000000000000000000	0.00000000000000000000	4148.20507812500000000000	4148.20507812500000000000	4187.17919921875000000000	4142.05126953125000000000	4167.17919921875000000000	4141.53857421875000000000	4163.58984375000000000000	4152.30761718750000000000	4152.30761718750000000000	4182.05126953125000000000	4165.12792968750000000000	4326.66650390625000000000	4167.17919921875000000000	4175.38427734375000000000	0.00000000000000000000	10246.00000000000000000000	10228.00000000000000000000	0.00000000000000000000	0.00000000000000000000	0.00000000000000000000	1889.00000000000000000000	491.00000000000000000000	4.00000000000000000000	4.00000000000000000000	4.00000000000000000000	4.00000000000000000000	4.00000000000000000000	4.00000000000000000000	4.00000000000000000000	4.00000000000000000000	4.00000000000000000000	4.00000000000000000000	4.00000000000000000000	4.00000000000000000000	4.00000000000000000000	4.00000000000000000000	4.00000000000000000000	4.00000000000000000000
41.00000000000000000000	0.00000000000000000000	4151.28173828125000000000	4163.07666015625000000000	4192.30761718750000000000	4154.35888671875000000000	4186.66650390625000000000	4148.71777343750000000000	4170.25634765625000000000	4160.51269531250000000000	4155.38427734375000000000	4202.56396484375000000000	4161.53857421875000000000	4336.92285156250000000000	4179.48730468750000000000	4182.56396484375000000000	0.00000000000000000000	10249.00000000000000000000	10230.00000000000000000000	0.00000000000000000000	0.00000000000000000000	0.00000000000000000000	1889.00000000000000000000	499.00000000000000000000	4.00000000000000000000	4.00000000000000000000	4.00000000000000000000	4.00000000000000000000	4.00000000000000000000	4.00000000000000000000	4.00000000000000000000	4.00000000000000000000	4.00000000000000000000	4.00000000000000000000	4.00000000000000000000	4.00000000000000000000	4.00000000000000000000	4.00000000000000000000	4.00000000000000000000	4.00000000000000000000
42.00000000000000000000	0.00000000000000000000	4156.92285156250000000000	4164.61523437500000000000	4198.46142578125000000000	4172.30761718750000000000	4197.43603515625000000000	4158.46142578125000000000	4162.05126953125000000000	4148.71777343750000000000	4154.35888671875000000000	4190.76904296875000000000	4171.79492187500000000000	4331.28173828125000000000	4184.10253906250000000000	4175.38427734375000000000	0.00000000000000000000	10249.00000000000000000000	10230.00000000000000000000	0.00000000000000000000	0.00000000000000000000	0.00000000000000000000	1889.00000000000000000000	508.00000000000000000000	4.00000000000000000000	4.00000000000000000000	4.00000000000000000000	4.00000000000000000000	4.00000000000000000000	4.00000000000000000000	4.00000000000000000000	4.00000000000000000000	4.00000000000000000000	4.00000000000000000000	4.00000000000000000000	4.00000000000000000000	4.00000000000000000000	4.00000000000000000000	4.00000000000000000000	4.00000000000000000000
43.00000000000000000000	0.00000000000000000000	4146.15380859375000000000	4175.38427734375000000000	4189.74365234375000000000	4174.87158203125000000000	4201.53857421875000000000	4182.05126953125000000000	4184.10253906250000000000	4172.30761718750000000000	4170.76904296875000000000	4189.23046875000000000000	4184.10253906250000000000	4324.61523437500000000000	4182.56396484375000000000	4165.12792968750000000000	0.00000000000000000000	10249.00000000000000000000	10230.00000000000000000000	0.00000000000000000000	0.00000000000000000000	0.00000000000000000000	1889.00000000000000000000	516.00000000000000000000	4.00000000000000000000	4.00000000000000000000	4.00000000000000000000	4.00000000000000000000	4.00000000000000000000	4.00000000000000000000	4.00000000000000000000	4.00000000000000000000	4.00000000000000000000	4.00000000000000000000	4.00000000000000000000	4.00000000000000000000	4.00000000000000000000	4.00000000000000000000	4.00000000000000000000	4.00000000000000000000
44.00000000000000000000	0.00000000000000000000	4156.92285156250000000000	4177.43603515625000000000	4188.71777343750000000000	4164.61523437500000000000	4187.17919921875000000000	4175.38427734375000000000	4191.28173828125000000000	4189.23046875000000000000	4179.48730468750000000000	4192.30761718750000000000	4177.43603515625000000000	4333.33300781250000000000	4173.84619140625000000000	4164.10253906250000000000	0.00000000000000000000	10249.00000000000000000000	10230.00000000000000000000	0.00000000000000000000	0.00000000000000000000	0.00000000000000000000	1889.00000000000000000000	523.00000000000000000000	4.00000000000000000000	4.00000000000000000000	4.00000000000000000000	4.00000000000000000000	4.00000000000000000000	4.00000000000000000000	4.00000000000000000000	4.00000000000000000000	4.00000000000000000000	4.00000000000000000000	4.00000000000000000000	4.00000000000000000000	4.00000000000000000000	4.00000000000000000000	4.00000000000000000000	4.00000000000000000000
45.00000000000000000000	0.00000000000000000000	4146.66650390625000000000	4163.07666015625000000000	4182.56396484375000000000	4158.46142578125000000000	4189.23046875000000000000	4160.00000000000000000000	4170.76904296875000000000	4165.64111328125000000000	4174.35888671875000000000	4198.46142578125000000000	4176.92285156250000000000	4329.74365234375000000000	4180.00000000000000000000	4170.76904296875000000000	0.00000000000000000000	10247.00000000000000000000	10229.00000000000000000000	0.00000000000000000000	0.00000000000000000000	0.00000000000000000000	1889.00000000000000000000	530.00000000000000000000	4.00000000000000000000	4.00000000000000000000	4.00000000000000000000	4.00000000000000000000	4.00000000000000000000	4.00000000000000000000	4.00000000000000000000	4.00000000000000000000	4.00000000000000000000	4.00000000000000000000	4.00000000000000000000	4.00000000000000000000	4.00000000000000000000	4.00000000000000000000	4.00000000000000000000	4.00000000000000000000
46.00000000000000000000	0.00000000000000000000	4140.51269531250000000000	4153.33300781250000000000	4184.61523437500000000000	4156.41015625000000000000	4198.46142578125000000000	4162.05126953125000000000	4159.48730468750000000000	4145.64111328125000000000	4168.71777343750000000000	4207.69238281250000000000	4168.20507812500000000000	4331.79492187500000000000	4183.07666015625000000000	4176.41015625000000000000	0.00000000000000000000	10247.00000000000000000000	10229.00000000000000000000	0.00000000000000000000	0.00000000000000000000	0.00000000000000000000	1889.00000000000000000000	538.00000000000000000000	4.00000000000000000000	4.00000000000000000000	4.00000000000000000000	4.00000000000000000000	4.00000000000000000000	4.00000000000000000000	4.00000000000000000000	4.00000000000000000000	4.00000000000000000000	4.00000000000000000000	4.00000000000000000000	4.00000000000000000000	4.00000000000000000000	4.00000000000000000000	4.00000000000000000000	4.00000000000000000000
47.00000000000000000000	0.00000000000000000000	4160.51269531250000000000	4169.74365234375000000000	4201.02539062500000000000	4158.97412109375000000000	4195.89746093750000000000	4166.15380859375000000000	4173.33300781250000000000	4160.00000000000000000000	4174.35888671875000000000	4213.33300781250000000000	4171.79492187500000000000	4342.05126953125000000000	4187.17919921875000000000	4181.02539062500000000000	0.00000000000000000000	10247.00000000000000000000	10229.00000000000000000000	0.00000000000000000000	0.00000000000000000000	0.00000000000000000000	1889.00000000000000000000	545.00000000000000000000	4.00000000000000000000	4.00000000000000000000	4.00000000000000000000	4.00000000000000000000	4.00000000000000000000	4.00000000000000000000	4.00000000000000000000	4.00000000000000000000	4.00000000000000000000	4.00000000000000000000	4.00000000000000000000	4.00000000000000000000	4.00000000000000000000	4.00000000000000000000	4.00000000000000000000	4.00000000000000000000
48.00000000000000000000	0.00000000000000000000	4156.92285156250000000000	4191.79492187500000000000	4203.58984375000000000000	4176.41015625000000000000	4196.41015625000000000000	4168.71777343750000000000	4190.25634765625000000000	4181.02539062500000000000	4183.58984375000000000000	4215.89746093750000000000	4192.82031250000000000000	4341.53857421875000000000	4198.46142578125000000000	4180.00000000000000000000	0.00000000000000000000	10247.00000000000000000000	10229.00000000000000000000	0.00000000000000000000	0.00000000000000000000	0.00000000000000000000	1889.00000000000000000000	553.00000000000000000000	4.00000000000000000000	4.00000000000000000000	4.00000000000000000000	4.00000000000000000000	4.00000000000000000000	4.00000000000000000000	4.00000000000000000000	4.00000000000000000000	4.00000000000000000000	4.00000000000000000000	4.00000000000000000000	4.00000000000000000000	4.00000000000000000000	4.00000000000000000000	4.00000000000000000000	4.00000000000000000000
49.00000000000000000000	0.00000000000000000000	4160.00000000000000000000	4179.48730468750000000000	4203.07666015625000000000	4185.12792968750000000000	4189.74365234375000000000	4167.69238281250000000000	4180.00000000000000000000	4174.35888671875000000000	4173.84619140625000000000	4201.53857421875000000000	4178.46142578125000000000	4343.07666015625000000000	4182.05126953125000000000	4171.28173828125000000000	0.00000000000000000000	10246.00000000000000000000	10229.00000000000000000000	0.00000000000000000000	0.00000000000000000000	0.00000000000000000000	1889.00000000000000000000	560.00000000000000000000	4.00000000000000000000	4.00000000000000000000	4.00000000000000000000	4.00000000000000000000	4.00000000000000000000	4.00000000000000000000	4.00000000000000000000	4.00000000000000000000	4.00000000000000000000	4.00000000000000000000	4.00000000000000000000	4.00000000000000000000	4.00000000000000000000	4.00000000000000000000	4.00000000000000000000	4.00000000000000000000
50.00000000000000000000	0.00000000000000000000	4156.92285156250000000000	4164.10253906250000000000	4195.38427734375000000000	4171.28173828125000000000	4195.89746093750000000000	4174.35888671875000000000	4176.92285156250000000000	4174.35888671875000000000	4173.84619140625000000000	4195.38427734375000000000	4166.15380859375000000000	4341.53857421875000000000	4168.71777343750000000000	4176.41015625000000000000	0.00000000000000000000	10246.00000000000000000000	10229.00000000000000000000	0.00000000000000000000	0.00000000000000000000	0.00000000000000000000	1889.00000000000000000000	569.00000000000000000000	4.00000000000000000000	4.00000000000000000000	4.00000000000000000000	4.00000000000000000000	4.00000000000000000000	4.00000000000000000000	4.00000000000000000000	4.00000000000000000000	4.00000000000000000000	4.00000000000000000000	4.00000000000000000000	4.00000000000000000000	4.00000000000000000000	4.00000000000000000000	4.00000000000000000000	4.00000000000000000000
51.00000000000000000000	0.00000000000000000000	4145.12792968750000000000	4163.58984375000000000000	4184.10253906250000000000	4156.41015625000000000000	4201.02539062500000000000	4174.35888671875000000000	4183.07666015625000000000	4175.38427734375000000000	4176.92285156250000000000	4192.82031250000000000000	4163.58984375000000000000	4334.35888671875000000000	4170.76904296875000000000	4176.41015625000000000000	0.00000000000000000000	10247.00000000000000000000	10229.00000000000000000000	0.00000000000000000000	0.00000000000000000000	0.00000000000000000000	1889.00000000000000000000	577.00000000000000000000	4.00000000000000000000	4.00000000000000000000	4.00000000000000000000	4.00000000000000000000	4.00000000000000000000	4.00000000000000000000	4.00000000000000000000	4.00000000000000000000	4.00000000000000000000	4.00000000000000000000	4.00000000000000000000	4.00000000000000000000	4.00000000000000000000	4.00000000000000000000	4.00000000000000000000	4.00000000000000000000
52.00000000000000000000	0.00000000000000000000	4140.00000000000000000000	4160.00000000000000000000	4175.89746093750000000000	4145.64111328125000000000	4171.79492187500000000000	4160.51269531250000000000	4169.74365234375000000000	4163.07666015625000000000	4163.07666015625000000000	4187.17919921875000000000	4142.56396484375000000000	4324.61523437500000000000	4162.05126953125000000000	4156.41015625000000000000	0.00000000000000000000	10247.00000000000000000000	10229.00000000000000000000	0.00000000000000000000	0.00000000000000000000	0.00000000000000000000	1889.00000000000000000000	585.00000000000000000000	4.00000000000000000000	4.00000000000000000000	4.00000000000000000000	4.00000000000000000000	4.00000000000000000000	4.00000000000000000000	4.00000000000000000000	4.00000000000000000000	4.00000000000000000000	4.00000000000000000000	4.00000000000000000000	4.00000000000000000000	4.00000000000000000000	4.00000000000000000000	4.00000000000000000000	4.00000000000000000000
53.00000000000000000000	0.00000000000000000000	4133.84619140625000000000	4156.41015625000000000000	4169.23046875000000000000	4146.15380859375000000000	4164.10253906250000000000	4163.07666015625000000000	4172.30761718750000000000	4164.61523437500000000000	4156.41015625000000000000	4198.97412109375000000000	4158.97412109375000000000	4320.00000000000000000000	4159.48730468750000000000	4153.84619140625000000000	0.00000000000000000000	10248.00000000000000000000	10229.00000000000000000000	0.00000000000000000000	0.00000000000000000000	0.00000000000000000000	1889.00000000000000000000	592.00000000000000000000	4.00000000000000000000	4.00000000000000000000	4.00000000000000000000	4.00000000000000000000	4.00000000000000000000	4.00000000000000000000	4.00000000000000000000	4.00000000000000000000	4.00000000000000000000	4.00000000000000000000	4.00000000000000000000	4.00000000000000000000	4.00000000000000000000	4.00000000000000000000	4.00000000000000000000	4.00000000000000000000
54.00000000000000000000	0.00000000000000000000	4160.51269531250000000000	4162.56396484375000000000	4188.71777343750000000000	4163.58984375000000000000	4193.84619140625000000000	4179.48730468750000000000	4192.82031250000000000000	4162.56396484375000000000	4151.79492187500000000000	4199.48730468750000000000	4195.89746093750000000000	4333.33300781250000000000	4172.82031250000000000000	4170.76904296875000000000	0.00000000000000000000	10248.00000000000000000000	10229.00000000000000000000	0.00000000000000000000	0.00000000000000000000	0.00000000000000000000	1889.00000000000000000000	601.00000000000000000000	4.00000000000000000000	4.00000000000000000000	4.00000000000000000000	4.00000000000000000000	4.00000000000000000000	4.00000000000000000000	4.00000000000000000000	4.00000000000000000000	4.00000000000000000000	4.00000000000000000000	4.00000000000000000000	4.00000000000000000000	4.00000000000000000000	4.00000000000000000000	4.00000000000000000000	4.00000000000000000000
55.00000000000000000000	0.00000000000000000000	4165.12792968750000000000	4180.51269531250000000000	4204.10253906250000000000	4177.43603515625000000000	4218.46142578125000000000	4193.33300781250000000000	4196.41015625000000000000	4160.00000000000000000000	4157.43603515625000000000	4197.94873046875000000000	4178.46142578125000000000	4348.20507812500000000000	4197.43603515625000000000	4193.33300781250000000000	0.00000000000000000000	10246.00000000000000000000	10229.00000000000000000000	0.00000000000000000000	0.00000000000000000000	0.00000000000000000000	1889.00000000000000000000	609.00000000000000000000	4.00000000000000000000	4.00000000000000000000	4.00000000000000000000	4.00000000000000000000	4.00000000000000000000	4.00000000000000000000	4.00000000000000000000	4.00000000000000000000	4.00000000000000000000	4.00000000000000000000	4.00000000000000000000	4.00000000000000000000	4.00000000000000000000	4.00000000000000000000	4.00000000000000000000	4.00000000000000000000
56.00000000000000000000	0.00000000000000000000	4144.10253906250000000000	4164.61523437500000000000	4190.25634765625000000000	4172.30761718750000000000	4199.48730468750000000000	4174.35888671875000000000	4174.87158203125000000000	4163.58984375000000000000	4165.64111328125000000000	4195.89746093750000000000	4135.89746093750000000000	4347.17919921875000000000	4191.28173828125000000000	4194.35888671875000000000	0.00000000000000000000	10246.00000000000000000000	10229.00000000000000000000	0.00000000000000000000	0.00000000000000000000	0.00000000000000000000	1889.00000000000000000000	616.00000000000000000000	4.00000000000000000000	4.00000000000000000000	4.00000000000000000000	4.00000000000000000000	4.00000000000000000000	4.00000000000000000000	4.00000000000000000000	4.00000000000000000000	4.00000000000000000000	4.00000000000000000000	4.00000000000000000000	4.00000000000000000000	4.00000000000000000000	4.00000000000000000000	4.00000000000000000000	4.00000000000000000000
57.00000000000000000000	0.00000000000000000000	4147.69238281250000000000	4143.58984375000000000000	4180.51269531250000000000	4149.23046875000000000000	4172.82031250000000000000	4144.61523437500000000000	4168.20507812500000000000	4168.20507812500000000000	4168.20507812500000000000	4193.33300781250000000000	4140.51269531250000000000	4337.43603515625000000000	4166.15380859375000000000	4173.84619140625000000000	0.00000000000000000000	10247.00000000000000000000	10230.00000000000000000000	0.00000000000000000000	0.00000000000000000000	0.00000000000000000000	1889.00000000000000000000	623.00000000000000000000	4.00000000000000000000	4.00000000000000000000	4.00000000000000000000	4.00000000000000000000	4.00000000000000000000	4.00000000000000000000	4.00000000000000000000	4.00000000000000000000	4.00000000000000000000	4.00000000000000000000	4.00000000000000000000	4.00000000000000000000	4.00000000000000000000	4.00000000000000000000	4.00000000000000000000	4.00000000000000000000
58.00000000000000000000	0.00000000000000000000	4148.71777343750000000000	4173.33300781250000000000	4181.02539062500000000000	4160.51269531250000000000	4193.84619140625000000000	4163.07666015625000000000	4189.74365234375000000000	4184.61523437500000000000	4182.56396484375000000000	4206.15380859375000000000	4182.56396484375000000000	4340.00000000000000000000	4180.51269531250000000000	4171.28173828125000000000	0.00000000000000000000	10247.00000000000000000000	10230.00000000000000000000	0.00000000000000000000	0.00000000000000000000	0.00000000000000000000	1889.00000000000000000000	632.00000000000000000000	4.00000000000000000000	4.00000000000000000000	4.00000000000000000000	4.00000000000000000000	4.00000000000000000000	4.00000000000000000000	4.00000000000000000000	4.00000000000000000000	4.00000000000000000000	4.00000000000000000000	4.00000000000000000000	4.00000000000000000000	4.00000000000000000000	4.00000000000000000000	4.00000000000000000000	4.00000000000000000000
59.00000000000000000000	0.00000000000000000000	4160.00000000000000000000	4192.82031250000000000000	4188.20507812500000000000	4188.71777343750000000000	4203.07666015625000000000	4189.74365234375000000000	4190.76904296875000000000	4181.02539062500000000000	4173.84619140625000000000	4210.76904296875000000000	4194.35888671875000000000	4347.69238281250000000000	4190.25634765625000000000	4179.48730468750000000000	0.00000000000000000000	10249.00000000000000000000	10230.00000000000000000000	0.00000000000000000000	0.00000000000000000000	0.00000000000000000000	1889.00000000000000000000	640.00000000000000000000	4.00000000000000000000	4.00000000000000000000	4.00000000000000000000	4.00000000000000000000	4.00000000000000000000	4.00000000000000000000	4.00000000000000000000	4.00000000000000000000	4.00000000000000000000	4.00000000000000000000	4.00000000000000000000	4.00000000000000000000	4.00000000000000000000	4.00000000000000000000	4.00000000000000000000	4.00000000000000000000
60.00000000000000000000	0.00000000000000000000	4162.56396484375000000000	4181.53857421875000000000	4190.25634765625000000000	4174.35888671875000000000	4190.76904296875000000000	4189.74365234375000000000	4183.07666015625000000000	4164.61523437500000000000	4163.58984375000000000000	4216.92285156250000000000	4174.35888671875000000000	4339.48730468750000000000	4184.61523437500000000000	4180.51269531250000000000	0.00000000000000000000	10249.00000000000000000000	10230.00000000000000000000	0.00000000000000000000	0.00000000000000000000	0.00000000000000000000	1889.00000000000000000000	647.00000000000000000000	4.00000000000000000000	4.00000000000000000000	4.00000000000000000000	4.00000000000000000000	4.00000000000000000000	4.00000000000000000000	4.00000000000000000000	4.00000000000000000000	4.00000000000000000000	4.00000000000000000000	4.00000000000000000000	4.00000000000000000000	4.00000000000000000000	4.00000000000000000000	4.00000000000000000000	4.00000000000000000000
61.00000000000000000000	0.00000000000000000000	4149.74365234375000000000	4166.66650390625000000000	4181.53857421875000000000	4151.79492187500000000000	4180.00000000000000000000	4163.58984375000000000000	4165.64111328125000000000	4152.82031250000000000000	4161.02539062500000000000	4197.43603515625000000000	4152.30761718750000000000	4333.33300781250000000000	4173.84619140625000000000	4170.76904296875000000000	0.00000000000000000000	10249.00000000000000000000	10227.00000000000000000000	0.00000000000000000000	0.00000000000000000000	0.00000000000000000000	1889.00000000000000000000	655.00000000000000000000	4.00000000000000000000	4.00000000000000000000	4.00000000000000000000	4.00000000000000000000	4.00000000000000000000	4.00000000000000000000	4.00000000000000000000	4.00000000000000000000	4.00000000000000000000	4.00000000000000000000	4.00000000000000000000	4.00000000000000000000	4.00000000000000000000	4.00000000000000000000	4.00000000000000000000	4.00000000000000000000
62.00000000000000000000	0.00000000000000000000	4147.69238281250000000000	4151.79492187500000000000	4176.41015625000000000000	4160.00000000000000000000	4171.79492187500000000000	4139.48730468750000000000	4145.64111328125000000000	4138.97412109375000000000	4135.38427734375000000000	4153.84619140625000000000	4138.97412109375000000000	4330.25634765625000000000	4149.74365234375000000000	4167.17919921875000000000	0.00000000000000000000	10249.00000000000000000000	10227.00000000000000000000	0.00000000000000000000	0.00000000000000000000	0.00000000000000000000	1889.00000000000000000000	662.00000000000000000000	4.00000000000000000000	4.00000000000000000000	4.00000000000000000000	4.00000000000000000000	4.00000000000000000000	4.00000000000000000000	4.00000000000000000000	4.00000000000000000000	4.00000000000000000000	4.00000000000000000000	4.00000000000000000000	4.00000000000000000000	4.00000000000000000000	4.00000000000000000000	4.00000000000000000000	4.00000000000000000000
63.00000000000000000000	0.00000000000000000000	4135.89746093750000000000	4158.46142578125000000000	4168.20507812500000000000	4176.41015625000000000000	4184.61523437500000000000	4155.89746093750000000000	4162.56396484375000000000	4144.10253906250000000000	4133.84619140625000000000	4164.61523437500000000000	4146.66650390625000000000	4324.61523437500000000000	4154.35888671875000000000	4175.38427734375000000000	0.00000000000000000000	10249.00000000000000000000	10226.00000000000000000000	0.00000000000000000000	0.00000000000000000000	0.00000000000000000000	1889.00000000000000000000	669.00000000000000000000	4.00000000000000000000	4.00000000000000000000	4.00000000000000000000	4.00000000000000000000	4.00000000000000000000	4.00000000000000000000	4.00000000000000000000	4.00000000000000000000	4.00000000000000000000	4.00000000000000000000	4.00000000000000000000	4.00000000000000000000	4.00000000000000000000	4.00000000000000000000	4.00000000000000000000	4.00000000000000000000
64.00000000000000000000	0.00000000000000000000	4145.64111328125000000000	4175.89746093750000000000	4175.38427734375000000000	4176.92285156250000000000	4189.74365234375000000000	4178.46142578125000000000	4184.61523437500000000000	4162.56396484375000000000	4166.15380859375000000000	4205.64111328125000000000	4169.23046875000000000000	4330.76904296875000000000	4175.38427734375000000000	4167.69238281250000000000	2821.00000000000000000000	10249.00000000000000000000	10226.00000000000000000000	0.00000000000000000000	0.00000000000000000000	0.00000000000000000000	1889.00000000000000000000	677.00000000000000000000	4.00000000000000000000	4.00000000000000000000	4.00000000000000000000	4.00000000000000000000	4.00000000000000000000	4.00000000000000000000	4.00000000000000000000	4.00000000000000000000	4.00000000000000000000	4.00000000000000000000	4.00000000000000000000	4.00000000000000000000	4.00000000000000000000	4.00000000000000000000	4.00000000000000000000	4.00000000000000000000
65.00000000000000000000	0.00000000000000000000	4158.97412109375000000000	4191.79492187500000000000	4185.64111328125000000000	4181.53857421875000000000	4197.94873046875000000000	4191.28173828125000000000	4196.92285156250000000000	4180.00000000000000000000	4190.76904296875000000000	4224.61523437500000000000	4183.07666015625000000000	4334.35888671875000000000	4184.10253906250000000000	4163.07666015625000000000	2795.00000000000000000000	10246.00000000000000000000	10226.00000000000000000000	0.00000000000000000000	0.00000000000000000000	0.00000000000000000000	1889.00000000000000000000	685.00000000000000000000	4.00000000000000000000	4.00000000000000000000	4.00000000000000000000	4.00000000000000000000	4.00000000000000000000	4.00000000000000000000	4.00000000000000000000	4.00000000000000000000	4.00000000000000000000	4.00000000000000000000	4.00000000000000000000	4.00000000000000000000	4.00000000000000000000	4.00000000000000000000	4.00000000000000000000	4.00000000000000000000
66.00000000000000000000	0.00000000000000000000	4151.79492187500000000000	4184.10253906250000000000	4183.58984375000000000000	4161.02539062500000000000	4197.43603515625000000000	4177.43603515625000000000	4184.61523437500000000000	4170.25634765625000000000	4177.43603515625000000000	4221.02539062500000000000	4157.94873046875000000000	4331.79492187500000000000	4180.51269531250000000000	4169.23046875000000000000	2378.00000000000000000000	10246.00000000000000000000	10226.00000000000000000000	0.00000000000000000000	0.00000000000000000000	0.00000000000000000000	1889.00000000000000000000	694.00000000000000000000	4.00000000000000000000	4.00000000000000000000	4.00000000000000000000	4.00000000000000000000	4.00000000000000000000	4.00000000000000000000	4.00000000000000000000	4.00000000000000000000	4.00000000000000000000	4.00000000000000000000	4.00000000000000000000	4.00000000000000000000	4.00000000000000000000	4.00000000000000000000	4.00000000000000000000	4.00000000000000000000
67.00000000000000000000	0.00000000000000000000	4156.92285156250000000000	4165.12792968750000000000	4192.82031250000000000000	4141.02539062500000000000	4181.02539062500000000000	4152.30761718750000000000	4154.87158203125000000000	4155.89746093750000000000	4164.10253906250000000000	4211.28173828125000000000	4139.48730468750000000000	4342.56396484375000000000	4184.61523437500000000000	4177.43603515625000000000	3455.00000000000000000000	10246.00000000000000000000	10225.00000000000000000000	0.00000000000000000000	0.00000000000000000000	0.00000000000000000000	1889.00000000000000000000	702.00000000000000000000	4.00000000000000000000	4.00000000000000000000	4.00000000000000000000	4.00000000000000000000	4.00000000000000000000	4.00000000000000000000	4.00000000000000000000	4.00000000000000000000	4.00000000000000000000	4.00000000000000000000	4.00000000000000000000	4.00000000000000000000	4.00000000000000000000	4.00000000000000000000	4.00000000000000000000	4.00000000000000000000
68.00000000000000000000	0.00000000000000000000	4153.33300781250000000000	4185.12792968750000000000	4193.84619140625000000000	4174.87158203125000000000	4195.89746093750000000000	4168.20507812500000000000	4159.48730468750000000000	4178.46142578125000000000	4189.74365234375000000000	4213.84619140625000000000	4176.92285156250000000000	4356.92285156250000000000	4205.12792968750000000000	4197.43603515625000000000	3540.00000000000000000000	10246.00000000000000000000	10225.00000000000000000000	0.00000000000000000000	0.00000000000000000000	0.00000000000000000000	1889.00000000000000000000	710.00000000000000000000	4.00000000000000000000	4.00000000000000000000	4.00000000000000000000	4.00000000000000000000	4.00000000000000000000	4.00000000000000000000	4.00000000000000000000	4.00000000000000000000	4.00000000000000000000	4.00000000000000000000	4.00000000000000000000	4.00000000000000000000	4.00000000000000000000	4.00000000000000000000	4.00000000000000000000	4.00000000000000000000
69.00000000000000000000	0.00000000000000000000	4157.43603515625000000000	4190.25634765625000000000	4187.17919921875000000000	4192.30761718750000000000	4189.23046875000000000000	4176.41015625000000000000	4162.56396484375000000000	4171.79492187500000000000	4178.97412109375000000000	4203.07666015625000000000	4190.25634765625000000000	4351.28173828125000000000	4188.71777343750000000000	4196.92285156250000000000	3391.00000000000000000000	10244.00000000000000000000	10229.00000000000000000000	0.00000000000000000000	0.00000000000000000000	0.00000000000000000000	1889.00000000000000000000	719.00000000000000000000	4.00000000000000000000	4.00000000000000000000	4.00000000000000000000	4.00000000000000000000	4.00000000000000000000	4.00000000000000000000	4.00000000000000000000	4.00000000000000000000	4.00000000000000000000	4.00000000000000000000	4.00000000000000000000	4.00000000000000000000	4.00000000000000000000	4.00000000000000000000	4.00000000000000000000	4.00000000000000000000
70.00000000000000000000	0.00000000000000000000	4152.30761718750000000000	4166.15380859375000000000	4180.00000000000000000000	4177.43603515625000000000	4160.00000000000000000000	4167.69238281250000000000	4150.25634765625000000000	4141.02539062500000000000	4147.17919921875000000000	4188.71777343750000000000	4162.56396484375000000000	4331.79492187500000000000	4160.00000000000000000000	4170.25634765625000000000	3473.00000000000000000000	10244.00000000000000000000	10229.00000000000000000000	0.00000000000000000000	0.00000000000000000000	0.00000000000000000000	1889.00000000000000000000	727.00000000000000000000	4.00000000000000000000	4.00000000000000000000	4.00000000000000000000	4.00000000000000000000	4.00000000000000000000	4.00000000000000000000	4.00000000000000000000	4.00000000000000000000	4.00000000000000000000	4.00000000000000000000	4.00000000000000000000	4.00000000000000000000	4.00000000000000000000	4.00000000000000000000	4.00000000000000000000	4.00000000000000000000
71.00000000000000000000	0.00000000000000000000	4136.92285156250000000000	4157.94873046875000000000	4170.25634765625000000000	4170.76904296875000000000	4169.23046875000000000000	4175.38427734375000000000	4156.41015625000000000000	4145.12792968750000000000	4151.28173828125000000000	4192.30761718750000000000	4158.97412109375000000000	4326.15380859375000000000	4162.56396484375000000000	4153.84619140625000000000	3414.00000000000000000000	10245.00000000000000000000	10229.00000000000000000000	0.00000000000000000000	0.00000000000000000000	0.00000000000000000000	1889.00000000000000000000	735.00000000000000000000	4.00000000000000000000	4.00000000000000000000	4.00000000000000000000	4.00000000000000000000	4.00000000000000000000	4.00000000000000000000	4.00000000000000000000	4.00000000000000000000	4.00000000000000000000	4.00000000000000000000	4.00000000000000000000	4.00000000000000000000	4.00000000000000000000	4.00000000000000000000	4.00000000000000000000	4.00000000000000000000
72.00000000000000000000	0.00000000000000000000	4153.84619140625000000000	4166.66650390625000000000	4175.89746093750000000000	4150.76904296875000000000	4190.25634765625000000000	4181.02539062500000000000	4175.89746093750000000000	4168.20507812500000000000	4169.74365234375000000000	4200.00000000000000000000	4164.61523437500000000000	4334.35888671875000000000	4172.30761718750000000000	4162.56396484375000000000	3426.00000000000000000000	10245.00000000000000000000	10229.00000000000000000000	0.00000000000000000000	0.00000000000000000000	0.00000000000000000000	1889.00000000000000000000	742.00000000000000000000	4.00000000000000000000	4.00000000000000000000	4.00000000000000000000	4.00000000000000000000	4.00000000000000000000	4.00000000000000000000	4.00000000000000000000	4.00000000000000000000	4.00000000000000000000	4.00000000000000000000	4.00000000000000000000	4.00000000000000000000	4.00000000000000000000	4.00000000000000000000	4.00000000000000000000	4.00000000000000000000
73.00000000000000000000	0.00000000000000000000	4145.12792968750000000000	4172.30761718750000000000	4171.79492187500000000000	4130.25634765625000000000	4189.74365234375000000000	4173.84619140625000000000	4184.61523437500000000000	4186.15380859375000000000	4189.23046875000000000000	4204.10253906250000000000	4161.02539062500000000000	4325.64111328125000000000	4174.87158203125000000000	4171.28173828125000000000	3108.00000000000000000000	10245.00000000000000000000	10229.00000000000000000000	0.00000000000000000000	0.00000000000000000000	0.00000000000000000000	1889.00000000000000000000	750.00000000000000000000	4.00000000000000000000	4.00000000000000000000	4.00000000000000000000	4.00000000000000000000	4.00000000000000000000	4.00000000000000000000	4.00000000000000000000	4.00000000000000000000	4.00000000000000000000	4.00000000000000000000	4.00000000000000000000	4.00000000000000000000	4.00000000000000000000	4.00000000000000000000	4.00000000000000000000	4.00000000000000000000
74.00000000000000000000	0.00000000000000000000	4142.56396484375000000000	4158.46142578125000000000	4173.84619140625000000000	4161.02539062500000000000	4169.23046875000000000000	4156.41015625000000000000	4165.64111328125000000000	4171.28173828125000000000	4181.53857421875000000000	4189.23046875000000000000	4160.51269531250000000000	4324.10253906250000000000	4170.25634765625000000000	4162.56396484375000000000	3511.00000000000000000000	10245.00000000000000000000	10229.00000000000000000000	0.00000000000000000000	0.00000000000000000000	0.00000000000000000000	1889.00000000000000000000	757.00000000000000000000	4.00000000000000000000	4.00000000000000000000	4.00000000000000000000	4.00000000000000000000	4.00000000000000000000	4.00000000000000000000	4.00000000000000000000	4.00000000000000000000	4.00000000000000000000	4.00000000000000000000	4.00000000000000000000	4.00000000000000000000	4.00000000000000000000	4.00000000000000000000	4.00000000000000000000	4.00000000000000000000
75.00000000000000000000	0.00000000000000000000	4164.61523437500000000000	4168.20507812500000000000	4190.76904296875000000000	4193.33300781250000000000	4165.64111328125000000000	4168.71777343750000000000	4169.74365234375000000000	4163.07666015625000000000	4175.38427734375000000000	4191.28173828125000000000	4147.69238281250000000000	4345.12792968750000000000	4185.64111328125000000000	4180.51269531250000000000	3312.00000000000000000000	10247.00000000000000000000	10229.00000000000000000000	0.00000000000000000000	0.00000000000000000000	0.00000000000000000000	1889.00000000000000000000	766.00000000000000000000	4.00000000000000000000	4.00000000000000000000	4.00000000000000000000	4.00000000000000000000	4.00000000000000000000	4.00000000000000000000	4.00000000000000000000	4.00000000000000000000	4.00000000000000000000	4.00000000000000000000	4.00000000000000000000	4.00000000000000000000	4.00000000000000000000	4.00000000000000000000	4.00000000000000000000	4.00000000000000000000
76.00000000000000000000	0.00000000000000000000	4161.02539062500000000000	4202.56396484375000000000	4190.76904296875000000000	4184.10253906250000000000	4181.53857421875000000000	4191.28173828125000000000	4193.84619140625000000000	4186.66650390625000000000	4191.79492187500000000000	4224.61523437500000000000	4160.51269531250000000000	4358.46142578125000000000	4203.58984375000000000000	4213.84619140625000000000	2827.00000000000000000000	10247.00000000000000000000	10229.00000000000000000000	0.00000000000000000000	0.00000000000000000000	0.00000000000000000000	1889.00000000000000000000	773.00000000000000000000	4.00000000000000000000	4.00000000000000000000	4.00000000000000000000	4.00000000000000000000	4.00000000000000000000	4.00000000000000000000	4.00000000000000000000	4.00000000000000000000	4.00000000000000000000	4.00000000000000000000	4.00000000000000000000	4.00000000000000000000	4.00000000000000000000	4.00000000000000000000	4.00000000000000000000	4.00000000000000000000
77.00000000000000000000	0.00000000000000000000	4168.20507812500000000000	4194.87158203125000000000	4195.89746093750000000000	4176.92285156250000000000	4191.79492187500000000000	4172.30761718750000000000	4180.51269531250000000000	4185.64111328125000000000	4184.10253906250000000000	4228.20507812500000000000	4195.38427734375000000000	4354.35888671875000000000	4191.79492187500000000000	4203.07666015625000000000	2734.00000000000000000000	10247.00000000000000000000	10229.00000000000000000000	0.00000000000000000000	0.00000000000000000000	0.00000000000000000000	1889.00000000000000000000	781.00000000000000000000	4.00000000000000000000	4.00000000000000000000	4.00000000000000000000	4.00000000000000000000	4.00000000000000000000	4.00000000000000000000	4.00000000000000000000	4.00000000000000000000	4.00000000000000000000	4.00000000000000000000	4.00000000000000000000	4.00000000000000000000	4.00000000000000000000	4.00000000000000000000	4.00000000000000000000	4.00000000000000000000
78.00000000000000000000	0.00000000000000000000	4166.66650390625000000000	4172.30761718750000000000	4198.46142578125000000000	4177.43603515625000000000	4193.84619140625000000000	4158.46142578125000000000	4161.53857421875000000000	4168.71777343750000000000	4167.69238281250000000000	4206.15380859375000000000	4196.41015625000000000000	4348.20507812500000000000	4188.71777343750000000000	4180.00000000000000000000	3511.00000000000000000000	10247.00000000000000000000	10229.00000000000000000000	0.00000000000000000000	0.00000000000000000000	0.00000000000000000000	1889.00000000000000000000	788.00000000000000000000	4.00000000000000000000	4.00000000000000000000	4.00000000000000000000	4.00000000000000000000	4.00000000000000000000	4.00000000000000000000	4.00000000000000000000	4.00000000000000000000	4.00000000000000000000	4.00000000000000000000	4.00000000000000000000	4.00000000000000000000	4.00000000000000000000	4.00000000000000000000	4.00000000000000000000	4.00000000000000000000
79.00000000000000000000	0.00000000000000000000	4158.46142578125000000000	4172.82031250000000000000	4192.82031250000000000000	4170.25634765625000000000	4175.89746093750000000000	4164.10253906250000000000	4160.51269531250000000000	4157.43603515625000000000	4162.56396484375000000000	4183.07666015625000000000	4184.61523437500000000000	4349.74365234375000000000	4192.82031250000000000000	4179.48730468750000000000	3312.00000000000000000000	10247.00000000000000000000	10229.00000000000000000000	0.00000000000000000000	0.00000000000000000000	0.00000000000000000000	1889.00000000000000000000	797.00000000000000000000	4.00000000000000000000	4.00000000000000000000	4.00000000000000000000	4.00000000000000000000	4.00000000000000000000	4.00000000000000000000	4.00000000000000000000	4.00000000000000000000	4.00000000000000000000	4.00000000000000000000	4.00000000000000000000	4.00000000000000000000	4.00000000000000000000	4.00000000000000000000	4.00000000000000000000	4.00000000000000000000
80.00000000000000000000	0.00000000000000000000	4161.02539062500000000000	4183.07666015625000000000	4191.79492187500000000000	4180.00000000000000000000	4171.28173828125000000000	4171.28173828125000000000	4166.15380859375000000000	4162.56396484375000000000	4174.87158203125000000000	4184.61523437500000000000	4178.97412109375000000000	4343.58984375000000000000	4200.00000000000000000000	4188.71777343750000000000	2827.00000000000000000000	10247.00000000000000000000	10229.00000000000000000000	0.00000000000000000000	0.00000000000000000000	0.00000000000000000000	1889.00000000000000000000	804.00000000000000000000	4.00000000000000000000	4.00000000000000000000	4.00000000000000000000	4.00000000000000000000	4.00000000000000000000	4.00000000000000000000	4.00000000000000000000	4.00000000000000000000	4.00000000000000000000	4.00000000000000000000	4.00000000000000000000	4.00000000000000000000	4.00000000000000000000	4.00000000000000000000	4.00000000000000000000	4.00000000000000000000
81.00000000000000000000	0.00000000000000000000	4151.28173828125000000000	4179.48730468750000000000	4184.61523437500000000000	4195.89746093750000000000	4178.46142578125000000000	4167.69238281250000000000	4170.25634765625000000000	4175.38427734375000000000	4189.23046875000000000000	4210.76904296875000000000	4148.20507812500000000000	4338.97412109375000000000	4202.05126953125000000000	4189.74365234375000000000	2734.00000000000000000000	10247.00000000000000000000	10228.00000000000000000000	0.00000000000000000000	0.00000000000000000000	0.00000000000000000000	1889.00000000000000000000	811.00000000000000000000	4.00000000000000000000	4.00000000000000000000	4.00000000000000000000	4.00000000000000000000	4.00000000000000000000	4.00000000000000000000	4.00000000000000000000	4.00000000000000000000	4.00000000000000000000	4.00000000000000000000	4.00000000000000000000	4.00000000000000000000	4.00000000000000000000	4.00000000000000000000	4.00000000000000000000	4.00000000000000000000
82.00000000000000000000	0.00000000000000000000	4153.84619140625000000000	4159.48730468750000000000	4185.12792968750000000000	4168.71777343750000000000	4154.87158203125000000000	4143.07666015625000000000	4155.38427734375000000000	4163.07666015625000000000	4165.12792968750000000000	4204.61523437500000000000	4146.15380859375000000000	4342.56396484375000000000	4173.33300781250000000000	4181.53857421875000000000	3511.00000000000000000000	10247.00000000000000000000	10228.00000000000000000000	0.00000000000000000000	0.00000000000000000000	0.00000000000000000000	1889.00000000000000000000	820.00000000000000000000	4.00000000000000000000	4.00000000000000000000	4.00000000000000000000	4.00000000000000000000	4.00000000000000000000	4.00000000000000000000	4.00000000000000000000	4.00000000000000000000	4.00000000000000000000	4.00000000000000000000	4.00000000000000000000	4.00000000000000000000	4.00000000000000000000	4.00000000000000000000	4.00000000000000000000	4.00000000000000000000
83.00000000000000000000	0.00000000000000000000	4149.23046875000000000000	4157.94873046875000000000	4181.53857421875000000000	4151.79492187500000000000	4151.28173828125000000000	4137.94873046875000000000	4147.17919921875000000000	4151.28173828125000000000	4144.61523437500000000000	4182.05126953125000000000	4199.48730468750000000000	4329.23046875000000000000	4170.25634765625000000000	4171.79492187500000000000	3312.00000000000000000000	10248.00000000000000000000	10230.00000000000000000000	0.00000000000000000000	0.00000000000000000000	0.00000000000000000000	1889.00000000000000000000	828.00000000000000000000	4.00000000000000000000	4.00000000000000000000	4.00000000000000000000	4.00000000000000000000	4.00000000000000000000	4.00000000000000000000	4.00000000000000000000	4.00000000000000000000	4.00000000000000000000	4.00000000000000000000	4.00000000000000000000	4.00000000000000000000	4.00000000000000000000	4.00000000000000000000	4.00000000000000000000	4.00000000000000000000
84.00000000000000000000	0.00000000000000000000	4153.33300781250000000000	4169.74365234375000000000	4180.51269531250000000000	4184.10253906250000000000	4179.48730468750000000000	4157.43603515625000000000	4156.41015625000000000000	4157.94873046875000000000	4160.00000000000000000000	4178.97412109375000000000	4191.79492187500000000000	4328.20507812500000000000	4190.76904296875000000000	4164.61523437500000000000	2827.00000000000000000000	10248.00000000000000000000	10230.00000000000000000000	0.00000000000000000000	0.00000000000000000000	0.00000000000000000000	1889.00000000000000000000	837.00000000000000000000	4.00000000000000000000	4.00000000000000000000	4.00000000000000000000	4.00000000000000000000	4.00000000000000000000	4.00000000000000000000	4.00000000000000000000	4.00000000000000000000	4.00000000000000000000	4.00000000000000000000	4.00000000000000000000	4.00000000000000000000	4.00000000000000000000	4.00000000000000000000	4.00000000000000000000	4.00000000000000000000
85.00000000000000000000	0.00000000000000000000	4160.51269531250000000000	4175.38427734375000000000	4181.02539062500000000000	4184.10253906250000000000	4182.56396484375000000000	4167.17919921875000000000	4163.07666015625000000000	4157.94873046875000000000	4173.33300781250000000000	4183.07666015625000000000	4161.02539062500000000000	4331.28173828125000000000	4183.58984375000000000000	4161.02539062500000000000	2734.00000000000000000000	10248.00000000000000000000	10229.00000000000000000000	0.00000000000000000000	0.00000000000000000000	0.00000000000000000000	1889.00000000000000000000	845.00000000000000000000	4.00000000000000000000	4.00000000000000000000	4.00000000000000000000	4.00000000000000000000	4.00000000000000000000	4.00000000000000000000	4.00000000000000000000	4.00000000000000000000	4.00000000000000000000	4.00000000000000000000	4.00000000000000000000	4.00000000000000000000	4.00000000000000000000	4.00000000000000000000	4.00000000000000000000	4.00000000000000000000
86.00000000000000000000	0.00000000000000000000	4143.07666015625000000000	4173.84619140625000000000	4173.84619140625000000000	4154.87158203125000000000	4162.56396484375000000000	4158.97412109375000000000	4155.89746093750000000000	4145.64111328125000000000	4164.10253906250000000000	4185.12792968750000000000	4166.15380859375000000000	4314.87158203125000000000	4178.46142578125000000000	4158.97412109375000000000	3511.00000000000000000000	10248.00000000000000000000	10229.00000000000000000000	0.00000000000000000000	0.00000000000000000000	0.00000000000000000000	1889.00000000000000000000	853.00000000000000000000	4.00000000000000000000	4.00000000000000000000	4.00000000000000000000	4.00000000000000000000	4.00000000000000000000	4.00000000000000000000	4.00000000000000000000	4.00000000000000000000	4.00000000000000000000	4.00000000000000000000	4.00000000000000000000	4.00000000000000000000	4.00000000000000000000	4.00000000000000000000	4.00000000000000000000	4.00000000000000000000
87.00000000000000000000	0.00000000000000000000	4155.89746093750000000000	4165.64111328125000000000	4188.20507812500000000000	4163.58984375000000000000	4161.02539062500000000000	4148.71777343750000000000	4143.07666015625000000000	4140.51269531250000000000	4155.89746093750000000000	4184.61523437500000000000	4139.48730468750000000000	4321.53857421875000000000	4187.69238281250000000000	4171.28173828125000000000	3312.00000000000000000000	10250.00000000000000000000	10227.00000000000000000000	0.00000000000000000000	0.00000000000000000000	0.00000000000000000000	1889.00000000000000000000	861.00000000000000000000	4.00000000000000000000	4.00000000000000000000	4.00000000000000000000	4.00000000000000000000	4.00000000000000000000	4.00000000000000000000	4.00000000000000000000	4.00000000000000000000	4.00000000000000000000	4.00000000000000000000	4.00000000000000000000	4.00000000000000000000	4.00000000000000000000	4.00000000000000000000	4.00000000000000000000	4.00000000000000000000
88.00000000000000000000	0.00000000000000000000	4163.07666015625000000000	4171.79492187500000000000	4192.30761718750000000000	4183.58984375000000000000	4188.71777343750000000000	4157.43603515625000000000	4157.43603515625000000000	4155.89746093750000000000	4177.43603515625000000000	4200.51269531250000000000	4160.00000000000000000000	4342.05126953125000000000	4188.71777343750000000000	4191.28173828125000000000	2827.00000000000000000000	10250.00000000000000000000	10227.00000000000000000000	0.00000000000000000000	0.00000000000000000000	0.00000000000000000000	1889.00000000000000000000	868.00000000000000000000	4.00000000000000000000	4.00000000000000000000	4.00000000000000000000	4.00000000000000000000	4.00000000000000000000	4.00000000000000000000	4.00000000000000000000	4.00000000000000000000	4.00000000000000000000	4.00000000000000000000	4.00000000000000000000	4.00000000000000000000	4.00000000000000000000	4.00000000000000000000	4.00000000000000000000	4.00000000000000000000
89.00000000000000000000	0.00000000000000000000	4150.25634765625000000000	4166.66650390625000000000	4174.87158203125000000000	4176.41015625000000000000	4183.07666015625000000000	4152.82031250000000000000	4164.61523437500000000000	4159.48730468750000000000	4175.89746093750000000000	4203.58984375000000000000	4205.64111328125000000000	4335.89746093750000000000	4175.38427734375000000000	4181.02539062500000000000	2734.00000000000000000000	10248.00000000000000000000	10228.00000000000000000000	0.00000000000000000000	0.00000000000000000000	0.00000000000000000000	1889.00000000000000000000	876.00000000000000000000	4.00000000000000000000	4.00000000000000000000	4.00000000000000000000	4.00000000000000000000	4.00000000000000000000	4.00000000000000000000	4.00000000000000000000	4.00000000000000000000	4.00000000000000000000	4.00000000000000000000	4.00000000000000000000	4.00000000000000000000	4.00000000000000000000	4.00000000000000000000	4.00000000000000000000	4.00000000000000000000
90.00000000000000000000	0.00000000000000000000	4157.43603515625000000000	4159.48730468750000000000	4178.46142578125000000000	4172.82031250000000000000	4168.71777343750000000000	4147.17919921875000000000	4157.94873046875000000000	4160.51269531250000000000	4158.97412109375000000000	4185.12792968750000000000	4185.12792968750000000000	4323.07666015625000000000	4183.07666015625000000000	4166.66650390625000000000	3511.00000000000000000000	10248.00000000000000000000	10228.00000000000000000000	0.00000000000000000000	0.00000000000000000000	0.00000000000000000000	1889.00000000000000000000	883.00000000000000000000	4.00000000000000000000	4.00000000000000000000	4.00000000000000000000	4.00000000000000000000	4.00000000000000000000	4.00000000000000000000	4.00000000000000000000	4.00000000000000000000	4.00000000000000000000	4.00000000000000000000	4.00000000000000000000	4.00000000000000000000	4.00000000000000000000	4.00000000000000000000	4.00000000000000000000	4.00000000000000000000
91.00000000000000000000	0.00000000000000000000	4156.92285156250000000000	4172.82031250000000000000	4190.25634765625000000000	4177.43603515625000000000	4192.82031250000000000000	4171.28173828125000000000	4170.25634765625000000000	4171.79492187500000000000	4177.94873046875000000000	4190.76904296875000000000	4177.43603515625000000000	4327.17919921875000000000	4196.92285156250000000000	4181.02539062500000000000	3312.00000000000000000000	10247.00000000000000000000	10228.00000000000000000000	0.00000000000000000000	0.00000000000000000000	0.00000000000000000000	1889.00000000000000000000	890.00000000000000000000	4.00000000000000000000	4.00000000000000000000	4.00000000000000000000	4.00000000000000000000	4.00000000000000000000	4.00000000000000000000	4.00000000000000000000	4.00000000000000000000	4.00000000000000000000	4.00000000000000000000	4.00000000000000000000	4.00000000000000000000	4.00000000000000000000	4.00000000000000000000	4.00000000000000000000	4.00000000000000000000
92.00000000000000000000	0.00000000000000000000	4157.94873046875000000000	4164.61523437500000000000	4190.25634765625000000000	4162.56396484375000000000	4162.05126953125000000000	4168.71777343750000000000	4161.53857421875000000000	4153.33300781250000000000	4178.46142578125000000000	4186.66650390625000000000	4160.00000000000000000000	4324.10253906250000000000	4167.17919921875000000000	4171.28173828125000000000	2827.00000000000000000000	10247.00000000000000000000	10228.00000000000000000000	0.00000000000000000000	0.00000000000000000000	0.00000000000000000000	1889.00000000000000000000	898.00000000000000000000	4.00000000000000000000	4.00000000000000000000	4.00000000000000000000	4.00000000000000000000	4.00000000000000000000	4.00000000000000000000	4.00000000000000000000	4.00000000000000000000	4.00000000000000000000	4.00000000000000000000	4.00000000000000000000	4.00000000000000000000	4.00000000000000000000	4.00000000000000000000	4.00000000000000000000	4.00000000000000000000
93.00000000000000000000	0.00000000000000000000	4154.35888671875000000000	4158.97412109375000000000	4179.48730468750000000000	4164.61523437500000000000	4136.41015625000000000000	4157.43603515625000000000	4156.41015625000000000000	4155.38427734375000000000	4171.79492187500000000000	4181.02539062500000000000	4130.76904296875000000000	4312.82031250000000000000	4161.02539062500000000000	4157.43603515625000000000	2734.00000000000000000000	10248.00000000000000000000	10228.00000000000000000000	0.00000000000000000000	0.00000000000000000000	0.00000000000000000000	1889.00000000000000000000	905.00000000000000000000	4.00000000000000000000	4.00000000000000000000	4.00000000000000000000	4.00000000000000000000	4.00000000000000000000	4.00000000000000000000	4.00000000000000000000	4.00000000000000000000	4.00000000000000000000	4.00000000000000000000	4.00000000000000000000	4.00000000000000000000	4.00000000000000000000	4.00000000000000000000	4.00000000000000000000	4.00000000000000000000
94.00000000000000000000	0.00000000000000000000	4157.43603515625000000000	4163.58984375000000000000	4180.00000000000000000000	4180.51269531250000000000	4178.46142578125000000000	4164.10253906250000000000	4167.17919921875000000000	4171.28173828125000000000	4178.97412109375000000000	4193.33300781250000000000	4175.38427734375000000000	4321.53857421875000000000	4177.43603515625000000000	4181.53857421875000000000	3511.00000000000000000000	10248.00000000000000000000	10228.00000000000000000000	0.00000000000000000000	0.00000000000000000000	0.00000000000000000000	1889.00000000000000000000	913.00000000000000000000	4.00000000000000000000	4.00000000000000000000	4.00000000000000000000	4.00000000000000000000	4.00000000000000000000	4.00000000000000000000	4.00000000000000000000	4.00000000000000000000	4.00000000000000000000	4.00000000000000000000	4.00000000000000000000	4.00000000000000000000	4.00000000000000000000	4.00000000000000000000	4.00000000000000000000	4.00000000000000000000
95.00000000000000000000	0.00000000000000000000	4170.25634765625000000000	4153.84619140625000000000	4193.84619140625000000000	4174.35888671875000000000	4196.92285156250000000000	4158.97412109375000000000	4164.10253906250000000000	4152.30761718750000000000	4171.79492187500000000000	4189.74365234375000000000	4202.56396484375000000000	4331.28173828125000000000	4165.64111328125000000000	4194.35888671875000000000	3312.00000000000000000000	10248.00000000000000000000	10229.00000000000000000000	0.00000000000000000000	0.00000000000000000000	0.00000000000000000000	1889.00000000000000000000	922.00000000000000000000	4.00000000000000000000	4.00000000000000000000	4.00000000000000000000	4.00000000000000000000	4.00000000000000000000	4.00000000000000000000	4.00000000000000000000	4.00000000000000000000	4.00000000000000000000	4.00000000000000000000	4.00000000000000000000	4.00000000000000000000	4.00000000000000000000	4.00000000000000000000	4.00000000000000000000	4.00000000000000000000
96.00000000000000000000	0.00000000000000000000	4157.94873046875000000000	4162.05126953125000000000	4197.43603515625000000000	4172.82031250000000000000	4188.20507812500000000000	4162.05126953125000000000	4171.28173828125000000000	4158.46142578125000000000	4176.41015625000000000000	4190.76904296875000000000	4161.02539062500000000000	4328.71777343750000000000	4172.30761718750000000000	4188.71777343750000000000	2827.00000000000000000000	10248.00000000000000000000	10229.00000000000000000000	0.00000000000000000000	0.00000000000000000000	0.00000000000000000000	1889.00000000000000000000	930.00000000000000000000	4.00000000000000000000	4.00000000000000000000	4.00000000000000000000	4.00000000000000000000	4.00000000000000000000	4.00000000000000000000	4.00000000000000000000	4.00000000000000000000	4.00000000000000000000	4.00000000000000000000	4.00000000000000000000	4.00000000000000000000	4.00000000000000000000	4.00000000000000000000	4.00000000000000000000	4.00000000000000000000
97.00000000000000000000	0.00000000000000000000	4163.07666015625000000000	4172.82031250000000000000	4198.46142578125000000000	4187.17919921875000000000	4177.94873046875000000000	4164.10253906250000000000	4174.87158203125000000000	4176.41015625000000000000	4182.05126953125000000000	4195.38427734375000000000	4164.61523437500000000000	4329.23046875000000000000	4182.05126953125000000000	4190.25634765625000000000	2734.00000000000000000000	10247.00000000000000000000	10228.00000000000000000000	0.00000000000000000000	0.00000000000000000000	0.00000000000000000000	1889.00000000000000000000	938.00000000000000000000	4.00000000000000000000	4.00000000000000000000	4.00000000000000000000	4.00000000000000000000	4.00000000000000000000	4.00000000000000000000	4.00000000000000000000	4.00000000000000000000	4.00000000000000000000	4.00000000000000000000	4.00000000000000000000	4.00000000000000000000	4.00000000000000000000	4.00000000000000000000	4.00000000000000000000	4.00000000000000000000
98.00000000000000000000	0.00000000000000000000	4163.58984375000000000000	4168.71777343750000000000	4190.76904296875000000000	4186.66650390625000000000	4167.69238281250000000000	4151.28173828125000000000	4162.05126953125000000000	4164.61523437500000000000	4172.82031250000000000000	4191.79492187500000000000	4181.53857421875000000000	4325.12792968750000000000	4164.61523437500000000000	4189.74365234375000000000	3511.00000000000000000000	10247.00000000000000000000	10228.00000000000000000000	0.00000000000000000000	0.00000000000000000000	0.00000000000000000000	1889.00000000000000000000	947.00000000000000000000	4.00000000000000000000	4.00000000000000000000	4.00000000000000000000	4.00000000000000000000	4.00000000000000000000	4.00000000000000000000	4.00000000000000000000	4.00000000000000000000	4.00000000000000000000	4.00000000000000000000	4.00000000000000000000	4.00000000000000000000	4.00000000000000000000	4.00000000000000000000	4.00000000000000000000	4.00000000000000000000
99.00000000000000000000	0.00000000000000000000	4146.66650390625000000000	4156.92285156250000000000	4175.38427734375000000000	4173.84619140625000000000	4162.05126953125000000000	4144.10253906250000000000	4152.82031250000000000000	4148.20507812500000000000	4159.48730468750000000000	4174.35888671875000000000	4138.97412109375000000000	4317.43603515625000000000	4150.25634765625000000000	4173.33300781250000000000	3312.00000000000000000000	10246.00000000000000000000	10226.00000000000000000000	0.00000000000000000000	0.00000000000000000000	0.00000000000000000000	1889.00000000000000000000	955.00000000000000000000	4.00000000000000000000	4.00000000000000000000	4.00000000000000000000	4.00000000000000000000	4.00000000000000000000	4.00000000000000000000	4.00000000000000000000	4.00000000000000000000	4.00000000000000000000	4.00000000000000000000	4.00000000000000000000	4.00000000000000000000	4.00000000000000000000	4.00000000000000000000	4.00000000000000000000	4.00000000000000000000
100.00000000000000000000	0.00000000000000000000	4159.48730468750000000000	4150.76904296875000000000	4183.07666015625000000000	4172.30761718750000000000	4173.84619140625000000000	4154.87158203125000000000	4157.94873046875000000000	4150.76904296875000000000	4158.46142578125000000000	4167.17919921875000000000	4136.92285156250000000000	4318.46142578125000000000	4152.30761718750000000000	4169.23046875000000000000	2827.00000000000000000000	10246.00000000000000000000	10226.00000000000000000000	0.00000000000000000000	0.00000000000000000000	0.00000000000000000000	1889.00000000000000000000	964.00000000000000000000	4.00000000000000000000	4.00000000000000000000	4.00000000000000000000	4.00000000000000000000	4.00000000000000000000	4.00000000000000000000	4.00000000000000000000	4.00000000000000000000	4.00000000000000000000	4.00000000000000000000	4.00000000000000000000	4.00000000000000000000	4.00000000000000000000	4.00000000000000000000	4.00000000000000000000	4.00000000000000000000
101.00000000000000000000	0.00000000000000000000	4162.05126953125000000000	4167.69238281250000000000	4189.74365234375000000000	4181.53857421875000000000	4191.28173828125000000000	4171.79492187500000000000	4172.82031250000000000000	4166.66650390625000000000	4178.97412109375000000000	4194.35888671875000000000	4189.74365234375000000000	4322.56396484375000000000	4163.58984375000000000000	4187.17919921875000000000	2734.00000000000000000000	10247.00000000000000000000	10226.00000000000000000000	0.00000000000000000000	0.00000000000000000000	0.00000000000000000000	1889.00000000000000000000	972.00000000000000000000	4.00000000000000000000	4.00000000000000000000	4.00000000000000000000	4.00000000000000000000	4.00000000000000000000	4.00000000000000000000	4.00000000000000000000	4.00000000000000000000	4.00000000000000000000	4.00000000000000000000	4.00000000000000000000	4.00000000000000000000	4.00000000000000000000	4.00000000000000000000	4.00000000000000000000	4.00000000000000000000
102.00000000000000000000	0.00000000000000000000	4167.17919921875000000000	4183.07666015625000000000	4193.33300781250000000000	4196.92285156250000000000	4186.15380859375000000000	4176.92285156250000000000	4176.92285156250000000000	4164.10253906250000000000	4174.35888671875000000000	4198.46142578125000000000	4193.84619140625000000000	4327.17919921875000000000	4166.66650390625000000000	4189.74365234375000000000	3511.00000000000000000000	10247.00000000000000000000	10226.00000000000000000000	0.00000000000000000000	0.00000000000000000000	0.00000000000000000000	1889.00000000000000000000	980.00000000000000000000	4.00000000000000000000	4.00000000000000000000	4.00000000000000000000	4.00000000000000000000	4.00000000000000000000	4.00000000000000000000	4.00000000000000000000	4.00000000000000000000	4.00000000000000000000	4.00000000000000000000	4.00000000000000000000	4.00000000000000000000	4.00000000000000000000	4.00000000000000000000	4.00000000000000000000	4.00000000000000000000
103.00000000000000000000	0.00000000000000000000	4164.61523437500000000000	4181.53857421875000000000	4192.30761718750000000000	4195.38427734375000000000	4181.02539062500000000000	4173.33300781250000000000	4176.92285156250000000000	4162.05126953125000000000	4167.69238281250000000000	4191.28173828125000000000	4152.30761718750000000000	4326.15380859375000000000	4167.17919921875000000000	4182.05126953125000000000	3312.00000000000000000000	10247.00000000000000000000	10228.00000000000000000000	0.00000000000000000000	0.00000000000000000000	0.00000000000000000000	1889.00000000000000000000	989.00000000000000000000	4.00000000000000000000	4.00000000000000000000	4.00000000000000000000	4.00000000000000000000	4.00000000000000000000	4.00000000000000000000	4.00000000000000000000	4.00000000000000000000	4.00000000000000000000	4.00000000000000000000	4.00000000000000000000	4.00000000000000000000	4.00000000000000000000	4.00000000000000000000	4.00000000000000000000	4.00000000000000000000
104.00000000000000000000	0.00000000000000000000	4144.10253906250000000000	4160.00000000000000000000	4178.46142578125000000000	4163.07666015625000000000	4168.71777343750000000000	4154.35888671875000000000	4167.69238281250000000000	4163.07666015625000000000	4179.48730468750000000000	4194.35888671875000000000	4137.94873046875000000000	4316.41015625000000000000	4152.30761718750000000000	4173.84619140625000000000	2827.00000000000000000000	10247.00000000000000000000	10228.00000000000000000000	0.00000000000000000000	0.00000000000000000000	0.00000000000000000000	1889.00000000000000000000	996.00000000000000000000	4.00000000000000000000	4.00000000000000000000	4.00000000000000000000	4.00000000000000000000	4.00000000000000000000	4.00000000000000000000	4.00000000000000000000	4.00000000000000000000	4.00000000000000000000	4.00000000000000000000	4.00000000000000000000	4.00000000000000000000	4.00000000000000000000	4.00000000000000000000	4.00000000000000000000	4.00000000000000000000
105.00000000000000000000	0.00000000000000000000	4158.46142578125000000000	4151.79492187500000000000	4186.66650390625000000000	4168.71777343750000000000	4167.69238281250000000000	4146.15380859375000000000	4165.12792968750000000000	4164.10253906250000000000	4182.56396484375000000000	4197.43603515625000000000	4178.97412109375000000000	4315.89746093750000000000	4143.07666015625000000000	4175.89746093750000000000	2734.00000000000000000000	10248.00000000000000000000	10227.00000000000000000000	0.00000000000000000000	0.00000000000000000000	0.00000000000000000000	1890.00000000000000000000	3.00000000000000000000	4.00000000000000000000	4.00000000000000000000	4.00000000000000000000	4.00000000000000000000	4.00000000000000000000	4.00000000000000000000	4.00000000000000000000	4.00000000000000000000	4.00000000000000000000	4.00000000000000000000	4.00000000000000000000	4.00000000000000000000	4.00000000000000000000	4.00000000000000000000	4.00000000000000000000	4.00000000000000000000
106.00000000000000000000	0.00000000000000000000	4162.05126953125000000000	4172.82031250000000000000	4188.71777343750000000000	4198.97412109375000000000	4190.76904296875000000000	4172.82031250000000000000	4178.97412109375000000000	4174.35888671875000000000	4181.53857421875000000000	4207.17919921875000000000	4192.30761718750000000000	4315.38427734375000000000	4163.07666015625000000000	4183.58984375000000000000	3511.00000000000000000000	10248.00000000000000000000	10227.00000000000000000000	0.00000000000000000000	0.00000000000000000000	0.00000000000000000000	1890.00000000000000000000	12.00000000000000000000	4.00000000000000000000	4.00000000000000000000	4.00000000000000000000	4.00000000000000000000	4.00000000000000000000	4.00000000000000000000	4.00000000000000000000	4.00000000000000000000	4.00000000000000000000	4.00000000000000000000	4.00000000000000000000	4.00000000000000000000	4.00000000000000000000	4.00000000000000000000	4.00000000000000000000	4.00000000000000000000
107.00000000000000000000	0.00000000000000000000	4155.89746093750000000000	4165.64111328125000000000	4177.43603515625000000000	4174.35888671875000000000	4171.79492187500000000000	4166.15380859375000000000	4161.53857421875000000000	4151.28173828125000000000	4156.41015625000000000000	4184.61523437500000000000	4145.12792968750000000000	4301.53857421875000000000	4146.15380859375000000000	4167.69238281250000000000	3312.00000000000000000000	10248.00000000000000000000	10227.00000000000000000000	0.00000000000000000000	0.00000000000000000000	0.00000000000000000000	1890.00000000000000000000	20.00000000000000000000	4.00000000000000000000	4.00000000000000000000	4.00000000000000000000	4.00000000000000000000	4.00000000000000000000	4.00000000000000000000	4.00000000000000000000	4.00000000000000000000	4.00000000000000000000	4.00000000000000000000	4.00000000000000000000	4.00000000000000000000	4.00000000000000000000	4.00000000000000000000	4.00000000000000000000	4.00000000000000000000
108.00000000000000000000	0.00000000000000000000	4165.12792968750000000000	4161.53857421875000000000	4185.12792968750000000000	4153.84619140625000000000	4158.46142578125000000000	4142.05126953125000000000	4145.12792968750000000000	4131.79492187500000000000	4137.94873046875000000000	4166.15380859375000000000	4143.07666015625000000000	4298.97412109375000000000	4126.15380859375000000000	4169.74365234375000000000	2827.00000000000000000000	10248.00000000000000000000	10227.00000000000000000000	0.00000000000000000000	0.00000000000000000000	0.00000000000000000000	1890.00000000000000000000	27.00000000000000000000	4.00000000000000000000	4.00000000000000000000	4.00000000000000000000	4.00000000000000000000	4.00000000000000000000	4.00000000000000000000	4.00000000000000000000	4.00000000000000000000	4.00000000000000000000	4.00000000000000000000	4.00000000000000000000	4.00000000000000000000	4.00000000000000000000	4.00000000000000000000	4.00000000000000000000	4.00000000000000000000
109.00000000000000000000	0.00000000000000000000	4168.20507812500000000000	4181.02539062500000000000	4198.46142578125000000000	4187.69238281250000000000	4183.58984375000000000000	4145.64111328125000000000	4158.46142578125000000000	4154.87158203125000000000	4162.05126953125000000000	4192.82031250000000000000	4181.53857421875000000000	4317.43603515625000000000	4147.17919921875000000000	4197.94873046875000000000	2734.00000000000000000000	10249.00000000000000000000	10228.00000000000000000000	0.00000000000000000000	0.00000000000000000000	0.00000000000000000000	1890.00000000000000000000	35.00000000000000000000	4.00000000000000000000	4.00000000000000000000	4.00000000000000000000	4.00000000000000000000	4.00000000000000000000	4.00000000000000000000	4.00000000000000000000	4.00000000000000000000	4.00000000000000000000	4.00000000000000000000	4.00000000000000000000	4.00000000000000000000	4.00000000000000000000	4.00000000000000000000	4.00000000000000000000	4.00000000000000000000
110.00000000000000000000	0.00000000000000000000	4175.38427734375000000000	4178.46142578125000000000	4200.00000000000000000000	4188.71777343750000000000	4181.53857421875000000000	4157.94873046875000000000	4167.17919921875000000000	4169.74365234375000000000	4186.66650390625000000000	4217.43603515625000000000	4178.46142578125000000000	4322.05126953125000000000	4164.10253906250000000000	4203.07666015625000000000	3511.00000000000000000000	10249.00000000000000000000	10228.00000000000000000000	0.00000000000000000000	0.00000000000000000000	0.00000000000000000000	1890.00000000000000000000	44.00000000000000000000	4.00000000000000000000	4.00000000000000000000	4.00000000000000000000	4.00000000000000000000	4.00000000000000000000	4.00000000000000000000	4.00000000000000000000	4.00000000000000000000	4.00000000000000000000	4.00000000000000000000	4.00000000000000000000	4.00000000000000000000	4.00000000000000000000	4.00000000000000000000	4.00000000000000000000	4.00000000000000000000
111.00000000000000000000	0.00000000000000000000	4165.12792968750000000000	4177.43603515625000000000	4184.61523437500000000000	4162.56396484375000000000	4176.41015625000000000000	4172.30761718750000000000	4175.38427734375000000000	4170.76904296875000000000	4193.84619140625000000000	4229.23046875000000000000	4183.58984375000000000000	4312.82031250000000000000	4185.12792968750000000000	4198.46142578125000000000	3312.00000000000000000000	10249.00000000000000000000	10229.00000000000000000000	0.00000000000000000000	0.00000000000000000000	0.00000000000000000000	1890.00000000000000000000	52.00000000000000000000	4.00000000000000000000	4.00000000000000000000	4.00000000000000000000	4.00000000000000000000	4.00000000000000000000	4.00000000000000000000	4.00000000000000000000	4.00000000000000000000	4.00000000000000000000	4.00000000000000000000	4.00000000000000000000	4.00000000000000000000	4.00000000000000000000	4.00000000000000000000	4.00000000000000000000	4.00000000000000000000
112.00000000000000000000	0.00000000000000000000	4163.07666015625000000000	4167.69238281250000000000	4183.07666015625000000000	4168.71777343750000000000	4179.48730468750000000000	4166.66650390625000000000	4169.74365234375000000000	4166.15380859375000000000	4185.64111328125000000000	4229.74365234375000000000	4208.20507812500000000000	4315.38427734375000000000	4195.89746093750000000000	4192.82031250000000000000	2827.00000000000000000000	10249.00000000000000000000	10229.00000000000000000000	0.00000000000000000000	0.00000000000000000000	0.00000000000000000000	1890.00000000000000000000	59.00000000000000000000	4.00000000000000000000	4.00000000000000000000	4.00000000000000000000	4.00000000000000000000	4.00000000000000000000	4.00000000000000000000	4.00000000000000000000	4.00000000000000000000	4.00000000000000000000	4.00000000000000000000	4.00000000000000000000	4.00000000000000000000	4.00000000000000000000	4.00000000000000000000	4.00000000000000000000	4.00000000000000000000
113.00000000000000000000	0.00000000000000000000	4163.07666015625000000000	4148.20507812500000000000	4186.66650390625000000000	4167.17919921875000000000	4167.69238281250000000000	4149.23046875000000000000	4159.48730468750000000000	4162.56396484375000000000	4174.87158203125000000000	4214.35888671875000000000	4200.51269531250000000000	4306.66650390625000000000	4176.92285156250000000000	4181.02539062500000000000	2734.00000000000000000000	10247.00000000000000000000	10229.00000000000000000000	0.00000000000000000000	0.00000000000000000000	0.00000000000000000000	1890.00000000000000000000	67.00000000000000000000	4.00000000000000000000	4.00000000000000000000	4.00000000000000000000	4.00000000000000000000	4.00000000000000000000	4.00000000000000000000	4.00000000000000000000	4.00000000000000000000	4.00000000000000000000	4.00000000000000000000	4.00000000000000000000	4.00000000000000000000	4.00000000000000000000	4.00000000000000000000	4.00000000000000000000	4.00000000000000000000
114.00000000000000000000	0.00000000000000000000	4150.25634765625000000000	4154.35888671875000000000	4182.05126953125000000000	4162.05126953125000000000	4151.28173828125000000000	4138.97412109375000000000	4157.94873046875000000000	4154.87158203125000000000	4154.35888671875000000000	4188.20507812500000000000	4169.23046875000000000000	4298.46142578125000000000	4146.66650390625000000000	4176.92285156250000000000	3511.00000000000000000000	10247.00000000000000000000	10229.00000000000000000000	0.00000000000000000000	0.00000000000000000000	0.00000000000000000000	1890.00000000000000000000	74.00000000000000000000	4.00000000000000000000	4.00000000000000000000	4.00000000000000000000	4.00000000000000000000	4.00000000000000000000	4.00000000000000000000	4.00000000000000000000	4.00000000000000000000	4.00000000000000000000	4.00000000000000000000	4.00000000000000000000	4.00000000000000000000	4.00000000000000000000	4.00000000000000000000	4.00000000000000000000	4.00000000000000000000
115.00000000000000000000	0.00000000000000000000	4170.76904296875000000000	4162.05126953125000000000	4198.97412109375000000000	4174.87158203125000000000	4153.84619140625000000000	4132.30761718750000000000	4148.71777343750000000000	4136.92285156250000000000	4131.79492187500000000000	4167.17919921875000000000	4148.20507812500000000000	4308.71777343750000000000	4125.12792968750000000000	4186.15380859375000000000	3312.00000000000000000000	10246.00000000000000000000	10229.00000000000000000000	0.00000000000000000000	0.00000000000000000000	0.00000000000000000000	1890.00000000000000000000	82.00000000000000000000	4.00000000000000000000	4.00000000000000000000	4.00000000000000000000	4.00000000000000000000	4.00000000000000000000	4.00000000000000000000	4.00000000000000000000	4.00000000000000000000	4.00000000000000000000	4.00000000000000000000	4.00000000000000000000	4.00000000000000000000	4.00000000000000000000	4.00000000000000000000	4.00000000000000000000	4.00000000000000000000
116.00000000000000000000	0.00000000000000000000	4172.82031250000000000000	4166.15380859375000000000	4202.05126953125000000000	4168.71777343750000000000	4180.51269531250000000000	4153.33300781250000000000	4155.89746093750000000000	4143.58984375000000000000	4155.89746093750000000000	4189.23046875000000000000	4155.38427734375000000000	4302.05126953125000000000	4145.64111328125000000000	4194.35888671875000000000	2827.00000000000000000000	10246.00000000000000000000	10229.00000000000000000000	0.00000000000000000000	0.00000000000000000000	0.00000000000000000000	1890.00000000000000000000	90.00000000000000000000	4.00000000000000000000	4.00000000000000000000	4.00000000000000000000	4.00000000000000000000	4.00000000000000000000	4.00000000000000000000	4.00000000000000000000	4.00000000000000000000	4.00000000000000000000	4.00000000000000000000	4.00000000000000000000	4.00000000000000000000	4.00000000000000000000	4.00000000000000000000	4.00000000000000000000	4.00000000000000000000
117.00000000000000000000	0.00000000000000000000	4161.02539062500000000000	4166.15380859375000000000	4186.66650390625000000000	4156.92285156250000000000	4188.20507812500000000000	4173.84619140625000000000	4170.25634765625000000000	4158.46142578125000000000	4180.51269531250000000000	4216.41015625000000000000	4168.71777343750000000000	4289.23046875000000000000	4162.05126953125000000000	4184.10253906250000000000	2734.00000000000000000000	10245.00000000000000000000	10230.00000000000000000000	0.00000000000000000000	0.00000000000000000000	0.00000000000000000000	1890.00000000000000000000	97.00000000000000000000	4.00000000000000000000	4.00000000000000000000	4.00000000000000000000	4.00000000000000000000	4.00000000000000000000	4.00000000000000000000	4.00000000000000000000	4.00000000000000000000	4.00000000000000000000	4.00000000000000000000	4.00000000000000000000	4.00000000000000000000	4.00000000000000000000	4.00000000000000000000	4.00000000000000000000	4.00000000000000000000
118.00000000000000000000	0.00000000000000000000	4169.74365234375000000000	4171.79492187500000000000	4181.02539062500000000000	4173.84619140625000000000	4177.43603515625000000000	4166.66650390625000000000	4163.07666015625000000000	4149.74365234375000000000	4171.28173828125000000000	4208.20507812500000000000	4177.43603515625000000000	4291.28173828125000000000	4152.82031250000000000000	4176.41015625000000000000	3511.00000000000000000000	10245.00000000000000000000	10230.00000000000000000000	0.00000000000000000000	0.00000000000000000000	0.00000000000000000000	1890.00000000000000000000	105.00000000000000000000	4.00000000000000000000	4.00000000000000000000	4.00000000000000000000	4.00000000000000000000	4.00000000000000000000	4.00000000000000000000	4.00000000000000000000	4.00000000000000000000	4.00000000000000000000	4.00000000000000000000	4.00000000000000000000	4.00000000000000000000	4.00000000000000000000	4.00000000000000000000	4.00000000000000000000	4.00000000000000000000
119.00000000000000000000	0.00000000000000000000	4163.07666015625000000000	4182.56396484375000000000	4175.38427734375000000000	4182.56396484375000000000	4181.02539062500000000000	4163.58984375000000000000	4151.79492187500000000000	4144.10253906250000000000	4173.84619140625000000000	4206.15380859375000000000	4202.05126953125000000000	4290.25634765625000000000	4170.76904296875000000000	4180.51269531250000000000	3312.00000000000000000000	10245.00000000000000000000	10229.00000000000000000000	0.00000000000000000000	0.00000000000000000000	0.00000000000000000000	1890.00000000000000000000	113.00000000000000000000	4.00000000000000000000	4.00000000000000000000	4.00000000000000000000	4.00000000000000000000	4.00000000000000000000	4.00000000000000000000	4.00000000000000000000	4.00000000000000000000	4.00000000000000000000	4.00000000000000000000	4.00000000000000000000	4.00000000000000000000	4.00000000000000000000	4.00000000000000000000	4.00000000000000000000	4.00000000000000000000
120.00000000000000000000	0.00000000000000000000	4163.58984375000000000000	4170.76904296875000000000	4176.41015625000000000000	4162.05126953125000000000	4179.48730468750000000000	4164.10253906250000000000	4153.84619140625000000000	4151.79492187500000000000	4182.56396484375000000000	4214.87158203125000000000	4192.82031250000000000000	4294.35888671875000000000	4188.20507812500000000000	4184.61523437500000000000	2827.00000000000000000000	10245.00000000000000000000	10229.00000000000000000000	0.00000000000000000000	0.00000000000000000000	0.00000000000000000000	1890.00000000000000000000	121.00000000000000000000	4.00000000000000000000	4.00000000000000000000	4.00000000000000000000	4.00000000000000000000	4.00000000000000000000	4.00000000000000000000	4.00000000000000000000	4.00000000000000000000	4.00000000000000000000	4.00000000000000000000	4.00000000000000000000	4.00000000000000000000	4.00000000000000000000	4.00000000000000000000	4.00000000000000000000	4.00000000000000000000
121.00000000000000000000	0.00000000000000000000	4163.58984375000000000000	4160.00000000000000000000	4180.00000000000000000000	4154.87158203125000000000	4175.89746093750000000000	4160.51269531250000000000	4173.33300781250000000000	4178.46142578125000000000	4190.76904296875000000000	4231.28173828125000000000	4167.17919921875000000000	4301.02539062500000000000	4179.48730468750000000000	4197.43603515625000000000	2734.00000000000000000000	10246.00000000000000000000	10229.00000000000000000000	0.00000000000000000000	0.00000000000000000000	0.00000000000000000000	1890.00000000000000000000	128.00000000000000000000	4.00000000000000000000	4.00000000000000000000	4.00000000000000000000	4.00000000000000000000	4.00000000000000000000	4.00000000000000000000	4.00000000000000000000	4.00000000000000000000	4.00000000000000000000	4.00000000000000000000	4.00000000000000000000	4.00000000000000000000	4.00000000000000000000	4.00000000000000000000	4.00000000000000000000	4.00000000000000000000
122.00000000000000000000	0.00000000000000000000	4170.25634765625000000000	4153.33300781250000000000	4190.76904296875000000000	4153.84619140625000000000	4160.00000000000000000000	4155.89746093750000000000	4174.87158203125000000000	4191.79492187500000000000	4190.76904296875000000000	4239.48730468750000000000	4188.20507812500000000000	4297.94873046875000000000	4177.94873046875000000000	4197.43603515625000000000	3511.00000000000000000000	10246.00000000000000000000	10229.00000000000000000000	0.00000000000000000000	0.00000000000000000000	0.00000000000000000000	1890.00000000000000000000	136.00000000000000000000	4.00000000000000000000	4.00000000000000000000	4.00000000000000000000	4.00000000000000000000	4.00000000000000000000	4.00000000000000000000	4.00000000000000000000	4.00000000000000000000	4.00000000000000000000	4.00000000000000000000	4.00000000000000000000	4.00000000000000000000	4.00000000000000000000	4.00000000000000000000	4.00000000000000000000	4.00000000000000000000
123.00000000000000000000	0.00000000000000000000	4181.02539062500000000000	4152.30761718750000000000	4199.48730468750000000000	4148.20507812500000000000	4148.71777343750000000000	4153.84619140625000000000	4163.58984375000000000000	4176.92285156250000000000	4176.92285156250000000000	4219.48730468750000000000	4211.79492187500000000000	4294.87158203125000000000	4186.66650390625000000000	4181.02539062500000000000	3312.00000000000000000000	10247.00000000000000000000	10229.00000000000000000000	0.00000000000000000000	0.00000000000000000000	0.00000000000000000000	1890.00000000000000000000	145.00000000000000000000	4.00000000000000000000	4.00000000000000000000	4.00000000000000000000	4.00000000000000000000	4.00000000000000000000	4.00000000000000000000	4.00000000000000000000	4.00000000000000000000	4.00000000000000000000	4.00000000000000000000	4.00000000000000000000	4.00000000000000000000	4.00000000000000000000	4.00000000000000000000	4.00000000000000000000	4.00000000000000000000
124.00000000000000000000	0.00000000000000000000	4167.17919921875000000000	4160.51269531250000000000	4190.25634765625000000000	4162.05126953125000000000	4181.53857421875000000000	4165.12792968750000000000	4176.41015625000000000000	4174.87158203125000000000	4172.82031250000000000000	4207.69238281250000000000	4193.84619140625000000000	4297.43603515625000000000	4177.94873046875000000000	4183.07666015625000000000	2827.00000000000000000000	10247.00000000000000000000	10229.00000000000000000000	0.00000000000000000000	0.00000000000000000000	0.00000000000000000000	1890.00000000000000000000	152.00000000000000000000	4.00000000000000000000	4.00000000000000000000	4.00000000000000000000	4.00000000000000000000	4.00000000000000000000	4.00000000000000000000	4.00000000000000000000	4.00000000000000000000	4.00000000000000000000	4.00000000000000000000	4.00000000000000000000	4.00000000000000000000	4.00000000000000000000	4.00000000000000000000	4.00000000000000000000	4.00000000000000000000
125.00000000000000000000	0.00000000000000000000	4180.51269531250000000000	4166.66650390625000000000	4194.87158203125000000000	4185.64111328125000000000	4204.10253906250000000000	4175.38427734375000000000	4184.61523437500000000000	4177.94873046875000000000	4174.87158203125000000000	4210.76904296875000000000	4151.79492187500000000000	4303.07666015625000000000	4156.92285156250000000000	4198.46142578125000000000	2734.00000000000000000000	10247.00000000000000000000	10230.00000000000000000000	0.00000000000000000000	0.00000000000000000000	0.00000000000000000000	1890.00000000000000000000	160.00000000000000000000	4.00000000000000000000	4.00000000000000000000	4.00000000000000000000	4.00000000000000000000	4.00000000000000000000	4.00000000000000000000	4.00000000000000000000	4.00000000000000000000	4.00000000000000000000	4.00000000000000000000	4.00000000000000000000	4.00000000000000000000	4.00000000000000000000	4.00000000000000000000	4.00000000000000000000	4.00000000000000000000
126.00000000000000000000	0.00000000000000000000	4182.56396484375000000000	4175.89746093750000000000	4193.84619140625000000000	4182.05126953125000000000	4191.79492187500000000000	4176.41015625000000000000	4174.35888671875000000000	4160.51269531250000000000	4172.30761718750000000000	4207.17919921875000000000	4146.66650390625000000000	4292.30761718750000000000	4160.51269531250000000000	4195.89746093750000000000	3511.00000000000000000000	10247.00000000000000000000	10230.00000000000000000000	0.00000000000000000000	0.00000000000000000000	0.00000000000000000000	1890.00000000000000000000	168.00000000000000000000	4.00000000000000000000	4.00000000000000000000	4.00000000000000000000	4.00000000000000000000	4.00000000000000000000	4.00000000000000000000	4.00000000000000000000	4.00000000000000000000	4.00000000000000000000	4.00000000000000000000	4.00000000000000000000	4.00000000000000000000	4.00000000000000000000	4.00000000000000000000	4.00000000000000000000	4.00000000000000000000
127.00000000000000000000	0.00000000000000000000	4152.30761718750000000000	4162.56396484375000000000	4163.07666015625000000000	4151.28173828125000000000	4160.51269531250000000000	4155.89746093750000000000	4150.76904296875000000000	4123.07666015625000000000	4143.58984375000000000000	4184.10253906250000000000	4173.33300781250000000000	4266.15380859375000000000	4157.94873046875000000000	4161.53857421875000000000	52.00000000000000000000	10248.00000000000000000000	10229.00000000000000000000	0.00000000000000000000	0.00000000000000000000	0.00000000000000000000	1890.00000000000000000000	177.00000000000000000000	4.00000000000000000000	4.00000000000000000000	4.00000000000000000000	4.00000000000000000000	4.00000000000000000000	4.00000000000000000000	4.00000000000000000000	4.00000000000000000000	4.00000000000000000000	4.00000000000000000000	4.00000000000000000000	4.00000000000000000000	4.00000000000000000000	4.00000000000000000000	4.00000000000000000000	4.00000000000000000000
0.00000000000000000000	0.00000000000000000000	4154.87158203125000000000	4155.38427734375000000000	4157.94873046875000000000	4147.69238281250000000000	4158.46142578125000000000	4158.97412109375000000000	4150.25634765625000000000	4120.51269531250000000000	4133.33300781250000000000	4186.15380859375000000000	4194.87158203125000000000	4255.38427734375000000000	4165.12792968750000000000	4150.25634765625000000000	2824.00000000000000000000	10248.00000000000000000000	10229.00000000000000000000	0.00000000000000000000	0.00000000000000000000	0.00000000000000000000	1890.00000000000000000000	184.00000000000000000000	4.00000000000000000000	4.00000000000000000000	4.00000000000000000000	4.00000000000000000000	4.00000000000000000000	4.00000000000000000000	4.00000000000000000000	4.00000000000000000000	4.00000000000000000000	4.00000000000000000000	4.00000000000000000000	4.00000000000000000000	4.00000000000000000000	4.00000000000000000000	4.00000000000000000000	4.00000000000000000000
1.00000000000000000000	0.00000000000000000000	4165.64111328125000000000	4185.64111328125000000000	4173.84619140625000000000	4180.00000000000000000000	4194.87158203125000000000	4187.69238281250000000000	4181.02539062500000000000	4165.12792968750000000000	4173.84619140625000000000	4231.28173828125000000000	4205.12792968750000000000	4269.23046875000000000000	4201.53857421875000000000	4178.46142578125000000000	2783.00000000000000000000	10249.00000000000000000000	10229.00000000000000000000	0.00000000000000000000	0.00000000000000000000	0.00000000000000000000	1890.00000000000000000000	191.00000000000000000000	4.00000000000000000000	4.00000000000000000000	4.00000000000000000000	4.00000000000000000000	4.00000000000000000000	4.00000000000000000000	4.00000000000000000000	4.00000000000000000000	4.00000000000000000000	4.00000000000000000000	4.00000000000000000000	4.00000000000000000000	4.00000000000000000000	4.00000000000000000000	4.00000000000000000000	4.00000000000000000000
2.00000000000000000000	0.00000000000000000000	4173.84619140625000000000	4187.69238281250000000000	4176.92285156250000000000	4193.84619140625000000000	4186.66650390625000000000	4169.74365234375000000000	4182.56396484375000000000	4175.38427734375000000000	4182.05126953125000000000	4234.35888671875000000000	4177.43603515625000000000	4279.48730468750000000000	4197.43603515625000000000	4177.94873046875000000000	2379.00000000000000000000	10249.00000000000000000000	10229.00000000000000000000	0.00000000000000000000	0.00000000000000000000	0.00000000000000000000	1890.00000000000000000000	199.00000000000000000000	4.00000000000000000000	4.00000000000000000000	4.00000000000000000000	4.00000000000000000000	4.00000000000000000000	4.00000000000000000000	4.00000000000000000000	4.00000000000000000000	4.00000000000000000000	4.00000000000000000000	4.00000000000000000000	4.00000000000000000000	4.00000000000000000000	4.00000000000000000000	4.00000000000000000000	4.00000000000000000000
3.00000000000000000000	0.00000000000000000000	4169.23046875000000000000	4169.23046875000000000000	4174.35888671875000000000	4169.74365234375000000000	4168.71777343750000000000	4158.46142578125000000000	4185.12792968750000000000	4175.38427734375000000000	4174.87158203125000000000	4223.58984375000000000000	4162.56396484375000000000	4273.84619140625000000000	4180.51269531250000000000	4165.12792968750000000000	3471.00000000000000000000	10249.00000000000000000000	10228.00000000000000000000	0.00000000000000000000	0.00000000000000000000	0.00000000000000000000	1890.00000000000000000000	207.00000000000000000000	4.00000000000000000000	4.00000000000000000000	4.00000000000000000000	4.00000000000000000000	4.00000000000000000000	4.00000000000000000000	4.00000000000000000000	4.00000000000000000000	4.00000000000000000000	4.00000000000000000000	4.00000000000000000000	4.00000000000000000000	4.00000000000000000000	4.00000000000000000000	4.00000000000000000000	4.00000000000000000000
4.00000000000000000000	0.00000000000000000000	4168.20507812500000000000	4169.74365234375000000000	4189.74365234375000000000	4152.30761718750000000000	4182.56396484375000000000	4180.51269531250000000000	4205.12792968750000000000	4196.92285156250000000000	4194.87158203125000000000	4229.74365234375000000000	4177.43603515625000000000	4286.15380859375000000000	4182.56396484375000000000	4184.10253906250000000000	3534.00000000000000000000	10249.00000000000000000000	10228.00000000000000000000	0.00000000000000000000	0.00000000000000000000	0.00000000000000000000	1890.00000000000000000000	215.00000000000000000000	4.00000000000000000000	4.00000000000000000000	4.00000000000000000000	4.00000000000000000000	4.00000000000000000000	4.00000000000000000000	4.00000000000000000000	4.00000000000000000000	4.00000000000000000000	4.00000000000000000000	4.00000000000000000000	4.00000000000000000000	4.00000000000000000000	4.00000000000000000000	4.00000000000000000000	4.00000000000000000000
5.00000000000000000000	0.00000000000000000000	4180.51269531250000000000	4173.33300781250000000000	4207.69238281250000000000	4168.20507812500000000000	4190.76904296875000000000	4183.58984375000000000000	4200.51269531250000000000	4193.84619140625000000000	4197.94873046875000000000	4216.92285156250000000000	4178.46142578125000000000	4300.51269531250000000000	4173.33300781250000000000	4196.41015625000000000000	3396.00000000000000000000	10248.00000000000000000000	10227.00000000000000000000	0.00000000000000000000	0.00000000000000000000	0.00000000000000000000	1890.00000000000000000000	223.00000000000000000000	4.00000000000000000000	4.00000000000000000000	4.00000000000000000000	4.00000000000000000000	4.00000000000000000000	4.00000000000000000000	4.00000000000000000000	4.00000000000000000000	4.00000000000000000000	4.00000000000000000000	4.00000000000000000000	4.00000000000000000000	4.00000000000000000000	4.00000000000000000000	4.00000000000000000000	4.00000000000000000000
6.00000000000000000000	0.00000000000000000000	4160.00000000000000000000	4165.12792968750000000000	4187.69238281250000000000	4183.07666015625000000000	4188.20507812500000000000	4180.00000000000000000000	4188.20507812500000000000	4181.53857421875000000000	4183.07666015625000000000	4209.74365234375000000000	4177.43603515625000000000	4279.48730468750000000000	4160.51269531250000000000	4173.33300781250000000000	3489.00000000000000000000	10248.00000000000000000000	10227.00000000000000000000	0.00000000000000000000	0.00000000000000000000	0.00000000000000000000	1890.00000000000000000000	231.00000000000000000000	4.00000000000000000000	4.00000000000000000000	4.00000000000000000000	4.00000000000000000000	4.00000000000000000000	4.00000000000000000000	4.00000000000000000000	4.00000000000000000000	4.00000000000000000000	4.00000000000000000000	4.00000000000000000000	4.00000000000000000000	4.00000000000000000000	4.00000000000000000000	4.00000000000000000000	4.00000000000000000000
7.00000000000000000000	0.00000000000000000000	4153.33300781250000000000	4138.97412109375000000000	4171.28173828125000000000	4162.56396484375000000000	4167.69238281250000000000	4170.76904296875000000000	4174.87158203125000000000	4177.43603515625000000000	4164.10253906250000000000	4192.30761718750000000000	4167.17919921875000000000	4256.92285156250000000000	4136.92285156250000000000	4139.48730468750000000000	3437.00000000000000000000	10248.00000000000000000000	10229.00000000000000000000	0.00000000000000000000	0.00000000000000000000	0.00000000000000000000	1890.00000000000000000000	239.00000000000000000000	4.00000000000000000000	4.00000000000000000000	4.00000000000000000000	4.00000000000000000000	4.00000000000000000000	4.00000000000000000000	4.00000000000000000000	4.00000000000000000000	4.00000000000000000000	4.00000000000000000000	4.00000000000000000000	4.00000000000000000000	4.00000000000000000000	4.00000000000000000000	4.00000000000000000000	4.00000000000000000000
8.00000000000000000000	0.00000000000000000000	4156.92285156250000000000	4127.17919921875000000000	4172.82031250000000000000	4131.79492187500000000000	4150.25634765625000000000	4159.48730468750000000000	4166.66650390625000000000	4177.43603515625000000000	4156.92285156250000000000	4172.82031250000000000000	4136.92285156250000000000	4251.28173828125000000000	4115.89746093750000000000	4133.33300781250000000000	3424.00000000000000000000	10248.00000000000000000000	10229.00000000000000000000	0.00000000000000000000	0.00000000000000000000	0.00000000000000000000	1890.00000000000000000000	248.00000000000000000000	4.00000000000000000000	4.00000000000000000000	4.00000000000000000000	4.00000000000000000000	4.00000000000000000000	4.00000000000000000000	4.00000000000000000000	4.00000000000000000000	4.00000000000000000000	4.00000000000000000000	4.00000000000000000000	4.00000000000000000000	4.00000000000000000000	4.00000000000000000000	4.00000000000000000000	4.00000000000000000000
9.00000000000000000000	0.00000000000000000000	4155.38427734375000000000	4142.56396484375000000000	4171.79492187500000000000	4136.92285156250000000000	4161.53857421875000000000	4166.66650390625000000000	4172.30761718750000000000	4164.61523437500000000000	4159.48730468750000000000	4182.05126953125000000000	4127.69238281250000000000	4248.20507812500000000000	4122.05126953125000000000	4143.58984375000000000000	3094.00000000000000000000	10246.00000000000000000000	10227.00000000000000000000	0.00000000000000000000	0.00000000000000000000	0.00000000000000000000	1890.00000000000000000000	256.00000000000000000000	4.00000000000000000000	4.00000000000000000000	4.00000000000000000000	4.00000000000000000000	4.00000000000000000000	4.00000000000000000000	4.00000000000000000000	4.00000000000000000000	4.00000000000000000000	4.00000000000000000000	4.00000000000000000000	4.00000000000000000000	4.00000000000000000000	4.00000000000000000000	4.00000000000000000000	4.00000000000000000000
10.00000000000000000000	0.00000000000000000000	4174.35888671875000000000	4162.05126953125000000000	4180.00000000000000000000	4164.10253906250000000000	4178.97412109375000000000	4177.43603515625000000000	4180.00000000000000000000	4148.20507812500000000000	4155.38427734375000000000	4193.33300781250000000000	4154.35888671875000000000	4249.23046875000000000000	4143.58984375000000000000	4152.82031250000000000000	3502.00000000000000000000	10246.00000000000000000000	10227.00000000000000000000	0.00000000000000000000	0.00000000000000000000	0.00000000000000000000	1890.00000000000000000000	264.00000000000000000000	4.00000000000000000000	4.00000000000000000000	4.00000000000000000000	4.00000000000000000000	4.00000000000000000000	4.00000000000000000000	4.00000000000000000000	4.00000000000000000000	4.00000000000000000000	4.00000000000000000000	4.00000000000000000000	4.00000000000000000000	4.00000000000000000000	4.00000000000000000000	4.00000000000000000000	4.00000000000000000000
11.00000000000000000000	0.00000000000000000000	4169.74365234375000000000	4183.58984375000000000000	4182.56396484375000000000	4184.10253906250000000000	4193.84619140625000000000	4181.53857421875000000000	4188.71777343750000000000	4162.56396484375000000000	4162.56396484375000000000	4196.92285156250000000000	4171.79492187500000000000	4257.43603515625000000000	4173.84619140625000000000	4174.87158203125000000000	3322.00000000000000000000	10248.00000000000000000000	10227.00000000000000000000	0.00000000000000000000	0.00000000000000000000	0.00000000000000000000	1890.00000000000000000000	273.00000000000000000000	4.00000000000000000000	4.00000000000000000000	4.00000000000000000000	4.00000000000000000000	4.00000000000000000000	4.00000000000000000000	4.00000000000000000000	4.00000000000000000000	4.00000000000000000000	4.00000000000000000000	4.00000000000000000000	4.00000000000000000000	4.00000000000000000000	4.00000000000000000000	4.00000000000000000000	4.00000000000000000000
12.00000000000000000000	0.00000000000000000000	4167.69238281250000000000	4182.56396484375000000000	4185.12792968750000000000	4171.79492187500000000000	4180.00000000000000000000	4160.51269531250000000000	4180.00000000000000000000	4166.66650390625000000000	4156.92285156250000000000	4202.05126953125000000000	4167.17919921875000000000	4263.07666015625000000000	4177.94873046875000000000	4180.51269531250000000000	2751.00000000000000000000	10248.00000000000000000000	10227.00000000000000000000	0.00000000000000000000	0.00000000000000000000	0.00000000000000000000	1890.00000000000000000000	280.00000000000000000000	4.00000000000000000000	4.00000000000000000000	4.00000000000000000000	4.00000000000000000000	4.00000000000000000000	4.00000000000000000000	4.00000000000000000000	4.00000000000000000000	4.00000000000000000000	4.00000000000000000000	4.00000000000000000000	4.00000000000000000000	4.00000000000000000000	4.00000000000000000000	4.00000000000000000000	4.00000000000000000000
13.00000000000000000000	0.00000000000000000000	4176.92285156250000000000	4169.74365234375000000000	4191.28173828125000000000	4149.74365234375000000000	4154.35888671875000000000	4145.64111328125000000000	4169.74365234375000000000	4154.87158203125000000000	4151.28173828125000000000	4213.84619140625000000000	4174.35888671875000000000	4258.46142578125000000000	4165.64111328125000000000	4166.66650390625000000000	2761.00000000000000000000	10248.00000000000000000000	10226.00000000000000000000	0.00000000000000000000	0.00000000000000000000	0.00000000000000000000	1890.00000000000000000000	287.00000000000000000000	4.00000000000000000000	4.00000000000000000000	4.00000000000000000000	4.00000000000000000000	4.00000000000000000000	4.00000000000000000000	4.00000000000000000000	4.00000000000000000000	4.00000000000000000000	4.00000000000000000000	4.00000000000000000000	4.00000000000000000000	4.00000000000000000000	4.00000000000000000000	4.00000000000000000000	4.00000000000000000000
14.00000000000000000000	0.00000000000000000000	4175.89746093750000000000	4172.82031250000000000000	4195.38427734375000000000	4171.79492187500000000000	4168.20507812500000000000	4161.02539062500000000000	4177.94873046875000000000	4165.64111328125000000000	4176.92285156250000000000	4217.43603515625000000000	4185.12792968750000000000	4266.66650390625000000000	4170.25634765625000000000	4174.87158203125000000000	3502.00000000000000000000	10248.00000000000000000000	10226.00000000000000000000	0.00000000000000000000	0.00000000000000000000	0.00000000000000000000	1890.00000000000000000000	295.00000000000000000000	4.00000000000000000000	4.00000000000000000000	4.00000000000000000000	4.00000000000000000000	4.00000000000000000000	4.00000000000000000000	4.00000000000000000000	4.00000000000000000000	4.00000000000000000000	4.00000000000000000000	4.00000000000000000000	4.00000000000000000000	4.00000000000000000000	4.00000000000000000000	4.00000000000000000000	4.00000000000000000000
15.00000000000000000000	0.00000000000000000000	4181.53857421875000000000	4172.82031250000000000000	4200.51269531250000000000	4185.64111328125000000000	4185.12792968750000000000	4162.56396484375000000000	4177.43603515625000000000	4176.41015625000000000000	4187.17919921875000000000	4204.10253906250000000000	4176.92285156250000000000	4273.84619140625000000000	4168.20507812500000000000	4182.56396484375000000000	3322.00000000000000000000	10247.00000000000000000000	10227.00000000000000000000	0.00000000000000000000	0.00000000000000000000	0.00000000000000000000	1890.00000000000000000000	303.00000000000000000000	4.00000000000000000000	4.00000000000000000000	4.00000000000000000000	4.00000000000000000000	4.00000000000000000000	4.00000000000000000000	4.00000000000000000000	4.00000000000000000000	4.00000000000000000000	4.00000000000000000000	4.00000000000000000000	4.00000000000000000000	4.00000000000000000000	4.00000000000000000000	4.00000000000000000000	4.00000000000000000000
16.00000000000000000000	0.00000000000000000000	4163.58984375000000000000	4165.12792968750000000000	4186.15380859375000000000	4159.48730468750000000000	4177.43603515625000000000	4157.43603515625000000000	4174.35888671875000000000	4175.89746093750000000000	4178.97412109375000000000	4203.07666015625000000000	4165.64111328125000000000	4258.46142578125000000000	4156.41015625000000000000	4168.71777343750000000000	0.00000000000000000000	10247.00000000000000000000	10227.00000000000000000000	0.00000000000000000000	0.00000000000000000000	0.00000000000000000000	1890.00000000000000000000	311.00000000000000000000	4.00000000000000000000	4.00000000000000000000	4.00000000000000000000	4.00000000000000000000	4.00000000000000000000	4.00000000000000000000	4.00000000000000000000	4.00000000000000000000	4.00000000000000000000	4.00000000000000000000	4.00000000000000000000	4.00000000000000000000	4.00000000000000000000	4.00000000000000000000	4.00000000000000000000	4.00000000000000000000
17.00000000000000000000	0.00000000000000000000	4161.53857421875000000000	4150.25634765625000000000	4186.66650390625000000000	4151.28173828125000000000	4162.56396484375000000000	4163.07666015625000000000	4178.46142578125000000000	4176.41015625000000000000	4173.33300781250000000000	4193.84619140625000000000	4153.33300781250000000000	4258.46142578125000000000	4147.69238281250000000000	4164.61523437500000000000	0.00000000000000000000	10247.00000000000000000000	10227.00000000000000000000	0.00000000000000000000	0.00000000000000000000	0.00000000000000000000	1890.00000000000000000000	318.00000000000000000000	4.00000000000000000000	4.00000000000000000000	4.00000000000000000000	4.00000000000000000000	4.00000000000000000000	4.00000000000000000000	4.00000000000000000000	4.00000000000000000000	4.00000000000000000000	4.00000000000000000000	4.00000000000000000000	4.00000000000000000000	4.00000000000000000000	4.00000000000000000000	4.00000000000000000000	4.00000000000000000000
18.00000000000000000000	0.00000000000000000000	4175.89746093750000000000	4144.10253906250000000000	4202.05126953125000000000	4166.66650390625000000000	4169.74365234375000000000	4174.35888671875000000000	4190.76904296875000000000	4190.25634765625000000000	4170.25634765625000000000	4176.41015625000000000000	4139.48730468750000000000	4269.23046875000000000000	4142.56396484375000000000	4175.89746093750000000000	0.00000000000000000000	10247.00000000000000000000	10227.00000000000000000000	0.00000000000000000000	0.00000000000000000000	0.00000000000000000000	1890.00000000000000000000	325.00000000000000000000	4.00000000000000000000	4.00000000000000000000	4.00000000000000000000	4.00000000000000000000	4.00000000000000000000	4.00000000000000000000	4.00000000000000000000	4.00000000000000000000	4.00000000000000000000	4.00000000000000000000	4.00000000000000000000	4.00000000000000000000	4.00000000000000000000	4.00000000000000000000	4.00000000000000000000	4.00000000000000000000
19.00000000000000000000	0.00000000000000000000	4162.56396484375000000000	4134.87158203125000000000	4186.15380859375000000000	4154.35888671875000000000	4176.41015625000000000000	4181.53857421875000000000	4199.48730468750000000000	4190.76904296875000000000	4161.53857421875000000000	4183.07666015625000000000	4154.87158203125000000000	4261.02539062500000000000	4130.25634765625000000000	4163.58984375000000000000	0.00000000000000000000	10247.00000000000000000000	10227.00000000000000000000	0.00000000000000000000	0.00000000000000000000	0.00000000000000000000	1890.00000000000000000000	334.00000000000000000000	4.00000000000000000000	4.00000000000000000000	4.00000000000000000000	4.00000000000000000000	4.00000000000000000000	4.00000000000000000000	4.00000000000000000000	4.00000000000000000000	4.00000000000000000000	4.00000000000000000000	4.00000000000000000000	4.00000000000000000000	4.00000000000000000000	4.00000000000000000000	4.00000000000000000000	4.00000000000000000000
20.00000000000000000000	0.00000000000000000000	4162.56396484375000000000	4132.30761718750000000000	4174.87158203125000000000	4135.38427734375000000000	4174.35888671875000000000	4185.12792968750000000000	4197.43603515625000000000	4177.43603515625000000000	4167.17919921875000000000	4199.48730468750000000000	4177.94873046875000000000	4257.94873046875000000000	4124.61523437500000000000	4147.69238281250000000000	0.00000000000000000000	10247.00000000000000000000	10227.00000000000000000000	0.00000000000000000000	0.00000000000000000000	0.00000000000000000000	1890.00000000000000000000	341.00000000000000000000	4.00000000000000000000	4.00000000000000000000	4.00000000000000000000	4.00000000000000000000	4.00000000000000000000	4.00000000000000000000	4.00000000000000000000	4.00000000000000000000	4.00000000000000000000	4.00000000000000000000	4.00000000000000000000	4.00000000000000000000	4.00000000000000000000	4.00000000000000000000	4.00000000000000000000	4.00000000000000000000
21.00000000000000000000	0.00000000000000000000	4162.56396484375000000000	4164.61523437500000000000	4181.02539062500000000000	4150.76904296875000000000	4196.41015625000000000000	4193.33300781250000000000	4202.05126953125000000000	4193.84619140625000000000	4207.17919921875000000000	4222.05126953125000000000	4179.48730468750000000000	4265.64111328125000000000	4160.51269531250000000000	4167.69238281250000000000	0.00000000000000000000	10246.00000000000000000000	10228.00000000000000000000	0.00000000000000000000	0.00000000000000000000	0.00000000000000000000	1890.00000000000000000000	348.00000000000000000000	4.00000000000000000000	4.00000000000000000000	4.00000000000000000000	4.00000000000000000000	4.00000000000000000000	4.00000000000000000000	4.00000000000000000000	4.00000000000000000000	4.00000000000000000000	4.00000000000000000000	4.00000000000000000000	4.00000000000000000000	4.00000000000000000000	4.00000000000000000000	4.00000000000000000000	4.00000000000000000000
22.00000000000000000000	0.00000000000000000000	4166.15380859375000000000	4164.10253906250000000000	4189.23046875000000000000	4152.30761718750000000000	4178.97412109375000000000	4167.69238281250000000000	4185.12792968750000000000	4189.74365234375000000000	4204.61523437500000000000	4217.94873046875000000000	4164.61523437500000000000	4272.30761718750000000000	4172.82031250000000000000	4176.41015625000000000000	0.00000000000000000000	10246.00000000000000000000	10228.00000000000000000000	0.00000000000000000000	0.00000000000000000000	0.00000000000000000000	1890.00000000000000000000	357.00000000000000000000	4.00000000000000000000	4.00000000000000000000	4.00000000000000000000	4.00000000000000000000	4.00000000000000000000	4.00000000000000000000	4.00000000000000000000	4.00000000000000000000	4.00000000000000000000	4.00000000000000000000	4.00000000000000000000	4.00000000000000000000	4.00000000000000000000	4.00000000000000000000	4.00000000000000000000	4.00000000000000000000
23.00000000000000000000	0.00000000000000000000	4169.23046875000000000000	4140.51269531250000000000	4190.25634765625000000000	4146.66650390625000000000	4138.46142578125000000000	4143.58984375000000000000	4164.10253906250000000000	4160.00000000000000000000	4158.97412109375000000000	4183.07666015625000000000	4157.94873046875000000000	4269.23046875000000000000	4149.23046875000000000000	4168.20507812500000000000	0.00000000000000000000	10246.00000000000000000000	10227.00000000000000000000	0.00000000000000000000	0.00000000000000000000	0.00000000000000000000	1890.00000000000000000000	365.00000000000000000000	4.00000000000000000000	4.00000000000000000000	4.00000000000000000000	4.00000000000000000000	4.00000000000000000000	4.00000000000000000000	4.00000000000000000000	4.00000000000000000000	4.00000000000000000000	4.00000000000000000000	4.00000000000000000000	4.00000000000000000000	4.00000000000000000000	4.00000000000000000000	4.00000000000000000000	4.00000000000000000000
24.00000000000000000000	0.00000000000000000000	4154.87158203125000000000	4158.46142578125000000000	4177.94873046875000000000	4168.20507812500000000000	4158.46142578125000000000	4159.48730468750000000000	4172.30761718750000000000	4169.74365234375000000000	4158.97412109375000000000	4178.97412109375000000000	4172.30761718750000000000	4263.58984375000000000000	4151.79492187500000000000	4174.35888671875000000000	0.00000000000000000000	10246.00000000000000000000	10227.00000000000000000000	0.00000000000000000000	0.00000000000000000000	0.00000000000000000000	1890.00000000000000000000	373.00000000000000000000	4.00000000000000000000	4.00000000000000000000	4.00000000000000000000	4.00000000000000000000	4.00000000000000000000	4.00000000000000000000	4.00000000000000000000	4.00000000000000000000	4.00000000000000000000	4.00000000000000000000	4.00000000000000000000	4.00000000000000000000	4.00000000000000000000	4.00000000000000000000	4.00000000000000000000	4.00000000000000000000
25.00000000000000000000	0.00000000000000000000	4172.82031250000000000000	4178.46142578125000000000	4182.05126953125000000000	4181.53857421875000000000	4189.74365234375000000000	4170.76904296875000000000	4178.97412109375000000000	4182.05126953125000000000	4179.48730468750000000000	4206.66650390625000000000	4192.82031250000000000000	4266.66650390625000000000	4167.69238281250000000000	4172.30761718750000000000	0.00000000000000000000	10248.00000000000000000000	10227.00000000000000000000	0.00000000000000000000	0.00000000000000000000	0.00000000000000000000	1890.00000000000000000000	382.00000000000000000000	4.00000000000000000000	4.00000000000000000000	4.00000000000000000000	4.00000000000000000000	4.00000000000000000000	4.00000000000000000000	4.00000000000000000000	4.00000000000000000000	4.00000000000000000000	4.00000000000000000000	4.00000000000000000000	4.00000000000000000000	4.00000000000000000000	4.00000000000000000000	4.00000000000000000000	4.00000000000000000000
26.00000000000000000000	0.00000000000000000000	4178.46142578125000000000	4183.07666015625000000000	4189.74365234375000000000	4180.00000000000000000000	4195.89746093750000000000	4173.33300781250000000000	4186.66650390625000000000	4180.00000000000000000000	4184.61523437500000000000	4228.71777343750000000000	4207.69238281250000000000	4267.69238281250000000000	4178.97412109375000000000	4166.15380859375000000000	0.00000000000000000000	10248.00000000000000000000	10227.00000000000000000000	0.00000000000000000000	0.00000000000000000000	0.00000000000000000000	1890.00000000000000000000	390.00000000000000000000	4.00000000000000000000	4.00000000000000000000	4.00000000000000000000	4.00000000000000000000	4.00000000000000000000	4.00000000000000000000	4.00000000000000000000	4.00000000000000000000	4.00000000000000000000	4.00000000000000000000	4.00000000000000000000	4.00000000000000000000	4.00000000000000000000	4.00000000000000000000	4.00000000000000000000	4.00000000000000000000
27.00000000000000000000	0.00000000000000000000	4170.76904296875000000000	4183.07666015625000000000	4189.23046875000000000000	4168.20507812500000000000	4175.38427734375000000000	4168.71777343750000000000	4190.76904296875000000000	4180.51269531250000000000	4174.87158203125000000000	4206.66650390625000000000	4174.35888671875000000000	4265.12792968750000000000	4167.69238281250000000000	4162.05126953125000000000	0.00000000000000000000	10247.00000000000000000000	10228.00000000000000000000	0.00000000000000000000	0.00000000000000000000	0.00000000000000000000	1890.00000000000000000000	398.00000000000000000000	4.00000000000000000000	4.00000000000000000000	4.00000000000000000000	4.00000000000000000000	4.00000000000000000000	4.00000000000000000000	4.00000000000000000000	4.00000000000000000000	4.00000000000000000000	4.00000000000000000000	4.00000000000000000000	4.00000000000000000000	4.00000000000000000000	4.00000000000000000000	4.00000000000000000000	4.00000000000000000000
28.00000000000000000000	0.00000000000000000000	4182.56396484375000000000	4180.51269531250000000000	4196.41015625000000000000	4152.30761718750000000000	4168.71777343750000000000	4173.84619140625000000000	4189.23046875000000000000	4179.48730468750000000000	4172.30761718750000000000	4190.76904296875000000000	4136.92285156250000000000	4267.69238281250000000000	4160.00000000000000000000	4168.71777343750000000000	0.00000000000000000000	10247.00000000000000000000	10228.00000000000000000000	0.00000000000000000000	0.00000000000000000000	0.00000000000000000000	1890.00000000000000000000	407.00000000000000000000	4.00000000000000000000	4.00000000000000000000	4.00000000000000000000	4.00000000000000000000	4.00000000000000000000	4.00000000000000000000	4.00000000000000000000	4.00000000000000000000	4.00000000000000000000	4.00000000000000000000	4.00000000000000000000	4.00000000000000000000	4.00000000000000000000	4.00000000000000000000	4.00000000000000000000	4.00000000000000000000
[truncated: 236 more rows]
