# Supplementary material for: Discriminating three motor imagery states of the same joint for brain-computer interface
Source: PeerJ. 2021 Aug 24;9:e12027. doi: 10.7717/peerj.12027 (PMC8395581; doi:10.7717/peerj.12027)
Supplement: Supplemental Information 1 [file peerj-09-12027-s001.zip › dataset/C/01-10-04.11.17.17.27.14.csv]

title:10	recorded:04.11.17 17.27.14	sampling:128	subject:01	labels:COUNTER INTERPOLATED AF3 F7 F3 FC5 T7 P7 O1 O2 P8 T8 FC6 F4 F8 AF4 RAW_CQ GYROX GYROY MARKER MARKER_HARDWARE SYNC TIME_STAMP_s TIME_STAMP_ms CQ_AF3 CQ_F7 CQ_F3 CQ_FC5 CQ_T7 CQ_P7 CQ_O1 CQ_O2 CQ_P8 CQ_T8 CQ_FC6 CQ_F4 CQ_F8 CQ_AF4 CQ_CMS CQ_DRL	chan:40	units:emotiv
7.00000000000000000000	0.00000000000000000000	4168.71777343750000000000	4172.82031250000000000000	4153.33300781250000000000	4192.82031250000000000000	4181.53857421875000000000	4164.10253906250000000000	4160.00000000000000000000	4157.43603515625000000000	4141.02539062500000000000	4151.79492187500000000000	4129.74365234375000000000	4145.12792968750000000000	4168.20507812500000000000	4165.64111328125000000000	3411.00000000000000000000	10246.00000000000000000000	10227.00000000000000000000	0.00000000000000000000	0.00000000000000000000	0.00000000000000000000	2696.00000000000000000000	185.00000000000000000000	0.00000000000000000000	0.00000000000000000000	0.00000000000000000000	0.00000000000000000000	0.00000000000000000000	0.00000000000000000000	0.00000000000000000000	4.00000000000000000000	0.00000000000000000000	0.00000000000000000000	0.00000000000000000000	0.00000000000000000000	0.00000000000000000000	0.00000000000000000000	0.00000000000000000000	0.00000000000000000000
8.00000000000000000000	0.00000000000000000000	4170.25634765625000000000	4167.69238281250000000000	4150.25634765625000000000	4197.43603515625000000000	4189.23046875000000000000	4172.30761718750000000000	4166.66650390625000000000	4157.43603515625000000000	4153.84619140625000000000	4168.71777343750000000000	4164.10253906250000000000	4148.71777343750000000000	4175.89746093750000000000	4170.25634765625000000000	3434.00000000000000000000	10246.00000000000000000000	10227.00000000000000000000	0.00000000000000000000	0.00000000000000000000	0.00000000000000000000	2696.00000000000000000000	192.00000000000000000000	0.00000000000000000000	0.00000000000000000000	0.00000000000000000000	0.00000000000000000000	0.00000000000000000000	0.00000000000000000000	0.00000000000000000000	4.00000000000000000000	4.00000000000000000000	0.00000000000000000000	0.00000000000000000000	0.00000000000000000000	0.00000000000000000000	0.00000000000000000000	0.00000000000000000000	0.00000000000000000000
9.00000000000000000000	0.00000000000000000000	4164.10253906250000000000	4173.84619140625000000000	4150.25634765625000000000	4208.20507812500000000000	4195.38427734375000000000	4174.35888671875000000000	4171.79492187500000000000	4166.66650390625000000000	4166.66650390625000000000	4175.89746093750000000000	4192.30761718750000000000	4146.66650390625000000000	4186.66650390625000000000	4176.92285156250000000000	2985.00000000000000000000	10247.00000000000000000000	10227.00000000000000000000	0.00000000000000000000	0.00000000000000000000	0.00000000000000000000	2696.00000000000000000000	199.00000000000000000000	0.00000000000000000000	0.00000000000000000000	0.00000000000000000000	0.00000000000000000000	0.00000000000000000000	0.00000000000000000000	0.00000000000000000000	4.00000000000000000000	4.00000000000000000000	4.00000000000000000000	0.00000000000000000000	0.00000000000000000000	0.00000000000000000000	0.00000000000000000000	0.00000000000000000000	0.00000000000000000000
10.00000000000000000000	0.00000000000000000000	4174.35888671875000000000	4169.23046875000000000000	4155.89746093750000000000	4208.71777343750000000000	4181.53857421875000000000	4165.12792968750000000000	4166.15380859375000000000	4163.07666015625000000000	4148.71777343750000000000	4160.51269531250000000000	4160.00000000000000000000	4144.10253906250000000000	4166.15380859375000000000	4161.53857421875000000000	3503.00000000000000000000	10247.00000000000000000000	10227.00000000000000000000	0.00000000000000000000	0.00000000000000000000	0.00000000000000000000	2696.00000000000000000000	207.00000000000000000000	0.00000000000000000000	0.00000000000000000000	0.00000000000000000000	0.00000000000000000000	0.00000000000000000000	0.00000000000000000000	0.00000000000000000000	4.00000000000000000000	4.00000000000000000000	4.00000000000000000000	4.00000000000000000000	0.00000000000000000000	0.00000000000000000000	0.00000000000000000000	0.00000000000000000000	0.00000000000000000000
11.00000000000000000000	0.00000000000000000000	4170.25634765625000000000	4181.53857421875000000000	4156.92285156250000000000	4214.35888671875000000000	4192.30761718750000000000	4174.35888671875000000000	4172.82031250000000000000	4171.28173828125000000000	4149.74365234375000000000	4164.61523437500000000000	4150.76904296875000000000	4155.89746093750000000000	4179.48730468750000000000	4176.41015625000000000000	3323.00000000000000000000	10247.00000000000000000000	10226.00000000000000000000	0.00000000000000000000	0.00000000000000000000	0.00000000000000000000	2696.00000000000000000000	214.00000000000000000000	0.00000000000000000000	0.00000000000000000000	0.00000000000000000000	0.00000000000000000000	0.00000000000000000000	0.00000000000000000000	0.00000000000000000000	4.00000000000000000000	4.00000000000000000000	4.00000000000000000000	4.00000000000000000000	4.00000000000000000000	0.00000000000000000000	0.00000000000000000000	0.00000000000000000000	0.00000000000000000000
12.00000000000000000000	0.00000000000000000000	4178.97412109375000000000	4190.76904296875000000000	4160.00000000000000000000	4216.92285156250000000000	4193.33300781250000000000	4164.61523437500000000000	4164.61523437500000000000	4171.28173828125000000000	4157.94873046875000000000	4163.58984375000000000000	4170.76904296875000000000	4162.56396484375000000000	4191.79492187500000000000	4198.97412109375000000000	2705.00000000000000000000	10247.00000000000000000000	10226.00000000000000000000	0.00000000000000000000	0.00000000000000000000	0.00000000000000000000	2696.00000000000000000000	222.00000000000000000000	0.00000000000000000000	0.00000000000000000000	0.00000000000000000000	0.00000000000000000000	0.00000000000000000000	0.00000000000000000000	0.00000000000000000000	4.00000000000000000000	4.00000000000000000000	4.00000000000000000000	4.00000000000000000000	4.00000000000000000000	4.00000000000000000000	0.00000000000000000000	0.00000000000000000000	0.00000000000000000000
13.00000000000000000000	0.00000000000000000000	4177.94873046875000000000	4189.74365234375000000000	4160.00000000000000000000	4209.23046875000000000000	4191.79492187500000000000	4162.56396484375000000000	4164.61523437500000000000	4167.69238281250000000000	4160.51269531250000000000	4164.61523437500000000000	4179.48730468750000000000	4150.25634765625000000000	4190.76904296875000000000	4195.38427734375000000000	2588.00000000000000000000	10249.00000000000000000000	10226.00000000000000000000	0.00000000000000000000	0.00000000000000000000	0.00000000000000000000	2696.00000000000000000000	229.00000000000000000000	0.00000000000000000000	0.00000000000000000000	0.00000000000000000000	0.00000000000000000000	0.00000000000000000000	0.00000000000000000000	0.00000000000000000000	4.00000000000000000000	4.00000000000000000000	4.00000000000000000000	4.00000000000000000000	4.00000000000000000000	4.00000000000000000000	4.00000000000000000000	0.00000000000000000000	0.00000000000000000000
14.00000000000000000000	0.00000000000000000000	4162.05126953125000000000	4175.38427734375000000000	4152.82031250000000000000	4197.43603515625000000000	4190.76904296875000000000	4172.30761718750000000000	4172.82031250000000000000	4163.58984375000000000000	4151.28173828125000000000	4173.33300781250000000000	4173.84619140625000000000	4144.10253906250000000000	4190.76904296875000000000	4173.84619140625000000000	3503.00000000000000000000	10249.00000000000000000000	10226.00000000000000000000	0.00000000000000000000	0.00000000000000000000	0.00000000000000000000	2696.00000000000000000000	236.00000000000000000000	0.00000000000000000000	0.00000000000000000000	0.00000000000000000000	0.00000000000000000000	0.00000000000000000000	0.00000000000000000000	0.00000000000000000000	4.00000000000000000000	4.00000000000000000000	4.00000000000000000000	4.00000000000000000000	4.00000000000000000000	4.00000000000000000000	4.00000000000000000000	0.00000000000000000000	0.00000000000000000000
15.00000000000000000000	0.00000000000000000000	4172.30761718750000000000	4162.05126953125000000000	4158.46142578125000000000	4192.82031250000000000000	4180.51269531250000000000	4164.61523437500000000000	4166.66650390625000000000	4158.46142578125000000000	4142.56396484375000000000	4168.71777343750000000000	4156.92285156250000000000	4149.23046875000000000000	4169.23046875000000000000	4163.58984375000000000000	3323.00000000000000000000	10247.00000000000000000000	10228.00000000000000000000	0.00000000000000000000	0.00000000000000000000	0.00000000000000000000	2696.00000000000000000000	244.00000000000000000000	0.00000000000000000000	0.00000000000000000000	0.00000000000000000000	0.00000000000000000000	0.00000000000000000000	0.00000000000000000000	0.00000000000000000000	4.00000000000000000000	4.00000000000000000000	4.00000000000000000000	4.00000000000000000000	4.00000000000000000000	4.00000000000000000000	4.00000000000000000000	0.00000000000000000000	0.00000000000000000000
16.00000000000000000000	0.00000000000000000000	4169.23046875000000000000	4170.25634765625000000000	4164.61523437500000000000	4204.61523437500000000000	4192.82031250000000000000	4170.25634765625000000000	4172.82031250000000000000	4171.79492187500000000000	4159.48730468750000000000	4178.97412109375000000000	4154.35888671875000000000	4148.20507812500000000000	4165.12792968750000000000	4175.38427734375000000000	0.00000000000000000000	10247.00000000000000000000	10228.00000000000000000000	0.00000000000000000000	0.00000000000000000000	0.00000000000000000000	2696.00000000000000000000	251.00000000000000000000	0.00000000000000000000	0.00000000000000000000	0.00000000000000000000	0.00000000000000000000	0.00000000000000000000	0.00000000000000000000	0.00000000000000000000	4.00000000000000000000	4.00000000000000000000	4.00000000000000000000	4.00000000000000000000	4.00000000000000000000	4.00000000000000000000	4.00000000000000000000	0.00000000000000000000	0.00000000000000000000
17.00000000000000000000	0.00000000000000000000	4168.71777343750000000000	4166.66650390625000000000	4164.10253906250000000000	4211.79492187500000000000	4191.79492187500000000000	4166.66650390625000000000	4165.12792968750000000000	4166.66650390625000000000	4157.43603515625000000000	4174.35888671875000000000	4153.33300781250000000000	4144.61523437500000000000	4179.48730468750000000000	4170.76904296875000000000	0.00000000000000000000	10247.00000000000000000000	10228.00000000000000000000	0.00000000000000000000	0.00000000000000000000	0.00000000000000000000	2696.00000000000000000000	259.00000000000000000000	0.00000000000000000000	0.00000000000000000000	0.00000000000000000000	0.00000000000000000000	0.00000000000000000000	0.00000000000000000000	0.00000000000000000000	4.00000000000000000000	4.00000000000000000000	4.00000000000000000000	4.00000000000000000000	4.00000000000000000000	4.00000000000000000000	4.00000000000000000000	0.00000000000000000000	0.00000000000000000000
18.00000000000000000000	0.00000000000000000000	4164.10253906250000000000	4170.25634765625000000000	4167.17919921875000000000	4206.15380859375000000000	4182.56396484375000000000	4160.00000000000000000000	4154.87158203125000000000	4159.48730468750000000000	4155.89746093750000000000	4156.92285156250000000000	4154.35888671875000000000	4143.58984375000000000000	4183.58984375000000000000	4160.51269531250000000000	0.00000000000000000000	10247.00000000000000000000	10228.00000000000000000000	0.00000000000000000000	0.00000000000000000000	0.00000000000000000000	2696.00000000000000000000	266.00000000000000000000	0.00000000000000000000	0.00000000000000000000	0.00000000000000000000	0.00000000000000000000	0.00000000000000000000	0.00000000000000000000	0.00000000000000000000	4.00000000000000000000	4.00000000000000000000	4.00000000000000000000	4.00000000000000000000	4.00000000000000000000	4.00000000000000000000	4.00000000000000000000	0.00000000000000000000	0.00000000000000000000
19.00000000000000000000	0.00000000000000000000	4151.28173828125000000000	4173.84619140625000000000	4166.66650390625000000000	4194.35888671875000000000	4180.51269531250000000000	4164.61523437500000000000	4154.87158203125000000000	4158.97412109375000000000	4160.00000000000000000000	4156.41015625000000000000	4168.20507812500000000000	4138.97412109375000000000	4170.25634765625000000000	4165.64111328125000000000	0.00000000000000000000	10248.00000000000000000000	10231.00000000000000000000	0.00000000000000000000	0.00000000000000000000	0.00000000000000000000	2696.00000000000000000000	273.00000000000000000000	0.00000000000000000000	0.00000000000000000000	0.00000000000000000000	0.00000000000000000000	0.00000000000000000000	0.00000000000000000000	0.00000000000000000000	4.00000000000000000000	4.00000000000000000000	4.00000000000000000000	4.00000000000000000000	4.00000000000000000000	4.00000000000000000000	4.00000000000000000000	0.00000000000000000000	0.00000000000000000000
20.00000000000000000000	0.00000000000000000000	4167.69238281250000000000	4157.94873046875000000000	4173.33300781250000000000	4189.74365234375000000000	4174.35888671875000000000	4163.58984375000000000000	4149.74365234375000000000	4145.64111328125000000000	4140.00000000000000000000	4163.07666015625000000000	4168.71777343750000000000	4132.30761718750000000000	4166.66650390625000000000	4168.20507812500000000000	0.00000000000000000000	10248.00000000000000000000	10231.00000000000000000000	0.00000000000000000000	0.00000000000000000000	0.00000000000000000000	2696.00000000000000000000	281.00000000000000000000	0.00000000000000000000	0.00000000000000000000	0.00000000000000000000	0.00000000000000000000	0.00000000000000000000	0.00000000000000000000	0.00000000000000000000	4.00000000000000000000	4.00000000000000000000	4.00000000000000000000	4.00000000000000000000	4.00000000000000000000	4.00000000000000000000	4.00000000000000000000	0.00000000000000000000	0.00000000000000000000
21.00000000000000000000	0.00000000000000000000	4168.71777343750000000000	4172.30761718750000000000	4183.58984375000000000000	4206.66650390625000000000	4191.79492187500000000000	4173.33300781250000000000	4164.61523437500000000000	4156.41015625000000000000	4147.17919921875000000000	4177.43603515625000000000	4163.58984375000000000000	4134.35888671875000000000	4186.15380859375000000000	4170.25634765625000000000	0.00000000000000000000	10248.00000000000000000000	10231.00000000000000000000	0.00000000000000000000	0.00000000000000000000	0.00000000000000000000	2696.00000000000000000000	288.00000000000000000000	0.00000000000000000000	0.00000000000000000000	0.00000000000000000000	0.00000000000000000000	0.00000000000000000000	0.00000000000000000000	0.00000000000000000000	4.00000000000000000000	4.00000000000000000000	4.00000000000000000000	4.00000000000000000000	4.00000000000000000000	4.00000000000000000000	4.00000000000000000000	0.00000000000000000000	0.00000000000000000000
22.00000000000000000000	0.00000000000000000000	4169.74365234375000000000	4182.05126953125000000000	4184.10253906250000000000	4209.74365234375000000000	4196.92285156250000000000	4175.89746093750000000000	4167.17919921875000000000	4161.53857421875000000000	4158.46142578125000000000	4170.25634765625000000000	4157.43603515625000000000	4136.41015625000000000000	4180.51269531250000000000	4165.64111328125000000000	0.00000000000000000000	10248.00000000000000000000	10231.00000000000000000000	0.00000000000000000000	0.00000000000000000000	0.00000000000000000000	2696.00000000000000000000	296.00000000000000000000	0.00000000000000000000	0.00000000000000000000	0.00000000000000000000	0.00000000000000000000	0.00000000000000000000	0.00000000000000000000	0.00000000000000000000	4.00000000000000000000	4.00000000000000000000	4.00000000000000000000	4.00000000000000000000	4.00000000000000000000	4.00000000000000000000	4.00000000000000000000	0.00000000000000000000	0.00000000000000000000
23.00000000000000000000	0.00000000000000000000	4173.33300781250000000000	4168.71777343750000000000	4177.94873046875000000000	4201.53857421875000000000	4182.56396484375000000000	4168.71777343750000000000	4160.00000000000000000000	4156.41015625000000000000	4151.79492187500000000000	4161.02539062500000000000	4153.33300781250000000000	4130.25634765625000000000	4173.84619140625000000000	4168.20507812500000000000	0.00000000000000000000	10249.00000000000000000000	10232.00000000000000000000	0.00000000000000000000	0.00000000000000000000	0.00000000000000000000	2696.00000000000000000000	303.00000000000000000000	0.00000000000000000000	0.00000000000000000000	0.00000000000000000000	0.00000000000000000000	0.00000000000000000000	0.00000000000000000000	0.00000000000000000000	4.00000000000000000000	4.00000000000000000000	4.00000000000000000000	4.00000000000000000000	4.00000000000000000000	4.00000000000000000000	4.00000000000000000000	0.00000000000000000000	0.00000000000000000000
24.00000000000000000000	0.00000000000000000000	4160.51269531250000000000	4158.46142578125000000000	4166.15380859375000000000	4202.05126953125000000000	4176.92285156250000000000	4162.56396484375000000000	4161.02539062500000000000	4160.51269531250000000000	4151.28173828125000000000	4167.17919921875000000000	4155.89746093750000000000	4130.76904296875000000000	4176.41015625000000000000	4169.74365234375000000000	0.00000000000000000000	10249.00000000000000000000	10232.00000000000000000000	0.00000000000000000000	0.00000000000000000000	0.00000000000000000000	2696.00000000000000000000	310.00000000000000000000	0.00000000000000000000	0.00000000000000000000	0.00000000000000000000	0.00000000000000000000	0.00000000000000000000	0.00000000000000000000	0.00000000000000000000	4.00000000000000000000	4.00000000000000000000	4.00000000000000000000	4.00000000000000000000	4.00000000000000000000	4.00000000000000000000	4.00000000000000000000	0.00000000000000000000	0.00000000000000000000
25.00000000000000000000	0.00000000000000000000	4168.71777343750000000000	4156.41015625000000000000	4165.12792968750000000000	4194.87158203125000000000	4175.38427734375000000000	4162.56396484375000000000	4156.41015625000000000000	4161.02539062500000000000	4155.89746093750000000000	4166.15380859375000000000	4152.30761718750000000000	4132.30761718750000000000	4159.48730468750000000000	4151.79492187500000000000	0.00000000000000000000	10247.00000000000000000000	10231.00000000000000000000	0.00000000000000000000	0.00000000000000000000	0.00000000000000000000	2696.00000000000000000000	318.00000000000000000000	0.00000000000000000000	0.00000000000000000000	0.00000000000000000000	0.00000000000000000000	0.00000000000000000000	0.00000000000000000000	0.00000000000000000000	4.00000000000000000000	4.00000000000000000000	4.00000000000000000000	4.00000000000000000000	4.00000000000000000000	4.00000000000000000000	4.00000000000000000000	0.00000000000000000000	0.00000000000000000000
26.00000000000000000000	0.00000000000000000000	4166.15380859375000000000	4174.87158203125000000000	4167.69238281250000000000	4191.79492187500000000000	4187.69238281250000000000	4181.02539062500000000000	4166.15380859375000000000	4170.76904296875000000000	4167.69238281250000000000	4178.46142578125000000000	4165.64111328125000000000	4132.30761718750000000000	4168.71777343750000000000	4160.00000000000000000000	0.00000000000000000000	10247.00000000000000000000	10231.00000000000000000000	0.00000000000000000000	0.00000000000000000000	0.00000000000000000000	2696.00000000000000000000	325.00000000000000000000	0.00000000000000000000	0.00000000000000000000	0.00000000000000000000	0.00000000000000000000	0.00000000000000000000	0.00000000000000000000	0.00000000000000000000	4.00000000000000000000	4.00000000000000000000	4.00000000000000000000	4.00000000000000000000	4.00000000000000000000	4.00000000000000000000	4.00000000000000000000	0.00000000000000000000	0.00000000000000000000
27.00000000000000000000	0.00000000000000000000	4164.61523437500000000000	4168.71777343750000000000	4166.66650390625000000000	4193.33300781250000000000	4181.02539062500000000000	4172.82031250000000000000	4161.53857421875000000000	4159.48730468750000000000	4152.82031250000000000000	4177.43603515625000000000	4167.69238281250000000000	4136.92285156250000000000	4162.56396484375000000000	4170.25634765625000000000	0.00000000000000000000	10247.00000000000000000000	10230.00000000000000000000	0.00000000000000000000	0.00000000000000000000	0.00000000000000000000	2696.00000000000000000000	333.00000000000000000000	0.00000000000000000000	0.00000000000000000000	0.00000000000000000000	0.00000000000000000000	0.00000000000000000000	0.00000000000000000000	0.00000000000000000000	4.00000000000000000000	4.00000000000000000000	4.00000000000000000000	4.00000000000000000000	4.00000000000000000000	4.00000000000000000000	4.00000000000000000000	0.00000000000000000000	0.00000000000000000000
28.00000000000000000000	0.00000000000000000000	4169.23046875000000000000	4155.38427734375000000000	4173.33300781250000000000	4194.87158203125000000000	4173.33300781250000000000	4158.97412109375000000000	4154.35888671875000000000	4149.23046875000000000000	4145.64111328125000000000	4171.28173828125000000000	4148.71777343750000000000	4133.84619140625000000000	4144.61523437500000000000	4161.53857421875000000000	0.00000000000000000000	10247.00000000000000000000	10230.00000000000000000000	0.00000000000000000000	0.00000000000000000000	0.00000000000000000000	2696.00000000000000000000	340.00000000000000000000	0.00000000000000000000	0.00000000000000000000	0.00000000000000000000	0.00000000000000000000	0.00000000000000000000	0.00000000000000000000	0.00000000000000000000	4.00000000000000000000	4.00000000000000000000	4.00000000000000000000	4.00000000000000000000	4.00000000000000000000	4.00000000000000000000	4.00000000000000000000	0.00000000000000000000	0.00000000000000000000
29.00000000000000000000	0.00000000000000000000	4160.51269531250000000000	4168.20507812500000000000	4177.94873046875000000000	4210.25634765625000000000	4182.56396484375000000000	4168.20507812500000000000	4166.66650390625000000000	4168.71777343750000000000	4166.15380859375000000000	4176.41015625000000000000	4145.64111328125000000000	4128.20507812500000000000	4172.82031250000000000000	4161.53857421875000000000	0.00000000000000000000	10249.00000000000000000000	10228.00000000000000000000	0.00000000000000000000	0.00000000000000000000	0.00000000000000000000	2696.00000000000000000000	348.00000000000000000000	0.00000000000000000000	0.00000000000000000000	0.00000000000000000000	0.00000000000000000000	0.00000000000000000000	0.00000000000000000000	0.00000000000000000000	4.00000000000000000000	4.00000000000000000000	4.00000000000000000000	4.00000000000000000000	4.00000000000000000000	4.00000000000000000000	4.00000000000000000000	0.00000000000000000000	0.00000000000000000000
30.00000000000000000000	0.00000000000000000000	4166.66650390625000000000	4169.74365234375000000000	4181.53857421875000000000	4214.35888671875000000000	4170.25634765625000000000	4163.58984375000000000000	4166.15380859375000000000	4167.69238281250000000000	4154.35888671875000000000	4158.97412109375000000000	4149.23046875000000000000	4125.64111328125000000000	4176.92285156250000000000	4160.51269531250000000000	0.00000000000000000000	10249.00000000000000000000	10228.00000000000000000000	0.00000000000000000000	0.00000000000000000000	0.00000000000000000000	2696.00000000000000000000	355.00000000000000000000	0.00000000000000000000	0.00000000000000000000	0.00000000000000000000	0.00000000000000000000	0.00000000000000000000	0.00000000000000000000	0.00000000000000000000	4.00000000000000000000	4.00000000000000000000	4.00000000000000000000	4.00000000000000000000	4.00000000000000000000	4.00000000000000000000	4.00000000000000000000	0.00000000000000000000	0.00000000000000000000
31.00000000000000000000	0.00000000000000000000	4156.92285156250000000000	4172.82031250000000000000	4178.46142578125000000000	4201.02539062500000000000	4176.41015625000000000000	4168.20507812500000000000	4170.76904296875000000000	4164.10253906250000000000	4150.76904296875000000000	4164.61523437500000000000	4158.46142578125000000000	4122.05126953125000000000	4157.94873046875000000000	4160.00000000000000000000	0.00000000000000000000	10248.00000000000000000000	10228.00000000000000000000	0.00000000000000000000	0.00000000000000000000	0.00000000000000000000	2696.00000000000000000000	362.00000000000000000000	0.00000000000000000000	0.00000000000000000000	0.00000000000000000000	0.00000000000000000000	0.00000000000000000000	0.00000000000000000000	0.00000000000000000000	4.00000000000000000000	4.00000000000000000000	4.00000000000000000000	4.00000000000000000000	4.00000000000000000000	4.00000000000000000000	4.00000000000000000000	0.00000000000000000000	0.00000000000000000000
32.00000000000000000000	0.00000000000000000000	4155.38427734375000000000	4166.66650390625000000000	4168.20507812500000000000	4193.33300781250000000000	4186.66650390625000000000	4174.35888671875000000000	4172.82031250000000000000	4167.17919921875000000000	4164.61523437500000000000	4184.61523437500000000000	4155.89746093750000000000	4125.12792968750000000000	4153.33300781250000000000	4158.97412109375000000000	0.00000000000000000000	10248.00000000000000000000	10228.00000000000000000000	0.00000000000000000000	0.00000000000000000000	0.00000000000000000000	2696.00000000000000000000	370.00000000000000000000	0.00000000000000000000	0.00000000000000000000	0.00000000000000000000	0.00000000000000000000	0.00000000000000000000	0.00000000000000000000	0.00000000000000000000	4.00000000000000000000	4.00000000000000000000	4.00000000000000000000	4.00000000000000000000	4.00000000000000000000	4.00000000000000000000	4.00000000000000000000	0.00000000000000000000	0.00000000000000000000
33.00000000000000000000	0.00000000000000000000	4166.15380859375000000000	4149.23046875000000000000	4163.07666015625000000000	4198.97412109375000000000	4178.46142578125000000000	4164.61523437500000000000	4166.66650390625000000000	4166.15380859375000000000	4159.48730468750000000000	4176.41015625000000000000	4153.33300781250000000000	4129.74365234375000000000	4148.71777343750000000000	4162.05126953125000000000	0.00000000000000000000	10249.00000000000000000000	10228.00000000000000000000	0.00000000000000000000	0.00000000000000000000	0.00000000000000000000	2696.00000000000000000000	377.00000000000000000000	0.00000000000000000000	0.00000000000000000000	0.00000000000000000000	0.00000000000000000000	0.00000000000000000000	0.00000000000000000000	0.00000000000000000000	4.00000000000000000000	4.00000000000000000000	4.00000000000000000000	4.00000000000000000000	4.00000000000000000000	4.00000000000000000000	4.00000000000000000000	0.00000000000000000000	0.00000000000000000000
34.00000000000000000000	0.00000000000000000000	4152.82031250000000000000	4145.12792968750000000000	4152.82031250000000000000	4197.43603515625000000000	4171.28173828125000000000	4162.05126953125000000000	4163.07666015625000000000	4161.02539062500000000000	4148.71777343750000000000	4166.15380859375000000000	4156.41015625000000000000	4126.15380859375000000000	4143.07666015625000000000	4155.89746093750000000000	0.00000000000000000000	10249.00000000000000000000	10228.00000000000000000000	0.00000000000000000000	0.00000000000000000000	0.00000000000000000000	2696.00000000000000000000	385.00000000000000000000	0.00000000000000000000	0.00000000000000000000	0.00000000000000000000	0.00000000000000000000	0.00000000000000000000	0.00000000000000000000	0.00000000000000000000	4.00000000000000000000	4.00000000000000000000	4.00000000000000000000	4.00000000000000000000	4.00000000000000000000	4.00000000000000000000	4.00000000000000000000	0.00000000000000000000	0.00000000000000000000
35.00000000000000000000	0.00000000000000000000	4161.53857421875000000000	4152.30761718750000000000	4146.15380859375000000000	4193.33300781250000000000	4162.05126953125000000000	4155.89746093750000000000	4148.71777343750000000000	4143.07666015625000000000	4135.38427734375000000000	4156.92285156250000000000	4131.28173828125000000000	4121.53857421875000000000	4143.07666015625000000000	4141.02539062500000000000	0.00000000000000000000	10251.00000000000000000000	10228.00000000000000000000	0.00000000000000000000	0.00000000000000000000	0.00000000000000000000	2696.00000000000000000000	392.00000000000000000000	0.00000000000000000000	0.00000000000000000000	0.00000000000000000000	0.00000000000000000000	0.00000000000000000000	0.00000000000000000000	0.00000000000000000000	4.00000000000000000000	4.00000000000000000000	4.00000000000000000000	4.00000000000000000000	4.00000000000000000000	4.00000000000000000000	4.00000000000000000000	0.00000000000000000000	0.00000000000000000000
36.00000000000000000000	0.00000000000000000000	4167.17919921875000000000	4175.89746093750000000000	4150.25634765625000000000	4209.23046875000000000000	4175.89746093750000000000	4163.58984375000000000000	4154.87158203125000000000	4153.84619140625000000000	4146.15380859375000000000	4171.28173828125000000000	4136.92285156250000000000	4129.23046875000000000000	4155.89746093750000000000	4162.56396484375000000000	0.00000000000000000000	10251.00000000000000000000	10228.00000000000000000000	0.00000000000000000000	0.00000000000000000000	0.00000000000000000000	2696.00000000000000000000	399.00000000000000000000	0.00000000000000000000	0.00000000000000000000	0.00000000000000000000	0.00000000000000000000	0.00000000000000000000	0.00000000000000000000	0.00000000000000000000	4.00000000000000000000	4.00000000000000000000	4.00000000000000000000	4.00000000000000000000	4.00000000000000000000	4.00000000000000000000	4.00000000000000000000	0.00000000000000000000	0.00000000000000000000
37.00000000000000000000	0.00000000000000000000	4165.12792968750000000000	4171.79492187500000000000	4152.82031250000000000000	4210.25634765625000000000	4181.02539062500000000000	4163.58984375000000000000	4162.05126953125000000000	4168.71777343750000000000	4153.33300781250000000000	4180.00000000000000000000	4168.71777343750000000000	4138.46142578125000000000	4153.33300781250000000000	4175.89746093750000000000	0.00000000000000000000	10248.00000000000000000000	10230.00000000000000000000	0.00000000000000000000	0.00000000000000000000	0.00000000000000000000	2696.00000000000000000000	407.00000000000000000000	0.00000000000000000000	0.00000000000000000000	0.00000000000000000000	0.00000000000000000000	0.00000000000000000000	0.00000000000000000000	0.00000000000000000000	4.00000000000000000000	4.00000000000000000000	4.00000000000000000000	4.00000000000000000000	4.00000000000000000000	4.00000000000000000000	4.00000000000000000000	0.00000000000000000000	0.00000000000000000000
38.00000000000000000000	0.00000000000000000000	4168.71777343750000000000	4149.74365234375000000000	4147.17919921875000000000	4187.69238281250000000000	4160.00000000000000000000	4149.23046875000000000000	4149.74365234375000000000	4156.41015625000000000000	4131.79492187500000000000	4161.02539062500000000000	4163.07666015625000000000	4129.74365234375000000000	4146.15380859375000000000	4159.48730468750000000000	0.00000000000000000000	10248.00000000000000000000	10230.00000000000000000000	0.00000000000000000000	0.00000000000000000000	0.00000000000000000000	2696.00000000000000000000	414.00000000000000000000	0.00000000000000000000	0.00000000000000000000	0.00000000000000000000	0.00000000000000000000	0.00000000000000000000	0.00000000000000000000	0.00000000000000000000	4.00000000000000000000	4.00000000000000000000	4.00000000000000000000	4.00000000000000000000	4.00000000000000000000	4.00000000000000000000	4.00000000000000000000	0.00000000000000000000	0.00000000000000000000
39.00000000000000000000	0.00000000000000000000	4155.89746093750000000000	4149.23046875000000000000	4134.87158203125000000000	4190.76904296875000000000	4155.38427734375000000000	4152.82031250000000000000	4149.74365234375000000000	4150.76904296875000000000	4130.25634765625000000000	4170.25634765625000000000	4151.28173828125000000000	4121.53857421875000000000	4146.66650390625000000000	4161.53857421875000000000	0.00000000000000000000	10248.00000000000000000000	10230.00000000000000000000	0.00000000000000000000	0.00000000000000000000	0.00000000000000000000	2696.00000000000000000000	422.00000000000000000000	0.00000000000000000000	0.00000000000000000000	0.00000000000000000000	0.00000000000000000000	0.00000000000000000000	0.00000000000000000000	0.00000000000000000000	4.00000000000000000000	4.00000000000000000000	4.00000000000000000000	4.00000000000000000000	4.00000000000000000000	4.00000000000000000000	4.00000000000000000000	0.00000000000000000000	0.00000000000000000000
40.00000000000000000000	0.00000000000000000000	4166.15380859375000000000	4146.15380859375000000000	4140.00000000000000000000	4203.07666015625000000000	4156.92285156250000000000	4150.76904296875000000000	4152.82031250000000000000	4149.74365234375000000000	4135.89746093750000000000	4180.51269531250000000000	4159.48730468750000000000	4129.23046875000000000000	4131.79492187500000000000	4170.76904296875000000000	0.00000000000000000000	10248.00000000000000000000	10230.00000000000000000000	0.00000000000000000000	0.00000000000000000000	0.00000000000000000000	2696.00000000000000000000	429.00000000000000000000	0.00000000000000000000	0.00000000000000000000	0.00000000000000000000	0.00000000000000000000	0.00000000000000000000	0.00000000000000000000	0.00000000000000000000	4.00000000000000000000	4.00000000000000000000	4.00000000000000000000	4.00000000000000000000	4.00000000000000000000	4.00000000000000000000	4.00000000000000000000	0.00000000000000000000	0.00000000000000000000
41.00000000000000000000	0.00000000000000000000	4163.58984375000000000000	4139.48730468750000000000	4147.69238281250000000000	4187.17919921875000000000	4166.15380859375000000000	4149.74365234375000000000	4161.02539062500000000000	4158.46142578125000000000	4137.43603515625000000000	4158.97412109375000000000	4158.97412109375000000000	4134.87158203125000000000	4142.56396484375000000000	4170.25634765625000000000	0.00000000000000000000	10246.00000000000000000000	10230.00000000000000000000	0.00000000000000000000	0.00000000000000000000	0.00000000000000000000	2696.00000000000000000000	436.00000000000000000000	0.00000000000000000000	0.00000000000000000000	0.00000000000000000000	0.00000000000000000000	0.00000000000000000000	0.00000000000000000000	0.00000000000000000000	4.00000000000000000000	4.00000000000000000000	4.00000000000000000000	4.00000000000000000000	4.00000000000000000000	4.00000000000000000000	4.00000000000000000000	0.00000000000000000000	0.00000000000000000000
42.00000000000000000000	0.00000000000000000000	4153.33300781250000000000	4135.38427734375000000000	4141.02539062500000000000	4174.35888671875000000000	4161.53857421875000000000	4149.23046875000000000000	4158.97412109375000000000	4159.48730468750000000000	4131.79492187500000000000	4157.43603515625000000000	4134.35888671875000000000	4133.33300781250000000000	4146.15380859375000000000	4157.43603515625000000000	0.00000000000000000000	10246.00000000000000000000	10230.00000000000000000000	0.00000000000000000000	0.00000000000000000000	0.00000000000000000000	2696.00000000000000000000	444.00000000000000000000	0.00000000000000000000	0.00000000000000000000	0.00000000000000000000	0.00000000000000000000	0.00000000000000000000	0.00000000000000000000	0.00000000000000000000	4.00000000000000000000	4.00000000000000000000	4.00000000000000000000	4.00000000000000000000	4.00000000000000000000	4.00000000000000000000	4.00000000000000000000	0.00000000000000000000	0.00000000000000000000
43.00000000000000000000	0.00000000000000000000	4164.61523437500000000000	4136.41015625000000000000	4140.00000000000000000000	4188.71777343750000000000	4142.56396484375000000000	4147.69238281250000000000	4150.25634765625000000000	4146.66650390625000000000	4125.12792968750000000000	4218.97412109375000000000	4121.53857421875000000000	4130.76904296875000000000	4118.97412109375000000000	4150.76904296875000000000	0.00000000000000000000	10246.00000000000000000000	10230.00000000000000000000	0.00000000000000000000	0.00000000000000000000	0.00000000000000000000	2696.00000000000000000000	451.00000000000000000000	0.00000000000000000000	0.00000000000000000000	0.00000000000000000000	0.00000000000000000000	0.00000000000000000000	0.00000000000000000000	0.00000000000000000000	4.00000000000000000000	4.00000000000000000000	4.00000000000000000000	4.00000000000000000000	4.00000000000000000000	4.00000000000000000000	4.00000000000000000000	0.00000000000000000000	0.00000000000000000000
44.00000000000000000000	0.00000000000000000000	4154.35888671875000000000	4144.10253906250000000000	4140.51269531250000000000	4192.82031250000000000000	4153.33300781250000000000	4156.92285156250000000000	4156.92285156250000000000	4150.25634765625000000000	4133.84619140625000000000	4277.43603515625000000000	4138.97412109375000000000	4135.38427734375000000000	4119.48730468750000000000	4163.07666015625000000000	0.00000000000000000000	10246.00000000000000000000	10230.00000000000000000000	0.00000000000000000000	0.00000000000000000000	0.00000000000000000000	2696.00000000000000000000	459.00000000000000000000	0.00000000000000000000	0.00000000000000000000	0.00000000000000000000	0.00000000000000000000	0.00000000000000000000	0.00000000000000000000	0.00000000000000000000	4.00000000000000000000	4.00000000000000000000	4.00000000000000000000	4.00000000000000000000	4.00000000000000000000	4.00000000000000000000	4.00000000000000000000	0.00000000000000000000	0.00000000000000000000
45.00000000000000000000	0.00000000000000000000	4159.48730468750000000000	4131.79492187500000000000	4141.53857421875000000000	4179.48730468750000000000	4163.58984375000000000000	4150.76904296875000000000	4152.30761718750000000000	4148.20507812500000000000	4125.64111328125000000000	4273.33300781250000000000	4163.07666015625000000000	4132.82031250000000000000	4125.12792968750000000000	4153.33300781250000000000	0.00000000000000000000	10245.00000000000000000000	10231.00000000000000000000	0.00000000000000000000	0.00000000000000000000	0.00000000000000000000	2696.00000000000000000000	466.00000000000000000000	0.00000000000000000000	0.00000000000000000000	0.00000000000000000000	0.00000000000000000000	0.00000000000000000000	0.00000000000000000000	0.00000000000000000000	4.00000000000000000000	4.00000000000000000000	4.00000000000000000000	4.00000000000000000000	4.00000000000000000000	4.00000000000000000000	4.00000000000000000000	0.00000000000000000000	0.00000000000000000000
46.00000000000000000000	0.00000000000000000000	4163.58984375000000000000	4133.33300781250000000000	4146.15380859375000000000	4184.10253906250000000000	4169.74365234375000000000	4157.43603515625000000000	4156.41015625000000000000	4151.79492187500000000000	4125.12792968750000000000	4278.97412109375000000000	4164.10253906250000000000	4120.51269531250000000000	4128.71777343750000000000	4142.05126953125000000000	0.00000000000000000000	10245.00000000000000000000	10231.00000000000000000000	0.00000000000000000000	0.00000000000000000000	0.00000000000000000000	2696.00000000000000000000	473.00000000000000000000	0.00000000000000000000	0.00000000000000000000	0.00000000000000000000	0.00000000000000000000	0.00000000000000000000	0.00000000000000000000	0.00000000000000000000	4.00000000000000000000	4.00000000000000000000	4.00000000000000000000	4.00000000000000000000	4.00000000000000000000	4.00000000000000000000	4.00000000000000000000	0.00000000000000000000	0.00000000000000000000
47.00000000000000000000	0.00000000000000000000	4152.82031250000000000000	4141.02539062500000000000	4138.46142578125000000000	4188.20507812500000000000	4165.64111328125000000000	4159.48730468750000000000	4159.48730468750000000000	4156.41015625000000000000	4131.28173828125000000000	4293.84619140625000000000	4125.64111328125000000000	4119.48730468750000000000	4125.64111328125000000000	4144.10253906250000000000	0.00000000000000000000	10246.00000000000000000000	10230.00000000000000000000	0.00000000000000000000	0.00000000000000000000	0.00000000000000000000	2696.00000000000000000000	481.00000000000000000000	0.00000000000000000000	0.00000000000000000000	0.00000000000000000000	0.00000000000000000000	0.00000000000000000000	0.00000000000000000000	0.00000000000000000000	4.00000000000000000000	4.00000000000000000000	4.00000000000000000000	4.00000000000000000000	4.00000000000000000000	4.00000000000000000000	4.00000000000000000000	0.00000000000000000000	0.00000000000000000000
48.00000000000000000000	0.00000000000000000000	4158.46142578125000000000	4128.20507812500000000000	4128.20507812500000000000	4181.02539062500000000000	4142.05126953125000000000	4136.41015625000000000000	4143.07666015625000000000	4143.07666015625000000000	4118.97412109375000000000	4275.89746093750000000000	4117.94873046875000000000	4120.51269531250000000000	4120.00000000000000000000	4139.48730468750000000000	0.00000000000000000000	10246.00000000000000000000	10230.00000000000000000000	0.00000000000000000000	0.00000000000000000000	0.00000000000000000000	2696.00000000000000000000	488.00000000000000000000	0.00000000000000000000	0.00000000000000000000	0.00000000000000000000	0.00000000000000000000	0.00000000000000000000	0.00000000000000000000	0.00000000000000000000	4.00000000000000000000	4.00000000000000000000	4.00000000000000000000	4.00000000000000000000	4.00000000000000000000	4.00000000000000000000	4.00000000000000000000	0.00000000000000000000	0.00000000000000000000
49.00000000000000000000	0.00000000000000000000	4152.30761718750000000000	4132.30761718750000000000	4121.53857421875000000000	4190.76904296875000000000	4140.00000000000000000000	4134.87158203125000000000	4145.12792968750000000000	4142.56396484375000000000	4120.00000000000000000000	4272.82031250000000000000	4154.35888671875000000000	4117.94873046875000000000	4124.10253906250000000000	4133.84619140625000000000	0.00000000000000000000	10246.00000000000000000000	10230.00000000000000000000	0.00000000000000000000	0.00000000000000000000	0.00000000000000000000	2696.00000000000000000000	496.00000000000000000000	0.00000000000000000000	0.00000000000000000000	0.00000000000000000000	0.00000000000000000000	0.00000000000000000000	0.00000000000000000000	0.00000000000000000000	4.00000000000000000000	4.00000000000000000000	4.00000000000000000000	4.00000000000000000000	4.00000000000000000000	4.00000000000000000000	4.00000000000000000000	0.00000000000000000000	0.00000000000000000000
50.00000000000000000000	0.00000000000000000000	4157.43603515625000000000	4133.33300781250000000000	4131.79492187500000000000	4188.20507812500000000000	4146.66650390625000000000	4136.92285156250000000000	4142.56396484375000000000	4136.41015625000000000000	4118.46142578125000000000	4278.97412109375000000000	4144.61523437500000000000	4121.02539062500000000000	4116.41015625000000000000	4126.66650390625000000000	0.00000000000000000000	10246.00000000000000000000	10230.00000000000000000000	0.00000000000000000000	0.00000000000000000000	0.00000000000000000000	2696.00000000000000000000	503.00000000000000000000	0.00000000000000000000	0.00000000000000000000	0.00000000000000000000	0.00000000000000000000	0.00000000000000000000	0.00000000000000000000	0.00000000000000000000	4.00000000000000000000	4.00000000000000000000	4.00000000000000000000	4.00000000000000000000	4.00000000000000000000	4.00000000000000000000	4.00000000000000000000	0.00000000000000000000	0.00000000000000000000
51.00000000000000000000	0.00000000000000000000	4157.94873046875000000000	4134.35888671875000000000	4144.10253906250000000000	4175.38427734375000000000	4166.66650390625000000000	4148.20507812500000000000	4145.12792968750000000000	4141.53857421875000000000	4123.07666015625000000000	4285.12792968750000000000	4140.51269531250000000000	4128.20507812500000000000	4130.76904296875000000000	4140.51269531250000000000	0.00000000000000000000	10246.00000000000000000000	10229.00000000000000000000	0.00000000000000000000	0.00000000000000000000	0.00000000000000000000	2696.00000000000000000000	510.00000000000000000000	0.00000000000000000000	0.00000000000000000000	0.00000000000000000000	0.00000000000000000000	0.00000000000000000000	0.00000000000000000000	0.00000000000000000000	4.00000000000000000000	4.00000000000000000000	4.00000000000000000000	4.00000000000000000000	4.00000000000000000000	4.00000000000000000000	4.00000000000000000000	0.00000000000000000000	0.00000000000000000000
52.00000000000000000000	0.00000000000000000000	4147.17919921875000000000	4140.00000000000000000000	4137.94873046875000000000	4188.20507812500000000000	4174.87158203125000000000	4154.35888671875000000000	4154.87158203125000000000	4156.41015625000000000000	4132.82031250000000000000	4284.10253906250000000000	4148.71777343750000000000	4134.35888671875000000000	4142.05126953125000000000	4159.48730468750000000000	0.00000000000000000000	10246.00000000000000000000	10229.00000000000000000000	0.00000000000000000000	0.00000000000000000000	0.00000000000000000000	2696.00000000000000000000	518.00000000000000000000	0.00000000000000000000	0.00000000000000000000	0.00000000000000000000	0.00000000000000000000	0.00000000000000000000	0.00000000000000000000	0.00000000000000000000	4.00000000000000000000	4.00000000000000000000	4.00000000000000000000	4.00000000000000000000	4.00000000000000000000	4.00000000000000000000	4.00000000000000000000	0.00000000000000000000	0.00000000000000000000
53.00000000000000000000	0.00000000000000000000	4159.48730468750000000000	4141.53857421875000000000	4135.38427734375000000000	4200.00000000000000000000	4154.87158203125000000000	4141.53857421875000000000	4148.71777343750000000000	4147.69238281250000000000	4123.07666015625000000000	4278.46142578125000000000	4128.71777343750000000000	4130.76904296875000000000	4128.71777343750000000000	4154.35888671875000000000	0.00000000000000000000	10248.00000000000000000000	10228.00000000000000000000	0.00000000000000000000	0.00000000000000000000	0.00000000000000000000	2696.00000000000000000000	525.00000000000000000000	0.00000000000000000000	0.00000000000000000000	0.00000000000000000000	0.00000000000000000000	0.00000000000000000000	0.00000000000000000000	0.00000000000000000000	4.00000000000000000000	4.00000000000000000000	4.00000000000000000000	4.00000000000000000000	4.00000000000000000000	4.00000000000000000000	4.00000000000000000000	0.00000000000000000000	0.00000000000000000000
54.00000000000000000000	0.00000000000000000000	4161.02539062500000000000	4154.87158203125000000000	4139.48730468750000000000	4183.07666015625000000000	4165.64111328125000000000	4150.25634765625000000000	4155.38427734375000000000	4146.66650390625000000000	4129.23046875000000000000	4300.51269531250000000000	4151.28173828125000000000	4128.71777343750000000000	4148.20507812500000000000	4147.17919921875000000000	0.00000000000000000000	10248.00000000000000000000	10228.00000000000000000000	0.00000000000000000000	0.00000000000000000000	0.00000000000000000000	2696.00000000000000000000	533.00000000000000000000	0.00000000000000000000	0.00000000000000000000	0.00000000000000000000	0.00000000000000000000	0.00000000000000000000	0.00000000000000000000	0.00000000000000000000	4.00000000000000000000	4.00000000000000000000	4.00000000000000000000	4.00000000000000000000	4.00000000000000000000	4.00000000000000000000	4.00000000000000000000	0.00000000000000000000	0.00000000000000000000
55.00000000000000000000	0.00000000000000000000	4162.56396484375000000000	4141.53857421875000000000	4137.94873046875000000000	4155.38427734375000000000	4172.82031250000000000000	4153.84619140625000000000	4148.71777343750000000000	4143.58984375000000000000	4128.20507812500000000000	4297.94873046875000000000	4168.71777343750000000000	4132.30761718750000000000	4153.84619140625000000000	4134.35888671875000000000	0.00000000000000000000	10247.00000000000000000000	10228.00000000000000000000	0.00000000000000000000	0.00000000000000000000	0.00000000000000000000	2696.00000000000000000000	540.00000000000000000000	0.00000000000000000000	0.00000000000000000000	0.00000000000000000000	0.00000000000000000000	0.00000000000000000000	0.00000000000000000000	0.00000000000000000000	4.00000000000000000000	4.00000000000000000000	4.00000000000000000000	4.00000000000000000000	4.00000000000000000000	4.00000000000000000000	4.00000000000000000000	0.00000000000000000000	0.00000000000000000000
56.00000000000000000000	0.00000000000000000000	4153.84619140625000000000	4140.00000000000000000000	4134.87158203125000000000	4150.25634765625000000000	4155.38427734375000000000	4149.74365234375000000000	4141.02539062500000000000	4137.43603515625000000000	4124.10253906250000000000	4285.12792968750000000000	4147.69238281250000000000	4125.64111328125000000000	4142.05126953125000000000	4124.10253906250000000000	0.00000000000000000000	10247.00000000000000000000	10228.00000000000000000000	0.00000000000000000000	0.00000000000000000000	0.00000000000000000000	2696.00000000000000000000	547.00000000000000000000	0.00000000000000000000	0.00000000000000000000	0.00000000000000000000	0.00000000000000000000	0.00000000000000000000	0.00000000000000000000	0.00000000000000000000	4.00000000000000000000	4.00000000000000000000	4.00000000000000000000	4.00000000000000000000	4.00000000000000000000	4.00000000000000000000	4.00000000000000000000	0.00000000000000000000	0.00000000000000000000
57.00000000000000000000	0.00000000000000000000	4141.02539062500000000000	4158.46142578125000000000	4137.94873046875000000000	4154.87158203125000000000	4144.61523437500000000000	4151.79492187500000000000	4146.66650390625000000000	4146.66650390625000000000	4139.48730468750000000000	4300.51269531250000000000	4148.20507812500000000000	4124.61523437500000000000	4157.43603515625000000000	4136.41015625000000000000	0.00000000000000000000	10248.00000000000000000000	10228.00000000000000000000	0.00000000000000000000	0.00000000000000000000	0.00000000000000000000	2696.00000000000000000000	555.00000000000000000000	0.00000000000000000000	0.00000000000000000000	0.00000000000000000000	0.00000000000000000000	0.00000000000000000000	0.00000000000000000000	0.00000000000000000000	4.00000000000000000000	4.00000000000000000000	4.00000000000000000000	4.00000000000000000000	4.00000000000000000000	4.00000000000000000000	4.00000000000000000000	0.00000000000000000000	0.00000000000000000000
58.00000000000000000000	0.00000000000000000000	4158.97412109375000000000	4140.51269531250000000000	4151.28173828125000000000	4148.71777343750000000000	4146.15380859375000000000	4149.74365234375000000000	4147.17919921875000000000	4151.79492187500000000000	4140.00000000000000000000	4292.82031250000000000000	4151.28173828125000000000	4140.51269531250000000000	4164.61523437500000000000	4158.46142578125000000000	0.00000000000000000000	10248.00000000000000000000	10228.00000000000000000000	0.00000000000000000000	0.00000000000000000000	0.00000000000000000000	2696.00000000000000000000	562.00000000000000000000	0.00000000000000000000	0.00000000000000000000	0.00000000000000000000	0.00000000000000000000	0.00000000000000000000	0.00000000000000000000	0.00000000000000000000	4.00000000000000000000	4.00000000000000000000	4.00000000000000000000	4.00000000000000000000	4.00000000000000000000	4.00000000000000000000	4.00000000000000000000	0.00000000000000000000	0.00000000000000000000
59.00000000000000000000	0.00000000000000000000	4154.35888671875000000000	4128.20507812500000000000	4150.76904296875000000000	4150.25634765625000000000	4168.20507812500000000000	4157.43603515625000000000	4158.46142578125000000000	4157.94873046875000000000	4141.02539062500000000000	4290.76904296875000000000	4155.89746093750000000000	4145.64111328125000000000	4161.53857421875000000000	4169.23046875000000000000	0.00000000000000000000	10248.00000000000000000000	10228.00000000000000000000	0.00000000000000000000	0.00000000000000000000	0.00000000000000000000	2696.00000000000000000000	570.00000000000000000000	0.00000000000000000000	0.00000000000000000000	0.00000000000000000000	0.00000000000000000000	0.00000000000000000000	0.00000000000000000000	0.00000000000000000000	4.00000000000000000000	4.00000000000000000000	4.00000000000000000000	4.00000000000000000000	4.00000000000000000000	4.00000000000000000000	4.00000000000000000000	0.00000000000000000000	0.00000000000000000000
60.00000000000000000000	0.00000000000000000000	4154.87158203125000000000	4135.38427734375000000000	4141.02539062500000000000	4145.12792968750000000000	4169.74365234375000000000	4157.94873046875000000000	4158.46142578125000000000	4149.23046875000000000000	4141.53857421875000000000	4296.92285156250000000000	4167.69238281250000000000	4136.92285156250000000000	4161.02539062500000000000	4147.17919921875000000000	0.00000000000000000000	10248.00000000000000000000	10228.00000000000000000000	0.00000000000000000000	0.00000000000000000000	0.00000000000000000000	2696.00000000000000000000	577.00000000000000000000	0.00000000000000000000	0.00000000000000000000	0.00000000000000000000	0.00000000000000000000	0.00000000000000000000	0.00000000000000000000	0.00000000000000000000	4.00000000000000000000	4.00000000000000000000	4.00000000000000000000	4.00000000000000000000	4.00000000000000000000	4.00000000000000000000	4.00000000000000000000	0.00000000000000000000	0.00000000000000000000
61.00000000000000000000	0.00000000000000000000	4166.15380859375000000000	4142.56396484375000000000	4145.12792968750000000000	4137.43603515625000000000	4164.61523437500000000000	4157.94873046875000000000	4157.94873046875000000000	4150.25634765625000000000	4141.53857421875000000000	4286.15380859375000000000	4161.02539062500000000000	4138.46142578125000000000	4171.28173828125000000000	4140.00000000000000000000	0.00000000000000000000	10250.00000000000000000000	10229.00000000000000000000	0.00000000000000000000	0.00000000000000000000	0.00000000000000000000	2696.00000000000000000000	584.00000000000000000000	0.00000000000000000000	0.00000000000000000000	0.00000000000000000000	0.00000000000000000000	0.00000000000000000000	0.00000000000000000000	0.00000000000000000000	4.00000000000000000000	4.00000000000000000000	4.00000000000000000000	4.00000000000000000000	4.00000000000000000000	4.00000000000000000000	4.00000000000000000000	0.00000000000000000000	0.00000000000000000000
62.00000000000000000000	0.00000000000000000000	4156.41015625000000000000	4149.23046875000000000000	4152.30761718750000000000	4142.56396484375000000000	4163.07666015625000000000	4160.51269531250000000000	4163.07666015625000000000	4162.56396484375000000000	4137.43603515625000000000	4284.61523437500000000000	4152.82031250000000000000	4143.07666015625000000000	4166.15380859375000000000	4157.94873046875000000000	0.00000000000000000000	10250.00000000000000000000	10229.00000000000000000000	0.00000000000000000000	0.00000000000000000000	0.00000000000000000000	2696.00000000000000000000	592.00000000000000000000	0.00000000000000000000	0.00000000000000000000	0.00000000000000000000	0.00000000000000000000	0.00000000000000000000	0.00000000000000000000	0.00000000000000000000	4.00000000000000000000	4.00000000000000000000	4.00000000000000000000	4.00000000000000000000	4.00000000000000000000	4.00000000000000000000	4.00000000000000000000	0.00000000000000000000	0.00000000000000000000
63.00000000000000000000	0.00000000000000000000	4162.56396484375000000000	4148.71777343750000000000	4156.41015625000000000000	4140.00000000000000000000	4145.64111328125000000000	4156.41015625000000000000	4153.33300781250000000000	4153.84619140625000000000	4124.61523437500000000000	4287.69238281250000000000	4152.82031250000000000000	4141.53857421875000000000	4139.48730468750000000000	4152.30761718750000000000	0.00000000000000000000	10249.00000000000000000000	10228.00000000000000000000	0.00000000000000000000	0.00000000000000000000	0.00000000000000000000	2696.00000000000000000000	599.00000000000000000000	0.00000000000000000000	0.00000000000000000000	0.00000000000000000000	0.00000000000000000000	0.00000000000000000000	0.00000000000000000000	0.00000000000000000000	4.00000000000000000000	4.00000000000000000000	4.00000000000000000000	4.00000000000000000000	4.00000000000000000000	4.00000000000000000000	4.00000000000000000000	0.00000000000000000000	0.00000000000000000000
64.00000000000000000000	0.00000000000000000000	4160.51269531250000000000	4153.33300781250000000000	4157.43603515625000000000	4138.46142578125000000000	4156.92285156250000000000	4170.76904296875000000000	4164.10253906250000000000	4168.71777343750000000000	4151.79492187500000000000	4295.89746093750000000000	4153.84619140625000000000	4153.84619140625000000000	4168.20507812500000000000	4159.48730468750000000000	2772.00000000000000000000	10249.00000000000000000000	10228.00000000000000000000	0.00000000000000000000	0.00000000000000000000	0.00000000000000000000	2696.00000000000000000000	606.00000000000000000000	4.00000000000000000000	0.00000000000000000000	0.00000000000000000000	0.00000000000000000000	0.00000000000000000000	0.00000000000000000000	0.00000000000000000000	4.00000000000000000000	4.00000000000000000000	4.00000000000000000000	4.00000000000000000000	4.00000000000000000000	4.00000000000000000000	4.00000000000000000000	0.00000000000000000000	0.00000000000000000000
65.00000000000000000000	0.00000000000000000000	4162.05126953125000000000	4147.17919921875000000000	4160.51269531250000000000	4142.05126953125000000000	4175.89746093750000000000	4169.74365234375000000000	4171.28173828125000000000	4183.58984375000000000000	4169.74365234375000000000	4297.94873046875000000000	4172.30761718750000000000	4166.15380859375000000000	4210.76904296875000000000	4178.46142578125000000000	2659.00000000000000000000	10248.00000000000000000000	10228.00000000000000000000	0.00000000000000000000	0.00000000000000000000	0.00000000000000000000	2696.00000000000000000000	614.00000000000000000000	4.00000000000000000000	4.00000000000000000000	0.00000000000000000000	0.00000000000000000000	0.00000000000000000000	0.00000000000000000000	0.00000000000000000000	4.00000000000000000000	4.00000000000000000000	4.00000000000000000000	4.00000000000000000000	4.00000000000000000000	4.00000000000000000000	4.00000000000000000000	0.00000000000000000000	0.00000000000000000000
66.00000000000000000000	0.00000000000000000000	4168.20507812500000000000	4147.69238281250000000000	4164.10253906250000000000	4143.58984375000000000000	4179.48730468750000000000	4161.53857421875000000000	4163.07666015625000000000	4178.97412109375000000000	4162.56396484375000000000	4297.43603515625000000000	4190.25634765625000000000	4149.23046875000000000000	4196.92285156250000000000	4175.38427734375000000000	1988.00000000000000000000	10248.00000000000000000000	10228.00000000000000000000	0.00000000000000000000	0.00000000000000000000	0.00000000000000000000	2696.00000000000000000000	621.00000000000000000000	4.00000000000000000000	4.00000000000000000000	4.00000000000000000000	0.00000000000000000000	0.00000000000000000000	0.00000000000000000000	0.00000000000000000000	4.00000000000000000000	4.00000000000000000000	4.00000000000000000000	4.00000000000000000000	4.00000000000000000000	4.00000000000000000000	4.00000000000000000000	4.00000000000000000000	0.00000000000000000000
67.00000000000000000000	0.00000000000000000000	4157.94873046875000000000	4157.94873046875000000000	4158.97412109375000000000	4139.48730468750000000000	4167.69238281250000000000	4165.64111328125000000000	4160.00000000000000000000	4174.87158203125000000000	4166.15380859375000000000	4283.07666015625000000000	4172.82031250000000000000	4137.43603515625000000000	4166.66650390625000000000	4162.56396484375000000000	3467.00000000000000000000	10249.00000000000000000000	10227.00000000000000000000	0.00000000000000000000	0.00000000000000000000	0.00000000000000000000	2696.00000000000000000000	629.00000000000000000000	4.00000000000000000000	4.00000000000000000000	4.00000000000000000000	4.00000000000000000000	0.00000000000000000000	0.00000000000000000000	0.00000000000000000000	4.00000000000000000000	4.00000000000000000000	4.00000000000000000000	4.00000000000000000000	4.00000000000000000000	4.00000000000000000000	4.00000000000000000000	4.00000000000000000000	4.00000000000000000000
68.00000000000000000000	0.00000000000000000000	4166.66650390625000000000	4142.56396484375000000000	4167.17919921875000000000	4134.87158203125000000000	4147.69238281250000000000	4152.82031250000000000000	4145.64111328125000000000	4153.33300781250000000000	4147.17919921875000000000	4245.12792968750000000000	4156.92285156250000000000	4144.61523437500000000000	4169.74365234375000000000	4155.89746093750000000000	3536.00000000000000000000	10249.00000000000000000000	10227.00000000000000000000	0.00000000000000000000	0.00000000000000000000	0.00000000000000000000	2696.00000000000000000000	636.00000000000000000000	4.00000000000000000000	4.00000000000000000000	4.00000000000000000000	4.00000000000000000000	4.00000000000000000000	0.00000000000000000000	0.00000000000000000000	4.00000000000000000000	4.00000000000000000000	4.00000000000000000000	4.00000000000000000000	4.00000000000000000000	4.00000000000000000000	4.00000000000000000000	4.00000000000000000000	4.00000000000000000000
69.00000000000000000000	0.00000000000000000000	4158.97412109375000000000	4144.61523437500000000000	4178.46142578125000000000	4143.07666015625000000000	4167.17919921875000000000	4157.43603515625000000000	4152.30761718750000000000	4155.89746093750000000000	4143.07666015625000000000	4244.61523437500000000000	4166.15380859375000000000	4148.71777343750000000000	4201.02539062500000000000	4168.71777343750000000000	3405.00000000000000000000	10248.00000000000000000000	10228.00000000000000000000	0.00000000000000000000	0.00000000000000000000	0.00000000000000000000	2696.00000000000000000000	643.00000000000000000000	4.00000000000000000000	4.00000000000000000000	4.00000000000000000000	4.00000000000000000000	4.00000000000000000000	4.00000000000000000000	0.00000000000000000000	4.00000000000000000000	4.00000000000000000000	4.00000000000000000000	4.00000000000000000000	4.00000000000000000000	4.00000000000000000000	4.00000000000000000000	4.00000000000000000000	4.00000000000000000000
70.00000000000000000000	0.00000000000000000000	4152.30761718750000000000	4150.25634765625000000000	4172.30761718750000000000	4136.92285156250000000000	4169.74365234375000000000	4165.64111328125000000000	4164.10253906250000000000	4169.74365234375000000000	4157.94873046875000000000	4249.23046875000000000000	4154.87158203125000000000	4150.25634765625000000000	4191.79492187500000000000	4166.15380859375000000000	3367.00000000000000000000	10248.00000000000000000000	10228.00000000000000000000	0.00000000000000000000	0.00000000000000000000	0.00000000000000000000	2696.00000000000000000000	651.00000000000000000000	4.00000000000000000000	4.00000000000000000000	4.00000000000000000000	4.00000000000000000000	4.00000000000000000000	4.00000000000000000000	4.00000000000000000000	4.00000000000000000000	4.00000000000000000000	4.00000000000000000000	4.00000000000000000000	4.00000000000000000000	4.00000000000000000000	4.00000000000000000000	4.00000000000000000000	4.00000000000000000000
71.00000000000000000000	0.00000000000000000000	4164.61523437500000000000	4146.15380859375000000000	4168.71777343750000000000	4128.20507812500000000000	4152.30761718750000000000	4163.07666015625000000000	4164.10253906250000000000	4165.64111328125000000000	4156.92285156250000000000	4241.53857421875000000000	4152.82031250000000000000	4154.35888671875000000000	4173.84619140625000000000	4155.89746093750000000000	3418.00000000000000000000	10246.00000000000000000000	10227.00000000000000000000	0.00000000000000000000	0.00000000000000000000	0.00000000000000000000	2696.00000000000000000000	658.00000000000000000000	4.00000000000000000000	4.00000000000000000000	4.00000000000000000000	4.00000000000000000000	4.00000000000000000000	4.00000000000000000000	4.00000000000000000000	4.00000000000000000000	4.00000000000000000000	4.00000000000000000000	4.00000000000000000000	4.00000000000000000000	4.00000000000000000000	4.00000000000000000000	4.00000000000000000000	4.00000000000000000000
72.00000000000000000000	0.00000000000000000000	4156.92285156250000000000	4153.84619140625000000000	4168.71777343750000000000	4144.10253906250000000000	4164.61523437500000000000	4165.64111328125000000000	4164.61523437500000000000	4159.48730468750000000000	4149.23046875000000000000	4242.56396484375000000000	4183.07666015625000000000	4160.51269531250000000000	4184.10253906250000000000	4166.66650390625000000000	3447.00000000000000000000	10246.00000000000000000000	10227.00000000000000000000	0.00000000000000000000	0.00000000000000000000	0.00000000000000000000	2696.00000000000000000000	666.00000000000000000000	4.00000000000000000000	4.00000000000000000000	4.00000000000000000000	4.00000000000000000000	4.00000000000000000000	4.00000000000000000000	4.00000000000000000000	4.00000000000000000000	4.00000000000000000000	4.00000000000000000000	4.00000000000000000000	4.00000000000000000000	4.00000000000000000000	4.00000000000000000000	4.00000000000000000000	4.00000000000000000000
73.00000000000000000000	0.00000000000000000000	4157.94873046875000000000	4146.15380859375000000000	4168.20507812500000000000	4153.33300781250000000000	4160.00000000000000000000	4151.79492187500000000000	4149.74365234375000000000	4143.07666015625000000000	4132.30761718750000000000	4214.35888671875000000000	4168.20507812500000000000	4159.48730468750000000000	4171.79492187500000000000	4164.10253906250000000000	3055.00000000000000000000	10247.00000000000000000000	10227.00000000000000000000	0.00000000000000000000	0.00000000000000000000	0.00000000000000000000	2696.00000000000000000000	673.00000000000000000000	4.00000000000000000000	4.00000000000000000000	4.00000000000000000000	4.00000000000000000000	4.00000000000000000000	4.00000000000000000000	4.00000000000000000000	4.00000000000000000000	4.00000000000000000000	4.00000000000000000000	4.00000000000000000000	4.00000000000000000000	4.00000000000000000000	4.00000000000000000000	4.00000000000000000000	4.00000000000000000000
74.00000000000000000000	0.00000000000000000000	4156.92285156250000000000	4153.84619140625000000000	4170.25634765625000000000	4152.30761718750000000000	4159.48730468750000000000	4158.97412109375000000000	4154.87158203125000000000	4155.38427734375000000000	4149.74365234375000000000	4212.30761718750000000000	4147.17919921875000000000	4154.87158203125000000000	4182.56396484375000000000	4157.43603515625000000000	3506.00000000000000000000	10247.00000000000000000000	10227.00000000000000000000	0.00000000000000000000	0.00000000000000000000	0.00000000000000000000	2696.00000000000000000000	680.00000000000000000000	4.00000000000000000000	4.00000000000000000000	4.00000000000000000000	4.00000000000000000000	4.00000000000000000000	4.00000000000000000000	4.00000000000000000000	4.00000000000000000000	4.00000000000000000000	4.00000000000000000000	4.00000000000000000000	4.00000000000000000000	4.00000000000000000000	4.00000000000000000000	4.00000000000000000000	4.00000000000000000000
75.00000000000000000000	0.00000000000000000000	4159.48730468750000000000	4154.87158203125000000000	4172.82031250000000000000	4145.64111328125000000000	4166.15380859375000000000	4170.25634765625000000000	4164.10253906250000000000	4170.25634765625000000000	4164.10253906250000000000	4232.82031250000000000000	4159.48730468750000000000	4157.43603515625000000000	4202.05126953125000000000	4157.43603515625000000000	3329.00000000000000000000	10246.00000000000000000000	10226.00000000000000000000	0.00000000000000000000	0.00000000000000000000	0.00000000000000000000	2696.00000000000000000000	688.00000000000000000000	4.00000000000000000000	4.00000000000000000000	4.00000000000000000000	4.00000000000000000000	4.00000000000000000000	4.00000000000000000000	4.00000000000000000000	4.00000000000000000000	4.00000000000000000000	4.00000000000000000000	4.00000000000000000000	4.00000000000000000000	4.00000000000000000000	4.00000000000000000000	4.00000000000000000000	4.00000000000000000000
76.00000000000000000000	0.00000000000000000000	4166.66650390625000000000	4134.35888671875000000000	4168.20507812500000000000	4143.58984375000000000000	4153.84619140625000000000	4158.97412109375000000000	4152.82031250000000000000	4156.92285156250000000000	4143.07666015625000000000	4210.76904296875000000000	4158.46142578125000000000	4156.41015625000000000000	4180.00000000000000000000	4152.30761718750000000000	2725.00000000000000000000	10246.00000000000000000000	10226.00000000000000000000	0.00000000000000000000	0.00000000000000000000	0.00000000000000000000	2696.00000000000000000000	695.00000000000000000000	4.00000000000000000000	4.00000000000000000000	4.00000000000000000000	4.00000000000000000000	4.00000000000000000000	4.00000000000000000000	4.00000000000000000000	4.00000000000000000000	4.00000000000000000000	4.00000000000000000000	4.00000000000000000000	4.00000000000000000000	4.00000000000000000000	4.00000000000000000000	4.00000000000000000000	4.00000000000000000000
77.00000000000000000000	0.00000000000000000000	4152.82031250000000000000	4144.10253906250000000000	4160.51269531250000000000	4161.02539062500000000000	4158.97412109375000000000	4166.66650390625000000000	4157.94873046875000000000	4161.02539062500000000000	4148.71777343750000000000	4194.35888671875000000000	4155.38427734375000000000	4154.87158203125000000000	4175.89746093750000000000	4149.23046875000000000000	2596.00000000000000000000	10248.00000000000000000000	10226.00000000000000000000	0.00000000000000000000	0.00000000000000000000	0.00000000000000000000	2696.00000000000000000000	702.00000000000000000000	4.00000000000000000000	4.00000000000000000000	4.00000000000000000000	4.00000000000000000000	4.00000000000000000000	4.00000000000000000000	4.00000000000000000000	4.00000000000000000000	4.00000000000000000000	4.00000000000000000000	4.00000000000000000000	4.00000000000000000000	4.00000000000000000000	4.00000000000000000000	4.00000000000000000000	4.00000000000000000000
78.00000000000000000000	0.00000000000000000000	4162.56396484375000000000	4152.30761718750000000000	4170.76904296875000000000	4165.64111328125000000000	4167.17919921875000000000	4170.76904296875000000000	4159.48730468750000000000	4167.69238281250000000000	4167.17919921875000000000	4205.12792968750000000000	4163.07666015625000000000	4158.97412109375000000000	4184.10253906250000000000	4151.79492187500000000000	3506.00000000000000000000	10248.00000000000000000000	10226.00000000000000000000	0.00000000000000000000	0.00000000000000000000	0.00000000000000000000	2696.00000000000000000000	710.00000000000000000000	4.00000000000000000000	4.00000000000000000000	4.00000000000000000000	4.00000000000000000000	4.00000000000000000000	4.00000000000000000000	4.00000000000000000000	4.00000000000000000000	4.00000000000000000000	4.00000000000000000000	4.00000000000000000000	4.00000000000000000000	4.00000000000000000000	4.00000000000000000000	4.00000000000000000000	4.00000000000000000000
79.00000000000000000000	0.00000000000000000000	4164.61523437500000000000	4156.92285156250000000000	4183.07666015625000000000	4157.43603515625000000000	4169.74365234375000000000	4167.17919921875000000000	4159.48730468750000000000	4167.17919921875000000000	4173.84619140625000000000	4222.56396484375000000000	4173.33300781250000000000	4164.10253906250000000000	4188.20507812500000000000	4170.25634765625000000000	3329.00000000000000000000	10247.00000000000000000000	10227.00000000000000000000	0.00000000000000000000	0.00000000000000000000	0.00000000000000000000	2696.00000000000000000000	717.00000000000000000000	4.00000000000000000000	4.00000000000000000000	4.00000000000000000000	4.00000000000000000000	4.00000000000000000000	4.00000000000000000000	4.00000000000000000000	4.00000000000000000000	4.00000000000000000000	4.00000000000000000000	4.00000000000000000000	4.00000000000000000000	4.00000000000000000000	4.00000000000000000000	4.00000000000000000000	4.00000000000000000000
80.00000000000000000000	0.00000000000000000000	4157.94873046875000000000	4166.66650390625000000000	4186.15380859375000000000	4165.12792968750000000000	4168.20507812500000000000	4163.58984375000000000000	4159.48730468750000000000	4168.71777343750000000000	4167.17919921875000000000	4214.35888671875000000000	4166.66650390625000000000	4166.66650390625000000000	4190.25634765625000000000	4175.89746093750000000000	2725.00000000000000000000	10247.00000000000000000000	10227.00000000000000000000	0.00000000000000000000	0.00000000000000000000	0.00000000000000000000	2696.00000000000000000000	725.00000000000000000000	4.00000000000000000000	4.00000000000000000000	4.00000000000000000000	4.00000000000000000000	4.00000000000000000000	4.00000000000000000000	4.00000000000000000000	4.00000000000000000000	4.00000000000000000000	4.00000000000000000000	4.00000000000000000000	4.00000000000000000000	4.00000000000000000000	4.00000000000000000000	4.00000000000000000000	4.00000000000000000000
81.00000000000000000000	0.00000000000000000000	4168.20507812500000000000	4156.92285156250000000000	4194.35888671875000000000	4156.92285156250000000000	4165.12792968750000000000	4161.02539062500000000000	4159.48730468750000000000	4169.74365234375000000000	4158.97412109375000000000	4191.79492187500000000000	4164.10253906250000000000	4161.02539062500000000000	4188.71777343750000000000	4160.51269531250000000000	2596.00000000000000000000	10248.00000000000000000000	10226.00000000000000000000	0.00000000000000000000	0.00000000000000000000	0.00000000000000000000	2696.00000000000000000000	732.00000000000000000000	4.00000000000000000000	4.00000000000000000000	4.00000000000000000000	4.00000000000000000000	4.00000000000000000000	4.00000000000000000000	4.00000000000000000000	4.00000000000000000000	4.00000000000000000000	4.00000000000000000000	4.00000000000000000000	4.00000000000000000000	4.00000000000000000000	4.00000000000000000000	4.00000000000000000000	4.00000000000000000000
82.00000000000000000000	0.00000000000000000000	4155.89746093750000000000	4145.64111328125000000000	4191.28173828125000000000	4144.61523437500000000000	4172.82031250000000000000	4166.15380859375000000000	4166.15380859375000000000	4168.71777343750000000000	4160.00000000000000000000	4201.53857421875000000000	4166.66650390625000000000	4157.94873046875000000000	4193.84619140625000000000	4151.79492187500000000000	3506.00000000000000000000	10248.00000000000000000000	10226.00000000000000000000	0.00000000000000000000	0.00000000000000000000	0.00000000000000000000	2696.00000000000000000000	739.00000000000000000000	4.00000000000000000000	4.00000000000000000000	4.00000000000000000000	4.00000000000000000000	4.00000000000000000000	4.00000000000000000000	4.00000000000000000000	4.00000000000000000000	4.00000000000000000000	4.00000000000000000000	4.00000000000000000000	4.00000000000000000000	4.00000000000000000000	4.00000000000000000000	4.00000000000000000000	4.00000000000000000000
83.00000000000000000000	0.00000000000000000000	4161.53857421875000000000	4155.89746093750000000000	4189.23046875000000000000	4173.33300781250000000000	4169.74365234375000000000	4161.53857421875000000000	4156.41015625000000000000	4154.35888671875000000000	4144.61523437500000000000	4204.61523437500000000000	4152.82031250000000000000	4162.05126953125000000000	4188.71777343750000000000	4147.17919921875000000000	3329.00000000000000000000	10248.00000000000000000000	10227.00000000000000000000	0.00000000000000000000	0.00000000000000000000	0.00000000000000000000	2696.00000000000000000000	747.00000000000000000000	4.00000000000000000000	4.00000000000000000000	4.00000000000000000000	4.00000000000000000000	4.00000000000000000000	4.00000000000000000000	4.00000000000000000000	4.00000000000000000000	4.00000000000000000000	4.00000000000000000000	4.00000000000000000000	4.00000000000000000000	4.00000000000000000000	4.00000000000000000000	4.00000000000000000000	4.00000000000000000000
84.00000000000000000000	0.00000000000000000000	4165.64111328125000000000	4176.92285156250000000000	4198.97412109375000000000	4198.97412109375000000000	4177.94873046875000000000	4165.64111328125000000000	4156.41015625000000000000	4157.94873046875000000000	4148.71777343750000000000	4198.97412109375000000000	4164.10253906250000000000	4161.53857421875000000000	4188.71777343750000000000	4153.33300781250000000000	2725.00000000000000000000	10248.00000000000000000000	10227.00000000000000000000	0.00000000000000000000	0.00000000000000000000	0.00000000000000000000	2696.00000000000000000000	754.00000000000000000000	4.00000000000000000000	4.00000000000000000000	4.00000000000000000000	4.00000000000000000000	4.00000000000000000000	4.00000000000000000000	4.00000000000000000000	4.00000000000000000000	4.00000000000000000000	4.00000000000000000000	4.00000000000000000000	4.00000000000000000000	4.00000000000000000000	4.00000000000000000000	4.00000000000000000000	4.00000000000000000000
85.00000000000000000000	0.00000000000000000000	4155.38427734375000000000	4165.64111328125000000000	4200.51269531250000000000	4174.87158203125000000000	4184.61523437500000000000	4169.74365234375000000000	4162.05126953125000000000	4166.66650390625000000000	4163.07666015625000000000	4197.94873046875000000000	4172.82031250000000000000	4163.07666015625000000000	4188.71777343750000000000	4153.84619140625000000000	2596.00000000000000000000	10248.00000000000000000000	10227.00000000000000000000	0.00000000000000000000	0.00000000000000000000	0.00000000000000000000	2696.00000000000000000000	761.00000000000000000000	4.00000000000000000000	4.00000000000000000000	4.00000000000000000000	4.00000000000000000000	4.00000000000000000000	4.00000000000000000000	4.00000000000000000000	4.00000000000000000000	4.00000000000000000000	4.00000000000000000000	4.00000000000000000000	4.00000000000000000000	4.00000000000000000000	4.00000000000000000000	4.00000000000000000000	4.00000000000000000000
86.00000000000000000000	0.00000000000000000000	4164.61523437500000000000	4147.69238281250000000000	4196.92285156250000000000	4148.20507812500000000000	4171.28173828125000000000	4164.10253906250000000000	4153.33300781250000000000	4156.41015625000000000000	4158.46142578125000000000	4193.84619140625000000000	4154.87158203125000000000	4167.69238281250000000000	4179.48730468750000000000	4148.20507812500000000000	3506.00000000000000000000	10248.00000000000000000000	10227.00000000000000000000	0.00000000000000000000	0.00000000000000000000	0.00000000000000000000	2696.00000000000000000000	769.00000000000000000000	4.00000000000000000000	4.00000000000000000000	4.00000000000000000000	4.00000000000000000000	4.00000000000000000000	4.00000000000000000000	4.00000000000000000000	4.00000000000000000000	4.00000000000000000000	4.00000000000000000000	4.00000000000000000000	4.00000000000000000000	4.00000000000000000000	4.00000000000000000000	4.00000000000000000000	4.00000000000000000000
87.00000000000000000000	0.00000000000000000000	4161.02539062500000000000	4160.51269531250000000000	4196.41015625000000000000	4158.97412109375000000000	4173.33300781250000000000	4171.28173828125000000000	4156.92285156250000000000	4160.51269531250000000000	4161.53857421875000000000	4203.07666015625000000000	4160.00000000000000000000	4173.33300781250000000000	4190.25634765625000000000	4166.66650390625000000000	3329.00000000000000000000	10246.00000000000000000000	10228.00000000000000000000	0.00000000000000000000	0.00000000000000000000	0.00000000000000000000	2696.00000000000000000000	776.00000000000000000000	4.00000000000000000000	4.00000000000000000000	4.00000000000000000000	4.00000000000000000000	4.00000000000000000000	4.00000000000000000000	4.00000000000000000000	4.00000000000000000000	4.00000000000000000000	4.00000000000000000000	4.00000000000000000000	4.00000000000000000000	4.00000000000000000000	4.00000000000000000000	4.00000000000000000000	4.00000000000000000000
88.00000000000000000000	0.00000000000000000000	4172.30761718750000000000	4156.92285156250000000000	4210.76904296875000000000	4173.33300781250000000000	4173.84619140625000000000	4167.17919921875000000000	4156.92285156250000000000	4163.07666015625000000000	4157.43603515625000000000	4205.64111328125000000000	4166.66650390625000000000	4179.48730468750000000000	4191.79492187500000000000	4174.35888671875000000000	2725.00000000000000000000	10246.00000000000000000000	10228.00000000000000000000	0.00000000000000000000	0.00000000000000000000	0.00000000000000000000	2696.00000000000000000000	783.00000000000000000000	4.00000000000000000000	4.00000000000000000000	4.00000000000000000000	4.00000000000000000000	4.00000000000000000000	4.00000000000000000000	4.00000000000000000000	4.00000000000000000000	4.00000000000000000000	4.00000000000000000000	4.00000000000000000000	4.00000000000000000000	4.00000000000000000000	4.00000000000000000000	4.00000000000000000000	4.00000000000000000000
89.00000000000000000000	0.00000000000000000000	4181.53857421875000000000	4162.05126953125000000000	4226.15380859375000000000	4176.92285156250000000000	4185.64111328125000000000	4172.30761718750000000000	4165.12792968750000000000	4173.84619140625000000000	4170.76904296875000000000	4214.35888671875000000000	4164.10253906250000000000	4182.05126953125000000000	4189.23046875000000000000	4171.79492187500000000000	2596.00000000000000000000	10245.00000000000000000000	10228.00000000000000000000	0.00000000000000000000	0.00000000000000000000	0.00000000000000000000	2696.00000000000000000000	791.00000000000000000000	4.00000000000000000000	4.00000000000000000000	4.00000000000000000000	4.00000000000000000000	4.00000000000000000000	4.00000000000000000000	4.00000000000000000000	4.00000000000000000000	4.00000000000000000000	4.00000000000000000000	4.00000000000000000000	4.00000000000000000000	4.00000000000000000000	4.00000000000000000000	4.00000000000000000000	4.00000000000000000000
90.00000000000000000000	0.00000000000000000000	4165.12792968750000000000	4172.82031250000000000000	4218.97412109375000000000	4174.87158203125000000000	4189.74365234375000000000	4179.48730468750000000000	4168.71777343750000000000	4177.94873046875000000000	4180.00000000000000000000	4209.23046875000000000000	4174.87158203125000000000	4180.00000000000000000000	4190.76904296875000000000	4174.87158203125000000000	3506.00000000000000000000	10245.00000000000000000000	10228.00000000000000000000	0.00000000000000000000	0.00000000000000000000	0.00000000000000000000	2696.00000000000000000000	798.00000000000000000000	4.00000000000000000000	4.00000000000000000000	4.00000000000000000000	4.00000000000000000000	4.00000000000000000000	4.00000000000000000000	4.00000000000000000000	4.00000000000000000000	4.00000000000000000000	4.00000000000000000000	4.00000000000000000000	4.00000000000000000000	4.00000000000000000000	4.00000000000000000000	4.00000000000000000000	4.00000000000000000000
91.00000000000000000000	0.00000000000000000000	4167.69238281250000000000	4162.56396484375000000000	4212.30761718750000000000	4170.25634765625000000000	4169.74365234375000000000	4169.23046875000000000000	4155.89746093750000000000	4156.92285156250000000000	4151.28173828125000000000	4182.05126953125000000000	4167.17919921875000000000	4175.38427734375000000000	4189.74365234375000000000	4168.71777343750000000000	3329.00000000000000000000	10245.00000000000000000000	10226.00000000000000000000	0.00000000000000000000	0.00000000000000000000	0.00000000000000000000	2696.00000000000000000000	806.00000000000000000000	4.00000000000000000000	4.00000000000000000000	4.00000000000000000000	4.00000000000000000000	4.00000000000000000000	4.00000000000000000000	4.00000000000000000000	4.00000000000000000000	4.00000000000000000000	4.00000000000000000000	4.00000000000000000000	4.00000000000000000000	4.00000000000000000000	4.00000000000000000000	4.00000000000000000000	4.00000000000000000000
92.00000000000000000000	0.00000000000000000000	4166.66650390625000000000	4168.20507812500000000000	4211.79492187500000000000	4176.41015625000000000000	4168.20507812500000000000	4172.82031250000000000000	4166.15380859375000000000	4165.64111328125000000000	4157.94873046875000000000	4193.84619140625000000000	4162.05126953125000000000	4174.87158203125000000000	4208.71777343750000000000	4170.25634765625000000000	2725.00000000000000000000	10245.00000000000000000000	10226.00000000000000000000	0.00000000000000000000	0.00000000000000000000	0.00000000000000000000	2696.00000000000000000000	813.00000000000000000000	4.00000000000000000000	4.00000000000000000000	4.00000000000000000000	4.00000000000000000000	4.00000000000000000000	4.00000000000000000000	4.00000000000000000000	4.00000000000000000000	4.00000000000000000000	4.00000000000000000000	4.00000000000000000000	4.00000000000000000000	4.00000000000000000000	4.00000000000000000000	4.00000000000000000000	4.00000000000000000000
93.00000000000000000000	0.00000000000000000000	4169.23046875000000000000	4155.89746093750000000000	4210.25634765625000000000	4174.87158203125000000000	4164.61523437500000000000	4165.64111328125000000000	4165.12792968750000000000	4173.84619140625000000000	4172.82031250000000000000	4194.35888671875000000000	4166.15380859375000000000	4175.38427734375000000000	4197.43603515625000000000	4167.69238281250000000000	2596.00000000000000000000	10247.00000000000000000000	10226.00000000000000000000	0.00000000000000000000	0.00000000000000000000	0.00000000000000000000	2696.00000000000000000000	820.00000000000000000000	4.00000000000000000000	4.00000000000000000000	4.00000000000000000000	4.00000000000000000000	4.00000000000000000000	4.00000000000000000000	4.00000000000000000000	4.00000000000000000000	4.00000000000000000000	4.00000000000000000000	4.00000000000000000000	4.00000000000000000000	4.00000000000000000000	4.00000000000000000000	4.00000000000000000000	4.00000000000000000000
94.00000000000000000000	0.00000000000000000000	4169.74365234375000000000	4147.69238281250000000000	4221.53857421875000000000	4173.33300781250000000000	4175.89746093750000000000	4167.17919921875000000000	4162.05126953125000000000	4174.87158203125000000000	4170.25634765625000000000	4185.12792968750000000000	4158.46142578125000000000	4179.48730468750000000000	4182.56396484375000000000	4170.76904296875000000000	3506.00000000000000000000	10247.00000000000000000000	10226.00000000000000000000	0.00000000000000000000	0.00000000000000000000	0.00000000000000000000	2696.00000000000000000000	828.00000000000000000000	4.00000000000000000000	4.00000000000000000000	4.00000000000000000000	4.00000000000000000000	4.00000000000000000000	4.00000000000000000000	4.00000000000000000000	4.00000000000000000000	4.00000000000000000000	4.00000000000000000000	4.00000000000000000000	4.00000000000000000000	4.00000000000000000000	4.00000000000000000000	4.00000000000000000000	4.00000000000000000000
95.00000000000000000000	0.00000000000000000000	4162.05126953125000000000	4164.10253906250000000000	4227.17919921875000000000	4177.94873046875000000000	4192.82031250000000000000	4180.51269531250000000000	4170.76904296875000000000	4183.58984375000000000000	4177.94873046875000000000	4200.51269531250000000000	4162.05126953125000000000	4184.10253906250000000000	4192.30761718750000000000	4172.82031250000000000000	3329.00000000000000000000	10249.00000000000000000000	10230.00000000000000000000	0.00000000000000000000	0.00000000000000000000	0.00000000000000000000	2696.00000000000000000000	835.00000000000000000000	4.00000000000000000000	4.00000000000000000000	4.00000000000000000000	4.00000000000000000000	4.00000000000000000000	4.00000000000000000000	4.00000000000000000000	4.00000000000000000000	4.00000000000000000000	4.00000000000000000000	4.00000000000000000000	4.00000000000000000000	4.00000000000000000000	4.00000000000000000000	4.00000000000000000000	4.00000000000000000000
96.00000000000000000000	0.00000000000000000000	4175.38427734375000000000	4157.43603515625000000000	4218.97412109375000000000	4172.82031250000000000000	4173.84619140625000000000	4170.76904296875000000000	4158.97412109375000000000	4170.76904296875000000000	4171.28173828125000000000	4195.38427734375000000000	4171.79492187500000000000	4181.02539062500000000000	4186.15380859375000000000	4163.58984375000000000000	2725.00000000000000000000	10249.00000000000000000000	10230.00000000000000000000	0.00000000000000000000	0.00000000000000000000	0.00000000000000000000	2696.00000000000000000000	842.00000000000000000000	4.00000000000000000000	4.00000000000000000000	4.00000000000000000000	4.00000000000000000000	4.00000000000000000000	4.00000000000000000000	4.00000000000000000000	4.00000000000000000000	4.00000000000000000000	4.00000000000000000000	4.00000000000000000000	4.00000000000000000000	4.00000000000000000000	4.00000000000000000000	4.00000000000000000000	4.00000000000000000000
97.00000000000000000000	0.00000000000000000000	4170.76904296875000000000	4154.87158203125000000000	4217.43603515625000000000	4179.48730468750000000000	4179.48730468750000000000	4177.94873046875000000000	4165.12792968750000000000	4169.23046875000000000000	4171.79492187500000000000	4193.84619140625000000000	4177.43603515625000000000	4178.46142578125000000000	4200.00000000000000000000	4166.66650390625000000000	2596.00000000000000000000	10249.00000000000000000000	10230.00000000000000000000	0.00000000000000000000	0.00000000000000000000	0.00000000000000000000	2696.00000000000000000000	850.00000000000000000000	4.00000000000000000000	4.00000000000000000000	4.00000000000000000000	4.00000000000000000000	4.00000000000000000000	4.00000000000000000000	4.00000000000000000000	4.00000000000000000000	4.00000000000000000000	4.00000000000000000000	4.00000000000000000000	4.00000000000000000000	4.00000000000000000000	4.00000000000000000000	4.00000000000000000000	4.00000000000000000000
98.00000000000000000000	0.00000000000000000000	4168.20507812500000000000	4161.53857421875000000000	4228.71777343750000000000	4190.25634765625000000000	4191.79492187500000000000	4186.66650390625000000000	4171.28173828125000000000	4175.89746093750000000000	4178.97412109375000000000	4205.12792968750000000000	4177.43603515625000000000	4183.58984375000000000000	4210.25634765625000000000	4167.69238281250000000000	3506.00000000000000000000	10249.00000000000000000000	10230.00000000000000000000	0.00000000000000000000	0.00000000000000000000	0.00000000000000000000	2696.00000000000000000000	857.00000000000000000000	4.00000000000000000000	4.00000000000000000000	4.00000000000000000000	4.00000000000000000000	4.00000000000000000000	4.00000000000000000000	4.00000000000000000000	4.00000000000000000000	4.00000000000000000000	4.00000000000000000000	4.00000000000000000000	4.00000000000000000000	4.00000000000000000000	4.00000000000000000000	4.00000000000000000000	4.00000000000000000000
99.00000000000000000000	0.00000000000000000000	4175.38427734375000000000	4174.87158203125000000000	4236.41015625000000000000	4195.89746093750000000000	4194.87158203125000000000	4185.64111328125000000000	4171.28173828125000000000	4182.05126953125000000000	4183.58984375000000000000	4201.53857421875000000000	4176.41015625000000000000	4192.30761718750000000000	4196.41015625000000000000	4177.94873046875000000000	3329.00000000000000000000	10247.00000000000000000000	10230.00000000000000000000	0.00000000000000000000	0.00000000000000000000	0.00000000000000000000	2696.00000000000000000000	864.00000000000000000000	4.00000000000000000000	4.00000000000000000000	4.00000000000000000000	4.00000000000000000000	4.00000000000000000000	4.00000000000000000000	4.00000000000000000000	4.00000000000000000000	4.00000000000000000000	4.00000000000000000000	4.00000000000000000000	4.00000000000000000000	4.00000000000000000000	4.00000000000000000000	4.00000000000000000000	4.00000000000000000000
100.00000000000000000000	0.00000000000000000000	4168.20507812500000000000	4175.89746093750000000000	4231.28173828125000000000	4195.89746093750000000000	4199.48730468750000000000	4194.35888671875000000000	4178.46142578125000000000	4185.12792968750000000000	4183.07666015625000000000	4189.23046875000000000000	4171.28173828125000000000	4195.89746093750000000000	4189.74365234375000000000	4182.05126953125000000000	2725.00000000000000000000	10247.00000000000000000000	10230.00000000000000000000	0.00000000000000000000	0.00000000000000000000	0.00000000000000000000	2696.00000000000000000000	872.00000000000000000000	4.00000000000000000000	4.00000000000000000000	4.00000000000000000000	4.00000000000000000000	4.00000000000000000000	4.00000000000000000000	4.00000000000000000000	4.00000000000000000000	4.00000000000000000000	4.00000000000000000000	4.00000000000000000000	4.00000000000000000000	4.00000000000000000000	4.00000000000000000000	4.00000000000000000000	4.00000000000000000000
101.00000000000000000000	0.00000000000000000000	4176.92285156250000000000	4157.94873046875000000000	4238.46142578125000000000	4180.00000000000000000000	4185.12792968750000000000	4194.87158203125000000000	4174.87158203125000000000	4175.89746093750000000000	4173.84619140625000000000	4188.20507812500000000000	4175.38427734375000000000	4184.10253906250000000000	4192.30761718750000000000	4164.10253906250000000000	2596.00000000000000000000	10248.00000000000000000000	10231.00000000000000000000	0.00000000000000000000	0.00000000000000000000	0.00000000000000000000	2696.00000000000000000000	879.00000000000000000000	4.00000000000000000000	4.00000000000000000000	4.00000000000000000000	4.00000000000000000000	4.00000000000000000000	4.00000000000000000000	4.00000000000000000000	4.00000000000000000000	4.00000000000000000000	4.00000000000000000000	4.00000000000000000000	4.00000000000000000000	4.00000000000000000000	4.00000000000000000000	4.00000000000000000000	4.00000000000000000000
102.00000000000000000000	0.00000000000000000000	4171.28173828125000000000	4169.74365234375000000000	4249.23046875000000000000	4180.51269531250000000000	4187.69238281250000000000	4194.35888671875000000000	4178.97412109375000000000	4186.66650390625000000000	4187.17919921875000000000	4205.64111328125000000000	4188.71777343750000000000	4174.35888671875000000000	4205.12792968750000000000	4178.46142578125000000000	3506.00000000000000000000	10248.00000000000000000000	10231.00000000000000000000	0.00000000000000000000	0.00000000000000000000	0.00000000000000000000	2696.00000000000000000000	886.00000000000000000000	4.00000000000000000000	4.00000000000000000000	4.00000000000000000000	4.00000000000000000000	4.00000000000000000000	4.00000000000000000000	4.00000000000000000000	4.00000000000000000000	4.00000000000000000000	4.00000000000000000000	4.00000000000000000000	4.00000000000000000000	4.00000000000000000000	4.00000000000000000000	4.00000000000000000000	4.00000000000000000000
103.00000000000000000000	0.00000000000000000000	4169.74365234375000000000	4172.30761718750000000000	4248.71777343750000000000	4202.56396484375000000000	4187.69238281250000000000	4183.07666015625000000000	4171.28173828125000000000	4182.56396484375000000000	4181.53857421875000000000	4198.46142578125000000000	4157.43603515625000000000	4179.48730468750000000000	4182.05126953125000000000	4191.79492187500000000000	3329.00000000000000000000	10249.00000000000000000000	10231.00000000000000000000	0.00000000000000000000	0.00000000000000000000	0.00000000000000000000	2696.00000000000000000000	894.00000000000000000000	4.00000000000000000000	4.00000000000000000000	4.00000000000000000000	4.00000000000000000000	4.00000000000000000000	4.00000000000000000000	4.00000000000000000000	4.00000000000000000000	4.00000000000000000000	4.00000000000000000000	4.00000000000000000000	4.00000000000000000000	4.00000000000000000000	4.00000000000000000000	4.00000000000000000000	4.00000000000000000000
104.00000000000000000000	0.00000000000000000000	4176.41015625000000000000	4156.41015625000000000000	4246.15380859375000000000	4207.69238281250000000000	4181.53857421875000000000	4184.10253906250000000000	4166.15380859375000000000	4169.23046875000000000000	4167.17919921875000000000	4191.28173828125000000000	4150.25634765625000000000	4182.56396484375000000000	4162.05126953125000000000	4174.35888671875000000000	2725.00000000000000000000	10249.00000000000000000000	10231.00000000000000000000	0.00000000000000000000	0.00000000000000000000	0.00000000000000000000	2696.00000000000000000000	901.00000000000000000000	4.00000000000000000000	4.00000000000000000000	4.00000000000000000000	4.00000000000000000000	4.00000000000000000000	4.00000000000000000000	4.00000000000000000000	4.00000000000000000000	4.00000000000000000000	4.00000000000000000000	4.00000000000000000000	4.00000000000000000000	4.00000000000000000000	4.00000000000000000000	4.00000000000000000000	4.00000000000000000000
105.00000000000000000000	0.00000000000000000000	4161.02539062500000000000	4163.07666015625000000000	4236.92285156250000000000	4190.76904296875000000000	4190.76904296875000000000	4198.46142578125000000000	4176.92285156250000000000	4185.12792968750000000000	4184.10253906250000000000	4208.20507812500000000000	4192.30761718750000000000	4178.97412109375000000000	4184.61523437500000000000	4166.15380859375000000000	2596.00000000000000000000	10250.00000000000000000000	10229.00000000000000000000	0.00000000000000000000	0.00000000000000000000	0.00000000000000000000	2696.00000000000000000000	908.00000000000000000000	4.00000000000000000000	4.00000000000000000000	4.00000000000000000000	4.00000000000000000000	4.00000000000000000000	4.00000000000000000000	4.00000000000000000000	4.00000000000000000000	4.00000000000000000000	4.00000000000000000000	4.00000000000000000000	4.00000000000000000000	4.00000000000000000000	4.00000000000000000000	4.00000000000000000000	4.00000000000000000000
106.00000000000000000000	0.00000000000000000000	4168.71777343750000000000	4170.76904296875000000000	4229.74365234375000000000	4189.74365234375000000000	4186.15380859375000000000	4187.17919921875000000000	4168.20507812500000000000	4184.10253906250000000000	4176.41015625000000000000	4201.02539062500000000000	4180.00000000000000000000	4177.43603515625000000000	4184.61523437500000000000	4163.58984375000000000000	3506.00000000000000000000	10250.00000000000000000000	10229.00000000000000000000	0.00000000000000000000	0.00000000000000000000	0.00000000000000000000	2696.00000000000000000000	916.00000000000000000000	4.00000000000000000000	4.00000000000000000000	4.00000000000000000000	4.00000000000000000000	4.00000000000000000000	4.00000000000000000000	4.00000000000000000000	4.00000000000000000000	4.00000000000000000000	4.00000000000000000000	4.00000000000000000000	4.00000000000000000000	4.00000000000000000000	4.00000000000000000000	4.00000000000000000000	4.00000000000000000000
107.00000000000000000000	0.00000000000000000000	4168.20507812500000000000	4176.92285156250000000000	4229.23046875000000000000	4209.74365234375000000000	4187.69238281250000000000	4183.07666015625000000000	4166.66650390625000000000	4176.92285156250000000000	4168.20507812500000000000	4191.79492187500000000000	4155.38427734375000000000	4179.48730468750000000000	4170.76904296875000000000	4167.69238281250000000000	3329.00000000000000000000	10249.00000000000000000000	10229.00000000000000000000	0.00000000000000000000	0.00000000000000000000	0.00000000000000000000	2696.00000000000000000000	923.00000000000000000000	4.00000000000000000000	4.00000000000000000000	4.00000000000000000000	4.00000000000000000000	4.00000000000000000000	4.00000000000000000000	4.00000000000000000000	4.00000000000000000000	4.00000000000000000000	4.00000000000000000000	4.00000000000000000000	4.00000000000000000000	4.00000000000000000000	4.00000000000000000000	4.00000000000000000000	4.00000000000000000000
108.00000000000000000000	0.00000000000000000000	4165.64111328125000000000	4166.66650390625000000000	4233.84619140625000000000	4198.97412109375000000000	4185.64111328125000000000	4182.56396484375000000000	4165.12792968750000000000	4175.38427734375000000000	4174.87158203125000000000	4186.15380859375000000000	4168.20507812500000000000	4182.05126953125000000000	4165.12792968750000000000	4172.82031250000000000000	2725.00000000000000000000	10249.00000000000000000000	10229.00000000000000000000	0.00000000000000000000	0.00000000000000000000	0.00000000000000000000	2696.00000000000000000000	930.00000000000000000000	4.00000000000000000000	4.00000000000000000000	4.00000000000000000000	4.00000000000000000000	4.00000000000000000000	4.00000000000000000000	4.00000000000000000000	4.00000000000000000000	4.00000000000000000000	4.00000000000000000000	4.00000000000000000000	4.00000000000000000000	4.00000000000000000000	4.00000000000000000000	4.00000000000000000000	4.00000000000000000000
109.00000000000000000000	0.00000000000000000000	4175.89746093750000000000	4160.00000000000000000000	4245.12792968750000000000	4176.92285156250000000000	4177.94873046875000000000	4185.12792968750000000000	4165.12792968750000000000	4178.97412109375000000000	4177.94873046875000000000	4189.74365234375000000000	4158.46142578125000000000	4183.07666015625000000000	4173.33300781250000000000	4171.79492187500000000000	2596.00000000000000000000	10247.00000000000000000000	10227.00000000000000000000	0.00000000000000000000	0.00000000000000000000	0.00000000000000000000	2696.00000000000000000000	938.00000000000000000000	4.00000000000000000000	4.00000000000000000000	4.00000000000000000000	4.00000000000000000000	4.00000000000000000000	4.00000000000000000000	4.00000000000000000000	4.00000000000000000000	4.00000000000000000000	4.00000000000000000000	4.00000000000000000000	4.00000000000000000000	4.00000000000000000000	4.00000000000000000000	4.00000000000000000000	4.00000000000000000000
110.00000000000000000000	0.00000000000000000000	4165.64111328125000000000	4174.35888671875000000000	4244.61523437500000000000	4187.69238281250000000000	4186.15380859375000000000	4200.51269531250000000000	4180.00000000000000000000	4190.76904296875000000000	4184.61523437500000000000	4220.00000000000000000000	4149.23046875000000000000	4189.23046875000000000000	4187.17919921875000000000	4177.43603515625000000000	3506.00000000000000000000	10247.00000000000000000000	10227.00000000000000000000	0.00000000000000000000	0.00000000000000000000	0.00000000000000000000	2696.00000000000000000000	945.00000000000000000000	4.00000000000000000000	4.00000000000000000000	4.00000000000000000000	4.00000000000000000000	4.00000000000000000000	4.00000000000000000000	4.00000000000000000000	4.00000000000000000000	4.00000000000000000000	4.00000000000000000000	4.00000000000000000000	4.00000000000000000000	4.00000000000000000000	4.00000000000000000000	4.00000000000000000000	4.00000000000000000000
111.00000000000000000000	0.00000000000000000000	4169.74365234375000000000	4168.71777343750000000000	4238.46142578125000000000	4201.02539062500000000000	4182.56396484375000000000	4191.79492187500000000000	4170.25634765625000000000	4181.53857421875000000000	4176.41015625000000000000	4210.76904296875000000000	4170.25634765625000000000	4187.17919921875000000000	4176.41015625000000000000	4171.28173828125000000000	3329.00000000000000000000	10247.00000000000000000000	10226.00000000000000000000	0.00000000000000000000	0.00000000000000000000	0.00000000000000000000	2696.00000000000000000000	953.00000000000000000000	4.00000000000000000000	4.00000000000000000000	4.00000000000000000000	4.00000000000000000000	4.00000000000000000000	4.00000000000000000000	4.00000000000000000000	4.00000000000000000000	4.00000000000000000000	4.00000000000000000000	4.00000000000000000000	4.00000000000000000000	4.00000000000000000000	4.00000000000000000000	4.00000000000000000000	4.00000000000000000000
112.00000000000000000000	0.00000000000000000000	4169.74365234375000000000	4171.79492187500000000000	4242.56396484375000000000	4203.07666015625000000000	4190.25634765625000000000	4191.79492187500000000000	4169.23046875000000000000	4179.48730468750000000000	4177.43603515625000000000	4192.30761718750000000000	4194.87158203125000000000	4177.94873046875000000000	4184.10253906250000000000	4164.61523437500000000000	2725.00000000000000000000	10247.00000000000000000000	10226.00000000000000000000	0.00000000000000000000	0.00000000000000000000	0.00000000000000000000	2696.00000000000000000000	960.00000000000000000000	4.00000000000000000000	4.00000000000000000000	4.00000000000000000000	4.00000000000000000000	4.00000000000000000000	4.00000000000000000000	4.00000000000000000000	4.00000000000000000000	4.00000000000000000000	4.00000000000000000000	4.00000000000000000000	4.00000000000000000000	4.00000000000000000000	4.00000000000000000000	4.00000000000000000000	4.00000000000000000000
113.00000000000000000000	0.00000000000000000000	4168.20507812500000000000	4177.94873046875000000000	4248.20507812500000000000	4205.12792968750000000000	4197.94873046875000000000	4193.33300781250000000000	4176.41015625000000000000	4182.56396484375000000000	4178.46142578125000000000	4198.46142578125000000000	4181.53857421875000000000	4184.61523437500000000000	4192.30761718750000000000	4166.15380859375000000000	2596.00000000000000000000	10245.00000000000000000000	10227.00000000000000000000	0.00000000000000000000	0.00000000000000000000	0.00000000000000000000	2696.00000000000000000000	967.00000000000000000000	4.00000000000000000000	4.00000000000000000000	4.00000000000000000000	4.00000000000000000000	4.00000000000000000000	4.00000000000000000000	4.00000000000000000000	4.00000000000000000000	4.00000000000000000000	4.00000000000000000000	4.00000000000000000000	4.00000000000000000000	4.00000000000000000000	4.00000000000000000000	4.00000000000000000000	4.00000000000000000000
114.00000000000000000000	0.00000000000000000000	4177.43603515625000000000	4166.15380859375000000000	4250.76904296875000000000	4203.07666015625000000000	4180.51269531250000000000	4178.46142578125000000000	4168.71777343750000000000	4176.41015625000000000000	4174.35888671875000000000	4195.89746093750000000000	4145.12792968750000000000	4191.28173828125000000000	4172.30761718750000000000	4170.76904296875000000000	3506.00000000000000000000	10245.00000000000000000000	10227.00000000000000000000	0.00000000000000000000	0.00000000000000000000	0.00000000000000000000	2696.00000000000000000000	975.00000000000000000000	4.00000000000000000000	4.00000000000000000000	4.00000000000000000000	4.00000000000000000000	4.00000000000000000000	4.00000000000000000000	4.00000000000000000000	4.00000000000000000000	4.00000000000000000000	4.00000000000000000000	4.00000000000000000000	4.00000000000000000000	4.00000000000000000000	4.00000000000000000000	4.00000000000000000000	4.00000000000000000000
115.00000000000000000000	0.00000000000000000000	4168.20507812500000000000	4168.20507812500000000000	4255.38427734375000000000	4200.00000000000000000000	4177.43603515625000000000	4183.07666015625000000000	4171.28173828125000000000	4183.58984375000000000000	4184.61523437500000000000	4207.17919921875000000000	4154.87158203125000000000	4192.82031250000000000000	4172.30761718750000000000	4182.05126953125000000000	3329.00000000000000000000	10245.00000000000000000000	10226.00000000000000000000	0.00000000000000000000	0.00000000000000000000	0.00000000000000000000	2696.00000000000000000000	982.00000000000000000000	4.00000000000000000000	4.00000000000000000000	4.00000000000000000000	4.00000000000000000000	4.00000000000000000000	4.00000000000000000000	4.00000000000000000000	4.00000000000000000000	4.00000000000000000000	4.00000000000000000000	4.00000000000000000000	4.00000000000000000000	4.00000000000000000000	4.00000000000000000000	4.00000000000000000000	4.00000000000000000000
116.00000000000000000000	0.00000000000000000000	4174.35888671875000000000	4171.79492187500000000000	4260.00000000000000000000	4194.87158203125000000000	4179.48730468750000000000	4184.10253906250000000000	4168.20507812500000000000	4177.94873046875000000000	4176.41015625000000000000	4213.33300781250000000000	4178.97412109375000000000	4193.33300781250000000000	4186.66650390625000000000	4183.58984375000000000000	2725.00000000000000000000	10245.00000000000000000000	10226.00000000000000000000	0.00000000000000000000	0.00000000000000000000	0.00000000000000000000	2696.00000000000000000000	989.00000000000000000000	4.00000000000000000000	4.00000000000000000000	4.00000000000000000000	4.00000000000000000000	4.00000000000000000000	4.00000000000000000000	4.00000000000000000000	4.00000000000000000000	4.00000000000000000000	4.00000000000000000000	4.00000000000000000000	4.00000000000000000000	4.00000000000000000000	4.00000000000000000000	4.00000000000000000000	4.00000000000000000000
117.00000000000000000000	0.00000000000000000000	4171.79492187500000000000	4179.48730468750000000000	4244.10253906250000000000	4193.84619140625000000000	4187.69238281250000000000	4179.48730468750000000000	4165.64111328125000000000	4170.76904296875000000000	4175.38427734375000000000	4207.17919921875000000000	4181.02539062500000000000	4188.71777343750000000000	4197.94873046875000000000	4177.43603515625000000000	2596.00000000000000000000	10248.00000000000000000000	10227.00000000000000000000	0.00000000000000000000	0.00000000000000000000	0.00000000000000000000	2696.00000000000000000000	997.00000000000000000000	4.00000000000000000000	4.00000000000000000000	4.00000000000000000000	4.00000000000000000000	4.00000000000000000000	4.00000000000000000000	4.00000000000000000000	4.00000000000000000000	4.00000000000000000000	4.00000000000000000000	4.00000000000000000000	4.00000000000000000000	4.00000000000000000000	4.00000000000000000000	4.00000000000000000000	4.00000000000000000000
118.00000000000000000000	0.00000000000000000000	4167.69238281250000000000	4176.92285156250000000000	4229.23046875000000000000	4195.89746093750000000000	4190.25634765625000000000	4176.41015625000000000000	4161.53857421875000000000	4167.17919921875000000000	4176.92285156250000000000	4197.43603515625000000000	4175.89746093750000000000	4189.74365234375000000000	4185.12792968750000000000	4165.64111328125000000000	3506.00000000000000000000	10248.00000000000000000000	10227.00000000000000000000	0.00000000000000000000	0.00000000000000000000	0.00000000000000000000	2697.00000000000000000000	4.00000000000000000000	4.00000000000000000000	4.00000000000000000000	4.00000000000000000000	4.00000000000000000000	4.00000000000000000000	4.00000000000000000000	4.00000000000000000000	4.00000000000000000000	4.00000000000000000000	4.00000000000000000000	4.00000000000000000000	4.00000000000000000000	4.00000000000000000000	4.00000000000000000000	4.00000000000000000000	4.00000000000000000000
119.00000000000000000000	0.00000000000000000000	4180.51269531250000000000	4158.97412109375000000000	4246.15380859375000000000	4187.69238281250000000000	4176.92285156250000000000	4179.48730468750000000000	4158.97412109375000000000	4162.56396484375000000000	4158.46142578125000000000	4193.84619140625000000000	4160.00000000000000000000	4194.87158203125000000000	4167.69238281250000000000	4166.15380859375000000000	3329.00000000000000000000	10248.00000000000000000000	10228.00000000000000000000	0.00000000000000000000	0.00000000000000000000	0.00000000000000000000	2697.00000000000000000000	11.00000000000000000000	4.00000000000000000000	4.00000000000000000000	4.00000000000000000000	4.00000000000000000000	4.00000000000000000000	4.00000000000000000000	4.00000000000000000000	4.00000000000000000000	4.00000000000000000000	4.00000000000000000000	4.00000000000000000000	4.00000000000000000000	4.00000000000000000000	4.00000000000000000000	4.00000000000000000000	4.00000000000000000000
120.00000000000000000000	0.00000000000000000000	4168.71777343750000000000	4169.74365234375000000000	4253.33300781250000000000	4190.25634765625000000000	4177.43603515625000000000	4197.43603515625000000000	4175.89746093750000000000	4180.00000000000000000000	4170.25634765625000000000	4208.20507812500000000000	4155.38427734375000000000	4193.84619140625000000000	4191.79492187500000000000	4185.12792968750000000000	2725.00000000000000000000	10248.00000000000000000000	10228.00000000000000000000	0.00000000000000000000	0.00000000000000000000	0.00000000000000000000	2697.00000000000000000000	19.00000000000000000000	4.00000000000000000000	4.00000000000000000000	4.00000000000000000000	4.00000000000000000000	4.00000000000000000000	4.00000000000000000000	4.00000000000000000000	4.00000000000000000000	4.00000000000000000000	4.00000000000000000000	4.00000000000000000000	4.00000000000000000000	4.00000000000000000000	4.00000000000000000000	4.00000000000000000000	4.00000000000000000000
121.00000000000000000000	0.00000000000000000000	4174.87158203125000000000	4183.07666015625000000000	4247.17919921875000000000	4192.82031250000000000000	4175.89746093750000000000	4187.69238281250000000000	4173.33300781250000000000	4181.02539062500000000000	4182.05126953125000000000	4205.12792968750000000000	4169.74365234375000000000	4193.84619140625000000000	4205.12792968750000000000	4177.94873046875000000000	2596.00000000000000000000	10246.00000000000000000000	10231.00000000000000000000	0.00000000000000000000	0.00000000000000000000	0.00000000000000000000	2697.00000000000000000000	26.00000000000000000000	4.00000000000000000000	4.00000000000000000000	4.00000000000000000000	4.00000000000000000000	4.00000000000000000000	4.00000000000000000000	4.00000000000000000000	4.00000000000000000000	4.00000000000000000000	4.00000000000000000000	4.00000000000000000000	4.00000000000000000000	4.00000000000000000000	4.00000000000000000000	4.00000000000000000000	4.00000000000000000000
122.00000000000000000000	0.00000000000000000000	4181.02539062500000000000	4177.43603515625000000000	4248.71777343750000000000	4181.53857421875000000000	4186.15380859375000000000	4176.92285156250000000000	4167.69238281250000000000	4173.84619140625000000000	4180.51269531250000000000	4201.02539062500000000000	4182.05126953125000000000	4195.89746093750000000000	4192.30761718750000000000	4173.84619140625000000000	3506.00000000000000000000	10246.00000000000000000000	10231.00000000000000000000	0.00000000000000000000	0.00000000000000000000	0.00000000000000000000	2697.00000000000000000000	33.00000000000000000000	4.00000000000000000000	4.00000000000000000000	4.00000000000000000000	4.00000000000000000000	4.00000000000000000000	4.00000000000000000000	4.00000000000000000000	4.00000000000000000000	4.00000000000000000000	4.00000000000000000000	4.00000000000000000000	4.00000000000000000000	4.00000000000000000000	4.00000000000000000000	4.00000000000000000000	4.00000000000000000000
123.00000000000000000000	0.00000000000000000000	4170.25634765625000000000	4163.58984375000000000000	4239.48730468750000000000	4184.10253906250000000000	4193.84619140625000000000	4180.00000000000000000000	4168.20507812500000000000	4171.28173828125000000000	4179.48730468750000000000	4199.48730468750000000000	4163.58984375000000000000	4197.43603515625000000000	4177.43603515625000000000	4184.61523437500000000000	3329.00000000000000000000	10246.00000000000000000000	10229.00000000000000000000	0.00000000000000000000	0.00000000000000000000	0.00000000000000000000	2697.00000000000000000000	41.00000000000000000000	4.00000000000000000000	4.00000000000000000000	4.00000000000000000000	4.00000000000000000000	4.00000000000000000000	4.00000000000000000000	4.00000000000000000000	4.00000000000000000000	4.00000000000000000000	4.00000000000000000000	4.00000000000000000000	4.00000000000000000000	4.00000000000000000000	4.00000000000000000000	4.00000000000000000000	4.00000000000000000000
124.00000000000000000000	0.00000000000000000000	4178.97412109375000000000	4171.79492187500000000000	4236.92285156250000000000	4199.48730468750000000000	4174.87158203125000000000	4176.92285156250000000000	4160.00000000000000000000	4162.05126953125000000000	4170.25634765625000000000	4195.89746093750000000000	4163.07666015625000000000	4190.76904296875000000000	4182.05126953125000000000	4181.53857421875000000000	2725.00000000000000000000	10246.00000000000000000000	10229.00000000000000000000	0.00000000000000000000	0.00000000000000000000	0.00000000000000000000	2697.00000000000000000000	48.00000000000000000000	4.00000000000000000000	4.00000000000000000000	4.00000000000000000000	4.00000000000000000000	4.00000000000000000000	4.00000000000000000000	4.00000000000000000000	4.00000000000000000000	4.00000000000000000000	4.00000000000000000000	4.00000000000000000000	4.00000000000000000000	4.00000000000000000000	4.00000000000000000000	4.00000000000000000000	4.00000000000000000000
125.00000000000000000000	0.00000000000000000000	4174.35888671875000000000	4191.28173828125000000000	4241.53857421875000000000	4194.87158203125000000000	4168.71777343750000000000	4182.05126953125000000000	4162.05126953125000000000	4165.12792968750000000000	4169.74365234375000000000	4207.17919921875000000000	4189.74365234375000000000	4188.71777343750000000000	4203.07666015625000000000	4178.97412109375000000000	2596.00000000000000000000	10246.00000000000000000000	10228.00000000000000000000	0.00000000000000000000	0.00000000000000000000	0.00000000000000000000	2697.00000000000000000000	55.00000000000000000000	4.00000000000000000000	4.00000000000000000000	4.00000000000000000000	4.00000000000000000000	4.00000000000000000000	4.00000000000000000000	4.00000000000000000000	4.00000000000000000000	4.00000000000000000000	4.00000000000000000000	4.00000000000000000000	4.00000000000000000000	4.00000000000000000000	4.00000000000000000000	4.00000000000000000000	4.00000000000000000000
126.00000000000000000000	0.00000000000000000000	4181.02539062500000000000	4171.28173828125000000000	4244.61523437500000000000	4185.12792968750000000000	4169.74365234375000000000	4178.97412109375000000000	4161.02539062500000000000	4165.12792968750000000000	4164.10253906250000000000	4199.48730468750000000000	4169.74365234375000000000	4202.05126953125000000000	4197.43603515625000000000	4178.46142578125000000000	3506.00000000000000000000	10246.00000000000000000000	10228.00000000000000000000	0.00000000000000000000	0.00000000000000000000	0.00000000000000000000	2697.00000000000000000000	63.00000000000000000000	4.00000000000000000000	4.00000000000000000000	4.00000000000000000000	4.00000000000000000000	4.00000000000000000000	4.00000000000000000000	4.00000000000000000000	4.00000000000000000000	4.00000000000000000000	4.00000000000000000000	4.00000000000000000000	4.00000000000000000000	4.00000000000000000000	4.00000000000000000000	4.00000000000000000000	4.00000000000000000000
127.00000000000000000000	0.00000000000000000000	4188.20507812500000000000	4177.43603515625000000000	4251.79492187500000000000	4209.23046875000000000000	4187.17919921875000000000	4186.15380859375000000000	4172.82031250000000000000	4177.94873046875000000000	4179.48730468750000000000	4207.17919921875000000000	4172.30761718750000000000	4206.66650390625000000000	4204.10253906250000000000	4190.25634765625000000000	52.00000000000000000000	10248.00000000000000000000	10227.00000000000000000000	0.00000000000000000000	0.00000000000000000000	0.00000000000000000000	2697.00000000000000000000	70.00000000000000000000	4.00000000000000000000	4.00000000000000000000	4.00000000000000000000	4.00000000000000000000	4.00000000000000000000	4.00000000000000000000	4.00000000000000000000	4.00000000000000000000	4.00000000000000000000	4.00000000000000000000	4.00000000000000000000	4.00000000000000000000	4.00000000000000000000	4.00000000000000000000	4.00000000000000000000	4.00000000000000000000
0.00000000000000000000	0.00000000000000000000	4176.41015625000000000000	4197.43603515625000000000	4252.82031250000000000000	4207.17919921875000000000	4192.82031250000000000000	4196.41015625000000000000	4186.66650390625000000000	4189.23046875000000000000	4200.00000000000000000000	4222.56396484375000000000	4196.41015625000000000000	4201.53857421875000000000	4215.38427734375000000000	4197.43603515625000000000	2759.00000000000000000000	10248.00000000000000000000	10227.00000000000000000000	0.00000000000000000000	0.00000000000000000000	0.00000000000000000000	2697.00000000000000000000	77.00000000000000000000	4.00000000000000000000	4.00000000000000000000	4.00000000000000000000	4.00000000000000000000	4.00000000000000000000	4.00000000000000000000	4.00000000000000000000	4.00000000000000000000	4.00000000000000000000	4.00000000000000000000	4.00000000000000000000	4.00000000000000000000	4.00000000000000000000	4.00000000000000000000	4.00000000000000000000	4.00000000000000000000
1.00000000000000000000	0.00000000000000000000	4184.10253906250000000000	4172.82031250000000000000	4251.79492187500000000000	4174.35888671875000000000	4177.94873046875000000000	4186.66650390625000000000	4174.87158203125000000000	4173.84619140625000000000	4178.46142578125000000000	4200.51269531250000000000	4171.79492187500000000000	4203.07666015625000000000	4194.35888671875000000000	4188.71777343750000000000	2616.00000000000000000000	10247.00000000000000000000	10227.00000000000000000000	0.00000000000000000000	0.00000000000000000000	0.00000000000000000000	2697.00000000000000000000	85.00000000000000000000	4.00000000000000000000	4.00000000000000000000	4.00000000000000000000	4.00000000000000000000	4.00000000000000000000	4.00000000000000000000	4.00000000000000000000	4.00000000000000000000	4.00000000000000000000	4.00000000000000000000	4.00000000000000000000	4.00000000000000000000	4.00000000000000000000	4.00000000000000000000	4.00000000000000000000	4.00000000000000000000
2.00000000000000000000	0.00000000000000000000	4178.46142578125000000000	4171.28173828125000000000	4245.64111328125000000000	4182.56396484375000000000	4185.12792968750000000000	4187.17919921875000000000	4177.43603515625000000000	4180.00000000000000000000	4174.87158203125000000000	4202.05126953125000000000	4175.38427734375000000000	4203.07666015625000000000	4194.87158203125000000000	4195.89746093750000000000	2011.00000000000000000000	10247.00000000000000000000	10227.00000000000000000000	0.00000000000000000000	0.00000000000000000000	0.00000000000000000000	2697.00000000000000000000	92.00000000000000000000	4.00000000000000000000	4.00000000000000000000	4.00000000000000000000	4.00000000000000000000	4.00000000000000000000	4.00000000000000000000	4.00000000000000000000	4.00000000000000000000	4.00000000000000000000	4.00000000000000000000	4.00000000000000000000	4.00000000000000000000	4.00000000000000000000	4.00000000000000000000	4.00000000000000000000	4.00000000000000000000
3.00000000000000000000	0.00000000000000000000	4174.87158203125000000000	4175.38427734375000000000	4235.89746093750000000000	4191.28173828125000000000	4166.15380859375000000000	4180.00000000000000000000	4174.35888671875000000000	4183.07666015625000000000	4179.48730468750000000000	4207.17919921875000000000	4188.20507812500000000000	4195.89746093750000000000	4201.02539062500000000000	4189.74365234375000000000	3452.00000000000000000000	10248.00000000000000000000	10228.00000000000000000000	0.00000000000000000000	0.00000000000000000000	0.00000000000000000000	2697.00000000000000000000	99.00000000000000000000	4.00000000000000000000	4.00000000000000000000	4.00000000000000000000	4.00000000000000000000	4.00000000000000000000	4.00000000000000000000	4.00000000000000000000	4.00000000000000000000	4.00000000000000000000	4.00000000000000000000	4.00000000000000000000	4.00000000000000000000	4.00000000000000000000	4.00000000000000000000	4.00000000000000000000	4.00000000000000000000
4.00000000000000000000	0.00000000000000000000	4174.87158203125000000000	4164.10253906250000000000	4230.25634765625000000000	4184.10253906250000000000	4149.74365234375000000000	4176.92285156250000000000	4172.82031250000000000000	4174.87158203125000000000	4171.79492187500000000000	4186.66650390625000000000	4160.00000000000000000000	4192.30761718750000000000	4189.74365234375000000000	4170.25634765625000000000	3524.00000000000000000000	10248.00000000000000000000	10228.00000000000000000000	0.00000000000000000000	0.00000000000000000000	0.00000000000000000000	2697.00000000000000000000	107.00000000000000000000	4.00000000000000000000	4.00000000000000000000	4.00000000000000000000	4.00000000000000000000	4.00000000000000000000	4.00000000000000000000	4.00000000000000000000	4.00000000000000000000	4.00000000000000000000	4.00000000000000000000	4.00000000000000000000	4.00000000000000000000	4.00000000000000000000	4.00000000000000000000	4.00000000000000000000	4.00000000000000000000
5.00000000000000000000	0.00000000000000000000	4171.28173828125000000000	4172.30761718750000000000	4233.84619140625000000000	4196.41015625000000000000	4176.41015625000000000000	4190.25634765625000000000	4185.12792968750000000000	4187.17919921875000000000	4182.56396484375000000000	4191.28173828125000000000	4162.56396484375000000000	4200.51269531250000000000	4192.30761718750000000000	4173.84619140625000000000	3392.00000000000000000000	10247.00000000000000000000	10227.00000000000000000000	0.00000000000000000000	0.00000000000000000000	0.00000000000000000000	2697.00000000000000000000	114.00000000000000000000	4.00000000000000000000	4.00000000000000000000	4.00000000000000000000	4.00000000000000000000	4.00000000000000000000	4.00000000000000000000	4.00000000000000000000	4.00000000000000000000	4.00000000000000000000	4.00000000000000000000	4.00000000000000000000	4.00000000000000000000	4.00000000000000000000	4.00000000000000000000	4.00000000000000000000	4.00000000000000000000
6.00000000000000000000	0.00000000000000000000	4189.74365234375000000000	4180.00000000000000000000	4243.07666015625000000000	4196.41015625000000000000	4182.56396484375000000000	4183.58984375000000000000	4180.51269531250000000000	4193.84619140625000000000	4192.82031250000000000000	4214.35888671875000000000	4187.69238281250000000000	4204.10253906250000000000	4200.00000000000000000000	4191.28173828125000000000	3461.00000000000000000000	10247.00000000000000000000	10227.00000000000000000000	0.00000000000000000000	0.00000000000000000000	0.00000000000000000000	2697.00000000000000000000	122.00000000000000000000	4.00000000000000000000	4.00000000000000000000	4.00000000000000000000	4.00000000000000000000	4.00000000000000000000	4.00000000000000000000	4.00000000000000000000	4.00000000000000000000	4.00000000000000000000	4.00000000000000000000	4.00000000000000000000	4.00000000000000000000	4.00000000000000000000	4.00000000000000000000	4.00000000000000000000	4.00000000000000000000
7.00000000000000000000	0.00000000000000000000	4184.10253906250000000000	4181.02539062500000000000	4236.41015625000000000000	4172.30761718750000000000	4184.10253906250000000000	4182.56396484375000000000	4182.56396484375000000000	4193.84619140625000000000	4192.82031250000000000000	4223.58984375000000000000	4191.79492187500000000000	4205.12792968750000000000	4216.92285156250000000000	4200.51269531250000000000	3409.00000000000000000000	10247.00000000000000000000	10229.00000000000000000000	0.00000000000000000000	0.00000000000000000000	0.00000000000000000000	2697.00000000000000000000	129.00000000000000000000	4.00000000000000000000	4.00000000000000000000	4.00000000000000000000	4.00000000000000000000	4.00000000000000000000	4.00000000000000000000	4.00000000000000000000	4.00000000000000000000	4.00000000000000000000	4.00000000000000000000	4.00000000000000000000	4.00000000000000000000	4.00000000000000000000	4.00000000000000000000	4.00000000000000000000	4.00000000000000000000
8.00000000000000000000	0.00000000000000000000	4179.48730468750000000000	4172.30761718750000000000	4224.10253906250000000000	4164.61523437500000000000	4183.07666015625000000000	4185.12792968750000000000	4183.07666015625000000000	4183.07666015625000000000	4177.43603515625000000000	4201.02539062500000000000	4182.56396484375000000000	4208.20507812500000000000	4213.84619140625000000000	4189.74365234375000000000	3434.00000000000000000000	10247.00000000000000000000	10229.00000000000000000000	0.00000000000000000000	0.00000000000000000000	0.00000000000000000000	2697.00000000000000000000	136.00000000000000000000	4.00000000000000000000	4.00000000000000000000	4.00000000000000000000	4.00000000000000000000	4.00000000000000000000	4.00000000000000000000	4.00000000000000000000	4.00000000000000000000	4.00000000000000000000	4.00000000000000000000	4.00000000000000000000	4.00000000000000000000	4.00000000000000000000	4.00000000000000000000	4.00000000000000000000	4.00000000000000000000
9.00000000000000000000	0.00000000000000000000	4185.12792968750000000000	4174.87158203125000000000	4222.56396484375000000000	4181.02539062500000000000	4176.41015625000000000000	4192.82031250000000000000	4182.56396484375000000000	4183.07666015625000000000	4183.58984375000000000000	4189.74365234375000000000	4178.97412109375000000000	4208.71777343750000000000	4198.46142578125000000000	4188.71777343750000000000	3122.00000000000000000000	10247.00000000000000000000	10230.00000000000000000000	0.00000000000000000000	0.00000000000000000000	0.00000000000000000000	2697.00000000000000000000	144.00000000000000000000	4.00000000000000000000	4.00000000000000000000	4.00000000000000000000	4.00000000000000000000	4.00000000000000000000	4.00000000000000000000	4.00000000000000000000	4.00000000000000000000	4.00000000000000000000	4.00000000000000000000	4.00000000000000000000	4.00000000000000000000	4.00000000000000000000	4.00000000000000000000	4.00000000000000000000	4.00000000000000000000
10.00000000000000000000	0.00000000000000000000	4176.92285156250000000000	4191.79492187500000000000	4215.38427734375000000000	4194.87158203125000000000	4176.92285156250000000000	4198.46142578125000000000	4188.20507812500000000000	4197.94873046875000000000	4205.12792968750000000000	4200.00000000000000000000	4185.64111328125000000000	4209.23046875000000000000	4204.61523437500000000000	4202.56396484375000000000	3501.00000000000000000000	10247.00000000000000000000	10230.00000000000000000000	0.00000000000000000000	0.00000000000000000000	0.00000000000000000000	2697.00000000000000000000	151.00000000000000000000	4.00000000000000000000	4.00000000000000000000	4.00000000000000000000	4.00000000000000000000	4.00000000000000000000	4.00000000000000000000	4.00000000000000000000	4.00000000000000000000	4.00000000000000000000	4.00000000000000000000	4.00000000000000000000	4.00000000000000000000	4.00000000000000000000	4.00000000000000000000	4.00000000000000000000	4.00000000000000000000
11.00000000000000000000	0.00000000000000000000	4187.69238281250000000000	4190.25634765625000000000	4212.82031250000000000000	4190.76904296875000000000	4173.84619140625000000000	4190.76904296875000000000	4183.07666015625000000000	4190.25634765625000000000	4188.20507812500000000000	4183.07666015625000000000	4188.71777343750000000000	4210.25634765625000000000	4204.10253906250000000000	4200.00000000000000000000	3317.00000000000000000000	10248.00000000000000000000	10230.00000000000000000000	0.00000000000000000000	0.00000000000000000000	0.00000000000000000000	2697.00000000000000000000	158.00000000000000000000	4.00000000000000000000	4.00000000000000000000	4.00000000000000000000	4.00000000000000000000	4.00000000000000000000	4.00000000000000000000	4.00000000000000000000	4.00000000000000000000	4.00000000000000000000	4.00000000000000000000	4.00000000000000000000	4.00000000000000000000	4.00000000000000000000	4.00000000000000000000	4.00000000000000000000	4.00000000000000000000
12.00000000000000000000	0.00000000000000000000	4181.53857421875000000000	4187.69238281250000000000	4215.38427734375000000000	4179.48730468750000000000	4187.17919921875000000000	4199.48730468750000000000	4193.33300781250000000000	4193.33300781250000000000	4187.69238281250000000000	4181.02539062500000000000	4196.41015625000000000000	4215.38427734375000000000	4210.76904296875000000000	4197.43603515625000000000	2686.00000000000000000000	10248.00000000000000000000	10230.00000000000000000000	0.00000000000000000000	0.00000000000000000000	0.00000000000000000000	2697.00000000000000000000	166.00000000000000000000	4.00000000000000000000	4.00000000000000000000	4.00000000000000000000	4.00000000000000000000	4.00000000000000000000	4.00000000000000000000	4.00000000000000000000	4.00000000000000000000	4.00000000000000000000	4.00000000000000000000	4.00000000000000000000	4.00000000000000000000	4.00000000000000000000	4.00000000000000000000	4.00000000000000000000	4.00000000000000000000
13.00000000000000000000	0.00000000000000000000	4178.97412109375000000000	4170.25634765625000000000	4213.33300781250000000000	4170.76904296875000000000	4181.53857421875000000000	4189.23046875000000000000	4190.25634765625000000000	4197.43603515625000000000	4199.48730468750000000000	4193.33300781250000000000	4199.48730468750000000000	4218.97412109375000000000	4213.84619140625000000000	4190.76904296875000000000	2583.00000000000000000000	10247.00000000000000000000	10230.00000000000000000000	0.00000000000000000000	0.00000000000000000000	0.00000000000000000000	2697.00000000000000000000	173.00000000000000000000	4.00000000000000000000	4.00000000000000000000	4.00000000000000000000	4.00000000000000000000	4.00000000000000000000	4.00000000000000000000	4.00000000000000000000	4.00000000000000000000	4.00000000000000000000	4.00000000000000000000	4.00000000000000000000	4.00000000000000000000	4.00000000000000000000	4.00000000000000000000	4.00000000000000000000	4.00000000000000000000
14.00000000000000000000	0.00000000000000000000	4186.66650390625000000000	4156.92285156250000000000	4209.74365234375000000000	4162.56396484375000000000	4162.56396484375000000000	4172.30761718750000000000	4175.38427734375000000000	4188.20507812500000000000	4192.82031250000000000000	4181.02539062500000000000	4189.74365234375000000000	4210.25634765625000000000	4202.56396484375000000000	4184.61523437500000000000	3501.00000000000000000000	10247.00000000000000000000	10230.00000000000000000000	0.00000000000000000000	0.00000000000000000000	0.00000000000000000000	2697.00000000000000000000	180.00000000000000000000	4.00000000000000000000	4.00000000000000000000	4.00000000000000000000	4.00000000000000000000	4.00000000000000000000	4.00000000000000000000	4.00000000000000000000	4.00000000000000000000	4.00000000000000000000	4.00000000000000000000	4.00000000000000000000	4.00000000000000000000	4.00000000000000000000	4.00000000000000000000	4.00000000000000000000	4.00000000000000000000
15.00000000000000000000	0.00000000000000000000	4171.28173828125000000000	4175.38427734375000000000	4199.48730468750000000000	4158.46142578125000000000	4169.23046875000000000000	4182.56396484375000000000	4180.51269531250000000000	4190.76904296875000000000	4192.82031250000000000000	4168.71777343750000000000	4172.82031250000000000000	4204.10253906250000000000	4195.38427734375000000000	4188.71777343750000000000	3317.00000000000000000000	10249.00000000000000000000	10231.00000000000000000000	0.00000000000000000000	0.00000000000000000000	0.00000000000000000000	2697.00000000000000000000	188.00000000000000000000	4.00000000000000000000	4.00000000000000000000	4.00000000000000000000	4.00000000000000000000	4.00000000000000000000	4.00000000000000000000	4.00000000000000000000	4.00000000000000000000	4.00000000000000000000	4.00000000000000000000	4.00000000000000000000	4.00000000000000000000	4.00000000000000000000	4.00000000000000000000	4.00000000000000000000	4.00000000000000000000
16.00000000000000000000	0.00000000000000000000	4176.92285156250000000000	4184.61523437500000000000	4193.33300781250000000000	4162.56396484375000000000	4172.30761718750000000000	4183.58984375000000000000	4179.48730468750000000000	4185.12792968750000000000	4187.17919921875000000000	4163.58984375000000000000	4170.76904296875000000000	4204.10253906250000000000	4188.71777343750000000000	4177.94873046875000000000	0.00000000000000000000	10249.00000000000000000000	10231.00000000000000000000	0.00000000000000000000	0.00000000000000000000	0.00000000000000000000	2697.00000000000000000000	195.00000000000000000000	4.00000000000000000000	4.00000000000000000000	4.00000000000000000000	4.00000000000000000000	4.00000000000000000000	4.00000000000000000000	4.00000000000000000000	4.00000000000000000000	4.00000000000000000000	4.00000000000000000000	4.00000000000000000000	4.00000000000000000000	4.00000000000000000000	4.00000000000000000000	4.00000000000000000000	4.00000000000000000000
17.00000000000000000000	0.00000000000000000000	4181.02539062500000000000	4192.30761718750000000000	4196.41015625000000000000	4176.92285156250000000000	4184.61523437500000000000	4195.89746093750000000000	4190.76904296875000000000	4194.35888671875000000000	4195.89746093750000000000	4178.97412109375000000000	4194.35888671875000000000	4203.07666015625000000000	4205.12792968750000000000	4179.48730468750000000000	0.00000000000000000000	10249.00000000000000000000	10233.00000000000000000000	0.00000000000000000000	0.00000000000000000000	0.00000000000000000000	2697.00000000000000000000	202.00000000000000000000	4.00000000000000000000	4.00000000000000000000	4.00000000000000000000	4.00000000000000000000	4.00000000000000000000	4.00000000000000000000	4.00000000000000000000	4.00000000000000000000	4.00000000000000000000	4.00000000000000000000	4.00000000000000000000	4.00000000000000000000	4.00000000000000000000	4.00000000000000000000	4.00000000000000000000	4.00000000000000000000
18.00000000000000000000	0.00000000000000000000	4177.43603515625000000000	4188.20507812500000000000	4199.48730468750000000000	4178.46142578125000000000	4186.66650390625000000000	4200.00000000000000000000	4195.38427734375000000000	4198.97412109375000000000	4197.43603515625000000000	4183.58984375000000000000	4188.71777343750000000000	4203.58984375000000000000	4205.64111328125000000000	4188.20507812500000000000	0.00000000000000000000	10249.00000000000000000000	10233.00000000000000000000	0.00000000000000000000	0.00000000000000000000	0.00000000000000000000	2697.00000000000000000000	210.00000000000000000000	4.00000000000000000000	4.00000000000000000000	4.00000000000000000000	4.00000000000000000000	4.00000000000000000000	4.00000000000000000000	4.00000000000000000000	4.00000000000000000000	4.00000000000000000000	4.00000000000000000000	4.00000000000000000000	4.00000000000000000000	4.00000000000000000000	4.00000000000000000000	4.00000000000000000000	4.00000000000000000000
19.00000000000000000000	0.00000000000000000000	4181.02539062500000000000	4172.82031250000000000000	4195.89746093750000000000	4168.20507812500000000000	4170.76904296875000000000	4184.61523437500000000000	4182.05126953125000000000	4181.53857421875000000000	4189.74365234375000000000	4170.76904296875000000000	4174.87158203125000000000	4203.58984375000000000000	4185.64111328125000000000	4181.53857421875000000000	0.00000000000000000000	10249.00000000000000000000	10230.00000000000000000000	0.00000000000000000000	0.00000000000000000000	0.00000000000000000000	2697.00000000000000000000	217.00000000000000000000	4.00000000000000000000	4.00000000000000000000	4.00000000000000000000	4.00000000000000000000	4.00000000000000000000	4.00000000000000000000	4.00000000000000000000	4.00000000000000000000	4.00000000000000000000	4.00000000000000000000	4.00000000000000000000	4.00000000000000000000	4.00000000000000000000	4.00000000000000000000	4.00000000000000000000	4.00000000000000000000
20.00000000000000000000	0.00000000000000000000	4166.66650390625000000000	4167.17919921875000000000	4180.51269531250000000000	4162.56396484375000000000	4172.30761718750000000000	4188.20507812500000000000	4180.51269531250000000000	4180.51269531250000000000	4193.33300781250000000000	4172.82031250000000000000	4177.94873046875000000000	4205.12792968750000000000	4185.12792968750000000000	4176.92285156250000000000	0.00000000000000000000	10249.00000000000000000000	10230.00000000000000000000	0.00000000000000000000	0.00000000000000000000	0.00000000000000000000	2697.00000000000000000000	224.00000000000000000000	4.00000000000000000000	4.00000000000000000000	4.00000000000000000000	4.00000000000000000000	4.00000000000000000000	4.00000000000000000000	4.00000000000000000000	4.00000000000000000000	4.00000000000000000000	4.00000000000000000000	4.00000000000000000000	4.00000000000000000000	4.00000000000000000000	4.00000000000000000000	4.00000000000000000000	4.00000000000000000000
21.00000000000000000000	0.00000000000000000000	4173.84619140625000000000	4170.25634765625000000000	4182.05126953125000000000	4166.15380859375000000000	4171.28173828125000000000	4191.79492187500000000000	4178.97412109375000000000	4182.56396484375000000000	4184.61523437500000000000	4161.53857421875000000000	4164.10253906250000000000	4204.61523437500000000000	4187.69238281250000000000	4170.25634765625000000000	0.00000000000000000000	10250.00000000000000000000	10229.00000000000000000000	0.00000000000000000000	0.00000000000000000000	0.00000000000000000000	2697.00000000000000000000	232.00000000000000000000	4.00000000000000000000	4.00000000000000000000	4.00000000000000000000	4.00000000000000000000	4.00000000000000000000	4.00000000000000000000	4.00000000000000000000	4.00000000000000000000	4.00000000000000000000	4.00000000000000000000	4.00000000000000000000	4.00000000000000000000	4.00000000000000000000	4.00000000000000000000	4.00000000000000000000	4.00000000000000000000
22.00000000000000000000	0.00000000000000000000	4178.46142578125000000000	4188.71777343750000000000	4197.94873046875000000000	4177.94873046875000000000	4180.51269531250000000000	4192.30761718750000000000	4187.17919921875000000000	4194.35888671875000000000	4195.89746093750000000000	4156.92285156250000000000	4171.79492187500000000000	4203.07666015625000000000	4201.02539062500000000000	4176.92285156250000000000	0.00000000000000000000	10250.00000000000000000000	10229.00000000000000000000	0.00000000000000000000	0.00000000000000000000	0.00000000000000000000	2697.00000000000000000000	239.00000000000000000000	4.00000000000000000000	4.00000000000000000000	4.00000000000000000000	4.00000000000000000000	4.00000000000000000000	4.00000000000000000000	4.00000000000000000000	4.00000000000000000000	4.00000000000000000000	4.00000000000000000000	4.00000000000000000000	4.00000000000000000000	4.00000000000000000000	4.00000000000000000000	4.00000000000000000000	4.00000000000000000000
23.00000000000000000000	0.00000000000000000000	4170.76904296875000000000	4177.94873046875000000000	4195.89746093750000000000	4168.20507812500000000000	4181.02539062500000000000	4188.20507812500000000000	4179.48730468750000000000	4192.30761718750000000000	4198.46142578125000000000	4157.94873046875000000000	4189.74365234375000000000	4208.20507812500000000000	4201.02539062500000000000	4186.66650390625000000000	0.00000000000000000000	10250.00000000000000000000	10230.00000000000000000000	0.00000000000000000000	0.00000000000000000000	0.00000000000000000000	2697.00000000000000000000	246.00000000000000000000	4.00000000000000000000	4.00000000000000000000	4.00000000000000000000	4.00000000000000000000	4.00000000000000000000	4.00000000000000000000	4.00000000000000000000	4.00000000000000000000	4.00000000000000000000	4.00000000000000000000	4.00000000000000000000	4.00000000000000000000	4.00000000000000000000	4.00000000000000000000	4.00000000000000000000	4.00000000000000000000
24.00000000000000000000	0.00000000000000000000	4175.38427734375000000000	4155.38427734375000000000	4184.10253906250000000000	4152.82031250000000000000	4168.20507812500000000000	4176.92285156250000000000	4161.02539062500000000000	4171.79492187500000000000	4173.84619140625000000000	4149.23046875000000000000	4184.10253906250000000000	4207.17919921875000000000	4188.20507812500000000000	4184.61523437500000000000	0.00000000000000000000	10250.00000000000000000000	10230.00000000000000000000	0.00000000000000000000	0.00000000000000000000	0.00000000000000000000	2697.00000000000000000000	254.00000000000000000000	4.00000000000000000000	4.00000000000000000000	4.00000000000000000000	4.00000000000000000000	4.00000000000000000000	4.00000000000000000000	4.00000000000000000000	4.00000000000000000000	4.00000000000000000000	4.00000000000000000000	4.00000000000000000000	4.00000000000000000000	4.00000000000000000000	4.00000000000000000000	4.00000000000000000000	4.00000000000000000000
25.00000000000000000000	0.00000000000000000000	4166.15380859375000000000	4171.28173828125000000000	4180.00000000000000000000	4169.74365234375000000000	4172.30761718750000000000	4178.97412109375000000000	4172.30761718750000000000	4177.94873046875000000000	4183.07666015625000000000	4155.89746093750000000000	4182.56396484375000000000	4202.05126953125000000000	4197.43603515625000000000	4182.56396484375000000000	0.00000000000000000000	10250.00000000000000000000	10230.00000000000000000000	0.00000000000000000000	0.00000000000000000000	0.00000000000000000000	2697.00000000000000000000	261.00000000000000000000	4.00000000000000000000	4.00000000000000000000	4.00000000000000000000	4.00000000000000000000	4.00000000000000000000	4.00000000000000000000	4.00000000000000000000	4.00000000000000000000	4.00000000000000000000	4.00000000000000000000	4.00000000000000000000	4.00000000000000000000	4.00000000000000000000	4.00000000000000000000	4.00000000000000000000	4.00000000000000000000
26.00000000000000000000	0.00000000000000000000	4175.38427734375000000000	4175.38427734375000000000	4192.30761718750000000000	4184.61523437500000000000	4171.79492187500000000000	4182.05126953125000000000	4178.97412109375000000000	4183.07666015625000000000	4195.89746093750000000000	4151.28173828125000000000	4173.84619140625000000000	4212.30761718750000000000	4189.74365234375000000000	4177.94873046875000000000	0.00000000000000000000	10250.00000000000000000000	10230.00000000000000000000	0.00000000000000000000	0.00000000000000000000	0.00000000000000000000	2697.00000000000000000000	269.00000000000000000000	4.00000000000000000000	4.00000000000000000000	4.00000000000000000000	4.00000000000000000000	4.00000000000000000000	4.00000000000000000000	4.00000000000000000000	4.00000000000000000000	4.00000000000000000000	4.00000000000000000000	4.00000000000000000000	4.00000000000000000000	4.00000000000000000000	4.00000000000000000000	4.00000000000000000000	4.00000000000000000000
27.00000000000000000000	0.00000000000000000000	4181.53857421875000000000	4176.41015625000000000000	4205.12792968750000000000	4178.97412109375000000000	4182.56396484375000000000	4195.38427734375000000000	4183.07666015625000000000	4192.30761718750000000000	4198.46142578125000000000	4150.25634765625000000000	4166.66650390625000000000	4228.20507812500000000000	4193.84619140625000000000	4193.84619140625000000000	0.00000000000000000000	10251.00000000000000000000	10228.00000000000000000000	0.00000000000000000000	0.00000000000000000000	0.00000000000000000000	2697.00000000000000000000	276.00000000000000000000	4.00000000000000000000	4.00000000000000000000	4.00000000000000000000	4.00000000000000000000	4.00000000000000000000	4.00000000000000000000	4.00000000000000000000	4.00000000000000000000	4.00000000000000000000	4.00000000000000000000	4.00000000000000000000	4.00000000000000000000	4.00000000000000000000	4.00000000000000000000	4.00000000000000000000	4.00000000000000000000
28.00000000000000000000	0.00000000000000000000	4172.30761718750000000000	4172.82031250000000000000	4196.41015625000000000000	4170.76904296875000000000	4186.15380859375000000000	4197.94873046875000000000	4184.61523437500000000000	4199.48730468750000000000	4203.58984375000000000000	4151.79492187500000000000	4183.58984375000000000000	4226.66650390625000000000	4208.71777343750000000000	4196.92285156250000000000	0.00000000000000000000	10251.00000000000000000000	10228.00000000000000000000	0.00000000000000000000	0.00000000000000000000	0.00000000000000000000	2697.00000000000000000000	283.00000000000000000000	4.00000000000000000000	4.00000000000000000000	4.00000000000000000000	4.00000000000000000000	4.00000000000000000000	4.00000000000000000000	4.00000000000000000000	4.00000000000000000000	4.00000000000000000000	4.00000000000000000000	4.00000000000000000000	4.00000000000000000000	4.00000000000000000000	4.00000000000000000000	4.00000000000000000000	4.00000000000000000000
29.00000000000000000000	0.00000000000000000000	4176.41015625000000000000	4156.41015625000000000000	4187.69238281250000000000	4165.12792968750000000000	4170.25634765625000000000	4179.48730468750000000000	4172.30761718750000000000	4188.71777343750000000000	4201.53857421875000000000	4137.94873046875000000000	4192.82031250000000000000	4211.79492187500000000000	4194.87158203125000000000	4176.41015625000000000000	0.00000000000000000000	10252.00000000000000000000	10228.00000000000000000000	0.00000000000000000000	0.00000000000000000000	0.00000000000000000000	2697.00000000000000000000	291.00000000000000000000	4.00000000000000000000	4.00000000000000000000	4.00000000000000000000	4.00000000000000000000	4.00000000000000000000	4.00000000000000000000	4.00000000000000000000	4.00000000000000000000	4.00000000000000000000	4.00000000000000000000	4.00000000000000000000	4.00000000000000000000	4.00000000000000000000	4.00000000000000000000	4.00000000000000000000	4.00000000000000000000
30.00000000000000000000	0.00000000000000000000	4168.20507812500000000000	4168.71777343750000000000	4191.79492187500000000000	4173.84619140625000000000	4170.76904296875000000000	4180.51269531250000000000	4171.28173828125000000000	4183.07666015625000000000	4193.33300781250000000000	4138.46142578125000000000	4180.51269531250000000000	4207.17919921875000000000	4186.15380859375000000000	4181.02539062500000000000	0.00000000000000000000	10252.00000000000000000000	10228.00000000000000000000	0.00000000000000000000	0.00000000000000000000	0.00000000000000000000	2697.00000000000000000000	298.00000000000000000000	4.00000000000000000000	4.00000000000000000000	4.00000000000000000000	4.00000000000000000000	4.00000000000000000000	4.00000000000000000000	4.00000000000000000000	4.00000000000000000000	4.00000000000000000000	4.00000000000000000000	4.00000000000000000000	4.00000000000000000000	4.00000000000000000000	4.00000000000000000000	4.00000000000000000000	4.00000000000000000000
31.00000000000000000000	0.00000000000000000000	4176.41015625000000000000	4174.35888671875000000000	4198.97412109375000000000	4174.35888671875000000000	4165.64111328125000000000	4178.97412109375000000000	4162.56396484375000000000	4167.69238281250000000000	4166.15380859375000000000	4133.84619140625000000000	4156.41015625000000000000	4210.25634765625000000000	4186.15380859375000000000	4180.00000000000000000000	0.00000000000000000000	10250.00000000000000000000	10229.00000000000000000000	0.00000000000000000000	0.00000000000000000000	0.00000000000000000000	2697.00000000000000000000	305.00000000000000000000	4.00000000000000000000	4.00000000000000000000	4.00000000000000000000	4.00000000000000000000	4.00000000000000000000	4.00000000000000000000	4.00000000000000000000	4.00000000000000000000	4.00000000000000000000	4.00000000000000000000	4.00000000000000000000	4.00000000000000000000	4.00000000000000000000	4.00000000000000000000	4.00000000000000000000	4.00000000000000000000
32.00000000000000000000	0.00000000000000000000	4176.92285156250000000000	4164.61523437500000000000	4198.46142578125000000000	4159.48730468750000000000	4168.20507812500000000000	4179.48730468750000000000	4161.53857421875000000000	4168.71777343750000000000	4166.15380859375000000000	4132.30761718750000000000	4163.07666015625000000000	4207.69238281250000000000	4201.02539062500000000000	4173.33300781250000000000	0.00000000000000000000	10250.00000000000000000000	10229.00000000000000000000	0.00000000000000000000	0.00000000000000000000	0.00000000000000000000	2697.00000000000000000000	313.00000000000000000000	4.00000000000000000000	4.00000000000000000000	4.00000000000000000000	4.00000000000000000000	4.00000000000000000000	4.00000000000000000000	4.00000000000000000000	4.00000000000000000000	4.00000000000000000000	4.00000000000000000000	4.00000000000000000000	4.00000000000000000000	4.00000000000000000000	4.00000000000000000000	4.00000000000000000000	4.00000000000000000000
33.00000000000000000000	0.00000000000000000000	4170.76904296875000000000	4169.74365234375000000000	4196.92285156250000000000	4169.23046875000000000000	4180.51269531250000000000	4183.58984375000000000000	4170.25634765625000000000	4187.17919921875000000000	4191.79492187500000000000	4144.10253906250000000000	4191.28173828125000000000	4212.30761718750000000000	4208.71777343750000000000	4184.61523437500000000000	0.00000000000000000000	10249.00000000000000000000	10229.00000000000000000000	0.00000000000000000000	0.00000000000000000000	0.00000000000000000000	2697.00000000000000000000	320.00000000000000000000	4.00000000000000000000	4.00000000000000000000	4.00000000000000000000	4.00000000000000000000	4.00000000000000000000	4.00000000000000000000	4.00000000000000000000	4.00000000000000000000	4.00000000000000000000	4.00000000000000000000	4.00000000000000000000	4.00000000000000000000	4.00000000000000000000	4.00000000000000000000	4.00000000000000000000	4.00000000000000000000
34.00000000000000000000	0.00000000000000000000	4191.28173828125000000000	4177.43603515625000000000	4203.07666015625000000000	4184.10253906250000000000	4175.89746093750000000000	4183.07666015625000000000	4167.69238281250000000000	4188.20507812500000000000	4194.35888671875000000000	4147.69238281250000000000	4191.28173828125000000000	4216.41015625000000000000	4188.71777343750000000000	4196.92285156250000000000	0.00000000000000000000	10249.00000000000000000000	10229.00000000000000000000	0.00000000000000000000	0.00000000000000000000	0.00000000000000000000	2697.00000000000000000000	327.00000000000000000000	4.00000000000000000000	4.00000000000000000000	4.00000000000000000000	4.00000000000000000000	4.00000000000000000000	4.00000000000000000000	4.00000000000000000000	4.00000000000000000000	4.00000000000000000000	4.00000000000000000000	4.00000000000000000000	4.00000000000000000000	4.00000000000000000000	4.00000000000000000000	4.00000000000000000000	4.00000000000000000000
35.00000000000000000000	0.00000000000000000000	4184.10253906250000000000	4180.00000000000000000000	4197.94873046875000000000	4169.23046875000000000000	4179.48730468750000000000	4196.92285156250000000000	4178.97412109375000000000	4193.84619140625000000000	4197.94873046875000000000	4150.25634765625000000000	4184.10253906250000000000	4212.30761718750000000000	4187.69238281250000000000	4199.48730468750000000000	0.00000000000000000000	10247.00000000000000000000	10231.00000000000000000000	0.00000000000000000000	0.00000000000000000000	0.00000000000000000000	2697.00000000000000000000	335.00000000000000000000	4.00000000000000000000	4.00000000000000000000	4.00000000000000000000	4.00000000000000000000	4.00000000000000000000	4.00000000000000000000	4.00000000000000000000	4.00000000000000000000	4.00000000000000000000	4.00000000000000000000	4.00000000000000000000	4.00000000000000000000	4.00000000000000000000	4.00000000000000000000	4.00000000000000000000	4.00000000000000000000
36.00000000000000000000	0.00000000000000000000	4178.97412109375000000000	4170.76904296875000000000	4187.69238281250000000000	4152.30761718750000000000	4177.94873046875000000000	4187.17919921875000000000	4177.43603515625000000000	4191.28173828125000000000	4192.82031250000000000000	4133.84619140625000000000	4179.48730468750000000000	4210.76904296875000000000	4188.71777343750000000000	4189.23046875000000000000	0.00000000000000000000	10247.00000000000000000000	10231.00000000000000000000	0.00000000000000000000	0.00000000000000000000	0.00000000000000000000	2697.00000000000000000000	342.00000000000000000000	4.00000000000000000000	4.00000000000000000000	4.00000000000000000000	4.00000000000000000000	4.00000000000000000000	4.00000000000000000000	4.00000000000000000000	4.00000000000000000000	4.00000000000000000000	4.00000000000000000000	4.00000000000000000000	4.00000000000000000000	4.00000000000000000000	4.00000000000000000000	4.00000000000000000000	4.00000000000000000000
37.00000000000000000000	0.00000000000000000000	4186.15380859375000000000	4169.74365234375000000000	4189.74365234375000000000	4163.07666015625000000000	4170.76904296875000000000	4171.79492187500000000000	4168.71777343750000000000	4188.20507812500000000000	4192.30761718750000000000	4129.23046875000000000000	4183.07666015625000000000	4208.71777343750000000000	4185.12792968750000000000	4189.74365234375000000000	0.00000000000000000000	10246.00000000000000000000	10229.00000000000000000000	0.00000000000000000000	0.00000000000000000000	0.00000000000000000000	2697.00000000000000000000	349.00000000000000000000	4.00000000000000000000	4.00000000000000000000	4.00000000000000000000	4.00000000000000000000	4.00000000000000000000	4.00000000000000000000	4.00000000000000000000	4.00000000000000000000	4.00000000000000000000	4.00000000000000000000	4.00000000000000000000	4.00000000000000000000	4.00000000000000000000	4.00000000000000000000	4.00000000000000000000	4.00000000000000000000
38.00000000000000000000	0.00000000000000000000	4178.97412109375000000000	4163.58984375000000000000	4179.48730468750000000000	4165.64111328125000000000	4166.15380859375000000000	4177.43603515625000000000	4163.07666015625000000000	4187.17919921875000000000	4194.87158203125000000000	4134.87158203125000000000	4186.15380859375000000000	4204.10253906250000000000	4172.82031250000000000000	4188.20507812500000000000	0.00000000000000000000	10246.00000000000000000000	10229.00000000000000000000	0.00000000000000000000	0.00000000000000000000	0.00000000000000000000	2697.00000000000000000000	357.00000000000000000000	4.00000000000000000000	4.00000000000000000000	4.00000000000000000000	4.00000000000000000000	4.00000000000000000000	4.00000000000000000000	4.00000000000000000000	4.00000000000000000000	4.00000000000000000000	4.00000000000000000000	4.00000000000000000000	4.00000000000000000000	4.00000000000000000000	4.00000000000000000000	4.00000000000000000000	4.00000000000000000000
39.00000000000000000000	0.00000000000000000000	4182.05126953125000000000	4150.25634765625000000000	4163.58984375000000000000	4154.87158203125000000000	4166.66650390625000000000	4181.53857421875000000000	4157.43603515625000000000	4179.48730468750000000000	4181.02539062500000000000	4111.28173828125000000000	4166.15380859375000000000	4203.07666015625000000000	4158.97412109375000000000	4173.33300781250000000000	0.00000000000000000000	10246.00000000000000000000	10229.00000000000000000000	0.00000000000000000000	0.00000000000000000000	0.00000000000000000000	2697.00000000000000000000	364.00000000000000000000	4.00000000000000000000	4.00000000000000000000	4.00000000000000000000	4.00000000000000000000	4.00000000000000000000	4.00000000000000000000	4.00000000000000000000	4.00000000000000000000	4.00000000000000000000	4.00000000000000000000	4.00000000000000000000	4.00000000000000000000	4.00000000000000000000	4.00000000000000000000	4.00000000000000000000	4.00000000000000000000
40.00000000000000000000	0.00000000000000000000	4170.76904296875000000000	4168.20507812500000000000	4156.41015625000000000000	4170.76904296875000000000	4187.69238281250000000000	4188.71777343750000000000	4171.79492187500000000000	4191.28173828125000000000	4185.12792968750000000000	4116.92285156250000000000	4158.97412109375000000000	4206.66650390625000000000	4175.38427734375000000000	4179.48730468750000000000	0.00000000000000000000	10246.00000000000000000000	10229.00000000000000000000	0.00000000000000000000	0.00000000000000000000	0.00000000000000000000	2697.00000000000000000000	371.00000000000000000000	4.00000000000000000000	4.00000000000000000000	4.00000000000000000000	4.00000000000000000000	4.00000000000000000000	4.00000000000000000000	4.00000000000000000000	4.00000000000000000000	4.00000000000000000000	4.00000000000000000000	4.00000000000000000000	4.00000000000000000000	4.00000000000000000000	4.00000000000000000000	4.00000000000000000000	4.00000000000000000000
41.00000000000000000000	0.00000000000000000000	4176.41015625000000000000	4168.71777343750000000000	4157.43603515625000000000	4166.15380859375000000000	4175.89746093750000000000	4174.35888671875000000000	4165.12792968750000000000	4184.10253906250000000000	4181.53857421875000000000	4127.69238281250000000000	4165.12792968750000000000	4211.28173828125000000000	4166.15380859375000000000	4184.61523437500000000000	0.00000000000000000000	10246.00000000000000000000	10231.00000000000000000000	0.00000000000000000000	0.00000000000000000000	0.00000000000000000000	2697.00000000000000000000	379.00000000000000000000	4.00000000000000000000	4.00000000000000000000	4.00000000000000000000	4.00000000000000000000	4.00000000000000000000	4.00000000000000000000	4.00000000000000000000	4.00000000000000000000	4.00000000000000000000	4.00000000000000000000	4.00000000000000000000	4.00000000000000000000	4.00000000000000000000	4.00000000000000000000	4.00000000000000000000	4.00000000000000000000
42.00000000000000000000	0.00000000000000000000	4185.64111328125000000000	4155.38427734375000000000	4154.35888671875000000000	4131.28173828125000000000	4160.51269531250000000000	4168.71777343750000000000	4150.76904296875000000000	4169.74365234375000000000	4174.35888671875000000000	4109.23046875000000000000	4166.15380859375000000000	4211.28173828125000000000	4150.76904296875000000000	4179.48730468750000000000	0.00000000000000000000	10246.00000000000000000000	10231.00000000000000000000	0.00000000000000000000	0.00000000000000000000	0.00000000000000000000	2697.00000000000000000000	386.00000000000000000000	4.00000000000000000000	4.00000000000000000000	4.00000000000000000000	4.00000000000000000000	4.00000000000000000000	4.00000000000000000000	4.00000000000000000000	4.00000000000000000000	4.00000000000000000000	4.00000000000000000000	4.00000000000000000000	4.00000000000000000000	4.00000000000000000000	4.00000000000000000000	4.00000000000000000000	4.00000000000000000000
43.00000000000000000000	0.00000000000000000000	4165.64111328125000000000	4153.84619140625000000000	4136.92285156250000000000	4135.38427734375000000000	4168.71777343750000000000	4175.38427734375000000000	4150.76904296875000000000	4172.82031250000000000000	4177.94873046875000000000	4100.00000000000000000000	4161.02539062500000000000	4202.56396484375000000000	4164.10253906250000000000	4170.76904296875000000000	0.00000000000000000000	10247.00000000000000000000	10229.00000000000000000000	0.00000000000000000000	0.00000000000000000000	0.00000000000000000000	2697.00000000000000000000	393.00000000000000000000	4.00000000000000000000	4.00000000000000000000	4.00000000000000000000	4.00000000000000000000	4.00000000000000000000	4.00000000000000000000	4.00000000000000000000	4.00000000000000000000	4.00000000000000000000	4.00000000000000000000	4.00000000000000000000	4.00000000000000000000	4.00000000000000000000	4.00000000000000000000	4.00000000000000000000	4.00000000000000000000
44.00000000000000000000	0.00000000000000000000	4168.20507812500000000000	4139.48730468750000000000	4132.30761718750000000000	4153.84619140625000000000	4157.94873046875000000000	4158.97412109375000000000	4142.05126953125000000000	4163.07666015625000000000	4165.64111328125000000000	4096.41015625000000000000	4156.41015625000000000000	4191.28173828125000000000	4155.38427734375000000000	4161.53857421875000000000	0.00000000000000000000	10247.00000000000000000000	10229.00000000000000000000	0.00000000000000000000	0.00000000000000000000	0.00000000000000000000	2697.00000000000000000000	401.00000000000000000000	4.00000000000000000000	4.00000000000000000000	4.00000000000000000000	4.00000000000000000000	4.00000000000000000000	4.00000000000000000000	4.00000000000000000000	4.00000000000000000000	4.00000000000000000000	4.00000000000000000000	4.00000000000000000000	4.00000000000000000000	4.00000000000000000000	4.00000000000000000000	4.00000000000000000000	4.00000000000000000000
45.00000000000000000000	0.00000000000000000000	4172.30761718750000000000	4147.17919921875000000000	4143.58984375000000000000	4152.30761718750000000000	4166.15380859375000000000	4169.23046875000000000000	4156.41015625000000000000	4173.84619140625000000000	4172.30761718750000000000	4107.69238281250000000000	4168.71777343750000000000	4201.53857421875000000000	4158.46142578125000000000	4182.05126953125000000000	0.00000000000000000000	10247.00000000000000000000	10230.00000000000000000000	0.00000000000000000000	0.00000000000000000000	0.00000000000000000000	2697.00000000000000000000	408.00000000000000000000	4.00000000000000000000	4.00000000000000000000	4.00000000000000000000	4.00000000000000000000	4.00000000000000000000	4.00000000000000000000	4.00000000000000000000	4.00000000000000000000	4.00000000000000000000	4.00000000000000000000	4.00000000000000000000	4.00000000000000000000	4.00000000000000000000	4.00000000000000000000	4.00000000000000000000	4.00000000000000000000
46.00000000000000000000	0.00000000000000000000	4175.89746093750000000000	4163.07666015625000000000	4146.15380859375000000000	4150.76904296875000000000	4171.79492187500000000000	4183.58984375000000000000	4166.66650390625000000000	4189.74365234375000000000	4188.71777343750000000000	4119.48730468750000000000	4173.84619140625000000000	4220.51269531250000000000	4178.46142578125000000000	4192.82031250000000000000	0.00000000000000000000	10247.00000000000000000000	10230.00000000000000000000	0.00000000000000000000	0.00000000000000000000	0.00000000000000000000	2697.00000000000000000000	416.00000000000000000000	4.00000000000000000000	4.00000000000000000000	4.00000000000000000000	4.00000000000000000000	4.00000000000000000000	4.00000000000000000000	4.00000000000000000000	4.00000000000000000000	4.00000000000000000000	4.00000000000000000000	4.00000000000000000000	4.00000000000000000000	4.00000000000000000000	4.00000000000000000000	4.00000000000000000000	4.00000000000000000000
47.00000000000000000000	0.00000000000000000000	4181.53857421875000000000	4166.15380859375000000000	4143.58984375000000000000	4162.56396484375000000000	4164.61523437500000000000	4177.43603515625000000000	4164.10253906250000000000	4193.33300781250000000000	4193.84619140625000000000	4114.35888671875000000000	4174.87158203125000000000	4222.56396484375000000000	4193.33300781250000000000	4184.61523437500000000000	0.00000000000000000000	10248.00000000000000000000	10229.00000000000000000000	0.00000000000000000000	0.00000000000000000000	0.00000000000000000000	2697.00000000000000000000	423.00000000000000000000	4.00000000000000000000	4.00000000000000000000	4.00000000000000000000	4.00000000000000000000	4.00000000000000000000	4.00000000000000000000	4.00000000000000000000	4.00000000000000000000	4.00000000000000000000	4.00000000000000000000	4.00000000000000000000	4.00000000000000000000	4.00000000000000000000	4.00000000000000000000	4.00000000000000000000	4.00000000000000000000
48.00000000000000000000	0.00000000000000000000	4176.41015625000000000000	4168.71777343750000000000	4142.56396484375000000000	4166.66650390625000000000	4181.02539062500000000000	4180.00000000000000000000	4169.23046875000000000000	4200.00000000000000000000	4195.89746093750000000000	4107.17919921875000000000	4183.07666015625000000000	4220.51269531250000000000	4201.02539062500000000000	4186.15380859375000000000	0.00000000000000000000	10248.00000000000000000000	10229.00000000000000000000	0.00000000000000000000	0.00000000000000000000	0.00000000000000000000	2697.00000000000000000000	430.00000000000000000000	4.00000000000000000000	4.00000000000000000000	4.00000000000000000000	4.00000000000000000000	4.00000000000000000000	4.00000000000000000000	4.00000000000000000000	4.00000000000000000000	4.00000000000000000000	4.00000000000000000000	4.00000000000000000000	4.00000000000000000000	4.00000000000000000000	4.00000000000000000000	4.00000000000000000000	4.00000000000000000000
49.00000000000000000000	0.00000000000000000000	4180.00000000000000000000	4157.43603515625000000000	4144.10253906250000000000	4147.69238281250000000000	4176.92285156250000000000	4168.20507812500000000000	4154.87158203125000000000	4181.02539062500000000000	4176.92285156250000000000	4104.61523437500000000000	4169.23046875000000000000	4210.76904296875000000000	4181.02539062500000000000	4174.87158203125000000000	0.00000000000000000000	10249.00000000000000000000	10228.00000000000000000000	0.00000000000000000000	0.00000000000000000000	0.00000000000000000000	2697.00000000000000000000	438.00000000000000000000	4.00000000000000000000	4.00000000000000000000	4.00000000000000000000	4.00000000000000000000	4.00000000000000000000	4.00000000000000000000	4.00000000000000000000	4.00000000000000000000	4.00000000000000000000	4.00000000000000000000	4.00000000000000000000	4.00000000000000000000	4.00000000000000000000	4.00000000000000000000	4.00000000000000000000	4.00000000000000000000
50.00000000000000000000	0.00000000000000000000	4165.12792968750000000000	4157.43603515625000000000	4138.97412109375000000000	4141.02539062500000000000	4163.58984375000000000000	4162.05126953125000000000	4149.23046875000000000000	4174.35888671875000000000	4176.92285156250000000000	4122.56396484375000000000	4171.28173828125000000000	4200.00000000000000000000	4171.28173828125000000000	4172.82031250000000000000	0.00000000000000000000	10249.00000000000000000000	10228.00000000000000000000	0.00000000000000000000	0.00000000000000000000	0.00000000000000000000	2697.00000000000000000000	445.00000000000000000000	4.00000000000000000000	4.00000000000000000000	4.00000000000000000000	4.00000000000000000000	4.00000000000000000000	4.00000000000000000000	4.00000000000000000000	4.00000000000000000000	4.00000000000000000000	4.00000000000000000000	4.00000000000000000000	4.00000000000000000000	4.00000000000000000000	4.00000000000000000000	4.00000000000000000000	4.00000000000000000000
51.00000000000000000000	0.00000000000000000000	4169.23046875000000000000	4152.30761718750000000000	4136.92285156250000000000	4149.74365234375000000000	4163.07666015625000000000	4167.17919921875000000000	4153.84619140625000000000	4187.69238281250000000000	4191.28173828125000000000	4123.58984375000000000000	4182.56396484375000000000	4209.23046875000000000000	4182.56396484375000000000	4187.69238281250000000000	0.00000000000000000000	10249.00000000000000000000	10227.00000000000000000000	0.00000000000000000000	0.00000000000000000000	0.00000000000000000000	2697.00000000000000000000	452.00000000000000000000	4.00000000000000000000	4.00000000000000000000	4.00000000000000000000	4.00000000000000000000	4.00000000000000000000	4.00000000000000000000	4.00000000000000000000	4.00000000000000000000	4.00000000000000000000	4.00000000000000000000	4.00000000000000000000	4.00000000000000000000	4.00000000000000000000	4.00000000000000000000	4.00000000000000000000	4.00000000000000000000
52.00000000000000000000	0.00000000000000000000	4185.64111328125000000000	4147.69238281250000000000	4147.69238281250000000000	4156.41015625000000000000	4174.35888671875000000000	4175.38427734375000000000	4156.41015625000000000000	4192.82031250000000000000	4189.23046875000000000000	4113.84619140625000000000	4173.84619140625000000000	4215.89746093750000000000	4190.25634765625000000000	4191.28173828125000000000	0.00000000000000000000	10249.00000000000000000000	10227.00000000000000000000	0.00000000000000000000	0.00000000000000000000	0.00000000000000000000	2697.00000000000000000000	460.00000000000000000000	4.00000000000000000000	4.00000000000000000000	4.00000000000000000000	4.00000000000000000000	4.00000000000000000000	4.00000000000000000000	4.00000000000000000000	4.00000000000000000000	4.00000000000000000000	4.00000000000000000000	4.00000000000000000000	4.00000000000000000000	4.00000000000000000000	4.00000000000000000000	4.00000000000000000000	4.00000000000000000000
53.00000000000000000000	0.00000000000000000000	4171.79492187500000000000	4172.30761718750000000000	4148.20507812500000000000	4162.05126953125000000000	4185.12792968750000000000	4181.53857421875000000000	4158.97412109375000000000	4190.76904296875000000000	4188.71777343750000000000	4120.00000000000000000000	4168.71777343750000000000	4208.20507812500000000000	4187.69238281250000000000	4174.87158203125000000000	0.00000000000000000000	10249.00000000000000000000	10227.00000000000000000000	0.00000000000000000000	0.00000000000000000000	0.00000000000000000000	2697.00000000000000000000	467.00000000000000000000	4.00000000000000000000	4.00000000000000000000	4.00000000000000000000	4.00000000000000000000	4.00000000000000000000	4.00000000000000000000	4.00000000000000000000	4.00000000000000000000	4.00000000000000000000	4.00000000000000000000	4.00000000000000000000	4.00000000000000000000	4.00000000000000000000	4.00000000000000000000	4.00000000000000000000	4.00000000000000000000
54.00000000000000000000	0.00000000000000000000	4180.51269531250000000000	4178.97412109375000000000	4141.02539062500000000000	4159.48730468750000000000	4171.28173828125000000000	4164.61523437500000000000	4142.56396484375000000000	4173.84619140625000000000	4181.02539062500000000000	4103.07666015625000000000	4162.05126953125000000000	4204.10253906250000000000	4174.35888671875000000000	4154.87158203125000000000	0.00000000000000000000	10249.00000000000000000000	10227.00000000000000000000	0.00000000000000000000	0.00000000000000000000	0.00000000000000000000	2697.00000000000000000000	474.00000000000000000000	4.00000000000000000000	4.00000000000000000000	4.00000000000000000000	4.00000000000000000000	4.00000000000000000000	4.00000000000000000000	4.00000000000000000000	4.00000000000000000000	4.00000000000000000000	4.00000000000000000000	4.00000000000000000000	4.00000000000000000000	4.00000000000000000000	4.00000000000000000000	4.00000000000000000000	4.00000000000000000000
55.00000000000000000000	0.00000000000000000000	4177.94873046875000000000	4168.71777343750000000000	4131.28173828125000000000	4155.89746093750000000000	4167.69238281250000000000	4162.05126953125000000000	4139.48730468750000000000	4173.33300781250000000000	4184.61523437500000000000	4097.43603515625000000000	4178.46142578125000000000	4202.56396484375000000000	4185.64111328125000000000	4164.61523437500000000000	0.00000000000000000000	10250.00000000000000000000	10227.00000000000000000000	0.00000000000000000000	0.00000000000000000000	0.00000000000000000000	2697.00000000000000000000	482.00000000000000000000	4.00000000000000000000	4.00000000000000000000	4.00000000000000000000	4.00000000000000000000	4.00000000000000000000	4.00000000000000000000	4.00000000000000000000	4.00000000000000000000	4.00000000000000000000	4.00000000000000000000	4.00000000000000000000	4.00000000000000000000	4.00000000000000000000	4.00000000000000000000	4.00000000000000000000	4.00000000000000000000
56.00000000000000000000	0.00000000000000000000	4166.66650390625000000000	4152.30761718750000000000	4126.15380859375000000000	4148.71777343750000000000	4168.71777343750000000000	4166.66650390625000000000	4144.61523437500000000000	4175.38427734375000000000	4178.46142578125000000000	4106.15380859375000000000	4185.12792968750000000000	4203.07666015625000000000	4188.71777343750000000000	4180.00000000000000000000	0.00000000000000000000	10250.00000000000000000000	10227.00000000000000000000	0.00000000000000000000	0.00000000000000000000	0.00000000000000000000	2697.00000000000000000000	489.00000000000000000000	4.00000000000000000000	4.00000000000000000000	4.00000000000000000000	4.00000000000000000000	4.00000000000000000000	4.00000000000000000000	4.00000000000000000000	4.00000000000000000000	4.00000000000000000000	4.00000000000000000000	4.00000000000000000000	4.00000000000000000000	4.00000000000000000000	4.00000000000000000000	4.00000000000000000000	4.00000000000000000000
57.00000000000000000000	0.00000000000000000000	4177.43603515625000000000	4149.74365234375000000000	4130.76904296875000000000	4143.07666015625000000000	4168.20507812500000000000	4163.58984375000000000000	4146.15380859375000000000	4171.28173828125000000000	4165.64111328125000000000	4104.10253906250000000000	4144.61523437500000000000	4203.07666015625000000000	4169.74365234375000000000	4171.28173828125000000000	0.00000000000000000000	10250.00000000000000000000	10226.00000000000000000000	0.00000000000000000000	0.00000000000000000000	0.00000000000000000000	2697.00000000000000000000	496.00000000000000000000	4.00000000000000000000	4.00000000000000000000	4.00000000000000000000	4.00000000000000000000	4.00000000000000000000	4.00000000000000000000	4.00000000000000000000	4.00000000000000000000	4.00000000000000000000	4.00000000000000000000	4.00000000000000000000	4.00000000000000000000	4.00000000000000000000	4.00000000000000000000	4.00000000000000000000	4.00000000000000000000
58.00000000000000000000	0.00000000000000000000	4170.25634765625000000000	4169.74365234375000000000	4124.61523437500000000000	4153.84619140625000000000	4183.07666015625000000000	4171.79492187500000000000	4156.41015625000000000000	4181.02539062500000000000	4184.61523437500000000000	4117.43603515625000000000	4147.17919921875000000000	4205.64111328125000000000	4182.05126953125000000000	4170.76904296875000000000	0.00000000000000000000	10250.00000000000000000000	10226.00000000000000000000	0.00000000000000000000	0.00000000000000000000	0.00000000000000000000	2697.00000000000000000000	504.00000000000000000000	4.00000000000000000000	4.00000000000000000000	4.00000000000000000000	4.00000000000000000000	4.00000000000000000000	4.00000000000000000000	4.00000000000000000000	4.00000000000000000000	4.00000000000000000000	4.00000000000000000000	4.00000000000000000000	4.00000000000000000000	4.00000000000000000000	4.00000000000000000000	4.00000000000000000000	4.00000000000000000000
59.00000000000000000000	0.00000000000000000000	4173.84619140625000000000	4166.15380859375000000000	4122.05126953125000000000	4149.74365234375000000000	4182.05126953125000000000	4173.33300781250000000000	4153.33300781250000000000	4178.46142578125000000000	4187.69238281250000000000	4120.00000000000000000000	4196.41015625000000000000	4211.28173828125000000000	4188.71777343750000000000	4180.51269531250000000000	0.00000000000000000000	10250.00000000000000000000	10227.00000000000000000000	0.00000000000000000000	0.00000000000000000000	0.00000000000000000000	2697.00000000000000000000	511.00000000000000000000	4.00000000000000000000	4.00000000000000000000	4.00000000000000000000	4.00000000000000000000	4.00000000000000000000	4.00000000000000000000	4.00000000000000000000	4.00000000000000000000	4.00000000000000000000	4.00000000000000000000	4.00000000000000000000	4.00000000000000000000	4.00000000000000000000	4.00000000000000000000	4.00000000000000000000	4.00000000000000000000
60.00000000000000000000	0.00000000000000000000	4174.35888671875000000000	4162.05126953125000000000	4133.84619140625000000000	4137.43603515625000000000	4182.05126953125000000000	4178.46142578125000000000	4156.41015625000000000000	4186.15380859375000000000	4185.12792968750000000000	4111.79492187500000000000	4202.05126953125000000000	4208.71777343750000000000	4182.05126953125000000000	4183.07666015625000000000	0.00000000000000000000	10250.00000000000000000000	10227.00000000000000000000	0.00000000000000000000	0.00000000000000000000	0.00000000000000000000	2697.00000000000000000000	518.00000000000000000000	4.00000000000000000000	4.00000000000000000000	4.00000000000000000000	4.00000000000000000000	4.00000000000000000000	4.00000000000000000000	4.00000000000000000000	4.00000000000000000000	4.00000000000000000000	4.00000000000000000000	4.00000000000000000000	4.00000000000000000000	4.00000000000000000000	4.00000000000000000000	4.00000000000000000000	4.00000000000000000000
61.00000000000000000000	0.00000000000000000000	4167.69238281250000000000	4157.43603515625000000000	4134.87158203125000000000	4146.66650390625000000000	4175.89746093750000000000	4176.41015625000000000000	4156.41015625000000000000	4191.28173828125000000000	4189.74365234375000000000	4102.56396484375000000000	4168.71777343750000000000	4198.46142578125000000000	4182.05126953125000000000	4170.76904296875000000000	0.00000000000000000000	10250.00000000000000000000	10228.00000000000000000000	0.00000000000000000000	0.00000000000000000000	0.00000000000000000000	2697.00000000000000000000	526.00000000000000000000	4.00000000000000000000	4.00000000000000000000	4.00000000000000000000	4.00000000000000000000	4.00000000000000000000	4.00000000000000000000	4.00000000000000000000	4.00000000000000000000	4.00000000000000000000	4.00000000000000000000	4.00000000000000000000	4.00000000000000000000	4.00000000000000000000	4.00000000000000000000	4.00000000000000000000	4.00000000000000000000
62.00000000000000000000	0.00000000000000000000	4177.94873046875000000000	4154.35888671875000000000	4129.74365234375000000000	4166.15380859375000000000	4168.20507812500000000000	4175.89746093750000000000	4152.82031250000000000000	4180.00000000000000000000	4190.25634765625000000000	4107.17919921875000000000	4170.76904296875000000000	4193.84619140625000000000	4188.20507812500000000000	4170.76904296875000000000	0.00000000000000000000	10250.00000000000000000000	10228.00000000000000000000	0.00000000000000000000	0.00000000000000000000	0.00000000000000000000	2697.00000000000000000000	533.00000000000000000000	4.00000000000000000000	4.00000000000000000000	4.00000000000000000000	4.00000000000000000000	4.00000000000000000000	4.00000000000000000000	4.00000000000000000000	4.00000000000000000000	4.00000000000000000000	4.00000000000000000000	4.00000000000000000000	4.00000000000000000000	4.00000000000000000000	4.00000000000000000000	4.00000000000000000000	4.00000000000000000000
63.00000000000000000000	0.00000000000000000000	4173.84619140625000000000	4172.82031250000000000000	4125.64111328125000000000	4164.61523437500000000000	4185.12792968750000000000	4194.87158203125000000000	4168.71777343750000000000	4190.25634765625000000000	4199.48730468750000000000	4132.30761718750000000000	4171.28173828125000000000	4202.56396484375000000000	4193.84619140625000000000	4181.02539062500000000000	0.00000000000000000000	10249.00000000000000000000	10227.00000000000000000000	0.00000000000000000000	0.00000000000000000000	0.00000000000000000000	2697.00000000000000000000	540.00000000000000000000	4.00000000000000000000	4.00000000000000000000	4.00000000000000000000	4.00000000000000000000	4.00000000000000000000	4.00000000000000000000	4.00000000000000000000	4.00000000000000000000	4.00000000000000000000	4.00000000000000000000	4.00000000000000000000	4.00000000000000000000	4.00000000000000000000	4.00000000000000000000	4.00000000000000000000	4.00000000000000000000
64.00000000000000000000	0.00000000000000000000	4183.07666015625000000000	4172.82031250000000000000	4126.15380859375000000000	4152.82031250000000000000	4182.05126953125000000000	4190.25634765625000000000	4168.20507812500000000000	4194.35888671875000000000	4192.82031250000000000000	4119.48730468750000000000	4150.76904296875000000000	4207.17919921875000000000	4177.94873046875000000000	4169.23046875000000000000	2772.00000000000000000000	10249.00000000000000000000	10227.00000000000000000000	0.00000000000000000000	0.00000000000000000000	0.00000000000000000000	2697.00000000000000000000	548.00000000000000000000	4.00000000000000000000	4.00000000000000000000	4.00000000000000000000	4.00000000000000000000	4.00000000000000000000	4.00000000000000000000	4.00000000000000000000	4.00000000000000000000	4.00000000000000000000	4.00000000000000000000	4.00000000000000000000	4.00000000000000000000	4.00000000000000000000	4.00000000000000000000	4.00000000000000000000	4.00000000000000000000
65.00000000000000000000	0.00000000000000000000	4180.00000000000000000000	4172.30761718750000000000	4124.10253906250000000000	4162.05126953125000000000	4177.94873046875000000000	4177.94873046875000000000	4162.05126953125000000000	4189.74365234375000000000	4188.71777343750000000000	4106.66650390625000000000	4186.15380859375000000000	4201.02539062500000000000	4183.58984375000000000000	4180.00000000000000000000	2616.00000000000000000000	10249.00000000000000000000	10229.00000000000000000000	0.00000000000000000000	0.00000000000000000000	0.00000000000000000000	2697.00000000000000000000	555.00000000000000000000	4.00000000000000000000	4.00000000000000000000	4.00000000000000000000	4.00000000000000000000	4.00000000000000000000	4.00000000000000000000	4.00000000000000000000	4.00000000000000000000	4.00000000000000000000	4.00000000000000000000	4.00000000000000000000	4.00000000000000000000	4.00000000000000000000	4.00000000000000000000	4.00000000000000000000	4.00000000000000000000
66.00000000000000000000	0.00000000000000000000	4163.58984375000000000000	4167.69238281250000000000	4117.43603515625000000000	4149.74365234375000000000	4178.46142578125000000000	4165.64111328125000000000	4155.38427734375000000000	4182.05126953125000000000	4185.64111328125000000000	4112.82031250000000000000	4205.12792968750000000000	4196.41015625000000000000	4197.43603515625000000000	4188.71777343750000000000	2012.00000000000000000000	10249.00000000000000000000	10229.00000000000000000000	0.00000000000000000000	0.00000000000000000000	0.00000000000000000000	2697.00000000000000000000	563.00000000000000000000	4.00000000000000000000	4.00000000000000000000	4.00000000000000000000	4.00000000000000000000	4.00000000000000000000	4.00000000000000000000	4.00000000000000000000	4.00000000000000000000	4.00000000000000000000	4.00000000000000000000	4.00000000000000000000	4.00000000000000000000	4.00000000000000000000	4.00000000000000000000	4.00000000000000000000	4.00000000000000000000
67.00000000000000000000	0.00000000000000000000	4174.87158203125000000000	4160.00000000000000000000	4123.58984375000000000000	4136.92285156250000000000	4173.84619140625000000000	4161.02539062500000000000	4151.79492187500000000000	4182.05126953125000000000	4181.53857421875000000000	4100.51269531250000000000	4164.10253906250000000000	4192.30761718750000000000	4188.20507812500000000000	4166.15380859375000000000	3470.00000000000000000000	10249.00000000000000000000	10228.00000000000000000000	0.00000000000000000000	0.00000000000000000000	0.00000000000000000000	2697.00000000000000000000	570.00000000000000000000	4.00000000000000000000	4.00000000000000000000	4.00000000000000000000	4.00000000000000000000	4.00000000000000000000	4.00000000000000000000	4.00000000000000000000	4.00000000000000000000	4.00000000000000000000	4.00000000000000000000	4.00000000000000000000	4.00000000000000000000	4.00000000000000000000	4.00000000000000000000	4.00000000000000000000	4.00000000000000000000
68.00000000000000000000	0.00000000000000000000	4171.28173828125000000000	4174.35888671875000000000	4122.05126953125000000000	4168.71777343750000000000	4186.15380859375000000000	4178.97412109375000000000	4168.71777343750000000000	4199.48730468750000000000	4200.00000000000000000000	4104.61523437500000000000	4162.56396484375000000000	4190.25634765625000000000	4179.48730468750000000000	4168.71777343750000000000	3548.00000000000000000000	10249.00000000000000000000	10228.00000000000000000000	0.00000000000000000000	0.00000000000000000000	0.00000000000000000000	2697.00000000000000000000	577.00000000000000000000	4.00000000000000000000	4.00000000000000000000	4.00000000000000000000	4.00000000000000000000	4.00000000000000000000	4.00000000000000000000	4.00000000000000000000	4.00000000000000000000	4.00000000000000000000	4.00000000000000000000	4.00000000000000000000	4.00000000000000000000	4.00000000000000000000	4.00000000000000000000	4.00000000000000000000	4.00000000000000000000
69.00000000000000000000	0.00000000000000000000	4170.76904296875000000000	4167.17919921875000000000	4112.82031250000000000000	4173.84619140625000000000	4174.87158203125000000000	4173.84619140625000000000	4160.51269531250000000000	4184.61523437500000000000	4187.69238281250000000000	4105.64111328125000000000	4162.56396484375000000000	4186.15380859375000000000	4159.48730468750000000000	4166.66650390625000000000	3413.00000000000000000000	10249.00000000000000000000	10228.00000000000000000000	0.00000000000000000000	0.00000000000000000000	0.00000000000000000000	2697.00000000000000000000	585.00000000000000000000	4.00000000000000000000	4.00000000000000000000	4.00000000000000000000	4.00000000000000000000	4.00000000000000000000	4.00000000000000000000	4.00000000000000000000	4.00000000000000000000	4.00000000000000000000	4.00000000000000000000	4.00000000000000000000	4.00000000000000000000	4.00000000000000000000	4.00000000000000000000	4.00000000000000000000	4.00000000000000000000
70.00000000000000000000	0.00000000000000000000	4172.82031250000000000000	4162.56396484375000000000	4120.51269531250000000000	4150.25634765625000000000	4173.33300781250000000000	4174.35888671875000000000	4151.28173828125000000000	4169.23046875000000000000	4172.82031250000000000000	4101.02539062500000000000	4143.07666015625000000000	4177.94873046875000000000	4166.15380859375000000000	4152.30761718750000000000	3480.00000000000000000000	10249.00000000000000000000	10228.00000000000000000000	0.00000000000000000000	0.00000000000000000000	0.00000000000000000000	2697.00000000000000000000	592.00000000000000000000	4.00000000000000000000	4.00000000000000000000	4.00000000000000000000	4.00000000000000000000	4.00000000000000000000	4.00000000000000000000	4.00000000000000000000	4.00000000000000000000	4.00000000000000000000	4.00000000000000000000	4.00000000000000000000	4.00000000000000000000	4.00000000000000000000	4.00000000000000000000	4.00000000000000000000	4.00000000000000000000
71.00000000000000000000	0.00000000000000000000	4165.12792968750000000000	4177.94873046875000000000	4125.12792968750000000000	4153.84619140625000000000	4183.58984375000000000000	4173.33300781250000000000	4152.30761718750000000000	4168.71777343750000000000	4181.53857421875000000000	4101.02539062500000000000	4155.38427734375000000000	4174.35888671875000000000	4182.05126953125000000000	4162.05126953125000000000	3404.00000000000000000000	10248.00000000000000000000	10228.00000000000000000000	0.00000000000000000000	0.00000000000000000000	0.00000000000000000000	2697.00000000000000000000	599.00000000000000000000	4.00000000000000000000	4.00000000000000000000	4.00000000000000000000	4.00000000000000000000	4.00000000000000000000	4.00000000000000000000	4.00000000000000000000	4.00000000000000000000	4.00000000000000000000	4.00000000000000000000	4.00000000000000000000	4.00000000000000000000	4.00000000000000000000	4.00000000000000000000	4.00000000000000000000	4.00000000000000000000
72.00000000000000000000	0.00000000000000000000	4174.35888671875000000000	4170.25634765625000000000	4126.15380859375000000000	4157.94873046875000000000	4166.66650390625000000000	4153.33300781250000000000	4139.48730468750000000000	4158.97412109375000000000	4173.84619140625000000000	4091.28198242187500000000	4176.41015625000000000000	4182.56396484375000000000	4170.25634765625000000000	4183.07666015625000000000	3426.00000000000000000000	10248.00000000000000000000	10228.00000000000000000000	0.00000000000000000000	0.00000000000000000000	0.00000000000000000000	2697.00000000000000000000	607.00000000000000000000	4.00000000000000000000	4.00000000000000000000	4.00000000000000000000	4.00000000000000000000	4.00000000000000000000	4.00000000000000000000	4.00000000000000000000	4.00000000000000000000	4.00000000000000000000	4.00000000000000000000	4.00000000000000000000	4.00000000000000000000	4.00000000000000000000	4.00000000000000000000	4.00000000000000000000	4.00000000000000000000
73.00000000000000000000	0.00000000000000000000	4171.28173828125000000000	4161.02539062500000000000	4133.84619140625000000000	4148.71777343750000000000	4174.35888671875000000000	4172.82031250000000000000	4153.33300781250000000000	4174.87158203125000000000	4179.48730468750000000000	4102.56396484375000000000	4184.10253906250000000000	4196.92285156250000000000	4184.61523437500000000000	4193.33300781250000000000	3144.00000000000000000000	10247.00000000000000000000	10229.00000000000000000000	0.00000000000000000000	0.00000000000000000000	0.00000000000000000000	2697.00000000000000000000	614.00000000000000000000	4.00000000000000000000	4.00000000000000000000	4.00000000000000000000	4.00000000000000000000	4.00000000000000000000	4.00000000000000000000	4.00000000000000000000	4.00000000000000000000	4.00000000000000000000	4.00000000000000000000	4.00000000000000000000	4.00000000000000000000	4.00000000000000000000	4.00000000000000000000	4.00000000000000000000	4.00000000000000000000
74.00000000000000000000	0.00000000000000000000	4175.38427734375000000000	4157.94873046875000000000	4138.46142578125000000000	4155.38427734375000000000	4178.97412109375000000000	4186.15380859375000000000	4163.07666015625000000000	4184.61523437500000000000	4180.00000000000000000000	4107.69238281250000000000	4167.17919921875000000000	4200.00000000000000000000	4192.30761718750000000000	4176.41015625000000000000	3498.00000000000000000000	10247.00000000000000000000	10229.00000000000000000000	0.00000000000000000000	0.00000000000000000000	0.00000000000000000000	2697.00000000000000000000	621.00000000000000000000	4.00000000000000000000	4.00000000000000000000	4.00000000000000000000	4.00000000000000000000	4.00000000000000000000	4.00000000000000000000	4.00000000000000000000	4.00000000000000000000	4.00000000000000000000	4.00000000000000000000	4.00000000000000000000	4.00000000000000000000	4.00000000000000000000	4.00000000000000000000	4.00000000000000000000	4.00000000000000000000
75.00000000000000000000	0.00000000000000000000	4176.41015625000000000000	4156.92285156250000000000	4132.30761718750000000000	4167.69238281250000000000	4163.07666015625000000000	4170.76904296875000000000	4157.43603515625000000000	4176.92285156250000000000	4168.71777343750000000000	4098.97412109375000000000	4147.69238281250000000000	4191.28173828125000000000	4168.71777343750000000000	4165.12792968750000000000	3308.00000000000000000000	10246.00000000000000000000	10228.00000000000000000000	0.00000000000000000000	0.00000000000000000000	0.00000000000000000000	2697.00000000000000000000	629.00000000000000000000	4.00000000000000000000	4.00000000000000000000	4.00000000000000000000	4.00000000000000000000	4.00000000000000000000	4.00000000000000000000	4.00000000000000000000	4.00000000000000000000	4.00000000000000000000	4.00000000000000000000	4.00000000000000000000	4.00000000000000000000	4.00000000000000000000	4.00000000000000000000	4.00000000000000000000	4.00000000000000000000
76.00000000000000000000	0.00000000000000000000	4167.17919921875000000000	4162.05126953125000000000	4129.74365234375000000000	4173.33300781250000000000	4164.61523437500000000000	4169.23046875000000000000	4162.56396484375000000000	4181.02539062500000000000	4172.82031250000000000000	4107.69238281250000000000	4164.61523437500000000000	4196.41015625000000000000	4174.35888671875000000000	4174.87158203125000000000	2697.00000000000000000000	10246.00000000000000000000	10228.00000000000000000000	0.00000000000000000000	0.00000000000000000000	0.00000000000000000000	2697.00000000000000000000	636.00000000000000000000	4.00000000000000000000	4.00000000000000000000	4.00000000000000000000	4.00000000000000000000	4.00000000000000000000	4.00000000000000000000	4.00000000000000000000	4.00000000000000000000	4.00000000000000000000	4.00000000000000000000	4.00000000000000000000	4.00000000000000000000	4.00000000000000000000	4.00000000000000000000	4.00000000000000000000	4.00000000000000000000
77.00000000000000000000	0.00000000000000000000	4180.51269531250000000000	4165.12792968750000000000	4132.30761718750000000000	4172.82031250000000000000	4169.74365234375000000000	4173.33300781250000000000	4161.53857421875000000000	4181.53857421875000000000	4175.89746093750000000000	4121.53857421875000000000	4183.58984375000000000000	4199.48730468750000000000	4195.38427734375000000000	4173.33300781250000000000	2582.00000000000000000000	10246.00000000000000000000	10228.00000000000000000000	0.00000000000000000000	0.00000000000000000000	0.00000000000000000000	2697.00000000000000000000	643.00000000000000000000	4.00000000000000000000	4.00000000000000000000	4.00000000000000000000	4.00000000000000000000	4.00000000000000000000	4.00000000000000000000	4.00000000000000000000	4.00000000000000000000	4.00000000000000000000	4.00000000000000000000	4.00000000000000000000	4.00000000000000000000	4.00000000000000000000	4.00000000000000000000	4.00000000000000000000	4.00000000000000000000
78.00000000000000000000	0.00000000000000000000	4170.76904296875000000000	4163.58984375000000000000	4122.05126953125000000000	4167.69238281250000000000	4173.33300781250000000000	4174.87158203125000000000	4162.05126953125000000000	4183.58984375000000000000	4181.53857421875000000000	4125.64111328125000000000	4175.38427734375000000000	4184.61523437500000000000	4187.69238281250000000000	4166.66650390625000000000	3498.00000000000000000000	10246.00000000000000000000	10228.00000000000000000000	0.00000000000000000000	0.00000000000000000000	0.00000000000000000000	2697.00000000000000000000	651.00000000000000000000	4.00000000000000000000	4.00000000000000000000	4.00000000000000000000	4.00000000000000000000	4.00000000000000000000	4.00000000000000000000	4.00000000000000000000	4.00000000000000000000	4.00000000000000000000	4.00000000000000000000	4.00000000000000000000	4.00000000000000000000	4.00000000000000000000	4.00000000000000000000	4.00000000000000000000	4.00000000000000000000
79.00000000000000000000	0.00000000000000000000	4166.15380859375000000000	4144.10253906250000000000	4115.89746093750000000000	4165.12792968750000000000	4168.20507812500000000000	4163.07666015625000000000	4156.41015625000000000000	4176.92285156250000000000	4178.97412109375000000000	4111.79492187500000000000	4160.51269531250000000000	4181.53857421875000000000	4162.05126953125000000000	4167.69238281250000000000	3308.00000000000000000000	10249.00000000000000000000	10228.00000000000000000000	0.00000000000000000000	0.00000000000000000000	0.00000000000000000000	2697.00000000000000000000	658.00000000000000000000	4.00000000000000000000	4.00000000000000000000	4.00000000000000000000	4.00000000000000000000	4.00000000000000000000	4.00000000000000000000	4.00000000000000000000	4.00000000000000000000	4.00000000000000000000	4.00000000000000000000	4.00000000000000000000	4.00000000000000000000	4.00000000000000000000	4.00000000000000000000	4.00000000000000000000	4.00000000000000000000
80.00000000000000000000	0.00000000000000000000	4170.76904296875000000000	4147.69238281250000000000	4116.92285156250000000000	4170.76904296875000000000	4168.71777343750000000000	4164.61523437500000000000	4155.38427734375000000000	4173.33300781250000000000	4180.51269531250000000000	4111.28173828125000000000	4166.15380859375000000000	4192.82031250000000000000	4178.46142578125000000000	4175.38427734375000000000	2697.00000000000000000000	10249.00000000000000000000	10228.00000000000000000000	0.00000000000000000000	0.00000000000000000000	0.00000000000000000000	2697.00000000000000000000	665.00000000000000000000	4.00000000000000000000	4.00000000000000000000	4.00000000000000000000	4.00000000000000000000	4.00000000000000000000	4.00000000000000000000	4.00000000000000000000	4.00000000000000000000	4.00000000000000000000	4.00000000000000000000	4.00000000000000000000	4.00000000000000000000	4.00000000000000000000	4.00000000000000000000	4.00000000000000000000	4.00000000000000000000
81.00000000000000000000	0.00000000000000000000	4157.94873046875000000000	4167.69238281250000000000	4105.64111328125000000000	4175.89746093750000000000	4172.82031250000000000000	4180.51269531250000000000	4160.00000000000000000000	4177.94873046875000000000	4182.56396484375000000000	4114.35888671875000000000	4167.17919921875000000000	4195.38427734375000000000	4195.89746093750000000000	4172.30761718750000000000	2582.00000000000000000000	10250.00000000000000000000	10230.00000000000000000000	0.00000000000000000000	0.00000000000000000000	0.00000000000000000000	2697.00000000000000000000	673.00000000000000000000	4.00000000000000000000	4.00000000000000000000	4.00000000000000000000	4.00000000000000000000	4.00000000000000000000	4.00000000000000000000	4.00000000000000000000	4.00000000000000000000	4.00000000000000000000	4.00000000000000000000	4.00000000000000000000	4.00000000000000000000	4.00000000000000000000	4.00000000000000000000	4.00000000000000000000	4.00000000000000000000
82.00000000000000000000	0.00000000000000000000	4166.66650390625000000000	4152.30761718750000000000	4109.74365234375000000000	4168.20507812500000000000	4162.56396484375000000000	4171.28173828125000000000	4148.71777343750000000000	4162.05126953125000000000	4164.10253906250000000000	4100.51269531250000000000	4157.43603515625000000000	4181.02539062500000000000	4168.71777343750000000000	4157.94873046875000000000	3498.00000000000000000000	10250.00000000000000000000	10230.00000000000000000000	0.00000000000000000000	0.00000000000000000000	0.00000000000000000000	2697.00000000000000000000	680.00000000000000000000	4.00000000000000000000	4.00000000000000000000	4.00000000000000000000	4.00000000000000000000	4.00000000000000000000	4.00000000000000000000	4.00000000000000000000	4.00000000000000000000	4.00000000000000000000	4.00000000000000000000	4.00000000000000000000	4.00000000000000000000	4.00000000000000000000	4.00000000000000000000	4.00000000000000000000	4.00000000000000000000
83.00000000000000000000	0.00000000000000000000	4168.20507812500000000000	4149.74365234375000000000	4122.05126953125000000000	4166.15380859375000000000	4171.28173828125000000000	4170.25634765625000000000	4157.43603515625000000000	4164.10253906250000000000	4172.82031250000000000000	4122.05126953125000000000	4174.35888671875000000000	4172.30761718750000000000	4180.00000000000000000000	4172.30761718750000000000	3308.00000000000000000000	10250.00000000000000000000	10233.00000000000000000000	0.00000000000000000000	0.00000000000000000000	0.00000000000000000000	2697.00000000000000000000	687.00000000000000000000	4.00000000000000000000	4.00000000000000000000	4.00000000000000000000	4.00000000000000000000	4.00000000000000000000	4.00000000000000000000	4.00000000000000000000	4.00000000000000000000	4.00000000000000000000	4.00000000000000000000	4.00000000000000000000	4.00000000000000000000	4.00000000000000000000	4.00000000000000000000	4.00000000000000000000	4.00000000000000000000
84.00000000000000000000	0.00000000000000000000	4172.30761718750000000000	4157.43603515625000000000	4116.92285156250000000000	4168.71777343750000000000	4171.28173828125000000000	4175.89746093750000000000	4165.12792968750000000000	4176.41015625000000000000	4184.10253906250000000000	4131.28173828125000000000	4173.84619140625000000000	4178.97412109375000000000	4198.97412109375000000000	4186.66650390625000000000	2697.00000000000000000000	10250.00000000000000000000	10233.00000000000000000000	0.00000000000000000000	0.00000000000000000000	0.00000000000000000000	2697.00000000000000000000	695.00000000000000000000	4.00000000000000000000	4.00000000000000000000	4.00000000000000000000	4.00000000000000000000	4.00000000000000000000	4.00000000000000000000	4.00000000000000000000	4.00000000000000000000	4.00000000000000000000	4.00000000000000000000	4.00000000000000000000	4.00000000000000000000	4.00000000000000000000	4.00000000000000000000	4.00000000000000000000	4.00000000000000000000
85.00000000000000000000	0.00000000000000000000	4181.53857421875000000000	4165.12792968750000000000	4111.79492187500000000000	4176.41015625000000000000	4169.23046875000000000000	4178.46142578125000000000	4166.66650390625000000000	4184.61523437500000000000	4184.10253906250000000000	4110.76904296875000000000	4165.12792968750000000000	4184.10253906250000000000	4187.69238281250000000000	4183.07666015625000000000	2582.00000000000000000000	10248.00000000000000000000	10232.00000000000000000000	0.00000000000000000000	0.00000000000000000000	0.00000000000000000000	2697.00000000000000000000	702.00000000000000000000	4.00000000000000000000	4.00000000000000000000	4.00000000000000000000	4.00000000000000000000	4.00000000000000000000	4.00000000000000000000	4.00000000000000000000	4.00000000000000000000	4.00000000000000000000	4.00000000000000000000	4.00000000000000000000	4.00000000000000000000	4.00000000000000000000	4.00000000000000000000	4.00000000000000000000	4.00000000000000000000
86.00000000000000000000	0.00000000000000000000	4170.76904296875000000000	4178.46142578125000000000	4113.33300781250000000000	4195.38427734375000000000	4184.10253906250000000000	4183.07666015625000000000	4175.89746093750000000000	4196.41015625000000000000	4201.53857421875000000000	4122.56396484375000000000	4188.71777343750000000000	4181.53857421875000000000	4196.92285156250000000000	4180.00000000000000000000	3498.00000000000000000000	10248.00000000000000000000	10232.00000000000000000000	0.00000000000000000000	0.00000000000000000000	0.00000000000000000000	2697.00000000000000000000	710.00000000000000000000	4.00000000000000000000	4.00000000000000000000	4.00000000000000000000	4.00000000000000000000	4.00000000000000000000	4.00000000000000000000	4.00000000000000000000	4.00000000000000000000	4.00000000000000000000	4.00000000000000000000	4.00000000000000000000	4.00000000000000000000	4.00000000000000000000	4.00000000000000000000	4.00000000000000000000	4.00000000000000000000
87.00000000000000000000	0.00000000000000000000	4175.89746093750000000000	4164.10253906250000000000	4120.51269531250000000000	4187.69238281250000000000	4170.25634765625000000000	4166.15380859375000000000	4163.07666015625000000000	4183.58984375000000000000	4189.74365234375000000000	4117.43603515625000000000	4174.87158203125000000000	4179.48730468750000000000	4194.35888671875000000000	4170.25634765625000000000	3308.00000000000000000000	10249.00000000000000000000	10234.00000000000000000000	0.00000000000000000000	0.00000000000000000000	0.00000000000000000000	2697.00000000000000000000	717.00000000000000000000	4.00000000000000000000	4.00000000000000000000	4.00000000000000000000	4.00000000000000000000	4.00000000000000000000	4.00000000000000000000	4.00000000000000000000	4.00000000000000000000	4.00000000000000000000	4.00000000000000000000	4.00000000000000000000	4.00000000000000000000	4.00000000000000000000	4.00000000000000000000	4.00000000000000000000	4.00000000000000000000
88.00000000000000000000	0.00000000000000000000	4167.69238281250000000000	4154.87158203125000000000	4121.53857421875000000000	4168.20507812500000000000	4163.07666015625000000000	4161.53857421875000000000	4159.48730468750000000000	4178.97412109375000000000	4176.41015625000000000000	4104.61523437500000000000	4145.64111328125000000000	4182.56396484375000000000	4180.00000000000000000000	4178.46142578125000000000	2697.00000000000000000000	10249.00000000000000000000	10234.00000000000000000000	0.00000000000000000000	0.00000000000000000000	0.00000000000000000000	2697.00000000000000000000	724.00000000000000000000	4.00000000000000000000	4.00000000000000000000	4.00000000000000000000	4.00000000000000000000	4.00000000000000000000	4.00000000000000000000	4.00000000000000000000	4.00000000000000000000	4.00000000000000000000	4.00000000000000000000	4.00000000000000000000	4.00000000000000000000	4.00000000000000000000	4.00000000000000000000	4.00000000000000000000	4.00000000000000000000
89.00000000000000000000	0.00000000000000000000	4163.07666015625000000000	4151.28173828125000000000	4117.94873046875000000000	4169.23046875000000000000	4163.58984375000000000000	4164.61523437500000000000	4161.53857421875000000000	4184.10253906250000000000	4177.43603515625000000000	4113.33300781250000000000	4162.56396484375000000000	4186.15380859375000000000	4171.79492187500000000000	4184.61523437500000000000	2582.00000000000000000000	10249.00000000000000000000	10234.00000000000000000000	0.00000000000000000000	0.00000000000000000000	0.00000000000000000000	2697.00000000000000000000	732.00000000000000000000	4.00000000000000000000	4.00000000000000000000	4.00000000000000000000	4.00000000000000000000	4.00000000000000000000	4.00000000000000000000	4.00000000000000000000	4.00000000000000000000	4.00000000000000000000	4.00000000000000000000	4.00000000000000000000	4.00000000000000000000	4.00000000000000000000	4.00000000000000000000	4.00000000000000000000	4.00000000000000000000
90.00000000000000000000	0.00000000000000000000	4175.89746093750000000000	4147.17919921875000000000	4124.61523437500000000000	4171.28173828125000000000	4154.87158203125000000000	4160.51269531250000000000	4160.00000000000000000000	4178.97412109375000000000	4167.17919921875000000000	4115.38427734375000000000	4174.87158203125000000000	4181.53857421875000000000	4177.43603515625000000000	4175.38427734375000000000	3498.00000000000000000000	10249.00000000000000000000	10234.00000000000000000000	0.00000000000000000000	0.00000000000000000000	0.00000000000000000000	2697.00000000000000000000	739.00000000000000000000	4.00000000000000000000	4.00000000000000000000	4.00000000000000000000	4.00000000000000000000	4.00000000000000000000	4.00000000000000000000	4.00000000000000000000	4.00000000000000000000	4.00000000000000000000	4.00000000000000000000	4.00000000000000000000	4.00000000000000000000	4.00000000000000000000	4.00000000000000000000	4.00000000000000000000	4.00000000000000000000
91.00000000000000000000	0.00000000000000000000	4168.71777343750000000000	4154.87158203125000000000	4122.56396484375000000000	4167.17919921875000000000	4158.46142578125000000000	4167.17919921875000000000	4171.79492187500000000000	4184.10253906250000000000	4165.12792968750000000000	4107.69238281250000000000	4153.84619140625000000000	4180.51269531250000000000	4180.00000000000000000000	4171.79492187500000000000	3308.00000000000000000000	10249.00000000000000000000	10232.00000000000000000000	0.00000000000000000000	0.00000000000000000000	0.00000000000000000000	2697.00000000000000000000	746.00000000000000000000	4.00000000000000000000	4.00000000000000000000	4.00000000000000000000	4.00000000000000000000	4.00000000000000000000	4.00000000000000000000	4.00000000000000000000	4.00000000000000000000	4.00000000000000000000	4.00000000000000000000	4.00000000000000000000	4.00000000000000000000	4.00000000000000000000	4.00000000000000000000	4.00000000000000000000	4.00000000000000000000
92.00000000000000000000	0.00000000000000000000	4176.92285156250000000000	4149.74365234375000000000	4118.46142578125000000000	4171.28173828125000000000	4161.02539062500000000000	4170.25634765625000000000	4178.97412109375000000000	4192.30761718750000000000	4174.87158203125000000000	4098.97412109375000000000	4150.76904296875000000000	4189.74365234375000000000	4160.00000000000000000000	4168.71777343750000000000	2697.00000000000000000000	10249.00000000000000000000	10232.00000000000000000000	0.00000000000000000000	0.00000000000000000000	0.00000000000000000000	2697.00000000000000000000	754.00000000000000000000	4.00000000000000000000	4.00000000000000000000	4.00000000000000000000	4.00000000000000000000	4.00000000000000000000	4.00000000000000000000	4.00000000000000000000	4.00000000000000000000	4.00000000000000000000	4.00000000000000000000	4.00000000000000000000	4.00000000000000000000	4.00000000000000000000	4.00000000000000000000	4.00000000000000000000	4.00000000000000000000
93.00000000000000000000	0.00000000000000000000	4174.87158203125000000000	4161.02539062500000000000	4122.56396484375000000000	4180.00000000000000000000	4174.87158203125000000000	4183.07666015625000000000	4190.25634765625000000000	4206.15380859375000000000	4195.89746093750000000000	4123.58984375000000000000	4184.61523437500000000000	4200.00000000000000000000	4169.23046875000000000000	4181.02539062500000000000	2582.00000000000000000000	10250.00000000000000000000	10232.00000000000000000000	0.00000000000000000000	0.00000000000000000000	0.00000000000000000000	2697.00000000000000000000	761.00000000000000000000	4.00000000000000000000	4.00000000000000000000	4.00000000000000000000	4.00000000000000000000	4.00000000000000000000	4.00000000000000000000	4.00000000000000000000	4.00000000000000000000	4.00000000000000000000	4.00000000000000000000	4.00000000000000000000	4.00000000000000000000	4.00000000000000000000	4.00000000000000000000	4.00000000000000000000	4.00000000000000000000
94.00000000000000000000	0.00000000000000000000	4164.61523437500000000000	4163.07666015625000000000	4118.46142578125000000000	4170.76904296875000000000	4167.17919921875000000000	4173.84619140625000000000	4181.02539062500000000000	4197.43603515625000000000	4186.66650390625000000000	4112.82031250000000000000	4166.15380859375000000000	4196.41015625000000000000	4163.07666015625000000000	4180.51269531250000000000	3498.00000000000000000000	10250.00000000000000000000	10232.00000000000000000000	0.00000000000000000000	0.00000000000000000000	0.00000000000000000000	2697.00000000000000000000	768.00000000000000000000	4.00000000000000000000	4.00000000000000000000	4.00000000000000000000	4.00000000000000000000	4.00000000000000000000	4.00000000000000000000	4.00000000000000000000	4.00000000000000000000	4.00000000000000000000	4.00000000000000000000	4.00000000000000000000	4.00000000000000000000	4.00000000000000000000	4.00000000000000000000	4.00000000000000000000	4.00000000000000000000
95.00000000000000000000	0.00000000000000000000	4168.20507812500000000000	4143.07666015625000000000	4112.82031250000000000000	4168.71777343750000000000	4149.23046875000000000000	4154.35888671875000000000	4162.56396484375000000000	4176.41015625000000000000	4162.56396484375000000000	4070.25634765625000000000	4125.12792968750000000000	4181.02539062500000000000	4132.30761718750000000000	4164.10253906250000000000	3308.00000000000000000000	10248.00000000000000000000	10230.00000000000000000000	0.00000000000000000000	0.00000000000000000000	0.00000000000000000000	2697.00000000000000000000	776.00000000000000000000	4.00000000000000000000	4.00000000000000000000	4.00000000000000000000	4.00000000000000000000	4.00000000000000000000	4.00000000000000000000	4.00000000000000000000	4.00000000000000000000	4.00000000000000000000	4.00000000000000000000	4.00000000000000000000	4.00000000000000000000	4.00000000000000000000	4.00000000000000000000	4.00000000000000000000	4.00000000000000000000
96.00000000000000000000	0.00000000000000000000	4155.38427734375000000000	4144.61523437500000000000	4111.28173828125000000000	4168.71777343750000000000	4161.53857421875000000000	4171.79492187500000000000	4173.33300781250000000000	4182.05126953125000000000	4174.35888671875000000000	4091.28198242187500000000	4149.74365234375000000000	4175.89746093750000000000	4151.79492187500000000000	4158.46142578125000000000	2697.00000000000000000000	10248.00000000000000000000	10230.00000000000000000000	0.00000000000000000000	0.00000000000000000000	0.00000000000000000000	2697.00000000000000000000	783.00000000000000000000	4.00000000000000000000	4.00000000000000000000	4.00000000000000000000	4.00000000000000000000	4.00000000000000000000	4.00000000000000000000	4.00000000000000000000	4.00000000000000000000	4.00000000000000000000	4.00000000000000000000	4.00000000000000000000	4.00000000000000000000	4.00000000000000000000	4.00000000000000000000	4.00000000000000000000	4.00000000000000000000
97.00000000000000000000	0.00000000000000000000	4160.51269531250000000000	4141.53857421875000000000	4110.76904296875000000000	4145.12792968750000000000	4155.89746093750000000000	4175.89746093750000000000	4169.74365234375000000000	4176.41015625000000000000	4180.00000000000000000000	4117.43603515625000000000	4165.64111328125000000000	4180.51269531250000000000	4170.25634765625000000000	4151.28173828125000000000	2582.00000000000000000000	10248.00000000000000000000	10229.00000000000000000000	0.00000000000000000000	0.00000000000000000000	0.00000000000000000000	2697.00000000000000000000	790.00000000000000000000	4.00000000000000000000	4.00000000000000000000	4.00000000000000000000	4.00000000000000000000	4.00000000000000000000	4.00000000000000000000	4.00000000000000000000	4.00000000000000000000	4.00000000000000000000	4.00000000000000000000	4.00000000000000000000	4.00000000000000000000	4.00000000000000000000	4.00000000000000000000	4.00000000000000000000	4.00000000000000000000
98.00000000000000000000	0.00000000000000000000	4164.61523437500000000000	4141.02539062500000000000	4112.30761718750000000000	4145.12792968750000000000	4157.43603515625000000000	4166.66650390625000000000	4165.64111328125000000000	4173.33300781250000000000	4177.94873046875000000000	4110.25634765625000000000	4160.00000000000000000000	4186.15380859375000000000	4160.51269531250000000000	4165.12792968750000000000	3498.00000000000000000000	10248.00000000000000000000	10229.00000000000000000000	0.00000000000000000000	0.00000000000000000000	0.00000000000000000000	2697.00000000000000000000	798.00000000000000000000	4.00000000000000000000	4.00000000000000000000	4.00000000000000000000	4.00000000000000000000	4.00000000000000000000	4.00000000000000000000	4.00000000000000000000	4.00000000000000000000	4.00000000000000000000	4.00000000000000000000	4.00000000000000000000	4.00000000000000000000	4.00000000000000000000	4.00000000000000000000	4.00000000000000000000	4.00000000000000000000
99.00000000000000000000	0.00000000000000000000	4165.64111328125000000000	4149.23046875000000000000	4117.43603515625000000000	4162.56396484375000000000	4167.69238281250000000000	4163.07666015625000000000	4171.28173828125000000000	4177.43603515625000000000	4174.35888671875000000000	4105.64111328125000000000	4170.25634765625000000000	4195.38427734375000000000	4151.79492187500000000000	4180.51269531250000000000	3308.00000000000000000000	10246.00000000000000000000	10227.00000000000000000000	0.00000000000000000000	0.00000000000000000000	0.00000000000000000000	2697.00000000000000000000	805.00000000000000000000	4.00000000000000000000	4.00000000000000000000	4.00000000000000000000	4.00000000000000000000	4.00000000000000000000	4.00000000000000000000	4.00000000000000000000	4.00000000000000000000	4.00000000000000000000	4.00000000000000000000	4.00000000000000000000	4.00000000000000000000	4.00000000000000000000	4.00000000000000000000	4.00000000000000000000	4.00000000000000000000
100.00000000000000000000	0.00000000000000000000	4177.94873046875000000000	4153.84619140625000000000	4119.48730468750000000000	4155.38427734375000000000	4151.28173828125000000000	4164.10253906250000000000	4171.28173828125000000000	4176.92285156250000000000	4168.71777343750000000000	4111.79492187500000000000	4160.00000000000000000000	4192.30761718750000000000	4164.10253906250000000000	4167.69238281250000000000	2697.00000000000000000000	10246.00000000000000000000	10227.00000000000000000000	0.00000000000000000000	0.00000000000000000000	0.00000000000000000000	2697.00000000000000000000	813.00000000000000000000	4.00000000000000000000	4.00000000000000000000	4.00000000000000000000	4.00000000000000000000	4.00000000000000000000	4.00000000000000000000	4.00000000000000000000	4.00000000000000000000	4.00000000000000000000	4.00000000000000000000	4.00000000000000000000	4.00000000000000000000	4.00000000000000000000	4.00000000000000000000	4.00000000000000000000	4.00000000000000000000
101.00000000000000000000	0.00000000000000000000	4168.71777343750000000000	4164.10253906250000000000	4116.92285156250000000000	4162.56396484375000000000	4155.89746093750000000000	4178.46142578125000000000	4182.05126953125000000000	4199.48730468750000000000	4185.64111328125000000000	4115.38427734375000000000	4148.71777343750000000000	4191.79492187500000000000	4188.71777343750000000000	4168.20507812500000000000	2582.00000000000000000000	10246.00000000000000000000	10230.00000000000000000000	0.00000000000000000000	0.00000000000000000000	0.00000000000000000000	2697.00000000000000000000	822.00000000000000000000	4.00000000000000000000	4.00000000000000000000	4.00000000000000000000	4.00000000000000000000	4.00000000000000000000	4.00000000000000000000	4.00000000000000000000	4.00000000000000000000	4.00000000000000000000	4.00000000000000000000	4.00000000000000000000	4.00000000000000000000	4.00000000000000000000	4.00000000000000000000	4.00000000000000000000	4.00000000000000000000
102.00000000000000000000	0.00000000000000000000	4178.46142578125000000000	4164.61523437500000000000	4130.76904296875000000000	4178.46142578125000000000	4172.30761718750000000000	4174.87158203125000000000	4179.48730468750000000000	4204.10253906250000000000	4189.23046875000000000000	4108.71777343750000000000	4162.56396484375000000000	4205.12792968750000000000	4181.53857421875000000000	4184.61523437500000000000	3498.00000000000000000000	10246.00000000000000000000	10230.00000000000000000000	0.00000000000000000000	0.00000000000000000000	0.00000000000000000000	2697.00000000000000000000	830.00000000000000000000	4.00000000000000000000	4.00000000000000000000	4.00000000000000000000	4.00000000000000000000	4.00000000000000000000	4.00000000000000000000	4.00000000000000000000	4.00000000000000000000	4.00000000000000000000	4.00000000000000000000	4.00000000000000000000	4.00000000000000000000	4.00000000000000000000	4.00000000000000000000	4.00000000000000000000	4.00000000000000000000
103.00000000000000000000	0.00000000000000000000	4186.15380859375000000000	4176.41015625000000000000	4140.51269531250000000000	4172.30761718750000000000	4182.56396484375000000000	4178.97412109375000000000	4179.48730468750000000000	4197.43603515625000000000	4182.05126953125000000000	4123.07666015625000000000	4177.94873046875000000000	4209.74365234375000000000	4176.41015625000000000000	4194.87158203125000000000	3308.00000000000000000000	10248.00000000000000000000	10228.00000000000000000000	0.00000000000000000000	0.00000000000000000000	0.00000000000000000000	2697.00000000000000000000	838.00000000000000000000	4.00000000000000000000	4.00000000000000000000	4.00000000000000000000	4.00000000000000000000	4.00000000000000000000	4.00000000000000000000	4.00000000000000000000	4.00000000000000000000	4.00000000000000000000	4.00000000000000000000	4.00000000000000000000	4.00000000000000000000	4.00000000000000000000	4.00000000000000000000	4.00000000000000000000	4.00000000000000000000
104.00000000000000000000	0.00000000000000000000	4175.89746093750000000000	4176.41015625000000000000	4126.66650390625000000000	4165.64111328125000000000	4175.38427734375000000000	4180.51269531250000000000	4179.48730468750000000000	4193.33300781250000000000	4173.84619140625000000000	4132.82031250000000000000	4182.05126953125000000000	4206.66650390625000000000	4179.48730468750000000000	4181.53857421875000000000	2697.00000000000000000000	10248.00000000000000000000	10228.00000000000000000000	0.00000000000000000000	0.00000000000000000000	0.00000000000000000000	2697.00000000000000000000	847.00000000000000000000	4.00000000000000000000	4.00000000000000000000	4.00000000000000000000	4.00000000000000000000	4.00000000000000000000	4.00000000000000000000	4.00000000000000000000	4.00000000000000000000	4.00000000000000000000	4.00000000000000000000	4.00000000000000000000	4.00000000000000000000	4.00000000000000000000	4.00000000000000000000	4.00000000000000000000	4.00000000000000000000
105.00000000000000000000	0.00000000000000000000	4183.07666015625000000000	4155.38427734375000000000	4126.15380859375000000000	4159.48730468750000000000	4158.97412109375000000000	4158.46142578125000000000	4166.15380859375000000000	4180.51269531250000000000	4162.56396484375000000000	4112.82031250000000000000	4180.00000000000000000000	4208.71777343750000000000	4168.71777343750000000000	4174.35888671875000000000	2582.00000000000000000000	10249.00000000000000000000	10230.00000000000000000000	0.00000000000000000000	0.00000000000000000000	0.00000000000000000000	2697.00000000000000000000	855.00000000000000000000	4.00000000000000000000	4.00000000000000000000	4.00000000000000000000	4.00000000000000000000	4.00000000000000000000	4.00000000000000000000	4.00000000000000000000	4.00000000000000000000	4.00000000000000000000	4.00000000000000000000	4.00000000000000000000	4.00000000000000000000	4.00000000000000000000	4.00000000000000000000	4.00000000000000000000	4.00000000000000000000
106.00000000000000000000	0.00000000000000000000	4170.76904296875000000000	4159.48730468750000000000	4132.30761718750000000000	4144.61523437500000000000	4168.20507812500000000000	4162.56396484375000000000	4172.30761718750000000000	4185.12792968750000000000	4173.33300781250000000000	4112.30761718750000000000	4165.64111328125000000000	4207.17919921875000000000	4179.48730468750000000000	4190.76904296875000000000	3498.00000000000000000000	10249.00000000000000000000	10230.00000000000000000000	0.00000000000000000000	0.00000000000000000000	0.00000000000000000000	2697.00000000000000000000	864.00000000000000000000	4.00000000000000000000	4.00000000000000000000	4.00000000000000000000	4.00000000000000000000	4.00000000000000000000	4.00000000000000000000	4.00000000000000000000	4.00000000000000000000	4.00000000000000000000	4.00000000000000000000	4.00000000000000000000	4.00000000000000000000	4.00000000000000000000	4.00000000000000000000	4.00000000000000000000	4.00000000000000000000
107.00000000000000000000	0.00000000000000000000	4165.64111328125000000000	4160.51269531250000000000	4123.07666015625000000000	4153.84619140625000000000	4162.56396484375000000000	4168.71777343750000000000	4169.74365234375000000000	4182.05126953125000000000	4162.05126953125000000000	4115.38427734375000000000	4146.15380859375000000000	4192.30761718750000000000	4186.15380859375000000000	4173.84619140625000000000	3308.00000000000000000000	10247.00000000000000000000	10229.00000000000000000000	0.00000000000000000000	0.00000000000000000000	0.00000000000000000000	2697.00000000000000000000	872.00000000000000000000	4.00000000000000000000	4.00000000000000000000	4.00000000000000000000	4.00000000000000000000	4.00000000000000000000	4.00000000000000000000	4.00000000000000000000	4.00000000000000000000	4.00000000000000000000	4.00000000000000000000	4.00000000000000000000	4.00000000000000000000	4.00000000000000000000	4.00000000000000000000	4.00000000000000000000	4.00000000000000000000
108.00000000000000000000	0.00000000000000000000	4170.76904296875000000000	4164.61523437500000000000	4121.53857421875000000000	4182.05126953125000000000	4159.48730468750000000000	4168.71777343750000000000	4167.17919921875000000000	4180.00000000000000000000	4159.48730468750000000000	4121.02539062500000000000	4168.20507812500000000000	4182.05126953125000000000	4177.94873046875000000000	4157.43603515625000000000	2697.00000000000000000000	10247.00000000000000000000	10229.00000000000000000000	0.00000000000000000000	0.00000000000000000000	0.00000000000000000000	2697.00000000000000000000	880.00000000000000000000	4.00000000000000000000	4.00000000000000000000	4.00000000000000000000	4.00000000000000000000	4.00000000000000000000	4.00000000000000000000	4.00000000000000000000	4.00000000000000000000	4.00000000000000000000	4.00000000000000000000	4.00000000000000000000	4.00000000000000000000	4.00000000000000000000	4.00000000000000000000	4.00000000000000000000	4.00000000000000000000
109.00000000000000000000	0.00000000000000000000	4165.64111328125000000000	4164.10253906250000000000	4129.74365234375000000000	4161.53857421875000000000	4168.71777343750000000000	4168.20507812500000000000	4171.79492187500000000000	4186.66650390625000000000	4181.02539062500000000000	4123.58984375000000000000	4169.74365234375000000000	4191.28173828125000000000	4170.76904296875000000000	4175.38427734375000000000	2582.00000000000000000000	10247.00000000000000000000	10228.00000000000000000000	0.00000000000000000000	0.00000000000000000000	0.00000000000000000000	2697.00000000000000000000	889.00000000000000000000	4.00000000000000000000	4.00000000000000000000	4.00000000000000000000	4.00000000000000000000	4.00000000000000000000	4.00000000000000000000	4.00000000000000000000	4.00000000000000000000	4.00000000000000000000	4.00000000000000000000	4.00000000000000000000	4.00000000000000000000	4.00000000000000000000	4.00000000000000000000	4.00000000000000000000	4.00000000000000000000
110.00000000000000000000	0.00000000000000000000	4170.25634765625000000000	4142.05126953125000000000	4130.76904296875000000000	4127.69238281250000000000	4157.43603515625000000000	4162.05126953125000000000	4161.02539062500000000000	4175.38427734375000000000	4169.74365234375000000000	4114.35888671875000000000	4134.35888671875000000000	4202.05126953125000000000	4164.10253906250000000000	4180.51269531250000000000	3498.00000000000000000000	10247.00000000000000000000	10228.00000000000000000000	0.00000000000000000000	0.00000000000000000000	0.00000000000000000000	2697.00000000000000000000	897.00000000000000000000	4.00000000000000000000	4.00000000000000000000	4.00000000000000000000	4.00000000000000000000	4.00000000000000000000	4.00000000000000000000	4.00000000000000000000	4.00000000000000000000	4.00000000000000000000	4.00000000000000000000	4.00000000000000000000	4.00000000000000000000	4.00000000000000000000	4.00000000000000000000	4.00000000000000000000	4.00000000000000000000
111.00000000000000000000	0.00000000000000000000	4160.00000000000000000000	4158.46142578125000000000	4123.58984375000000000000	4147.69238281250000000000	4163.07666015625000000000	4172.30761718750000000000	4167.17919921875000000000	4178.46142578125000000000	4166.15380859375000000000	4135.89746093750000000000	4163.07666015625000000000	4202.05126953125000000000	4185.64111328125000000000	4178.97412109375000000000	3308.00000000000000000000	10247.00000000000000000000	10226.00000000000000000000	0.00000000000000000000	0.00000000000000000000	0.00000000000000000000	2697.00000000000000000000	905.00000000000000000000	4.00000000000000000000	4.00000000000000000000	4.00000000000000000000	4.00000000000000000000	4.00000000000000000000	4.00000000000000000000	4.00000000000000000000	4.00000000000000000000	4.00000000000000000000	4.00000000000000000000	4.00000000000000000000	4.00000000000000000000	4.00000000000000000000	4.00000000000000000000	4.00000000000000000000	4.00000000000000000000
112.00000000000000000000	0.00000000000000000000	4163.58984375000000000000	4176.92285156250000000000	4126.66650390625000000000	4161.53857421875000000000	4165.64111328125000000000	4170.25634765625000000000	4169.74365234375000000000	4180.00000000000000000000	4166.66650390625000000000	4135.89746093750000000000	4196.41015625000000000000	4195.38427734375000000000	4181.02539062500000000000	4173.84619140625000000000	2697.00000000000000000000	10247.00000000000000000000	10226.00000000000000000000	0.00000000000000000000	0.00000000000000000000	0.00000000000000000000	2697.00000000000000000000	914.00000000000000000000	4.00000000000000000000	4.00000000000000000000	4.00000000000000000000	4.00000000000000000000	4.00000000000000000000	4.00000000000000000000	4.00000000000000000000	4.00000000000000000000	4.00000000000000000000	4.00000000000000000000	4.00000000000000000000	4.00000000000000000000	4.00000000000000000000	4.00000000000000000000	4.00000000000000000000	4.00000000000000000000
113.00000000000000000000	0.00000000000000000000	4172.30761718750000000000	4162.56396484375000000000	4130.25634765625000000000	4147.69238281250000000000	4167.17919921875000000000	4164.61523437500000000000	4168.20507812500000000000	4176.92285156250000000000	4164.10253906250000000000	4115.89746093750000000000	4178.46142578125000000000	4190.25634765625000000000	4155.38427734375000000000	4173.84619140625000000000	2582.00000000000000000000	10250.00000000000000000000	10227.00000000000000000000	0.00000000000000000000	0.00000000000000000000	0.00000000000000000000	2697.00000000000000000000	922.00000000000000000000	4.00000000000000000000	4.00000000000000000000	4.00000000000000000000	4.00000000000000000000	4.00000000000000000000	4.00000000000000000000	4.00000000000000000000	4.00000000000000000000	4.00000000000000000000	4.00000000000000000000	4.00000000000000000000	4.00000000000000000000	4.00000000000000000000	4.00000000000000000000	4.00000000000000000000	4.00000000000000000000
114.00000000000000000000	0.00000000000000000000	4164.61523437500000000000	4147.69238281250000000000	4121.53857421875000000000	4145.12792968750000000000	4168.71777343750000000000	4165.12792968750000000000	4170.76904296875000000000	4181.53857421875000000000	4172.82031250000000000000	4126.15380859375000000000	4153.33300781250000000000	4192.82031250000000000000	4154.87158203125000000000	4173.84619140625000000000	3498.00000000000000000000	10250.00000000000000000000	10227.00000000000000000000	0.00000000000000000000	0.00000000000000000000	0.00000000000000000000	2697.00000000000000000000	930.00000000000000000000	4.00000000000000000000	4.00000000000000000000	4.00000000000000000000	4.00000000000000000000	4.00000000000000000000	4.00000000000000000000	4.00000000000000000000	4.00000000000000000000	4.00000000000000000000	4.00000000000000000000	4.00000000000000000000	4.00000000000000000000	4.00000000000000000000	4.00000000000000000000	4.00000000000000000000	4.00000000000000000000
115.00000000000000000000	0.00000000000000000000	4171.79492187500000000000	4142.56396484375000000000	4125.12792968750000000000	4136.41015625000000000000	4150.25634765625000000000	4156.41015625000000000000	4161.53857421875000000000	4176.41015625000000000000	4161.53857421875000000000	4122.56396484375000000000	4135.89746093750000000000	4193.33300781250000000000	4150.25634765625000000000	4161.02539062500000000000	3308.00000000000000000000	10248.00000000000000000000	10228.00000000000000000000	0.00000000000000000000	0.00000000000000000000	0.00000000000000000000	2697.00000000000000000000	939.00000000000000000000	4.00000000000000000000	4.00000000000000000000	4.00000000000000000000	4.00000000000000000000	4.00000000000000000000	4.00000000000000000000	4.00000000000000000000	4.00000000000000000000	4.00000000000000000000	4.00000000000000000000	4.00000000000000000000	4.00000000000000000000	4.00000000000000000000	4.00000000000000000000	4.00000000000000000000	4.00000000000000000000
116.00000000000000000000	0.00000000000000000000	4160.51269531250000000000	4150.25634765625000000000	4131.79492187500000000000	4127.69238281250000000000	4160.51269531250000000000	4164.61523437500000000000	4166.15380859375000000000	4177.43603515625000000000	4153.84619140625000000000	4115.38427734375000000000	4146.66650390625000000000	4187.69238281250000000000	4153.84619140625000000000	4156.92285156250000000000	2697.00000000000000000000	10248.00000000000000000000	10228.00000000000000000000	0.00000000000000000000	0.00000000000000000000	0.00000000000000000000	2697.00000000000000000000	947.00000000000000000000	4.00000000000000000000	4.00000000000000000000	4.00000000000000000000	4.00000000000000000000	4.00000000000000000000	4.00000000000000000000	4.00000000000000000000	4.00000000000000000000	4.00000000000000000000	4.00000000000000000000	4.00000000000000000000	4.00000000000000000000	4.00000000000000000000	4.00000000000000000000	4.00000000000000000000	4.00000000000000000000
117.00000000000000000000	0.00000000000000000000	4161.02539062500000000000	4155.89746093750000000000	4131.28173828125000000000	4137.43603515625000000000	4173.33300781250000000000	4164.61523437500000000000	4164.10253906250000000000	4169.23046875000000000000	4153.84619140625000000000	4122.05126953125000000000	4174.87158203125000000000	4192.30761718750000000000	4155.89746093750000000000	4157.94873046875000000000	2582.00000000000000000000	10247.00000000000000000000	10226.00000000000000000000	0.00000000000000000000	0.00000000000000000000	0.00000000000000000000	2697.00000000000000000000	955.00000000000000000000	4.00000000000000000000	4.00000000000000000000	4.00000000000000000000	4.00000000000000000000	4.00000000000000000000	4.00000000000000000000	4.00000000000000000000	4.00000000000000000000	4.00000000000000000000	4.00000000000000000000	4.00000000000000000000	4.00000000000000000000	4.00000000000000000000	4.00000000000000000000	4.00000000000000000000	4.00000000000000000000
118.00000000000000000000	0.00000000000000000000	4177.43603515625000000000	4168.71777343750000000000	4136.41015625000000000000	4145.64111328125000000000	4168.20507812500000000000	4157.94873046875000000000	4161.53857421875000000000	4169.23046875000000000000	4161.02539062500000000000	4129.23046875000000000000	4185.12792968750000000000	4202.05126953125000000000	4161.53857421875000000000	4169.23046875000000000000	3498.00000000000000000000	10247.00000000000000000000	10226.00000000000000000000	0.00000000000000000000	0.00000000000000000000	0.00000000000000000000	2697.00000000000000000000	964.00000000000000000000	4.00000000000000000000	4.00000000000000000000	4.00000000000000000000	4.00000000000000000000	4.00000000000000000000	4.00000000000000000000	4.00000000000000000000	4.00000000000000000000	4.00000000000000000000	4.00000000000000000000	4.00000000000000000000	4.00000000000000000000	4.00000000000000000000	4.00000000000000000000	4.00000000000000000000	4.00000000000000000000
119.00000000000000000000	0.00000000000000000000	4170.25634765625000000000	4174.35888671875000000000	4132.30761718750000000000	4149.74365234375000000000	4166.66650390625000000000	4160.51269531250000000000	4168.71777343750000000000	4183.07666015625000000000	4166.15380859375000000000	4129.23046875000000000000	4173.33300781250000000000	4200.00000000000000000000	4172.30761718750000000000	4173.84619140625000000000	3308.00000000000000000000	10246.00000000000000000000	10227.00000000000000000000	0.00000000000000000000	0.00000000000000000000	0.00000000000000000000	2697.00000000000000000000	972.00000000000000000000	4.00000000000000000000	4.00000000000000000000	4.00000000000000000000	4.00000000000000000000	4.00000000000000000000	4.00000000000000000000	4.00000000000000000000	4.00000000000000000000	4.00000000000000000000	4.00000000000000000000	4.00000000000000000000	4.00000000000000000000	4.00000000000000000000	4.00000000000000000000	4.00000000000000000000	4.00000000000000000000
120.00000000000000000000	0.00000000000000000000	4168.71777343750000000000	4150.25634765625000000000	4120.51269531250000000000	4139.48730468750000000000	4153.84619140625000000000	4154.35888671875000000000	4154.35888671875000000000	4163.07666015625000000000	4144.61523437500000000000	4110.25634765625000000000	4140.00000000000000000000	4185.12792968750000000000	4151.28173828125000000000	4157.94873046875000000000	2697.00000000000000000000	10246.00000000000000000000	10227.00000000000000000000	0.00000000000000000000	0.00000000000000000000	0.00000000000000000000	2697.00000000000000000000	980.00000000000000000000	4.00000000000000000000	4.00000000000000000000	4.00000000000000000000	4.00000000000000000000	4.00000000000000000000	4.00000000000000000000	4.00000000000000000000	4.00000000000000000000	4.00000000000000000000	4.00000000000000000000	4.00000000000000000000	4.00000000000000000000	4.00000000000000000000	4.00000000000000000000	4.00000000000000000000	4.00000000000000000000
121.00000000000000000000	0.00000000000000000000	4158.46142578125000000000	4142.56396484375000000000	4114.87158203125000000000	4120.51269531250000000000	4156.41015625000000000000	4153.84619140625000000000	4146.15380859375000000000	4145.64111328125000000000	4140.00000000000000000000	4096.41015625000000000000	4125.12792968750000000000	4177.43603515625000000000	4137.43603515625000000000	4156.92285156250000000000	2582.00000000000000000000	10247.00000000000000000000	10228.00000000000000000000	0.00000000000000000000	0.00000000000000000000	0.00000000000000000000	2697.00000000000000000000	989.00000000000000000000	4.00000000000000000000	4.00000000000000000000	4.00000000000000000000	4.00000000000000000000	4.00000000000000000000	4.00000000000000000000	4.00000000000000000000	4.00000000000000000000	4.00000000000000000000	4.00000000000000000000	4.00000000000000000000	4.00000000000000000000	4.00000000000000000000	4.00000000000000000000	4.00000000000000000000	4.00000000000000000000
122.00000000000000000000	0.00000000000000000000	4163.07666015625000000000	4146.15380859375000000000	4121.53857421875000000000	4122.56396484375000000000	4161.53857421875000000000	4154.87158203125000000000	4146.15380859375000000000	4147.69238281250000000000	4143.07666015625000000000	4093.33325195312500000000	4140.00000000000000000000	4185.12792968750000000000	4137.94873046875000000000	4162.05126953125000000000	3498.00000000000000000000	10247.00000000000000000000	10228.00000000000000000000	0.00000000000000000000	0.00000000000000000000	0.00000000000000000000	2697.00000000000000000000	997.00000000000000000000	4.00000000000000000000	4.00000000000000000000	4.00000000000000000000	4.00000000000000000000	4.00000000000000000000	4.00000000000000000000	4.00000000000000000000	4.00000000000000000000	4.00000000000000000000	4.00000000000000000000	4.00000000000000000000	4.00000000000000000000	4.00000000000000000000	4.00000000000000000000	4.00000000000000000000	4.00000000000000000000
123.00000000000000000000	0.00000000000000000000	4178.97412109375000000000	4154.87158203125000000000	4131.79492187500000000000	4136.92285156250000000000	4167.17919921875000000000	4166.15380859375000000000	4156.92285156250000000000	4162.56396484375000000000	4150.76904296875000000000	4110.25634765625000000000	4160.51269531250000000000	4194.35888671875000000000	4154.35888671875000000000	4170.76904296875000000000	3308.00000000000000000000	10248.00000000000000000000	10229.00000000000000000000	0.00000000000000000000	0.00000000000000000000	0.00000000000000000000	2698.00000000000000000000	5.00000000000000000000	4.00000000000000000000	4.00000000000000000000	4.00000000000000000000	4.00000000000000000000	4.00000000000000000000	4.00000000000000000000	4.00000000000000000000	4.00000000000000000000	4.00000000000000000000	4.00000000000000000000	4.00000000000000000000	4.00000000000000000000	4.00000000000000000000	4.00000000000000000000	4.00000000000000000000	4.00000000000000000000
124.00000000000000000000	0.00000000000000000000	4165.64111328125000000000	4164.10253906250000000000	4125.64111328125000000000	4141.53857421875000000000	4174.35888671875000000000	4175.38427734375000000000	4170.25634765625000000000	4177.43603515625000000000	4166.66650390625000000000	4127.69238281250000000000	4178.97412109375000000000	4197.43603515625000000000	4175.38427734375000000000	4184.61523437500000000000	2697.00000000000000000000	10248.00000000000000000000	10229.00000000000000000000	0.00000000000000000000	0.00000000000000000000	0.00000000000000000000	2698.00000000000000000000	14.00000000000000000000	4.00000000000000000000	4.00000000000000000000	4.00000000000000000000	4.00000000000000000000	4.00000000000000000000	4.00000000000000000000	4.00000000000000000000	4.00000000000000000000	4.00000000000000000000	4.00000000000000000000	4.00000000000000000000	4.00000000000000000000	4.00000000000000000000	4.00000000000000000000	4.00000000000000000000	4.00000000000000000000
125.00000000000000000000	0.00000000000000000000	4169.74365234375000000000	4143.07666015625000000000	4114.35888671875000000000	4143.58984375000000000000	4155.38427734375000000000	4152.82031250000000000000	4155.89746093750000000000	4158.97412109375000000000	4148.71777343750000000000	4102.56396484375000000000	4170.76904296875000000000	4190.76904296875000000000	4167.17919921875000000000	4174.87158203125000000000	2582.00000000000000000000	10248.00000000000000000000	10229.00000000000000000000	0.00000000000000000000	0.00000000000000000000	0.00000000000000000000	2698.00000000000000000000	22.00000000000000000000	4.00000000000000000000	4.00000000000000000000	4.00000000000000000000	4.00000000000000000000	4.00000000000000000000	4.00000000000000000000	4.00000000000000000000	4.00000000000000000000	4.00000000000000000000	4.00000000000000000000	4.00000000000000000000	4.00000000000000000000	4.00000000000000000000	4.00000000000000000000	4.00000000000000000000	4.00000000000000000000
126.00000000000000000000	0.00000000000000000000	4164.10253906250000000000	4140.51269531250000000000	4104.61523437500000000000	4145.64111328125000000000	4159.48730468750000000000	4155.38427734375000000000	4157.94873046875000000000	4158.46142578125000000000	4143.07666015625000000000	4104.10253906250000000000	4142.56396484375000000000	4188.71777343750000000000	4162.56396484375000000000	4167.17919921875000000000	3498.00000000000000000000	10248.00000000000000000000	10229.00000000000000000000	0.00000000000000000000	0.00000000000000000000	0.00000000000000000000	2698.00000000000000000000	31.00000000000000000000	4.00000000000000000000	4.00000000000000000000	4.00000000000000000000	4.00000000000000000000	4.00000000000000000000	4.00000000000000000000	4.00000000000000000000	4.00000000000000000000	4.00000000000000000000	4.00000000000000000000	4.00000000000000000000	4.00000000000000000000	4.00000000000000000000	4.00000000000000000000	4.00000000000000000000	4.00000000000000000000
127.00000000000000000000	0.00000000000000000000	4153.84619140625000000000	4151.79492187500000000000	4101.02539062500000000000	4130.25634765625000000000	4172.82031250000000000000	4167.17919921875000000000	4164.61523437500000000000	4167.17919921875000000000	4147.17919921875000000000	4120.00000000000000000000	4134.87158203125000000000	4189.23046875000000000000	4151.79492187500000000000	4162.05126953125000000000	52.00000000000000000000	10248.00000000000000000000	10229.00000000000000000000	0.00000000000000000000	0.00000000000000000000	0.00000000000000000000	2698.00000000000000000000	39.00000000000000000000	4.00000000000000000000	4.00000000000000000000	4.00000000000000000000	4.00000000000000000000	4.00000000000000000000	4.00000000000000000000	4.00000000000000000000	4.00000000000000000000	4.00000000000000000000	4.00000000000000000000	4.00000000000000000000	4.00000000000000000000	4.00000000000000000000	4.00000000000000000000	4.00000000000000000000	4.00000000000000000000
0.00000000000000000000	0.00000000000000000000	4163.07666015625000000000	4152.30761718750000000000	4107.69238281250000000000	4132.30761718750000000000	4169.74365234375000000000	4160.51269531250000000000	4158.97412109375000000000	4161.02539062500000000000	4141.53857421875000000000	4110.25634765625000000000	4158.97412109375000000000	4181.02539062500000000000	4148.20507812500000000000	4151.28173828125000000000	2770.00000000000000000000	10248.00000000000000000000	10229.00000000000000000000	0.00000000000000000000	0.00000000000000000000	0.00000000000000000000	2698.00000000000000000000	47.00000000000000000000	4.00000000000000000000	4.00000000000000000000	4.00000000000000000000	4.00000000000000000000	4.00000000000000000000	4.00000000000000000000	4.00000000000000000000	4.00000000000000000000	4.00000000000000000000	4.00000000000000000000	4.00000000000000000000	4.00000000000000000000	4.00000000000000000000	4.00000000000000000000	4.00000000000000000000	4.00000000000000000000
1.00000000000000000000	0.00000000000000000000	4155.38427734375000000000	4159.48730468750000000000	4104.61523437500000000000	4151.28173828125000000000	4166.66650390625000000000	4165.64111328125000000000	4161.02539062500000000000	4165.12792968750000000000	4150.25634765625000000000	4107.69238281250000000000	4167.69238281250000000000	4182.05126953125000000000	4166.15380859375000000000	4158.97412109375000000000	2634.00000000000000000000	10248.00000000000000000000	10229.00000000000000000000	0.00000000000000000000	0.00000000000000000000	0.00000000000000000000	2698.00000000000000000000	56.00000000000000000000	4.00000000000000000000	4.00000000000000000000	4.00000000000000000000	4.00000000000000000000	4.00000000000000000000	4.00000000000000000000	4.00000000000000000000	4.00000000000000000000	4.00000000000000000000	4.00000000000000000000	4.00000000000000000000	4.00000000000000000000	4.00000000000000000000	4.00000000000000000000	4.00000000000000000000	4.00000000000000000000
2.00000000000000000000	0.00000000000000000000	4162.56396484375000000000	4151.28173828125000000000	4105.64111328125000000000	4135.38427734375000000000	4152.82031250000000000000	4164.61523437500000000000	4153.84619140625000000000	4161.53857421875000000000	4146.66650390625000000000	4103.58984375000000000000	4149.74365234375000000000	4192.30761718750000000000	4162.56396484375000000000	4168.71777343750000000000	2013.00000000000000000000	10248.00000000000000000000	10229.00000000000000000000	0.00000000000000000000	0.00000000000000000000	0.00000000000000000000	2698.00000000000000000000	64.00000000000000000000	4.00000000000000000000	4.00000000000000000000	4.00000000000000000000	4.00000000000000000000	4.00000000000000000000	4.00000000000000000000	4.00000000000000000000	4.00000000000000000000	4.00000000000000000000	4.00000000000000000000	4.00000000000000000000	4.00000000000000000000	4.00000000000000000000	4.00000000000000000000	4.00000000000000000000	4.00000000000000000000
3.00000000000000000000	0.00000000000000000000	4165.12792968750000000000	4142.56396484375000000000	4120.51269531250000000000	4130.25634765625000000000	4166.15380859375000000000	4169.23046875000000000000	4165.12792968750000000000	4170.76904296875000000000	4154.35888671875000000000	4119.48730468750000000000	4166.15380859375000000000	4198.46142578125000000000	4168.20507812500000000000	4177.43603515625000000000	3476.00000000000000000000	10250.00000000000000000000	10229.00000000000000000000	0.00000000000000000000	0.00000000000000000000	0.00000000000000000000	2698.00000000000000000000	72.00000000000000000000	4.00000000000000000000	4.00000000000000000000	4.00000000000000000000	4.00000000000000000000	4.00000000000000000000	4.00000000000000000000	4.00000000000000000000	4.00000000000000000000	4.00000000000000000000	4.00000000000000000000	4.00000000000000000000	4.00000000000000000000	4.00000000000000000000	4.00000000000000000000	4.00000000000000000000	4.00000000000000000000
3.00000000000000000000	0.00000000000000000000	4165.12792968750000000000	4142.56396484375000000000	4120.51269531250000000000	4130.25634765625000000000	4166.15380859375000000000	4169.23046875000000000000	4165.12792968750000000000	4170.76904296875000000000	4154.35888671875000000000	4119.48730468750000000000	4166.15380859375000000000	4198.46142578125000000000	4168.20507812500000000000	4177.43603515625000000000	3476.00000000000000000000	10250.00000000000000000000	10229.00000000000000000000	0.00000000000000000000	0.00000000000000000000	0.00000000000000000000	2698.00000000000000000000	81.00000000000000000000	4.00000000000000000000	4.00000000000000000000	4.00000000000000000000	4.00000000000000000000	4.00000000000000000000	4.00000000000000000000	4.00000000000000000000	4.00000000000000000000	4.00000000000000000000	4.00000000000000000000	4.00000000000000000000	4.00000000000000000000	4.00000000000000000000	4.00000000000000000000	4.00000000000000000000	4.00000000000000000000
4.00000000000000000000	0.00000000000000000000	4165.12792968750000000000	4142.56396484375000000000	4136.41015625000000000000	4153.33300781250000000000	4180.51269531250000000000	4172.30761718750000000000	4176.41015625000000000000	4184.10253906250000000000	4165.12792968750000000000	4132.82031250000000000000	4169.74365234375000000000	4206.15380859375000000000	4176.41015625000000000000	4185.64111328125000000000	3548.00000000000000000000	10250.00000000000000000000	10229.00000000000000000000	0.00000000000000000000	0.00000000000000000000	0.00000000000000000000	2698.00000000000000000000	89.00000000000000000000	4.00000000000000000000	4.00000000000000000000	4.00000000000000000000	4.00000000000000000000	4.00000000000000000000	4.00000000000000000000	4.00000000000000000000	4.00000000000000000000	4.00000000000000000000	4.00000000000000000000	4.00000000000000000000	4.00000000000000000000	4.00000000000000000000	4.00000000000000000000	4.00000000000000000000	4.00000000000000000000
5.00000000000000000000	0.00000000000000000000	4179.48730468750000000000	4154.35888671875000000000	4146.15380859375000000000	4153.33300781250000000000	4172.82031250000000000000	4163.07666015625000000000	4164.61523437500000000000	4173.33300781250000000000	4152.82031250000000000000	4123.07666015625000000000	4144.61523437500000000000	4207.69238281250000000000	4162.05126953125000000000	4185.64111328125000000000	3421.00000000000000000000	10250.00000000000000000000	10228.00000000000000000000	0.00000000000000000000	0.00000000000000000000	0.00000000000000000000	2698.00000000000000000000	97.00000000000000000000	4.00000000000000000000	4.00000000000000000000	4.00000000000000000000	4.00000000000000000000	4.00000000000000000000	4.00000000000000000000	4.00000000000000000000	4.00000000000000000000	4.00000000000000000000	4.00000000000000000000	4.00000000000000000000	4.00000000000000000000	4.00000000000000000000	4.00000000000000000000	4.00000000000000000000	4.00000000000000000000
6.00000000000000000000	0.00000000000000000000	4165.12792968750000000000	4164.61523437500000000000	4133.33300781250000000000	4135.89746093750000000000	4169.74365234375000000000	4157.94873046875000000000	4157.94873046875000000000	4161.02539062500000000000	4143.58984375000000000000	4118.97412109375000000000	4154.35888671875000000000	4193.84619140625000000000	4155.89746093750000000000	4173.84619140625000000000	3480.00000000000000000000	10250.00000000000000000000	10228.00000000000000000000	0.00000000000000000000	0.00000000000000000000	0.00000000000000000000	2698.00000000000000000000	106.00000000000000000000	4.00000000000000000000	4.00000000000000000000	4.00000000000000000000	4.00000000000000000000	4.00000000000000000000	4.00000000000000000000	4.00000000000000000000	4.00000000000000000000	4.00000000000000000000	4.00000000000000000000	4.00000000000000000000	4.00000000000000000000	4.00000000000000000000	4.00000000000000000000	4.00000000000000000000	4.00000000000000000000
7.00000000000000000000	0.00000000000000000000	4163.07666015625000000000	4150.25634765625000000000	4129.23046875000000000000	4130.76904296875000000000	4149.74365234375000000000	4147.69238281250000000000	4150.25634765625000000000	4152.30761718750000000000	4135.89746093750000000000	4113.33300781250000000000	4166.66650390625000000000	4187.17919921875000000000	4151.28173828125000000000	4160.00000000000000000000	3400.00000000000000000000	10249.00000000000000000000	10228.00000000000000000000	0.00000000000000000000	0.00000000000000000000	0.00000000000000000000	2698.00000000000000000000	114.00000000000000000000	4.00000000000000000000	4.00000000000000000000	4.00000000000000000000	4.00000000000000000000	4.00000000000000000000	4.00000000000000000000	4.00000000000000000000	4.00000000000000000000	4.00000000000000000000	4.00000000000000000000	4.00000000000000000000	4.00000000000000000000	4.00000000000000000000	4.00000000000000000000	4.00000000000000000000	4.00000000000000000000
8.00000000000000000000	0.00000000000000000000	4170.25634765625000000000	4162.05126953125000000000	4150.25634765625000000000	4148.20507812500000000000	4154.35888671875000000000	4161.53857421875000000000	4162.56396484375000000000	4169.74365234375000000000	4154.87158203125000000000	4132.30761718750000000000	4165.64111328125000000000	4201.53857421875000000000	4164.10253906250000000000	4176.41015625000000000000	3418.00000000000000000000	10249.00000000000000000000	10228.00000000000000000000	0.00000000000000000000	0.00000000000000000000	0.00000000000000000000	2698.00000000000000000000	122.00000000000000000000	4.00000000000000000000	4.00000000000000000000	4.00000000000000000000	4.00000000000000000000	4.00000000000000000000	4.00000000000000000000	4.00000000000000000000	4.00000000000000000000	4.00000000000000000000	4.00000000000000000000	4.00000000000000000000	4.00000000000000000000	4.00000000000000000000	4.00000000000000000000	4.00000000000000000000	4.00000000000000000000
9.00000000000000000000	0.00000000000000000000	4170.25634765625000000000	4176.41015625000000000000	4156.41015625000000000000	4160.51269531250000000000	4176.41015625000000000000	4172.82031250000000000000	4171.28173828125000000000	4181.53857421875000000000	4172.82031250000000000000	4154.87158203125000000000	4177.43603515625000000000	4210.25634765625000000000	4173.84619140625000000000	4184.61523437500000000000	3145.00000000000000000000	10249.00000000000000000000	10228.00000000000000000000	0.00000000000000000000	0.00000000000000000000	0.00000000000000000000	2698.00000000000000000000	131.00000000000000000000	4.00000000000000000000	4.00000000000000000000	4.00000000000000000000	4.00000000000000000000	4.00000000000000000000	4.00000000000000000000	4.00000000000000000000	4.00000000000000000000	4.00000000000000000000	4.00000000000000000000	4.00000000000000000000	4.00000000000000000000	4.00000000000000000000	4.00000000000000000000	4.00000000000000000000	4.00000000000000000000
10.00000000000000000000	0.00000000000000000000	4171.28173828125000000000	4156.92285156250000000000	4146.15380859375000000000	4152.82031250000000000000	4170.25634765625000000000	4160.51269531250000000000	4153.84619140625000000000	4161.53857421875000000000	4152.82031250000000000000	4138.46142578125000000000	4164.61523437500000000000	4199.48730468750000000000	4153.33300781250000000000	4163.58984375000000000000	3514.00000000000000000000	10249.00000000000000000000	10228.00000000000000000000	0.00000000000000000000	0.00000000000000000000	0.00000000000000000000	2698.00000000000000000000	139.00000000000000000000	4.00000000000000000000	4.00000000000000000000	4.00000000000000000000	4.00000000000000000000	4.00000000000000000000	4.00000000000000000000	4.00000000000000000000	4.00000000000000000000	4.00000000000000000000	4.00000000000000000000	4.00000000000000000000	4.00000000000000000000	4.00000000000000000000	4.00000000000000000000	4.00000000000000000000	4.00000000000000000000
11.00000000000000000000	0.00000000000000000000	4157.43603515625000000000	4149.23046875000000000000	4143.07666015625000000000	4148.71777343750000000000	4168.20507812500000000000	4165.64111328125000000000	4156.92285156250000000000	4162.05126953125000000000	4152.30761718750000000000	4127.69238281250000000000	4146.15380859375000000000	4197.43603515625000000000	4151.79492187500000000000	4165.12792968750000000000	3323.00000000000000000000	10249.00000000000000000000	10227.00000000000000000000	0.00000000000000000000	0.00000000000000000000	0.00000000000000000000	2698.00000000000000000000	147.00000000000000000000	4.00000000000000000000	4.00000000000000000000	4.00000000000000000000	4.00000000000000000000	4.00000000000000000000	4.00000000000000000000	4.00000000000000000000	4.00000000000000000000	4.00000000000000000000	4.00000000000000000000	4.00000000000000000000	4.00000000000000000000	4.00000000000000000000	4.00000000000000000000	4.00000000000000000000	4.00000000000000000000
12.00000000000000000000	0.00000000000000000000	4170.76904296875000000000	4155.38427734375000000000	4153.84619140625000000000	4157.94873046875000000000	4169.74365234375000000000	4163.07666015625000000000	4164.10253906250000000000	4166.66650390625000000000	4164.61523437500000000000	4127.17919921875000000000	4160.51269531250000000000	4209.74365234375000000000	4159.48730468750000000000	4176.41015625000000000000	2687.00000000000000000000	10249.00000000000000000000	10227.00000000000000000000	0.00000000000000000000	0.00000000000000000000	0.00000000000000000000	2698.00000000000000000000	156.00000000000000000000	4.00000000000000000000	4.00000000000000000000	4.00000000000000000000	4.00000000000000000000	4.00000000000000000000	4.00000000000000000000	4.00000000000000000000	4.00000000000000000000	4.00000000000000000000	4.00000000000000000000	4.00000000000000000000	4.00000000000000000000	4.00000000000000000000	4.00000000000000000000	4.00000000000000000000	4.00000000000000000000
13.00000000000000000000	0.00000000000000000000	4174.35888671875000000000	4176.92285156250000000000	4158.46142578125000000000	4162.56396484375000000000	4176.41015625000000000000	4160.51269531250000000000	4170.25634765625000000000	4169.74365234375000000000	4162.05126953125000000000	4125.12792968750000000000	4187.69238281250000000000	4208.20507812500000000000	4163.58984375000000000000	4177.94873046875000000000	2576.00000000000000000000	10247.00000000000000000000	10227.00000000000000000000	0.00000000000000000000	0.00000000000000000000	0.00000000000000000000	2698.00000000000000000000	164.00000000000000000000	4.00000000000000000000	4.00000000000000000000	4.00000000000000000000	4.00000000000000000000	4.00000000000000000000	4.00000000000000000000	4.00000000000000000000	4.00000000000000000000	4.00000000000000000000	4.00000000000000000000	4.00000000000000000000	4.00000000000000000000	4.00000000000000000000	4.00000000000000000000	4.00000000000000000000	4.00000000000000000000
14.00000000000000000000	0.00000000000000000000	4156.41015625000000000000	4179.48730468750000000000	4148.71777343750000000000	4156.92285156250000000000	4180.00000000000000000000	4169.74365234375000000000	4173.33300781250000000000	4175.89746093750000000000	4154.87158203125000000000	4129.23046875000000000000	4184.10253906250000000000	4201.02539062500000000000	4166.15380859375000000000	4172.30761718750000000000	3514.00000000000000000000	10247.00000000000000000000	10227.00000000000000000000	0.00000000000000000000	0.00000000000000000000	0.00000000000000000000	2698.00000000000000000000	173.00000000000000000000	4.00000000000000000000	4.00000000000000000000	4.00000000000000000000	4.00000000000000000000	4.00000000000000000000	4.00000000000000000000	4.00000000000000000000	4.00000000000000000000	4.00000000000000000000	4.00000000000000000000	4.00000000000000000000	4.00000000000000000000	4.00000000000000000000	4.00000000000000000000	4.00000000000000000000	4.00000000000000000000
15.00000000000000000000	0.00000000000000000000	4168.71777343750000000000	4158.46142578125000000000	4141.53857421875000000000	4152.82031250000000000000	4174.35888671875000000000	4173.84619140625000000000	4168.71777343750000000000	4171.79492187500000000000	4156.92285156250000000000	4137.94873046875000000000	4162.56396484375000000000	4203.07666015625000000000	4163.58984375000000000000	4169.74365234375000000000	3323.00000000000000000000	10248.00000000000000000000	10228.00000000000000000000	0.00000000000000000000	0.00000000000000000000	0.00000000000000000000	2698.00000000000000000000	181.00000000000000000000	4.00000000000000000000	4.00000000000000000000	4.00000000000000000000	4.00000000000000000000	4.00000000000000000000	4.00000000000000000000	4.00000000000000000000	4.00000000000000000000	4.00000000000000000000	4.00000000000000000000	4.00000000000000000000	4.00000000000000000000	4.00000000000000000000	4.00000000000000000000	4.00000000000000000000	4.00000000000000000000
16.00000000000000000000	0.00000000000000000000	4168.20507812500000000000	4168.20507812500000000000	4139.48730468750000000000	4154.35888671875000000000	4184.61523437500000000000	4182.05126953125000000000	4177.94873046875000000000	4176.92285156250000000000	4177.43603515625000000000	4148.20507812500000000000	4164.10253906250000000000	4203.58984375000000000000	4167.17919921875000000000	4174.87158203125000000000	0.00000000000000000000	10248.00000000000000000000	10228.00000000000000000000	0.00000000000000000000	0.00000000000000000000	0.00000000000000000000	2698.00000000000000000000	189.00000000000000000000	4.00000000000000000000	4.00000000000000000000	4.00000000000000000000	4.00000000000000000000	4.00000000000000000000	4.00000000000000000000	4.00000000000000000000	4.00000000000000000000	4.00000000000000000000	4.00000000000000000000	4.00000000000000000000	4.00000000000000000000	4.00000000000000000000	4.00000000000000000000	4.00000000000000000000	4.00000000000000000000
17.00000000000000000000	0.00000000000000000000	4167.17919921875000000000	4168.71777343750000000000	4144.10253906250000000000	4153.84619140625000000000	4176.41015625000000000000	4165.64111328125000000000	4167.17919921875000000000	4165.12792968750000000000	4163.07666015625000000000	4130.76904296875000000000	4168.20507812500000000000	4196.92285156250000000000	4147.69238281250000000000	4164.10253906250000000000	0.00000000000000000000	10246.00000000000000000000	10228.00000000000000000000	0.00000000000000000000	0.00000000000000000000	0.00000000000000000000	2698.00000000000000000000	198.00000000000000000000	4.00000000000000000000	4.00000000000000000000	4.00000000000000000000	4.00000000000000000000	4.00000000000000000000	4.00000000000000000000	4.00000000000000000000	4.00000000000000000000	4.00000000000000000000	4.00000000000000000000	4.00000000000000000000	4.00000000000000000000	4.00000000000000000000	4.00000000000000000000	4.00000000000000000000	4.00000000000000000000
18.00000000000000000000	0.00000000000000000000	4167.69238281250000000000	4162.05126953125000000000	4146.66650390625000000000	4163.58984375000000000000	4164.61523437500000000000	4150.76904296875000000000	4156.41015625000000000000	4159.48730468750000000000	4151.28173828125000000000	4118.46142578125000000000	4166.66650390625000000000	4191.28173828125000000000	4137.43603515625000000000	4166.15380859375000000000	0.00000000000000000000	10246.00000000000000000000	10228.00000000000000000000	0.00000000000000000000	0.00000000000000000000	0.00000000000000000000	2698.00000000000000000000	206.00000000000000000000	4.00000000000000000000	4.00000000000000000000	4.00000000000000000000	4.00000000000000000000	4.00000000000000000000	4.00000000000000000000	4.00000000000000000000	4.00000000000000000000	4.00000000000000000000	4.00000000000000000000	4.00000000000000000000	4.00000000000000000000	4.00000000000000000000	4.00000000000000000000	4.00000000000000000000	4.00000000000000000000
19.00000000000000000000	0.00000000000000000000	4162.56396484375000000000	4167.17919921875000000000	4137.94873046875000000000	4166.66650390625000000000	4168.71777343750000000000	4160.00000000000000000000	4166.15380859375000000000	4170.76904296875000000000	4166.66650390625000000000	4128.71777343750000000000	4160.51269531250000000000	4195.89746093750000000000	4152.30761718750000000000	4180.00000000000000000000	0.00000000000000000000	10246.00000000000000000000	10228.00000000000000000000	0.00000000000000000000	0.00000000000000000000	0.00000000000000000000	2698.00000000000000000000	214.00000000000000000000	4.00000000000000000000	4.00000000000000000000	4.00000000000000000000	4.00000000000000000000	4.00000000000000000000	4.00000000000000000000	4.00000000000000000000	4.00000000000000000000	4.00000000000000000000	4.00000000000000000000	4.00000000000000000000	4.00000000000000000000	4.00000000000000000000	4.00000000000000000000	4.00000000000000000000	4.00000000000000000000
20.00000000000000000000	0.00000000000000000000	4174.87158203125000000000	4153.33300781250000000000	4140.51269531250000000000	4153.84619140625000000000	4166.15380859375000000000	4162.05126953125000000000	4164.61523437500000000000	4165.64111328125000000000	4156.92285156250000000000	4125.12792968750000000000	4164.10253906250000000000	4200.51269531250000000000	4166.66650390625000000000	4175.38427734375000000000	0.00000000000000000000	10246.00000000000000000000	10228.00000000000000000000	0.00000000000000000000	0.00000000000000000000	0.00000000000000000000	2698.00000000000000000000	223.00000000000000000000	4.00000000000000000000	4.00000000000000000000	4.00000000000000000000	4.00000000000000000000	4.00000000000000000000	4.00000000000000000000	4.00000000000000000000	4.00000000000000000000	4.00000000000000000000	4.00000000000000000000	4.00000000000000000000	4.00000000000000000000	4.00000000000000000000	4.00000000000000000000	4.00000000000000000000	4.00000000000000000000
21.00000000000000000000	0.00000000000000000000	4164.61523437500000000000	4152.82031250000000000000	4143.07666015625000000000	4155.38427734375000000000	4175.38427734375000000000	4169.74365234375000000000	4168.71777343750000000000	4171.28173828125000000000	4158.46142578125000000000	4139.48730468750000000000	4190.76904296875000000000	4203.07666015625000000000	4183.58984375000000000000	4176.41015625000000000000	0.00000000000000000000	10245.00000000000000000000	10229.00000000000000000000	0.00000000000000000000	0.00000000000000000000	0.00000000000000000000	2698.00000000000000000000	231.00000000000000000000	4.00000000000000000000	4.00000000000000000000	4.00000000000000000000	4.00000000000000000000	4.00000000000000000000	4.00000000000000000000	4.00000000000000000000	4.00000000000000000000	4.00000000000000000000	4.00000000000000000000	4.00000000000000000000	4.00000000000000000000	4.00000000000000000000	4.00000000000000000000	4.00000000000000000000	4.00000000000000000000
22.00000000000000000000	0.00000000000000000000	4162.56396484375000000000	4164.10253906250000000000	4132.30761718750000000000	4153.33300781250000000000	4171.28173828125000000000	4167.69238281250000000000	4168.20507812500000000000	4175.89746093750000000000	4163.58984375000000000000	4144.61523437500000000000	4167.17919921875000000000	4209.74365234375000000000	4164.61523437500000000000	4174.87158203125000000000	0.00000000000000000000	10245.00000000000000000000	10229.00000000000000000000	0.00000000000000000000	0.00000000000000000000	0.00000000000000000000	2698.00000000000000000000	239.00000000000000000000	4.00000000000000000000	4.00000000000000000000	4.00000000000000000000	4.00000000000000000000	4.00000000000000000000	4.00000000000000000000	4.00000000000000000000	4.00000000000000000000	4.00000000000000000000	4.00000000000000000000	4.00000000000000000000	4.00000000000000000000	4.00000000000000000000	4.00000000000000000000	4.00000000000000000000	4.00000000000000000000
23.00000000000000000000	0.00000000000000000000	4171.79492187500000000000	4173.33300781250000000000	4130.76904296875000000000	4155.38427734375000000000	4169.23046875000000000000	4168.71777343750000000000	4171.79492187500000000000	4175.38427734375000000000	4164.61523437500000000000	4135.89746093750000000000	4145.64111328125000000000	4212.82031250000000000000	4148.71777343750000000000	4169.74365234375000000000	0.00000000000000000000	10243.00000000000000000000	10228.00000000000000000000	0.00000000000000000000	0.00000000000000000000	0.00000000000000000000	2698.00000000000000000000	248.00000000000000000000	4.00000000000000000000	4.00000000000000000000	4.00000000000000000000	4.00000000000000000000	4.00000000000000000000	4.00000000000000000000	4.00000000000000000000	4.00000000000000000000	4.00000000000000000000	4.00000000000000000000	4.00000000000000000000	4.00000000000000000000	4.00000000000000000000	4.00000000000000000000	4.00000000000000000000	4.00000000000000000000
24.00000000000000000000	0.00000000000000000000	4163.58984375000000000000	4176.41015625000000000000	4136.41015625000000000000	4167.17919921875000000000	4178.97412109375000000000	4177.94873046875000000000	4176.41015625000000000000	4175.89746093750000000000	4170.25634765625000000000	4149.23046875000000000000	4181.02539062500000000000	4209.74365234375000000000	4169.74365234375000000000	4171.28173828125000000000	0.00000000000000000000	10243.00000000000000000000	10228.00000000000000000000	0.00000000000000000000	0.00000000000000000000	0.00000000000000000000	2698.00000000000000000000	256.00000000000000000000	4.00000000000000000000	4.00000000000000000000	4.00000000000000000000	4.00000000000000000000	4.00000000000000000000	4.00000000000000000000	4.00000000000000000000	4.00000000000000000000	4.00000000000000000000	4.00000000000000000000	4.00000000000000000000	4.00000000000000000000	4.00000000000000000000	4.00000000000000000000	4.00000000000000000000	4.00000000000000000000
25.00000000000000000000	0.00000000000000000000	4172.30761718750000000000	4165.64111328125000000000	4140.00000000000000000000	4158.46142578125000000000	4166.15380859375000000000	4164.10253906250000000000	4159.48730468750000000000	4163.58984375000000000000	4160.51269531250000000000	4143.07666015625000000000	4176.41015625000000000000	4210.25634765625000000000	4168.71777343750000000000	4171.79492187500000000000	0.00000000000000000000	10245.00000000000000000000	10229.00000000000000000000	0.00000000000000000000	0.00000000000000000000	0.00000000000000000000	2698.00000000000000000000	264.00000000000000000000	4.00000000000000000000	4.00000000000000000000	4.00000000000000000000	4.00000000000000000000	4.00000000000000000000	4.00000000000000000000	4.00000000000000000000	4.00000000000000000000	4.00000000000000000000	4.00000000000000000000	4.00000000000000000000	4.00000000000000000000	4.00000000000000000000	4.00000000000000000000	4.00000000000000000000	4.00000000000000000000
26.00000000000000000000	0.00000000000000000000	4168.20507812500000000000	4169.74365234375000000000	4138.46142578125000000000	4157.94873046875000000000	4171.79492187500000000000	4164.61523437500000000000	4162.56396484375000000000	4171.28173828125000000000	4163.07666015625000000000	4137.43603515625000000000	4158.46142578125000000000	4212.30761718750000000000	4164.10253906250000000000	4183.07666015625000000000	0.00000000000000000000	10245.00000000000000000000	10229.00000000000000000000	0.00000000000000000000	0.00000000000000000000	0.00000000000000000000	2698.00000000000000000000	273.00000000000000000000	4.00000000000000000000	4.00000000000000000000	4.00000000000000000000	4.00000000000000000000	4.00000000000000000000	4.00000000000000000000	4.00000000000000000000	4.00000000000000000000	4.00000000000000000000	4.00000000000000000000	4.00000000000000000000	4.00000000000000000000	4.00000000000000000000	4.00000000000000000000	4.00000000000000000000	4.00000000000000000000
27.00000000000000000000	0.00000000000000000000	4166.15380859375000000000	4161.53857421875000000000	4132.30761718750000000000	4170.76904296875000000000	4184.10253906250000000000	4170.76904296875000000000	4167.17919921875000000000	4173.33300781250000000000	4163.58984375000000000000	4144.10253906250000000000	4166.15380859375000000000	4216.41015625000000000000	4157.94873046875000000000	4180.00000000000000000000	0.00000000000000000000	10245.00000000000000000000	10230.00000000000000000000	0.00000000000000000000	0.00000000000000000000	0.00000000000000000000	2698.00000000000000000000	281.00000000000000000000	4.00000000000000000000	4.00000000000000000000	4.00000000000000000000	4.00000000000000000000	4.00000000000000000000	4.00000000000000000000	4.00000000000000000000	4.00000000000000000000	4.00000000000000000000	4.00000000000000000000	4.00000000000000000000	4.00000000000000000000	4.00000000000000000000	4.00000000000000000000	4.00000000000000000000	4.00000000000000000000
28.00000000000000000000	0.00000000000000000000	4171.28173828125000000000	4146.66650390625000000000	4136.41015625000000000000	4157.43603515625000000000	4177.43603515625000000000	4168.71777343750000000000	4161.02539062500000000000	4164.10253906250000000000	4166.15380859375000000000	4143.58984375000000000000	4166.66650390625000000000	4222.05126953125000000000	4154.87158203125000000000	4171.28173828125000000000	0.00000000000000000000	10245.00000000000000000000	10230.00000000000000000000	0.00000000000000000000	0.00000000000000000000	0.00000000000000000000	2698.00000000000000000000	289.00000000000000000000	4.00000000000000000000	4.00000000000000000000	4.00000000000000000000	4.00000000000000000000	4.00000000000000000000	4.00000000000000000000	4.00000000000000000000	4.00000000000000000000	4.00000000000000000000	4.00000000000000000000	4.00000000000000000000	4.00000000000000000000	4.00000000000000000000	4.00000000000000000000	4.00000000000000000000	4.00000000000000000000
29.00000000000000000000	0.00000000000000000000	4162.05126953125000000000	4159.48730468750000000000	4146.15380859375000000000	4146.66650390625000000000	4168.20507812500000000000	4165.64111328125000000000	4163.58984375000000000000	4167.17919921875000000000	4175.38427734375000000000	4149.23046875000000000000	4167.17919921875000000000	4225.64111328125000000000	4167.17919921875000000000	4180.51269531250000000000	0.00000000000000000000	10246.00000000000000000000	10230.00000000000000000000	0.00000000000000000000	0.00000000000000000000	0.00000000000000000000	2698.00000000000000000000	298.00000000000000000000	4.00000000000000000000	4.00000000000000000000	4.00000000000000000000	4.00000000000000000000	4.00000000000000000000	4.00000000000000000000	4.00000000000000000000	4.00000000000000000000	4.00000000000000000000	4.00000000000000000000	4.00000000000000000000	4.00000000000000000000	4.00000000000000000000	4.00000000000000000000	4.00000000000000000000	4.00000000000000000000
30.00000000000000000000	0.00000000000000000000	4174.35888671875000000000	4177.43603515625000000000	4150.25634765625000000000	4164.61523437500000000000	4165.12792968750000000000	4160.51269531250000000000	4163.07666015625000000000	4164.10253906250000000000	4156.92285156250000000000	4151.28173828125000000000	4170.76904296875000000000	4221.02539062500000000000	4167.17919921875000000000	4177.94873046875000000000	0.00000000000000000000	10246.00000000000000000000	10230.00000000000000000000	0.00000000000000000000	0.00000000000000000000	0.00000000000000000000	2698.00000000000000000000	306.00000000000000000000	4.00000000000000000000	4.00000000000000000000	4.00000000000000000000	4.00000000000000000000	4.00000000000000000000	4.00000000000000000000	4.00000000000000000000	4.00000000000000000000	4.00000000000000000000	4.00000000000000000000	4.00000000000000000000	4.00000000000000000000	4.00000000000000000000	4.00000000000000000000	4.00000000000000000000	4.00000000000000000000
31.00000000000000000000	0.00000000000000000000	4171.28173828125000000000	4191.79492187500000000000	4140.51269531250000000000	4184.61523437500000000000	4191.28173828125000000000	4173.33300781250000000000	4177.43603515625000000000	4176.41015625000000000000	4154.35888671875000000000	4153.33300781250000000000	4176.92285156250000000000	4219.48730468750000000000	4180.51269531250000000000	4173.84619140625000000000	0.00000000000000000000	10246.00000000000000000000	10228.00000000000000000000	0.00000000000000000000	0.00000000000000000000	0.00000000000000000000	2698.00000000000000000000	315.00000000000000000000	4.00000000000000000000	4.00000000000000000000	4.00000000000000000000	4.00000000000000000000	4.00000000000000000000	4.00000000000000000000	4.00000000000000000000	4.00000000000000000000	4.00000000000000000000	4.00000000000000000000	4.00000000000000000000	4.00000000000000000000	4.00000000000000000000	4.00000000000000000000	4.00000000000000000000	4.00000000000000000000
32.00000000000000000000	0.00000000000000000000	4166.66650390625000000000	4174.35888671875000000000	4133.84619140625000000000	4180.00000000000000000000	4191.79492187500000000000	4174.87158203125000000000	4178.97412109375000000000	4185.12792968750000000000	4169.23046875000000000000	4145.64111328125000000000	4171.28173828125000000000	4225.64111328125000000000	4184.61523437500000000000	4176.41015625000000000000	0.00000000000000000000	10246.00000000000000000000	10228.00000000000000000000	0.00000000000000000000	0.00000000000000000000	0.00000000000000000000	2698.00000000000000000000	323.00000000000000000000	4.00000000000000000000	4.00000000000000000000	4.00000000000000000000	4.00000000000000000000	4.00000000000000000000	4.00000000000000000000	4.00000000000000000000	4.00000000000000000000	4.00000000000000000000	4.00000000000000000000	4.00000000000000000000	4.00000000000000000000	4.00000000000000000000	4.00000000000000000000	4.00000000000000000000	4.00000000000000000000
33.00000000000000000000	0.00000000000000000000	4177.43603515625000000000	4158.97412109375000000000	4140.51269531250000000000	4170.25634765625000000000	4166.15380859375000000000	4174.35888671875000000000	4172.30761718750000000000	4181.53857421875000000000	4173.33300781250000000000	4148.20507812500000000000	4172.30761718750000000000	4228.20507812500000000000	4169.74365234375000000000	4181.02539062500000000000	0.00000000000000000000	10247.00000000000000000000	10229.00000000000000000000	0.00000000000000000000	0.00000000000000000000	0.00000000000000000000	2698.00000000000000000000	331.00000000000000000000	4.00000000000000000000	4.00000000000000000000	4.00000000000000000000	4.00000000000000000000	4.00000000000000000000	4.00000000000000000000	4.00000000000000000000	4.00000000000000000000	4.00000000000000000000	4.00000000000000000000	4.00000000000000000000	4.00000000000000000000	4.00000000000000000000	4.00000000000000000000	4.00000000000000000000	4.00000000000000000000
34.00000000000000000000	0.00000000000000000000	4169.74365234375000000000	4173.84619140625000000000	4138.97412109375000000000	4172.30761718750000000000	4168.71777343750000000000	4182.05126953125000000000	4181.02539062500000000000	4186.15380859375000000000	4175.89746093750000000000	4161.53857421875000000000	4183.58984375000000000000	4228.20507812500000000000	4169.74365234375000000000	4186.15380859375000000000	0.00000000000000000000	10247.00000000000000000000	10229.00000000000000000000	0.00000000000000000000	0.00000000000000000000	0.00000000000000000000	2698.00000000000000000000	340.00000000000000000000	4.00000000000000000000	4.00000000000000000000	4.00000000000000000000	4.00000000000000000000	4.00000000000000000000	4.00000000000000000000	4.00000000000000000000	4.00000000000000000000	4.00000000000000000000	4.00000000000000000000	4.00000000000000000000	4.00000000000000000000	4.00000000000000000000	4.00000000000000000000	4.00000000000000000000	4.00000000000000000000
35.00000000000000000000	0.00000000000000000000	4174.87158203125000000000	4162.56396484375000000000	4134.87158203125000000000	4161.53857421875000000000	4172.82031250000000000000	4171.79492187500000000000	4174.87158203125000000000	4178.46142578125000000000	4171.28173828125000000000	4150.25634765625000000000	4178.97412109375000000000	4217.94873046875000000000	4175.89746093750000000000	4172.82031250000000000000	0.00000000000000000000	10247.00000000000000000000	10228.00000000000000000000	0.00000000000000000000	0.00000000000000000000	0.00000000000000000000	2698.00000000000000000000	348.00000000000000000000	4.00000000000000000000	4.00000000000000000000	4.00000000000000000000	4.00000000000000000000	4.00000000000000000000	4.00000000000000000000	4.00000000000000000000	4.00000000000000000000	4.00000000000000000000	4.00000000000000000000	4.00000000000000000000	4.00000000000000000000	4.00000000000000000000	4.00000000000000000000	4.00000000000000000000	4.00000000000000000000
36.00000000000000000000	0.00000000000000000000	4168.71777343750000000000	4157.94873046875000000000	4129.74365234375000000000	4151.79492187500000000000	4176.92285156250000000000	4174.87158203125000000000	4176.92285156250000000000	4182.56396484375000000000	4183.07666015625000000000	4153.84619140625000000000	4181.02539062500000000000	4204.61523437500000000000	4192.82031250000000000000	4164.10253906250000000000	0.00000000000000000000	10247.00000000000000000000	10228.00000000000000000000	0.00000000000000000000	0.00000000000000000000	0.00000000000000000000	2698.00000000000000000000	356.00000000000000000000	4.00000000000000000000	4.00000000000000000000	4.00000000000000000000	4.00000000000000000000	4.00000000000000000000	4.00000000000000000000	4.00000000000000000000	4.00000000000000000000	4.00000000000000000000	4.00000000000000000000	4.00000000000000000000	4.00000000000000000000	4.00000000000000000000	4.00000000000000000000	4.00000000000000000000	4.00000000000000000000
37.00000000000000000000	0.00000000000000000000	4162.05126953125000000000	4170.25634765625000000000	4121.53857421875000000000	4163.07666015625000000000	4178.46142578125000000000	4175.89746093750000000000	4181.53857421875000000000	4188.71777343750000000000	4182.56396484375000000000	4156.92285156250000000000	4181.02539062500000000000	4210.25634765625000000000	4186.66650390625000000000	4166.66650390625000000000	0.00000000000000000000	10249.00000000000000000000	10227.00000000000000000000	0.00000000000000000000	0.00000000000000000000	0.00000000000000000000	2698.00000000000000000000	365.00000000000000000000	4.00000000000000000000	4.00000000000000000000	4.00000000000000000000	4.00000000000000000000	4.00000000000000000000	4.00000000000000000000	4.00000000000000000000	4.00000000000000000000	4.00000000000000000000	4.00000000000000000000	4.00000000000000000000	4.00000000000000000000	4.00000000000000000000	4.00000000000000000000	4.00000000000000000000	4.00000000000000000000
38.00000000000000000000	0.00000000000000000000	4174.87158203125000000000	4163.07666015625000000000	4128.20507812500000000000	4173.33300781250000000000	4176.41015625000000000000	4167.69238281250000000000	4182.56396484375000000000	4187.69238281250000000000	4164.10253906250000000000	4149.74365234375000000000	4165.64111328125000000000	4222.56396484375000000000	4162.05126953125000000000	4177.43603515625000000000	0.00000000000000000000	10249.00000000000000000000	10227.00000000000000000000	0.00000000000000000000	0.00000000000000000000	0.00000000000000000000	2698.00000000000000000000	373.00000000000000000000	4.00000000000000000000	4.00000000000000000000	4.00000000000000000000	4.00000000000000000000	4.00000000000000000000	4.00000000000000000000	4.00000000000000000000	4.00000000000000000000	4.00000000000000000000	4.00000000000000000000	4.00000000000000000000	4.00000000000000000000	4.00000000000000000000	4.00000000000000000000	4.00000000000000000000	4.00000000000000000000
39.00000000000000000000	0.00000000000000000000	4165.64111328125000000000	4158.97412109375000000000	4129.74365234375000000000	4173.33300781250000000000	4175.38427734375000000000	4178.46142578125000000000	4190.25634765625000000000	4193.33300781250000000000	4168.71777343750000000000	4158.97412109375000000000	4161.02539062500000000000	4225.12792968750000000000	4161.02539062500000000000	4175.89746093750000000000	0.00000000000000000000	10249.00000000000000000000	10229.00000000000000000000	0.00000000000000000000	0.00000000000000000000	0.00000000000000000000	2698.00000000000000000000	381.00000000000000000000	4.00000000000000000000	4.00000000000000000000	4.00000000000000000000	4.00000000000000000000	4.00000000000000000000	4.00000000000000000000	4.00000000000000000000	4.00000000000000000000	4.00000000000000000000	4.00000000000000000000	4.00000000000000000000	4.00000000000000000000	4.00000000000000000000	4.00000000000000000000	4.00000000000000000000	4.00000000000000000000
40.00000000000000000000	0.00000000000000000000	4164.61523437500000000000	4160.00000000000000000000	4117.94873046875000000000	4160.00000000000000000000	4163.07666015625000000000	4181.53857421875000000000	4180.51269531250000000000	4180.00000000000000000000	4169.74365234375000000000	4153.84619140625000000000	4169.23046875000000000000	4215.89746093750000000000	4160.51269531250000000000	4145.64111328125000000000	0.00000000000000000000	10249.00000000000000000000	10229.00000000000000000000	0.00000000000000000000	0.00000000000000000000	0.00000000000000000000	2698.00000000000000000000	390.00000000000000000000	4.00000000000000000000	4.00000000000000000000	4.00000000000000000000	4.00000000000000000000	4.00000000000000000000	4.00000000000000000000	4.00000000000000000000	4.00000000000000000000	4.00000000000000000000	4.00000000000000000000	4.00000000000000000000	4.00000000000000000000	4.00000000000000000000	4.00000000000000000000	4.00000000000000000000	4.00000000000000000000
41.00000000000000000000	0.00000000000000000000	4162.05126953125000000000	4160.51269531250000000000	4113.33300781250000000000	4148.20507812500000000000	4176.41015625000000000000	4185.64111328125000000000	4180.51269531250000000000	4177.43603515625000000000	4174.87158203125000000000	4161.02539062500000000000	4177.94873046875000000000	4204.61523437500000000000	4169.23046875000000000000	4140.51269531250000000000	0.00000000000000000000	10248.00000000000000000000	10228.00000000000000000000	0.00000000000000000000	0.00000000000000000000	0.00000000000000000000	2698.00000000000000000000	398.00000000000000000000	4.00000000000000000000	4.00000000000000000000	4.00000000000000000000	4.00000000000000000000	4.00000000000000000000	4.00000000000000000000	4.00000000000000000000	4.00000000000000000000	4.00000000000000000000	4.00000000000000000000	4.00000000000000000000	4.00000000000000000000	4.00000000000000000000	4.00000000000000000000	4.00000000000000000000	4.00000000000000000000
42.00000000000000000000	0.00000000000000000000	4160.51269531250000000000	4149.23046875000000000000	4121.02539062500000000000	4153.84619140625000000000	4181.53857421875000000000	4181.53857421875000000000	4180.51269531250000000000	4180.51269531250000000000	4178.46142578125000000000	4166.66650390625000000000	4164.61523437500000000000	4207.69238281250000000000	4175.89746093750000000000	4152.82031250000000000000	0.00000000000000000000	10248.00000000000000000000	10228.00000000000000000000	0.00000000000000000000	0.00000000000000000000	0.00000000000000000000	2698.00000000000000000000	406.00000000000000000000	4.00000000000000000000	4.00000000000000000000	4.00000000000000000000	4.00000000000000000000	4.00000000000000000000	4.00000000000000000000	4.00000000000000000000	4.00000000000000000000	4.00000000000000000000	4.00000000000000000000	4.00000000000000000000	4.00000000000000000000	4.00000000000000000000	4.00000000000000000000	4.00000000000000000000	4.00000000000000000000
43.00000000000000000000	0.00000000000000000000	4171.28173828125000000000	4152.30761718750000000000	4128.20507812500000000000	4172.82031250000000000000	4160.00000000000000000000	4163.07666015625000000000	4166.66650390625000000000	4165.12792968750000000000	4166.66650390625000000000	4138.97412109375000000000	4156.92285156250000000000	4215.89746093750000000000	4168.71777343750000000000	4150.25634765625000000000	0.00000000000000000000	10248.00000000000000000000	10228.00000000000000000000	0.00000000000000000000	0.00000000000000000000	0.00000000000000000000	2698.00000000000000000000	415.00000000000000000000	4.00000000000000000000	4.00000000000000000000	4.00000000000000000000	4.00000000000000000000	4.00000000000000000000	4.00000000000000000000	4.00000000000000000000	4.00000000000000000000	4.00000000000000000000	4.00000000000000000000	4.00000000000000000000	4.00000000000000000000	4.00000000000000000000	4.00000000000000000000	4.00000000000000000000	4.00000000000000000000
44.00000000000000000000	0.00000000000000000000	4163.58984375000000000000	4177.43603515625000000000	4124.10253906250000000000	4177.43603515625000000000	4162.56396484375000000000	4167.69238281250000000000	4173.33300781250000000000	4167.17919921875000000000	4171.28173828125000000000	4143.07666015625000000000	4174.35888671875000000000	4217.94873046875000000000	4176.41015625000000000000	4153.33300781250000000000	0.00000000000000000000	10248.00000000000000000000	10228.00000000000000000000	0.00000000000000000000	0.00000000000000000000	0.00000000000000000000	2698.00000000000000000000	423.00000000000000000000	4.00000000000000000000	4.00000000000000000000	4.00000000000000000000	4.00000000000000000000	4.00000000000000000000	4.00000000000000000000	4.00000000000000000000	4.00000000000000000000	4.00000000000000000000	4.00000000000000000000	4.00000000000000000000	4.00000000000000000000	4.00000000000000000000	4.00000000000000000000	4.00000000000000000000	4.00000000000000000000
45.00000000000000000000	0.00000000000000000000	4174.87158203125000000000	4171.79492187500000000000	4127.17919921875000000000	4164.61523437500000000000	4173.33300781250000000000	4175.38427734375000000000	4176.92285156250000000000	4168.20507812500000000000	4165.64111328125000000000	4163.07666015625000000000	4160.00000000000000000000	4223.07666015625000000000	4174.87158203125000000000	4157.43603515625000000000	0.00000000000000000000	10248.00000000000000000000	10228.00000000000000000000	0.00000000000000000000	0.00000000000000000000	0.00000000000000000000	2698.00000000000000000000	431.00000000000000000000	4.00000000000000000000	4.00000000000000000000	4.00000000000000000000	4.00000000000000000000	4.00000000000000000000	4.00000000000000000000	4.00000000000000000000	4.00000000000000000000	4.00000000000000000000	4.00000000000000000000	4.00000000000000000000	4.00000000000000000000	4.00000000000000000000	4.00000000000000000000	4.00000000000000000000	4.00000000000000000000
46.00000000000000000000	0.00000000000000000000	4176.92285156250000000000	4174.87158203125000000000	4128.71777343750000000000	4170.76904296875000000000	4190.25634765625000000000	4186.15380859375000000000	4178.97412109375000000000	4172.30761718750000000000	4164.61523437500000000000	4167.17919921875000000000	4160.00000000000000000000	4230.76904296875000000000	4178.97412109375000000000	4172.82031250000000000000	0.00000000000000000000	10248.00000000000000000000	10228.00000000000000000000	0.00000000000000000000	0.00000000000000000000	0.00000000000000000000	2698.00000000000000000000	440.00000000000000000000	4.00000000000000000000	4.00000000000000000000	4.00000000000000000000	4.00000000000000000000	4.00000000000000000000	4.00000000000000000000	4.00000000000000000000	4.00000000000000000000	4.00000000000000000000	4.00000000000000000000	4.00000000000000000000	4.00000000000000000000	4.00000000000000000000	4.00000000000000000000	4.00000000000000000000	4.00000000000000000000
47.00000000000000000000	0.00000000000000000000	4163.07666015625000000000	4184.10253906250000000000	4122.05126953125000000000	4173.33300781250000000000	4192.30761718750000000000	4186.15380859375000000000	4174.35888671875000000000	4177.43603515625000000000	4172.82031250000000000000	4165.12792968750000000000	4197.43603515625000000000	4229.23046875000000000000	4191.28173828125000000000	4179.48730468750000000000	0.00000000000000000000	10250.00000000000000000000	10229.00000000000000000000	0.00000000000000000000	0.00000000000000000000	0.00000000000000000000	2698.00000000000000000000	448.00000000000000000000	4.00000000000000000000	4.00000000000000000000	4.00000000000000000000	4.00000000000000000000	4.00000000000000000000	4.00000000000000000000	4.00000000000000000000	4.00000000000000000000	4.00000000000000000000	4.00000000000000000000	4.00000000000000000000	4.00000000000000000000	4.00000000000000000000	4.00000000000000000000	4.00000000000000000000	4.00000000000000000000
48.00000000000000000000	0.00000000000000000000	4174.35888671875000000000	4168.20507812500000000000	4126.66650390625000000000	4162.05126953125000000000	4175.89746093750000000000	4168.20507812500000000000	4162.56396484375000000000	4172.30761718750000000000	4168.20507812500000000000	4162.05126953125000000000	4200.51269531250000000000	4220.00000000000000000000	4188.20507812500000000000	4158.97412109375000000000	0.00000000000000000000	10250.00000000000000000000	10229.00000000000000000000	0.00000000000000000000	0.00000000000000000000	0.00000000000000000000	2698.00000000000000000000	457.00000000000000000000	4.00000000000000000000	4.00000000000000000000	4.00000000000000000000	4.00000000000000000000	4.00000000000000000000	4.00000000000000000000	4.00000000000000000000	4.00000000000000000000	4.00000000000000000000	4.00000000000000000000	4.00000000000000000000	4.00000000000000000000	4.00000000000000000000	4.00000000000000000000	4.00000000000000000000	4.00000000000000000000
49.00000000000000000000	0.00000000000000000000	4171.79492187500000000000	4168.20507812500000000000	4129.74365234375000000000	4163.58984375000000000000	4186.66650390625000000000	4179.48730468750000000000	4177.43603515625000000000	4186.66650390625000000000	4180.51269531250000000000	4168.71777343750000000000	4183.07666015625000000000	4220.00000000000000000000	4192.82031250000000000000	4159.48730468750000000000	0.00000000000000000000	10248.00000000000000000000	10228.00000000000000000000	0.00000000000000000000	0.00000000000000000000	0.00000000000000000000	2698.00000000000000000000	465.00000000000000000000	4.00000000000000000000	4.00000000000000000000	4.00000000000000000000	4.00000000000000000000	4.00000000000000000000	4.00000000000000000000	4.00000000000000000000	4.00000000000000000000	4.00000000000000000000	4.00000000000000000000	4.00000000000000000000	4.00000000000000000000	4.00000000000000000000	4.00000000000000000000	4.00000000000000000000	4.00000000000000000000
50.00000000000000000000	0.00000000000000000000	4175.38427734375000000000	4164.61523437500000000000	4130.25634765625000000000	4151.28173828125000000000	4184.61523437500000000000	4187.17919921875000000000	4184.61523437500000000000	4192.30761718750000000000	4182.56396484375000000000	4160.51269531250000000000	4166.66650390625000000000	4228.71777343750000000000	4181.02539062500000000000	4168.71777343750000000000	0.00000000000000000000	10248.00000000000000000000	10228.00000000000000000000	0.00000000000000000000	0.00000000000000000000	0.00000000000000000000	2698.00000000000000000000	473.00000000000000000000	4.00000000000000000000	4.00000000000000000000	4.00000000000000000000	4.00000000000000000000	4.00000000000000000000	4.00000000000000000000	4.00000000000000000000	4.00000000000000000000	4.00000000000000000000	4.00000000000000000000	4.00000000000000000000	4.00000000000000000000	4.00000000000000000000	4.00000000000000000000	4.00000000000000000000	4.00000000000000000000
51.00000000000000000000	0.00000000000000000000	4177.43603515625000000000	4166.15380859375000000000	4136.92285156250000000000	4146.15380859375000000000	4179.48730468750000000000	4185.12792968750000000000	4188.20507812500000000000	4194.87158203125000000000	4183.07666015625000000000	4167.69238281250000000000	4169.74365234375000000000	4233.84619140625000000000	4178.46142578125000000000	4172.82031250000000000000	0.00000000000000000000	10244.00000000000000000000	10230.00000000000000000000	0.00000000000000000000	0.00000000000000000000	0.00000000000000000000	2698.00000000000000000000	482.00000000000000000000	4.00000000000000000000	4.00000000000000000000	4.00000000000000000000	4.00000000000000000000	4.00000000000000000000	4.00000000000000000000	4.00000000000000000000	4.00000000000000000000	4.00000000000000000000	4.00000000000000000000	4.00000000000000000000	4.00000000000000000000	4.00000000000000000000	4.00000000000000000000	4.00000000000000000000	4.00000000000000000000
52.00000000000000000000	0.00000000000000000000	4164.10253906250000000000	4177.94873046875000000000	4131.79492187500000000000	4165.64111328125000000000	4185.12792968750000000000	4183.58984375000000000000	4185.12792968750000000000	4189.74365234375000000000	4187.17919921875000000000	4178.97412109375000000000	4189.23046875000000000000	4226.66650390625000000000	4187.17919921875000000000	4174.87158203125000000000	0.00000000000000000000	10244.00000000000000000000	10230.00000000000000000000	0.00000000000000000000	0.00000000000000000000	0.00000000000000000000	2698.00000000000000000000	490.00000000000000000000	4.00000000000000000000	4.00000000000000000000	4.00000000000000000000	4.00000000000000000000	4.00000000000000000000	4.00000000000000000000	4.00000000000000000000	4.00000000000000000000	4.00000000000000000000	4.00000000000000000000	4.00000000000000000000	4.00000000000000000000	4.00000000000000000000	4.00000000000000000000	4.00000000000000000000	4.00000000000000000000
53.00000000000000000000	0.00000000000000000000	4166.15380859375000000000	4166.66650390625000000000	4127.17919921875000000000	4153.33300781250000000000	4174.35888671875000000000	4171.28173828125000000000	4166.15380859375000000000	4165.64111328125000000000	4166.66650390625000000000	4154.35888671875000000000	4183.58984375000000000000	4210.76904296875000000000	4170.25634765625000000000	4161.02539062500000000000	0.00000000000000000000	10246.00000000000000000000	10230.00000000000000000000	0.00000000000000000000	0.00000000000000000000	0.00000000000000000000	2698.00000000000000000000	498.00000000000000000000	4.00000000000000000000	4.00000000000000000000	4.00000000000000000000	4.00000000000000000000	4.00000000000000000000	4.00000000000000000000	4.00000000000000000000	4.00000000000000000000	4.00000000000000000000	4.00000000000000000000	4.00000000000000000000	4.00000000000000000000	4.00000000000000000000	4.00000000000000000000	4.00000000000000000000	4.00000000000000000000
54.00000000000000000000	0.00000000000000000000	4153.84619140625000000000	4159.48730468750000000000	4130.76904296875000000000	4130.25634765625000000000	4177.94873046875000000000	4174.35888671875000000000	4170.76904296875000000000	4168.71777343750000000000	4160.51269531250000000000	4142.56396484375000000000	4164.61523437500000000000	4209.23046875000000000000	4166.66650390625000000000	4150.76904296875000000000	0.00000000000000000000	10246.00000000000000000000	10230.00000000000000000000	0.00000000000000000000	0.00000000000000000000	0.00000000000000000000	2698.00000000000000000000	507.00000000000000000000	4.00000000000000000000	4.00000000000000000000	4.00000000000000000000	4.00000000000000000000	4.00000000000000000000	4.00000000000000000000	4.00000000000000000000	4.00000000000000000000	4.00000000000000000000	4.00000000000000000000	4.00000000000000000000	4.00000000000000000000	4.00000000000000000000	4.00000000000000000000	4.00000000000000000000	4.00000000000000000000
55.00000000000000000000	0.00000000000000000000	4160.00000000000000000000	4158.97412109375000000000	4129.74365234375000000000	4142.56396484375000000000	4171.79492187500000000000	4170.76904296875000000000	4171.28173828125000000000	4169.74365234375000000000	4158.97412109375000000000	4140.00000000000000000000	4154.35888671875000000000	4217.94873046875000000000	4168.71777343750000000000	4150.76904296875000000000	0.00000000000000000000	10249.00000000000000000000	10229.00000000000000000000	0.00000000000000000000	0.00000000000000000000	0.00000000000000000000	2698.00000000000000000000	515.00000000000000000000	4.00000000000000000000	4.00000000000000000000	4.00000000000000000000	4.00000000000000000000	4.00000000000000000000	4.00000000000000000000	4.00000000000000000000	4.00000000000000000000	4.00000000000000000000	4.00000000000000000000	4.00000000000000000000	4.00000000000000000000	4.00000000000000000000	4.00000000000000000000	4.00000000000000000000	4.00000000000000000000
56.00000000000000000000	0.00000000000000000000	4170.76904296875000000000	4163.07666015625000000000	4129.23046875000000000000	4152.30761718750000000000	4168.71777343750000000000	4173.33300781250000000000	4168.71777343750000000000	4164.10253906250000000000	4158.46142578125000000000	4142.05126953125000000000	4158.97412109375000000000	4216.92285156250000000000	4163.07666015625000000000	4165.64111328125000000000	0.00000000000000000000	10249.00000000000000000000	10229.00000000000000000000	0.00000000000000000000	0.00000000000000000000	0.00000000000000000000	2698.00000000000000000000	523.00000000000000000000	4.00000000000000000000	4.00000000000000000000	4.00000000000000000000	4.00000000000000000000	4.00000000000000000000	4.00000000000000000000	4.00000000000000000000	4.00000000000000000000	4.00000000000000000000	4.00000000000000000000	4.00000000000000000000	4.00000000000000000000	4.00000000000000000000	4.00000000000000000000	4.00000000000000000000	4.00000000000000000000
57.00000000000000000000	0.00000000000000000000	4162.05126953125000000000	4160.00000000000000000000	4133.33300781250000000000	4142.56396484375000000000	4183.58984375000000000000	4183.07666015625000000000	4172.82031250000000000000	4169.23046875000000000000	4162.05126953125000000000	4153.84619140625000000000	4164.61523437500000000000	4220.00000000000000000000	4160.00000000000000000000	4168.71777343750000000000	0.00000000000000000000	10250.00000000000000000000	10229.00000000000000000000	0.00000000000000000000	0.00000000000000000000	0.00000000000000000000	2698.00000000000000000000	532.00000000000000000000	4.00000000000000000000	4.00000000000000000000	4.00000000000000000000	4.00000000000000000000	4.00000000000000000000	4.00000000000000000000	4.00000000000000000000	4.00000000000000000000	4.00000000000000000000	4.00000000000000000000	4.00000000000000000000	4.00000000000000000000	4.00000000000000000000	4.00000000000000000000	4.00000000000000000000	4.00000000000000000000
58.00000000000000000000	0.00000000000000000000	4173.84619140625000000000	4153.33300781250000000000	4142.56396484375000000000	4151.28173828125000000000	4177.94873046875000000000	4174.87158203125000000000	4167.17919921875000000000	4166.15380859375000000000	4154.35888671875000000000	4151.28173828125000000000	4172.82031250000000000000	4224.61523437500000000000	4169.23046875000000000000	4158.46142578125000000000	0.00000000000000000000	10250.00000000000000000000	10229.00000000000000000000	0.00000000000000000000	0.00000000000000000000	0.00000000000000000000	2698.00000000000000000000	540.00000000000000000000	4.00000000000000000000	4.00000000000000000000	4.00000000000000000000	4.00000000000000000000	4.00000000000000000000	4.00000000000000000000	4.00000000000000000000	4.00000000000000000000	4.00000000000000000000	4.00000000000000000000	4.00000000000000000000	4.00000000000000000000	4.00000000000000000000	4.00000000000000000000	4.00000000000000000000	4.00000000000000000000
59.00000000000000000000	0.00000000000000000000	4170.25634765625000000000	4166.66650390625000000000	4139.48730468750000000000	4162.56396484375000000000	4179.48730468750000000000	4180.00000000000000000000	4174.35888671875000000000	4176.41015625000000000000	4167.69238281250000000000	4151.79492187500000000000	4181.02539062500000000000	4218.46142578125000000000	4190.76904296875000000000	4168.71777343750000000000	0.00000000000000000000	10249.00000000000000000000	10231.00000000000000000000	0.00000000000000000000	0.00000000000000000000	0.00000000000000000000	2698.00000000000000000000	549.00000000000000000000	4.00000000000000000000	4.00000000000000000000	4.00000000000000000000	4.00000000000000000000	4.00000000000000000000	4.00000000000000000000	4.00000000000000000000	4.00000000000000000000	4.00000000000000000000	4.00000000000000000000	4.00000000000000000000	4.00000000000000000000	4.00000000000000000000	4.00000000000000000000	4.00000000000000000000	4.00000000000000000000
60.00000000000000000000	0.00000000000000000000	4166.66650390625000000000	4160.51269531250000000000	4132.30761718750000000000	4160.00000000000000000000	4175.89746093750000000000	4173.84619140625000000000	4168.71777343750000000000	4176.92285156250000000000	4168.20507812500000000000	4144.61523437500000000000	4160.00000000000000000000	4213.84619140625000000000	4176.41015625000000000000	4167.17919921875000000000	0.00000000000000000000	10249.00000000000000000000	10231.00000000000000000000	0.00000000000000000000	0.00000000000000000000	0.00000000000000000000	2698.00000000000000000000	557.00000000000000000000	4.00000000000000000000	4.00000000000000000000	4.00000000000000000000	4.00000000000000000000	4.00000000000000000000	4.00000000000000000000	4.00000000000000000000	4.00000000000000000000	4.00000000000000000000	4.00000000000000000000	4.00000000000000000000	4.00000000000000000000	4.00000000000000000000	4.00000000000000000000	4.00000000000000000000	4.00000000000000000000
61.00000000000000000000	0.00000000000000000000	4170.76904296875000000000	4160.00000000000000000000	4137.94873046875000000000	4170.25634765625000000000	4171.79492187500000000000	4162.05126953125000000000	4158.46142578125000000000	4163.58984375000000000000	4160.00000000000000000000	4145.12792968750000000000	4158.97412109375000000000	4214.87158203125000000000	4158.46142578125000000000	4158.46142578125000000000	0.00000000000000000000	10247.00000000000000000000	10231.00000000000000000000	0.00000000000000000000	0.00000000000000000000	0.00000000000000000000	2698.00000000000000000000	565.00000000000000000000	4.00000000000000000000	4.00000000000000000000	4.00000000000000000000	4.00000000000000000000	4.00000000000000000000	4.00000000000000000000	4.00000000000000000000	4.00000000000000000000	4.00000000000000000000	4.00000000000000000000	4.00000000000000000000	4.00000000000000000000	4.00000000000000000000	4.00000000000000000000	4.00000000000000000000	4.00000000000000000000
62.00000000000000000000	0.00000000000000000000	4164.10253906250000000000	4174.87158203125000000000	4141.53857421875000000000	4169.74365234375000000000	4182.56396484375000000000	4173.33300781250000000000	4169.74365234375000000000	4168.20507812500000000000	4172.30761718750000000000	4158.46142578125000000000	4177.43603515625000000000	4221.53857421875000000000	4166.66650390625000000000	4165.64111328125000000000	0.00000000000000000000	10247.00000000000000000000	10231.00000000000000000000	0.00000000000000000000	0.00000000000000000000	0.00000000000000000000	2698.00000000000000000000	574.00000000000000000000	4.00000000000000000000	4.00000000000000000000	4.00000000000000000000	4.00000000000000000000	4.00000000000000000000	4.00000000000000000000	4.00000000000000000000	4.00000000000000000000	4.00000000000000000000	4.00000000000000000000	4.00000000000000000000	4.00000000000000000000	4.00000000000000000000	4.00000000000000000000	4.00000000000000000000	4.00000000000000000000
63.00000000000000000000	0.00000000000000000000	4170.25634765625000000000	4155.38427734375000000000	4142.05126953125000000000	4148.20507812500000000000	4175.38427734375000000000	4177.43603515625000000000	4168.71777343750000000000	4163.58984375000000000000	4157.43603515625000000000	4146.15380859375000000000	4162.05126953125000000000	4222.56396484375000000000	4160.51269531250000000000	4161.02539062500000000000	0.00000000000000000000	10247.00000000000000000000	10231.00000000000000000000	0.00000000000000000000	0.00000000000000000000	0.00000000000000000000	2698.00000000000000000000	582.00000000000000000000	4.00000000000000000000	4.00000000000000000000	4.00000000000000000000	4.00000000000000000000	4.00000000000000000000	4.00000000000000000000	4.00000000000000000000	4.00000000000000000000	4.00000000000000000000	4.00000000000000000000	4.00000000000000000000	4.00000000000000000000	4.00000000000000000000	4.00000000000000000000	4.00000000000000000000	4.00000000000000000000
64.00000000000000000000	0.00000000000000000000	4158.46142578125000000000	4156.41015625000000000000	4138.97412109375000000000	4160.00000000000000000000	4171.28173828125000000000	4184.10253906250000000000	4169.23046875000000000000	4163.07666015625000000000	4142.56396484375000000000	4150.25634765625000000000	4155.89746093750000000000	4213.33300781250000000000	4169.74365234375000000000	4154.87158203125000000000	2775.00000000000000000000	10247.00000000000000000000	10231.00000000000000000000	0.00000000000000000000	0.00000000000000000000	0.00000000000000000000	2698.00000000000000000000	590.00000000000000000000	4.00000000000000000000	4.00000000000000000000	4.00000000000000000000	4.00000000000000000000	4.00000000000000000000	4.00000000000000000000	4.00000000000000000000	4.00000000000000000000	4.00000000000000000000	4.00000000000000000000	4.00000000000000000000	4.00000000000000000000	4.00000000000000000000	4.00000000000000000000	4.00000000000000000000	4.00000000000000000000
65.00000000000000000000	0.00000000000000000000	4160.00000000000000000000	4174.35888671875000000000	4137.94873046875000000000	4178.97412109375000000000	4173.33300781250000000000	4177.94873046875000000000	4167.17919921875000000000	4167.69238281250000000000	4149.23046875000000000000	4160.00000000000000000000	4164.10253906250000000000	4213.84619140625000000000	4181.53857421875000000000	4163.07666015625000000000	2620.00000000000000000000	10248.00000000000000000000	10233.00000000000000000000	0.00000000000000000000	0.00000000000000000000	0.00000000000000000000	2698.00000000000000000000	599.00000000000000000000	4.00000000000000000000	4.00000000000000000000	4.00000000000000000000	4.00000000000000000000	4.00000000000000000000	4.00000000000000000000	4.00000000000000000000	4.00000000000000000000	4.00000000000000000000	4.00000000000000000000	4.00000000000000000000	4.00000000000000000000	4.00000000000000000000	4.00000000000000000000	4.00000000000000000000	4.00000000000000000000
66.00000000000000000000	0.00000000000000000000	4178.46142578125000000000	4169.74365234375000000000	4147.17919921875000000000	4175.38427734375000000000	4181.53857421875000000000	4172.30761718750000000000	4165.12792968750000000000	4172.30761718750000000000	4162.05126953125000000000	4163.58984375000000000000	4170.76904296875000000000	4225.64111328125000000000	4174.87158203125000000000	4186.66650390625000000000	2012.00000000000000000000	10248.00000000000000000000	10233.00000000000000000000	0.00000000000000000000	0.00000000000000000000	0.00000000000000000000	2698.00000000000000000000	607.00000000000000000000	4.00000000000000000000	4.00000000000000000000	4.00000000000000000000	4.00000000000000000000	4.00000000000000000000	4.00000000000000000000	4.00000000000000000000	4.00000000000000000000	4.00000000000000000000	4.00000000000000000000	4.00000000000000000000	4.00000000000000000000	4.00000000000000000000	4.00000000000000000000	4.00000000000000000000	4.00000000000000000000
67.00000000000000000000	0.00000000000000000000	4174.35888671875000000000	4166.66650390625000000000	4150.25634765625000000000	4172.30761718750000000000	4191.28173828125000000000	4184.61523437500000000000	4175.38427734375000000000	4182.05126953125000000000	4168.71777343750000000000	4177.43603515625000000000	4188.71777343750000000000	4229.74365234375000000000	4177.43603515625000000000	4198.97412109375000000000	3472.00000000000000000000	10249.00000000000000000000	10231.00000000000000000000	0.00000000000000000000	0.00000000000000000000	0.00000000000000000000	2698.00000000000000000000	615.00000000000000000000	4.00000000000000000000	4.00000000000000000000	4.00000000000000000000	4.00000000000000000000	4.00000000000000000000	4.00000000000000000000	4.00000000000000000000	4.00000000000000000000	4.00000000000000000000	4.00000000000000000000	4.00000000000000000000	4.00000000000000000000	4.00000000000000000000	4.00000000000000000000	4.00000000000000000000	4.00000000000000000000
68.00000000000000000000	0.00000000000000000000	4179.48730468750000000000	4166.66650390625000000000	4147.69238281250000000000	4169.23046875000000000000	4179.48730468750000000000	4182.56396484375000000000	4173.84619140625000000000	4174.35888671875000000000	4158.46142578125000000000	4167.69238281250000000000	4181.02539062500000000000	4220.51269531250000000000	4181.02539062500000000000	4176.41015625000000000000	3539.00000000000000000000	10249.00000000000000000000	10231.00000000000000000000	0.00000000000000000000	0.00000000000000000000	0.00000000000000000000	2698.00000000000000000000	624.00000000000000000000	4.00000000000000000000	4.00000000000000000000	4.00000000000000000000	4.00000000000000000000	4.00000000000000000000	4.00000000000000000000	4.00000000000000000000	4.00000000000000000000	4.00000000000000000000	4.00000000000000000000	4.00000000000000000000	4.00000000000000000000	4.00000000000000000000	4.00000000000000000000	4.00000000000000000000	4.00000000000000000000
69.00000000000000000000	0.00000000000000000000	4171.28173828125000000000	4180.00000000000000000000	4148.20507812500000000000	4171.28173828125000000000	4183.07666015625000000000	4187.17919921875000000000	4179.48730468750000000000	4180.51269531250000000000	4169.23046875000000000000	4168.20507812500000000000	4168.20507812500000000000	4216.41015625000000000000	4196.41015625000000000000	4174.35888671875000000000	3616.00000000000000000000	10247.00000000000000000000	10231.00000000000000000000	0.00000000000000000000	0.00000000000000000000	0.00000000000000000000	2698.00000000000000000000	632.00000000000000000000	4.00000000000000000000	4.00000000000000000000	4.00000000000000000000	4.00000000000000000000	4.00000000000000000000	4.00000000000000000000	4.00000000000000000000	4.00000000000000000000	4.00000000000000000000	4.00000000000000000000	4.00000000000000000000	4.00000000000000000000	4.00000000000000000000	4.00000000000000000000	4.00000000000000000000	4.00000000000000000000
70.00000000000000000000	0.00000000000000000000	4165.64111328125000000000	4178.97412109375000000000	4150.25634765625000000000	4168.71777343750000000000	4184.61523437500000000000	4187.17919921875000000000	4181.53857421875000000000	4184.61523437500000000000	4176.41015625000000000000	4172.30761718750000000000	4170.25634765625000000000	4218.97412109375000000000	4184.10253906250000000000	4188.71777343750000000000	3487.00000000000000000000	10247.00000000000000000000	10231.00000000000000000000	0.00000000000000000000	0.00000000000000000000	0.00000000000000000000	2698.00000000000000000000	640.00000000000000000000	4.00000000000000000000	4.00000000000000000000	4.00000000000000000000	4.00000000000000000000	4.00000000000000000000	4.00000000000000000000	4.00000000000000000000	4.00000000000000000000	4.00000000000000000000	4.00000000000000000000	4.00000000000000000000	4.00000000000000000000	4.00000000000000000000	4.00000000000000000000	4.00000000000000000000	4.00000000000000000000
71.00000000000000000000	0.00000000000000000000	4173.33300781250000000000	4154.87158203125000000000	4141.02539062500000000000	4164.61523437500000000000	4165.12792968750000000000	4174.35888671875000000000	4172.82031250000000000000	4174.87158203125000000000	4158.97412109375000000000	4153.33300781250000000000	4154.35888671875000000000	4211.28173828125000000000	4148.71777343750000000000	4181.02539062500000000000	3402.00000000000000000000	10247.00000000000000000000	10230.00000000000000000000	0.00000000000000000000	0.00000000000000000000	0.00000000000000000000	2698.00000000000000000000	649.00000000000000000000	4.00000000000000000000	4.00000000000000000000	4.00000000000000000000	4.00000000000000000000	4.00000000000000000000	4.00000000000000000000	4.00000000000000000000	4.00000000000000000000	4.00000000000000000000	4.00000000000000000000	4.00000000000000000000	4.00000000000000000000	4.00000000000000000000	4.00000000000000000000	4.00000000000000000000	4.00000000000000000000
72.00000000000000000000	0.00000000000000000000	4161.53857421875000000000	4151.79492187500000000000	4108.71777343750000000000	4174.35888671875000000000	4162.56396484375000000000	4173.84619140625000000000	4172.30761718750000000000	4177.43603515625000000000	4158.97412109375000000000	4151.79492187500000000000	4157.94873046875000000000	4213.84619140625000000000	4153.84619140625000000000	4175.89746093750000000000	3428.00000000000000000000	10247.00000000000000000000	10230.00000000000000000000	0.00000000000000000000	0.00000000000000000000	0.00000000000000000000	2698.00000000000000000000	657.00000000000000000000	4.00000000000000000000	4.00000000000000000000	4.00000000000000000000	4.00000000000000000000	4.00000000000000000000	4.00000000000000000000	4.00000000000000000000	4.00000000000000000000	4.00000000000000000000	4.00000000000000000000	4.00000000000000000000	4.00000000000000000000	4.00000000000000000000	4.00000000000000000000	4.00000000000000000000	4.00000000000000000000
73.00000000000000000000	0.00000000000000000000	4174.35888671875000000000	4162.56396484375000000000	4087.17944335937500000000	4170.25634765625000000000	4173.84619140625000000000	4176.41015625000000000000	4169.74365234375000000000	4178.97412109375000000000	4168.20507812500000000000	4162.05126953125000000000	4174.35888671875000000000	4229.23046875000000000000	4170.76904296875000000000	4184.61523437500000000000	3147.00000000000000000000	10245.00000000000000000000	10227.00000000000000000000	0.00000000000000000000	0.00000000000000000000	0.00000000000000000000	2698.00000000000000000000	665.00000000000000000000	4.00000000000000000000	4.00000000000000000000	4.00000000000000000000	4.00000000000000000000	4.00000000000000000000	4.00000000000000000000	4.00000000000000000000	4.00000000000000000000	4.00000000000000000000	4.00000000000000000000	4.00000000000000000000	4.00000000000000000000	4.00000000000000000000	4.00000000000000000000	4.00000000000000000000	4.00000000000000000000
74.00000000000000000000	0.00000000000000000000	4178.46142578125000000000	4177.94873046875000000000	4081.53833007812500000000	4161.02539062500000000000	4192.30761718750000000000	4190.25634765625000000000	4181.02539062500000000000	4185.64111328125000000000	4178.46142578125000000000	4173.33300781250000000000	4165.64111328125000000000	4233.33300781250000000000	4182.56396484375000000000	4195.38427734375000000000	3485.00000000000000000000	10245.00000000000000000000	10227.00000000000000000000	0.00000000000000000000	0.00000000000000000000	0.00000000000000000000	2698.00000000000000000000	674.00000000000000000000	4.00000000000000000000	4.00000000000000000000	4.00000000000000000000	4.00000000000000000000	4.00000000000000000000	4.00000000000000000000	4.00000000000000000000	4.00000000000000000000	4.00000000000000000000	4.00000000000000000000	4.00000000000000000000	4.00000000000000000000	4.00000000000000000000	4.00000000000000000000	4.00000000000000000000	4.00000000000000000000
75.00000000000000000000	0.00000000000000000000	4166.15380859375000000000	4171.79492187500000000000	4066.15380859375000000000	4177.43603515625000000000	4189.23046875000000000000	4186.15380859375000000000	4175.38427734375000000000	4173.84619140625000000000	4167.17919921875000000000	4171.28173828125000000000	4166.66650390625000000000	4225.12792968750000000000	4181.02539062500000000000	4189.23046875000000000000	3476.00000000000000000000	10245.00000000000000000000	10227.00000000000000000000	0.00000000000000000000	0.00000000000000000000	0.00000000000000000000	2698.00000000000000000000	682.00000000000000000000	4.00000000000000000000	4.00000000000000000000	4.00000000000000000000	4.00000000000000000000	4.00000000000000000000	4.00000000000000000000	4.00000000000000000000	4.00000000000000000000	4.00000000000000000000	4.00000000000000000000	4.00000000000000000000	4.00000000000000000000	4.00000000000000000000	4.00000000000000000000	4.00000000000000000000	4.00000000000000000000
76.00000000000000000000	0.00000000000000000000	4174.87158203125000000000	4163.58984375000000000000	4060.51269531250000000000	4192.82031250000000000000	4178.46142578125000000000	4174.35888671875000000000	4162.05126953125000000000	4160.51269531250000000000	4155.38427734375000000000	4163.07666015625000000000	4191.28173828125000000000	4224.10253906250000000000	4183.07666015625000000000	4185.64111328125000000000	2855.00000000000000000000	10245.00000000000000000000	10227.00000000000000000000	0.00000000000000000000	0.00000000000000000000	0.00000000000000000000	2698.00000000000000000000	690.00000000000000000000	4.00000000000000000000	4.00000000000000000000	4.00000000000000000000	4.00000000000000000000	4.00000000000000000000	4.00000000000000000000	4.00000000000000000000	4.00000000000000000000	4.00000000000000000000	4.00000000000000000000	4.00000000000000000000	4.00000000000000000000	4.00000000000000000000	4.00000000000000000000	4.00000000000000000000	4.00000000000000000000
77.00000000000000000000	0.00000000000000000000	4175.89746093750000000000	4178.46142578125000000000	4073.33325195312500000000	4187.17919921875000000000	4187.69238281250000000000	4188.20507812500000000000	4178.46142578125000000000	4182.05126953125000000000	4177.43603515625000000000	4172.30761718750000000000	4187.69238281250000000000	4240.51269531250000000000	4203.07666015625000000000	4204.10253906250000000000	2577.00000000000000000000	10245.00000000000000000000	10226.00000000000000000000	0.00000000000000000000	0.00000000000000000000	0.00000000000000000000	2698.00000000000000000000	699.00000000000000000000	4.00000000000000000000	4.00000000000000000000	4.00000000000000000000	4.00000000000000000000	4.00000000000000000000	4.00000000000000000000	4.00000000000000000000	4.00000000000000000000	4.00000000000000000000	4.00000000000000000000	4.00000000000000000000	4.00000000000000000000	4.00000000000000000000	4.00000000000000000000	4.00000000000000000000	4.00000000000000000000
78.00000000000000000000	0.00000000000000000000	4182.05126953125000000000	4174.35888671875000000000	4086.15380859375000000000	4177.94873046875000000000	4173.84619140625000000000	4186.15380859375000000000	4177.43603515625000000000	4190.76904296875000000000	4178.97412109375000000000	4178.97412109375000000000	4165.12792968750000000000	4246.15380859375000000000	4187.69238281250000000000	4202.56396484375000000000	3485.00000000000000000000	10245.00000000000000000000	10226.00000000000000000000	0.00000000000000000000	0.00000000000000000000	0.00000000000000000000	2698.00000000000000000000	707.00000000000000000000	4.00000000000000000000	4.00000000000000000000	4.00000000000000000000	4.00000000000000000000	4.00000000000000000000	4.00000000000000000000	4.00000000000000000000	4.00000000000000000000	4.00000000000000000000	4.00000000000000000000	4.00000000000000000000	4.00000000000000000000	4.00000000000000000000	4.00000000000000000000	4.00000000000000000000	4.00000000000000000000
79.00000000000000000000	0.00000000000000000000	4173.33300781250000000000	4169.74365234375000000000	4085.64086914062500000000	4175.89746093750000000000	4171.28173828125000000000	4178.97412109375000000000	4171.79492187500000000000	4189.74365234375000000000	4173.84619140625000000000	4178.97412109375000000000	4181.02539062500000000000	4232.82031250000000000000	4176.92285156250000000000	4192.30761718750000000000	3476.00000000000000000000	10246.00000000000000000000	10226.00000000000000000000	0.00000000000000000000	0.00000000000000000000	0.00000000000000000000	2698.00000000000000000000	716.00000000000000000000	4.00000000000000000000	4.00000000000000000000	4.00000000000000000000	4.00000000000000000000	4.00000000000000000000	4.00000000000000000000	4.00000000000000000000	4.00000000000000000000	4.00000000000000000000	4.00000000000000000000	4.00000000000000000000	4.00000000000000000000	4.00000000000000000000	4.00000000000000000000	4.00000000000000000000	4.00000000000000000000
80.00000000000000000000	0.00000000000000000000	4168.71777343750000000000	4172.82031250000000000000	4086.15380859375000000000	4175.38427734375000000000	4175.89746093750000000000	4173.33300781250000000000	4172.30761718750000000000	4185.12792968750000000000	4168.20507812500000000000	4163.58984375000000000000	4183.07666015625000000000	4232.30761718750000000000	4187.69238281250000000000	4191.28173828125000000000	2855.00000000000000000000	10246.00000000000000000000	10226.00000000000000000000	0.00000000000000000000	0.00000000000000000000	0.00000000000000000000	2698.00000000000000000000	724.00000000000000000000	4.00000000000000000000	4.00000000000000000000	4.00000000000000000000	4.00000000000000000000	4.00000000000000000000	4.00000000000000000000	4.00000000000000000000	4.00000000000000000000	4.00000000000000000000	4.00000000000000000000	4.00000000000000000000	4.00000000000000000000	4.00000000000000000000	4.00000000000000000000	4.00000000000000000000	4.00000000000000000000
81.00000000000000000000	0.00000000000000000000	4183.07666015625000000000	4175.89746093750000000000	4097.43603515625000000000	4173.33300781250000000000	4159.48730468750000000000	4162.05126953125000000000	4162.56396484375000000000	4169.74365234375000000000	4155.38427734375000000000	4153.33300781250000000000	4167.17919921875000000000	4238.97412109375000000000	4183.58984375000000000000	4191.28173828125000000000	2577.00000000000000000000	10244.00000000000000000000	10227.00000000000000000000	0.00000000000000000000	0.00000000000000000000	0.00000000000000000000	2698.00000000000000000000	732.00000000000000000000	4.00000000000000000000	4.00000000000000000000	4.00000000000000000000	4.00000000000000000000	4.00000000000000000000	4.00000000000000000000	4.00000000000000000000	4.00000000000000000000	4.00000000000000000000	4.00000000000000000000	4.00000000000000000000	4.00000000000000000000	4.00000000000000000000	4.00000000000000000000	4.00000000000000000000	4.00000000000000000000
82.00000000000000000000	0.00000000000000000000	4165.64111328125000000000	4181.02539062500000000000	4098.97412109375000000000	4166.15380859375000000000	4166.66650390625000000000	4169.74365234375000000000	4166.15380859375000000000	4171.79492187500000000000	4166.66650390625000000000	4177.43603515625000000000	4185.64111328125000000000	4230.25634765625000000000	4177.43603515625000000000	4195.38427734375000000000	3485.00000000000000000000	10244.00000000000000000000	10227.00000000000000000000	0.00000000000000000000	0.00000000000000000000	0.00000000000000000000	2698.00000000000000000000	741.00000000000000000000	4.00000000000000000000	4.00000000000000000000	4.00000000000000000000	4.00000000000000000000	4.00000000000000000000	4.00000000000000000000	4.00000000000000000000	4.00000000000000000000	4.00000000000000000000	4.00000000000000000000	4.00000000000000000000	4.00000000000000000000	4.00000000000000000000	4.00000000000000000000	4.00000000000000000000	4.00000000000000000000
83.00000000000000000000	0.00000000000000000000	4169.74365234375000000000	4168.20507812500000000000	4101.53857421875000000000	4158.46142578125000000000	4175.89746093750000000000	4172.30761718750000000000	4168.20507812500000000000	4172.30761718750000000000	4170.25634765625000000000	4180.51269531250000000000	4184.10253906250000000000	4222.05126953125000000000	4168.20507812500000000000	4191.79492187500000000000	3476.00000000000000000000	10247.00000000000000000000	10228.00000000000000000000	0.00000000000000000000	0.00000000000000000000	0.00000000000000000000	2698.00000000000000000000	749.00000000000000000000	4.00000000000000000000	4.00000000000000000000	4.00000000000000000000	4.00000000000000000000	4.00000000000000000000	4.00000000000000000000	4.00000000000000000000	4.00000000000000000000	4.00000000000000000000	4.00000000000000000000	4.00000000000000000000	4.00000000000000000000	4.00000000000000000000	4.00000000000000000000	4.00000000000000000000	4.00000000000000000000
84.00000000000000000000	0.00000000000000000000	4186.15380859375000000000	4185.64111328125000000000	4109.23046875000000000000	4174.87158203125000000000	4182.56396484375000000000	4178.97412109375000000000	4175.38427734375000000000	4183.07666015625000000000	4176.41015625000000000000	4176.92285156250000000000	4177.43603515625000000000	4232.82031250000000000000	4184.61523437500000000000	4202.05126953125000000000	2855.00000000000000000000	10247.00000000000000000000	10228.00000000000000000000	0.00000000000000000000	0.00000000000000000000	0.00000000000000000000	2698.00000000000000000000	757.00000000000000000000	4.00000000000000000000	4.00000000000000000000	4.00000000000000000000	4.00000000000000000000	4.00000000000000000000	4.00000000000000000000	4.00000000000000000000	4.00000000000000000000	4.00000000000000000000	4.00000000000000000000	4.00000000000000000000	4.00000000000000000000	4.00000000000000000000	4.00000000000000000000	4.00000000000000000000	4.00000000000000000000
85.00000000000000000000	0.00000000000000000000	4178.97412109375000000000	4202.05126953125000000000	4103.07666015625000000000	4179.48730468750000000000	4176.92285156250000000000	4183.07666015625000000000	4176.92285156250000000000	4188.20507812500000000000	4181.02539062500000000000	4174.87158203125000000000	4181.02539062500000000000	4241.53857421875000000000	4196.41015625000000000000	4208.71777343750000000000	2577.00000000000000000000	10247.00000000000000000000	10229.00000000000000000000	0.00000000000000000000	0.00000000000000000000	0.00000000000000000000	2698.00000000000000000000	766.00000000000000000000	4.00000000000000000000	4.00000000000000000000	4.00000000000000000000	4.00000000000000000000	4.00000000000000000000	4.00000000000000000000	4.00000000000000000000	4.00000000000000000000	4.00000000000000000000	4.00000000000000000000	4.00000000000000000000	4.00000000000000000000	4.00000000000000000000	4.00000000000000000000	4.00000000000000000000	4.00000000000000000000
86.00000000000000000000	0.00000000000000000000	4180.51269531250000000000	4177.94873046875000000000	4100.00000000000000000000	4155.89746093750000000000	4158.46142578125000000000	4174.87158203125000000000	4164.10253906250000000000	4172.30761718750000000000	4171.79492187500000000000	4158.46142578125000000000	4163.58984375000000000000	4233.84619140625000000000	4171.79492187500000000000	4193.84619140625000000000	3485.00000000000000000000	10247.00000000000000000000	10229.00000000000000000000	0.00000000000000000000	0.00000000000000000000	0.00000000000000000000	2698.00000000000000000000	774.00000000000000000000	4.00000000000000000000	4.00000000000000000000	4.00000000000000000000	4.00000000000000000000	4.00000000000000000000	4.00000000000000000000	4.00000000000000000000	4.00000000000000000000	4.00000000000000000000	4.00000000000000000000	4.00000000000000000000	4.00000000000000000000	4.00000000000000000000	4.00000000000000000000	4.00000000000000000000	4.00000000000000000000
87.00000000000000000000	0.00000000000000000000	4169.23046875000000000000	4177.94873046875000000000	4104.61523437500000000000	4155.38427734375000000000	4173.33300781250000000000	4180.51269531250000000000	4169.23046875000000000000	4175.89746093750000000000	4181.53857421875000000000	4171.28173828125000000000	4163.07666015625000000000	4231.79492187500000000000	4172.30761718750000000000	4191.79492187500000000000	3476.00000000000000000000	10246.00000000000000000000	10228.00000000000000000000	0.00000000000000000000	0.00000000000000000000	0.00000000000000000000	2698.00000000000000000000	782.00000000000000000000	4.00000000000000000000	4.00000000000000000000	4.00000000000000000000	4.00000000000000000000	4.00000000000000000000	4.00000000000000000000	4.00000000000000000000	4.00000000000000000000	4.00000000000000000000	4.00000000000000000000	4.00000000000000000000	4.00000000000000000000	4.00000000000000000000	4.00000000000000000000	4.00000000000000000000	4.00000000000000000000
88.00000000000000000000	0.00000000000000000000	4172.82031250000000000000	4177.94873046875000000000	4111.79492187500000000000	4170.25634765625000000000	4182.05126953125000000000	4175.38427734375000000000	4163.07666015625000000000	4172.82031250000000000000	4171.28173828125000000000	4169.74365234375000000000	4180.00000000000000000000	4240.51269531250000000000	4181.53857421875000000000	4196.41015625000000000000	2855.00000000000000000000	10246.00000000000000000000	10228.00000000000000000000	0.00000000000000000000	0.00000000000000000000	0.00000000000000000000	2698.00000000000000000000	791.00000000000000000000	4.00000000000000000000	4.00000000000000000000	4.00000000000000000000	4.00000000000000000000	4.00000000000000000000	4.00000000000000000000	4.00000000000000000000	4.00000000000000000000	4.00000000000000000000	4.00000000000000000000	4.00000000000000000000	4.00000000000000000000	4.00000000000000000000	4.00000000000000000000	4.00000000000000000000	4.00000000000000000000
89.00000000000000000000	0.00000000000000000000	4181.02539062500000000000	4173.84619140625000000000	4120.51269531250000000000	4171.79492187500000000000	4183.07666015625000000000	4176.41015625000000000000	4161.02539062500000000000	4169.74365234375000000000	4159.48730468750000000000	4147.17919921875000000000	4192.30761718750000000000	4245.12792968750000000000	4184.61523437500000000000	4204.10253906250000000000	2577.00000000000000000000	10245.00000000000000000000	10225.00000000000000000000	0.00000000000000000000	0.00000000000000000000	0.00000000000000000000	2698.00000000000000000000	799.00000000000000000000	4.00000000000000000000	4.00000000000000000000	4.00000000000000000000	4.00000000000000000000	4.00000000000000000000	4.00000000000000000000	4.00000000000000000000	4.00000000000000000000	4.00000000000000000000	4.00000000000000000000	4.00000000000000000000	4.00000000000000000000	4.00000000000000000000	4.00000000000000000000	4.00000000000000000000	4.00000000000000000000
90.00000000000000000000	0.00000000000000000000	4174.87158203125000000000	4184.61523437500000000000	4115.38427734375000000000	4166.15380859375000000000	4180.00000000000000000000	4183.58984375000000000000	4167.69238281250000000000	4175.38427734375000000000	4171.28173828125000000000	4143.58984375000000000000	4190.76904296875000000000	4245.12792968750000000000	4185.64111328125000000000	4202.56396484375000000000	3485.00000000000000000000	10245.00000000000000000000	10225.00000000000000000000	0.00000000000000000000	0.00000000000000000000	0.00000000000000000000	2698.00000000000000000000	807.00000000000000000000	4.00000000000000000000	4.00000000000000000000	4.00000000000000000000	4.00000000000000000000	4.00000000000000000000	4.00000000000000000000	4.00000000000000000000	4.00000000000000000000	4.00000000000000000000	4.00000000000000000000	4.00000000000000000000	4.00000000000000000000	4.00000000000000000000	4.00000000000000000000	4.00000000000000000000	4.00000000000000000000
91.00000000000000000000	0.00000000000000000000	4181.02539062500000000000	4188.20507812500000000000	4111.28173828125000000000	4161.53857421875000000000	4162.05126953125000000000	4166.66650390625000000000	4155.38427734375000000000	4161.53857421875000000000	4167.17919921875000000000	4144.10253906250000000000	4166.66650390625000000000	4244.61523437500000000000	4175.89746093750000000000	4193.84619140625000000000	3476.00000000000000000000	10247.00000000000000000000	10226.00000000000000000000	0.00000000000000000000	0.00000000000000000000	0.00000000000000000000	2698.00000000000000000000	816.00000000000000000000	4.00000000000000000000	4.00000000000000000000	4.00000000000000000000	4.00000000000000000000	4.00000000000000000000	4.00000000000000000000	4.00000000000000000000	4.00000000000000000000	4.00000000000000000000	4.00000000000000000000	4.00000000000000000000	4.00000000000000000000	4.00000000000000000000	4.00000000000000000000	4.00000000000000000000	4.00000000000000000000
92.00000000000000000000	0.00000000000000000000	4171.28173828125000000000	4187.17919921875000000000	4114.35888671875000000000	4165.64111328125000000000	4170.76904296875000000000	4168.71777343750000000000	4160.00000000000000000000	4166.15380859375000000000	4168.71777343750000000000	4144.61523437500000000000	4154.35888671875000000000	4246.15380859375000000000	4176.41015625000000000000	4199.48730468750000000000	2855.00000000000000000000	10247.00000000000000000000	10226.00000000000000000000	0.00000000000000000000	0.00000000000000000000	0.00000000000000000000	2698.00000000000000000000	824.00000000000000000000	4.00000000000000000000	4.00000000000000000000	4.00000000000000000000	4.00000000000000000000	4.00000000000000000000	4.00000000000000000000	4.00000000000000000000	4.00000000000000000000	4.00000000000000000000	4.00000000000000000000	4.00000000000000000000	4.00000000000000000000	4.00000000000000000000	4.00000000000000000000	4.00000000000000000000	4.00000000000000000000
93.00000000000000000000	0.00000000000000000000	4172.82031250000000000000	4172.30761718750000000000	4118.46142578125000000000	4168.71777343750000000000	4177.43603515625000000000	4178.97412109375000000000	4162.56396484375000000000	4172.30761718750000000000	4167.17919921875000000000	4134.87158203125000000000	4166.15380859375000000000	4245.64111328125000000000	4177.43603515625000000000	4189.23046875000000000000	2577.00000000000000000000	10247.00000000000000000000	10224.00000000000000000000	0.00000000000000000000	0.00000000000000000000	0.00000000000000000000	2698.00000000000000000000	832.00000000000000000000	4.00000000000000000000	4.00000000000000000000	4.00000000000000000000	4.00000000000000000000	4.00000000000000000000	4.00000000000000000000	4.00000000000000000000	4.00000000000000000000	4.00000000000000000000	4.00000000000000000000	4.00000000000000000000	4.00000000000000000000	4.00000000000000000000	4.00000000000000000000	4.00000000000000000000	4.00000000000000000000
94.00000000000000000000	0.00000000000000000000	4178.46142578125000000000	4178.46142578125000000000	4120.00000000000000000000	4176.92285156250000000000	4175.38427734375000000000	4179.48730468750000000000	4161.02539062500000000000	4172.82031250000000000000	4165.64111328125000000000	4142.05126953125000000000	4188.71777343750000000000	4241.02539062500000000000	4183.07666015625000000000	4186.66650390625000000000	3485.00000000000000000000	10247.00000000000000000000	10224.00000000000000000000	0.00000000000000000000	0.00000000000000000000	0.00000000000000000000	2698.00000000000000000000	841.00000000000000000000	4.00000000000000000000	4.00000000000000000000	4.00000000000000000000	4.00000000000000000000	4.00000000000000000000	4.00000000000000000000	4.00000000000000000000	4.00000000000000000000	4.00000000000000000000	4.00000000000000000000	4.00000000000000000000	4.00000000000000000000	4.00000000000000000000	4.00000000000000000000	4.00000000000000000000	4.00000000000000000000
95.00000000000000000000	0.00000000000000000000	4171.79492187500000000000	4196.92285156250000000000	4118.97412109375000000000	4179.48730468750000000000	4177.43603515625000000000	4173.84619140625000000000	4170.76904296875000000000	4181.02539062500000000000	4180.51269531250000000000	4161.02539062500000000000	4190.76904296875000000000	4242.56396484375000000000	4178.97412109375000000000	4205.12792968750000000000	3476.00000000000000000000	10246.00000000000000000000	10225.00000000000000000000	0.00000000000000000000	0.00000000000000000000	0.00000000000000000000	2698.00000000000000000000	849.00000000000000000000	4.00000000000000000000	4.00000000000000000000	4.00000000000000000000	4.00000000000000000000	4.00000000000000000000	4.00000000000000000000	4.00000000000000000000	4.00000000000000000000	4.00000000000000000000	4.00000000000000000000	4.00000000000000000000	4.00000000000000000000	4.00000000000000000000	4.00000000000000000000	4.00000000000000000000	4.00000000000000000000
96.00000000000000000000	0.00000000000000000000	4188.20507812500000000000	4183.07666015625000000000	4125.64111328125000000000	4164.61523437500000000000	4162.05126953125000000000	4165.64111328125000000000	4171.28173828125000000000	4180.51269531250000000000	4177.43603515625000000000	4146.66650390625000000000	4167.69238281250000000000	4247.69238281250000000000	4161.02539062500000000000	4199.48730468750000000000	2855.00000000000000000000	10246.00000000000000000000	10225.00000000000000000000	0.00000000000000000000	0.00000000000000000000	0.00000000000000000000	2698.00000000000000000000	858.00000000000000000000	4.00000000000000000000	4.00000000000000000000	4.00000000000000000000	4.00000000000000000000	4.00000000000000000000	4.00000000000000000000	4.00000000000000000000	4.00000000000000000000	4.00000000000000000000	4.00000000000000000000	4.00000000000000000000	4.00000000000000000000	4.00000000000000000000	4.00000000000000000000	4.00000000000000000000	4.00000000000000000000
97.00000000000000000000	0.00000000000000000000	4176.92285156250000000000	4178.97412109375000000000	4124.10253906250000000000	4158.97412109375000000000	4161.53857421875000000000	4175.38427734375000000000	4172.82031250000000000000	4183.58984375000000000000	4175.89746093750000000000	4146.15380859375000000000	4169.74365234375000000000	4247.17919921875000000000	4176.92285156250000000000	4186.66650390625000000000	2577.00000000000000000000	10247.00000000000000000000	10226.00000000000000000000	0.00000000000000000000	0.00000000000000000000	0.00000000000000000000	2698.00000000000000000000	866.00000000000000000000	4.00000000000000000000	4.00000000000000000000	4.00000000000000000000	4.00000000000000000000	4.00000000000000000000	4.00000000000000000000	4.00000000000000000000	4.00000000000000000000	4.00000000000000000000	4.00000000000000000000	4.00000000000000000000	4.00000000000000000000	4.00000000000000000000	4.00000000000000000000	4.00000000000000000000	4.00000000000000000000
98.00000000000000000000	0.00000000000000000000	4163.07666015625000000000	4178.97412109375000000000	4113.84619140625000000000	4164.10253906250000000000	4164.10253906250000000000	4170.25634765625000000000	4162.05126953125000000000	4172.30761718750000000000	4171.28173828125000000000	4152.82031250000000000000	4182.56396484375000000000	4242.56396484375000000000	4184.61523437500000000000	4174.35888671875000000000	3485.00000000000000000000	10247.00000000000000000000	10226.00000000000000000000	0.00000000000000000000	0.00000000000000000000	0.00000000000000000000	2698.00000000000000000000	874.00000000000000000000	4.00000000000000000000	4.00000000000000000000	4.00000000000000000000	4.00000000000000000000	4.00000000000000000000	4.00000000000000000000	4.00000000000000000000	4.00000000000000000000	4.00000000000000000000	4.00000000000000000000	4.00000000000000000000	4.00000000000000000000	4.00000000000000000000	4.00000000000000000000	4.00000000000000000000	4.00000000000000000000
99.00000000000000000000	0.00000000000000000000	4168.71777343750000000000	4176.92285156250000000000	4114.87158203125000000000	4172.30761718750000000000	4169.23046875000000000000	4166.66650390625000000000	4158.97412109375000000000	4158.97412109375000000000	4162.56396484375000000000	4143.07666015625000000000	4180.00000000000000000000	4238.46142578125000000000	4169.74365234375000000000	4168.71777343750000000000	3476.00000000000000000000	10246.00000000000000000000	10229.00000000000000000000	0.00000000000000000000	0.00000000000000000000	0.00000000000000000000	2698.00000000000000000000	883.00000000000000000000	4.00000000000000000000	4.00000000000000000000	4.00000000000000000000	4.00000000000000000000	4.00000000000000000000	4.00000000000000000000	4.00000000000000000000	4.00000000000000000000	4.00000000000000000000	4.00000000000000000000	4.00000000000000000000	4.00000000000000000000	4.00000000000000000000	4.00000000000000000000	4.00000000000000000000	4.00000000000000000000
100.00000000000000000000	0.00000000000000000000	4163.07666015625000000000	4174.35888671875000000000	4110.76904296875000000000	4183.07666015625000000000	4175.89746093750000000000	4176.92285156250000000000	4164.61523437500000000000	4159.48730468750000000000	4163.58984375000000000000	4140.51269531250000000000	4173.84619140625000000000	4236.41015625000000000000	4157.43603515625000000000	4180.00000000000000000000	2855.00000000000000000000	10246.00000000000000000000	10229.00000000000000000000	0.00000000000000000000	0.00000000000000000000	0.00000000000000000000	2698.00000000000000000000	891.00000000000000000000	4.00000000000000000000	4.00000000000000000000	4.00000000000000000000	4.00000000000000000000	4.00000000000000000000	4.00000000000000000000	4.00000000000000000000	4.00000000000000000000	4.00000000000000000000	4.00000000000000000000	4.00000000000000000000	4.00000000000000000000	4.00000000000000000000	4.00000000000000000000	4.00000000000000000000	4.00000000000000000000
101.00000000000000000000	0.00000000000000000000	4172.30761718750000000000	4154.35888671875000000000	4104.61523437500000000000	4170.76904296875000000000	4152.30761718750000000000	4162.05126953125000000000	4149.23046875000000000000	4148.20507812500000000000	4152.82031250000000000000	4137.43603515625000000000	4161.02539062500000000000	4234.35888671875000000000	4146.66650390625000000000	4174.35888671875000000000	2577.00000000000000000000	10246.00000000000000000000	10230.00000000000000000000	0.00000000000000000000	0.00000000000000000000	0.00000000000000000000	2698.00000000000000000000	899.00000000000000000000	4.00000000000000000000	4.00000000000000000000	4.00000000000000000000	4.00000000000000000000	4.00000000000000000000	4.00000000000000000000	4.00000000000000000000	4.00000000000000000000	4.00000000000000000000	4.00000000000000000000	4.00000000000000000000	4.00000000000000000000	4.00000000000000000000	4.00000000000000000000	4.00000000000000000000	4.00000000000000000000
102.00000000000000000000	0.00000000000000000000	4171.79492187500000000000	4156.92285156250000000000	4113.33300781250000000000	4150.25634765625000000000	4149.74365234375000000000	4160.51269531250000000000	4155.38427734375000000000	4155.38427734375000000000	4162.05126953125000000000	4144.61523437500000000000	4160.51269531250000000000	4240.00000000000000000000	4168.20507812500000000000	4166.15380859375000000000	3485.00000000000000000000	10246.00000000000000000000	10230.00000000000000000000	0.00000000000000000000	0.00000000000000000000	0.00000000000000000000	2698.00000000000000000000	908.00000000000000000000	4.00000000000000000000	4.00000000000000000000	4.00000000000000000000	4.00000000000000000000	4.00000000000000000000	4.00000000000000000000	4.00000000000000000000	4.00000000000000000000	4.00000000000000000000	4.00000000000000000000	4.00000000000000000000	4.00000000000000000000	4.00000000000000000000	4.00000000000000000000	4.00000000000000000000	4.00000000000000000000
103.00000000000000000000	0.00000000000000000000	4176.41015625000000000000	4165.64111328125000000000	4128.20507812500000000000	4149.74365234375000000000	4163.07666015625000000000	4169.74365234375000000000	4165.12792968750000000000	4168.71777343750000000000	4176.41015625000000000000	4152.82031250000000000000	4172.82031250000000000000	4250.76904296875000000000	4179.48730468750000000000	4172.30761718750000000000	3476.00000000000000000000	10247.00000000000000000000	10230.00000000000000000000	0.00000000000000000000	0.00000000000000000000	0.00000000000000000000	2698.00000000000000000000	916.00000000000000000000	4.00000000000000000000	4.00000000000000000000	4.00000000000000000000	4.00000000000000000000	4.00000000000000000000	4.00000000000000000000	4.00000000000000000000	4.00000000000000000000	4.00000000000000000000	4.00000000000000000000	4.00000000000000000000	4.00000000000000000000	4.00000000000000000000	4.00000000000000000000	4.00000000000000000000	4.00000000000000000000
104.00000000000000000000	0.00000000000000000000	4183.58984375000000000000	4170.76904296875000000000	4133.33300781250000000000	4166.15380859375000000000	4167.17919921875000000000	4173.84619140625000000000	4163.58984375000000000000	4170.76904296875000000000	4172.82031250000000000000	4148.71777343750000000000	4177.94873046875000000000	4247.17919921875000000000	4170.76904296875000000000	4180.51269531250000000000	2855.00000000000000000000	10247.00000000000000000000	10230.00000000000000000000	0.00000000000000000000	0.00000000000000000000	0.00000000000000000000	2698.00000000000000000000	924.00000000000000000000	4.00000000000000000000	4.00000000000000000000	4.00000000000000000000	4.00000000000000000000	4.00000000000000000000	4.00000000000000000000	4.00000000000000000000	4.00000000000000000000	4.00000000000000000000	4.00000000000000000000	4.00000000000000000000	4.00000000000000000000	4.00000000000000000000	4.00000000000000000000	4.00000000000000000000	4.00000000000000000000
105.00000000000000000000	0.00000000000000000000	4161.53857421875000000000	4177.94873046875000000000	4126.15380859375000000000	4178.46142578125000000000	4165.64111328125000000000	4177.43603515625000000000	4169.23046875000000000000	4173.33300781250000000000	4163.07666015625000000000	4134.87158203125000000000	4166.15380859375000000000	4237.94873046875000000000	4170.76904296875000000000	4177.94873046875000000000	2577.00000000000000000000	10248.00000000000000000000	10229.00000000000000000000	0.00000000000000000000	0.00000000000000000000	0.00000000000000000000	2698.00000000000000000000	933.00000000000000000000	4.00000000000000000000	4.00000000000000000000	4.00000000000000000000	4.00000000000000000000	4.00000000000000000000	4.00000000000000000000	4.00000000000000000000	4.00000000000000000000	4.00000000000000000000	4.00000000000000000000	4.00000000000000000000	4.00000000000000000000	4.00000000000000000000	4.00000000000000000000	4.00000000000000000000	4.00000000000000000000
106.00000000000000000000	0.00000000000000000000	4164.61523437500000000000	4165.64111328125000000000	4127.17919921875000000000	4175.38427734375000000000	4150.76904296875000000000	4165.12792968750000000000	4160.51269531250000000000	4164.10253906250000000000	4150.76904296875000000000	4125.12792968750000000000	4163.07666015625000000000	4242.05126953125000000000	4157.94873046875000000000	4173.33300781250000000000	3485.00000000000000000000	10248.00000000000000000000	10229.00000000000000000000	0.00000000000000000000	0.00000000000000000000	0.00000000000000000000	2698.00000000000000000000	941.00000000000000000000	4.00000000000000000000	4.00000000000000000000	4.00000000000000000000	4.00000000000000000000	4.00000000000000000000	4.00000000000000000000	4.00000000000000000000	4.00000000000000000000	4.00000000000000000000	4.00000000000000000000	4.00000000000000000000	4.00000000000000000000	4.00000000000000000000	4.00000000000000000000	4.00000000000000000000	4.00000000000000000000
107.00000000000000000000	0.00000000000000000000	4167.17919921875000000000	4165.64111328125000000000	4126.15380859375000000000	4158.97412109375000000000	4155.38427734375000000000	4169.23046875000000000000	4161.02539062500000000000	4174.87158203125000000000	4174.87158203125000000000	4161.02539062500000000000	4193.84619140625000000000	4246.66650390625000000000	4168.71777343750000000000	4178.46142578125000000000	3476.00000000000000000000	10250.00000000000000000000	10229.00000000000000000000	0.00000000000000000000	0.00000000000000000000	0.00000000000000000000	2698.00000000000000000000	949.00000000000000000000	4.00000000000000000000	4.00000000000000000000	4.00000000000000000000	4.00000000000000000000	4.00000000000000000000	4.00000000000000000000	4.00000000000000000000	4.00000000000000000000	4.00000000000000000000	4.00000000000000000000	4.00000000000000000000	4.00000000000000000000	4.00000000000000000000	4.00000000000000000000	4.00000000000000000000	4.00000000000000000000
108.00000000000000000000	0.00000000000000000000	4167.69238281250000000000	4162.05126953125000000000	4118.46142578125000000000	4139.48730468750000000000	4157.94873046875000000000	4173.84619140625000000000	4166.66650390625000000000	4181.53857421875000000000	4189.74365234375000000000	4178.97412109375000000000	4177.94873046875000000000	4241.53857421875000000000	4172.82031250000000000000	4166.66650390625000000000	2855.00000000000000000000	10250.00000000000000000000	10229.00000000000000000000	0.00000000000000000000	0.00000000000000000000	0.00000000000000000000	2698.00000000000000000000	958.00000000000000000000	4.00000000000000000000	4.00000000000000000000	4.00000000000000000000	4.00000000000000000000	4.00000000000000000000	4.00000000000000000000	4.00000000000000000000	4.00000000000000000000	4.00000000000000000000	4.00000000000000000000	4.00000000000000000000	4.00000000000000000000	4.00000000000000000000	4.00000000000000000000	4.00000000000000000000	4.00000000000000000000
109.00000000000000000000	0.00000000000000000000	4180.51269531250000000000	4152.82031250000000000000	4120.51269531250000000000	4146.66650390625000000000	4152.82031250000000000000	4170.25634765625000000000	4165.64111328125000000000	4167.17919921875000000000	4169.74365234375000000000	4151.79492187500000000000	4142.05126953125000000000	4236.92285156250000000000	4155.38427734375000000000	4156.92285156250000000000	2577.00000000000000000000	10249.00000000000000000000	10229.00000000000000000000	0.00000000000000000000	0.00000000000000000000	0.00000000000000000000	2698.00000000000000000000	966.00000000000000000000	4.00000000000000000000	4.00000000000000000000	4.00000000000000000000	4.00000000000000000000	4.00000000000000000000	4.00000000000000000000	4.00000000000000000000	4.00000000000000000000	4.00000000000000000000	4.00000000000000000000	4.00000000000000000000	4.00000000000000000000	4.00000000000000000000	4.00000000000000000000	4.00000000000000000000	4.00000000000000000000
110.00000000000000000000	0.00000000000000000000	4171.79492187500000000000	4170.25634765625000000000	4120.51269531250000000000	4177.94873046875000000000	4167.69238281250000000000	4181.53857421875000000000	4173.84619140625000000000	4170.25634765625000000000	4170.25634765625000000000	4156.92285156250000000000	4180.51269531250000000000	4240.51269531250000000000	4174.87158203125000000000	4168.20507812500000000000	3485.00000000000000000000	10249.00000000000000000000	10229.00000000000000000000	0.00000000000000000000	0.00000000000000000000	0.00000000000000000000	2698.00000000000000000000	974.00000000000000000000	4.00000000000000000000	4.00000000000000000000	4.00000000000000000000	4.00000000000000000000	4.00000000000000000000	4.00000000000000000000	4.00000000000000000000	4.00000000000000000000	4.00000000000000000000	4.00000000000000000000	4.00000000000000000000	4.00000000000000000000	4.00000000000000000000	4.00000000000000000000	4.00000000000000000000	4.00000000000000000000
111.00000000000000000000	0.00000000000000000000	4173.33300781250000000000	4184.10253906250000000000	4124.10253906250000000000	4184.61523437500000000000	4172.82031250000000000000	4180.00000000000000000000	4169.74365234375000000000	4171.28173828125000000000	4174.35888671875000000000	4165.12792968750000000000	4202.56396484375000000000	4237.43603515625000000000	4187.69238281250000000000	4172.30761718750000000000	3476.00000000000000000000	10248.00000000000000000000	10229.00000000000000000000	0.00000000000000000000	0.00000000000000000000	0.00000000000000000000	2698.00000000000000000000	983.00000000000000000000	4.00000000000000000000	4.00000000000000000000	4.00000000000000000000	4.00000000000000000000	4.00000000000000000000	4.00000000000000000000	4.00000000000000000000	4.00000000000000000000	4.00000000000000000000	4.00000000000000000000	4.00000000000000000000	4.00000000000000000000	4.00000000000000000000	4.00000000000000000000	4.00000000000000000000	4.00000000000000000000
112.00000000000000000000	0.00000000000000000000	4172.30761718750000000000	4185.64111328125000000000	4129.74365234375000000000	4169.23046875000000000000	4175.38427734375000000000	4179.48730468750000000000	4172.82031250000000000000	4175.89746093750000000000	4175.89746093750000000000	4165.64111328125000000000	4171.28173828125000000000	4232.82031250000000000000	4175.89746093750000000000	4178.46142578125000000000	2855.00000000000000000000	10248.00000000000000000000	10229.00000000000000000000	0.00000000000000000000	0.00000000000000000000	0.00000000000000000000	2698.00000000000000000000	991.00000000000000000000	4.00000000000000000000	4.00000000000000000000	4.00000000000000000000	4.00000000000000000000	4.00000000000000000000	4.00000000000000000000	4.00000000000000000000	4.00000000000000000000	4.00000000000000000000	4.00000000000000000000	4.00000000000000000000	4.00000000000000000000	4.00000000000000000000	4.00000000000000000000	4.00000000000000000000	4.00000000000000000000
113.00000000000000000000	0.00000000000000000000	4170.76904296875000000000	4172.82031250000000000000	4127.69238281250000000000	4163.58984375000000000000	4170.25634765625000000000	4175.89746093750000000000	4172.30761718750000000000	4174.35888671875000000000	4168.71777343750000000000	4170.25634765625000000000	4160.00000000000000000000	4241.53857421875000000000	4168.71777343750000000000	4181.02539062500000000000	2577.00000000000000000000	10250.00000000000000000000	10229.00000000000000000000	0.00000000000000000000	0.00000000000000000000	0.00000000000000000000	2698.00000000000000000000	999.00000000000000000000	4.00000000000000000000	4.00000000000000000000	4.00000000000000000000	4.00000000000000000000	4.00000000000000000000	4.00000000000000000000	4.00000000000000000000	4.00000000000000000000	4.00000000000000000000	4.00000000000000000000	4.00000000000000000000	4.00000000000000000000	4.00000000000000000000	4.00000000000000000000	4.00000000000000000000	4.00000000000000000000
114.00000000000000000000	0.00000000000000000000	4177.43603515625000000000	4163.58984375000000000000	4117.94873046875000000000	4156.41015625000000000000	4159.48730468750000000000	4156.92285156250000000000	4155.89746093750000000000	4158.97412109375000000000	4160.51269531250000000000	4162.56396484375000000000	4175.38427734375000000000	4244.61523437500000000000	4171.79492187500000000000	4173.84619140625000000000	3485.00000000000000000000	10250.00000000000000000000	10229.00000000000000000000	0.00000000000000000000	0.00000000000000000000	0.00000000000000000000	2699.00000000000000000000	8.00000000000000000000	4.00000000000000000000	4.00000000000000000000	4.00000000000000000000	4.00000000000000000000	4.00000000000000000000	4.00000000000000000000	4.00000000000000000000	4.00000000000000000000	4.00000000000000000000	4.00000000000000000000	4.00000000000000000000	4.00000000000000000000	4.00000000000000000000	4.00000000000000000000	4.00000000000000000000	4.00000000000000000000
115.00000000000000000000	0.00000000000000000000	4166.15380859375000000000	4175.38427734375000000000	4103.58984375000000000000	4153.33300781250000000000	4171.79492187500000000000	4163.07666015625000000000	4160.00000000000000000000	4167.69238281250000000000	4178.46142578125000000000	4168.20507812500000000000	4189.23046875000000000000	4236.92285156250000000000	4189.74365234375000000000	4170.25634765625000000000	3476.00000000000000000000	10252.00000000000000000000	10228.00000000000000000000	0.00000000000000000000	0.00000000000000000000	0.00000000000000000000	2699.00000000000000000000	16.00000000000000000000	4.00000000000000000000	4.00000000000000000000	4.00000000000000000000	4.00000000000000000000	4.00000000000000000000	4.00000000000000000000	4.00000000000000000000	4.00000000000000000000	4.00000000000000000000	4.00000000000000000000	4.00000000000000000000	4.00000000000000000000	4.00000000000000000000	4.00000000000000000000	4.00000000000000000000	4.00000000000000000000
116.00000000000000000000	0.00000000000000000000	4173.33300781250000000000	4173.84619140625000000000	4104.61523437500000000000	4166.15380859375000000000	4163.07666015625000000000	4176.41015625000000000000	4162.56396484375000000000	4171.28173828125000000000	4174.87158203125000000000	4164.61523437500000000000	4174.35888671875000000000	4233.84619140625000000000	4180.51269531250000000000	4156.41015625000000000000	2855.00000000000000000000	10252.00000000000000000000	10228.00000000000000000000	0.00000000000000000000	0.00000000000000000000	0.00000000000000000000	2699.00000000000000000000	25.00000000000000000000	4.00000000000000000000	4.00000000000000000000	4.00000000000000000000	4.00000000000000000000	4.00000000000000000000	4.00000000000000000000	4.00000000000000000000	4.00000000000000000000	4.00000000000000000000	4.00000000000000000000	4.00000000000000000000	4.00000000000000000000	4.00000000000000000000	4.00000000000000000000	4.00000000000000000000	4.00000000000000000000
117.00000000000000000000	0.00000000000000000000	4173.33300781250000000000	4179.48730468750000000000	4116.41015625000000000000	4175.89746093750000000000	4153.84619140625000000000	4178.46142578125000000000	4163.58984375000000000000	4167.69238281250000000000	4166.66650390625000000000	4154.87158203125000000000	4154.87158203125000000000	4234.35888671875000000000	4156.41015625000000000000	4163.07666015625000000000	2577.00000000000000000000	10252.00000000000000000000	10228.00000000000000000000	0.00000000000000000000	0.00000000000000000000	0.00000000000000000000	2699.00000000000000000000	33.00000000000000000000	4.00000000000000000000	4.00000000000000000000	4.00000000000000000000	4.00000000000000000000	4.00000000000000000000	4.00000000000000000000	4.00000000000000000000	4.00000000000000000000	4.00000000000000000000	4.00000000000000000000	4.00000000000000000000	4.00000000000000000000	4.00000000000000000000	4.00000000000000000000	4.00000000000000000000	4.00000000000000000000
118.00000000000000000000	0.00000000000000000000	4167.69238281250000000000	4181.02539062500000000000	4116.41015625000000000000	4168.71777343750000000000	4158.97412109375000000000	4165.64111328125000000000	4161.02539062500000000000	4165.12792968750000000000	4168.71777343750000000000	4147.17919921875000000000	4162.05126953125000000000	4233.84619140625000000000	4150.76904296875000000000	4175.38427734375000000000	3485.00000000000000000000	10252.00000000000000000000	10228.00000000000000000000	0.00000000000000000000	0.00000000000000000000	0.00000000000000000000	2699.00000000000000000000	41.00000000000000000000	4.00000000000000000000	4.00000000000000000000	4.00000000000000000000	4.00000000000000000000	4.00000000000000000000	4.00000000000000000000	4.00000000000000000000	4.00000000000000000000	4.00000000000000000000	4.00000000000000000000	4.00000000000000000000	4.00000000000000000000	4.00000000000000000000	4.00000000000000000000	4.00000000000000000000	4.00000000000000000000
119.00000000000000000000	0.00000000000000000000	4184.61523437500000000000	4165.12792968750000000000	4121.53857421875000000000	4167.69238281250000000000	4157.43603515625000000000	4159.48730468750000000000	4158.46142578125000000000	4165.12792968750000000000	4170.76904296875000000000	4142.05126953125000000000	4170.25634765625000000000	4232.82031250000000000000	4172.82031250000000000000	4165.12792968750000000000	3476.00000000000000000000	10248.00000000000000000000	10228.00000000000000000000	0.00000000000000000000	0.00000000000000000000	0.00000000000000000000	2699.00000000000000000000	50.00000000000000000000	4.00000000000000000000	4.00000000000000000000	4.00000000000000000000	4.00000000000000000000	4.00000000000000000000	4.00000000000000000000	4.00000000000000000000	4.00000000000000000000	4.00000000000000000000	4.00000000000000000000	4.00000000000000000000	4.00000000000000000000	4.00000000000000000000	4.00000000000000000000	4.00000000000000000000	4.00000000000000000000
120.00000000000000000000	0.00000000000000000000	4179.48730468750000000000	4179.48730468750000000000	4131.79492187500000000000	4170.25634765625000000000	4173.33300781250000000000	4177.43603515625000000000	4176.92285156250000000000	4181.02539062500000000000	4192.30761718750000000000	4163.58984375000000000000	4176.92285156250000000000	4240.51269531250000000000	4204.10253906250000000000	4174.35888671875000000000	2855.00000000000000000000	10248.00000000000000000000	10228.00000000000000000000	0.00000000000000000000	0.00000000000000000000	0.00000000000000000000	2699.00000000000000000000	58.00000000000000000000	4.00000000000000000000	4.00000000000000000000	4.00000000000000000000	4.00000000000000000000	4.00000000000000000000	4.00000000000000000000	4.00000000000000000000	4.00000000000000000000	4.00000000000000000000	4.00000000000000000000	4.00000000000000000000	4.00000000000000000000	4.00000000000000000000	4.00000000000000000000	4.00000000000000000000	4.00000000000000000000
121.00000000000000000000	0.00000000000000000000	4180.51269531250000000000	4191.79492187500000000000	4135.89746093750000000000	4160.00000000000000000000	4168.20507812500000000000	4170.25634765625000000000	4172.82031250000000000000	4170.76904296875000000000	4178.46142578125000000000	4168.20507812500000000000	4180.00000000000000000000	4244.61523437500000000000	4184.61523437500000000000	4183.58984375000000000000	2577.00000000000000000000	10247.00000000000000000000	10228.00000000000000000000	0.00000000000000000000	0.00000000000000000000	0.00000000000000000000	2699.00000000000000000000	66.00000000000000000000	4.00000000000000000000	4.00000000000000000000	4.00000000000000000000	4.00000000000000000000	4.00000000000000000000	4.00000000000000000000	4.00000000000000000000	4.00000000000000000000	4.00000000000000000000	4.00000000000000000000	4.00000000000000000000	4.00000000000000000000	4.00000000000000000000	4.00000000000000000000	4.00000000000000000000	4.00000000000000000000
122.00000000000000000000	0.00000000000000000000	4181.53857421875000000000	4184.61523437500000000000	4140.00000000000000000000	4175.89746093750000000000	4160.51269531250000000000	4168.20507812500000000000	4165.12792968750000000000	4158.97412109375000000000	4155.89746093750000000000	4157.43603515625000000000	4180.00000000000000000000	4241.53857421875000000000	4160.51269531250000000000	4179.48730468750000000000	3485.00000000000000000000	10247.00000000000000000000	10228.00000000000000000000	0.00000000000000000000	0.00000000000000000000	0.00000000000000000000	2699.00000000000000000000	75.00000000000000000000	4.00000000000000000000	4.00000000000000000000	4.00000000000000000000	4.00000000000000000000	4.00000000000000000000	4.00000000000000000000	4.00000000000000000000	4.00000000000000000000	4.00000000000000000000	4.00000000000000000000	4.00000000000000000000	4.00000000000000000000	4.00000000000000000000	4.00000000000000000000	4.00000000000000000000	4.00000000000000000000
123.00000000000000000000	0.00000000000000000000	4168.20507812500000000000	4170.25634765625000000000	4142.56396484375000000000	4189.74365234375000000000	4163.58984375000000000000	4172.30761718750000000000	4163.58984375000000000000	4161.53857421875000000000	4156.92285156250000000000	4146.66650390625000000000	4178.97412109375000000000	4237.43603515625000000000	4165.64111328125000000000	4171.28173828125000000000	3476.00000000000000000000	10247.00000000000000000000	10228.00000000000000000000	0.00000000000000000000	0.00000000000000000000	0.00000000000000000000	2699.00000000000000000000	83.00000000000000000000	4.00000000000000000000	4.00000000000000000000	4.00000000000000000000	4.00000000000000000000	4.00000000000000000000	4.00000000000000000000	4.00000000000000000000	4.00000000000000000000	4.00000000000000000000	4.00000000000000000000	4.00000000000000000000	4.00000000000000000000	4.00000000000000000000	4.00000000000000000000	4.00000000000000000000	4.00000000000000000000
124.00000000000000000000	0.00000000000000000000	4177.43603515625000000000	4163.58984375000000000000	4144.10253906250000000000	4162.56396484375000000000	4157.94873046875000000000	4158.97412109375000000000	4151.79492187500000000000	4152.82031250000000000000	4155.89746093750000000000	4137.43603515625000000000	4161.53857421875000000000	4228.20507812500000000000	4173.33300781250000000000	4161.53857421875000000000	2855.00000000000000000000	10247.00000000000000000000	10228.00000000000000000000	0.00000000000000000000	0.00000000000000000000	0.00000000000000000000	2699.00000000000000000000	91.00000000000000000000	4.00000000000000000000	4.00000000000000000000	4.00000000000000000000	4.00000000000000000000	4.00000000000000000000	4.00000000000000000000	4.00000000000000000000	4.00000000000000000000	4.00000000000000000000	4.00000000000000000000	4.00000000000000000000	4.00000000000000000000	4.00000000000000000000	4.00000000000000000000	4.00000000000000000000	4.00000000000000000000
125.00000000000000000000	0.00000000000000000000	4176.92285156250000000000	4186.66650390625000000000	4141.53857421875000000000	4160.51269531250000000000	4174.35888671875000000000	4171.28173828125000000000	4164.10253906250000000000	4163.58984375000000000000	4167.69238281250000000000	4153.33300781250000000000	4150.76904296875000000000	4227.17919921875000000000	4191.28173828125000000000	4173.33300781250000000000	2577.00000000000000000000	10246.00000000000000000000	10230.00000000000000000000	0.00000000000000000000	0.00000000000000000000	0.00000000000000000000	2699.00000000000000000000	100.00000000000000000000	4.00000000000000000000	4.00000000000000000000	4.00000000000000000000	4.00000000000000000000	4.00000000000000000000	4.00000000000000000000	4.00000000000000000000	4.00000000000000000000	4.00000000000000000000	4.00000000000000000000	4.00000000000000000000	4.00000000000000000000	4.00000000000000000000	4.00000000000000000000	4.00000000000000000000	4.00000000000000000000
126.00000000000000000000	0.00000000000000000000	4177.43603515625000000000	4185.12792968750000000000	4142.56396484375000000000	4169.74365234375000000000	4169.74365234375000000000	4173.33300781250000000000	4165.64111328125000000000	4161.53857421875000000000	4156.41015625000000000000	4143.07666015625000000000	4156.41015625000000000000	4233.33300781250000000000	4174.87158203125000000000	4177.43603515625000000000	3485.00000000000000000000	10246.00000000000000000000	10230.00000000000000000000	0.00000000000000000000	0.00000000000000000000	0.00000000000000000000	2699.00000000000000000000	108.00000000000000000000	4.00000000000000000000	4.00000000000000000000	4.00000000000000000000	4.00000000000000000000	4.00000000000000000000	4.00000000000000000000	4.00000000000000000000	4.00000000000000000000	4.00000000000000000000	4.00000000000000000000	4.00000000000000000000	4.00000000000000000000	4.00000000000000000000	4.00000000000000000000	4.00000000000000000000	4.00000000000000000000
127.00000000000000000000	0.00000000000000000000	4174.35888671875000000000	4168.20507812500000000000	4144.61523437500000000000	4152.82031250000000000000	4153.84619140625000000000	4161.53857421875000000000	4155.38427734375000000000	4147.17919921875000000000	4147.69238281250000000000	4130.25634765625000000000	4175.89746093750000000000	4227.17919921875000000000	4151.79492187500000000000	4172.82031250000000000000	52.00000000000000000000	10245.00000000000000000000	10229.00000000000000000000	0.00000000000000000000	0.00000000000000000000	0.00000000000000000000	2699.00000000000000000000	116.00000000000000000000	4.00000000000000000000	4.00000000000000000000	4.00000000000000000000	4.00000000000000000000	4.00000000000000000000	4.00000000000000000000	4.00000000000000000000	4.00000000000000000000	4.00000000000000000000	4.00000000000000000000	4.00000000000000000000	4.00000000000000000000	4.00000000000000000000	4.00000000000000000000	4.00000000000000000000	4.00000000000000000000
0.00000000000000000000	0.00000000000000000000	4164.10253906250000000000	4168.71777343750000000000	4137.43603515625000000000	4153.84619140625000000000	4155.89746093750000000000	4160.00000000000000000000	4155.89746093750000000000	4152.82031250000000000000	4165.64111328125000000000	4147.69238281250000000000	4177.43603515625000000000	4225.64111328125000000000	4165.64111328125000000000	4175.89746093750000000000	2782.00000000000000000000	10245.00000000000000000000	10229.00000000000000000000	0.00000000000000000000	0.00000000000000000000	0.00000000000000000000	2699.00000000000000000000	125.00000000000000000000	4.00000000000000000000	4.00000000000000000000	4.00000000000000000000	4.00000000000000000000	4.00000000000000000000	4.00000000000000000000	4.00000000000000000000	4.00000000000000000000	4.00000000000000000000	4.00000000000000000000	4.00000000000000000000	4.00000000000000000000	4.00000000000000000000	4.00000000000000000000	4.00000000000000000000	4.00000000000000000000
1.00000000000000000000	0.00000000000000000000	4182.56396484375000000000	4170.76904296875000000000	4141.02539062500000000000	4167.17919921875000000000	4154.87158203125000000000	4156.92285156250000000000	4156.92285156250000000000	4160.00000000000000000000	4163.07666015625000000000	4146.66650390625000000000	4160.51269531250000000000	4233.84619140625000000000	4179.48730468750000000000	4176.41015625000000000000	2629.00000000000000000000	10245.00000000000000000000	10229.00000000000000000000	0.00000000000000000000	0.00000000000000000000	0.00000000000000000000	2699.00000000000000000000	133.00000000000000000000	4.00000000000000000000	4.00000000000000000000	4.00000000000000000000	4.00000000000000000000	4.00000000000000000000	4.00000000000000000000	4.00000000000000000000	4.00000000000000000000	4.00000000000000000000	4.00000000000000000000	4.00000000000000000000	4.00000000000000000000	4.00000000000000000000	4.00000000000000000000	4.00000000000000000000	4.00000000000000000000
2.00000000000000000000	0.00000000000000000000	4177.43603515625000000000	4171.79492187500000000000	4148.71777343750000000000	4159.48730468750000000000	4162.56396484375000000000	4162.05126953125000000000	4167.17919921875000000000	4170.76904296875000000000	4160.00000000000000000000	4147.17919921875000000000	4178.97412109375000000000	4228.20507812500000000000	4189.74365234375000000000	4176.92285156250000000000	2010.00000000000000000000	10245.00000000000000000000	10229.00000000000000000000	0.00000000000000000000	0.00000000000000000000	0.00000000000000000000	2699.00000000000000000000	141.00000000000000000000	4.00000000000000000000	4.00000000000000000000	4.00000000000000000000	4.00000000000000000000	4.00000000000000000000	4.00000000000000000000	4.00000000000000000000	4.00000000000000000000	4.00000000000000000000	4.00000000000000000000	4.00000000000000000000	4.00000000000000000000	4.00000000000000000000	4.00000000000000000000	4.00000000000000000000	4.00000000000000000000
3.00000000000000000000	0.00000000000000000000	4171.79492187500000000000	4160.51269531250000000000	4148.71777343750000000000	4146.15380859375000000000	4163.58984375000000000000	4162.56396484375000000000	4166.66650390625000000000	4169.74365234375000000000	4166.15380859375000000000	4152.30761718750000000000	4174.35888671875000000000	4217.94873046875000000000	4176.92285156250000000000	4171.28173828125000000000	3476.00000000000000000000	10247.00000000000000000000	10230.00000000000000000000	0.00000000000000000000	0.00000000000000000000	0.00000000000000000000	2699.00000000000000000000	150.00000000000000000000	4.00000000000000000000	4.00000000000000000000	4.00000000000000000000	4.00000000000000000000	4.00000000000000000000	4.00000000000000000000	4.00000000000000000000	4.00000000000000000000	4.00000000000000000000	4.00000000000000000000	4.00000000000000000000	4.00000000000000000000	4.00000000000000000000	4.00000000000000000000	4.00000000000000000000	4.00000000000000000000
4.00000000000000000000	0.00000000000000000000	4176.92285156250000000000	4174.35888671875000000000	4146.15380859375000000000	4156.41015625000000000000	4165.12792968750000000000	4169.74365234375000000000	4169.23046875000000000000	4168.71777343750000000000	4176.92285156250000000000	4154.87158203125000000000	4144.61523437500000000000	4216.92285156250000000000	4162.56396484375000000000	4169.74365234375000000000	3546.00000000000000000000	10247.00000000000000000000	10230.00000000000000000000	0.00000000000000000000	0.00000000000000000000	0.00000000000000000000	2699.00000000000000000000	158.00000000000000000000	4.00000000000000000000	4.00000000000000000000	4.00000000000000000000	4.00000000000000000000	4.00000000000000000000	4.00000000000000000000	4.00000000000000000000	4.00000000000000000000	4.00000000000000000000	4.00000000000000000000	4.00000000000000000000	4.00000000000000000000	4.00000000000000000000	4.00000000000000000000	4.00000000000000000000	4.00000000000000000000
5.00000000000000000000	0.00000000000000000000	4164.61523437500000000000	4190.25634765625000000000	4136.92285156250000000000	4160.51269531250000000000	4167.17919921875000000000	4175.38427734375000000000	4172.30761718750000000000	4173.33300781250000000000	4176.41015625000000000000	4159.48730468750000000000	4159.48730468750000000000	4214.87158203125000000000	4169.23046875000000000000	4174.35888671875000000000	3459.00000000000000000000	10247.00000000000000000000	10230.00000000000000000000	0.00000000000000000000	0.00000000000000000000	0.00000000000000000000	2699.00000000000000000000	166.00000000000000000000	4.00000000000000000000	4.00000000000000000000	4.00000000000000000000	4.00000000000000000000	4.00000000000000000000	4.00000000000000000000	4.00000000000000000000	4.00000000000000000000	4.00000000000000000000	4.00000000000000000000	4.00000000000000000000	4.00000000000000000000	4.00000000000000000000	4.00000000000000000000	4.00000000000000000000	4.00000000000000000000
6.00000000000000000000	0.00000000000000000000	4174.35888671875000000000	4162.05126953125000000000	4140.51269531250000000000	4138.46142578125000000000	4154.87158203125000000000	4161.53857421875000000000	4156.41015625000000000000	4162.05126953125000000000	4158.46142578125000000000	4147.17919921875000000000	4178.97412109375000000000	4212.82031250000000000000	4172.82031250000000000000	4180.00000000000000000000	3489.00000000000000000000	10247.00000000000000000000	10230.00000000000000000000	0.00000000000000000000	0.00000000000000000000	0.00000000000000000000	2699.00000000000000000000	175.00000000000000000000	4.00000000000000000000	4.00000000000000000000	4.00000000000000000000	4.00000000000000000000	4.00000000000000000000	4.00000000000000000000	4.00000000000000000000	4.00000000000000000000	4.00000000000000000000	4.00000000000000000000	4.00000000000000000000	4.00000000000000000000	4.00000000000000000000	4.00000000000000000000	4.00000000000000000000	4.00000000000000000000
7.00000000000000000000	0.00000000000000000000	4175.89746093750000000000	4156.92285156250000000000	4149.23046875000000000000	4138.46142578125000000000	4158.46142578125000000000	4165.12792968750000000000	4163.07666015625000000000	4169.23046875000000000000	4168.71777343750000000000	4144.61523437500000000000	4172.30761718750000000000	4215.89746093750000000000	4172.82031250000000000000	4187.69238281250000000000	3411.00000000000000000000	10247.00000000000000000000	10230.00000000000000000000	0.00000000000000000000	0.00000000000000000000	0.00000000000000000000	2699.00000000000000000000	183.00000000000000000000	4.00000000000000000000	4.00000000000000000000	4.00000000000000000000	4.00000000000000000000	4.00000000000000000000	4.00000000000000000000	4.00000000000000000000	4.00000000000000000000	4.00000000000000000000	4.00000000000000000000	4.00000000000000000000	4.00000000000000000000	4.00000000000000000000	4.00000000000000000000	4.00000000000000000000	4.00000000000000000000
8.00000000000000000000	0.00000000000000000000	4174.35888671875000000000	4163.58984375000000000000	4142.56396484375000000000	4158.46142578125000000000	4156.92285156250000000000	4163.07666015625000000000	4163.07666015625000000000	4165.12792968750000000000	4164.10253906250000000000	4145.12792968750000000000	4161.02539062500000000000	4211.79492187500000000000	4144.10253906250000000000	4168.71777343750000000000	3445.00000000000000000000	10247.00000000000000000000	10230.00000000000000000000	0.00000000000000000000	0.00000000000000000000	0.00000000000000000000	2699.00000000000000000000	191.00000000000000000000	4.00000000000000000000	4.00000000000000000000	4.00000000000000000000	4.00000000000000000000	4.00000000000000000000	4.00000000000000000000	4.00000000000000000000	4.00000000000000000000	4.00000000000000000000	4.00000000000000000000	4.00000000000000000000	4.00000000000000000000	4.00000000000000000000	4.00000000000000000000	4.00000000000000000000	4.00000000000000000000
9.00000000000000000000	0.00000000000000000000	4175.89746093750000000000	4155.89746093750000000000	4138.46142578125000000000	4165.12792968750000000000	4157.94873046875000000000	4152.30761718750000000000	4151.28173828125000000000	4146.66650390625000000000	4137.43603515625000000000	4140.00000000000000000000	4162.05126953125000000000	4200.51269531250000000000	4132.30761718750000000000	4150.76904296875000000000	3166.00000000000000000000	10247.00000000000000000000	10229.00000000000000000000	0.00000000000000000000	0.00000000000000000000	0.00000000000000000000	2699.00000000000000000000	200.00000000000000000000	4.00000000000000000000	4.00000000000000000000	4.00000000000000000000	4.00000000000000000000	4.00000000000000000000	4.00000000000000000000	4.00000000000000000000	4.00000000000000000000	4.00000000000000000000	4.00000000000000000000	4.00000000000000000000	4.00000000000000000000	4.00000000000000000000	4.00000000000000000000	4.00000000000000000000	4.00000000000000000000
10.00000000000000000000	0.00000000000000000000	4163.58984375000000000000	4164.61523437500000000000	4141.53857421875000000000	4161.02539062500000000000	4165.64111328125000000000	4151.79492187500000000000	4154.35888671875000000000	4150.76904296875000000000	4141.02539062500000000000	4134.35888671875000000000	4149.74365234375000000000	4200.51269531250000000000	4153.33300781250000000000	4152.30761718750000000000	3508.00000000000000000000	10247.00000000000000000000	10229.00000000000000000000	0.00000000000000000000	0.00000000000000000000	0.00000000000000000000	2699.00000000000000000000	208.00000000000000000000	4.00000000000000000000	4.00000000000000000000	4.00000000000000000000	4.00000000000000000000	4.00000000000000000000	4.00000000000000000000	4.00000000000000000000	4.00000000000000000000	4.00000000000000000000	4.00000000000000000000	4.00000000000000000000	4.00000000000000000000	4.00000000000000000000	4.00000000000000000000	4.00000000000000000000	4.00000000000000000000
11.00000000000000000000	0.00000000000000000000	4176.92285156250000000000	4176.92285156250000000000	4145.64111328125000000000	4164.61523437500000000000	4150.25634765625000000000	4149.23046875000000000000	4153.84619140625000000000	4155.89746093750000000000	4152.82031250000000000000	4125.64111328125000000000	4142.56396484375000000000	4208.71777343750000000000	4152.30761718750000000000	4150.25634765625000000000	3347.00000000000000000000	10246.00000000000000000000	10230.00000000000000000000	0.00000000000000000000	0.00000000000000000000	0.00000000000000000000	2699.00000000000000000000	216.00000000000000000000	4.00000000000000000000	4.00000000000000000000	4.00000000000000000000	4.00000000000000000000	4.00000000000000000000	4.00000000000000000000	4.00000000000000000000	4.00000000000000000000	4.00000000000000000000	4.00000000000000000000	4.00000000000000000000	4.00000000000000000000	4.00000000000000000000	4.00000000000000000000	4.00000000000000000000	4.00000000000000000000
12.00000000000000000000	0.00000000000000000000	4173.84619140625000000000	4187.17919921875000000000	4146.66650390625000000000	4175.89746093750000000000	4157.94873046875000000000	4167.69238281250000000000	4164.61523437500000000000	4170.25634765625000000000	4168.71777343750000000000	4142.56396484375000000000	4184.10253906250000000000	4216.92285156250000000000	4159.48730468750000000000	4175.89746093750000000000	2726.00000000000000000000	10246.00000000000000000000	10230.00000000000000000000	0.00000000000000000000	0.00000000000000000000	0.00000000000000000000	2699.00000000000000000000	225.00000000000000000000	4.00000000000000000000	4.00000000000000000000	4.00000000000000000000	4.00000000000000000000	4.00000000000000000000	4.00000000000000000000	4.00000000000000000000	4.00000000000000000000	4.00000000000000000000	4.00000000000000000000	4.00000000000000000000	4.00000000000000000000	4.00000000000000000000	4.00000000000000000000	4.00000000000000000000	4.00000000000000000000
13.00000000000000000000	0.00000000000000000000	4167.69238281250000000000	4170.76904296875000000000	4148.71777343750000000000	4159.48730468750000000000	4170.25634765625000000000	4175.38427734375000000000	4167.69238281250000000000	4173.33300781250000000000	4169.23046875000000000000	4143.58984375000000000000	4183.58984375000000000000	4222.05126953125000000000	4163.58984375000000000000	4199.48730468750000000000	2586.00000000000000000000	10250.00000000000000000000	10229.00000000000000000000	0.00000000000000000000	0.00000000000000000000	0.00000000000000000000	2699.00000000000000000000	233.00000000000000000000	4.00000000000000000000	4.00000000000000000000	4.00000000000000000000	4.00000000000000000000	4.00000000000000000000	4.00000000000000000000	4.00000000000000000000	4.00000000000000000000	4.00000000000000000000	4.00000000000000000000	4.00000000000000000000	4.00000000000000000000	4.00000000000000000000	4.00000000000000000000	4.00000000000000000000	4.00000000000000000000
14.00000000000000000000	0.00000000000000000000	4173.33300781250000000000	4143.07666015625000000000	4142.56396484375000000000	4134.35888671875000000000	4158.46142578125000000000	4170.25634765625000000000	4163.07666015625000000000	4165.12792968750000000000	4160.00000000000000000000	4120.51269531250000000000	4143.07666015625000000000	4207.17919921875000000000	4144.61523437500000000000	4177.43603515625000000000	3508.00000000000000000000	10250.00000000000000000000	10229.00000000000000000000	0.00000000000000000000	0.00000000000000000000	0.00000000000000000000	2699.00000000000000000000	241.00000000000000000000	4.00000000000000000000	4.00000000000000000000	4.00000000000000000000	4.00000000000000000000	4.00000000000000000000	4.00000000000000000000	4.00000000000000000000	4.00000000000000000000	4.00000000000000000000	4.00000000000000000000	4.00000000000000000000	4.00000000000000000000	4.00000000000000000000	4.00000000000000000000	4.00000000000000000000	4.00000000000000000000
15.00000000000000000000	0.00000000000000000000	4165.12792968750000000000	4143.58984375000000000000	4129.23046875000000000000	4148.71777343750000000000	4156.41015625000000000000	4179.48730468750000000000	4178.46142578125000000000	4179.48730468750000000000	4180.00000000000000000000	4130.76904296875000000000	4155.89746093750000000000	4196.41015625000000000000	4145.12792968750000000000	4154.87158203125000000000	3347.00000000000000000000	10249.00000000000000000000	10229.00000000000000000000	0.00000000000000000000	0.00000000000000000000	0.00000000000000000000	2699.00000000000000000000	250.00000000000000000000	4.00000000000000000000	4.00000000000000000000	4.00000000000000000000	4.00000000000000000000	4.00000000000000000000	4.00000000000000000000	4.00000000000000000000	4.00000000000000000000	4.00000000000000000000	4.00000000000000000000	4.00000000000000000000	4.00000000000000000000	4.00000000000000000000	4.00000000000000000000	4.00000000000000000000	4.00000000000000000000
16.00000000000000000000	0.00000000000000000000	4182.05126953125000000000	4155.38427734375000000000	4135.89746093750000000000	4169.23046875000000000000	4156.92285156250000000000	4165.12792968750000000000	4177.94873046875000000000	4180.51269531250000000000	4183.07666015625000000000	4145.64111328125000000000	4168.71777343750000000000	4204.10253906250000000000	4162.05126953125000000000	4159.48730468750000000000	0.00000000000000000000	10249.00000000000000000000	10229.00000000000000000000	0.00000000000000000000	0.00000000000000000000	0.00000000000000000000	2699.00000000000000000000	258.00000000000000000000	4.00000000000000000000	4.00000000000000000000	4.00000000000000000000	4.00000000000000000000	4.00000000000000000000	4.00000000000000000000	4.00000000000000000000	4.00000000000000000000	4.00000000000000000000	4.00000000000000000000	4.00000000000000000000	4.00000000000000000000	4.00000000000000000000	4.00000000000000000000	4.00000000000000000000	4.00000000000000000000
17.00000000000000000000	0.00000000000000000000	4181.53857421875000000000	4174.87158203125000000000	4144.10253906250000000000	4162.05126953125000000000	4162.05126953125000000000	4156.92285156250000000000	4172.82031250000000000000	4177.94873046875000000000	4171.79492187500000000000	4149.74365234375000000000	4162.56396484375000000000	4208.20507812500000000000	4174.87158203125000000000	4188.20507812500000000000	0.00000000000000000000	10249.00000000000000000000	10228.00000000000000000000	0.00000000000000000000	0.00000000000000000000	0.00000000000000000000	2699.00000000000000000000	267.00000000000000000000	4.00000000000000000000	4.00000000000000000000	4.00000000000000000000	4.00000000000000000000	4.00000000000000000000	4.00000000000000000000	4.00000000000000000000	4.00000000000000000000	4.00000000000000000000	4.00000000000000000000	4.00000000000000000000	4.00000000000000000000	4.00000000000000000000	4.00000000000000000000	4.00000000000000000000	4.00000000000000000000
18.00000000000000000000	0.00000000000000000000	4168.20507812500000000000	4173.33300781250000000000	4134.87158203125000000000	4145.12792968750000000000	4149.23046875000000000000	4163.07666015625000000000	4165.12792968750000000000	4171.28173828125000000000	4160.51269531250000000000	4133.33300781250000000000	4166.66650390625000000000	4200.51269531250000000000	4160.51269531250000000000	4196.92285156250000000000	0.00000000000000000000	10249.00000000000000000000	10228.00000000000000000000	0.00000000000000000000	0.00000000000000000000	0.00000000000000000000	2699.00000000000000000000	275.00000000000000000000	4.00000000000000000000	4.00000000000000000000	4.00000000000000000000	4.00000000000000000000	4.00000000000000000000	4.00000000000000000000	4.00000000000000000000	4.00000000000000000000	4.00000000000000000000	4.00000000000000000000	4.00000000000000000000	4.00000000000000000000	4.00000000000000000000	4.00000000000000000000	4.00000000000000000000	4.00000000000000000000
19.00000000000000000000	0.00000000000000000000	4177.43603515625000000000	4158.46142578125000000000	4135.38427734375000000000	4154.87158203125000000000	4140.51269531250000000000	4163.07666015625000000000	4155.89746093750000000000	4160.51269531250000000000	4150.25634765625000000000	4121.53857421875000000000	4171.79492187500000000000	4196.41015625000000000000	4156.92285156250000000000	4183.58984375000000000000	0.00000000000000000000	10249.00000000000000000000	10226.00000000000000000000	0.00000000000000000000	0.00000000000000000000	0.00000000000000000000	2699.00000000000000000000	283.00000000000000000000	4.00000000000000000000	4.00000000000000000000	4.00000000000000000000	4.00000000000000000000	4.00000000000000000000	4.00000000000000000000	4.00000000000000000000	4.00000000000000000000	4.00000000000000000000	4.00000000000000000000	4.00000000000000000000	4.00000000000000000000	4.00000000000000000000	4.00000000000000000000	4.00000000000000000000	4.00000000000000000000
20.00000000000000000000	0.00000000000000000000	4171.79492187500000000000	4165.12792968750000000000	4138.97412109375000000000	4168.71777343750000000000	4163.07666015625000000000	4170.25634765625000000000	4164.10253906250000000000	4168.20507812500000000000	4161.02539062500000000000	4145.64111328125000000000	4182.56396484375000000000	4202.05126953125000000000	4185.64111328125000000000	4178.46142578125000000000	0.00000000000000000000	10249.00000000000000000000	10226.00000000000000000000	0.00000000000000000000	0.00000000000000000000	0.00000000000000000000	2699.00000000000000000000	292.00000000000000000000	4.00000000000000000000	4.00000000000000000000	4.00000000000000000000	4.00000000000000000000	4.00000000000000000000	4.00000000000000000000	4.00000000000000000000	4.00000000000000000000	4.00000000000000000000	4.00000000000000000000	4.00000000000000000000	4.00000000000000000000	4.00000000000000000000	4.00000000000000000000	4.00000000000000000000	4.00000000000000000000
21.00000000000000000000	0.00000000000000000000	4175.89746093750000000000	4170.76904296875000000000	4133.33300781250000000000	4154.35888671875000000000	4165.64111328125000000000	4167.69238281250000000000	4162.05126953125000000000	4167.69238281250000000000	4168.20507812500000000000	4148.71777343750000000000	4168.71777343750000000000	4204.10253906250000000000	4177.94873046875000000000	4168.71777343750000000000	0.00000000000000000000	10248.00000000000000000000	10226.00000000000000000000	0.00000000000000000000	0.00000000000000000000	0.00000000000000000000	2699.00000000000000000000	300.00000000000000000000	4.00000000000000000000	4.00000000000000000000	4.00000000000000000000	4.00000000000000000000	4.00000000000000000000	4.00000000000000000000	4.00000000000000000000	4.00000000000000000000	4.00000000000000000000	4.00000000000000000000	4.00000000000000000000	4.00000000000000000000	4.00000000000000000000	4.00000000000000000000	4.00000000000000000000	4.00000000000000000000
22.00000000000000000000	0.00000000000000000000	4172.82031250000000000000	4175.38427734375000000000	4128.20507812500000000000	4150.25634765625000000000	4164.10253906250000000000	4168.71777343750000000000	4164.10253906250000000000	4172.82031250000000000000	4181.02539062500000000000	4142.05126953125000000000	4144.61523437500000000000	4196.41015625000000000000	4157.43603515625000000000	4167.69238281250000000000	0.00000000000000000000	10248.00000000000000000000	10226.00000000000000000000	0.00000000000000000000	0.00000000000000000000	0.00000000000000000000	2699.00000000000000000000	308.00000000000000000000	4.00000000000000000000	4.00000000000000000000	4.00000000000000000000	4.00000000000000000000	4.00000000000000000000	4.00000000000000000000	4.00000000000000000000	4.00000000000000000000	4.00000000000000000000	4.00000000000000000000	4.00000000000000000000	4.00000000000000000000	4.00000000000000000000	4.00000000000000000000	4.00000000000000000000	4.00000000000000000000
23.00000000000000000000	0.00000000000000000000	4164.61523437500000000000	4164.10253906250000000000	4125.64111328125000000000	4157.94873046875000000000	4156.92285156250000000000	4161.53857421875000000000	4160.00000000000000000000	4175.38427734375000000000	4178.46142578125000000000	4142.05126953125000000000	4163.07666015625000000000	4185.64111328125000000000	4157.43603515625000000000	4165.12792968750000000000	0.00000000000000000000	10247.00000000000000000000	10227.00000000000000000000	0.00000000000000000000	0.00000000000000000000	0.00000000000000000000	2699.00000000000000000000	317.00000000000000000000	4.00000000000000000000	4.00000000000000000000	4.00000000000000000000	4.00000000000000000000	4.00000000000000000000	4.00000000000000000000	4.00000000000000000000	4.00000000000000000000	4.00000000000000000000	4.00000000000000000000	4.00000000000000000000	4.00000000000000000000	4.00000000000000000000	4.00000000000000000000	4.00000000000000000000	4.00000000000000000000
24.00000000000000000000	0.00000000000000000000	4175.38427734375000000000	4153.33300781250000000000	4131.79492187500000000000	4152.82031250000000000000	4146.66650390625000000000	4155.89746093750000000000	4155.38427734375000000000	4171.28173828125000000000	4166.66650390625000000000	4150.76904296875000000000	4192.82031250000000000000	4185.12792968750000000000	4165.12792968750000000000	4165.12792968750000000000	0.00000000000000000000	10247.00000000000000000000	10227.00000000000000000000	0.00000000000000000000	0.00000000000000000000	0.00000000000000000000	2699.00000000000000000000	325.00000000000000000000	4.00000000000000000000	4.00000000000000000000	4.00000000000000000000	4.00000000000000000000	4.00000000000000000000	4.00000000000000000000	4.00000000000000000000	4.00000000000000000000	4.00000000000000000000	4.00000000000000000000	4.00000000000000000000	4.00000000000000000000	4.00000000000000000000	4.00000000000000000000	4.00000000000000000000	4.00000000000000000000
25.00000000000000000000	0.00000000000000000000	4170.25634765625000000000	4175.89746093750000000000	4141.02539062500000000000	4155.89746093750000000000	4163.58984375000000000000	4176.92285156250000000000	4174.87158203125000000000	4187.17919921875000000000	4186.66650390625000000000	4170.76904296875000000000	4178.46142578125000000000	4194.35888671875000000000	4172.82031250000000000000	4179.48730468750000000000	0.00000000000000000000	10246.00000000000000000000	10228.00000000000000000000	0.00000000000000000000	0.00000000000000000000	0.00000000000000000000	2699.00000000000000000000	333.00000000000000000000	4.00000000000000000000	4.00000000000000000000	4.00000000000000000000	4.00000000000000000000	4.00000000000000000000	4.00000000000000000000	4.00000000000000000000	4.00000000000000000000	4.00000000000000000000	4.00000000000000000000	4.00000000000000000000	4.00000000000000000000	4.00000000000000000000	4.00000000000000000000	4.00000000000000000000	4.00000000000000000000
[truncated: 236 more rows]
