# Supplementary material for: Discriminating three motor imagery states of the same joint for brain-computer interface
Source: PeerJ. 2021 Aug 24;9:e12027. doi: 10.7717/peerj.12027 (PMC8395581; doi:10.7717/peerj.12027)
Supplement: Supplemental Information 1 [file peerj-09-12027-s001.zip › dataset/C/01-10-04.11.17.17.33.37.csv]

title:10	recorded:04.11.17 17.33.37	sampling:128	subject:01	labels:COUNTER INTERPOLATED AF3 F7 F3 FC5 T7 P7 O1 O2 P8 T8 FC6 F4 F8 AF4 RAW_CQ GYROX GYROY MARKER MARKER_HARDWARE SYNC TIME_STAMP_s TIME_STAMP_ms CQ_AF3 CQ_F7 CQ_F3 CQ_FC5 CQ_T7 CQ_P7 CQ_O1 CQ_O2 CQ_P8 CQ_T8 CQ_FC6 CQ_F4 CQ_F8 CQ_AF4 CQ_CMS CQ_DRL	chan:40	units:emotiv
109.00000000000000000000	0.00000000000000000000	4173.84619140625000000000	4183.07666015625000000000	4192.30761718750000000000	4183.58984375000000000000	4193.84619140625000000000	4189.23046875000000000000	4174.87158203125000000000	4181.02539062500000000000	4192.30761718750000000000	4180.51269531250000000000	4184.10253906250000000000	4075.89721679687500000000	4174.87158203125000000000	4189.74365234375000000000	2610.00000000000000000000	10248.00000000000000000000	10228.00000000000000000000	0.00000000000000000000	0.00000000000000000000	0.00000000000000000000	3079.00000000000000000000	256.00000000000000000000	0.00000000000000000000	0.00000000000000000000	0.00000000000000000000	0.00000000000000000000	0.00000000000000000000	0.00000000000000000000	0.00000000000000000000	0.00000000000000000000	0.00000000000000000000	0.00000000000000000000	0.00000000000000000000	0.00000000000000000000	0.00000000000000000000	0.00000000000000000000	0.00000000000000000000	0.00000000000000000000
110.00000000000000000000	0.00000000000000000000	4161.53857421875000000000	4189.74365234375000000000	4180.00000000000000000000	4156.92285156250000000000	4188.71777343750000000000	4177.94873046875000000000	4165.64111328125000000000	4173.84619140625000000000	4185.12792968750000000000	4175.89746093750000000000	4175.89746093750000000000	4067.69213867187500000000	4174.35888671875000000000	4174.35888671875000000000	3492.00000000000000000000	10248.00000000000000000000	10228.00000000000000000000	0.00000000000000000000	0.00000000000000000000	0.00000000000000000000	3079.00000000000000000000	264.00000000000000000000	0.00000000000000000000	0.00000000000000000000	0.00000000000000000000	0.00000000000000000000	0.00000000000000000000	0.00000000000000000000	0.00000000000000000000	0.00000000000000000000	0.00000000000000000000	0.00000000000000000000	0.00000000000000000000	0.00000000000000000000	0.00000000000000000000	0.00000000000000000000	0.00000000000000000000	0.00000000000000000000
111.00000000000000000000	0.00000000000000000000	4185.12792968750000000000	4159.48730468750000000000	4184.10253906250000000000	4133.84619140625000000000	4176.92285156250000000000	4152.30761718750000000000	4142.05126953125000000000	4143.58984375000000000000	4162.05126953125000000000	4155.89746093750000000000	4148.20507812500000000000	4058.46142578125000000000	4166.66650390625000000000	4153.33300781250000000000	3327.00000000000000000000	10249.00000000000000000000	10228.00000000000000000000	0.00000000000000000000	0.00000000000000000000	0.00000000000000000000	3079.00000000000000000000	273.00000000000000000000	0.00000000000000000000	0.00000000000000000000	0.00000000000000000000	0.00000000000000000000	0.00000000000000000000	0.00000000000000000000	0.00000000000000000000	0.00000000000000000000	0.00000000000000000000	0.00000000000000000000	0.00000000000000000000	0.00000000000000000000	0.00000000000000000000	0.00000000000000000000	0.00000000000000000000	0.00000000000000000000
112.00000000000000000000	0.00000000000000000000	4163.58984375000000000000	4166.15380859375000000000	4186.15380859375000000000	4158.97412109375000000000	4192.30761718750000000000	4171.79492187500000000000	4164.10253906250000000000	4158.97412109375000000000	4174.35888671875000000000	4151.28173828125000000000	4155.38427734375000000000	4065.64086914062500000000	4180.00000000000000000000	4172.82031250000000000000	2674.00000000000000000000	10249.00000000000000000000	10228.00000000000000000000	0.00000000000000000000	0.00000000000000000000	0.00000000000000000000	3079.00000000000000000000	281.00000000000000000000	0.00000000000000000000	0.00000000000000000000	0.00000000000000000000	0.00000000000000000000	0.00000000000000000000	0.00000000000000000000	0.00000000000000000000	0.00000000000000000000	0.00000000000000000000	0.00000000000000000000	0.00000000000000000000	0.00000000000000000000	0.00000000000000000000	0.00000000000000000000	0.00000000000000000000	0.00000000000000000000
113.00000000000000000000	0.00000000000000000000	4175.89746093750000000000	4162.05126953125000000000	4188.20507812500000000000	4161.02539062500000000000	4166.66650390625000000000	4174.35888671875000000000	4171.28173828125000000000	4163.07666015625000000000	4168.71777343750000000000	4137.94873046875000000000	4157.94873046875000000000	4070.25634765625000000000	4165.64111328125000000000	4169.23046875000000000000	2610.00000000000000000000	10252.00000000000000000000	10229.00000000000000000000	0.00000000000000000000	0.00000000000000000000	0.00000000000000000000	3079.00000000000000000000	288.00000000000000000000	0.00000000000000000000	0.00000000000000000000	0.00000000000000000000	0.00000000000000000000	0.00000000000000000000	0.00000000000000000000	0.00000000000000000000	0.00000000000000000000	0.00000000000000000000	0.00000000000000000000	0.00000000000000000000	0.00000000000000000000	0.00000000000000000000	0.00000000000000000000	0.00000000000000000000	0.00000000000000000000
114.00000000000000000000	0.00000000000000000000	4181.53857421875000000000	4175.38427734375000000000	4194.87158203125000000000	4168.20507812500000000000	4185.12792968750000000000	4183.07666015625000000000	4176.92285156250000000000	4166.15380859375000000000	4174.87158203125000000000	4164.10253906250000000000	4172.30761718750000000000	4075.89721679687500000000	4171.28173828125000000000	4171.79492187500000000000	3492.00000000000000000000	10252.00000000000000000000	10229.00000000000000000000	0.00000000000000000000	0.00000000000000000000	0.00000000000000000000	3079.00000000000000000000	295.00000000000000000000	0.00000000000000000000	0.00000000000000000000	0.00000000000000000000	0.00000000000000000000	0.00000000000000000000	0.00000000000000000000	0.00000000000000000000	0.00000000000000000000	0.00000000000000000000	0.00000000000000000000	0.00000000000000000000	0.00000000000000000000	0.00000000000000000000	0.00000000000000000000	0.00000000000000000000	0.00000000000000000000
115.00000000000000000000	0.00000000000000000000	4158.97412109375000000000	4183.07666015625000000000	4188.71777343750000000000	4182.05126953125000000000	4211.28173828125000000000	4183.58984375000000000000	4181.02539062500000000000	4181.02539062500000000000	4189.74365234375000000000	4188.20507812500000000000	4176.92285156250000000000	4078.46142578125000000000	4181.53857421875000000000	4185.12792968750000000000	3327.00000000000000000000	10249.00000000000000000000	10229.00000000000000000000	0.00000000000000000000	0.00000000000000000000	0.00000000000000000000	3079.00000000000000000000	303.00000000000000000000	0.00000000000000000000	0.00000000000000000000	0.00000000000000000000	0.00000000000000000000	0.00000000000000000000	0.00000000000000000000	0.00000000000000000000	0.00000000000000000000	0.00000000000000000000	0.00000000000000000000	0.00000000000000000000	0.00000000000000000000	0.00000000000000000000	0.00000000000000000000	0.00000000000000000000	0.00000000000000000000
116.00000000000000000000	0.00000000000000000000	4177.43603515625000000000	4152.82031250000000000000	4193.84619140625000000000	4156.92285156250000000000	4163.58984375000000000000	4156.41015625000000000000	4165.12792968750000000000	4172.30761718750000000000	4172.82031250000000000000	4158.46142578125000000000	4152.82031250000000000000	4064.10253906250000000000	4157.94873046875000000000	4171.28173828125000000000	2674.00000000000000000000	10249.00000000000000000000	10229.00000000000000000000	0.00000000000000000000	0.00000000000000000000	0.00000000000000000000	3079.00000000000000000000	311.00000000000000000000	0.00000000000000000000	0.00000000000000000000	0.00000000000000000000	0.00000000000000000000	0.00000000000000000000	0.00000000000000000000	0.00000000000000000000	0.00000000000000000000	0.00000000000000000000	0.00000000000000000000	0.00000000000000000000	0.00000000000000000000	0.00000000000000000000	0.00000000000000000000	0.00000000000000000000	0.00000000000000000000
117.00000000000000000000	0.00000000000000000000	4167.69238281250000000000	4165.64111328125000000000	4203.58984375000000000000	4155.38427734375000000000	4174.35888671875000000000	4177.43603515625000000000	4185.12792968750000000000	4183.58984375000000000000	4187.69238281250000000000	4161.02539062500000000000	4167.17919921875000000000	4069.23071289062500000000	4177.94873046875000000000	4181.53857421875000000000	2610.00000000000000000000	10246.00000000000000000000	10228.00000000000000000000	0.00000000000000000000	0.00000000000000000000	0.00000000000000000000	3079.00000000000000000000	319.00000000000000000000	0.00000000000000000000	0.00000000000000000000	0.00000000000000000000	0.00000000000000000000	0.00000000000000000000	0.00000000000000000000	0.00000000000000000000	0.00000000000000000000	0.00000000000000000000	0.00000000000000000000	0.00000000000000000000	0.00000000000000000000	0.00000000000000000000	0.00000000000000000000	0.00000000000000000000	0.00000000000000000000
118.00000000000000000000	0.00000000000000000000	4175.38427734375000000000	4158.97412109375000000000	4192.82031250000000000000	4171.79492187500000000000	4185.64111328125000000000	4174.87158203125000000000	4170.76904296875000000000	4163.07666015625000000000	4174.35888671875000000000	4141.53857421875000000000	4155.89746093750000000000	4068.20507812500000000000	4160.51269531250000000000	4164.10253906250000000000	3492.00000000000000000000	10246.00000000000000000000	10228.00000000000000000000	0.00000000000000000000	0.00000000000000000000	0.00000000000000000000	3079.00000000000000000000	327.00000000000000000000	0.00000000000000000000	0.00000000000000000000	0.00000000000000000000	0.00000000000000000000	0.00000000000000000000	0.00000000000000000000	0.00000000000000000000	0.00000000000000000000	0.00000000000000000000	0.00000000000000000000	0.00000000000000000000	0.00000000000000000000	0.00000000000000000000	0.00000000000000000000	0.00000000000000000000	0.00000000000000000000
119.00000000000000000000	0.00000000000000000000	4174.35888671875000000000	4157.94873046875000000000	4181.02539062500000000000	4165.12792968750000000000	4176.92285156250000000000	4164.10253906250000000000	4151.28173828125000000000	4143.07666015625000000000	4156.92285156250000000000	4135.89746093750000000000	4140.51269531250000000000	4050.76904296875000000000	4142.56396484375000000000	4151.79492187500000000000	3327.00000000000000000000	10247.00000000000000000000	10227.00000000000000000000	0.00000000000000000000	0.00000000000000000000	0.00000000000000000000	3079.00000000000000000000	336.00000000000000000000	0.00000000000000000000	0.00000000000000000000	0.00000000000000000000	0.00000000000000000000	0.00000000000000000000	0.00000000000000000000	0.00000000000000000000	0.00000000000000000000	0.00000000000000000000	0.00000000000000000000	0.00000000000000000000	0.00000000000000000000	0.00000000000000000000	0.00000000000000000000	0.00000000000000000000	0.00000000000000000000
120.00000000000000000000	0.00000000000000000000	4158.46142578125000000000	4190.25634765625000000000	4182.05126953125000000000	4171.79492187500000000000	4192.82031250000000000000	4170.25634765625000000000	4158.97412109375000000000	4157.43603515625000000000	4175.38427734375000000000	4172.30761718750000000000	4172.82031250000000000000	4061.53833007812500000000	4177.94873046875000000000	4185.64111328125000000000	2674.00000000000000000000	10247.00000000000000000000	10227.00000000000000000000	0.00000000000000000000	0.00000000000000000000	0.00000000000000000000	3079.00000000000000000000	344.00000000000000000000	0.00000000000000000000	0.00000000000000000000	0.00000000000000000000	0.00000000000000000000	0.00000000000000000000	0.00000000000000000000	0.00000000000000000000	0.00000000000000000000	0.00000000000000000000	0.00000000000000000000	0.00000000000000000000	0.00000000000000000000	0.00000000000000000000	0.00000000000000000000	0.00000000000000000000	0.00000000000000000000
121.00000000000000000000	0.00000000000000000000	4183.07666015625000000000	4175.38427734375000000000	4190.76904296875000000000	4179.48730468750000000000	4178.97412109375000000000	4154.87158203125000000000	4150.76904296875000000000	4151.28173828125000000000	4168.71777343750000000000	4156.41015625000000000000	4169.74365234375000000000	4071.28198242187500000000	4170.76904296875000000000	4188.71777343750000000000	2610.00000000000000000000	10249.00000000000000000000	10231.00000000000000000000	0.00000000000000000000	0.00000000000000000000	0.00000000000000000000	3079.00000000000000000000	351.00000000000000000000	0.00000000000000000000	0.00000000000000000000	0.00000000000000000000	0.00000000000000000000	0.00000000000000000000	0.00000000000000000000	0.00000000000000000000	0.00000000000000000000	0.00000000000000000000	0.00000000000000000000	0.00000000000000000000	0.00000000000000000000	0.00000000000000000000	0.00000000000000000000	0.00000000000000000000	0.00000000000000000000
122.00000000000000000000	0.00000000000000000000	4166.15380859375000000000	4150.25634765625000000000	4182.56396484375000000000	4166.66650390625000000000	4168.71777343750000000000	4169.23046875000000000000	4164.61523437500000000000	4156.41015625000000000000	4173.33300781250000000000	4148.20507812500000000000	4152.30761718750000000000	4060.00000000000000000000	4155.89746093750000000000	4168.71777343750000000000	3492.00000000000000000000	10249.00000000000000000000	10231.00000000000000000000	0.00000000000000000000	0.00000000000000000000	0.00000000000000000000	3079.00000000000000000000	358.00000000000000000000	0.00000000000000000000	0.00000000000000000000	0.00000000000000000000	0.00000000000000000000	0.00000000000000000000	0.00000000000000000000	0.00000000000000000000	0.00000000000000000000	0.00000000000000000000	0.00000000000000000000	0.00000000000000000000	0.00000000000000000000	0.00000000000000000000	0.00000000000000000000	0.00000000000000000000	0.00000000000000000000
123.00000000000000000000	0.00000000000000000000	4171.28173828125000000000	4136.41015625000000000000	4171.79492187500000000000	4143.58984375000000000000	4156.92285156250000000000	4163.07666015625000000000	4155.89746093750000000000	4142.05126953125000000000	4160.00000000000000000000	4139.48730468750000000000	4142.56396484375000000000	4050.25634765625000000000	4149.23046875000000000000	4143.58984375000000000000	3327.00000000000000000000	10250.00000000000000000000	10231.00000000000000000000	0.00000000000000000000	0.00000000000000000000	0.00000000000000000000	3079.00000000000000000000	366.00000000000000000000	0.00000000000000000000	0.00000000000000000000	0.00000000000000000000	0.00000000000000000000	0.00000000000000000000	0.00000000000000000000	0.00000000000000000000	0.00000000000000000000	0.00000000000000000000	0.00000000000000000000	0.00000000000000000000	0.00000000000000000000	0.00000000000000000000	0.00000000000000000000	0.00000000000000000000	0.00000000000000000000
124.00000000000000000000	0.00000000000000000000	4180.51269531250000000000	4152.82031250000000000000	4175.89746093750000000000	4147.17919921875000000000	4171.28173828125000000000	4155.38427734375000000000	4160.00000000000000000000	4148.71777343750000000000	4161.02539062500000000000	4130.25634765625000000000	4143.58984375000000000000	4058.46142578125000000000	4157.43603515625000000000	4158.46142578125000000000	2674.00000000000000000000	10250.00000000000000000000	10231.00000000000000000000	0.00000000000000000000	0.00000000000000000000	0.00000000000000000000	3079.00000000000000000000	374.00000000000000000000	0.00000000000000000000	0.00000000000000000000	0.00000000000000000000	0.00000000000000000000	0.00000000000000000000	0.00000000000000000000	0.00000000000000000000	0.00000000000000000000	0.00000000000000000000	0.00000000000000000000	0.00000000000000000000	0.00000000000000000000	0.00000000000000000000	0.00000000000000000000	0.00000000000000000000	0.00000000000000000000
125.00000000000000000000	0.00000000000000000000	4156.92285156250000000000	4175.89746093750000000000	4172.82031250000000000000	4186.66650390625000000000	4198.46142578125000000000	4176.41015625000000000000	4188.71777343750000000000	4186.15380859375000000000	4193.84619140625000000000	4156.92285156250000000000	4168.71777343750000000000	4067.17944335937500000000	4172.82031250000000000000	4184.61523437500000000000	2610.00000000000000000000	10249.00000000000000000000	10231.00000000000000000000	0.00000000000000000000	0.00000000000000000000	0.00000000000000000000	3079.00000000000000000000	382.00000000000000000000	0.00000000000000000000	0.00000000000000000000	0.00000000000000000000	0.00000000000000000000	0.00000000000000000000	0.00000000000000000000	0.00000000000000000000	0.00000000000000000000	0.00000000000000000000	0.00000000000000000000	0.00000000000000000000	0.00000000000000000000	0.00000000000000000000	0.00000000000000000000	0.00000000000000000000	0.00000000000000000000
126.00000000000000000000	0.00000000000000000000	4183.07666015625000000000	4172.82031250000000000000	4182.05126953125000000000	4192.82031250000000000000	4179.48730468750000000000	4171.79492187500000000000	4175.89746093750000000000	4174.35888671875000000000	4186.66650390625000000000	4167.69238281250000000000	4176.92285156250000000000	4065.64086914062500000000	4166.15380859375000000000	4175.38427734375000000000	3492.00000000000000000000	10249.00000000000000000000	10231.00000000000000000000	0.00000000000000000000	0.00000000000000000000	0.00000000000000000000	3079.00000000000000000000	390.00000000000000000000	0.00000000000000000000	0.00000000000000000000	0.00000000000000000000	0.00000000000000000000	0.00000000000000000000	0.00000000000000000000	0.00000000000000000000	0.00000000000000000000	0.00000000000000000000	0.00000000000000000000	0.00000000000000000000	0.00000000000000000000	0.00000000000000000000	0.00000000000000000000	0.00000000000000000000	0.00000000000000000000
127.00000000000000000000	0.00000000000000000000	4173.33300781250000000000	4183.58984375000000000000	4184.10253906250000000000	4182.05126953125000000000	4187.17919921875000000000	4176.41015625000000000000	4177.94873046875000000000	4180.51269531250000000000	4193.33300781250000000000	4175.89746093750000000000	4163.58984375000000000000	4076.41015625000000000000	4176.92285156250000000000	4187.17919921875000000000	52.00000000000000000000	10249.00000000000000000000	10230.00000000000000000000	0.00000000000000000000	0.00000000000000000000	0.00000000000000000000	3079.00000000000000000000	399.00000000000000000000	0.00000000000000000000	0.00000000000000000000	0.00000000000000000000	0.00000000000000000000	0.00000000000000000000	0.00000000000000000000	0.00000000000000000000	0.00000000000000000000	0.00000000000000000000	0.00000000000000000000	0.00000000000000000000	0.00000000000000000000	0.00000000000000000000	0.00000000000000000000	0.00000000000000000000	0.00000000000000000000
0.00000000000000000000	0.00000000000000000000	4173.33300781250000000000	4169.23046875000000000000	4170.25634765625000000000	4182.05126953125000000000	4202.05126953125000000000	4175.89746093750000000000	4169.74365234375000000000	4173.84619140625000000000	4187.17919921875000000000	4165.12792968750000000000	4154.35888671875000000000	4078.97436523437500000000	4157.43603515625000000000	4186.66650390625000000000	2513.00000000000000000000	10249.00000000000000000000	10230.00000000000000000000	0.00000000000000000000	0.00000000000000000000	0.00000000000000000000	3079.00000000000000000000	407.00000000000000000000	4.00000000000000000000	0.00000000000000000000	0.00000000000000000000	0.00000000000000000000	0.00000000000000000000	0.00000000000000000000	0.00000000000000000000	0.00000000000000000000	0.00000000000000000000	0.00000000000000000000	0.00000000000000000000	0.00000000000000000000	0.00000000000000000000	0.00000000000000000000	0.00000000000000000000	0.00000000000000000000
1.00000000000000000000	0.00000000000000000000	4181.53857421875000000000	4153.33300781250000000000	4167.69238281250000000000	4165.64111328125000000000	4190.25634765625000000000	4171.79492187500000000000	4146.15380859375000000000	4141.53857421875000000000	4167.17919921875000000000	4141.02539062500000000000	4167.69238281250000000000	4065.12817382812500000000	4140.51269531250000000000	4168.71777343750000000000	2388.00000000000000000000	10250.00000000000000000000	10228.00000000000000000000	0.00000000000000000000	0.00000000000000000000	0.00000000000000000000	3079.00000000000000000000	415.00000000000000000000	4.00000000000000000000	4.00000000000000000000	0.00000000000000000000	0.00000000000000000000	0.00000000000000000000	0.00000000000000000000	0.00000000000000000000	0.00000000000000000000	0.00000000000000000000	0.00000000000000000000	0.00000000000000000000	0.00000000000000000000	0.00000000000000000000	0.00000000000000000000	0.00000000000000000000	0.00000000000000000000
2.00000000000000000000	0.00000000000000000000	4153.33300781250000000000	4170.76904296875000000000	4162.05126953125000000000	4157.94873046875000000000	4182.05126953125000000000	4170.25634765625000000000	4153.84619140625000000000	4145.64111328125000000000	4171.79492187500000000000	4131.28173828125000000000	4169.74365234375000000000	4060.51269531250000000000	4158.97412109375000000000	4165.64111328125000000000	1423.00000000000000000000	10250.00000000000000000000	10228.00000000000000000000	0.00000000000000000000	0.00000000000000000000	0.00000000000000000000	3079.00000000000000000000	423.00000000000000000000	4.00000000000000000000	4.00000000000000000000	4.00000000000000000000	0.00000000000000000000	0.00000000000000000000	0.00000000000000000000	0.00000000000000000000	0.00000000000000000000	0.00000000000000000000	0.00000000000000000000	0.00000000000000000000	0.00000000000000000000	0.00000000000000000000	0.00000000000000000000	4.00000000000000000000	0.00000000000000000000
3.00000000000000000000	0.00000000000000000000	4177.94873046875000000000	4168.20507812500000000000	4175.38427734375000000000	4176.92285156250000000000	4171.79492187500000000000	4155.38427734375000000000	4163.58984375000000000000	4154.35888671875000000000	4160.00000000000000000000	4118.46142578125000000000	4155.89746093750000000000	4064.10253906250000000000	4151.79492187500000000000	4165.12792968750000000000	3435.00000000000000000000	10250.00000000000000000000	10227.00000000000000000000	0.00000000000000000000	0.00000000000000000000	0.00000000000000000000	3079.00000000000000000000	431.00000000000000000000	4.00000000000000000000	4.00000000000000000000	4.00000000000000000000	4.00000000000000000000	0.00000000000000000000	0.00000000000000000000	0.00000000000000000000	0.00000000000000000000	0.00000000000000000000	0.00000000000000000000	0.00000000000000000000	0.00000000000000000000	0.00000000000000000000	0.00000000000000000000	4.00000000000000000000	4.00000000000000000000
4.00000000000000000000	0.00000000000000000000	4169.74365234375000000000	4166.15380859375000000000	4189.23046875000000000000	4190.25634765625000000000	4186.15380859375000000000	4170.76904296875000000000	4185.12792968750000000000	4175.38427734375000000000	4177.94873046875000000000	4146.66650390625000000000	4171.28173828125000000000	4077.43579101562500000000	4166.15380859375000000000	4184.10253906250000000000	3518.00000000000000000000	10250.00000000000000000000	10227.00000000000000000000	0.00000000000000000000	0.00000000000000000000	0.00000000000000000000	3079.00000000000000000000	439.00000000000000000000	4.00000000000000000000	4.00000000000000000000	4.00000000000000000000	4.00000000000000000000	4.00000000000000000000	0.00000000000000000000	0.00000000000000000000	0.00000000000000000000	0.00000000000000000000	0.00000000000000000000	0.00000000000000000000	0.00000000000000000000	0.00000000000000000000	0.00000000000000000000	4.00000000000000000000	4.00000000000000000000
5.00000000000000000000	0.00000000000000000000	4165.64111328125000000000	4164.61523437500000000000	4187.69238281250000000000	4183.07666015625000000000	4196.41015625000000000000	4182.56396484375000000000	4189.74365234375000000000	4190.25634765625000000000	4202.05126953125000000000	4168.71777343750000000000	4167.17919921875000000000	4086.15380859375000000000	4175.89746093750000000000	4177.43603515625000000000	3406.00000000000000000000	10250.00000000000000000000	10226.00000000000000000000	0.00000000000000000000	0.00000000000000000000	0.00000000000000000000	3079.00000000000000000000	447.00000000000000000000	4.00000000000000000000	4.00000000000000000000	4.00000000000000000000	4.00000000000000000000	4.00000000000000000000	4.00000000000000000000	0.00000000000000000000	0.00000000000000000000	0.00000000000000000000	0.00000000000000000000	0.00000000000000000000	0.00000000000000000000	0.00000000000000000000	0.00000000000000000000	4.00000000000000000000	4.00000000000000000000
6.00000000000000000000	0.00000000000000000000	4184.10253906250000000000	4183.07666015625000000000	4188.71777343750000000000	4190.76904296875000000000	4207.17919921875000000000	4192.30761718750000000000	4193.84619140625000000000	4196.41015625000000000000	4201.53857421875000000000	4162.56396484375000000000	4160.51269531250000000000	4084.10253906250000000000	4167.69238281250000000000	4163.07666015625000000000	3467.00000000000000000000	10250.00000000000000000000	10226.00000000000000000000	0.00000000000000000000	0.00000000000000000000	0.00000000000000000000	3079.00000000000000000000	455.00000000000000000000	4.00000000000000000000	4.00000000000000000000	4.00000000000000000000	4.00000000000000000000	4.00000000000000000000	4.00000000000000000000	4.00000000000000000000	0.00000000000000000000	0.00000000000000000000	0.00000000000000000000	0.00000000000000000000	0.00000000000000000000	0.00000000000000000000	0.00000000000000000000	4.00000000000000000000	4.00000000000000000000
7.00000000000000000000	0.00000000000000000000	4150.76904296875000000000	4189.74365234375000000000	4168.71777343750000000000	4173.84619140625000000000	4186.66650390625000000000	4186.15380859375000000000	4184.61523437500000000000	4177.94873046875000000000	4183.07666015625000000000	4140.00000000000000000000	4156.92285156250000000000	4072.82031250000000000000	4158.46142578125000000000	4158.97412109375000000000	3369.00000000000000000000	10249.00000000000000000000	10225.00000000000000000000	0.00000000000000000000	0.00000000000000000000	0.00000000000000000000	3079.00000000000000000000	462.00000000000000000000	4.00000000000000000000	4.00000000000000000000	4.00000000000000000000	4.00000000000000000000	4.00000000000000000000	4.00000000000000000000	4.00000000000000000000	4.00000000000000000000	0.00000000000000000000	0.00000000000000000000	0.00000000000000000000	0.00000000000000000000	0.00000000000000000000	0.00000000000000000000	4.00000000000000000000	4.00000000000000000000
8.00000000000000000000	0.00000000000000000000	4161.53857421875000000000	4137.43603515625000000000	4164.10253906250000000000	4136.41015625000000000000	4132.30761718750000000000	4134.87158203125000000000	4132.30761718750000000000	4120.51269531250000000000	4142.05126953125000000000	4089.23071289062500000000	4118.97412109375000000000	4055.89721679687500000000	4126.15380859375000000000	4127.17919921875000000000	3414.00000000000000000000	10249.00000000000000000000	10225.00000000000000000000	0.00000000000000000000	0.00000000000000000000	0.00000000000000000000	3079.00000000000000000000	470.00000000000000000000	4.00000000000000000000	4.00000000000000000000	4.00000000000000000000	4.00000000000000000000	4.00000000000000000000	4.00000000000000000000	4.00000000000000000000	4.00000000000000000000	4.00000000000000000000	0.00000000000000000000	0.00000000000000000000	0.00000000000000000000	0.00000000000000000000	0.00000000000000000000	4.00000000000000000000	4.00000000000000000000
9.00000000000000000000	0.00000000000000000000	4169.74365234375000000000	4163.58984375000000000000	4191.28173828125000000000	4178.97412109375000000000	4198.97412109375000000000	4163.58984375000000000000	4157.94873046875000000000	4143.07666015625000000000	4177.43603515625000000000	4120.51269531250000000000	4158.97412109375000000000	4077.43579101562500000000	4166.15380859375000000000	4151.28173828125000000000	3111.00000000000000000000	10249.00000000000000000000	10226.00000000000000000000	0.00000000000000000000	0.00000000000000000000	0.00000000000000000000	3079.00000000000000000000	477.00000000000000000000	4.00000000000000000000	4.00000000000000000000	4.00000000000000000000	4.00000000000000000000	4.00000000000000000000	4.00000000000000000000	4.00000000000000000000	4.00000000000000000000	4.00000000000000000000	4.00000000000000000000	0.00000000000000000000	0.00000000000000000000	0.00000000000000000000	0.00000000000000000000	4.00000000000000000000	4.00000000000000000000
10.00000000000000000000	0.00000000000000000000	4170.25634765625000000000	4203.58984375000000000000	4197.94873046875000000000	4213.84619140625000000000	4244.10253906250000000000	4200.00000000000000000000	4185.12792968750000000000	4178.46142578125000000000	4206.66650390625000000000	4156.41015625000000000000	4199.48730468750000000000	4108.71777343750000000000	4196.41015625000000000000	4187.69238281250000000000	3471.00000000000000000000	10249.00000000000000000000	10226.00000000000000000000	0.00000000000000000000	0.00000000000000000000	0.00000000000000000000	3079.00000000000000000000	485.00000000000000000000	4.00000000000000000000	4.00000000000000000000	4.00000000000000000000	4.00000000000000000000	4.00000000000000000000	4.00000000000000000000	4.00000000000000000000	4.00000000000000000000	4.00000000000000000000	4.00000000000000000000	4.00000000000000000000	0.00000000000000000000	0.00000000000000000000	0.00000000000000000000	4.00000000000000000000	4.00000000000000000000
11.00000000000000000000	0.00000000000000000000	4175.89746093750000000000	4169.74365234375000000000	4184.10253906250000000000	4174.87158203125000000000	4179.48730468750000000000	4167.17919921875000000000	4153.84619140625000000000	4153.84619140625000000000	4168.71777343750000000000	4114.87158203125000000000	4148.71777343750000000000	4098.97412109375000000000	4152.82031250000000000000	4166.66650390625000000000	3317.00000000000000000000	10246.00000000000000000000	10226.00000000000000000000	0.00000000000000000000	0.00000000000000000000	0.00000000000000000000	3079.00000000000000000000	492.00000000000000000000	4.00000000000000000000	4.00000000000000000000	4.00000000000000000000	4.00000000000000000000	4.00000000000000000000	4.00000000000000000000	4.00000000000000000000	4.00000000000000000000	4.00000000000000000000	4.00000000000000000000	4.00000000000000000000	4.00000000000000000000	0.00000000000000000000	0.00000000000000000000	4.00000000000000000000	4.00000000000000000000
12.00000000000000000000	0.00000000000000000000	4151.79492187500000000000	4168.20507812500000000000	4175.38427734375000000000	4171.28173828125000000000	4173.33300781250000000000	4167.17919921875000000000	4164.61523437500000000000	4152.82031250000000000000	4169.23046875000000000000	4107.17919921875000000000	4141.02539062500000000000	4087.17944335937500000000	4148.20507812500000000000	4153.84619140625000000000	2656.00000000000000000000	10246.00000000000000000000	10226.00000000000000000000	0.00000000000000000000	0.00000000000000000000	0.00000000000000000000	3079.00000000000000000000	501.00000000000000000000	4.00000000000000000000	4.00000000000000000000	4.00000000000000000000	4.00000000000000000000	4.00000000000000000000	4.00000000000000000000	4.00000000000000000000	4.00000000000000000000	4.00000000000000000000	4.00000000000000000000	4.00000000000000000000	4.00000000000000000000	4.00000000000000000000	0.00000000000000000000	4.00000000000000000000	4.00000000000000000000
13.00000000000000000000	0.00000000000000000000	4173.84619140625000000000	4169.74365234375000000000	4184.61523437500000000000	4182.56396484375000000000	4176.92285156250000000000	4170.25634765625000000000	4170.25634765625000000000	4144.10253906250000000000	4167.17919921875000000000	4100.51269531250000000000	4148.71777343750000000000	4087.17944335937500000000	4143.58984375000000000000	4142.05126953125000000000	2608.00000000000000000000	10245.00000000000000000000	10226.00000000000000000000	0.00000000000000000000	0.00000000000000000000	0.00000000000000000000	3079.00000000000000000000	509.00000000000000000000	4.00000000000000000000	4.00000000000000000000	4.00000000000000000000	4.00000000000000000000	4.00000000000000000000	4.00000000000000000000	4.00000000000000000000	4.00000000000000000000	4.00000000000000000000	4.00000000000000000000	4.00000000000000000000	4.00000000000000000000	4.00000000000000000000	4.00000000000000000000	4.00000000000000000000	4.00000000000000000000
14.00000000000000000000	0.00000000000000000000	4170.76904296875000000000	4171.79492187500000000000	4188.20507812500000000000	4167.17919921875000000000	4173.84619140625000000000	4172.82031250000000000000	4171.28173828125000000000	4149.74365234375000000000	4170.25634765625000000000	4090.25634765625000000000	4141.53857421875000000000	4091.79467773437500000000	4149.74365234375000000000	4150.25634765625000000000	3471.00000000000000000000	10245.00000000000000000000	10226.00000000000000000000	0.00000000000000000000	0.00000000000000000000	0.00000000000000000000	3079.00000000000000000000	517.00000000000000000000	4.00000000000000000000	4.00000000000000000000	4.00000000000000000000	4.00000000000000000000	4.00000000000000000000	4.00000000000000000000	4.00000000000000000000	4.00000000000000000000	4.00000000000000000000	4.00000000000000000000	4.00000000000000000000	4.00000000000000000000	4.00000000000000000000	4.00000000000000000000	4.00000000000000000000	4.00000000000000000000
15.00000000000000000000	0.00000000000000000000	4162.05126953125000000000	4165.64111328125000000000	4177.94873046875000000000	4174.87158203125000000000	4184.61523437500000000000	4174.87158203125000000000	4176.92285156250000000000	4167.17919921875000000000	4178.97412109375000000000	4095.38452148437500000000	4154.35888671875000000000	4094.35888671875000000000	4167.69238281250000000000	4168.71777343750000000000	3317.00000000000000000000	10246.00000000000000000000	10228.00000000000000000000	0.00000000000000000000	0.00000000000000000000	0.00000000000000000000	3079.00000000000000000000	526.00000000000000000000	4.00000000000000000000	4.00000000000000000000	4.00000000000000000000	4.00000000000000000000	4.00000000000000000000	4.00000000000000000000	4.00000000000000000000	4.00000000000000000000	4.00000000000000000000	4.00000000000000000000	4.00000000000000000000	4.00000000000000000000	4.00000000000000000000	4.00000000000000000000	4.00000000000000000000	4.00000000000000000000
16.00000000000000000000	0.00000000000000000000	4184.61523437500000000000	4158.97412109375000000000	4175.38427734375000000000	4190.76904296875000000000	4186.66650390625000000000	4172.82031250000000000000	4176.92285156250000000000	4161.02539062500000000000	4167.69238281250000000000	4101.53857421875000000000	4170.76904296875000000000	4094.87158203125000000000	4164.61523437500000000000	4174.35888671875000000000	0.00000000000000000000	10246.00000000000000000000	10228.00000000000000000000	0.00000000000000000000	0.00000000000000000000	0.00000000000000000000	3079.00000000000000000000	534.00000000000000000000	4.00000000000000000000	4.00000000000000000000	4.00000000000000000000	4.00000000000000000000	4.00000000000000000000	4.00000000000000000000	4.00000000000000000000	4.00000000000000000000	4.00000000000000000000	4.00000000000000000000	4.00000000000000000000	4.00000000000000000000	4.00000000000000000000	4.00000000000000000000	4.00000000000000000000	4.00000000000000000000
17.00000000000000000000	0.00000000000000000000	4165.64111328125000000000	4184.61523437500000000000	4174.35888671875000000000	4172.82031250000000000000	4200.51269531250000000000	4192.82031250000000000000	4187.17919921875000000000	4165.64111328125000000000	4177.43603515625000000000	4123.58984375000000000000	4175.38427734375000000000	4106.15380859375000000000	4177.43603515625000000000	4184.10253906250000000000	0.00000000000000000000	10247.00000000000000000000	10227.00000000000000000000	0.00000000000000000000	0.00000000000000000000	0.00000000000000000000	3079.00000000000000000000	541.00000000000000000000	4.00000000000000000000	4.00000000000000000000	4.00000000000000000000	4.00000000000000000000	4.00000000000000000000	4.00000000000000000000	4.00000000000000000000	4.00000000000000000000	4.00000000000000000000	4.00000000000000000000	4.00000000000000000000	4.00000000000000000000	4.00000000000000000000	4.00000000000000000000	4.00000000000000000000	4.00000000000000000000
18.00000000000000000000	0.00000000000000000000	4184.10253906250000000000	4178.97412109375000000000	4182.56396484375000000000	4164.61523437500000000000	4181.02539062500000000000	4174.35888671875000000000	4166.15380859375000000000	4157.43603515625000000000	4174.87158203125000000000	4115.89746093750000000000	4157.43603515625000000000	4110.76904296875000000000	4172.82031250000000000000	4172.30761718750000000000	0.00000000000000000000	10247.00000000000000000000	10227.00000000000000000000	0.00000000000000000000	0.00000000000000000000	0.00000000000000000000	3079.00000000000000000000	548.00000000000000000000	4.00000000000000000000	4.00000000000000000000	4.00000000000000000000	4.00000000000000000000	4.00000000000000000000	4.00000000000000000000	4.00000000000000000000	4.00000000000000000000	4.00000000000000000000	4.00000000000000000000	4.00000000000000000000	4.00000000000000000000	4.00000000000000000000	4.00000000000000000000	4.00000000000000000000	4.00000000000000000000
19.00000000000000000000	0.00000000000000000000	4181.53857421875000000000	4172.82031250000000000000	4180.51269531250000000000	4186.15380859375000000000	4163.07666015625000000000	4157.43603515625000000000	4158.97412109375000000000	4166.15380859375000000000	4181.53857421875000000000	4118.97412109375000000000	4170.25634765625000000000	4108.20507812500000000000	4184.10253906250000000000	4181.53857421875000000000	0.00000000000000000000	10247.00000000000000000000	10228.00000000000000000000	0.00000000000000000000	0.00000000000000000000	0.00000000000000000000	3079.00000000000000000000	556.00000000000000000000	4.00000000000000000000	4.00000000000000000000	4.00000000000000000000	4.00000000000000000000	4.00000000000000000000	4.00000000000000000000	4.00000000000000000000	4.00000000000000000000	4.00000000000000000000	4.00000000000000000000	4.00000000000000000000	4.00000000000000000000	4.00000000000000000000	4.00000000000000000000	4.00000000000000000000	4.00000000000000000000
20.00000000000000000000	0.00000000000000000000	4159.48730468750000000000	4173.33300781250000000000	4158.46142578125000000000	4196.92285156250000000000	4167.69238281250000000000	4162.56396484375000000000	4166.15380859375000000000	4176.92285156250000000000	4181.53857421875000000000	4126.66650390625000000000	4189.23046875000000000000	4110.25634765625000000000	4201.02539062500000000000	4191.79492187500000000000	0.00000000000000000000	10247.00000000000000000000	10228.00000000000000000000	0.00000000000000000000	0.00000000000000000000	0.00000000000000000000	3079.00000000000000000000	565.00000000000000000000	4.00000000000000000000	4.00000000000000000000	4.00000000000000000000	4.00000000000000000000	4.00000000000000000000	4.00000000000000000000	4.00000000000000000000	4.00000000000000000000	4.00000000000000000000	4.00000000000000000000	4.00000000000000000000	4.00000000000000000000	4.00000000000000000000	4.00000000000000000000	4.00000000000000000000	4.00000000000000000000
21.00000000000000000000	0.00000000000000000000	4183.07666015625000000000	4171.28173828125000000000	4166.15380859375000000000	4181.02539062500000000000	4177.43603515625000000000	4170.25634765625000000000	4166.66650390625000000000	4163.58984375000000000000	4165.64111328125000000000	4111.79492187500000000000	4180.51269531250000000000	4112.30761718750000000000	4192.30761718750000000000	4175.89746093750000000000	0.00000000000000000000	10247.00000000000000000000	10228.00000000000000000000	0.00000000000000000000	0.00000000000000000000	0.00000000000000000000	3079.00000000000000000000	573.00000000000000000000	4.00000000000000000000	4.00000000000000000000	4.00000000000000000000	4.00000000000000000000	4.00000000000000000000	4.00000000000000000000	4.00000000000000000000	4.00000000000000000000	4.00000000000000000000	4.00000000000000000000	4.00000000000000000000	4.00000000000000000000	4.00000000000000000000	4.00000000000000000000	4.00000000000000000000	4.00000000000000000000
22.00000000000000000000	0.00000000000000000000	4171.28173828125000000000	4176.41015625000000000000	4183.58984375000000000000	4161.02539062500000000000	4201.53857421875000000000	4190.25634765625000000000	4186.15380859375000000000	4173.84619140625000000000	4190.76904296875000000000	4135.38427734375000000000	4183.58984375000000000000	4118.46142578125000000000	4196.41015625000000000000	4185.64111328125000000000	0.00000000000000000000	10247.00000000000000000000	10228.00000000000000000000	0.00000000000000000000	0.00000000000000000000	0.00000000000000000000	3079.00000000000000000000	581.00000000000000000000	4.00000000000000000000	4.00000000000000000000	4.00000000000000000000	4.00000000000000000000	4.00000000000000000000	4.00000000000000000000	4.00000000000000000000	4.00000000000000000000	4.00000000000000000000	4.00000000000000000000	4.00000000000000000000	4.00000000000000000000	4.00000000000000000000	4.00000000000000000000	4.00000000000000000000	4.00000000000000000000
23.00000000000000000000	0.00000000000000000000	4182.56396484375000000000	4163.07666015625000000000	4180.51269531250000000000	4169.74365234375000000000	4189.74365234375000000000	4173.84619140625000000000	4173.84619140625000000000	4168.71777343750000000000	4191.79492187500000000000	4144.61523437500000000000	4176.41015625000000000000	4119.48730468750000000000	4192.82031250000000000000	4193.84619140625000000000	0.00000000000000000000	10248.00000000000000000000	10225.00000000000000000000	0.00000000000000000000	0.00000000000000000000	0.00000000000000000000	3079.00000000000000000000	590.00000000000000000000	4.00000000000000000000	4.00000000000000000000	4.00000000000000000000	4.00000000000000000000	4.00000000000000000000	4.00000000000000000000	4.00000000000000000000	4.00000000000000000000	4.00000000000000000000	4.00000000000000000000	4.00000000000000000000	4.00000000000000000000	4.00000000000000000000	4.00000000000000000000	4.00000000000000000000	4.00000000000000000000
24.00000000000000000000	0.00000000000000000000	4177.43603515625000000000	4183.58984375000000000000	4165.12792968750000000000	4195.38427734375000000000	4185.64111328125000000000	4171.28173828125000000000	4173.33300781250000000000	4176.92285156250000000000	4186.15380859375000000000	4142.05126953125000000000	4173.33300781250000000000	4107.69238281250000000000	4204.10253906250000000000	4187.17919921875000000000	0.00000000000000000000	10248.00000000000000000000	10225.00000000000000000000	0.00000000000000000000	0.00000000000000000000	0.00000000000000000000	3079.00000000000000000000	597.00000000000000000000	4.00000000000000000000	4.00000000000000000000	4.00000000000000000000	4.00000000000000000000	4.00000000000000000000	4.00000000000000000000	4.00000000000000000000	4.00000000000000000000	4.00000000000000000000	4.00000000000000000000	4.00000000000000000000	4.00000000000000000000	4.00000000000000000000	4.00000000000000000000	4.00000000000000000000	4.00000000000000000000
25.00000000000000000000	0.00000000000000000000	4156.92285156250000000000	4195.89746093750000000000	4154.87158203125000000000	4187.17919921875000000000	4190.25634765625000000000	4188.71777343750000000000	4186.15380859375000000000	4185.64111328125000000000	4185.12792968750000000000	4142.05126953125000000000	4181.53857421875000000000	4093.84594726562500000000	4198.97412109375000000000	4171.28173828125000000000	0.00000000000000000000	10249.00000000000000000000	10226.00000000000000000000	0.00000000000000000000	0.00000000000000000000	0.00000000000000000000	3079.00000000000000000000	604.00000000000000000000	4.00000000000000000000	4.00000000000000000000	4.00000000000000000000	4.00000000000000000000	4.00000000000000000000	4.00000000000000000000	4.00000000000000000000	4.00000000000000000000	4.00000000000000000000	4.00000000000000000000	4.00000000000000000000	4.00000000000000000000	4.00000000000000000000	4.00000000000000000000	4.00000000000000000000	4.00000000000000000000
26.00000000000000000000	0.00000000000000000000	4185.12792968750000000000	4161.53857421875000000000	4166.15380859375000000000	4162.56396484375000000000	4170.76904296875000000000	4175.38427734375000000000	4163.07666015625000000000	4157.94873046875000000000	4154.87158203125000000000	4120.51269531250000000000	4178.97412109375000000000	4086.66650390625000000000	4173.33300781250000000000	4163.07666015625000000000	0.00000000000000000000	10249.00000000000000000000	10226.00000000000000000000	0.00000000000000000000	0.00000000000000000000	0.00000000000000000000	3079.00000000000000000000	612.00000000000000000000	4.00000000000000000000	4.00000000000000000000	4.00000000000000000000	4.00000000000000000000	4.00000000000000000000	4.00000000000000000000	4.00000000000000000000	4.00000000000000000000	4.00000000000000000000	4.00000000000000000000	4.00000000000000000000	4.00000000000000000000	4.00000000000000000000	4.00000000000000000000	4.00000000000000000000	4.00000000000000000000
27.00000000000000000000	0.00000000000000000000	4163.58984375000000000000	4155.38427734375000000000	4158.46142578125000000000	4170.76904296875000000000	4185.12792968750000000000	4176.92285156250000000000	4166.66650390625000000000	4167.17919921875000000000	4160.51269531250000000000	4131.79492187500000000000	4185.64111328125000000000	4093.84594726562500000000	4196.92285156250000000000	4180.00000000000000000000	0.00000000000000000000	10249.00000000000000000000	10227.00000000000000000000	0.00000000000000000000	0.00000000000000000000	0.00000000000000000000	3079.00000000000000000000	620.00000000000000000000	4.00000000000000000000	4.00000000000000000000	4.00000000000000000000	4.00000000000000000000	4.00000000000000000000	4.00000000000000000000	4.00000000000000000000	4.00000000000000000000	4.00000000000000000000	4.00000000000000000000	4.00000000000000000000	4.00000000000000000000	4.00000000000000000000	4.00000000000000000000	4.00000000000000000000	4.00000000000000000000
28.00000000000000000000	0.00000000000000000000	4170.25634765625000000000	4163.58984375000000000000	4149.23046875000000000000	4174.35888671875000000000	4188.71777343750000000000	4169.74365234375000000000	4168.20507812500000000000	4166.66650390625000000000	4160.51269531250000000000	4142.05126953125000000000	4170.76904296875000000000	4095.89721679687500000000	4194.87158203125000000000	4172.82031250000000000000	0.00000000000000000000	10249.00000000000000000000	10227.00000000000000000000	0.00000000000000000000	0.00000000000000000000	0.00000000000000000000	3079.00000000000000000000	628.00000000000000000000	4.00000000000000000000	4.00000000000000000000	4.00000000000000000000	4.00000000000000000000	4.00000000000000000000	4.00000000000000000000	4.00000000000000000000	4.00000000000000000000	4.00000000000000000000	4.00000000000000000000	4.00000000000000000000	4.00000000000000000000	4.00000000000000000000	4.00000000000000000000	4.00000000000000000000	4.00000000000000000000
29.00000000000000000000	0.00000000000000000000	4187.17919921875000000000	4188.71777343750000000000	4164.61523437500000000000	4169.74365234375000000000	4187.17919921875000000000	4175.89746093750000000000	4170.25634765625000000000	4162.56396484375000000000	4154.35888671875000000000	4151.28173828125000000000	4160.00000000000000000000	4089.74340820312500000000	4187.69238281250000000000	4175.38427734375000000000	0.00000000000000000000	10248.00000000000000000000	10227.00000000000000000000	0.00000000000000000000	0.00000000000000000000	0.00000000000000000000	3079.00000000000000000000	636.00000000000000000000	4.00000000000000000000	4.00000000000000000000	4.00000000000000000000	4.00000000000000000000	4.00000000000000000000	4.00000000000000000000	4.00000000000000000000	4.00000000000000000000	4.00000000000000000000	4.00000000000000000000	4.00000000000000000000	4.00000000000000000000	4.00000000000000000000	4.00000000000000000000	4.00000000000000000000	4.00000000000000000000
30.00000000000000000000	0.00000000000000000000	4163.58984375000000000000	4191.79492187500000000000	4159.48730468750000000000	4174.35888671875000000000	4173.84619140625000000000	4176.92285156250000000000	4170.76904296875000000000	4169.74365234375000000000	4150.76904296875000000000	4141.53857421875000000000	4171.79492187500000000000	4080.51269531250000000000	4192.82031250000000000000	4176.41015625000000000000	0.00000000000000000000	10248.00000000000000000000	10227.00000000000000000000	0.00000000000000000000	0.00000000000000000000	0.00000000000000000000	3079.00000000000000000000	645.00000000000000000000	4.00000000000000000000	4.00000000000000000000	4.00000000000000000000	4.00000000000000000000	4.00000000000000000000	4.00000000000000000000	4.00000000000000000000	4.00000000000000000000	4.00000000000000000000	4.00000000000000000000	4.00000000000000000000	4.00000000000000000000	4.00000000000000000000	4.00000000000000000000	4.00000000000000000000	4.00000000000000000000
31.00000000000000000000	0.00000000000000000000	4182.05126953125000000000	4156.92285156250000000000	4156.41015625000000000000	4161.02539062500000000000	4156.41015625000000000000	4149.74365234375000000000	4151.28173828125000000000	4149.23046875000000000000	4130.25634765625000000000	4117.94873046875000000000	4181.53857421875000000000	4071.79467773437500000000	4176.92285156250000000000	4158.97412109375000000000	0.00000000000000000000	10248.00000000000000000000	10227.00000000000000000000	0.00000000000000000000	0.00000000000000000000	0.00000000000000000000	3079.00000000000000000000	652.00000000000000000000	4.00000000000000000000	4.00000000000000000000	4.00000000000000000000	4.00000000000000000000	4.00000000000000000000	4.00000000000000000000	4.00000000000000000000	4.00000000000000000000	4.00000000000000000000	4.00000000000000000000	4.00000000000000000000	4.00000000000000000000	4.00000000000000000000	4.00000000000000000000	4.00000000000000000000	4.00000000000000000000
32.00000000000000000000	0.00000000000000000000	4173.84619140625000000000	4172.30761718750000000000	4164.61523437500000000000	4166.15380859375000000000	4207.69238281250000000000	4174.87158203125000000000	4178.46142578125000000000	4166.66650390625000000000	4161.02539062500000000000	4165.12792968750000000000	4198.46142578125000000000	4090.76904296875000000000	4212.30761718750000000000	4192.82031250000000000000	0.00000000000000000000	10248.00000000000000000000	10227.00000000000000000000	0.00000000000000000000	0.00000000000000000000	0.00000000000000000000	3079.00000000000000000000	659.00000000000000000000	4.00000000000000000000	4.00000000000000000000	4.00000000000000000000	4.00000000000000000000	4.00000000000000000000	4.00000000000000000000	4.00000000000000000000	4.00000000000000000000	4.00000000000000000000	4.00000000000000000000	4.00000000000000000000	4.00000000000000000000	4.00000000000000000000	4.00000000000000000000	4.00000000000000000000	4.00000000000000000000
33.00000000000000000000	0.00000000000000000000	4175.38427734375000000000	4172.82031250000000000000	4154.35888671875000000000	4180.51269531250000000000	4201.53857421875000000000	4181.53857421875000000000	4175.38427734375000000000	4174.35888671875000000000	4169.74365234375000000000	4171.28173828125000000000	4184.61523437500000000000	4101.02539062500000000000	4216.92285156250000000000	4192.30761718750000000000	0.00000000000000000000	10247.00000000000000000000	10228.00000000000000000000	0.00000000000000000000	0.00000000000000000000	0.00000000000000000000	3079.00000000000000000000	667.00000000000000000000	4.00000000000000000000	4.00000000000000000000	4.00000000000000000000	4.00000000000000000000	4.00000000000000000000	4.00000000000000000000	4.00000000000000000000	4.00000000000000000000	4.00000000000000000000	4.00000000000000000000	4.00000000000000000000	4.00000000000000000000	4.00000000000000000000	4.00000000000000000000	4.00000000000000000000	4.00000000000000000000
34.00000000000000000000	0.00000000000000000000	4183.58984375000000000000	4168.71777343750000000000	4145.12792968750000000000	4185.12792968750000000000	4170.25634765625000000000	4172.30761718750000000000	4157.43603515625000000000	4172.30761718750000000000	4160.51269531250000000000	4148.20507812500000000000	4177.94873046875000000000	4086.66650390625000000000	4190.25634765625000000000	4163.58984375000000000000	0.00000000000000000000	10247.00000000000000000000	10228.00000000000000000000	0.00000000000000000000	0.00000000000000000000	0.00000000000000000000	3079.00000000000000000000	674.00000000000000000000	4.00000000000000000000	4.00000000000000000000	4.00000000000000000000	4.00000000000000000000	4.00000000000000000000	4.00000000000000000000	4.00000000000000000000	4.00000000000000000000	4.00000000000000000000	4.00000000000000000000	4.00000000000000000000	4.00000000000000000000	4.00000000000000000000	4.00000000000000000000	4.00000000000000000000	4.00000000000000000000
35.00000000000000000000	0.00000000000000000000	4167.17919921875000000000	4196.92285156250000000000	4149.23046875000000000000	4188.71777343750000000000	4191.28173828125000000000	4182.56396484375000000000	4172.82031250000000000000	4186.66650390625000000000	4177.94873046875000000000	4182.56396484375000000000	4186.66650390625000000000	4077.94873046875000000000	4198.46142578125000000000	4174.35888671875000000000	0.00000000000000000000	10248.00000000000000000000	10230.00000000000000000000	0.00000000000000000000	0.00000000000000000000	0.00000000000000000000	3079.00000000000000000000	683.00000000000000000000	4.00000000000000000000	4.00000000000000000000	4.00000000000000000000	4.00000000000000000000	4.00000000000000000000	4.00000000000000000000	4.00000000000000000000	4.00000000000000000000	4.00000000000000000000	4.00000000000000000000	4.00000000000000000000	4.00000000000000000000	4.00000000000000000000	4.00000000000000000000	4.00000000000000000000	4.00000000000000000000
36.00000000000000000000	0.00000000000000000000	4184.61523437500000000000	4185.12792968750000000000	4162.56396484375000000000	4177.43603515625000000000	4175.89746093750000000000	4162.05126953125000000000	4160.51269531250000000000	4160.51269531250000000000	4145.64111328125000000000	4168.71777343750000000000	4158.97412109375000000000	4068.71777343750000000000	4180.51269531250000000000	4169.23046875000000000000	0.00000000000000000000	10248.00000000000000000000	10230.00000000000000000000	0.00000000000000000000	0.00000000000000000000	0.00000000000000000000	3079.00000000000000000000	691.00000000000000000000	4.00000000000000000000	4.00000000000000000000	4.00000000000000000000	4.00000000000000000000	4.00000000000000000000	4.00000000000000000000	4.00000000000000000000	4.00000000000000000000	4.00000000000000000000	4.00000000000000000000	4.00000000000000000000	4.00000000000000000000	4.00000000000000000000	4.00000000000000000000	4.00000000000000000000	4.00000000000000000000
37.00000000000000000000	0.00000000000000000000	4165.12792968750000000000	4173.84619140625000000000	4166.15380859375000000000	4172.30761718750000000000	4180.51269531250000000000	4162.56396484375000000000	4157.94873046875000000000	4154.35888671875000000000	4130.76904296875000000000	4140.51269531250000000000	4178.97412109375000000000	4068.71777343750000000000	4174.87158203125000000000	4171.79492187500000000000	0.00000000000000000000	10250.00000000000000000000	10230.00000000000000000000	0.00000000000000000000	0.00000000000000000000	0.00000000000000000000	3079.00000000000000000000	699.00000000000000000000	4.00000000000000000000	4.00000000000000000000	4.00000000000000000000	4.00000000000000000000	4.00000000000000000000	4.00000000000000000000	4.00000000000000000000	4.00000000000000000000	4.00000000000000000000	4.00000000000000000000	4.00000000000000000000	4.00000000000000000000	4.00000000000000000000	4.00000000000000000000	4.00000000000000000000	4.00000000000000000000
38.00000000000000000000	0.00000000000000000000	4164.10253906250000000000	4154.87158203125000000000	4165.12792968750000000000	4168.71777343750000000000	4188.71777343750000000000	4164.10253906250000000000	4152.82031250000000000000	4152.30761718750000000000	4135.89746093750000000000	4138.97412109375000000000	4200.00000000000000000000	4062.56396484375000000000	4180.00000000000000000000	4164.10253906250000000000	0.00000000000000000000	10250.00000000000000000000	10230.00000000000000000000	0.00000000000000000000	0.00000000000000000000	0.00000000000000000000	3079.00000000000000000000	707.00000000000000000000	4.00000000000000000000	4.00000000000000000000	4.00000000000000000000	4.00000000000000000000	4.00000000000000000000	4.00000000000000000000	4.00000000000000000000	4.00000000000000000000	4.00000000000000000000	4.00000000000000000000	4.00000000000000000000	4.00000000000000000000	4.00000000000000000000	4.00000000000000000000	4.00000000000000000000	4.00000000000000000000
39.00000000000000000000	0.00000000000000000000	4177.94873046875000000000	4152.30761718750000000000	4163.07666015625000000000	4169.23046875000000000000	4182.56396484375000000000	4174.35888671875000000000	4163.07666015625000000000	4147.69238281250000000000	4137.94873046875000000000	4138.97412109375000000000	4163.58984375000000000000	4055.38452148437500000000	4179.48730468750000000000	4150.25634765625000000000	0.00000000000000000000	10249.00000000000000000000	10230.00000000000000000000	0.00000000000000000000	0.00000000000000000000	0.00000000000000000000	3079.00000000000000000000	714.00000000000000000000	4.00000000000000000000	4.00000000000000000000	4.00000000000000000000	4.00000000000000000000	4.00000000000000000000	4.00000000000000000000	4.00000000000000000000	4.00000000000000000000	4.00000000000000000000	4.00000000000000000000	4.00000000000000000000	4.00000000000000000000	4.00000000000000000000	4.00000000000000000000	4.00000000000000000000	4.00000000000000000000
40.00000000000000000000	0.00000000000000000000	4158.46142578125000000000	4177.43603515625000000000	4146.15380859375000000000	4168.20507812500000000000	4189.74365234375000000000	4190.25634765625000000000	4188.20507812500000000000	4162.56396484375000000000	4145.64111328125000000000	4145.64111328125000000000	4153.84619140625000000000	4065.64086914062500000000	4175.89746093750000000000	4154.87158203125000000000	0.00000000000000000000	10249.00000000000000000000	10230.00000000000000000000	0.00000000000000000000	0.00000000000000000000	0.00000000000000000000	3079.00000000000000000000	722.00000000000000000000	4.00000000000000000000	4.00000000000000000000	4.00000000000000000000	4.00000000000000000000	4.00000000000000000000	4.00000000000000000000	4.00000000000000000000	4.00000000000000000000	4.00000000000000000000	4.00000000000000000000	4.00000000000000000000	4.00000000000000000000	4.00000000000000000000	4.00000000000000000000	4.00000000000000000000	4.00000000000000000000
41.00000000000000000000	0.00000000000000000000	4184.61523437500000000000	4160.00000000000000000000	4154.87158203125000000000	4154.87158203125000000000	4170.76904296875000000000	4167.17919921875000000000	4173.84619140625000000000	4148.20507812500000000000	4120.00000000000000000000	4148.20507812500000000000	4163.58984375000000000000	4069.23071289062500000000	4157.94873046875000000000	4147.17919921875000000000	0.00000000000000000000	10249.00000000000000000000	10230.00000000000000000000	0.00000000000000000000	0.00000000000000000000	0.00000000000000000000	3079.00000000000000000000	729.00000000000000000000	4.00000000000000000000	4.00000000000000000000	4.00000000000000000000	4.00000000000000000000	4.00000000000000000000	4.00000000000000000000	4.00000000000000000000	4.00000000000000000000	4.00000000000000000000	4.00000000000000000000	4.00000000000000000000	4.00000000000000000000	4.00000000000000000000	4.00000000000000000000	4.00000000000000000000	4.00000000000000000000
42.00000000000000000000	0.00000000000000000000	4176.92285156250000000000	4167.17919921875000000000	4168.71777343750000000000	4164.10253906250000000000	4181.02539062500000000000	4171.28173828125000000000	4177.43603515625000000000	4156.92285156250000000000	4136.92285156250000000000	4167.69238281250000000000	4169.23046875000000000000	4074.87158203125000000000	4182.05126953125000000000	4163.07666015625000000000	0.00000000000000000000	10249.00000000000000000000	10230.00000000000000000000	0.00000000000000000000	0.00000000000000000000	0.00000000000000000000	3079.00000000000000000000	737.00000000000000000000	4.00000000000000000000	4.00000000000000000000	4.00000000000000000000	4.00000000000000000000	4.00000000000000000000	4.00000000000000000000	4.00000000000000000000	4.00000000000000000000	4.00000000000000000000	4.00000000000000000000	4.00000000000000000000	4.00000000000000000000	4.00000000000000000000	4.00000000000000000000	4.00000000000000000000	4.00000000000000000000
43.00000000000000000000	0.00000000000000000000	4171.28173828125000000000	4185.12792968750000000000	4163.07666015625000000000	4184.10253906250000000000	4199.48730468750000000000	4173.33300781250000000000	4174.35888671875000000000	4173.33300781250000000000	4162.56396484375000000000	4174.87158203125000000000	4180.51269531250000000000	4092.82031250000000000000	4194.35888671875000000000	4186.15380859375000000000	0.00000000000000000000	10248.00000000000000000000	10228.00000000000000000000	0.00000000000000000000	0.00000000000000000000	0.00000000000000000000	3079.00000000000000000000	745.00000000000000000000	4.00000000000000000000	4.00000000000000000000	4.00000000000000000000	4.00000000000000000000	4.00000000000000000000	4.00000000000000000000	4.00000000000000000000	4.00000000000000000000	4.00000000000000000000	4.00000000000000000000	4.00000000000000000000	4.00000000000000000000	4.00000000000000000000	4.00000000000000000000	4.00000000000000000000	4.00000000000000000000
44.00000000000000000000	0.00000000000000000000	4191.28173828125000000000	4176.41015625000000000000	4162.56396484375000000000	4200.51269531250000000000	4198.97412109375000000000	4162.56396484375000000000	4161.53857421875000000000	4177.94873046875000000000	4151.28173828125000000000	4176.92285156250000000000	4212.82031250000000000000	4103.07666015625000000000	4194.87158203125000000000	4193.33300781250000000000	0.00000000000000000000	10248.00000000000000000000	10228.00000000000000000000	0.00000000000000000000	0.00000000000000000000	0.00000000000000000000	3079.00000000000000000000	753.00000000000000000000	4.00000000000000000000	4.00000000000000000000	4.00000000000000000000	4.00000000000000000000	4.00000000000000000000	4.00000000000000000000	4.00000000000000000000	4.00000000000000000000	4.00000000000000000000	4.00000000000000000000	4.00000000000000000000	4.00000000000000000000	4.00000000000000000000	4.00000000000000000000	4.00000000000000000000	4.00000000000000000000
45.00000000000000000000	0.00000000000000000000	4167.17919921875000000000	4180.00000000000000000000	4144.61523437500000000000	4201.53857421875000000000	4195.38427734375000000000	4170.76904296875000000000	4168.71777343750000000000	4188.20507812500000000000	4148.71777343750000000000	4185.12792968750000000000	4210.25634765625000000000	4097.94873046875000000000	4203.58984375000000000000	4182.56396484375000000000	0.00000000000000000000	10248.00000000000000000000	10229.00000000000000000000	0.00000000000000000000	0.00000000000000000000	0.00000000000000000000	3079.00000000000000000000	761.00000000000000000000	4.00000000000000000000	4.00000000000000000000	4.00000000000000000000	4.00000000000000000000	4.00000000000000000000	4.00000000000000000000	4.00000000000000000000	4.00000000000000000000	4.00000000000000000000	4.00000000000000000000	4.00000000000000000000	4.00000000000000000000	4.00000000000000000000	4.00000000000000000000	4.00000000000000000000	4.00000000000000000000
46.00000000000000000000	0.00000000000000000000	4181.53857421875000000000	4174.35888671875000000000	4133.33300781250000000000	4167.69238281250000000000	4174.87158203125000000000	4166.15380859375000000000	4153.33300781250000000000	4169.23046875000000000000	4135.89746093750000000000	4154.35888671875000000000	4155.89746093750000000000	4089.74340820312500000000	4162.05126953125000000000	4157.94873046875000000000	0.00000000000000000000	10248.00000000000000000000	10229.00000000000000000000	0.00000000000000000000	0.00000000000000000000	0.00000000000000000000	3079.00000000000000000000	769.00000000000000000000	4.00000000000000000000	4.00000000000000000000	4.00000000000000000000	4.00000000000000000000	4.00000000000000000000	4.00000000000000000000	4.00000000000000000000	4.00000000000000000000	4.00000000000000000000	4.00000000000000000000	4.00000000000000000000	4.00000000000000000000	4.00000000000000000000	4.00000000000000000000	4.00000000000000000000	4.00000000000000000000
47.00000000000000000000	0.00000000000000000000	4170.25634765625000000000	4168.71777343750000000000	4132.30761718750000000000	4145.12792968750000000000	4178.97412109375000000000	4175.89746093750000000000	4152.30761718750000000000	4160.00000000000000000000	4134.87158203125000000000	4151.79492187500000000000	4157.94873046875000000000	4082.56396484375000000000	4156.41015625000000000000	4163.07666015625000000000	0.00000000000000000000	10249.00000000000000000000	10229.00000000000000000000	0.00000000000000000000	0.00000000000000000000	0.00000000000000000000	3079.00000000000000000000	777.00000000000000000000	4.00000000000000000000	4.00000000000000000000	4.00000000000000000000	4.00000000000000000000	4.00000000000000000000	4.00000000000000000000	4.00000000000000000000	4.00000000000000000000	4.00000000000000000000	4.00000000000000000000	4.00000000000000000000	4.00000000000000000000	4.00000000000000000000	4.00000000000000000000	4.00000000000000000000	4.00000000000000000000
48.00000000000000000000	0.00000000000000000000	4153.84619140625000000000	4136.92285156250000000000	4117.43603515625000000000	4150.25634765625000000000	4160.51269531250000000000	4167.17919921875000000000	4148.71777343750000000000	4144.10253906250000000000	4114.87158203125000000000	4147.69238281250000000000	4169.23046875000000000000	4071.28198242187500000000	4168.71777343750000000000	4153.33300781250000000000	0.00000000000000000000	10249.00000000000000000000	10229.00000000000000000000	0.00000000000000000000	0.00000000000000000000	0.00000000000000000000	3079.00000000000000000000	784.00000000000000000000	4.00000000000000000000	4.00000000000000000000	4.00000000000000000000	4.00000000000000000000	4.00000000000000000000	4.00000000000000000000	4.00000000000000000000	4.00000000000000000000	4.00000000000000000000	4.00000000000000000000	4.00000000000000000000	4.00000000000000000000	4.00000000000000000000	4.00000000000000000000	4.00000000000000000000	4.00000000000000000000
49.00000000000000000000	0.00000000000000000000	4177.94873046875000000000	4127.17919921875000000000	4123.58984375000000000000	4162.56396484375000000000	4157.43603515625000000000	4162.05126953125000000000	4157.43603515625000000000	4148.71777343750000000000	4106.66650390625000000000	4132.82031250000000000000	4154.35888671875000000000	4084.10253906250000000000	4163.58984375000000000000	4148.71777343750000000000	0.00000000000000000000	10250.00000000000000000000	10230.00000000000000000000	0.00000000000000000000	0.00000000000000000000	0.00000000000000000000	3079.00000000000000000000	792.00000000000000000000	4.00000000000000000000	4.00000000000000000000	4.00000000000000000000	4.00000000000000000000	4.00000000000000000000	4.00000000000000000000	4.00000000000000000000	4.00000000000000000000	4.00000000000000000000	4.00000000000000000000	4.00000000000000000000	4.00000000000000000000	4.00000000000000000000	4.00000000000000000000	4.00000000000000000000	4.00000000000000000000
50.00000000000000000000	0.00000000000000000000	4171.79492187500000000000	4183.58984375000000000000	4140.00000000000000000000	4182.56396484375000000000	4203.58984375000000000000	4196.92285156250000000000	4203.58984375000000000000	4195.89746093750000000000	4155.38427734375000000000	4172.30761718750000000000	4180.51269531250000000000	4120.51269531250000000000	4197.94873046875000000000	4189.74365234375000000000	0.00000000000000000000	10250.00000000000000000000	10230.00000000000000000000	0.00000000000000000000	0.00000000000000000000	0.00000000000000000000	3079.00000000000000000000	801.00000000000000000000	4.00000000000000000000	4.00000000000000000000	4.00000000000000000000	4.00000000000000000000	4.00000000000000000000	4.00000000000000000000	4.00000000000000000000	4.00000000000000000000	4.00000000000000000000	4.00000000000000000000	4.00000000000000000000	4.00000000000000000000	4.00000000000000000000	4.00000000000000000000	4.00000000000000000000	4.00000000000000000000
51.00000000000000000000	0.00000000000000000000	4194.35888671875000000000	4185.64111328125000000000	4155.38427734375000000000	4181.53857421875000000000	4187.17919921875000000000	4183.58984375000000000000	4199.48730468750000000000	4178.97412109375000000000	4151.28173828125000000000	4176.92285156250000000000	4197.94873046875000000000	4135.38427734375000000000	4200.51269531250000000000	4191.28173828125000000000	0.00000000000000000000	10250.00000000000000000000	10230.00000000000000000000	0.00000000000000000000	0.00000000000000000000	0.00000000000000000000	3079.00000000000000000000	808.00000000000000000000	4.00000000000000000000	4.00000000000000000000	4.00000000000000000000	4.00000000000000000000	4.00000000000000000000	4.00000000000000000000	4.00000000000000000000	4.00000000000000000000	4.00000000000000000000	4.00000000000000000000	4.00000000000000000000	4.00000000000000000000	4.00000000000000000000	4.00000000000000000000	4.00000000000000000000	4.00000000000000000000
52.00000000000000000000	0.00000000000000000000	4186.15380859375000000000	4169.74365234375000000000	4164.61523437500000000000	4160.51269531250000000000	4180.51269531250000000000	4173.33300781250000000000	4192.30761718750000000000	4167.69238281250000000000	4144.10253906250000000000	4173.84619140625000000000	4210.25634765625000000000	4138.46142578125000000000	4199.48730468750000000000	4191.28173828125000000000	0.00000000000000000000	10250.00000000000000000000	10230.00000000000000000000	0.00000000000000000000	0.00000000000000000000	0.00000000000000000000	3079.00000000000000000000	816.00000000000000000000	4.00000000000000000000	4.00000000000000000000	4.00000000000000000000	4.00000000000000000000	4.00000000000000000000	4.00000000000000000000	4.00000000000000000000	4.00000000000000000000	4.00000000000000000000	4.00000000000000000000	4.00000000000000000000	4.00000000000000000000	4.00000000000000000000	4.00000000000000000000	4.00000000000000000000	4.00000000000000000000
53.00000000000000000000	0.00000000000000000000	4170.25634765625000000000	4169.74365234375000000000	4162.05126953125000000000	4158.46142578125000000000	4188.20507812500000000000	4168.71777343750000000000	4176.92285156250000000000	4183.07666015625000000000	4158.46142578125000000000	4187.17919921875000000000	4207.69238281250000000000	4146.66650390625000000000	4205.64111328125000000000	4199.48730468750000000000	0.00000000000000000000	10249.00000000000000000000	10229.00000000000000000000	0.00000000000000000000	0.00000000000000000000	0.00000000000000000000	3079.00000000000000000000	823.00000000000000000000	4.00000000000000000000	4.00000000000000000000	4.00000000000000000000	4.00000000000000000000	4.00000000000000000000	4.00000000000000000000	4.00000000000000000000	4.00000000000000000000	4.00000000000000000000	4.00000000000000000000	4.00000000000000000000	4.00000000000000000000	4.00000000000000000000	4.00000000000000000000	4.00000000000000000000	4.00000000000000000000
54.00000000000000000000	0.00000000000000000000	4191.79492187500000000000	4169.23046875000000000000	4163.58984375000000000000	4174.87158203125000000000	4169.23046875000000000000	4151.28173828125000000000	4146.15380859375000000000	4176.92285156250000000000	4155.89746093750000000000	4174.35888671875000000000	4181.53857421875000000000	4138.46142578125000000000	4206.15380859375000000000	4187.69238281250000000000	0.00000000000000000000	10249.00000000000000000000	10229.00000000000000000000	0.00000000000000000000	0.00000000000000000000	0.00000000000000000000	3079.00000000000000000000	832.00000000000000000000	4.00000000000000000000	4.00000000000000000000	4.00000000000000000000	4.00000000000000000000	4.00000000000000000000	4.00000000000000000000	4.00000000000000000000	4.00000000000000000000	4.00000000000000000000	4.00000000000000000000	4.00000000000000000000	4.00000000000000000000	4.00000000000000000000	4.00000000000000000000	4.00000000000000000000	4.00000000000000000000
55.00000000000000000000	0.00000000000000000000	4171.28173828125000000000	4188.20507812500000000000	4160.00000000000000000000	4187.17919921875000000000	4190.25634765625000000000	4184.61523437500000000000	4170.76904296875000000000	4203.58984375000000000000	4188.71777343750000000000	4192.30761718750000000000	4206.15380859375000000000	4122.05126953125000000000	4230.76904296875000000000	4202.05126953125000000000	0.00000000000000000000	10250.00000000000000000000	10229.00000000000000000000	0.00000000000000000000	0.00000000000000000000	0.00000000000000000000	3079.00000000000000000000	840.00000000000000000000	4.00000000000000000000	4.00000000000000000000	4.00000000000000000000	4.00000000000000000000	4.00000000000000000000	4.00000000000000000000	4.00000000000000000000	4.00000000000000000000	4.00000000000000000000	4.00000000000000000000	4.00000000000000000000	4.00000000000000000000	4.00000000000000000000	4.00000000000000000000	4.00000000000000000000	4.00000000000000000000
56.00000000000000000000	0.00000000000000000000	4185.64111328125000000000	4177.43603515625000000000	4157.94873046875000000000	4185.64111328125000000000	4195.89746093750000000000	4192.30761718750000000000	4180.51269531250000000000	4208.20507812500000000000	4198.46142578125000000000	4201.53857421875000000000	4213.84619140625000000000	4096.41015625000000000000	4208.20507812500000000000	4192.82031250000000000000	0.00000000000000000000	10250.00000000000000000000	10229.00000000000000000000	0.00000000000000000000	0.00000000000000000000	0.00000000000000000000	3079.00000000000000000000	848.00000000000000000000	4.00000000000000000000	4.00000000000000000000	4.00000000000000000000	4.00000000000000000000	4.00000000000000000000	4.00000000000000000000	4.00000000000000000000	4.00000000000000000000	4.00000000000000000000	4.00000000000000000000	4.00000000000000000000	4.00000000000000000000	4.00000000000000000000	4.00000000000000000000	4.00000000000000000000	4.00000000000000000000
57.00000000000000000000	0.00000000000000000000	4186.66650390625000000000	4179.48730468750000000000	4158.97412109375000000000	4182.56396484375000000000	4193.33300781250000000000	4177.94873046875000000000	4187.17919921875000000000	4191.79492187500000000000	4177.94873046875000000000	4182.05126953125000000000	4179.48730468750000000000	4082.05126953125000000000	4182.05126953125000000000	4169.74365234375000000000	0.00000000000000000000	10250.00000000000000000000	10229.00000000000000000000	0.00000000000000000000	0.00000000000000000000	0.00000000000000000000	3079.00000000000000000000	856.00000000000000000000	4.00000000000000000000	4.00000000000000000000	4.00000000000000000000	4.00000000000000000000	4.00000000000000000000	4.00000000000000000000	4.00000000000000000000	4.00000000000000000000	4.00000000000000000000	4.00000000000000000000	4.00000000000000000000	4.00000000000000000000	4.00000000000000000000	4.00000000000000000000	4.00000000000000000000	4.00000000000000000000
58.00000000000000000000	0.00000000000000000000	4167.69238281250000000000	4174.87158203125000000000	4155.89746093750000000000	4157.43603515625000000000	4192.30761718750000000000	4168.20507812500000000000	4193.84619140625000000000	4175.38427734375000000000	4144.61523437500000000000	4145.64111328125000000000	4170.76904296875000000000	4089.74340820312500000000	4175.38427734375000000000	4164.61523437500000000000	0.00000000000000000000	10250.00000000000000000000	10229.00000000000000000000	0.00000000000000000000	0.00000000000000000000	0.00000000000000000000	3079.00000000000000000000	864.00000000000000000000	4.00000000000000000000	4.00000000000000000000	4.00000000000000000000	4.00000000000000000000	4.00000000000000000000	4.00000000000000000000	4.00000000000000000000	4.00000000000000000000	4.00000000000000000000	4.00000000000000000000	4.00000000000000000000	4.00000000000000000000	4.00000000000000000000	4.00000000000000000000	4.00000000000000000000	4.00000000000000000000
59.00000000000000000000	0.00000000000000000000	4183.58984375000000000000	4138.46142578125000000000	4157.43603515625000000000	4124.61523437500000000000	4157.43603515625000000000	4148.71777343750000000000	4159.48730468750000000000	4137.43603515625000000000	4104.10253906250000000000	4112.82031250000000000000	4166.15380859375000000000	4082.05126953125000000000	4156.41015625000000000000	4153.33300781250000000000	0.00000000000000000000	10249.00000000000000000000	10230.00000000000000000000	0.00000000000000000000	0.00000000000000000000	0.00000000000000000000	3079.00000000000000000000	873.00000000000000000000	4.00000000000000000000	4.00000000000000000000	4.00000000000000000000	4.00000000000000000000	4.00000000000000000000	4.00000000000000000000	4.00000000000000000000	4.00000000000000000000	4.00000000000000000000	4.00000000000000000000	4.00000000000000000000	4.00000000000000000000	4.00000000000000000000	4.00000000000000000000	4.00000000000000000000	4.00000000000000000000
60.00000000000000000000	0.00000000000000000000	4164.61523437500000000000	4153.33300781250000000000	4155.89746093750000000000	4157.43603515625000000000	4164.10253906250000000000	4163.07666015625000000000	4157.43603515625000000000	4144.10253906250000000000	4125.12792968750000000000	4146.15380859375000000000	4166.66650390625000000000	4083.07690429687500000000	4176.92285156250000000000	4165.12792968750000000000	0.00000000000000000000	10249.00000000000000000000	10230.00000000000000000000	0.00000000000000000000	0.00000000000000000000	0.00000000000000000000	3079.00000000000000000000	881.00000000000000000000	4.00000000000000000000	4.00000000000000000000	4.00000000000000000000	4.00000000000000000000	4.00000000000000000000	4.00000000000000000000	4.00000000000000000000	4.00000000000000000000	4.00000000000000000000	4.00000000000000000000	4.00000000000000000000	4.00000000000000000000	4.00000000000000000000	4.00000000000000000000	4.00000000000000000000	4.00000000000000000000
61.00000000000000000000	0.00000000000000000000	4176.92285156250000000000	4158.46142578125000000000	4162.05126953125000000000	4187.17919921875000000000	4175.38427734375000000000	4160.51269531250000000000	4163.07666015625000000000	4153.33300781250000000000	4142.56396484375000000000	4164.10253906250000000000	4167.69238281250000000000	4093.33325195312500000000	4186.15380859375000000000	4164.61523437500000000000	0.00000000000000000000	10250.00000000000000000000	10230.00000000000000000000	0.00000000000000000000	0.00000000000000000000	0.00000000000000000000	3079.00000000000000000000	888.00000000000000000000	4.00000000000000000000	4.00000000000000000000	4.00000000000000000000	4.00000000000000000000	4.00000000000000000000	4.00000000000000000000	4.00000000000000000000	4.00000000000000000000	4.00000000000000000000	4.00000000000000000000	4.00000000000000000000	4.00000000000000000000	4.00000000000000000000	4.00000000000000000000	4.00000000000000000000	4.00000000000000000000
62.00000000000000000000	0.00000000000000000000	4173.84619140625000000000	4154.87158203125000000000	4160.00000000000000000000	4165.64111328125000000000	4178.97412109375000000000	4161.02539062500000000000	4167.17919921875000000000	4157.94873046875000000000	4151.28173828125000000000	4157.43603515625000000000	4175.38427734375000000000	4091.28198242187500000000	4176.41015625000000000000	4154.35888671875000000000	0.00000000000000000000	10250.00000000000000000000	10230.00000000000000000000	0.00000000000000000000	0.00000000000000000000	0.00000000000000000000	3079.00000000000000000000	895.00000000000000000000	4.00000000000000000000	4.00000000000000000000	4.00000000000000000000	4.00000000000000000000	4.00000000000000000000	4.00000000000000000000	4.00000000000000000000	4.00000000000000000000	4.00000000000000000000	4.00000000000000000000	4.00000000000000000000	4.00000000000000000000	4.00000000000000000000	4.00000000000000000000	4.00000000000000000000	4.00000000000000000000
63.00000000000000000000	0.00000000000000000000	4154.87158203125000000000	4169.74365234375000000000	4148.71777343750000000000	4161.02539062500000000000	4200.00000000000000000000	4183.07666015625000000000	4186.66650390625000000000	4187.17919921875000000000	4179.48730468750000000000	4168.20507812500000000000	4185.64111328125000000000	4098.97412109375000000000	4168.20507812500000000000	4155.38427734375000000000	0.00000000000000000000	10248.00000000000000000000	10231.00000000000000000000	0.00000000000000000000	0.00000000000000000000	0.00000000000000000000	3079.00000000000000000000	903.00000000000000000000	4.00000000000000000000	4.00000000000000000000	4.00000000000000000000	4.00000000000000000000	4.00000000000000000000	4.00000000000000000000	4.00000000000000000000	4.00000000000000000000	4.00000000000000000000	4.00000000000000000000	4.00000000000000000000	4.00000000000000000000	4.00000000000000000000	4.00000000000000000000	4.00000000000000000000	4.00000000000000000000
64.00000000000000000000	0.00000000000000000000	4186.66650390625000000000	4165.64111328125000000000	4162.05126953125000000000	4171.79492187500000000000	4193.33300781250000000000	4176.41015625000000000000	4190.25634765625000000000	4204.10253906250000000000	4186.15380859375000000000	4170.76904296875000000000	4183.58984375000000000000	4114.35888671875000000000	4174.87158203125000000000	4162.05126953125000000000	2516.00000000000000000000	10248.00000000000000000000	10231.00000000000000000000	0.00000000000000000000	0.00000000000000000000	0.00000000000000000000	3079.00000000000000000000	910.00000000000000000000	4.00000000000000000000	4.00000000000000000000	4.00000000000000000000	4.00000000000000000000	4.00000000000000000000	4.00000000000000000000	4.00000000000000000000	4.00000000000000000000	4.00000000000000000000	4.00000000000000000000	4.00000000000000000000	4.00000000000000000000	4.00000000000000000000	4.00000000000000000000	4.00000000000000000000	4.00000000000000000000
65.00000000000000000000	0.00000000000000000000	4169.74365234375000000000	4153.84619140625000000000	4164.10253906250000000000	4154.35888671875000000000	4156.92285156250000000000	4164.61523437500000000000	4178.97412109375000000000	4191.79492187500000000000	4175.38427734375000000000	4172.30761718750000000000	4185.64111328125000000000	4109.74365234375000000000	4206.15380859375000000000	4169.74365234375000000000	2399.00000000000000000000	10247.00000000000000000000	10230.00000000000000000000	0.00000000000000000000	0.00000000000000000000	0.00000000000000000000	3079.00000000000000000000	917.00000000000000000000	4.00000000000000000000	4.00000000000000000000	4.00000000000000000000	4.00000000000000000000	4.00000000000000000000	4.00000000000000000000	4.00000000000000000000	4.00000000000000000000	4.00000000000000000000	4.00000000000000000000	4.00000000000000000000	4.00000000000000000000	4.00000000000000000000	4.00000000000000000000	4.00000000000000000000	4.00000000000000000000
66.00000000000000000000	0.00000000000000000000	4175.38427734375000000000	4134.87158203125000000000	4162.05126953125000000000	4136.92285156250000000000	4131.28173828125000000000	4151.79492187500000000000	4154.35888671875000000000	4164.61523437500000000000	4150.76904296875000000000	4164.10253906250000000000	4178.97412109375000000000	4103.07666015625000000000	4201.02539062500000000000	4167.69238281250000000000	1425.00000000000000000000	10247.00000000000000000000	10230.00000000000000000000	0.00000000000000000000	0.00000000000000000000	0.00000000000000000000	3079.00000000000000000000	926.00000000000000000000	4.00000000000000000000	4.00000000000000000000	4.00000000000000000000	4.00000000000000000000	4.00000000000000000000	4.00000000000000000000	4.00000000000000000000	4.00000000000000000000	4.00000000000000000000	4.00000000000000000000	4.00000000000000000000	4.00000000000000000000	4.00000000000000000000	4.00000000000000000000	4.00000000000000000000	4.00000000000000000000
67.00000000000000000000	0.00000000000000000000	4192.30761718750000000000	4162.05126953125000000000	4171.79492187500000000000	4169.74365234375000000000	4189.23046875000000000000	4170.25634765625000000000	4176.41015625000000000000	4200.00000000000000000000	4181.53857421875000000000	4187.69238281250000000000	4190.76904296875000000000	4121.53857421875000000000	4208.20507812500000000000	4199.48730468750000000000	3446.00000000000000000000	10247.00000000000000000000	10229.00000000000000000000	0.00000000000000000000	0.00000000000000000000	0.00000000000000000000	3079.00000000000000000000	934.00000000000000000000	4.00000000000000000000	4.00000000000000000000	4.00000000000000000000	4.00000000000000000000	4.00000000000000000000	4.00000000000000000000	4.00000000000000000000	4.00000000000000000000	4.00000000000000000000	4.00000000000000000000	4.00000000000000000000	4.00000000000000000000	4.00000000000000000000	4.00000000000000000000	4.00000000000000000000	4.00000000000000000000
68.00000000000000000000	0.00000000000000000000	4171.79492187500000000000	4182.05126953125000000000	4154.35888671875000000000	4189.23046875000000000000	4223.07666015625000000000	4181.02539062500000000000	4190.25634765625000000000	4210.76904296875000000000	4205.12792968750000000000	4196.92285156250000000000	4203.07666015625000000000	4121.53857421875000000000	4210.25634765625000000000	4197.94873046875000000000	3525.00000000000000000000	10247.00000000000000000000	10229.00000000000000000000	0.00000000000000000000	0.00000000000000000000	0.00000000000000000000	3079.00000000000000000000	942.00000000000000000000	4.00000000000000000000	4.00000000000000000000	4.00000000000000000000	4.00000000000000000000	4.00000000000000000000	4.00000000000000000000	4.00000000000000000000	4.00000000000000000000	4.00000000000000000000	4.00000000000000000000	4.00000000000000000000	4.00000000000000000000	4.00000000000000000000	4.00000000000000000000	4.00000000000000000000	4.00000000000000000000
69.00000000000000000000	0.00000000000000000000	4184.61523437500000000000	4150.76904296875000000000	4145.12792968750000000000	4162.56396484375000000000	4180.51269531250000000000	4160.51269531250000000000	4156.41015625000000000000	4150.25634765625000000000	4151.28173828125000000000	4155.89746093750000000000	4191.28173828125000000000	4093.84594726562500000000	4168.20507812500000000000	4146.66650390625000000000	3388.00000000000000000000	10248.00000000000000000000	10229.00000000000000000000	0.00000000000000000000	0.00000000000000000000	0.00000000000000000000	3079.00000000000000000000	950.00000000000000000000	4.00000000000000000000	4.00000000000000000000	4.00000000000000000000	4.00000000000000000000	4.00000000000000000000	4.00000000000000000000	4.00000000000000000000	4.00000000000000000000	4.00000000000000000000	4.00000000000000000000	4.00000000000000000000	4.00000000000000000000	4.00000000000000000000	4.00000000000000000000	4.00000000000000000000	4.00000000000000000000
70.00000000000000000000	0.00000000000000000000	4164.10253906250000000000	4165.12792968750000000000	4148.71777343750000000000	4172.82031250000000000000	4202.56396484375000000000	4181.02539062500000000000	4173.84619140625000000000	4162.56396484375000000000	4155.38427734375000000000	4172.82031250000000000000	4190.25634765625000000000	4094.87158203125000000000	4177.43603515625000000000	4164.61523437500000000000	3479.00000000000000000000	10248.00000000000000000000	10229.00000000000000000000	0.00000000000000000000	0.00000000000000000000	0.00000000000000000000	3079.00000000000000000000	958.00000000000000000000	4.00000000000000000000	4.00000000000000000000	4.00000000000000000000	4.00000000000000000000	4.00000000000000000000	4.00000000000000000000	4.00000000000000000000	4.00000000000000000000	4.00000000000000000000	4.00000000000000000000	4.00000000000000000000	4.00000000000000000000	4.00000000000000000000	4.00000000000000000000	4.00000000000000000000	4.00000000000000000000
71.00000000000000000000	0.00000000000000000000	4161.02539062500000000000	4164.10253906250000000000	4140.51269531250000000000	4181.53857421875000000000	4186.66650390625000000000	4169.74365234375000000000	4170.25634765625000000000	4170.76904296875000000000	4163.58984375000000000000	4172.30761718750000000000	4156.41015625000000000000	4092.30761718750000000000	4163.07666015625000000000	4165.12792968750000000000	3400.00000000000000000000	10249.00000000000000000000	10229.00000000000000000000	0.00000000000000000000	0.00000000000000000000	0.00000000000000000000	3079.00000000000000000000	965.00000000000000000000	4.00000000000000000000	4.00000000000000000000	4.00000000000000000000	4.00000000000000000000	4.00000000000000000000	4.00000000000000000000	4.00000000000000000000	4.00000000000000000000	4.00000000000000000000	4.00000000000000000000	4.00000000000000000000	4.00000000000000000000	4.00000000000000000000	4.00000000000000000000	4.00000000000000000000	4.00000000000000000000
72.00000000000000000000	0.00000000000000000000	4173.33300781250000000000	4145.64111328125000000000	4145.12792968750000000000	4148.20507812500000000000	4140.51269531250000000000	4151.28173828125000000000	4154.35888671875000000000	4145.12792968750000000000	4142.05126953125000000000	4146.66650390625000000000	4152.82031250000000000000	4080.51269531250000000000	4135.89746093750000000000	4136.92285156250000000000	3426.00000000000000000000	10249.00000000000000000000	10229.00000000000000000000	0.00000000000000000000	0.00000000000000000000	0.00000000000000000000	3079.00000000000000000000	973.00000000000000000000	4.00000000000000000000	4.00000000000000000000	4.00000000000000000000	4.00000000000000000000	4.00000000000000000000	4.00000000000000000000	4.00000000000000000000	4.00000000000000000000	4.00000000000000000000	4.00000000000000000000	4.00000000000000000000	4.00000000000000000000	4.00000000000000000000	4.00000000000000000000	4.00000000000000000000	4.00000000000000000000
73.00000000000000000000	0.00000000000000000000	4160.00000000000000000000	4160.51269531250000000000	4153.84619140625000000000	4140.51269531250000000000	4174.35888671875000000000	4175.38427734375000000000	4182.05126953125000000000	4161.53857421875000000000	4157.43603515625000000000	4164.61523437500000000000	4191.79492187500000000000	4101.02539062500000000000	4161.02539062500000000000	4158.97412109375000000000	3134.00000000000000000000	10249.00000000000000000000	10228.00000000000000000000	0.00000000000000000000	0.00000000000000000000	0.00000000000000000000	3079.00000000000000000000	981.00000000000000000000	4.00000000000000000000	4.00000000000000000000	4.00000000000000000000	4.00000000000000000000	4.00000000000000000000	4.00000000000000000000	4.00000000000000000000	4.00000000000000000000	4.00000000000000000000	4.00000000000000000000	4.00000000000000000000	4.00000000000000000000	4.00000000000000000000	4.00000000000000000000	4.00000000000000000000	4.00000000000000000000
74.00000000000000000000	0.00000000000000000000	4188.20507812500000000000	4167.69238281250000000000	4158.97412109375000000000	4173.33300781250000000000	4192.30761718750000000000	4176.41015625000000000000	4180.51269531250000000000	4167.17919921875000000000	4160.51269531250000000000	4168.71777343750000000000	4172.30761718750000000000	4114.35888671875000000000	4154.87158203125000000000	4170.76904296875000000000	3473.00000000000000000000	10249.00000000000000000000	10228.00000000000000000000	0.00000000000000000000	0.00000000000000000000	0.00000000000000000000	3079.00000000000000000000	989.00000000000000000000	4.00000000000000000000	4.00000000000000000000	4.00000000000000000000	4.00000000000000000000	4.00000000000000000000	4.00000000000000000000	4.00000000000000000000	4.00000000000000000000	4.00000000000000000000	4.00000000000000000000	4.00000000000000000000	4.00000000000000000000	4.00000000000000000000	4.00000000000000000000	4.00000000000000000000	4.00000000000000000000
75.00000000000000000000	0.00000000000000000000	4178.46142578125000000000	4176.41015625000000000000	4158.46142578125000000000	4193.33300781250000000000	4190.25634765625000000000	4184.10253906250000000000	4189.23046875000000000000	4182.56396484375000000000	4179.48730468750000000000	4182.56396484375000000000	4168.20507812500000000000	4113.84619140625000000000	4162.56396484375000000000	4177.94873046875000000000	3292.00000000000000000000	10250.00000000000000000000	10228.00000000000000000000	0.00000000000000000000	0.00000000000000000000	0.00000000000000000000	3079.00000000000000000000	997.00000000000000000000	4.00000000000000000000	4.00000000000000000000	4.00000000000000000000	4.00000000000000000000	4.00000000000000000000	4.00000000000000000000	4.00000000000000000000	4.00000000000000000000	4.00000000000000000000	4.00000000000000000000	4.00000000000000000000	4.00000000000000000000	4.00000000000000000000	4.00000000000000000000	4.00000000000000000000	4.00000000000000000000
76.00000000000000000000	0.00000000000000000000	4175.38427734375000000000	4150.76904296875000000000	4158.97412109375000000000	4170.76904296875000000000	4166.15380859375000000000	4167.69238281250000000000	4188.20507812500000000000	4193.84619140625000000000	4189.74365234375000000000	4185.12792968750000000000	4195.38427734375000000000	4121.53857421875000000000	4182.05126953125000000000	4183.07666015625000000000	2663.00000000000000000000	10250.00000000000000000000	10228.00000000000000000000	0.00000000000000000000	0.00000000000000000000	0.00000000000000000000	3080.00000000000000000000	6.00000000000000000000	4.00000000000000000000	4.00000000000000000000	4.00000000000000000000	4.00000000000000000000	4.00000000000000000000	4.00000000000000000000	4.00000000000000000000	4.00000000000000000000	4.00000000000000000000	4.00000000000000000000	4.00000000000000000000	4.00000000000000000000	4.00000000000000000000	4.00000000000000000000	4.00000000000000000000	4.00000000000000000000
77.00000000000000000000	0.00000000000000000000	4185.64111328125000000000	4132.30761718750000000000	4165.12792968750000000000	4152.82031250000000000000	4147.69238281250000000000	4146.66650390625000000000	4172.30761718750000000000	4189.23046875000000000000	4183.58984375000000000000	4184.61523437500000000000	4197.94873046875000000000	4123.58984375000000000000	4184.61523437500000000000	4178.97412109375000000000	2594.00000000000000000000	10249.00000000000000000000	10229.00000000000000000000	0.00000000000000000000	0.00000000000000000000	0.00000000000000000000	3080.00000000000000000000	14.00000000000000000000	4.00000000000000000000	4.00000000000000000000	4.00000000000000000000	4.00000000000000000000	4.00000000000000000000	4.00000000000000000000	4.00000000000000000000	4.00000000000000000000	4.00000000000000000000	4.00000000000000000000	4.00000000000000000000	4.00000000000000000000	4.00000000000000000000	4.00000000000000000000	4.00000000000000000000	4.00000000000000000000
78.00000000000000000000	0.00000000000000000000	4161.53857421875000000000	4162.56396484375000000000	4160.00000000000000000000	4166.66650390625000000000	4182.05126953125000000000	4173.33300781250000000000	4182.56396484375000000000	4197.43603515625000000000	4195.38427734375000000000	4223.07666015625000000000	4189.74365234375000000000	4123.58984375000000000000	4189.74365234375000000000	4180.00000000000000000000	3473.00000000000000000000	10249.00000000000000000000	10229.00000000000000000000	0.00000000000000000000	0.00000000000000000000	0.00000000000000000000	3080.00000000000000000000	23.00000000000000000000	4.00000000000000000000	4.00000000000000000000	4.00000000000000000000	4.00000000000000000000	4.00000000000000000000	4.00000000000000000000	4.00000000000000000000	4.00000000000000000000	4.00000000000000000000	4.00000000000000000000	4.00000000000000000000	4.00000000000000000000	4.00000000000000000000	4.00000000000000000000	4.00000000000000000000	4.00000000000000000000
79.00000000000000000000	0.00000000000000000000	4187.17919921875000000000	4170.25634765625000000000	4166.15380859375000000000	4178.46142578125000000000	4197.94873046875000000000	4181.02539062500000000000	4173.33300781250000000000	4176.41015625000000000000	4178.97412109375000000000	4213.33300781250000000000	4184.61523437500000000000	4124.61523437500000000000	4172.82031250000000000000	4171.28173828125000000000	3292.00000000000000000000	10250.00000000000000000000	10226.00000000000000000000	0.00000000000000000000	0.00000000000000000000	0.00000000000000000000	3080.00000000000000000000	31.00000000000000000000	4.00000000000000000000	4.00000000000000000000	4.00000000000000000000	4.00000000000000000000	4.00000000000000000000	4.00000000000000000000	4.00000000000000000000	4.00000000000000000000	4.00000000000000000000	4.00000000000000000000	4.00000000000000000000	4.00000000000000000000	4.00000000000000000000	4.00000000000000000000	4.00000000000000000000	4.00000000000000000000
80.00000000000000000000	0.00000000000000000000	4182.05126953125000000000	4182.05126953125000000000	4176.41015625000000000000	4182.56396484375000000000	4208.71777343750000000000	4181.53857421875000000000	4177.43603515625000000000	4166.15380859375000000000	4181.02539062500000000000	4192.30761718750000000000	4203.07666015625000000000	4122.56396484375000000000	4178.46142578125000000000	4173.33300781250000000000	2663.00000000000000000000	10250.00000000000000000000	10226.00000000000000000000	0.00000000000000000000	0.00000000000000000000	0.00000000000000000000	3080.00000000000000000000	39.00000000000000000000	4.00000000000000000000	4.00000000000000000000	4.00000000000000000000	4.00000000000000000000	4.00000000000000000000	4.00000000000000000000	4.00000000000000000000	4.00000000000000000000	4.00000000000000000000	4.00000000000000000000	4.00000000000000000000	4.00000000000000000000	4.00000000000000000000	4.00000000000000000000	4.00000000000000000000	4.00000000000000000000
81.00000000000000000000	0.00000000000000000000	4171.28173828125000000000	4180.00000000000000000000	4173.33300781250000000000	4174.35888671875000000000	4192.82031250000000000000	4170.76904296875000000000	4179.48730468750000000000	4161.02539062500000000000	4172.30761718750000000000	4177.94873046875000000000	4191.79492187500000000000	4113.84619140625000000000	4178.46142578125000000000	4167.69238281250000000000	2594.00000000000000000000	10250.00000000000000000000	10227.00000000000000000000	0.00000000000000000000	0.00000000000000000000	0.00000000000000000000	3080.00000000000000000000	48.00000000000000000000	4.00000000000000000000	4.00000000000000000000	4.00000000000000000000	4.00000000000000000000	4.00000000000000000000	4.00000000000000000000	4.00000000000000000000	4.00000000000000000000	4.00000000000000000000	4.00000000000000000000	4.00000000000000000000	4.00000000000000000000	4.00000000000000000000	4.00000000000000000000	4.00000000000000000000	4.00000000000000000000
82.00000000000000000000	0.00000000000000000000	4183.58984375000000000000	4163.07666015625000000000	4172.82031250000000000000	4170.25634765625000000000	4167.17919921875000000000	4163.07666015625000000000	4175.89746093750000000000	4157.43603515625000000000	4144.61523437500000000000	4156.41015625000000000000	4164.61523437500000000000	4112.30761718750000000000	4159.48730468750000000000	4168.20507812500000000000	3473.00000000000000000000	10250.00000000000000000000	10227.00000000000000000000	0.00000000000000000000	0.00000000000000000000	0.00000000000000000000	3080.00000000000000000000	56.00000000000000000000	4.00000000000000000000	4.00000000000000000000	4.00000000000000000000	4.00000000000000000000	4.00000000000000000000	4.00000000000000000000	4.00000000000000000000	4.00000000000000000000	4.00000000000000000000	4.00000000000000000000	4.00000000000000000000	4.00000000000000000000	4.00000000000000000000	4.00000000000000000000	4.00000000000000000000	4.00000000000000000000
83.00000000000000000000	0.00000000000000000000	4154.35888671875000000000	4155.89746093750000000000	4157.94873046875000000000	4165.64111328125000000000	4161.53857421875000000000	4155.38427734375000000000	4179.48730468750000000000	4170.76904296875000000000	4155.38427734375000000000	4165.12792968750000000000	4175.89746093750000000000	4115.38427734375000000000	4151.28173828125000000000	4170.76904296875000000000	3292.00000000000000000000	10248.00000000000000000000	10227.00000000000000000000	0.00000000000000000000	0.00000000000000000000	0.00000000000000000000	3080.00000000000000000000	64.00000000000000000000	4.00000000000000000000	4.00000000000000000000	4.00000000000000000000	4.00000000000000000000	4.00000000000000000000	4.00000000000000000000	4.00000000000000000000	4.00000000000000000000	4.00000000000000000000	4.00000000000000000000	4.00000000000000000000	4.00000000000000000000	4.00000000000000000000	4.00000000000000000000	4.00000000000000000000	4.00000000000000000000
84.00000000000000000000	0.00000000000000000000	4174.87158203125000000000	4137.43603515625000000000	4159.48730468750000000000	4143.07666015625000000000	4151.28173828125000000000	4134.87158203125000000000	4167.17919921875000000000	4164.10253906250000000000	4164.10253906250000000000	4178.46142578125000000000	4176.92285156250000000000	4112.82031250000000000000	4146.15380859375000000000	4156.41015625000000000000	2663.00000000000000000000	10248.00000000000000000000	10227.00000000000000000000	0.00000000000000000000	0.00000000000000000000	0.00000000000000000000	3080.00000000000000000000	73.00000000000000000000	4.00000000000000000000	4.00000000000000000000	4.00000000000000000000	4.00000000000000000000	4.00000000000000000000	4.00000000000000000000	4.00000000000000000000	4.00000000000000000000	4.00000000000000000000	4.00000000000000000000	4.00000000000000000000	4.00000000000000000000	4.00000000000000000000	4.00000000000000000000	4.00000000000000000000	4.00000000000000000000
85.00000000000000000000	0.00000000000000000000	4188.71777343750000000000	4171.79492187500000000000	4181.53857421875000000000	4156.41015625000000000000	4199.48730468750000000000	4192.30761718750000000000	4210.25634765625000000000	4204.61523437500000000000	4203.07666015625000000000	4219.48730468750000000000	4198.46142578125000000000	4140.51269531250000000000	4194.87158203125000000000	4192.30761718750000000000	2594.00000000000000000000	10247.00000000000000000000	10226.00000000000000000000	0.00000000000000000000	0.00000000000000000000	0.00000000000000000000	3080.00000000000000000000	81.00000000000000000000	4.00000000000000000000	4.00000000000000000000	4.00000000000000000000	4.00000000000000000000	4.00000000000000000000	4.00000000000000000000	4.00000000000000000000	4.00000000000000000000	4.00000000000000000000	4.00000000000000000000	4.00000000000000000000	4.00000000000000000000	4.00000000000000000000	4.00000000000000000000	4.00000000000000000000	4.00000000000000000000
86.00000000000000000000	0.00000000000000000000	4184.61523437500000000000	4185.12792968750000000000	4180.51269531250000000000	4169.74365234375000000000	4209.23046875000000000000	4217.94873046875000000000	4232.82031250000000000000	4228.20507812500000000000	4213.33300781250000000000	4227.69238281250000000000	4224.10253906250000000000	4156.92285156250000000000	4206.15380859375000000000	4198.97412109375000000000	3473.00000000000000000000	10247.00000000000000000000	10226.00000000000000000000	0.00000000000000000000	0.00000000000000000000	0.00000000000000000000	3080.00000000000000000000	90.00000000000000000000	4.00000000000000000000	4.00000000000000000000	4.00000000000000000000	4.00000000000000000000	4.00000000000000000000	4.00000000000000000000	4.00000000000000000000	4.00000000000000000000	4.00000000000000000000	4.00000000000000000000	4.00000000000000000000	4.00000000000000000000	4.00000000000000000000	4.00000000000000000000	4.00000000000000000000	4.00000000000000000000
87.00000000000000000000	0.00000000000000000000	4188.71777343750000000000	4154.35888671875000000000	4175.38427734375000000000	4158.97412109375000000000	4167.69238281250000000000	4171.79492187500000000000	4206.66650390625000000000	4196.92285156250000000000	4175.38427734375000000000	4200.00000000000000000000	4205.12792968750000000000	4134.87158203125000000000	4170.76904296875000000000	4163.58984375000000000000	3292.00000000000000000000	10247.00000000000000000000	10226.00000000000000000000	0.00000000000000000000	0.00000000000000000000	0.00000000000000000000	3080.00000000000000000000	98.00000000000000000000	4.00000000000000000000	4.00000000000000000000	4.00000000000000000000	4.00000000000000000000	4.00000000000000000000	4.00000000000000000000	4.00000000000000000000	4.00000000000000000000	4.00000000000000000000	4.00000000000000000000	4.00000000000000000000	4.00000000000000000000	4.00000000000000000000	4.00000000000000000000	4.00000000000000000000	4.00000000000000000000
88.00000000000000000000	0.00000000000000000000	4158.46142578125000000000	4158.97412109375000000000	4171.79492187500000000000	4166.15380859375000000000	4177.43603515625000000000	4177.43603515625000000000	4213.84619140625000000000	4202.56396484375000000000	4184.61523437500000000000	4212.30761718750000000000	4191.28173828125000000000	4136.41015625000000000000	4193.84619140625000000000	4190.25634765625000000000	2663.00000000000000000000	10247.00000000000000000000	10226.00000000000000000000	0.00000000000000000000	0.00000000000000000000	0.00000000000000000000	3080.00000000000000000000	106.00000000000000000000	4.00000000000000000000	4.00000000000000000000	4.00000000000000000000	4.00000000000000000000	4.00000000000000000000	4.00000000000000000000	4.00000000000000000000	4.00000000000000000000	4.00000000000000000000	4.00000000000000000000	4.00000000000000000000	4.00000000000000000000	4.00000000000000000000	4.00000000000000000000	4.00000000000000000000	4.00000000000000000000
89.00000000000000000000	0.00000000000000000000	4174.87158203125000000000	4128.71777343750000000000	4161.02539062500000000000	4153.84619140625000000000	4156.92285156250000000000	4167.17919921875000000000	4185.12792968750000000000	4177.94873046875000000000	4170.25634765625000000000	4190.76904296875000000000	4181.53857421875000000000	4131.28173828125000000000	4177.94873046875000000000	4188.20507812500000000000	2594.00000000000000000000	10247.00000000000000000000	10226.00000000000000000000	0.00000000000000000000	0.00000000000000000000	0.00000000000000000000	3080.00000000000000000000	115.00000000000000000000	4.00000000000000000000	4.00000000000000000000	4.00000000000000000000	4.00000000000000000000	4.00000000000000000000	4.00000000000000000000	4.00000000000000000000	4.00000000000000000000	4.00000000000000000000	4.00000000000000000000	4.00000000000000000000	4.00000000000000000000	4.00000000000000000000	4.00000000000000000000	4.00000000000000000000	4.00000000000000000000
90.00000000000000000000	0.00000000000000000000	4171.79492187500000000000	4122.05126953125000000000	4145.64111328125000000000	4145.12792968750000000000	4156.41015625000000000000	4158.97412109375000000000	4180.51269531250000000000	4167.69238281250000000000	4160.00000000000000000000	4184.61523437500000000000	4175.38427734375000000000	4115.38427734375000000000	4147.17919921875000000000	4162.56396484375000000000	3473.00000000000000000000	10247.00000000000000000000	10226.00000000000000000000	0.00000000000000000000	0.00000000000000000000	0.00000000000000000000	3080.00000000000000000000	123.00000000000000000000	4.00000000000000000000	4.00000000000000000000	4.00000000000000000000	4.00000000000000000000	4.00000000000000000000	4.00000000000000000000	4.00000000000000000000	4.00000000000000000000	4.00000000000000000000	4.00000000000000000000	4.00000000000000000000	4.00000000000000000000	4.00000000000000000000	4.00000000000000000000	4.00000000000000000000	4.00000000000000000000
91.00000000000000000000	0.00000000000000000000	4162.56396484375000000000	4151.28173828125000000000	4140.00000000000000000000	4154.87158203125000000000	4191.28173828125000000000	4183.58984375000000000000	4210.25634765625000000000	4189.23046875000000000000	4176.92285156250000000000	4199.48730468750000000000	4165.64111328125000000000	4130.76904296875000000000	4150.25634765625000000000	4163.07666015625000000000	3292.00000000000000000000	10247.00000000000000000000	10228.00000000000000000000	0.00000000000000000000	0.00000000000000000000	0.00000000000000000000	3080.00000000000000000000	131.00000000000000000000	4.00000000000000000000	4.00000000000000000000	4.00000000000000000000	4.00000000000000000000	4.00000000000000000000	4.00000000000000000000	4.00000000000000000000	4.00000000000000000000	4.00000000000000000000	4.00000000000000000000	4.00000000000000000000	4.00000000000000000000	4.00000000000000000000	4.00000000000000000000	4.00000000000000000000	4.00000000000000000000
92.00000000000000000000	0.00000000000000000000	4188.20507812500000000000	4146.66650390625000000000	4149.23046875000000000000	4159.48730468750000000000	4191.28173828125000000000	4182.56396484375000000000	4198.46142578125000000000	4171.79492187500000000000	4171.28173828125000000000	4176.92285156250000000000	4171.79492187500000000000	4140.51269531250000000000	4149.74365234375000000000	4158.97412109375000000000	2663.00000000000000000000	10247.00000000000000000000	10228.00000000000000000000	0.00000000000000000000	0.00000000000000000000	0.00000000000000000000	3080.00000000000000000000	140.00000000000000000000	4.00000000000000000000	4.00000000000000000000	4.00000000000000000000	4.00000000000000000000	4.00000000000000000000	4.00000000000000000000	4.00000000000000000000	4.00000000000000000000	4.00000000000000000000	4.00000000000000000000	4.00000000000000000000	4.00000000000000000000	4.00000000000000000000	4.00000000000000000000	4.00000000000000000000	4.00000000000000000000
93.00000000000000000000	0.00000000000000000000	4162.05126953125000000000	4151.79492187500000000000	4147.17919921875000000000	4157.43603515625000000000	4185.64111328125000000000	4175.89746093750000000000	4189.74365234375000000000	4170.76904296875000000000	4176.41015625000000000000	4191.28173828125000000000	4207.17919921875000000000	4131.28173828125000000000	4176.92285156250000000000	4168.20507812500000000000	2594.00000000000000000000	10247.00000000000000000000	10228.00000000000000000000	0.00000000000000000000	0.00000000000000000000	0.00000000000000000000	3080.00000000000000000000	148.00000000000000000000	4.00000000000000000000	4.00000000000000000000	4.00000000000000000000	4.00000000000000000000	4.00000000000000000000	4.00000000000000000000	4.00000000000000000000	4.00000000000000000000	4.00000000000000000000	4.00000000000000000000	4.00000000000000000000	4.00000000000000000000	4.00000000000000000000	4.00000000000000000000	4.00000000000000000000	4.00000000000000000000
94.00000000000000000000	0.00000000000000000000	4172.82031250000000000000	4164.61523437500000000000	4154.87158203125000000000	4155.89746093750000000000	4174.87158203125000000000	4166.66650390625000000000	4180.51269531250000000000	4179.48730468750000000000	4165.64111328125000000000	4214.87158203125000000000	4197.43603515625000000000	4127.69238281250000000000	4187.69238281250000000000	4170.25634765625000000000	3473.00000000000000000000	10247.00000000000000000000	10228.00000000000000000000	0.00000000000000000000	0.00000000000000000000	0.00000000000000000000	3080.00000000000000000000	157.00000000000000000000	4.00000000000000000000	4.00000000000000000000	4.00000000000000000000	4.00000000000000000000	4.00000000000000000000	4.00000000000000000000	4.00000000000000000000	4.00000000000000000000	4.00000000000000000000	4.00000000000000000000	4.00000000000000000000	4.00000000000000000000	4.00000000000000000000	4.00000000000000000000	4.00000000000000000000	4.00000000000000000000
95.00000000000000000000	0.00000000000000000000	4179.48730468750000000000	4181.53857421875000000000	4163.58984375000000000000	4183.58984375000000000000	4188.71777343750000000000	4175.38427734375000000000	4187.17919921875000000000	4191.28173828125000000000	4168.71777343750000000000	4217.43603515625000000000	4182.05126953125000000000	4135.89746093750000000000	4189.74365234375000000000	4169.74365234375000000000	3292.00000000000000000000	10249.00000000000000000000	10229.00000000000000000000	0.00000000000000000000	0.00000000000000000000	0.00000000000000000000	3080.00000000000000000000	165.00000000000000000000	4.00000000000000000000	4.00000000000000000000	4.00000000000000000000	4.00000000000000000000	4.00000000000000000000	4.00000000000000000000	4.00000000000000000000	4.00000000000000000000	4.00000000000000000000	4.00000000000000000000	4.00000000000000000000	4.00000000000000000000	4.00000000000000000000	4.00000000000000000000	4.00000000000000000000	4.00000000000000000000
96.00000000000000000000	0.00000000000000000000	4165.12792968750000000000	4165.64111328125000000000	4158.46142578125000000000	4193.84619140625000000000	4187.17919921875000000000	4170.25634765625000000000	4187.69238281250000000000	4186.15380859375000000000	4181.53857421875000000000	4211.28173828125000000000	4185.64111328125000000000	4136.92285156250000000000	4183.07666015625000000000	4163.58984375000000000000	2663.00000000000000000000	10249.00000000000000000000	10229.00000000000000000000	0.00000000000000000000	0.00000000000000000000	0.00000000000000000000	3080.00000000000000000000	173.00000000000000000000	4.00000000000000000000	4.00000000000000000000	4.00000000000000000000	4.00000000000000000000	4.00000000000000000000	4.00000000000000000000	4.00000000000000000000	4.00000000000000000000	4.00000000000000000000	4.00000000000000000000	4.00000000000000000000	4.00000000000000000000	4.00000000000000000000	4.00000000000000000000	4.00000000000000000000	4.00000000000000000000
97.00000000000000000000	0.00000000000000000000	4186.66650390625000000000	4137.43603515625000000000	4166.66650390625000000000	4147.69238281250000000000	4157.43603515625000000000	4155.38427734375000000000	4179.48730468750000000000	4171.79492187500000000000	4170.25634765625000000000	4204.10253906250000000000	4175.38427734375000000000	4133.33300781250000000000	4160.00000000000000000000	4156.41015625000000000000	2594.00000000000000000000	10249.00000000000000000000	10228.00000000000000000000	0.00000000000000000000	0.00000000000000000000	0.00000000000000000000	3080.00000000000000000000	182.00000000000000000000	4.00000000000000000000	4.00000000000000000000	4.00000000000000000000	4.00000000000000000000	4.00000000000000000000	4.00000000000000000000	4.00000000000000000000	4.00000000000000000000	4.00000000000000000000	4.00000000000000000000	4.00000000000000000000	4.00000000000000000000	4.00000000000000000000	4.00000000000000000000	4.00000000000000000000	4.00000000000000000000
98.00000000000000000000	0.00000000000000000000	4167.69238281250000000000	4161.53857421875000000000	4168.71777343750000000000	4134.87158203125000000000	4175.89746093750000000000	4187.17919921875000000000	4205.64111328125000000000	4197.43603515625000000000	4185.64111328125000000000	4220.51269531250000000000	4190.25634765625000000000	4144.61523437500000000000	4181.02539062500000000000	4176.41015625000000000000	3473.00000000000000000000	10249.00000000000000000000	10228.00000000000000000000	0.00000000000000000000	0.00000000000000000000	0.00000000000000000000	3080.00000000000000000000	190.00000000000000000000	4.00000000000000000000	4.00000000000000000000	4.00000000000000000000	4.00000000000000000000	4.00000000000000000000	4.00000000000000000000	4.00000000000000000000	4.00000000000000000000	4.00000000000000000000	4.00000000000000000000	4.00000000000000000000	4.00000000000000000000	4.00000000000000000000	4.00000000000000000000	4.00000000000000000000	4.00000000000000000000
99.00000000000000000000	0.00000000000000000000	4178.97412109375000000000	4163.07666015625000000000	4176.41015625000000000000	4153.84619140625000000000	4173.84619140625000000000	4181.53857421875000000000	4193.33300781250000000000	4184.10253906250000000000	4174.87158203125000000000	4205.12792968750000000000	4198.46142578125000000000	4153.84619140625000000000	4192.82031250000000000000	4183.07666015625000000000	3292.00000000000000000000	10249.00000000000000000000	10229.00000000000000000000	0.00000000000000000000	0.00000000000000000000	0.00000000000000000000	3080.00000000000000000000	198.00000000000000000000	4.00000000000000000000	4.00000000000000000000	4.00000000000000000000	4.00000000000000000000	4.00000000000000000000	4.00000000000000000000	4.00000000000000000000	4.00000000000000000000	4.00000000000000000000	4.00000000000000000000	4.00000000000000000000	4.00000000000000000000	4.00000000000000000000	4.00000000000000000000	4.00000000000000000000	4.00000000000000000000
100.00000000000000000000	0.00000000000000000000	4182.56396484375000000000	4129.74365234375000000000	4184.10253906250000000000	4133.84619140625000000000	4147.17919921875000000000	4153.84619140625000000000	4172.82031250000000000000	4163.07666015625000000000	4152.30761718750000000000	4187.17919921875000000000	4189.23046875000000000000	4144.10253906250000000000	4184.10253906250000000000	4181.53857421875000000000	2663.00000000000000000000	10249.00000000000000000000	10229.00000000000000000000	0.00000000000000000000	0.00000000000000000000	0.00000000000000000000	3080.00000000000000000000	207.00000000000000000000	4.00000000000000000000	4.00000000000000000000	4.00000000000000000000	4.00000000000000000000	4.00000000000000000000	4.00000000000000000000	4.00000000000000000000	4.00000000000000000000	4.00000000000000000000	4.00000000000000000000	4.00000000000000000000	4.00000000000000000000	4.00000000000000000000	4.00000000000000000000	4.00000000000000000000	4.00000000000000000000
101.00000000000000000000	0.00000000000000000000	4158.97412109375000000000	4120.51269531250000000000	4164.61523437500000000000	4143.58984375000000000000	4152.82031250000000000000	4162.56396484375000000000	4182.05126953125000000000	4180.00000000000000000000	4167.17919921875000000000	4207.17919921875000000000	4181.02539062500000000000	4132.82031250000000000000	4180.00000000000000000000	4167.17919921875000000000	2594.00000000000000000000	10247.00000000000000000000	10230.00000000000000000000	0.00000000000000000000	0.00000000000000000000	0.00000000000000000000	3080.00000000000000000000	215.00000000000000000000	4.00000000000000000000	4.00000000000000000000	4.00000000000000000000	4.00000000000000000000	4.00000000000000000000	4.00000000000000000000	4.00000000000000000000	4.00000000000000000000	4.00000000000000000000	4.00000000000000000000	4.00000000000000000000	4.00000000000000000000	4.00000000000000000000	4.00000000000000000000	4.00000000000000000000	4.00000000000000000000
102.00000000000000000000	0.00000000000000000000	4184.61523437500000000000	4141.02539062500000000000	4168.20507812500000000000	4177.94873046875000000000	4174.35888671875000000000	4181.53857421875000000000	4194.87158203125000000000	4191.79492187500000000000	4184.61523437500000000000	4221.02539062500000000000	4181.53857421875000000000	4136.41015625000000000000	4180.51269531250000000000	4155.38427734375000000000	3473.00000000000000000000	10247.00000000000000000000	10230.00000000000000000000	0.00000000000000000000	0.00000000000000000000	0.00000000000000000000	3080.00000000000000000000	224.00000000000000000000	4.00000000000000000000	4.00000000000000000000	4.00000000000000000000	4.00000000000000000000	4.00000000000000000000	4.00000000000000000000	4.00000000000000000000	4.00000000000000000000	4.00000000000000000000	4.00000000000000000000	4.00000000000000000000	4.00000000000000000000	4.00000000000000000000	4.00000000000000000000	4.00000000000000000000	4.00000000000000000000
103.00000000000000000000	0.00000000000000000000	4171.28173828125000000000	4163.07666015625000000000	4183.58984375000000000000	4157.94873046875000000000	4197.94873046875000000000	4193.33300781250000000000	4213.33300781250000000000	4202.05126953125000000000	4195.38427734375000000000	4231.79492187500000000000	4212.82031250000000000000	4150.25634765625000000000	4198.97412109375000000000	4184.10253906250000000000	3292.00000000000000000000	10248.00000000000000000000	10230.00000000000000000000	0.00000000000000000000	0.00000000000000000000	0.00000000000000000000	3080.00000000000000000000	232.00000000000000000000	4.00000000000000000000	4.00000000000000000000	4.00000000000000000000	4.00000000000000000000	4.00000000000000000000	4.00000000000000000000	4.00000000000000000000	4.00000000000000000000	4.00000000000000000000	4.00000000000000000000	4.00000000000000000000	4.00000000000000000000	4.00000000000000000000	4.00000000000000000000	4.00000000000000000000	4.00000000000000000000
104.00000000000000000000	0.00000000000000000000	4174.35888671875000000000	4129.74365234375000000000	4181.53857421875000000000	4127.69238281250000000000	4163.07666015625000000000	4158.46142578125000000000	4188.20507812500000000000	4173.84619140625000000000	4156.41015625000000000000	4202.56396484375000000000	4200.00000000000000000000	4146.66650390625000000000	4174.35888671875000000000	4176.41015625000000000000	2663.00000000000000000000	10248.00000000000000000000	10230.00000000000000000000	0.00000000000000000000	0.00000000000000000000	0.00000000000000000000	3080.00000000000000000000	240.00000000000000000000	4.00000000000000000000	4.00000000000000000000	4.00000000000000000000	4.00000000000000000000	4.00000000000000000000	4.00000000000000000000	4.00000000000000000000	4.00000000000000000000	4.00000000000000000000	4.00000000000000000000	4.00000000000000000000	4.00000000000000000000	4.00000000000000000000	4.00000000000000000000	4.00000000000000000000	4.00000000000000000000
105.00000000000000000000	0.00000000000000000000	4183.58984375000000000000	4128.71777343750000000000	4180.00000000000000000000	4146.15380859375000000000	4148.20507812500000000000	4149.74365234375000000000	4176.41015625000000000000	4176.41015625000000000000	4148.20507812500000000000	4187.69238281250000000000	4167.69238281250000000000	4144.10253906250000000000	4168.20507812500000000000	4166.66650390625000000000	2594.00000000000000000000	10249.00000000000000000000	10231.00000000000000000000	0.00000000000000000000	0.00000000000000000000	0.00000000000000000000	3080.00000000000000000000	248.00000000000000000000	4.00000000000000000000	4.00000000000000000000	4.00000000000000000000	4.00000000000000000000	4.00000000000000000000	4.00000000000000000000	4.00000000000000000000	4.00000000000000000000	4.00000000000000000000	4.00000000000000000000	4.00000000000000000000	4.00000000000000000000	4.00000000000000000000	4.00000000000000000000	4.00000000000000000000	4.00000000000000000000
106.00000000000000000000	0.00000000000000000000	4163.07666015625000000000	4165.12792968750000000000	4173.33300781250000000000	4170.25634765625000000000	4190.25634765625000000000	4183.07666015625000000000	4202.56396484375000000000	4220.00000000000000000000	4192.30761718750000000000	4222.05126953125000000000	4177.94873046875000000000	4152.82031250000000000000	4198.97412109375000000000	4191.28173828125000000000	3473.00000000000000000000	10249.00000000000000000000	10231.00000000000000000000	0.00000000000000000000	0.00000000000000000000	0.00000000000000000000	3080.00000000000000000000	255.00000000000000000000	4.00000000000000000000	4.00000000000000000000	4.00000000000000000000	4.00000000000000000000	4.00000000000000000000	4.00000000000000000000	4.00000000000000000000	4.00000000000000000000	4.00000000000000000000	4.00000000000000000000	4.00000000000000000000	4.00000000000000000000	4.00000000000000000000	4.00000000000000000000	4.00000000000000000000	4.00000000000000000000
107.00000000000000000000	0.00000000000000000000	4184.61523437500000000000	4150.76904296875000000000	4173.33300781250000000000	4167.17919921875000000000	4185.12792968750000000000	4175.89746093750000000000	4192.82031250000000000000	4201.53857421875000000000	4184.61523437500000000000	4227.17919921875000000000	4186.15380859375000000000	4142.56396484375000000000	4183.58984375000000000000	4182.05126953125000000000	3292.00000000000000000000	10250.00000000000000000000	10233.00000000000000000000	0.00000000000000000000	0.00000000000000000000	0.00000000000000000000	3080.00000000000000000000	262.00000000000000000000	4.00000000000000000000	4.00000000000000000000	4.00000000000000000000	4.00000000000000000000	4.00000000000000000000	4.00000000000000000000	4.00000000000000000000	4.00000000000000000000	4.00000000000000000000	4.00000000000000000000	4.00000000000000000000	4.00000000000000000000	4.00000000000000000000	4.00000000000000000000	4.00000000000000000000	4.00000000000000000000
108.00000000000000000000	0.00000000000000000000	4174.35888671875000000000	4172.82031250000000000000	4177.94873046875000000000	4166.15380859375000000000	4191.79492187500000000000	4188.20507812500000000000	4203.07666015625000000000	4197.43603515625000000000	4190.76904296875000000000	4239.48730468750000000000	4204.10253906250000000000	4143.58984375000000000000	4185.64111328125000000000	4183.07666015625000000000	2663.00000000000000000000	10250.00000000000000000000	10233.00000000000000000000	0.00000000000000000000	0.00000000000000000000	0.00000000000000000000	3080.00000000000000000000	270.00000000000000000000	4.00000000000000000000	4.00000000000000000000	4.00000000000000000000	4.00000000000000000000	4.00000000000000000000	4.00000000000000000000	4.00000000000000000000	4.00000000000000000000	4.00000000000000000000	4.00000000000000000000	4.00000000000000000000	4.00000000000000000000	4.00000000000000000000	4.00000000000000000000	4.00000000000000000000	4.00000000000000000000
109.00000000000000000000	0.00000000000000000000	4174.87158203125000000000	4186.66650390625000000000	4174.87158203125000000000	4164.61523437500000000000	4186.66650390625000000000	4191.79492187500000000000	4206.15380859375000000000	4203.58984375000000000000	4195.89746093750000000000	4229.74365234375000000000	4204.10253906250000000000	4152.82031250000000000000	4187.17919921875000000000	4181.53857421875000000000	2594.00000000000000000000	10249.00000000000000000000	10233.00000000000000000000	0.00000000000000000000	0.00000000000000000000	0.00000000000000000000	3080.00000000000000000000	277.00000000000000000000	4.00000000000000000000	4.00000000000000000000	4.00000000000000000000	4.00000000000000000000	4.00000000000000000000	4.00000000000000000000	4.00000000000000000000	4.00000000000000000000	4.00000000000000000000	4.00000000000000000000	4.00000000000000000000	4.00000000000000000000	4.00000000000000000000	4.00000000000000000000	4.00000000000000000000	4.00000000000000000000
110.00000000000000000000	0.00000000000000000000	4181.02539062500000000000	4172.30761718750000000000	4174.35888671875000000000	4172.82031250000000000000	4165.64111328125000000000	4182.56396484375000000000	4195.89746093750000000000	4192.82031250000000000000	4184.10253906250000000000	4207.17919921875000000000	4184.61523437500000000000	4146.15380859375000000000	4189.74365234375000000000	4168.20507812500000000000	3473.00000000000000000000	10249.00000000000000000000	10233.00000000000000000000	0.00000000000000000000	0.00000000000000000000	0.00000000000000000000	3080.00000000000000000000	285.00000000000000000000	4.00000000000000000000	4.00000000000000000000	4.00000000000000000000	4.00000000000000000000	4.00000000000000000000	4.00000000000000000000	4.00000000000000000000	4.00000000000000000000	4.00000000000000000000	4.00000000000000000000	4.00000000000000000000	4.00000000000000000000	4.00000000000000000000	4.00000000000000000000	4.00000000000000000000	4.00000000000000000000
111.00000000000000000000	0.00000000000000000000	4159.48730468750000000000	4176.92285156250000000000	4177.43603515625000000000	4161.53857421875000000000	4174.87158203125000000000	4187.17919921875000000000	4200.00000000000000000000	4195.38427734375000000000	4187.69238281250000000000	4223.07666015625000000000	4178.97412109375000000000	4147.69238281250000000000	4203.58984375000000000000	4178.97412109375000000000	3292.00000000000000000000	10248.00000000000000000000	10230.00000000000000000000	0.00000000000000000000	0.00000000000000000000	0.00000000000000000000	3080.00000000000000000000	292.00000000000000000000	4.00000000000000000000	4.00000000000000000000	4.00000000000000000000	4.00000000000000000000	4.00000000000000000000	4.00000000000000000000	4.00000000000000000000	4.00000000000000000000	4.00000000000000000000	4.00000000000000000000	4.00000000000000000000	4.00000000000000000000	4.00000000000000000000	4.00000000000000000000	4.00000000000000000000	4.00000000000000000000
112.00000000000000000000	0.00000000000000000000	4182.05126953125000000000	4156.41015625000000000000	4186.66650390625000000000	4143.58984375000000000000	4174.87158203125000000000	4171.28173828125000000000	4180.51269531250000000000	4184.61523437500000000000	4166.66650390625000000000	4217.43603515625000000000	4169.23046875000000000000	4158.46142578125000000000	4176.92285156250000000000	4179.48730468750000000000	2663.00000000000000000000	10248.00000000000000000000	10230.00000000000000000000	0.00000000000000000000	0.00000000000000000000	0.00000000000000000000	3080.00000000000000000000	299.00000000000000000000	4.00000000000000000000	4.00000000000000000000	4.00000000000000000000	4.00000000000000000000	4.00000000000000000000	4.00000000000000000000	4.00000000000000000000	4.00000000000000000000	4.00000000000000000000	4.00000000000000000000	4.00000000000000000000	4.00000000000000000000	4.00000000000000000000	4.00000000000000000000	4.00000000000000000000	4.00000000000000000000
113.00000000000000000000	0.00000000000000000000	4169.74365234375000000000	4149.74365234375000000000	4180.51269531250000000000	4166.66650390625000000000	4185.64111328125000000000	4178.46142578125000000000	4182.56396484375000000000	4186.15380859375000000000	4167.17919921875000000000	4214.35888671875000000000	4184.61523437500000000000	4160.00000000000000000000	4176.92285156250000000000	4181.02539062500000000000	2594.00000000000000000000	10248.00000000000000000000	10230.00000000000000000000	0.00000000000000000000	0.00000000000000000000	0.00000000000000000000	3080.00000000000000000000	307.00000000000000000000	4.00000000000000000000	4.00000000000000000000	4.00000000000000000000	4.00000000000000000000	4.00000000000000000000	4.00000000000000000000	4.00000000000000000000	4.00000000000000000000	4.00000000000000000000	4.00000000000000000000	4.00000000000000000000	4.00000000000000000000	4.00000000000000000000	4.00000000000000000000	4.00000000000000000000	4.00000000000000000000
114.00000000000000000000	0.00000000000000000000	4168.20507812500000000000	4138.97412109375000000000	4168.71777343750000000000	4168.71777343750000000000	4173.33300781250000000000	4173.33300781250000000000	4179.48730468750000000000	4171.79492187500000000000	4160.00000000000000000000	4209.23046875000000000000	4189.23046875000000000000	4147.17919921875000000000	4166.66650390625000000000	4171.28173828125000000000	3473.00000000000000000000	10248.00000000000000000000	10230.00000000000000000000	0.00000000000000000000	0.00000000000000000000	0.00000000000000000000	3080.00000000000000000000	314.00000000000000000000	4.00000000000000000000	4.00000000000000000000	4.00000000000000000000	4.00000000000000000000	4.00000000000000000000	4.00000000000000000000	4.00000000000000000000	4.00000000000000000000	4.00000000000000000000	4.00000000000000000000	4.00000000000000000000	4.00000000000000000000	4.00000000000000000000	4.00000000000000000000	4.00000000000000000000	4.00000000000000000000
115.00000000000000000000	0.00000000000000000000	4182.56396484375000000000	4138.97412109375000000000	4174.87158203125000000000	4152.30761718750000000000	4168.20507812500000000000	4167.17919921875000000000	4177.43603515625000000000	4170.25634765625000000000	4148.71777343750000000000	4207.69238281250000000000	4170.76904296875000000000	4143.58984375000000000000	4155.89746093750000000000	4173.84619140625000000000	3292.00000000000000000000	10247.00000000000000000000	10229.00000000000000000000	0.00000000000000000000	0.00000000000000000000	0.00000000000000000000	3080.00000000000000000000	322.00000000000000000000	4.00000000000000000000	4.00000000000000000000	4.00000000000000000000	4.00000000000000000000	4.00000000000000000000	4.00000000000000000000	4.00000000000000000000	4.00000000000000000000	4.00000000000000000000	4.00000000000000000000	4.00000000000000000000	4.00000000000000000000	4.00000000000000000000	4.00000000000000000000	4.00000000000000000000	4.00000000000000000000
116.00000000000000000000	0.00000000000000000000	4151.79492187500000000000	4157.43603515625000000000	4174.87158203125000000000	4149.74365234375000000000	4169.23046875000000000000	4174.35888671875000000000	4186.15380859375000000000	4195.89746093750000000000	4160.51269531250000000000	4212.30761718750000000000	4172.82031250000000000000	4149.23046875000000000000	4187.69238281250000000000	4183.58984375000000000000	2663.00000000000000000000	10247.00000000000000000000	10229.00000000000000000000	0.00000000000000000000	0.00000000000000000000	0.00000000000000000000	3080.00000000000000000000	329.00000000000000000000	4.00000000000000000000	4.00000000000000000000	4.00000000000000000000	4.00000000000000000000	4.00000000000000000000	4.00000000000000000000	4.00000000000000000000	4.00000000000000000000	4.00000000000000000000	4.00000000000000000000	4.00000000000000000000	4.00000000000000000000	4.00000000000000000000	4.00000000000000000000	4.00000000000000000000	4.00000000000000000000
117.00000000000000000000	0.00000000000000000000	4172.82031250000000000000	4147.69238281250000000000	4184.10253906250000000000	4158.46142578125000000000	4144.10253906250000000000	4154.35888671875000000000	4159.48730468750000000000	4170.25634765625000000000	4145.12792968750000000000	4185.12792968750000000000	4170.25634765625000000000	4142.05126953125000000000	4183.58984375000000000000	4163.07666015625000000000	2594.00000000000000000000	10247.00000000000000000000	10229.00000000000000000000	0.00000000000000000000	0.00000000000000000000	0.00000000000000000000	3080.00000000000000000000	336.00000000000000000000	4.00000000000000000000	4.00000000000000000000	4.00000000000000000000	4.00000000000000000000	4.00000000000000000000	4.00000000000000000000	4.00000000000000000000	4.00000000000000000000	4.00000000000000000000	4.00000000000000000000	4.00000000000000000000	4.00000000000000000000	4.00000000000000000000	4.00000000000000000000	4.00000000000000000000	4.00000000000000000000
118.00000000000000000000	0.00000000000000000000	4173.84619140625000000000	4161.53857421875000000000	4190.25634765625000000000	4175.89746093750000000000	4177.94873046875000000000	4171.28173828125000000000	4168.20507812500000000000	4160.00000000000000000000	4151.28173828125000000000	4200.51269531250000000000	4175.89746093750000000000	4144.10253906250000000000	4175.38427734375000000000	4175.38427734375000000000	3473.00000000000000000000	10247.00000000000000000000	10229.00000000000000000000	0.00000000000000000000	0.00000000000000000000	0.00000000000000000000	3080.00000000000000000000	344.00000000000000000000	4.00000000000000000000	4.00000000000000000000	4.00000000000000000000	4.00000000000000000000	4.00000000000000000000	4.00000000000000000000	4.00000000000000000000	4.00000000000000000000	4.00000000000000000000	4.00000000000000000000	4.00000000000000000000	4.00000000000000000000	4.00000000000000000000	4.00000000000000000000	4.00000000000000000000	4.00000000000000000000
119.00000000000000000000	0.00000000000000000000	4167.69238281250000000000	4155.89746093750000000000	4185.12792968750000000000	4157.43603515625000000000	4187.17919921875000000000	4170.25634765625000000000	4175.89746093750000000000	4165.12792968750000000000	4151.28173828125000000000	4209.23046875000000000000	4182.56396484375000000000	4142.56396484375000000000	4158.97412109375000000000	4174.87158203125000000000	3292.00000000000000000000	10247.00000000000000000000	10228.00000000000000000000	0.00000000000000000000	0.00000000000000000000	0.00000000000000000000	3080.00000000000000000000	351.00000000000000000000	4.00000000000000000000	4.00000000000000000000	4.00000000000000000000	4.00000000000000000000	4.00000000000000000000	4.00000000000000000000	4.00000000000000000000	4.00000000000000000000	4.00000000000000000000	4.00000000000000000000	4.00000000000000000000	4.00000000000000000000	4.00000000000000000000	4.00000000000000000000	4.00000000000000000000	4.00000000000000000000
120.00000000000000000000	0.00000000000000000000	4188.20507812500000000000	4142.56396484375000000000	4204.61523437500000000000	4131.28173828125000000000	4153.84619140625000000000	4156.92285156250000000000	4163.58984375000000000000	4164.10253906250000000000	4143.58984375000000000000	4190.25634765625000000000	4188.20507812500000000000	4136.41015625000000000000	4154.87158203125000000000	4161.53857421875000000000	2663.00000000000000000000	10247.00000000000000000000	10228.00000000000000000000	0.00000000000000000000	0.00000000000000000000	0.00000000000000000000	3080.00000000000000000000	359.00000000000000000000	4.00000000000000000000	4.00000000000000000000	4.00000000000000000000	4.00000000000000000000	4.00000000000000000000	4.00000000000000000000	4.00000000000000000000	4.00000000000000000000	4.00000000000000000000	4.00000000000000000000	4.00000000000000000000	4.00000000000000000000	4.00000000000000000000	4.00000000000000000000	4.00000000000000000000	4.00000000000000000000
121.00000000000000000000	0.00000000000000000000	4169.23046875000000000000	4181.02539062500000000000	4211.79492187500000000000	4175.38427734375000000000	4178.97412109375000000000	4185.64111328125000000000	4171.79492187500000000000	4172.82031250000000000000	4164.61523437500000000000	4212.82031250000000000000	4196.92285156250000000000	4150.76904296875000000000	4194.87158203125000000000	4193.84619140625000000000	2594.00000000000000000000	10246.00000000000000000000	10228.00000000000000000000	0.00000000000000000000	0.00000000000000000000	0.00000000000000000000	3080.00000000000000000000	366.00000000000000000000	4.00000000000000000000	4.00000000000000000000	4.00000000000000000000	4.00000000000000000000	4.00000000000000000000	4.00000000000000000000	4.00000000000000000000	4.00000000000000000000	4.00000000000000000000	4.00000000000000000000	4.00000000000000000000	4.00000000000000000000	4.00000000000000000000	4.00000000000000000000	4.00000000000000000000	4.00000000000000000000
122.00000000000000000000	0.00000000000000000000	4181.53857421875000000000	4188.71777343750000000000	4200.51269531250000000000	4213.84619140625000000000	4189.74365234375000000000	4176.92285156250000000000	4158.46142578125000000000	4150.76904296875000000000	4149.74365234375000000000	4207.69238281250000000000	4167.17919921875000000000	4159.48730468750000000000	4189.74365234375000000000	4200.51269531250000000000	3473.00000000000000000000	10246.00000000000000000000	10228.00000000000000000000	0.00000000000000000000	0.00000000000000000000	0.00000000000000000000	3080.00000000000000000000	373.00000000000000000000	4.00000000000000000000	4.00000000000000000000	4.00000000000000000000	4.00000000000000000000	4.00000000000000000000	4.00000000000000000000	4.00000000000000000000	4.00000000000000000000	4.00000000000000000000	4.00000000000000000000	4.00000000000000000000	4.00000000000000000000	4.00000000000000000000	4.00000000000000000000	4.00000000000000000000	4.00000000000000000000
123.00000000000000000000	0.00000000000000000000	4171.28173828125000000000	4173.33300781250000000000	4192.30761718750000000000	4181.53857421875000000000	4174.35888671875000000000	4163.07666015625000000000	4164.10253906250000000000	4158.46142578125000000000	4152.30761718750000000000	4200.00000000000000000000	4165.64111328125000000000	4157.94873046875000000000	4180.00000000000000000000	4191.79492187500000000000	3292.00000000000000000000	10243.00000000000000000000	10228.00000000000000000000	0.00000000000000000000	0.00000000000000000000	0.00000000000000000000	3080.00000000000000000000	382.00000000000000000000	4.00000000000000000000	4.00000000000000000000	4.00000000000000000000	4.00000000000000000000	4.00000000000000000000	4.00000000000000000000	4.00000000000000000000	4.00000000000000000000	4.00000000000000000000	4.00000000000000000000	4.00000000000000000000	4.00000000000000000000	4.00000000000000000000	4.00000000000000000000	4.00000000000000000000	4.00000000000000000000
124.00000000000000000000	0.00000000000000000000	4159.48730468750000000000	4147.17919921875000000000	4181.02539062500000000000	4147.69238281250000000000	4157.43603515625000000000	4150.25634765625000000000	4162.05126953125000000000	4173.33300781250000000000	4155.38427734375000000000	4197.94873046875000000000	4179.48730468750000000000	4150.76904296875000000000	4168.71777343750000000000	4177.43603515625000000000	2663.00000000000000000000	10243.00000000000000000000	10228.00000000000000000000	0.00000000000000000000	0.00000000000000000000	0.00000000000000000000	3080.00000000000000000000	390.00000000000000000000	4.00000000000000000000	4.00000000000000000000	4.00000000000000000000	4.00000000000000000000	4.00000000000000000000	4.00000000000000000000	4.00000000000000000000	4.00000000000000000000	4.00000000000000000000	4.00000000000000000000	4.00000000000000000000	4.00000000000000000000	4.00000000000000000000	4.00000000000000000000	4.00000000000000000000	4.00000000000000000000
125.00000000000000000000	0.00000000000000000000	4179.48730468750000000000	4133.84619140625000000000	4182.05126953125000000000	4138.46142578125000000000	4152.30761718750000000000	4137.43603515625000000000	4147.69238281250000000000	4161.53857421875000000000	4134.87158203125000000000	4185.12792968750000000000	4167.17919921875000000000	4140.00000000000000000000	4147.69238281250000000000	4161.02539062500000000000	2594.00000000000000000000	10242.00000000000000000000	10228.00000000000000000000	0.00000000000000000000	0.00000000000000000000	0.00000000000000000000	3080.00000000000000000000	398.00000000000000000000	4.00000000000000000000	4.00000000000000000000	4.00000000000000000000	4.00000000000000000000	4.00000000000000000000	4.00000000000000000000	4.00000000000000000000	4.00000000000000000000	4.00000000000000000000	4.00000000000000000000	4.00000000000000000000	4.00000000000000000000	4.00000000000000000000	4.00000000000000000000	4.00000000000000000000	4.00000000000000000000
126.00000000000000000000	0.00000000000000000000	4160.00000000000000000000	4172.30761718750000000000	4186.66650390625000000000	4157.43603515625000000000	4184.10253906250000000000	4175.38427734375000000000	4174.35888671875000000000	4170.76904296875000000000	4163.58984375000000000000	4213.33300781250000000000	4189.23046875000000000000	4150.25634765625000000000	4185.64111328125000000000	4181.02539062500000000000	3473.00000000000000000000	10242.00000000000000000000	10228.00000000000000000000	0.00000000000000000000	0.00000000000000000000	0.00000000000000000000	3080.00000000000000000000	407.00000000000000000000	4.00000000000000000000	4.00000000000000000000	4.00000000000000000000	4.00000000000000000000	4.00000000000000000000	4.00000000000000000000	4.00000000000000000000	4.00000000000000000000	4.00000000000000000000	4.00000000000000000000	4.00000000000000000000	4.00000000000000000000	4.00000000000000000000	4.00000000000000000000	4.00000000000000000000	4.00000000000000000000
127.00000000000000000000	0.00000000000000000000	4176.41015625000000000000	4185.64111328125000000000	4191.28173828125000000000	4185.12792968750000000000	4180.00000000000000000000	4186.15380859375000000000	4168.71777343750000000000	4162.05126953125000000000	4172.82031250000000000000	4223.58984375000000000000	4197.94873046875000000000	4160.51269531250000000000	4206.66650390625000000000	4184.61523437500000000000	52.00000000000000000000	10243.00000000000000000000	10229.00000000000000000000	0.00000000000000000000	0.00000000000000000000	0.00000000000000000000	3080.00000000000000000000	415.00000000000000000000	4.00000000000000000000	4.00000000000000000000	4.00000000000000000000	4.00000000000000000000	4.00000000000000000000	4.00000000000000000000	4.00000000000000000000	4.00000000000000000000	4.00000000000000000000	4.00000000000000000000	4.00000000000000000000	4.00000000000000000000	4.00000000000000000000	4.00000000000000000000	4.00000000000000000000	4.00000000000000000000
0.00000000000000000000	0.00000000000000000000	4168.71777343750000000000	4160.00000000000000000000	4178.46142578125000000000	4170.25634765625000000000	4156.92285156250000000000	4163.58984375000000000000	4144.61523437500000000000	4150.25634765625000000000	4157.43603515625000000000	4206.66650390625000000000	4176.41015625000000000000	4146.66650390625000000000	4188.71777343750000000000	4166.66650390625000000000	2502.00000000000000000000	10243.00000000000000000000	10229.00000000000000000000	0.00000000000000000000	0.00000000000000000000	0.00000000000000000000	3080.00000000000000000000	424.00000000000000000000	4.00000000000000000000	4.00000000000000000000	4.00000000000000000000	4.00000000000000000000	4.00000000000000000000	4.00000000000000000000	4.00000000000000000000	4.00000000000000000000	4.00000000000000000000	4.00000000000000000000	4.00000000000000000000	4.00000000000000000000	4.00000000000000000000	4.00000000000000000000	4.00000000000000000000	4.00000000000000000000
1.00000000000000000000	0.00000000000000000000	4151.28173828125000000000	4132.30761718750000000000	4160.51269531250000000000	4150.76904296875000000000	4154.87158203125000000000	4154.35888671875000000000	4136.41015625000000000000	4148.71777343750000000000	4157.43603515625000000000	4193.33300781250000000000	4164.10253906250000000000	4139.48730468750000000000	4164.61523437500000000000	4154.35888671875000000000	2400.00000000000000000000	10246.00000000000000000000	10229.00000000000000000000	0.00000000000000000000	0.00000000000000000000	0.00000000000000000000	3080.00000000000000000000	432.00000000000000000000	4.00000000000000000000	4.00000000000000000000	4.00000000000000000000	4.00000000000000000000	4.00000000000000000000	4.00000000000000000000	4.00000000000000000000	4.00000000000000000000	4.00000000000000000000	4.00000000000000000000	4.00000000000000000000	4.00000000000000000000	4.00000000000000000000	4.00000000000000000000	4.00000000000000000000	4.00000000000000000000
2.00000000000000000000	0.00000000000000000000	4180.51269531250000000000	4153.84619140625000000000	4168.71777343750000000000	4176.41015625000000000000	4173.84619140625000000000	4162.05126953125000000000	4145.12792968750000000000	4149.74365234375000000000	4163.58984375000000000000	4194.87158203125000000000	4166.66650390625000000000	4152.82031250000000000000	4161.02539062500000000000	4163.07666015625000000000	1416.00000000000000000000	10246.00000000000000000000	10229.00000000000000000000	0.00000000000000000000	0.00000000000000000000	0.00000000000000000000	3080.00000000000000000000	440.00000000000000000000	4.00000000000000000000	4.00000000000000000000	4.00000000000000000000	4.00000000000000000000	4.00000000000000000000	4.00000000000000000000	4.00000000000000000000	4.00000000000000000000	4.00000000000000000000	4.00000000000000000000	4.00000000000000000000	4.00000000000000000000	4.00000000000000000000	4.00000000000000000000	4.00000000000000000000	4.00000000000000000000
3.00000000000000000000	0.00000000000000000000	4166.66650390625000000000	4201.53857421875000000000	4172.30761718750000000000	4182.05126953125000000000	4202.56396484375000000000	4174.87158203125000000000	4171.79492187500000000000	4172.82031250000000000000	4184.10253906250000000000	4217.43603515625000000000	4183.58984375000000000000	4161.53857421875000000000	4188.71777343750000000000	4184.61523437500000000000	3468.00000000000000000000	10246.00000000000000000000	10229.00000000000000000000	0.00000000000000000000	0.00000000000000000000	0.00000000000000000000	3080.00000000000000000000	449.00000000000000000000	4.00000000000000000000	4.00000000000000000000	4.00000000000000000000	4.00000000000000000000	4.00000000000000000000	4.00000000000000000000	4.00000000000000000000	4.00000000000000000000	4.00000000000000000000	4.00000000000000000000	4.00000000000000000000	4.00000000000000000000	4.00000000000000000000	4.00000000000000000000	4.00000000000000000000	4.00000000000000000000
4.00000000000000000000	0.00000000000000000000	4174.87158203125000000000	4165.12792968750000000000	4170.25634765625000000000	4137.43603515625000000000	4164.10253906250000000000	4160.00000000000000000000	4158.46142578125000000000	4154.35888671875000000000	4160.00000000000000000000	4189.74365234375000000000	4175.38427734375000000000	4150.76904296875000000000	4173.84619140625000000000	4164.10253906250000000000	3695.00000000000000000000	10246.00000000000000000000	10229.00000000000000000000	0.00000000000000000000	0.00000000000000000000	0.00000000000000000000	3080.00000000000000000000	457.00000000000000000000	4.00000000000000000000	4.00000000000000000000	4.00000000000000000000	4.00000000000000000000	4.00000000000000000000	4.00000000000000000000	4.00000000000000000000	4.00000000000000000000	4.00000000000000000000	4.00000000000000000000	4.00000000000000000000	4.00000000000000000000	4.00000000000000000000	4.00000000000000000000	4.00000000000000000000	4.00000000000000000000
5.00000000000000000000	0.00000000000000000000	4173.33300781250000000000	4147.69238281250000000000	4169.74365234375000000000	4158.97412109375000000000	4157.43603515625000000000	4172.82031250000000000000	4165.12792968750000000000	4155.38427734375000000000	4152.82031250000000000000	4185.12792968750000000000	4174.87158203125000000000	4152.82031250000000000000	4168.71777343750000000000	4161.53857421875000000000	3399.00000000000000000000	10247.00000000000000000000	10230.00000000000000000000	0.00000000000000000000	0.00000000000000000000	0.00000000000000000000	3080.00000000000000000000	466.00000000000000000000	4.00000000000000000000	4.00000000000000000000	4.00000000000000000000	4.00000000000000000000	4.00000000000000000000	4.00000000000000000000	4.00000000000000000000	4.00000000000000000000	4.00000000000000000000	4.00000000000000000000	4.00000000000000000000	4.00000000000000000000	4.00000000000000000000	4.00000000000000000000	4.00000000000000000000	4.00000000000000000000
6.00000000000000000000	0.00000000000000000000	4157.43603515625000000000	4171.79492187500000000000	4168.20507812500000000000	4202.56396484375000000000	4182.05126953125000000000	4178.97412109375000000000	4179.48730468750000000000	4186.15380859375000000000	4184.10253906250000000000	4219.48730468750000000000	4187.17919921875000000000	4165.64111328125000000000	4188.71777343750000000000	4178.46142578125000000000	3468.00000000000000000000	10247.00000000000000000000	10230.00000000000000000000	0.00000000000000000000	0.00000000000000000000	0.00000000000000000000	3080.00000000000000000000	474.00000000000000000000	4.00000000000000000000	4.00000000000000000000	4.00000000000000000000	4.00000000000000000000	4.00000000000000000000	4.00000000000000000000	4.00000000000000000000	4.00000000000000000000	4.00000000000000000000	4.00000000000000000000	4.00000000000000000000	4.00000000000000000000	4.00000000000000000000	4.00000000000000000000	4.00000000000000000000	4.00000000000000000000
7.00000000000000000000	0.00000000000000000000	4180.00000000000000000000	4152.30761718750000000000	4182.56396484375000000000	4168.71777343750000000000	4145.12792968750000000000	4150.25634765625000000000	4152.82031250000000000000	4168.20507812500000000000	4175.89746093750000000000	4205.64111328125000000000	4178.46142578125000000000	4157.94873046875000000000	4181.53857421875000000000	4163.58984375000000000000	3392.00000000000000000000	10247.00000000000000000000	10228.00000000000000000000	0.00000000000000000000	0.00000000000000000000	0.00000000000000000000	3080.00000000000000000000	482.00000000000000000000	4.00000000000000000000	4.00000000000000000000	4.00000000000000000000	4.00000000000000000000	4.00000000000000000000	4.00000000000000000000	4.00000000000000000000	4.00000000000000000000	4.00000000000000000000	4.00000000000000000000	4.00000000000000000000	4.00000000000000000000	4.00000000000000000000	4.00000000000000000000	4.00000000000000000000	4.00000000000000000000
8.00000000000000000000	0.00000000000000000000	4162.56396484375000000000	4157.43603515625000000000	4182.56396484375000000000	4148.71777343750000000000	4150.25634765625000000000	4165.12792968750000000000	4161.53857421875000000000	4156.92285156250000000000	4171.28173828125000000000	4200.51269531250000000000	4178.46142578125000000000	4157.94873046875000000000	4194.35888671875000000000	4162.56396484375000000000	3418.00000000000000000000	10247.00000000000000000000	10228.00000000000000000000	0.00000000000000000000	0.00000000000000000000	0.00000000000000000000	3080.00000000000000000000	491.00000000000000000000	4.00000000000000000000	4.00000000000000000000	4.00000000000000000000	4.00000000000000000000	4.00000000000000000000	4.00000000000000000000	4.00000000000000000000	4.00000000000000000000	4.00000000000000000000	4.00000000000000000000	4.00000000000000000000	4.00000000000000000000	4.00000000000000000000	4.00000000000000000000	4.00000000000000000000	4.00000000000000000000
9.00000000000000000000	0.00000000000000000000	4175.38427734375000000000	4165.64111328125000000000	4181.53857421875000000000	4161.02539062500000000000	4174.87158203125000000000	4163.58984375000000000000	4158.46142578125000000000	4150.76904296875000000000	4163.07666015625000000000	4195.89746093750000000000	4177.43603515625000000000	4164.10253906250000000000	4191.28173828125000000000	4161.53857421875000000000	3130.00000000000000000000	10249.00000000000000000000	10228.00000000000000000000	0.00000000000000000000	0.00000000000000000000	0.00000000000000000000	3080.00000000000000000000	499.00000000000000000000	4.00000000000000000000	4.00000000000000000000	4.00000000000000000000	4.00000000000000000000	4.00000000000000000000	4.00000000000000000000	4.00000000000000000000	4.00000000000000000000	4.00000000000000000000	4.00000000000000000000	4.00000000000000000000	4.00000000000000000000	4.00000000000000000000	4.00000000000000000000	4.00000000000000000000	4.00000000000000000000
10.00000000000000000000	0.00000000000000000000	4188.71777343750000000000	4182.56396484375000000000	4205.12792968750000000000	4175.38427734375000000000	4190.25634765625000000000	4167.69238281250000000000	4151.28173828125000000000	4166.15380859375000000000	4180.51269531250000000000	4204.10253906250000000000	4195.38427734375000000000	4174.35888671875000000000	4197.94873046875000000000	4188.71777343750000000000	3485.00000000000000000000	10249.00000000000000000000	10228.00000000000000000000	0.00000000000000000000	0.00000000000000000000	0.00000000000000000000	3080.00000000000000000000	508.00000000000000000000	4.00000000000000000000	4.00000000000000000000	4.00000000000000000000	4.00000000000000000000	4.00000000000000000000	4.00000000000000000000	4.00000000000000000000	4.00000000000000000000	4.00000000000000000000	4.00000000000000000000	4.00000000000000000000	4.00000000000000000000	4.00000000000000000000	4.00000000000000000000	4.00000000000000000000	4.00000000000000000000
11.00000000000000000000	0.00000000000000000000	4164.10253906250000000000	4193.84619140625000000000	4200.00000000000000000000	4187.17919921875000000000	4189.23046875000000000000	4183.07666015625000000000	4159.48730468750000000000	4183.58984375000000000000	4193.33300781250000000000	4213.84619140625000000000	4204.10253906250000000000	4186.15380859375000000000	4205.64111328125000000000	4205.12792968750000000000	3445.00000000000000000000	10250.00000000000000000000	10231.00000000000000000000	0.00000000000000000000	0.00000000000000000000	0.00000000000000000000	3080.00000000000000000000	516.00000000000000000000	4.00000000000000000000	4.00000000000000000000	4.00000000000000000000	4.00000000000000000000	4.00000000000000000000	4.00000000000000000000	4.00000000000000000000	4.00000000000000000000	4.00000000000000000000	4.00000000000000000000	4.00000000000000000000	4.00000000000000000000	4.00000000000000000000	4.00000000000000000000	4.00000000000000000000	4.00000000000000000000
12.00000000000000000000	0.00000000000000000000	4174.87158203125000000000	4157.43603515625000000000	4175.38427734375000000000	4175.89746093750000000000	4155.89746093750000000000	4153.33300781250000000000	4141.53857421875000000000	4152.82031250000000000000	4152.82031250000000000000	4177.94873046875000000000	4165.12792968750000000000	4168.71777343750000000000	4170.76904296875000000000	4167.17919921875000000000	2625.00000000000000000000	10250.00000000000000000000	10231.00000000000000000000	0.00000000000000000000	0.00000000000000000000	0.00000000000000000000	3080.00000000000000000000	523.00000000000000000000	4.00000000000000000000	4.00000000000000000000	4.00000000000000000000	4.00000000000000000000	4.00000000000000000000	4.00000000000000000000	4.00000000000000000000	4.00000000000000000000	4.00000000000000000000	4.00000000000000000000	4.00000000000000000000	4.00000000000000000000	4.00000000000000000000	4.00000000000000000000	4.00000000000000000000	4.00000000000000000000
13.00000000000000000000	0.00000000000000000000	4162.56396484375000000000	4168.20507812500000000000	4169.74365234375000000000	4175.89746093750000000000	4165.12792968750000000000	4159.48730468750000000000	4154.87158203125000000000	4154.87158203125000000000	4165.12792968750000000000	4183.58984375000000000000	4161.02539062500000000000	4158.46142578125000000000	4179.48730468750000000000	4166.15380859375000000000	2584.00000000000000000000	10247.00000000000000000000	10229.00000000000000000000	0.00000000000000000000	0.00000000000000000000	0.00000000000000000000	3080.00000000000000000000	531.00000000000000000000	4.00000000000000000000	4.00000000000000000000	4.00000000000000000000	4.00000000000000000000	4.00000000000000000000	4.00000000000000000000	4.00000000000000000000	4.00000000000000000000	4.00000000000000000000	4.00000000000000000000	4.00000000000000000000	4.00000000000000000000	4.00000000000000000000	4.00000000000000000000	4.00000000000000000000	4.00000000000000000000
14.00000000000000000000	0.00000000000000000000	4171.79492187500000000000	4174.35888671875000000000	4173.33300781250000000000	4181.02539062500000000000	4156.41015625000000000000	4162.05126953125000000000	4162.05126953125000000000	4157.43603515625000000000	4167.69238281250000000000	4194.87158203125000000000	4170.25634765625000000000	4164.10253906250000000000	4175.38427734375000000000	4162.56396484375000000000	3485.00000000000000000000	10247.00000000000000000000	10229.00000000000000000000	0.00000000000000000000	0.00000000000000000000	0.00000000000000000000	3080.00000000000000000000	538.00000000000000000000	4.00000000000000000000	4.00000000000000000000	4.00000000000000000000	4.00000000000000000000	4.00000000000000000000	4.00000000000000000000	4.00000000000000000000	4.00000000000000000000	4.00000000000000000000	4.00000000000000000000	4.00000000000000000000	4.00000000000000000000	4.00000000000000000000	4.00000000000000000000	4.00000000000000000000	4.00000000000000000000
15.00000000000000000000	0.00000000000000000000	4176.41015625000000000000	4151.28173828125000000000	4170.76904296875000000000	4152.30761718750000000000	4143.07666015625000000000	4153.33300781250000000000	4163.58984375000000000000	4156.41015625000000000000	4150.25634765625000000000	4185.12792968750000000000	4168.71777343750000000000	4167.17919921875000000000	4159.48730468750000000000	4150.76904296875000000000	3445.00000000000000000000	10246.00000000000000000000	10229.00000000000000000000	0.00000000000000000000	0.00000000000000000000	0.00000000000000000000	3080.00000000000000000000	545.00000000000000000000	4.00000000000000000000	4.00000000000000000000	4.00000000000000000000	4.00000000000000000000	4.00000000000000000000	4.00000000000000000000	4.00000000000000000000	4.00000000000000000000	4.00000000000000000000	4.00000000000000000000	4.00000000000000000000	4.00000000000000000000	4.00000000000000000000	4.00000000000000000000	4.00000000000000000000	4.00000000000000000000
16.00000000000000000000	0.00000000000000000000	4156.41015625000000000000	4150.25634765625000000000	4171.79492187500000000000	4134.35888671875000000000	4172.82031250000000000000	4170.25634765625000000000	4171.79492187500000000000	4170.76904296875000000000	4171.28173828125000000000	4196.41015625000000000000	4188.20507812500000000000	4180.51269531250000000000	4190.25634765625000000000	4180.51269531250000000000	0.00000000000000000000	10246.00000000000000000000	10229.00000000000000000000	0.00000000000000000000	0.00000000000000000000	0.00000000000000000000	3080.00000000000000000000	553.00000000000000000000	4.00000000000000000000	4.00000000000000000000	4.00000000000000000000	4.00000000000000000000	4.00000000000000000000	4.00000000000000000000	4.00000000000000000000	4.00000000000000000000	4.00000000000000000000	4.00000000000000000000	4.00000000000000000000	4.00000000000000000000	4.00000000000000000000	4.00000000000000000000	4.00000000000000000000	4.00000000000000000000
17.00000000000000000000	0.00000000000000000000	4186.66650390625000000000	4163.07666015625000000000	4186.15380859375000000000	4166.15380859375000000000	4184.61523437500000000000	4170.76904296875000000000	4153.33300781250000000000	4157.94873046875000000000	4172.82031250000000000000	4203.07666015625000000000	4194.35888671875000000000	4191.79492187500000000000	4206.66650390625000000000	4193.33300781250000000000	0.00000000000000000000	10245.00000000000000000000	10231.00000000000000000000	0.00000000000000000000	0.00000000000000000000	0.00000000000000000000	3080.00000000000000000000	560.00000000000000000000	4.00000000000000000000	4.00000000000000000000	4.00000000000000000000	4.00000000000000000000	4.00000000000000000000	4.00000000000000000000	4.00000000000000000000	4.00000000000000000000	4.00000000000000000000	4.00000000000000000000	4.00000000000000000000	4.00000000000000000000	4.00000000000000000000	4.00000000000000000000	4.00000000000000000000	4.00000000000000000000
18.00000000000000000000	0.00000000000000000000	4169.74365234375000000000	4182.56396484375000000000	4172.30761718750000000000	4182.56396484375000000000	4175.38427734375000000000	4165.12792968750000000000	4152.82031250000000000000	4156.92285156250000000000	4169.74365234375000000000	4209.74365234375000000000	4188.71777343750000000000	4183.58984375000000000000	4201.02539062500000000000	4181.53857421875000000000	0.00000000000000000000	10245.00000000000000000000	10231.00000000000000000000	0.00000000000000000000	0.00000000000000000000	0.00000000000000000000	3080.00000000000000000000	568.00000000000000000000	4.00000000000000000000	4.00000000000000000000	4.00000000000000000000	4.00000000000000000000	4.00000000000000000000	4.00000000000000000000	4.00000000000000000000	4.00000000000000000000	4.00000000000000000000	4.00000000000000000000	4.00000000000000000000	4.00000000000000000000	4.00000000000000000000	4.00000000000000000000	4.00000000000000000000	4.00000000000000000000
19.00000000000000000000	0.00000000000000000000	4162.56396484375000000000	4150.25634765625000000000	4155.38427734375000000000	4156.41015625000000000000	4132.30761718750000000000	4142.56396484375000000000	4145.12792968750000000000	4149.23046875000000000000	4156.41015625000000000000	4188.20507812500000000000	4166.66650390625000000000	4168.71777343750000000000	4162.56396484375000000000	4153.33300781250000000000	0.00000000000000000000	10245.00000000000000000000	10230.00000000000000000000	0.00000000000000000000	0.00000000000000000000	0.00000000000000000000	3080.00000000000000000000	575.00000000000000000000	4.00000000000000000000	4.00000000000000000000	4.00000000000000000000	4.00000000000000000000	4.00000000000000000000	4.00000000000000000000	4.00000000000000000000	4.00000000000000000000	4.00000000000000000000	4.00000000000000000000	4.00000000000000000000	4.00000000000000000000	4.00000000000000000000	4.00000000000000000000	4.00000000000000000000	4.00000000000000000000
20.00000000000000000000	0.00000000000000000000	4181.02539062500000000000	4137.43603515625000000000	4171.28173828125000000000	4160.51269531250000000000	4133.84619140625000000000	4152.30761718750000000000	4149.23046875000000000000	4147.17919921875000000000	4153.84619140625000000000	4180.51269531250000000000	4155.89746093750000000000	4171.79492187500000000000	4157.94873046875000000000	4152.82031250000000000000	0.00000000000000000000	10245.00000000000000000000	10230.00000000000000000000	0.00000000000000000000	0.00000000000000000000	0.00000000000000000000	3080.00000000000000000000	582.00000000000000000000	4.00000000000000000000	4.00000000000000000000	4.00000000000000000000	4.00000000000000000000	4.00000000000000000000	4.00000000000000000000	4.00000000000000000000	4.00000000000000000000	4.00000000000000000000	4.00000000000000000000	4.00000000000000000000	4.00000000000000000000	4.00000000000000000000	4.00000000000000000000	4.00000000000000000000	4.00000000000000000000
21.00000000000000000000	0.00000000000000000000	4163.58984375000000000000	4176.92285156250000000000	4178.46142578125000000000	4176.92285156250000000000	4181.02539062500000000000	4185.64111328125000000000	4164.61523437500000000000	4166.66650390625000000000	4176.41015625000000000000	4199.48730468750000000000	4164.61523437500000000000	4183.58984375000000000000	4191.79492187500000000000	4177.94873046875000000000	0.00000000000000000000	10245.00000000000000000000	10228.00000000000000000000	0.00000000000000000000	0.00000000000000000000	0.00000000000000000000	3080.00000000000000000000	590.00000000000000000000	4.00000000000000000000	4.00000000000000000000	4.00000000000000000000	4.00000000000000000000	4.00000000000000000000	4.00000000000000000000	4.00000000000000000000	4.00000000000000000000	4.00000000000000000000	4.00000000000000000000	4.00000000000000000000	4.00000000000000000000	4.00000000000000000000	4.00000000000000000000	4.00000000000000000000	4.00000000000000000000
22.00000000000000000000	0.00000000000000000000	4180.00000000000000000000	4172.30761718750000000000	4175.89746093750000000000	4160.00000000000000000000	4166.15380859375000000000	4165.64111328125000000000	4138.46142578125000000000	4150.76904296875000000000	4158.97412109375000000000	4170.76904296875000000000	4153.33300781250000000000	4175.89746093750000000000	4165.64111328125000000000	4161.02539062500000000000	0.00000000000000000000	10245.00000000000000000000	10228.00000000000000000000	0.00000000000000000000	0.00000000000000000000	0.00000000000000000000	3080.00000000000000000000	597.00000000000000000000	4.00000000000000000000	4.00000000000000000000	4.00000000000000000000	4.00000000000000000000	4.00000000000000000000	4.00000000000000000000	4.00000000000000000000	4.00000000000000000000	4.00000000000000000000	4.00000000000000000000	4.00000000000000000000	4.00000000000000000000	4.00000000000000000000	4.00000000000000000000	4.00000000000000000000	4.00000000000000000000
23.00000000000000000000	0.00000000000000000000	4166.15380859375000000000	4168.71777343750000000000	4170.25634765625000000000	4167.69238281250000000000	4168.20507812500000000000	4166.66650390625000000000	4152.30761718750000000000	4156.92285156250000000000	4162.56396484375000000000	4178.46142578125000000000	4171.28173828125000000000	4176.92285156250000000000	4158.97412109375000000000	4160.00000000000000000000	0.00000000000000000000	10245.00000000000000000000	10228.00000000000000000000	0.00000000000000000000	0.00000000000000000000	0.00000000000000000000	3080.00000000000000000000	605.00000000000000000000	4.00000000000000000000	4.00000000000000000000	4.00000000000000000000	4.00000000000000000000	4.00000000000000000000	4.00000000000000000000	4.00000000000000000000	4.00000000000000000000	4.00000000000000000000	4.00000000000000000000	4.00000000000000000000	4.00000000000000000000	4.00000000000000000000	4.00000000000000000000	4.00000000000000000000	4.00000000000000000000
24.00000000000000000000	0.00000000000000000000	4163.58984375000000000000	4167.69238281250000000000	4165.64111328125000000000	4178.97412109375000000000	4175.38427734375000000000	4173.33300781250000000000	4168.71777343750000000000	4164.10253906250000000000	4172.30761718750000000000	4195.89746093750000000000	4189.74365234375000000000	4192.30761718750000000000	4176.41015625000000000000	4175.38427734375000000000	0.00000000000000000000	10245.00000000000000000000	10228.00000000000000000000	0.00000000000000000000	0.00000000000000000000	0.00000000000000000000	3080.00000000000000000000	612.00000000000000000000	4.00000000000000000000	4.00000000000000000000	4.00000000000000000000	4.00000000000000000000	4.00000000000000000000	4.00000000000000000000	4.00000000000000000000	4.00000000000000000000	4.00000000000000000000	4.00000000000000000000	4.00000000000000000000	4.00000000000000000000	4.00000000000000000000	4.00000000000000000000	4.00000000000000000000	4.00000000000000000000
25.00000000000000000000	0.00000000000000000000	4178.46142578125000000000	4155.38427734375000000000	4165.64111328125000000000	4151.28173828125000000000	4142.05126953125000000000	4146.66650390625000000000	4148.20507812500000000000	4138.97412109375000000000	4149.74365234375000000000	4169.23046875000000000000	4166.66650390625000000000	4184.10253906250000000000	4162.05126953125000000000	4156.41015625000000000000	0.00000000000000000000	10246.00000000000000000000	10228.00000000000000000000	0.00000000000000000000	0.00000000000000000000	0.00000000000000000000	3080.00000000000000000000	619.00000000000000000000	4.00000000000000000000	4.00000000000000000000	4.00000000000000000000	4.00000000000000000000	4.00000000000000000000	4.00000000000000000000	4.00000000000000000000	4.00000000000000000000	4.00000000000000000000	4.00000000000000000000	4.00000000000000000000	4.00000000000000000000	4.00000000000000000000	4.00000000000000000000	4.00000000000000000000	4.00000000000000000000
26.00000000000000000000	0.00000000000000000000	4155.89746093750000000000	4169.74365234375000000000	4160.51269531250000000000	4150.76904296875000000000	4144.61523437500000000000	4143.58984375000000000000	4152.82031250000000000000	4143.07666015625000000000	4152.30761718750000000000	4178.46142578125000000000	4152.30761718750000000000	4177.94873046875000000000	4158.97412109375000000000	4136.92285156250000000000	0.00000000000000000000	10246.00000000000000000000	10228.00000000000000000000	0.00000000000000000000	0.00000000000000000000	0.00000000000000000000	3080.00000000000000000000	628.00000000000000000000	4.00000000000000000000	4.00000000000000000000	4.00000000000000000000	4.00000000000000000000	4.00000000000000000000	4.00000000000000000000	4.00000000000000000000	4.00000000000000000000	4.00000000000000000000	4.00000000000000000000	4.00000000000000000000	4.00000000000000000000	4.00000000000000000000	4.00000000000000000000	4.00000000000000000000	4.00000000000000000000
27.00000000000000000000	0.00000000000000000000	4180.00000000000000000000	4176.92285156250000000000	4170.25634765625000000000	4175.89746093750000000000	4169.23046875000000000000	4155.38427734375000000000	4162.56396484375000000000	4158.46142578125000000000	4168.20507812500000000000	4195.89746093750000000000	4156.41015625000000000000	4193.84619140625000000000	4162.56396484375000000000	4143.58984375000000000000	0.00000000000000000000	10245.00000000000000000000	10228.00000000000000000000	0.00000000000000000000	0.00000000000000000000	0.00000000000000000000	3080.00000000000000000000	636.00000000000000000000	4.00000000000000000000	4.00000000000000000000	4.00000000000000000000	4.00000000000000000000	4.00000000000000000000	4.00000000000000000000	4.00000000000000000000	4.00000000000000000000	4.00000000000000000000	4.00000000000000000000	4.00000000000000000000	4.00000000000000000000	4.00000000000000000000	4.00000000000000000000	4.00000000000000000000	4.00000000000000000000
28.00000000000000000000	0.00000000000000000000	4171.79492187500000000000	4173.33300781250000000000	4174.87158203125000000000	4175.38427734375000000000	4189.74365234375000000000	4180.00000000000000000000	4181.02539062500000000000	4184.61523437500000000000	4195.38427734375000000000	4198.97412109375000000000	4180.51269531250000000000	4209.23046875000000000000	4182.56396484375000000000	4173.84619140625000000000	0.00000000000000000000	10245.00000000000000000000	10228.00000000000000000000	0.00000000000000000000	0.00000000000000000000	0.00000000000000000000	3080.00000000000000000000	645.00000000000000000000	4.00000000000000000000	4.00000000000000000000	4.00000000000000000000	4.00000000000000000000	4.00000000000000000000	4.00000000000000000000	4.00000000000000000000	4.00000000000000000000	4.00000000000000000000	4.00000000000000000000	4.00000000000000000000	4.00000000000000000000	4.00000000000000000000	4.00000000000000000000	4.00000000000000000000	4.00000000000000000000
29.00000000000000000000	0.00000000000000000000	4153.84619140625000000000	4140.51269531250000000000	4166.66650390625000000000	4133.84619140625000000000	4154.87158203125000000000	4169.74365234375000000000	4172.82031250000000000000	4180.00000000000000000000	4185.64111328125000000000	4178.97412109375000000000	4174.87158203125000000000	4200.51269531250000000000	4168.71777343750000000000	4160.51269531250000000000	0.00000000000000000000	10245.00000000000000000000	10227.00000000000000000000	0.00000000000000000000	0.00000000000000000000	0.00000000000000000000	3080.00000000000000000000	653.00000000000000000000	4.00000000000000000000	4.00000000000000000000	4.00000000000000000000	4.00000000000000000000	4.00000000000000000000	4.00000000000000000000	4.00000000000000000000	4.00000000000000000000	4.00000000000000000000	4.00000000000000000000	4.00000000000000000000	4.00000000000000000000	4.00000000000000000000	4.00000000000000000000	4.00000000000000000000	4.00000000000000000000
30.00000000000000000000	0.00000000000000000000	4176.41015625000000000000	4133.33300781250000000000	4177.94873046875000000000	4125.12792968750000000000	4134.87158203125000000000	4157.94873046875000000000	4157.94873046875000000000	4159.48730468750000000000	4164.61523437500000000000	4171.28173828125000000000	4163.58984375000000000000	4198.97412109375000000000	4153.84619140625000000000	4146.66650390625000000000	0.00000000000000000000	10245.00000000000000000000	10227.00000000000000000000	0.00000000000000000000	0.00000000000000000000	0.00000000000000000000	3080.00000000000000000000	661.00000000000000000000	4.00000000000000000000	4.00000000000000000000	4.00000000000000000000	4.00000000000000000000	4.00000000000000000000	4.00000000000000000000	4.00000000000000000000	4.00000000000000000000	4.00000000000000000000	4.00000000000000000000	4.00000000000000000000	4.00000000000000000000	4.00000000000000000000	4.00000000000000000000	4.00000000000000000000	4.00000000000000000000
31.00000000000000000000	0.00000000000000000000	4163.07666015625000000000	4175.89746093750000000000	4166.15380859375000000000	4169.23046875000000000000	4166.15380859375000000000	4178.97412109375000000000	4168.71777343750000000000	4161.02539062500000000000	4181.02539062500000000000	4191.28173828125000000000	4184.61523437500000000000	4209.23046875000000000000	4176.41015625000000000000	4167.17919921875000000000	0.00000000000000000000	10246.00000000000000000000	10227.00000000000000000000	0.00000000000000000000	0.00000000000000000000	0.00000000000000000000	3080.00000000000000000000	670.00000000000000000000	4.00000000000000000000	4.00000000000000000000	4.00000000000000000000	4.00000000000000000000	4.00000000000000000000	4.00000000000000000000	4.00000000000000000000	4.00000000000000000000	4.00000000000000000000	4.00000000000000000000	4.00000000000000000000	4.00000000000000000000	4.00000000000000000000	4.00000000000000000000	4.00000000000000000000	4.00000000000000000000
32.00000000000000000000	0.00000000000000000000	4175.38427734375000000000	4173.84619140625000000000	4150.76904296875000000000	4169.74365234375000000000	4150.76904296875000000000	4158.46142578125000000000	4151.79492187500000000000	4135.38427734375000000000	4161.02539062500000000000	4172.82031250000000000000	4168.20507812500000000000	4195.38427734375000000000	4160.00000000000000000000	4147.17919921875000000000	0.00000000000000000000	10246.00000000000000000000	10227.00000000000000000000	0.00000000000000000000	0.00000000000000000000	0.00000000000000000000	3080.00000000000000000000	678.00000000000000000000	4.00000000000000000000	4.00000000000000000000	4.00000000000000000000	4.00000000000000000000	4.00000000000000000000	4.00000000000000000000	4.00000000000000000000	4.00000000000000000000	4.00000000000000000000	4.00000000000000000000	4.00000000000000000000	4.00000000000000000000	4.00000000000000000000	4.00000000000000000000	4.00000000000000000000	4.00000000000000000000
33.00000000000000000000	0.00000000000000000000	4169.74365234375000000000	4182.56396484375000000000	4164.61523437500000000000	4145.12792968750000000000	4175.38427734375000000000	4168.20507812500000000000	4169.23046875000000000000	4161.53857421875000000000	4175.38427734375000000000	4186.15380859375000000000	4162.56396484375000000000	4197.94873046875000000000	4180.51269531250000000000	4153.84619140625000000000	0.00000000000000000000	10247.00000000000000000000	10227.00000000000000000000	0.00000000000000000000	0.00000000000000000000	0.00000000000000000000	3080.00000000000000000000	686.00000000000000000000	4.00000000000000000000	4.00000000000000000000	4.00000000000000000000	4.00000000000000000000	4.00000000000000000000	4.00000000000000000000	4.00000000000000000000	4.00000000000000000000	4.00000000000000000000	4.00000000000000000000	4.00000000000000000000	4.00000000000000000000	4.00000000000000000000	4.00000000000000000000	4.00000000000000000000	4.00000000000000000000
34.00000000000000000000	0.00000000000000000000	4161.02539062500000000000	4187.17919921875000000000	4159.48730468750000000000	4151.28173828125000000000	4192.30761718750000000000	4180.00000000000000000000	4174.35888671875000000000	4185.12792968750000000000	4188.20507812500000000000	4197.43603515625000000000	4175.38427734375000000000	4211.28173828125000000000	4198.46142578125000000000	4167.17919921875000000000	0.00000000000000000000	10247.00000000000000000000	10227.00000000000000000000	0.00000000000000000000	0.00000000000000000000	0.00000000000000000000	3080.00000000000000000000	695.00000000000000000000	4.00000000000000000000	4.00000000000000000000	4.00000000000000000000	4.00000000000000000000	4.00000000000000000000	4.00000000000000000000	4.00000000000000000000	4.00000000000000000000	4.00000000000000000000	4.00000000000000000000	4.00000000000000000000	4.00000000000000000000	4.00000000000000000000	4.00000000000000000000	4.00000000000000000000	4.00000000000000000000
35.00000000000000000000	0.00000000000000000000	4182.56396484375000000000	4163.07666015625000000000	4151.79492187500000000000	4155.89746093750000000000	4143.07666015625000000000	4154.35888671875000000000	4143.07666015625000000000	4148.71777343750000000000	4159.48730468750000000000	4173.33300781250000000000	4177.94873046875000000000	4209.23046875000000000000	4168.71777343750000000000	4153.33300781250000000000	0.00000000000000000000	10248.00000000000000000000	10227.00000000000000000000	0.00000000000000000000	0.00000000000000000000	0.00000000000000000000	3080.00000000000000000000	703.00000000000000000000	4.00000000000000000000	4.00000000000000000000	4.00000000000000000000	4.00000000000000000000	4.00000000000000000000	4.00000000000000000000	4.00000000000000000000	4.00000000000000000000	4.00000000000000000000	4.00000000000000000000	4.00000000000000000000	4.00000000000000000000	4.00000000000000000000	4.00000000000000000000	4.00000000000000000000	4.00000000000000000000
36.00000000000000000000	0.00000000000000000000	4168.71777343750000000000	4186.66650390625000000000	4162.05126953125000000000	4158.97412109375000000000	4164.10253906250000000000	4172.82031250000000000000	4165.12792968750000000000	4165.64111328125000000000	4192.30761718750000000000	4198.97412109375000000000	4197.43603515625000000000	4228.20507812500000000000	4188.20507812500000000000	4172.82031250000000000000	0.00000000000000000000	10248.00000000000000000000	10227.00000000000000000000	0.00000000000000000000	0.00000000000000000000	0.00000000000000000000	3080.00000000000000000000	710.00000000000000000000	4.00000000000000000000	4.00000000000000000000	4.00000000000000000000	4.00000000000000000000	4.00000000000000000000	4.00000000000000000000	4.00000000000000000000	4.00000000000000000000	4.00000000000000000000	4.00000000000000000000	4.00000000000000000000	4.00000000000000000000	4.00000000000000000000	4.00000000000000000000	4.00000000000000000000	4.00000000000000000000
37.00000000000000000000	0.00000000000000000000	4186.66650390625000000000	4197.43603515625000000000	4169.23046875000000000000	4166.66650390625000000000	4184.10253906250000000000	4170.76904296875000000000	4168.20507812500000000000	4174.35888671875000000000	4198.97412109375000000000	4197.43603515625000000000	4180.51269531250000000000	4238.97412109375000000000	4192.30761718750000000000	4172.30761718750000000000	0.00000000000000000000	10249.00000000000000000000	10228.00000000000000000000	0.00000000000000000000	0.00000000000000000000	0.00000000000000000000	3080.00000000000000000000	718.00000000000000000000	4.00000000000000000000	4.00000000000000000000	4.00000000000000000000	4.00000000000000000000	4.00000000000000000000	4.00000000000000000000	4.00000000000000000000	4.00000000000000000000	4.00000000000000000000	4.00000000000000000000	4.00000000000000000000	4.00000000000000000000	4.00000000000000000000	4.00000000000000000000	4.00000000000000000000	4.00000000000000000000
38.00000000000000000000	0.00000000000000000000	4177.43603515625000000000	4186.66650390625000000000	4160.00000000000000000000	4165.64111328125000000000	4160.51269531250000000000	4153.33300781250000000000	4154.35888671875000000000	4159.48730468750000000000	4171.79492187500000000000	4173.33300781250000000000	4158.46142578125000000000	4224.10253906250000000000	4180.00000000000000000000	4160.51269531250000000000	0.00000000000000000000	10249.00000000000000000000	10228.00000000000000000000	0.00000000000000000000	0.00000000000000000000	0.00000000000000000000	3080.00000000000000000000	725.00000000000000000000	4.00000000000000000000	4.00000000000000000000	4.00000000000000000000	4.00000000000000000000	4.00000000000000000000	4.00000000000000000000	4.00000000000000000000	4.00000000000000000000	4.00000000000000000000	4.00000000000000000000	4.00000000000000000000	4.00000000000000000000	4.00000000000000000000	4.00000000000000000000	4.00000000000000000000	4.00000000000000000000
39.00000000000000000000	0.00000000000000000000	4155.38427734375000000000	4162.05126953125000000000	4152.82031250000000000000	4150.76904296875000000000	4150.25634765625000000000	4154.87158203125000000000	4150.25634765625000000000	4156.41015625000000000000	4163.58984375000000000000	4167.69238281250000000000	4162.56396484375000000000	4217.43603515625000000000	4186.15380859375000000000	4157.43603515625000000000	0.00000000000000000000	10248.00000000000000000000	10229.00000000000000000000	0.00000000000000000000	0.00000000000000000000	0.00000000000000000000	3080.00000000000000000000	732.00000000000000000000	4.00000000000000000000	4.00000000000000000000	4.00000000000000000000	4.00000000000000000000	4.00000000000000000000	4.00000000000000000000	4.00000000000000000000	4.00000000000000000000	4.00000000000000000000	4.00000000000000000000	4.00000000000000000000	4.00000000000000000000	4.00000000000000000000	4.00000000000000000000	4.00000000000000000000	4.00000000000000000000
40.00000000000000000000	0.00000000000000000000	4183.58984375000000000000	4145.12792968750000000000	4166.66650390625000000000	4143.07666015625000000000	4157.94873046875000000000	4160.00000000000000000000	4150.25634765625000000000	4150.25634765625000000000	4159.48730468750000000000	4157.94873046875000000000	4166.66650390625000000000	4218.46142578125000000000	4183.07666015625000000000	4153.84619140625000000000	0.00000000000000000000	10248.00000000000000000000	10229.00000000000000000000	0.00000000000000000000	0.00000000000000000000	0.00000000000000000000	3080.00000000000000000000	740.00000000000000000000	4.00000000000000000000	4.00000000000000000000	4.00000000000000000000	4.00000000000000000000	4.00000000000000000000	4.00000000000000000000	4.00000000000000000000	4.00000000000000000000	4.00000000000000000000	4.00000000000000000000	4.00000000000000000000	4.00000000000000000000	4.00000000000000000000	4.00000000000000000000	4.00000000000000000000	4.00000000000000000000
41.00000000000000000000	0.00000000000000000000	4166.15380859375000000000	4166.66650390625000000000	4162.05126953125000000000	4149.23046875000000000000	4167.17919921875000000000	4180.51269531250000000000	4178.97412109375000000000	4162.56396484375000000000	4175.38427734375000000000	4172.82031250000000000000	4186.66650390625000000000	4223.07666015625000000000	4187.17919921875000000000	4166.66650390625000000000	0.00000000000000000000	10248.00000000000000000000	10230.00000000000000000000	0.00000000000000000000	0.00000000000000000000	0.00000000000000000000	3080.00000000000000000000	747.00000000000000000000	4.00000000000000000000	4.00000000000000000000	4.00000000000000000000	4.00000000000000000000	4.00000000000000000000	4.00000000000000000000	4.00000000000000000000	4.00000000000000000000	4.00000000000000000000	4.00000000000000000000	4.00000000000000000000	4.00000000000000000000	4.00000000000000000000	4.00000000000000000000	4.00000000000000000000	4.00000000000000000000
42.00000000000000000000	0.00000000000000000000	4176.92285156250000000000	4156.92285156250000000000	4162.56396484375000000000	4154.35888671875000000000	4145.12792968750000000000	4168.71777343750000000000	4174.87158203125000000000	4154.35888671875000000000	4165.12792968750000000000	4173.33300781250000000000	4178.97412109375000000000	4228.20507812500000000000	4180.51269531250000000000	4160.00000000000000000000	0.00000000000000000000	10248.00000000000000000000	10230.00000000000000000000	0.00000000000000000000	0.00000000000000000000	0.00000000000000000000	3080.00000000000000000000	755.00000000000000000000	4.00000000000000000000	4.00000000000000000000	4.00000000000000000000	4.00000000000000000000	4.00000000000000000000	4.00000000000000000000	4.00000000000000000000	4.00000000000000000000	4.00000000000000000000	4.00000000000000000000	4.00000000000000000000	4.00000000000000000000	4.00000000000000000000	4.00000000000000000000	4.00000000000000000000	4.00000000000000000000
43.00000000000000000000	0.00000000000000000000	4187.69238281250000000000	4172.30761718750000000000	4183.07666015625000000000	4177.94873046875000000000	4161.02539062500000000000	4167.69238281250000000000	4170.25634765625000000000	4160.00000000000000000000	4174.35888671875000000000	4181.53857421875000000000	4167.69238281250000000000	4239.48730468750000000000	4200.51269531250000000000	4166.66650390625000000000	0.00000000000000000000	10248.00000000000000000000	10231.00000000000000000000	0.00000000000000000000	0.00000000000000000000	0.00000000000000000000	3080.00000000000000000000	763.00000000000000000000	4.00000000000000000000	4.00000000000000000000	4.00000000000000000000	4.00000000000000000000	4.00000000000000000000	4.00000000000000000000	4.00000000000000000000	4.00000000000000000000	4.00000000000000000000	4.00000000000000000000	4.00000000000000000000	4.00000000000000000000	4.00000000000000000000	4.00000000000000000000	4.00000000000000000000	4.00000000000000000000
44.00000000000000000000	0.00000000000000000000	4173.33300781250000000000	4209.74365234375000000000	4185.12792968750000000000	4188.20507812500000000000	4187.17919921875000000000	4180.00000000000000000000	4174.35888671875000000000	4173.33300781250000000000	4192.30761718750000000000	4194.87158203125000000000	4177.43603515625000000000	4252.82031250000000000000	4218.46142578125000000000	4184.61523437500000000000	0.00000000000000000000	10248.00000000000000000000	10231.00000000000000000000	0.00000000000000000000	0.00000000000000000000	0.00000000000000000000	3080.00000000000000000000	772.00000000000000000000	4.00000000000000000000	4.00000000000000000000	4.00000000000000000000	4.00000000000000000000	4.00000000000000000000	4.00000000000000000000	4.00000000000000000000	4.00000000000000000000	4.00000000000000000000	4.00000000000000000000	4.00000000000000000000	4.00000000000000000000	4.00000000000000000000	4.00000000000000000000	4.00000000000000000000	4.00000000000000000000
45.00000000000000000000	0.00000000000000000000	4189.74365234375000000000	4191.28173828125000000000	4178.97412109375000000000	4164.10253906250000000000	4168.20507812500000000000	4162.56396484375000000000	4151.28173828125000000000	4150.76904296875000000000	4166.15380859375000000000	4173.33300781250000000000	4180.00000000000000000000	4245.64111328125000000000	4196.41015625000000000000	4174.87158203125000000000	0.00000000000000000000	10247.00000000000000000000	10231.00000000000000000000	0.00000000000000000000	0.00000000000000000000	0.00000000000000000000	3080.00000000000000000000	780.00000000000000000000	4.00000000000000000000	4.00000000000000000000	4.00000000000000000000	4.00000000000000000000	4.00000000000000000000	4.00000000000000000000	4.00000000000000000000	4.00000000000000000000	4.00000000000000000000	4.00000000000000000000	4.00000000000000000000	4.00000000000000000000	4.00000000000000000000	4.00000000000000000000	4.00000000000000000000	4.00000000000000000000
46.00000000000000000000	0.00000000000000000000	4167.17919921875000000000	4175.38427734375000000000	4175.38427734375000000000	4153.33300781250000000000	4167.17919921875000000000	4162.05126953125000000000	4154.35888671875000000000	4163.07666015625000000000	4175.89746093750000000000	4183.07666015625000000000	4194.87158203125000000000	4233.84619140625000000000	4203.07666015625000000000	4173.33300781250000000000	0.00000000000000000000	10247.00000000000000000000	10231.00000000000000000000	0.00000000000000000000	0.00000000000000000000	0.00000000000000000000	3080.00000000000000000000	789.00000000000000000000	4.00000000000000000000	4.00000000000000000000	4.00000000000000000000	4.00000000000000000000	4.00000000000000000000	4.00000000000000000000	4.00000000000000000000	4.00000000000000000000	4.00000000000000000000	4.00000000000000000000	4.00000000000000000000	4.00000000000000000000	4.00000000000000000000	4.00000000000000000000	4.00000000000000000000	4.00000000000000000000
47.00000000000000000000	0.00000000000000000000	4175.89746093750000000000	4160.00000000000000000000	4184.61523437500000000000	4163.58984375000000000000	4158.46142578125000000000	4156.92285156250000000000	4154.35888671875000000000	4176.92285156250000000000	4184.10253906250000000000	4183.58984375000000000000	4179.48730468750000000000	4234.87158203125000000000	4200.00000000000000000000	4160.00000000000000000000	0.00000000000000000000	10244.00000000000000000000	10233.00000000000000000000	0.00000000000000000000	0.00000000000000000000	0.00000000000000000000	3080.00000000000000000000	797.00000000000000000000	4.00000000000000000000	4.00000000000000000000	4.00000000000000000000	4.00000000000000000000	4.00000000000000000000	4.00000000000000000000	4.00000000000000000000	4.00000000000000000000	4.00000000000000000000	4.00000000000000000000	4.00000000000000000000	4.00000000000000000000	4.00000000000000000000	4.00000000000000000000	4.00000000000000000000	4.00000000000000000000
48.00000000000000000000	0.00000000000000000000	4183.58984375000000000000	4170.25634765625000000000	4191.79492187500000000000	4183.07666015625000000000	4173.33300781250000000000	4171.79492187500000000000	4168.20507812500000000000	4176.41015625000000000000	4180.00000000000000000000	4174.87158203125000000000	4161.53857421875000000000	4242.56396484375000000000	4203.58984375000000000000	4160.00000000000000000000	0.00000000000000000000	10244.00000000000000000000	10233.00000000000000000000	0.00000000000000000000	0.00000000000000000000	0.00000000000000000000	3080.00000000000000000000	805.00000000000000000000	4.00000000000000000000	4.00000000000000000000	4.00000000000000000000	4.00000000000000000000	4.00000000000000000000	4.00000000000000000000	4.00000000000000000000	4.00000000000000000000	4.00000000000000000000	4.00000000000000000000	4.00000000000000000000	4.00000000000000000000	4.00000000000000000000	4.00000000000000000000	4.00000000000000000000	4.00000000000000000000
49.00000000000000000000	0.00000000000000000000	4156.92285156250000000000	4174.35888671875000000000	4176.92285156250000000000	4172.30761718750000000000	4176.41015625000000000000	4183.58984375000000000000	4182.05126953125000000000	4167.69238281250000000000	4177.94873046875000000000	4174.35888671875000000000	4163.58984375000000000000	4228.71777343750000000000	4198.46142578125000000000	4156.92285156250000000000	0.00000000000000000000	10244.00000000000000000000	10233.00000000000000000000	0.00000000000000000000	0.00000000000000000000	0.00000000000000000000	3080.00000000000000000000	814.00000000000000000000	4.00000000000000000000	4.00000000000000000000	4.00000000000000000000	4.00000000000000000000	4.00000000000000000000	4.00000000000000000000	4.00000000000000000000	4.00000000000000000000	4.00000000000000000000	4.00000000000000000000	4.00000000000000000000	4.00000000000000000000	4.00000000000000000000	4.00000000000000000000	4.00000000000000000000	4.00000000000000000000
50.00000000000000000000	0.00000000000000000000	4174.35888671875000000000	4142.05126953125000000000	4182.05126953125000000000	4142.05126953125000000000	4141.02539062500000000000	4158.46142578125000000000	4165.64111328125000000000	4150.76904296875000000000	4154.87158203125000000000	4150.76904296875000000000	4147.17919921875000000000	4207.69238281250000000000	4157.94873046875000000000	4131.28173828125000000000	0.00000000000000000000	10244.00000000000000000000	10233.00000000000000000000	0.00000000000000000000	0.00000000000000000000	0.00000000000000000000	3080.00000000000000000000	822.00000000000000000000	4.00000000000000000000	4.00000000000000000000	4.00000000000000000000	4.00000000000000000000	4.00000000000000000000	4.00000000000000000000	4.00000000000000000000	4.00000000000000000000	4.00000000000000000000	4.00000000000000000000	4.00000000000000000000	4.00000000000000000000	4.00000000000000000000	4.00000000000000000000	4.00000000000000000000	4.00000000000000000000
51.00000000000000000000	0.00000000000000000000	4162.56396484375000000000	4155.89746093750000000000	4198.97412109375000000000	4159.48730468750000000000	4168.20507812500000000000	4173.33300781250000000000	4185.64111328125000000000	4181.53857421875000000000	4172.30761718750000000000	4164.10253906250000000000	4159.48730468750000000000	4227.17919921875000000000	4184.10253906250000000000	4158.97412109375000000000	0.00000000000000000000	10246.00000000000000000000	10231.00000000000000000000	0.00000000000000000000	0.00000000000000000000	0.00000000000000000000	3080.00000000000000000000	831.00000000000000000000	4.00000000000000000000	4.00000000000000000000	4.00000000000000000000	4.00000000000000000000	4.00000000000000000000	4.00000000000000000000	4.00000000000000000000	4.00000000000000000000	4.00000000000000000000	4.00000000000000000000	4.00000000000000000000	4.00000000000000000000	4.00000000000000000000	4.00000000000000000000	4.00000000000000000000	4.00000000000000000000
52.00000000000000000000	0.00000000000000000000	4167.17919921875000000000	4156.41015625000000000000	4203.58984375000000000000	4171.28173828125000000000	4163.07666015625000000000	4165.64111328125000000000	4177.94873046875000000000	4175.89746093750000000000	4175.89746093750000000000	4169.23046875000000000000	4174.35888671875000000000	4243.58984375000000000000	4199.48730468750000000000	4173.84619140625000000000	0.00000000000000000000	10246.00000000000000000000	10231.00000000000000000000	0.00000000000000000000	0.00000000000000000000	0.00000000000000000000	3080.00000000000000000000	838.00000000000000000000	4.00000000000000000000	4.00000000000000000000	4.00000000000000000000	4.00000000000000000000	4.00000000000000000000	4.00000000000000000000	4.00000000000000000000	4.00000000000000000000	4.00000000000000000000	4.00000000000000000000	4.00000000000000000000	4.00000000000000000000	4.00000000000000000000	4.00000000000000000000	4.00000000000000000000	4.00000000000000000000
53.00000000000000000000	0.00000000000000000000	4182.05126953125000000000	4162.05126953125000000000	4209.74365234375000000000	4161.02539062500000000000	4152.82031250000000000000	4155.89746093750000000000	4165.12792968750000000000	4158.46142578125000000000	4172.30761718750000000000	4172.82031250000000000000	4183.07666015625000000000	4241.53857421875000000000	4196.41015625000000000000	4165.12792968750000000000	0.00000000000000000000	10248.00000000000000000000	10232.00000000000000000000	0.00000000000000000000	0.00000000000000000000	0.00000000000000000000	3080.00000000000000000000	845.00000000000000000000	4.00000000000000000000	4.00000000000000000000	4.00000000000000000000	4.00000000000000000000	4.00000000000000000000	4.00000000000000000000	4.00000000000000000000	4.00000000000000000000	4.00000000000000000000	4.00000000000000000000	4.00000000000000000000	4.00000000000000000000	4.00000000000000000000	4.00000000000000000000	4.00000000000000000000	4.00000000000000000000
54.00000000000000000000	0.00000000000000000000	4164.61523437500000000000	4200.51269531250000000000	4204.10253906250000000000	4178.97412109375000000000	4181.02539062500000000000	4176.92285156250000000000	4185.12792968750000000000	4185.64111328125000000000	4190.76904296875000000000	4199.48730468750000000000	4200.00000000000000000000	4247.69238281250000000000	4214.87158203125000000000	4170.76904296875000000000	0.00000000000000000000	10248.00000000000000000000	10232.00000000000000000000	0.00000000000000000000	0.00000000000000000000	0.00000000000000000000	3080.00000000000000000000	853.00000000000000000000	4.00000000000000000000	4.00000000000000000000	4.00000000000000000000	4.00000000000000000000	4.00000000000000000000	4.00000000000000000000	4.00000000000000000000	4.00000000000000000000	4.00000000000000000000	4.00000000000000000000	4.00000000000000000000	4.00000000000000000000	4.00000000000000000000	4.00000000000000000000	4.00000000000000000000	4.00000000000000000000
55.00000000000000000000	0.00000000000000000000	4184.10253906250000000000	4196.92285156250000000000	4208.20507812500000000000	4188.20507812500000000000	4151.28173828125000000000	4164.10253906250000000000	4174.35888671875000000000	4188.20507812500000000000	4177.43603515625000000000	4182.56396484375000000000	4177.43603515625000000000	4248.20507812500000000000	4197.94873046875000000000	4163.07666015625000000000	0.00000000000000000000	10248.00000000000000000000	10230.00000000000000000000	0.00000000000000000000	0.00000000000000000000	0.00000000000000000000	3080.00000000000000000000	860.00000000000000000000	4.00000000000000000000	4.00000000000000000000	4.00000000000000000000	4.00000000000000000000	4.00000000000000000000	4.00000000000000000000	4.00000000000000000000	4.00000000000000000000	4.00000000000000000000	4.00000000000000000000	4.00000000000000000000	4.00000000000000000000	4.00000000000000000000	4.00000000000000000000	4.00000000000000000000	4.00000000000000000000
56.00000000000000000000	0.00000000000000000000	4172.82031250000000000000	4190.25634765625000000000	4214.87158203125000000000	4190.25634765625000000000	4151.79492187500000000000	4163.58984375000000000000	4171.79492187500000000000	4200.51269531250000000000	4194.87158203125000000000	4182.05126953125000000000	4166.15380859375000000000	4252.30761718750000000000	4207.17919921875000000000	4180.00000000000000000000	0.00000000000000000000	10248.00000000000000000000	10230.00000000000000000000	0.00000000000000000000	0.00000000000000000000	0.00000000000000000000	3080.00000000000000000000	868.00000000000000000000	4.00000000000000000000	4.00000000000000000000	4.00000000000000000000	4.00000000000000000000	4.00000000000000000000	4.00000000000000000000	4.00000000000000000000	4.00000000000000000000	4.00000000000000000000	4.00000000000000000000	4.00000000000000000000	4.00000000000000000000	4.00000000000000000000	4.00000000000000000000	4.00000000000000000000	4.00000000000000000000
57.00000000000000000000	0.00000000000000000000	4170.25634765625000000000	4161.53857421875000000000	4197.94873046875000000000	4178.46142578125000000000	4166.66650390625000000000	4152.82031250000000000000	4154.87158203125000000000	4190.76904296875000000000	4189.74365234375000000000	4174.35888671875000000000	4170.76904296875000000000	4246.66650390625000000000	4201.02539062500000000000	4175.89746093750000000000	0.00000000000000000000	10249.00000000000000000000	10229.00000000000000000000	0.00000000000000000000	0.00000000000000000000	0.00000000000000000000	3080.00000000000000000000	875.00000000000000000000	4.00000000000000000000	4.00000000000000000000	4.00000000000000000000	4.00000000000000000000	4.00000000000000000000	4.00000000000000000000	4.00000000000000000000	4.00000000000000000000	4.00000000000000000000	4.00000000000000000000	4.00000000000000000000	4.00000000000000000000	4.00000000000000000000	4.00000000000000000000	4.00000000000000000000	4.00000000000000000000
58.00000000000000000000	0.00000000000000000000	4180.51269531250000000000	4144.10253906250000000000	4186.15380859375000000000	4145.12792968750000000000	4157.43603515625000000000	4151.28173828125000000000	4153.84619140625000000000	4166.66650390625000000000	4161.53857421875000000000	4156.41015625000000000000	4171.79492187500000000000	4235.38427734375000000000	4180.51269531250000000000	4157.43603515625000000000	0.00000000000000000000	10249.00000000000000000000	10229.00000000000000000000	0.00000000000000000000	0.00000000000000000000	0.00000000000000000000	3080.00000000000000000000	883.00000000000000000000	4.00000000000000000000	4.00000000000000000000	4.00000000000000000000	4.00000000000000000000	4.00000000000000000000	4.00000000000000000000	4.00000000000000000000	4.00000000000000000000	4.00000000000000000000	4.00000000000000000000	4.00000000000000000000	4.00000000000000000000	4.00000000000000000000	4.00000000000000000000	4.00000000000000000000	4.00000000000000000000
59.00000000000000000000	0.00000000000000000000	4159.48730468750000000000	4164.10253906250000000000	4182.05126953125000000000	4137.94873046875000000000	4161.53857421875000000000	4173.33300781250000000000	4183.07666015625000000000	4170.25634765625000000000	4176.41015625000000000000	4172.82031250000000000000	4171.79492187500000000000	4241.02539062500000000000	4192.30761718750000000000	4162.05126953125000000000	0.00000000000000000000	10249.00000000000000000000	10227.00000000000000000000	0.00000000000000000000	0.00000000000000000000	0.00000000000000000000	3080.00000000000000000000	891.00000000000000000000	4.00000000000000000000	4.00000000000000000000	4.00000000000000000000	4.00000000000000000000	4.00000000000000000000	4.00000000000000000000	4.00000000000000000000	4.00000000000000000000	4.00000000000000000000	4.00000000000000000000	4.00000000000000000000	4.00000000000000000000	4.00000000000000000000	4.00000000000000000000	4.00000000000000000000	4.00000000000000000000
60.00000000000000000000	0.00000000000000000000	4182.56396484375000000000	4146.66650390625000000000	4176.92285156250000000000	4151.79492187500000000000	4137.43603515625000000000	4156.92285156250000000000	4162.56396484375000000000	4146.66650390625000000000	4163.58984375000000000000	4163.07666015625000000000	4146.66650390625000000000	4234.87158203125000000000	4176.41015625000000000000	4140.00000000000000000000	0.00000000000000000000	10249.00000000000000000000	10227.00000000000000000000	0.00000000000000000000	0.00000000000000000000	0.00000000000000000000	3080.00000000000000000000	899.00000000000000000000	4.00000000000000000000	4.00000000000000000000	4.00000000000000000000	4.00000000000000000000	4.00000000000000000000	4.00000000000000000000	4.00000000000000000000	4.00000000000000000000	4.00000000000000000000	4.00000000000000000000	4.00000000000000000000	4.00000000000000000000	4.00000000000000000000	4.00000000000000000000	4.00000000000000000000	4.00000000000000000000
61.00000000000000000000	0.00000000000000000000	4168.71777343750000000000	4152.30761718750000000000	4168.71777343750000000000	4171.79492187500000000000	4152.82031250000000000000	4164.61523437500000000000	4168.71777343750000000000	4152.30761718750000000000	4162.05126953125000000000	4161.53857421875000000000	4163.07666015625000000000	4228.71777343750000000000	4183.58984375000000000000	4143.58984375000000000000	0.00000000000000000000	10250.00000000000000000000	10227.00000000000000000000	0.00000000000000000000	0.00000000000000000000	0.00000000000000000000	3080.00000000000000000000	906.00000000000000000000	4.00000000000000000000	4.00000000000000000000	4.00000000000000000000	4.00000000000000000000	4.00000000000000000000	4.00000000000000000000	4.00000000000000000000	4.00000000000000000000	4.00000000000000000000	4.00000000000000000000	4.00000000000000000000	4.00000000000000000000	4.00000000000000000000	4.00000000000000000000	4.00000000000000000000	4.00000000000000000000
62.00000000000000000000	0.00000000000000000000	4158.46142578125000000000	4164.61523437500000000000	4167.17919921875000000000	4177.94873046875000000000	4175.89746093750000000000	4162.05126953125000000000	4176.92285156250000000000	4157.94873046875000000000	4160.00000000000000000000	4160.51269531250000000000	4170.76904296875000000000	4234.87158203125000000000	4193.33300781250000000000	4157.43603515625000000000	0.00000000000000000000	10250.00000000000000000000	10227.00000000000000000000	0.00000000000000000000	0.00000000000000000000	0.00000000000000000000	3080.00000000000000000000	914.00000000000000000000	4.00000000000000000000	4.00000000000000000000	4.00000000000000000000	4.00000000000000000000	4.00000000000000000000	4.00000000000000000000	4.00000000000000000000	4.00000000000000000000	4.00000000000000000000	4.00000000000000000000	4.00000000000000000000	4.00000000000000000000	4.00000000000000000000	4.00000000000000000000	4.00000000000000000000	4.00000000000000000000
63.00000000000000000000	0.00000000000000000000	4181.02539062500000000000	4166.66650390625000000000	4176.92285156250000000000	4175.38427734375000000000	4152.82031250000000000000	4142.05126953125000000000	4152.30761718750000000000	4147.69238281250000000000	4151.28173828125000000000	4150.25634765625000000000	4145.12792968750000000000	4243.58984375000000000000	4178.97412109375000000000	4151.79492187500000000000	0.00000000000000000000	10250.00000000000000000000	10227.00000000000000000000	0.00000000000000000000	0.00000000000000000000	0.00000000000000000000	3080.00000000000000000000	922.00000000000000000000	4.00000000000000000000	4.00000000000000000000	4.00000000000000000000	4.00000000000000000000	4.00000000000000000000	4.00000000000000000000	4.00000000000000000000	4.00000000000000000000	4.00000000000000000000	4.00000000000000000000	4.00000000000000000000	4.00000000000000000000	4.00000000000000000000	4.00000000000000000000	4.00000000000000000000	4.00000000000000000000
64.00000000000000000000	0.00000000000000000000	4167.17919921875000000000	4200.00000000000000000000	4172.82031250000000000000	4182.05126953125000000000	4163.07666015625000000000	4165.12792968750000000000	4163.58984375000000000000	4178.97412109375000000000	4185.12792968750000000000	4180.00000000000000000000	4178.46142578125000000000	4260.00000000000000000000	4196.41015625000000000000	4164.10253906250000000000	2505.00000000000000000000	10250.00000000000000000000	10227.00000000000000000000	0.00000000000000000000	0.00000000000000000000	0.00000000000000000000	3080.00000000000000000000	929.00000000000000000000	4.00000000000000000000	4.00000000000000000000	4.00000000000000000000	4.00000000000000000000	4.00000000000000000000	4.00000000000000000000	4.00000000000000000000	4.00000000000000000000	4.00000000000000000000	4.00000000000000000000	4.00000000000000000000	4.00000000000000000000	4.00000000000000000000	4.00000000000000000000	4.00000000000000000000	4.00000000000000000000
65.00000000000000000000	0.00000000000000000000	4185.12792968750000000000	4202.56396484375000000000	4173.84619140625000000000	4188.71777343750000000000	4185.64111328125000000000	4166.66650390625000000000	4172.30761718750000000000	4185.12792968750000000000	4189.23046875000000000000	4189.23046875000000000000	4205.12792968750000000000	4263.58984375000000000000	4203.58984375000000000000	4167.17919921875000000000	2419.00000000000000000000	10248.00000000000000000000	10227.00000000000000000000	0.00000000000000000000	0.00000000000000000000	0.00000000000000000000	3080.00000000000000000000	937.00000000000000000000	4.00000000000000000000	4.00000000000000000000	4.00000000000000000000	4.00000000000000000000	4.00000000000000000000	4.00000000000000000000	4.00000000000000000000	4.00000000000000000000	4.00000000000000000000	4.00000000000000000000	4.00000000000000000000	4.00000000000000000000	4.00000000000000000000	4.00000000000000000000	4.00000000000000000000	4.00000000000000000000
66.00000000000000000000	0.00000000000000000000	4169.23046875000000000000	4183.07666015625000000000	4171.28173828125000000000	4181.02539062500000000000	4182.56396484375000000000	4164.10253906250000000000	4169.74365234375000000000	4172.30761718750000000000	4177.94873046875000000000	4176.92285156250000000000	4174.35888671875000000000	4253.84619140625000000000	4197.94873046875000000000	4169.74365234375000000000	1422.00000000000000000000	10248.00000000000000000000	10227.00000000000000000000	0.00000000000000000000	0.00000000000000000000	0.00000000000000000000	3080.00000000000000000000	945.00000000000000000000	4.00000000000000000000	4.00000000000000000000	4.00000000000000000000	4.00000000000000000000	4.00000000000000000000	4.00000000000000000000	4.00000000000000000000	4.00000000000000000000	4.00000000000000000000	4.00000000000000000000	4.00000000000000000000	4.00000000000000000000	4.00000000000000000000	4.00000000000000000000	4.00000000000000000000	4.00000000000000000000
67.00000000000000000000	0.00000000000000000000	4154.87158203125000000000	4158.97412109375000000000	4156.92285156250000000000	4162.05126953125000000000	4149.74365234375000000000	4163.07666015625000000000	4153.84619140625000000000	4153.84619140625000000000	4162.56396484375000000000	4155.89746093750000000000	4140.00000000000000000000	4245.12792968750000000000	4182.56396484375000000000	4157.94873046875000000000	3480.00000000000000000000	10247.00000000000000000000	10228.00000000000000000000	0.00000000000000000000	0.00000000000000000000	0.00000000000000000000	3080.00000000000000000000	953.00000000000000000000	4.00000000000000000000	4.00000000000000000000	4.00000000000000000000	4.00000000000000000000	4.00000000000000000000	4.00000000000000000000	4.00000000000000000000	4.00000000000000000000	4.00000000000000000000	4.00000000000000000000	4.00000000000000000000	4.00000000000000000000	4.00000000000000000000	4.00000000000000000000	4.00000000000000000000	4.00000000000000000000
68.00000000000000000000	0.00000000000000000000	4172.82031250000000000000	4147.69238281250000000000	4154.87158203125000000000	4159.48730468750000000000	4137.43603515625000000000	4149.74365234375000000000	4143.07666015625000000000	4146.66650390625000000000	4149.23046875000000000000	4138.97412109375000000000	4146.66650390625000000000	4230.25634765625000000000	4166.66650390625000000000	4135.38427734375000000000	3543.00000000000000000000	10247.00000000000000000000	10228.00000000000000000000	0.00000000000000000000	0.00000000000000000000	0.00000000000000000000	3080.00000000000000000000	961.00000000000000000000	4.00000000000000000000	4.00000000000000000000	4.00000000000000000000	4.00000000000000000000	4.00000000000000000000	4.00000000000000000000	4.00000000000000000000	4.00000000000000000000	4.00000000000000000000	4.00000000000000000000	4.00000000000000000000	4.00000000000000000000	4.00000000000000000000	4.00000000000000000000	4.00000000000000000000	4.00000000000000000000
69.00000000000000000000	0.00000000000000000000	4144.61523437500000000000	4153.84619140625000000000	4145.12792968750000000000	4160.51269531250000000000	4154.87158203125000000000	4147.69238281250000000000	4158.97412109375000000000	4170.25634765625000000000	4169.74365234375000000000	4149.74365234375000000000	4159.48730468750000000000	4224.61523437500000000000	4168.71777343750000000000	4130.25634765625000000000	3391.00000000000000000000	10247.00000000000000000000	10227.00000000000000000000	0.00000000000000000000	0.00000000000000000000	0.00000000000000000000	3080.00000000000000000000	969.00000000000000000000	4.00000000000000000000	4.00000000000000000000	4.00000000000000000000	4.00000000000000000000	4.00000000000000000000	4.00000000000000000000	4.00000000000000000000	4.00000000000000000000	4.00000000000000000000	4.00000000000000000000	4.00000000000000000000	4.00000000000000000000	4.00000000000000000000	4.00000000000000000000	4.00000000000000000000	4.00000000000000000000
70.00000000000000000000	0.00000000000000000000	4161.53857421875000000000	4135.89746093750000000000	4149.23046875000000000000	4144.61523437500000000000	4145.12792968750000000000	4141.53857421875000000000	4157.43603515625000000000	4164.61523437500000000000	4166.66650390625000000000	4145.12792968750000000000	4144.10253906250000000000	4237.94873046875000000000	4159.48730468750000000000	4122.56396484375000000000	3493.00000000000000000000	10247.00000000000000000000	10227.00000000000000000000	0.00000000000000000000	0.00000000000000000000	0.00000000000000000000	3080.00000000000000000000	977.00000000000000000000	4.00000000000000000000	4.00000000000000000000	4.00000000000000000000	4.00000000000000000000	4.00000000000000000000	4.00000000000000000000	4.00000000000000000000	4.00000000000000000000	4.00000000000000000000	4.00000000000000000000	4.00000000000000000000	4.00000000000000000000	4.00000000000000000000	4.00000000000000000000	4.00000000000000000000	4.00000000000000000000
71.00000000000000000000	0.00000000000000000000	4169.23046875000000000000	4147.17919921875000000000	4167.69238281250000000000	4153.33300781250000000000	4164.61523437500000000000	4167.69238281250000000000	4175.38427734375000000000	4163.07666015625000000000	4164.10253906250000000000	4155.89746093750000000000	4160.00000000000000000000	4251.79492187500000000000	4181.02539062500000000000	4135.89746093750000000000	3410.00000000000000000000	10248.00000000000000000000	10227.00000000000000000000	0.00000000000000000000	0.00000000000000000000	0.00000000000000000000	3080.00000000000000000000	985.00000000000000000000	4.00000000000000000000	4.00000000000000000000	4.00000000000000000000	4.00000000000000000000	4.00000000000000000000	4.00000000000000000000	4.00000000000000000000	4.00000000000000000000	4.00000000000000000000	4.00000000000000000000	4.00000000000000000000	4.00000000000000000000	4.00000000000000000000	4.00000000000000000000	4.00000000000000000000	4.00000000000000000000
72.00000000000000000000	0.00000000000000000000	4164.10253906250000000000	4174.35888671875000000000	4178.97412109375000000000	4183.07666015625000000000	4180.51269531250000000000	4181.02539062500000000000	4182.56396484375000000000	4165.12792968750000000000	4167.17919921875000000000	4167.69238281250000000000	4172.82031250000000000000	4254.87158203125000000000	4194.87158203125000000000	4151.28173828125000000000	3444.00000000000000000000	10248.00000000000000000000	10227.00000000000000000000	0.00000000000000000000	0.00000000000000000000	0.00000000000000000000	3080.00000000000000000000	992.00000000000000000000	4.00000000000000000000	4.00000000000000000000	4.00000000000000000000	4.00000000000000000000	4.00000000000000000000	4.00000000000000000000	4.00000000000000000000	4.00000000000000000000	4.00000000000000000000	4.00000000000000000000	4.00000000000000000000	4.00000000000000000000	4.00000000000000000000	4.00000000000000000000	4.00000000000000000000	4.00000000000000000000
73.00000000000000000000	0.00000000000000000000	4183.58984375000000000000	4180.00000000000000000000	4192.30761718750000000000	4166.66650390625000000000	4158.46142578125000000000	4152.30761718750000000000	4161.53857421875000000000	4161.53857421875000000000	4162.05126953125000000000	4158.46142578125000000000	4152.30761718750000000000	4251.28173828125000000000	4182.05126953125000000000	4151.79492187500000000000	3147.00000000000000000000	10246.00000000000000000000	10227.00000000000000000000	0.00000000000000000000	0.00000000000000000000	0.00000000000000000000	3080.00000000000000000000	1000.00000000000000000000	4.00000000000000000000	4.00000000000000000000	4.00000000000000000000	4.00000000000000000000	4.00000000000000000000	4.00000000000000000000	4.00000000000000000000	4.00000000000000000000	4.00000000000000000000	4.00000000000000000000	4.00000000000000000000	4.00000000000000000000	4.00000000000000000000	4.00000000000000000000	4.00000000000000000000	4.00000000000000000000
74.00000000000000000000	0.00000000000000000000	4156.92285156250000000000	4177.43603515625000000000	4187.17919921875000000000	4146.66650390625000000000	4152.82031250000000000000	4140.00000000000000000000	4156.92285156250000000000	4181.02539062500000000000	4172.82031250000000000000	4166.66650390625000000000	4154.87158203125000000000	4250.25634765625000000000	4197.43603515625000000000	4159.48730468750000000000	3466.00000000000000000000	10246.00000000000000000000	10227.00000000000000000000	0.00000000000000000000	0.00000000000000000000	0.00000000000000000000	3081.00000000000000000000	8.00000000000000000000	4.00000000000000000000	4.00000000000000000000	4.00000000000000000000	4.00000000000000000000	4.00000000000000000000	4.00000000000000000000	4.00000000000000000000	4.00000000000000000000	4.00000000000000000000	4.00000000000000000000	4.00000000000000000000	4.00000000000000000000	4.00000000000000000000	4.00000000000000000000	4.00000000000000000000	4.00000000000000000000
75.00000000000000000000	0.00000000000000000000	4167.17919921875000000000	4150.25634765625000000000	4182.56396484375000000000	4162.56396484375000000000	4141.53857421875000000000	4129.74365234375000000000	4131.28173828125000000000	4160.00000000000000000000	4156.92285156250000000000	4150.25634765625000000000	4159.48730468750000000000	4247.69238281250000000000	4181.53857421875000000000	4148.20507812500000000000	3330.00000000000000000000	10246.00000000000000000000	10226.00000000000000000000	0.00000000000000000000	0.00000000000000000000	0.00000000000000000000	3081.00000000000000000000	16.00000000000000000000	4.00000000000000000000	4.00000000000000000000	4.00000000000000000000	4.00000000000000000000	4.00000000000000000000	4.00000000000000000000	4.00000000000000000000	4.00000000000000000000	4.00000000000000000000	4.00000000000000000000	4.00000000000000000000	4.00000000000000000000	4.00000000000000000000	4.00000000000000000000	4.00000000000000000000	4.00000000000000000000
76.00000000000000000000	0.00000000000000000000	4169.74365234375000000000	4161.53857421875000000000	4185.64111328125000000000	4164.61523437500000000000	4155.89746093750000000000	4148.71777343750000000000	4131.28173828125000000000	4137.94873046875000000000	4156.41015625000000000000	4153.84619140625000000000	4155.38427734375000000000	4246.66650390625000000000	4173.84619140625000000000	4146.15380859375000000000	2672.00000000000000000000	10246.00000000000000000000	10226.00000000000000000000	0.00000000000000000000	0.00000000000000000000	0.00000000000000000000	3081.00000000000000000000	23.00000000000000000000	4.00000000000000000000	4.00000000000000000000	4.00000000000000000000	4.00000000000000000000	4.00000000000000000000	4.00000000000000000000	4.00000000000000000000	4.00000000000000000000	4.00000000000000000000	4.00000000000000000000	4.00000000000000000000	4.00000000000000000000	4.00000000000000000000	4.00000000000000000000	4.00000000000000000000	4.00000000000000000000
77.00000000000000000000	0.00000000000000000000	4156.41015625000000000000	4177.94873046875000000000	4176.92285156250000000000	4150.25634765625000000000	4158.46142578125000000000	4167.17919921875000000000	4148.20507812500000000000	4144.10253906250000000000	4165.64111328125000000000	4164.61523437500000000000	4144.61523437500000000000	4241.53857421875000000000	4176.41015625000000000000	4137.94873046875000000000	2585.00000000000000000000	10244.00000000000000000000	10228.00000000000000000000	0.00000000000000000000	0.00000000000000000000	0.00000000000000000000	3081.00000000000000000000	31.00000000000000000000	4.00000000000000000000	4.00000000000000000000	4.00000000000000000000	4.00000000000000000000	4.00000000000000000000	4.00000000000000000000	4.00000000000000000000	4.00000000000000000000	4.00000000000000000000	4.00000000000000000000	4.00000000000000000000	4.00000000000000000000	4.00000000000000000000	4.00000000000000000000	4.00000000000000000000	4.00000000000000000000
78.00000000000000000000	0.00000000000000000000	4176.41015625000000000000	4160.51269531250000000000	4179.48730468750000000000	4166.15380859375000000000	4147.69238281250000000000	4169.23046875000000000000	4152.82031250000000000000	4152.30761718750000000000	4155.38427734375000000000	4136.41015625000000000000	4136.41015625000000000000	4230.25634765625000000000	4155.89746093750000000000	4116.92285156250000000000	3466.00000000000000000000	10244.00000000000000000000	10228.00000000000000000000	0.00000000000000000000	0.00000000000000000000	0.00000000000000000000	3081.00000000000000000000	40.00000000000000000000	4.00000000000000000000	4.00000000000000000000	4.00000000000000000000	4.00000000000000000000	4.00000000000000000000	4.00000000000000000000	4.00000000000000000000	4.00000000000000000000	4.00000000000000000000	4.00000000000000000000	4.00000000000000000000	4.00000000000000000000	4.00000000000000000000	4.00000000000000000000	4.00000000000000000000	4.00000000000000000000
79.00000000000000000000	0.00000000000000000000	4148.20507812500000000000	4160.51269531250000000000	4168.71777343750000000000	4168.71777343750000000000	4178.97412109375000000000	4186.66650390625000000000	4168.71777343750000000000	4167.69238281250000000000	4166.66650390625000000000	4138.97412109375000000000	4147.17919921875000000000	4229.74365234375000000000	4171.79492187500000000000	4125.64111328125000000000	3330.00000000000000000000	10243.00000000000000000000	10231.00000000000000000000	0.00000000000000000000	0.00000000000000000000	0.00000000000000000000	3081.00000000000000000000	48.00000000000000000000	4.00000000000000000000	4.00000000000000000000	4.00000000000000000000	4.00000000000000000000	4.00000000000000000000	4.00000000000000000000	4.00000000000000000000	4.00000000000000000000	4.00000000000000000000	4.00000000000000000000	4.00000000000000000000	4.00000000000000000000	4.00000000000000000000	4.00000000000000000000	4.00000000000000000000	4.00000000000000000000
80.00000000000000000000	0.00000000000000000000	4153.33300781250000000000	4134.87158203125000000000	4156.92285156250000000000	4133.84619140625000000000	4152.82031250000000000000	4157.43603515625000000000	4140.51269531250000000000	4138.46142578125000000000	4140.00000000000000000000	4126.15380859375000000000	4131.79492187500000000000	4225.12792968750000000000	4167.69238281250000000000	4117.94873046875000000000	2672.00000000000000000000	10243.00000000000000000000	10231.00000000000000000000	0.00000000000000000000	0.00000000000000000000	0.00000000000000000000	3081.00000000000000000000	56.00000000000000000000	4.00000000000000000000	4.00000000000000000000	4.00000000000000000000	4.00000000000000000000	4.00000000000000000000	4.00000000000000000000	4.00000000000000000000	4.00000000000000000000	4.00000000000000000000	4.00000000000000000000	4.00000000000000000000	4.00000000000000000000	4.00000000000000000000	4.00000000000000000000	4.00000000000000000000	4.00000000000000000000
81.00000000000000000000	0.00000000000000000000	4165.12792968750000000000	4134.87158203125000000000	4168.71777343750000000000	4145.64111328125000000000	4130.76904296875000000000	4142.05126953125000000000	4134.35888671875000000000	4128.71777343750000000000	4129.23046875000000000000	4118.46142578125000000000	4145.12792968750000000000	4232.82031250000000000000	4166.15380859375000000000	4125.12792968750000000000	2585.00000000000000000000	10248.00000000000000000000	10234.00000000000000000000	0.00000000000000000000	0.00000000000000000000	0.00000000000000000000	3081.00000000000000000000	65.00000000000000000000	4.00000000000000000000	4.00000000000000000000	4.00000000000000000000	4.00000000000000000000	4.00000000000000000000	4.00000000000000000000	4.00000000000000000000	4.00000000000000000000	4.00000000000000000000	4.00000000000000000000	4.00000000000000000000	4.00000000000000000000	4.00000000000000000000	4.00000000000000000000	4.00000000000000000000	4.00000000000000000000
82.00000000000000000000	0.00000000000000000000	4153.33300781250000000000	4161.53857421875000000000	4177.43603515625000000000	4160.51269531250000000000	4151.79492187500000000000	4164.10253906250000000000	4164.61523437500000000000	4153.33300781250000000000	4156.41015625000000000000	4147.17919921875000000000	4172.82031250000000000000	4255.89746093750000000000	4182.56396484375000000000	4149.23046875000000000000	3466.00000000000000000000	10248.00000000000000000000	10234.00000000000000000000	0.00000000000000000000	0.00000000000000000000	0.00000000000000000000	3081.00000000000000000000	73.00000000000000000000	4.00000000000000000000	4.00000000000000000000	4.00000000000000000000	4.00000000000000000000	4.00000000000000000000	4.00000000000000000000	4.00000000000000000000	4.00000000000000000000	4.00000000000000000000	4.00000000000000000000	4.00000000000000000000	4.00000000000000000000	4.00000000000000000000	4.00000000000000000000	4.00000000000000000000	4.00000000000000000000
83.00000000000000000000	0.00000000000000000000	4181.53857421875000000000	4160.00000000000000000000	4183.07666015625000000000	4142.56396484375000000000	4146.66650390625000000000	4164.61523437500000000000	4166.66650390625000000000	4160.51269531250000000000	4154.35888671875000000000	4156.41015625000000000000	4146.15380859375000000000	4262.56396484375000000000	4177.94873046875000000000	4155.89746093750000000000	3330.00000000000000000000	10248.00000000000000000000	10235.00000000000000000000	0.00000000000000000000	0.00000000000000000000	0.00000000000000000000	3081.00000000000000000000	81.00000000000000000000	4.00000000000000000000	4.00000000000000000000	4.00000000000000000000	4.00000000000000000000	4.00000000000000000000	4.00000000000000000000	4.00000000000000000000	4.00000000000000000000	4.00000000000000000000	4.00000000000000000000	4.00000000000000000000	4.00000000000000000000	4.00000000000000000000	4.00000000000000000000	4.00000000000000000000	4.00000000000000000000
84.00000000000000000000	0.00000000000000000000	4168.71777343750000000000	4172.30761718750000000000	4179.48730468750000000000	4165.64111328125000000000	4167.69238281250000000000	4170.25634765625000000000	4175.38427734375000000000	4187.69238281250000000000	4171.79492187500000000000	4173.33300781250000000000	4158.46142578125000000000	4263.58984375000000000000	4203.58984375000000000000	4176.41015625000000000000	2672.00000000000000000000	10248.00000000000000000000	10235.00000000000000000000	0.00000000000000000000	0.00000000000000000000	0.00000000000000000000	3081.00000000000000000000	88.00000000000000000000	4.00000000000000000000	4.00000000000000000000	4.00000000000000000000	4.00000000000000000000	4.00000000000000000000	4.00000000000000000000	4.00000000000000000000	4.00000000000000000000	4.00000000000000000000	4.00000000000000000000	4.00000000000000000000	4.00000000000000000000	4.00000000000000000000	4.00000000000000000000	4.00000000000000000000	4.00000000000000000000
85.00000000000000000000	0.00000000000000000000	4166.15380859375000000000	4155.89746093750000000000	4170.25634765625000000000	4176.41015625000000000000	4157.94873046875000000000	4145.12792968750000000000	4152.82031250000000000000	4170.76904296875000000000	4165.64111328125000000000	4158.97412109375000000000	4176.92285156250000000000	4253.84619140625000000000	4202.05126953125000000000	4159.48730468750000000000	2585.00000000000000000000	10246.00000000000000000000	10234.00000000000000000000	0.00000000000000000000	0.00000000000000000000	0.00000000000000000000	3081.00000000000000000000	95.00000000000000000000	4.00000000000000000000	4.00000000000000000000	4.00000000000000000000	4.00000000000000000000	4.00000000000000000000	4.00000000000000000000	4.00000000000000000000	4.00000000000000000000	4.00000000000000000000	4.00000000000000000000	4.00000000000000000000	4.00000000000000000000	4.00000000000000000000	4.00000000000000000000	4.00000000000000000000	4.00000000000000000000
86.00000000000000000000	0.00000000000000000000	4166.66650390625000000000	4147.69238281250000000000	4161.53857421875000000000	4147.17919921875000000000	4128.71777343750000000000	4140.00000000000000000000	4142.05126953125000000000	4148.71777343750000000000	4162.56396484375000000000	4144.61523437500000000000	4163.58984375000000000000	4243.58984375000000000000	4179.48730468750000000000	4132.82031250000000000000	3466.00000000000000000000	10246.00000000000000000000	10234.00000000000000000000	0.00000000000000000000	0.00000000000000000000	0.00000000000000000000	3081.00000000000000000000	103.00000000000000000000	4.00000000000000000000	4.00000000000000000000	4.00000000000000000000	4.00000000000000000000	4.00000000000000000000	4.00000000000000000000	4.00000000000000000000	4.00000000000000000000	4.00000000000000000000	4.00000000000000000000	4.00000000000000000000	4.00000000000000000000	4.00000000000000000000	4.00000000000000000000	4.00000000000000000000	4.00000000000000000000
87.00000000000000000000	0.00000000000000000000	4151.28173828125000000000	4165.12792968750000000000	4150.76904296875000000000	4138.46142578125000000000	4153.84619140625000000000	4174.35888671875000000000	4173.84619140625000000000	4183.58984375000000000000	4193.33300781250000000000	4154.35888671875000000000	4160.51269531250000000000	4249.23046875000000000000	4174.35888671875000000000	4137.43603515625000000000	3330.00000000000000000000	10247.00000000000000000000	10233.00000000000000000000	0.00000000000000000000	0.00000000000000000000	0.00000000000000000000	3081.00000000000000000000	110.00000000000000000000	4.00000000000000000000	4.00000000000000000000	4.00000000000000000000	4.00000000000000000000	4.00000000000000000000	4.00000000000000000000	4.00000000000000000000	4.00000000000000000000	4.00000000000000000000	4.00000000000000000000	4.00000000000000000000	4.00000000000000000000	4.00000000000000000000	4.00000000000000000000	4.00000000000000000000	4.00000000000000000000
88.00000000000000000000	0.00000000000000000000	4175.89746093750000000000	4148.71777343750000000000	4153.84619140625000000000	4138.97412109375000000000	4163.58984375000000000000	4169.23046875000000000000	4170.25634765625000000000	4189.74365234375000000000	4183.58984375000000000000	4128.20507812500000000000	4141.02539062500000000000	4244.10253906250000000000	4159.48730468750000000000	4123.58984375000000000000	2672.00000000000000000000	10247.00000000000000000000	10233.00000000000000000000	0.00000000000000000000	0.00000000000000000000	0.00000000000000000000	3081.00000000000000000000	117.00000000000000000000	4.00000000000000000000	4.00000000000000000000	4.00000000000000000000	4.00000000000000000000	4.00000000000000000000	4.00000000000000000000	4.00000000000000000000	4.00000000000000000000	4.00000000000000000000	4.00000000000000000000	4.00000000000000000000	4.00000000000000000000	4.00000000000000000000	4.00000000000000000000	4.00000000000000000000	4.00000000000000000000
89.00000000000000000000	0.00000000000000000000	4155.38427734375000000000	4142.56396484375000000000	4154.35888671875000000000	4131.28173828125000000000	4148.20507812500000000000	4166.15380859375000000000	4165.12792968750000000000	4175.89746093750000000000	4167.69238281250000000000	4122.56396484375000000000	4132.30761718750000000000	4232.30761718750000000000	4156.92285156250000000000	4121.53857421875000000000	2585.00000000000000000000	10249.00000000000000000000	10231.00000000000000000000	0.00000000000000000000	0.00000000000000000000	0.00000000000000000000	3081.00000000000000000000	126.00000000000000000000	4.00000000000000000000	4.00000000000000000000	4.00000000000000000000	4.00000000000000000000	4.00000000000000000000	4.00000000000000000000	4.00000000000000000000	4.00000000000000000000	4.00000000000000000000	4.00000000000000000000	4.00000000000000000000	4.00000000000000000000	4.00000000000000000000	4.00000000000000000000	4.00000000000000000000	4.00000000000000000000
90.00000000000000000000	0.00000000000000000000	4154.35888671875000000000	4132.82031250000000000000	4154.35888671875000000000	4136.92285156250000000000	4134.35888671875000000000	4162.56396484375000000000	4156.41015625000000000000	4148.71777343750000000000	4147.69238281250000000000	4128.71777343750000000000	4134.87158203125000000000	4228.71777343750000000000	4143.58984375000000000000	4123.58984375000000000000	3466.00000000000000000000	10249.00000000000000000000	10231.00000000000000000000	0.00000000000000000000	0.00000000000000000000	0.00000000000000000000	3081.00000000000000000000	134.00000000000000000000	4.00000000000000000000	4.00000000000000000000	4.00000000000000000000	4.00000000000000000000	4.00000000000000000000	4.00000000000000000000	4.00000000000000000000	4.00000000000000000000	4.00000000000000000000	4.00000000000000000000	4.00000000000000000000	4.00000000000000000000	4.00000000000000000000	4.00000000000000000000	4.00000000000000000000	4.00000000000000000000
90.00000000000000000000	0.00000000000000000000	4154.35888671875000000000	4132.82031250000000000000	4154.35888671875000000000	4136.92285156250000000000	4134.35888671875000000000	4162.56396484375000000000	4156.41015625000000000000	4148.71777343750000000000	4147.69238281250000000000	4128.71777343750000000000	4134.87158203125000000000	4228.71777343750000000000	4143.58984375000000000000	4123.58984375000000000000	3466.00000000000000000000	10249.00000000000000000000	10231.00000000000000000000	0.00000000000000000000	0.00000000000000000000	0.00000000000000000000	3081.00000000000000000000	143.00000000000000000000	4.00000000000000000000	4.00000000000000000000	4.00000000000000000000	4.00000000000000000000	4.00000000000000000000	4.00000000000000000000	4.00000000000000000000	4.00000000000000000000	4.00000000000000000000	4.00000000000000000000	4.00000000000000000000	4.00000000000000000000	4.00000000000000000000	4.00000000000000000000	4.00000000000000000000	4.00000000000000000000
91.00000000000000000000	0.00000000000000000000	4167.69238281250000000000	4132.82031250000000000000	4161.02539062500000000000	4144.61523437500000000000	4146.66650390625000000000	4154.87158203125000000000	4150.76904296875000000000	4134.87158203125000000000	4141.02539062500000000000	4129.74365234375000000000	4137.43603515625000000000	4232.82031250000000000000	4152.30761718750000000000	4127.69238281250000000000	3330.00000000000000000000	10248.00000000000000000000	10230.00000000000000000000	0.00000000000000000000	0.00000000000000000000	0.00000000000000000000	3081.00000000000000000000	151.00000000000000000000	4.00000000000000000000	4.00000000000000000000	4.00000000000000000000	4.00000000000000000000	4.00000000000000000000	4.00000000000000000000	4.00000000000000000000	4.00000000000000000000	4.00000000000000000000	4.00000000000000000000	4.00000000000000000000	4.00000000000000000000	4.00000000000000000000	4.00000000000000000000	4.00000000000000000000	4.00000000000000000000
92.00000000000000000000	0.00000000000000000000	4147.17919921875000000000	4147.69238281250000000000	4156.92285156250000000000	4134.35888671875000000000	4147.69238281250000000000	4158.97412109375000000000	4158.97412109375000000000	4152.30761718750000000000	4153.84619140625000000000	4142.56396484375000000000	4148.20507812500000000000	4242.05126953125000000000	4166.15380859375000000000	4140.00000000000000000000	2672.00000000000000000000	10248.00000000000000000000	10230.00000000000000000000	0.00000000000000000000	0.00000000000000000000	0.00000000000000000000	3081.00000000000000000000	159.00000000000000000000	4.00000000000000000000	4.00000000000000000000	4.00000000000000000000	4.00000000000000000000	4.00000000000000000000	4.00000000000000000000	4.00000000000000000000	4.00000000000000000000	4.00000000000000000000	4.00000000000000000000	4.00000000000000000000	4.00000000000000000000	4.00000000000000000000	4.00000000000000000000	4.00000000000000000000	4.00000000000000000000
93.00000000000000000000	0.00000000000000000000	4172.82031250000000000000	4131.28173828125000000000	4166.15380859375000000000	4125.12792968750000000000	4119.48730468750000000000	4146.15380859375000000000	4148.20507812500000000000	4149.23046875000000000000	4141.53857421875000000000	4134.87158203125000000000	4155.89746093750000000000	4245.12792968750000000000	4143.07666015625000000000	4137.94873046875000000000	2585.00000000000000000000	10248.00000000000000000000	10230.00000000000000000000	0.00000000000000000000	0.00000000000000000000	0.00000000000000000000	3081.00000000000000000000	168.00000000000000000000	4.00000000000000000000	4.00000000000000000000	4.00000000000000000000	4.00000000000000000000	4.00000000000000000000	4.00000000000000000000	4.00000000000000000000	4.00000000000000000000	4.00000000000000000000	4.00000000000000000000	4.00000000000000000000	4.00000000000000000000	4.00000000000000000000	4.00000000000000000000	4.00000000000000000000	4.00000000000000000000
94.00000000000000000000	0.00000000000000000000	4164.10253906250000000000	4141.02539062500000000000	4173.33300781250000000000	4142.05126953125000000000	4140.00000000000000000000	4148.20507812500000000000	4152.82031250000000000000	4158.46142578125000000000	4152.30761718750000000000	4137.43603515625000000000	4155.89746093750000000000	4247.69238281250000000000	4155.38427734375000000000	4144.10253906250000000000	3466.00000000000000000000	10248.00000000000000000000	10230.00000000000000000000	0.00000000000000000000	0.00000000000000000000	0.00000000000000000000	3081.00000000000000000000	176.00000000000000000000	4.00000000000000000000	4.00000000000000000000	4.00000000000000000000	4.00000000000000000000	4.00000000000000000000	4.00000000000000000000	4.00000000000000000000	4.00000000000000000000	4.00000000000000000000	4.00000000000000000000	4.00000000000000000000	4.00000000000000000000	4.00000000000000000000	4.00000000000000000000	4.00000000000000000000	4.00000000000000000000
95.00000000000000000000	0.00000000000000000000	4161.53857421875000000000	4161.02539062500000000000	4175.38427734375000000000	4154.35888671875000000000	4151.79492187500000000000	4146.15380859375000000000	4147.17919921875000000000	4163.07666015625000000000	4160.00000000000000000000	4134.87158203125000000000	4138.97412109375000000000	4254.87158203125000000000	4154.87158203125000000000	4138.97412109375000000000	3330.00000000000000000000	10246.00000000000000000000	10230.00000000000000000000	0.00000000000000000000	0.00000000000000000000	0.00000000000000000000	3081.00000000000000000000	185.00000000000000000000	4.00000000000000000000	4.00000000000000000000	4.00000000000000000000	4.00000000000000000000	4.00000000000000000000	4.00000000000000000000	4.00000000000000000000	4.00000000000000000000	4.00000000000000000000	4.00000000000000000000	4.00000000000000000000	4.00000000000000000000	4.00000000000000000000	4.00000000000000000000	4.00000000000000000000	4.00000000000000000000
96.00000000000000000000	0.00000000000000000000	4176.41015625000000000000	4168.20507812500000000000	4186.15380859375000000000	4158.46142578125000000000	4163.07666015625000000000	4157.43603515625000000000	4147.17919921875000000000	4156.92285156250000000000	4153.33300781250000000000	4136.92285156250000000000	4147.17919921875000000000	4257.94873046875000000000	4146.15380859375000000000	4143.58984375000000000000	2672.00000000000000000000	10246.00000000000000000000	10230.00000000000000000000	0.00000000000000000000	0.00000000000000000000	0.00000000000000000000	3081.00000000000000000000	193.00000000000000000000	4.00000000000000000000	4.00000000000000000000	4.00000000000000000000	4.00000000000000000000	4.00000000000000000000	4.00000000000000000000	4.00000000000000000000	4.00000000000000000000	4.00000000000000000000	4.00000000000000000000	4.00000000000000000000	4.00000000000000000000	4.00000000000000000000	4.00000000000000000000	4.00000000000000000000	4.00000000000000000000
97.00000000000000000000	0.00000000000000000000	4150.76904296875000000000	4164.61523437500000000000	4175.89746093750000000000	4166.66650390625000000000	4185.64111328125000000000	4166.66650390625000000000	4154.87158203125000000000	4153.33300781250000000000	4154.35888671875000000000	4149.74365234375000000000	4157.94873046875000000000	4246.66650390625000000000	4169.74365234375000000000	4154.87158203125000000000	2585.00000000000000000000	10244.00000000000000000000	10228.00000000000000000000	0.00000000000000000000	0.00000000000000000000	0.00000000000000000000	3081.00000000000000000000	201.00000000000000000000	4.00000000000000000000	4.00000000000000000000	4.00000000000000000000	4.00000000000000000000	4.00000000000000000000	4.00000000000000000000	4.00000000000000000000	4.00000000000000000000	4.00000000000000000000	4.00000000000000000000	4.00000000000000000000	4.00000000000000000000	4.00000000000000000000	4.00000000000000000000	4.00000000000000000000	4.00000000000000000000
98.00000000000000000000	0.00000000000000000000	4164.10253906250000000000	4132.82031250000000000000	4169.74365234375000000000	4145.64111328125000000000	4138.46142578125000000000	4132.30761718750000000000	4120.00000000000000000000	4121.02539062500000000000	4120.00000000000000000000	4117.43603515625000000000	4123.58984375000000000000	4225.64111328125000000000	4134.87158203125000000000	4123.07666015625000000000	3466.00000000000000000000	10244.00000000000000000000	10228.00000000000000000000	0.00000000000000000000	0.00000000000000000000	0.00000000000000000000	3081.00000000000000000000	210.00000000000000000000	4.00000000000000000000	4.00000000000000000000	4.00000000000000000000	4.00000000000000000000	4.00000000000000000000	4.00000000000000000000	4.00000000000000000000	4.00000000000000000000	4.00000000000000000000	4.00000000000000000000	4.00000000000000000000	4.00000000000000000000	4.00000000000000000000	4.00000000000000000000	4.00000000000000000000	4.00000000000000000000
99.00000000000000000000	0.00000000000000000000	4154.35888671875000000000	4130.25634765625000000000	4173.84619140625000000000	4106.66650390625000000000	4113.84619140625000000000	4141.53857421875000000000	4127.69238281250000000000	4126.15380859375000000000	4119.48730468750000000000	4112.82031250000000000000	4123.58984375000000000000	4223.58984375000000000000	4106.66650390625000000000	4113.84619140625000000000	3330.00000000000000000000	10245.00000000000000000000	10227.00000000000000000000	0.00000000000000000000	0.00000000000000000000	0.00000000000000000000	3081.00000000000000000000	218.00000000000000000000	4.00000000000000000000	4.00000000000000000000	4.00000000000000000000	4.00000000000000000000	4.00000000000000000000	4.00000000000000000000	4.00000000000000000000	4.00000000000000000000	4.00000000000000000000	4.00000000000000000000	4.00000000000000000000	4.00000000000000000000	4.00000000000000000000	4.00000000000000000000	4.00000000000000000000	4.00000000000000000000
100.00000000000000000000	0.00000000000000000000	4150.76904296875000000000	4121.02539062500000000000	4172.30761718750000000000	4100.51269531250000000000	4126.15380859375000000000	4142.56396484375000000000	4138.46142578125000000000	4126.66650390625000000000	4120.51269531250000000000	4114.35888671875000000000	4122.56396484375000000000	4227.17919921875000000000	4117.43603515625000000000	4111.28173828125000000000	2672.00000000000000000000	10245.00000000000000000000	10227.00000000000000000000	0.00000000000000000000	0.00000000000000000000	0.00000000000000000000	3081.00000000000000000000	226.00000000000000000000	4.00000000000000000000	4.00000000000000000000	4.00000000000000000000	4.00000000000000000000	4.00000000000000000000	4.00000000000000000000	4.00000000000000000000	4.00000000000000000000	4.00000000000000000000	4.00000000000000000000	4.00000000000000000000	4.00000000000000000000	4.00000000000000000000	4.00000000000000000000	4.00000000000000000000	4.00000000000000000000
101.00000000000000000000	0.00000000000000000000	4169.74365234375000000000	4126.15380859375000000000	4188.71777343750000000000	4149.74365234375000000000	4148.20507812500000000000	4121.53857421875000000000	4120.51269531250000000000	4108.71777343750000000000	4103.07666015625000000000	4110.76904296875000000000	4111.28173828125000000000	4230.76904296875000000000	4134.87158203125000000000	4116.41015625000000000000	2585.00000000000000000000	10244.00000000000000000000	10227.00000000000000000000	0.00000000000000000000	0.00000000000000000000	0.00000000000000000000	3081.00000000000000000000	233.00000000000000000000	4.00000000000000000000	4.00000000000000000000	4.00000000000000000000	4.00000000000000000000	4.00000000000000000000	4.00000000000000000000	4.00000000000000000000	4.00000000000000000000	4.00000000000000000000	4.00000000000000000000	4.00000000000000000000	4.00000000000000000000	4.00000000000000000000	4.00000000000000000000	4.00000000000000000000	4.00000000000000000000
102.00000000000000000000	0.00000000000000000000	4146.15380859375000000000	4165.12792968750000000000	4200.00000000000000000000	4181.02539062500000000000	4164.10253906250000000000	4132.82031250000000000000	4126.66650390625000000000	4133.84619140625000000000	4129.23046875000000000000	4145.12792968750000000000	4152.30761718750000000000	4243.07666015625000000000	4162.05126953125000000000	4147.69238281250000000000	3466.00000000000000000000	10244.00000000000000000000	10227.00000000000000000000	0.00000000000000000000	0.00000000000000000000	0.00000000000000000000	3081.00000000000000000000	240.00000000000000000000	4.00000000000000000000	4.00000000000000000000	4.00000000000000000000	4.00000000000000000000	4.00000000000000000000	4.00000000000000000000	4.00000000000000000000	4.00000000000000000000	4.00000000000000000000	4.00000000000000000000	4.00000000000000000000	4.00000000000000000000	4.00000000000000000000	4.00000000000000000000	4.00000000000000000000	4.00000000000000000000
103.00000000000000000000	0.00000000000000000000	4161.02539062500000000000	4142.56396484375000000000	4197.43603515625000000000	4146.15380859375000000000	4118.97412109375000000000	4122.05126953125000000000	4119.48730468750000000000	4135.38427734375000000000	4129.74365234375000000000	4131.28173828125000000000	4154.35888671875000000000	4234.35888671875000000000	4145.64111328125000000000	4140.51269531250000000000	3330.00000000000000000000	10245.00000000000000000000	10227.00000000000000000000	0.00000000000000000000	0.00000000000000000000	0.00000000000000000000	3081.00000000000000000000	248.00000000000000000000	4.00000000000000000000	4.00000000000000000000	4.00000000000000000000	4.00000000000000000000	4.00000000000000000000	4.00000000000000000000	4.00000000000000000000	4.00000000000000000000	4.00000000000000000000	4.00000000000000000000	4.00000000000000000000	4.00000000000000000000	4.00000000000000000000	4.00000000000000000000	4.00000000000000000000	4.00000000000000000000
104.00000000000000000000	0.00000000000000000000	4160.51269531250000000000	4137.94873046875000000000	4193.84619140625000000000	4138.46142578125000000000	4127.17919921875000000000	4141.02539062500000000000	4143.07666015625000000000	4145.12792968750000000000	4142.05126953125000000000	4129.23046875000000000000	4134.87158203125000000000	4230.76904296875000000000	4145.12792968750000000000	4148.20507812500000000000	2672.00000000000000000000	10245.00000000000000000000	10227.00000000000000000000	0.00000000000000000000	0.00000000000000000000	0.00000000000000000000	3081.00000000000000000000	255.00000000000000000000	4.00000000000000000000	4.00000000000000000000	4.00000000000000000000	4.00000000000000000000	4.00000000000000000000	4.00000000000000000000	4.00000000000000000000	4.00000000000000000000	4.00000000000000000000	4.00000000000000000000	4.00000000000000000000	4.00000000000000000000	4.00000000000000000000	4.00000000000000000000	4.00000000000000000000	4.00000000000000000000
105.00000000000000000000	0.00000000000000000000	4155.38427734375000000000	4158.46142578125000000000	4184.61523437500000000000	4155.38427734375000000000	4153.33300781250000000000	4148.20507812500000000000	4149.23046875000000000000	4150.76904296875000000000	4148.20507812500000000000	4142.05126953125000000000	4135.89746093750000000000	4239.48730468750000000000	4143.58984375000000000000	4151.28173828125000000000	2585.00000000000000000000	10245.00000000000000000000	10227.00000000000000000000	0.00000000000000000000	0.00000000000000000000	0.00000000000000000000	3081.00000000000000000000	263.00000000000000000000	4.00000000000000000000	4.00000000000000000000	4.00000000000000000000	4.00000000000000000000	4.00000000000000000000	4.00000000000000000000	4.00000000000000000000	4.00000000000000000000	4.00000000000000000000	4.00000000000000000000	4.00000000000000000000	4.00000000000000000000	4.00000000000000000000	4.00000000000000000000	4.00000000000000000000	4.00000000000000000000
106.00000000000000000000	0.00000000000000000000	4172.82031250000000000000	4144.61523437500000000000	4182.56396484375000000000	4133.84619140625000000000	4133.84619140625000000000	4120.00000000000000000000	4122.05126953125000000000	4125.12792968750000000000	4115.89746093750000000000	4114.87158203125000000000	4120.00000000000000000000	4233.84619140625000000000	4109.74365234375000000000	4122.56396484375000000000	3466.00000000000000000000	10245.00000000000000000000	10227.00000000000000000000	0.00000000000000000000	0.00000000000000000000	0.00000000000000000000	3081.00000000000000000000	270.00000000000000000000	4.00000000000000000000	4.00000000000000000000	4.00000000000000000000	4.00000000000000000000	4.00000000000000000000	4.00000000000000000000	4.00000000000000000000	4.00000000000000000000	4.00000000000000000000	4.00000000000000000000	4.00000000000000000000	4.00000000000000000000	4.00000000000000000000	4.00000000000000000000	4.00000000000000000000	4.00000000000000000000
107.00000000000000000000	0.00000000000000000000	4144.61523437500000000000	4137.43603515625000000000	4171.28173828125000000000	4131.28173828125000000000	4145.64111328125000000000	4136.41015625000000000000	4134.87158203125000000000	4125.64111328125000000000	4124.10253906250000000000	4112.82031250000000000000	4115.38427734375000000000	4225.64111328125000000000	4111.79492187500000000000	4124.61523437500000000000	3330.00000000000000000000	10249.00000000000000000000	10227.00000000000000000000	0.00000000000000000000	0.00000000000000000000	0.00000000000000000000	3081.00000000000000000000	277.00000000000000000000	4.00000000000000000000	4.00000000000000000000	4.00000000000000000000	4.00000000000000000000	4.00000000000000000000	4.00000000000000000000	4.00000000000000000000	4.00000000000000000000	4.00000000000000000000	4.00000000000000000000	4.00000000000000000000	4.00000000000000000000	4.00000000000000000000	4.00000000000000000000	4.00000000000000000000	4.00000000000000000000
108.00000000000000000000	0.00000000000000000000	4158.97412109375000000000	4121.53857421875000000000	4167.17919921875000000000	4143.07666015625000000000	4135.89746093750000000000	4133.84619140625000000000	4125.64111328125000000000	4113.84619140625000000000	4122.56396484375000000000	4111.28173828125000000000	4114.87158203125000000000	4216.41015625000000000000	4110.76904296875000000000	4124.61523437500000000000	2672.00000000000000000000	10249.00000000000000000000	10227.00000000000000000000	0.00000000000000000000	0.00000000000000000000	0.00000000000000000000	3081.00000000000000000000	285.00000000000000000000	4.00000000000000000000	4.00000000000000000000	4.00000000000000000000	4.00000000000000000000	4.00000000000000000000	4.00000000000000000000	4.00000000000000000000	4.00000000000000000000	4.00000000000000000000	4.00000000000000000000	4.00000000000000000000	4.00000000000000000000	4.00000000000000000000	4.00000000000000000000	4.00000000000000000000	4.00000000000000000000
109.00000000000000000000	0.00000000000000000000	4162.56396484375000000000	4136.92285156250000000000	4174.87158203125000000000	4140.00000000000000000000	4136.41015625000000000000	4138.46142578125000000000	4127.69238281250000000000	4123.58984375000000000000	4127.17919921875000000000	4127.17919921875000000000	4134.35888671875000000000	4220.51269531250000000000	4120.51269531250000000000	4131.28173828125000000000	2585.00000000000000000000	10250.00000000000000000000	10228.00000000000000000000	0.00000000000000000000	0.00000000000000000000	0.00000000000000000000	3081.00000000000000000000	292.00000000000000000000	4.00000000000000000000	4.00000000000000000000	4.00000000000000000000	4.00000000000000000000	4.00000000000000000000	4.00000000000000000000	4.00000000000000000000	4.00000000000000000000	4.00000000000000000000	4.00000000000000000000	4.00000000000000000000	4.00000000000000000000	4.00000000000000000000	4.00000000000000000000	4.00000000000000000000	4.00000000000000000000
110.00000000000000000000	0.00000000000000000000	4146.66650390625000000000	4150.76904296875000000000	4169.74365234375000000000	4140.51269531250000000000	4152.30761718750000000000	4150.25634765625000000000	4139.48730468750000000000	4131.79492187500000000000	4134.87158203125000000000	4149.23046875000000000000	4148.71777343750000000000	4232.82031250000000000000	4119.48730468750000000000	4132.82031250000000000000	3466.00000000000000000000	10250.00000000000000000000	10228.00000000000000000000	0.00000000000000000000	0.00000000000000000000	0.00000000000000000000	3081.00000000000000000000	300.00000000000000000000	4.00000000000000000000	4.00000000000000000000	4.00000000000000000000	4.00000000000000000000	4.00000000000000000000	4.00000000000000000000	4.00000000000000000000	4.00000000000000000000	4.00000000000000000000	4.00000000000000000000	4.00000000000000000000	4.00000000000000000000	4.00000000000000000000	4.00000000000000000000	4.00000000000000000000	4.00000000000000000000
111.00000000000000000000	0.00000000000000000000	4162.05126953125000000000	4122.05126953125000000000	4170.25634765625000000000	4125.12792968750000000000	4123.58984375000000000000	4123.07666015625000000000	4118.97412109375000000000	4110.25634765625000000000	4117.43603515625000000000	4122.56396484375000000000	4122.56396484375000000000	4226.15380859375000000000	4090.76904296875000000000	4112.30761718750000000000	3330.00000000000000000000	10249.00000000000000000000	10224.00000000000000000000	0.00000000000000000000	0.00000000000000000000	0.00000000000000000000	3081.00000000000000000000	307.00000000000000000000	4.00000000000000000000	4.00000000000000000000	4.00000000000000000000	4.00000000000000000000	4.00000000000000000000	4.00000000000000000000	4.00000000000000000000	4.00000000000000000000	4.00000000000000000000	4.00000000000000000000	4.00000000000000000000	4.00000000000000000000	4.00000000000000000000	4.00000000000000000000	4.00000000000000000000	4.00000000000000000000
112.00000000000000000000	0.00000000000000000000	4145.12792968750000000000	4131.28173828125000000000	4180.51269531250000000000	4129.74365234375000000000	4131.28173828125000000000	4125.64111328125000000000	4127.69238281250000000000	4130.76904296875000000000	4135.89746093750000000000	4116.92285156250000000000	4120.51269531250000000000	4225.64111328125000000000	4113.84619140625000000000	4129.23046875000000000000	2672.00000000000000000000	10249.00000000000000000000	10224.00000000000000000000	0.00000000000000000000	0.00000000000000000000	0.00000000000000000000	3081.00000000000000000000	314.00000000000000000000	4.00000000000000000000	4.00000000000000000000	4.00000000000000000000	4.00000000000000000000	4.00000000000000000000	4.00000000000000000000	4.00000000000000000000	4.00000000000000000000	4.00000000000000000000	4.00000000000000000000	4.00000000000000000000	4.00000000000000000000	4.00000000000000000000	4.00000000000000000000	4.00000000000000000000	4.00000000000000000000
113.00000000000000000000	0.00000000000000000000	4164.10253906250000000000	4136.92285156250000000000	4193.84619140625000000000	4148.71777343750000000000	4145.12792968750000000000	4131.28173828125000000000	4125.64111328125000000000	4132.30761718750000000000	4138.97412109375000000000	4133.84619140625000000000	4144.10253906250000000000	4232.30761718750000000000	4123.07666015625000000000	4143.58984375000000000000	2585.00000000000000000000	10248.00000000000000000000	10226.00000000000000000000	0.00000000000000000000	0.00000000000000000000	0.00000000000000000000	3081.00000000000000000000	322.00000000000000000000	4.00000000000000000000	4.00000000000000000000	4.00000000000000000000	4.00000000000000000000	4.00000000000000000000	4.00000000000000000000	4.00000000000000000000	4.00000000000000000000	4.00000000000000000000	4.00000000000000000000	4.00000000000000000000	4.00000000000000000000	4.00000000000000000000	4.00000000000000000000	4.00000000000000000000	4.00000000000000000000
114.00000000000000000000	0.00000000000000000000	4170.25634765625000000000	4145.12792968750000000000	4197.94873046875000000000	4148.20507812500000000000	4154.87158203125000000000	4144.10253906250000000000	4131.28173828125000000000	4136.41015625000000000000	4147.69238281250000000000	4163.07666015625000000000	4162.05126953125000000000	4242.05126953125000000000	4129.74365234375000000000	4154.87158203125000000000	3466.00000000000000000000	10248.00000000000000000000	10226.00000000000000000000	0.00000000000000000000	0.00000000000000000000	0.00000000000000000000	3081.00000000000000000000	329.00000000000000000000	4.00000000000000000000	4.00000000000000000000	4.00000000000000000000	4.00000000000000000000	4.00000000000000000000	4.00000000000000000000	4.00000000000000000000	4.00000000000000000000	4.00000000000000000000	4.00000000000000000000	4.00000000000000000000	4.00000000000000000000	4.00000000000000000000	4.00000000000000000000	4.00000000000000000000	4.00000000000000000000
115.00000000000000000000	0.00000000000000000000	4152.30761718750000000000	4148.20507812500000000000	4192.30761718750000000000	4137.43603515625000000000	4142.56396484375000000000	4149.74365234375000000000	4142.56396484375000000000	4153.84619140625000000000	4162.56396484375000000000	4168.20507812500000000000	4142.56396484375000000000	4253.33300781250000000000	4136.92285156250000000000	4163.07666015625000000000	3330.00000000000000000000	10249.00000000000000000000	10228.00000000000000000000	0.00000000000000000000	0.00000000000000000000	0.00000000000000000000	3081.00000000000000000000	336.00000000000000000000	4.00000000000000000000	4.00000000000000000000	4.00000000000000000000	4.00000000000000000000	4.00000000000000000000	4.00000000000000000000	4.00000000000000000000	4.00000000000000000000	4.00000000000000000000	4.00000000000000000000	4.00000000000000000000	4.00000000000000000000	4.00000000000000000000	4.00000000000000000000	4.00000000000000000000	4.00000000000000000000
116.00000000000000000000	0.00000000000000000000	4167.17919921875000000000	4104.61523437500000000000	4186.66650390625000000000	4120.00000000000000000000	4094.87158203125000000000	4122.56396484375000000000	4123.07666015625000000000	4124.61523437500000000000	4127.69238281250000000000	4125.12792968750000000000	4109.74365234375000000000	4236.41015625000000000000	4103.58984375000000000000	4140.00000000000000000000	2672.00000000000000000000	10249.00000000000000000000	10228.00000000000000000000	0.00000000000000000000	0.00000000000000000000	0.00000000000000000000	3081.00000000000000000000	344.00000000000000000000	4.00000000000000000000	4.00000000000000000000	4.00000000000000000000	4.00000000000000000000	4.00000000000000000000	4.00000000000000000000	4.00000000000000000000	4.00000000000000000000	4.00000000000000000000	4.00000000000000000000	4.00000000000000000000	4.00000000000000000000	4.00000000000000000000	4.00000000000000000000	4.00000000000000000000	4.00000000000000000000
117.00000000000000000000	0.00000000000000000000	4150.25634765625000000000	4104.61523437500000000000	4175.38427734375000000000	4123.58984375000000000000	4117.43603515625000000000	4130.76904296875000000000	4127.69238281250000000000	4117.94873046875000000000	4120.00000000000000000000	4121.02539062500000000000	4127.17919921875000000000	4229.23046875000000000000	4113.33300781250000000000	4145.12792968750000000000	2585.00000000000000000000	10248.00000000000000000000	10229.00000000000000000000	0.00000000000000000000	0.00000000000000000000	0.00000000000000000000	3081.00000000000000000000	351.00000000000000000000	4.00000000000000000000	4.00000000000000000000	4.00000000000000000000	4.00000000000000000000	4.00000000000000000000	4.00000000000000000000	4.00000000000000000000	4.00000000000000000000	4.00000000000000000000	4.00000000000000000000	4.00000000000000000000	4.00000000000000000000	4.00000000000000000000	4.00000000000000000000	4.00000000000000000000	4.00000000000000000000
118.00000000000000000000	0.00000000000000000000	4164.10253906250000000000	4135.89746093750000000000	4181.53857421875000000000	4145.64111328125000000000	4146.15380859375000000000	4138.46142578125000000000	4128.20507812500000000000	4121.02539062500000000000	4122.56396484375000000000	4127.69238281250000000000	4140.00000000000000000000	4241.02539062500000000000	4122.05126953125000000000	4150.76904296875000000000	3466.00000000000000000000	10248.00000000000000000000	10229.00000000000000000000	0.00000000000000000000	0.00000000000000000000	0.00000000000000000000	3081.00000000000000000000	359.00000000000000000000	4.00000000000000000000	4.00000000000000000000	4.00000000000000000000	4.00000000000000000000	4.00000000000000000000	4.00000000000000000000	4.00000000000000000000	4.00000000000000000000	4.00000000000000000000	4.00000000000000000000	4.00000000000000000000	4.00000000000000000000	4.00000000000000000000	4.00000000000000000000	4.00000000000000000000	4.00000000000000000000
119.00000000000000000000	0.00000000000000000000	4164.10253906250000000000	4160.51269531250000000000	4186.15380859375000000000	4155.89746093750000000000	4145.12792968750000000000	4138.46142578125000000000	4129.74365234375000000000	4120.00000000000000000000	4126.66650390625000000000	4135.89746093750000000000	4142.56396484375000000000	4234.87158203125000000000	4115.89746093750000000000	4143.07666015625000000000	3330.00000000000000000000	10247.00000000000000000000	10228.00000000000000000000	0.00000000000000000000	0.00000000000000000000	0.00000000000000000000	3081.00000000000000000000	366.00000000000000000000	4.00000000000000000000	4.00000000000000000000	4.00000000000000000000	4.00000000000000000000	4.00000000000000000000	4.00000000000000000000	4.00000000000000000000	4.00000000000000000000	4.00000000000000000000	4.00000000000000000000	4.00000000000000000000	4.00000000000000000000	4.00000000000000000000	4.00000000000000000000	4.00000000000000000000	4.00000000000000000000
120.00000000000000000000	0.00000000000000000000	4135.38427734375000000000	4143.07666015625000000000	4169.74365234375000000000	4125.12792968750000000000	4129.74365234375000000000	4128.71777343750000000000	4125.12792968750000000000	4114.35888671875000000000	4122.56396484375000000000	4140.00000000000000000000	4137.43603515625000000000	4218.97412109375000000000	4113.33300781250000000000	4131.28173828125000000000	2672.00000000000000000000	10247.00000000000000000000	10228.00000000000000000000	0.00000000000000000000	0.00000000000000000000	0.00000000000000000000	3081.00000000000000000000	374.00000000000000000000	4.00000000000000000000	4.00000000000000000000	4.00000000000000000000	4.00000000000000000000	4.00000000000000000000	4.00000000000000000000	4.00000000000000000000	4.00000000000000000000	4.00000000000000000000	4.00000000000000000000	4.00000000000000000000	4.00000000000000000000	4.00000000000000000000	4.00000000000000000000	4.00000000000000000000	4.00000000000000000000
121.00000000000000000000	0.00000000000000000000	4165.64111328125000000000	4113.33300781250000000000	4184.61523437500000000000	4113.84619140625000000000	4118.97412109375000000000	4112.82031250000000000000	4110.25634765625000000000	4103.07666015625000000000	4105.12792968750000000000	4121.02539062500000000000	4122.05126953125000000000	4226.66650390625000000000	4106.15380859375000000000	4135.89746093750000000000	2585.00000000000000000000	10248.00000000000000000000	10230.00000000000000000000	0.00000000000000000000	0.00000000000000000000	0.00000000000000000000	3081.00000000000000000000	383.00000000000000000000	4.00000000000000000000	4.00000000000000000000	4.00000000000000000000	4.00000000000000000000	4.00000000000000000000	4.00000000000000000000	4.00000000000000000000	4.00000000000000000000	4.00000000000000000000	4.00000000000000000000	4.00000000000000000000	4.00000000000000000000	4.00000000000000000000	4.00000000000000000000	4.00000000000000000000	4.00000000000000000000
122.00000000000000000000	0.00000000000000000000	4161.02539062500000000000	4145.12792968750000000000	4205.64111328125000000000	4147.69238281250000000000	4148.20507812500000000000	4132.30761718750000000000	4129.23046875000000000000	4126.15380859375000000000	4136.41015625000000000000	4151.79492187500000000000	4145.12792968750000000000	4249.74365234375000000000	4126.66650390625000000000	4175.38427734375000000000	3466.00000000000000000000	10248.00000000000000000000	10230.00000000000000000000	0.00000000000000000000	0.00000000000000000000	0.00000000000000000000	3081.00000000000000000000	391.00000000000000000000	4.00000000000000000000	4.00000000000000000000	4.00000000000000000000	4.00000000000000000000	4.00000000000000000000	4.00000000000000000000	4.00000000000000000000	4.00000000000000000000	4.00000000000000000000	4.00000000000000000000	4.00000000000000000000	4.00000000000000000000	4.00000000000000000000	4.00000000000000000000	4.00000000000000000000	4.00000000000000000000
123.00000000000000000000	0.00000000000000000000	4164.10253906250000000000	4141.02539062500000000000	4195.89746093750000000000	4142.56396484375000000000	4136.92285156250000000000	4122.56396484375000000000	4125.12792968750000000000	4127.69238281250000000000	4135.89746093750000000000	4153.33300781250000000000	4142.05126953125000000000	4242.56396484375000000000	4111.28173828125000000000	4156.92285156250000000000	3330.00000000000000000000	10248.00000000000000000000	10229.00000000000000000000	0.00000000000000000000	0.00000000000000000000	0.00000000000000000000	3081.00000000000000000000	400.00000000000000000000	4.00000000000000000000	4.00000000000000000000	4.00000000000000000000	4.00000000000000000000	4.00000000000000000000	4.00000000000000000000	4.00000000000000000000	4.00000000000000000000	4.00000000000000000000	4.00000000000000000000	4.00000000000000000000	4.00000000000000000000	4.00000000000000000000	4.00000000000000000000	4.00000000000000000000	4.00000000000000000000
124.00000000000000000000	0.00000000000000000000	4166.66650390625000000000	4117.94873046875000000000	4185.64111328125000000000	4118.46142578125000000000	4117.43603515625000000000	4120.00000000000000000000	4121.02539062500000000000	4131.28173828125000000000	4110.76904296875000000000	4112.30761718750000000000	4120.51269531250000000000	4223.58984375000000000000	4100.51269531250000000000	4133.84619140625000000000	2672.00000000000000000000	10248.00000000000000000000	10229.00000000000000000000	0.00000000000000000000	0.00000000000000000000	0.00000000000000000000	3081.00000000000000000000	408.00000000000000000000	4.00000000000000000000	4.00000000000000000000	4.00000000000000000000	4.00000000000000000000	4.00000000000000000000	4.00000000000000000000	4.00000000000000000000	4.00000000000000000000	4.00000000000000000000	4.00000000000000000000	4.00000000000000000000	4.00000000000000000000	4.00000000000000000000	4.00000000000000000000	4.00000000000000000000	4.00000000000000000000
125.00000000000000000000	0.00000000000000000000	4140.51269531250000000000	4115.38427734375000000000	4175.89746093750000000000	4116.41015625000000000000	4118.46142578125000000000	4128.71777343750000000000	4115.38427734375000000000	4118.46142578125000000000	4110.76904296875000000000	4102.56396484375000000000	4130.76904296875000000000	4218.97412109375000000000	4116.41015625000000000000	4144.61523437500000000000	2585.00000000000000000000	10248.00000000000000000000	10229.00000000000000000000	0.00000000000000000000	0.00000000000000000000	0.00000000000000000000	3081.00000000000000000000	416.00000000000000000000	4.00000000000000000000	4.00000000000000000000	4.00000000000000000000	4.00000000000000000000	4.00000000000000000000	4.00000000000000000000	4.00000000000000000000	4.00000000000000000000	4.00000000000000000000	4.00000000000000000000	4.00000000000000000000	4.00000000000000000000	4.00000000000000000000	4.00000000000000000000	4.00000000000000000000	4.00000000000000000000
126.00000000000000000000	0.00000000000000000000	4164.10253906250000000000	4110.25634765625000000000	4176.41015625000000000000	4124.61523437500000000000	4112.30761718750000000000	4098.46142578125000000000	4084.61523437500000000000	4090.76904296875000000000	4103.07666015625000000000	4101.53857421875000000000	4126.15380859375000000000	4218.46142578125000000000	4112.30761718750000000000	4136.41015625000000000000	3466.00000000000000000000	10248.00000000000000000000	10229.00000000000000000000	0.00000000000000000000	0.00000000000000000000	0.00000000000000000000	3081.00000000000000000000	425.00000000000000000000	4.00000000000000000000	4.00000000000000000000	4.00000000000000000000	4.00000000000000000000	4.00000000000000000000	4.00000000000000000000	4.00000000000000000000	4.00000000000000000000	4.00000000000000000000	4.00000000000000000000	4.00000000000000000000	4.00000000000000000000	4.00000000000000000000	4.00000000000000000000	4.00000000000000000000	4.00000000000000000000
127.00000000000000000000	0.00000000000000000000	4155.89746093750000000000	4129.74365234375000000000	4176.92285156250000000000	4135.38427734375000000000	4138.46142578125000000000	4112.82031250000000000000	4101.02539062500000000000	4157.43603515625000000000	4124.61523437500000000000	4119.48730468750000000000	4126.66650390625000000000	4227.69238281250000000000	4121.02539062500000000000	4142.05126953125000000000	52.00000000000000000000	10250.00000000000000000000	10229.00000000000000000000	0.00000000000000000000	0.00000000000000000000	0.00000000000000000000	3081.00000000000000000000	433.00000000000000000000	4.00000000000000000000	4.00000000000000000000	4.00000000000000000000	4.00000000000000000000	4.00000000000000000000	4.00000000000000000000	4.00000000000000000000	4.00000000000000000000	4.00000000000000000000	4.00000000000000000000	4.00000000000000000000	4.00000000000000000000	4.00000000000000000000	4.00000000000000000000	4.00000000000000000000	4.00000000000000000000
0.00000000000000000000	0.00000000000000000000	4156.92285156250000000000	4128.20507812500000000000	4169.23046875000000000000	4131.79492187500000000000	4147.69238281250000000000	4145.12792968750000000000	4117.94873046875000000000	4187.69238281250000000000	4131.28173828125000000000	4113.84619140625000000000	4125.12792968750000000000	4229.74365234375000000000	4106.66650390625000000000	4140.00000000000000000000	2506.00000000000000000000	10250.00000000000000000000	10229.00000000000000000000	0.00000000000000000000	0.00000000000000000000	0.00000000000000000000	3081.00000000000000000000	441.00000000000000000000	4.00000000000000000000	4.00000000000000000000	4.00000000000000000000	4.00000000000000000000	4.00000000000000000000	4.00000000000000000000	4.00000000000000000000	4.00000000000000000000	4.00000000000000000000	4.00000000000000000000	4.00000000000000000000	4.00000000000000000000	4.00000000000000000000	4.00000000000000000000	4.00000000000000000000	4.00000000000000000000
1.00000000000000000000	0.00000000000000000000	4166.15380859375000000000	4135.38427734375000000000	4165.12792968750000000000	4128.20507812500000000000	4143.07666015625000000000	4147.17919921875000000000	4121.02539062500000000000	4135.38427734375000000000	4127.17919921875000000000	4105.12792968750000000000	4129.23046875000000000000	4218.46142578125000000000	4105.64111328125000000000	4142.56396484375000000000	2430.00000000000000000000	10249.00000000000000000000	10227.00000000000000000000	0.00000000000000000000	0.00000000000000000000	0.00000000000000000000	3081.00000000000000000000	450.00000000000000000000	4.00000000000000000000	4.00000000000000000000	4.00000000000000000000	4.00000000000000000000	4.00000000000000000000	4.00000000000000000000	4.00000000000000000000	4.00000000000000000000	4.00000000000000000000	4.00000000000000000000	4.00000000000000000000	4.00000000000000000000	4.00000000000000000000	4.00000000000000000000	4.00000000000000000000	4.00000000000000000000
2.00000000000000000000	0.00000000000000000000	4138.46142578125000000000	4152.82031250000000000000	4156.92285156250000000000	4126.66650390625000000000	4131.79492187500000000000	4128.20507812500000000000	4121.53857421875000000000	4115.89746093750000000000	4128.71777343750000000000	4118.46142578125000000000	4142.56396484375000000000	4209.74365234375000000000	4123.58984375000000000000	4153.84619140625000000000	1427.00000000000000000000	10249.00000000000000000000	10227.00000000000000000000	0.00000000000000000000	0.00000000000000000000	0.00000000000000000000	3081.00000000000000000000	458.00000000000000000000	4.00000000000000000000	4.00000000000000000000	4.00000000000000000000	4.00000000000000000000	4.00000000000000000000	4.00000000000000000000	4.00000000000000000000	4.00000000000000000000	4.00000000000000000000	4.00000000000000000000	4.00000000000000000000	4.00000000000000000000	4.00000000000000000000	4.00000000000000000000	4.00000000000000000000	4.00000000000000000000
3.00000000000000000000	0.00000000000000000000	4157.94873046875000000000	4122.05126953125000000000	4161.53857421875000000000	4111.79492187500000000000	4101.02539062500000000000	4101.02539062500000000000	4093.33325195312500000000	4106.15380859375000000000	4096.92285156250000000000	4100.00000000000000000000	4118.97412109375000000000	4201.53857421875000000000	4102.05126953125000000000	4130.25634765625000000000	3463.00000000000000000000	10249.00000000000000000000	10228.00000000000000000000	0.00000000000000000000	0.00000000000000000000	0.00000000000000000000	3081.00000000000000000000	467.00000000000000000000	4.00000000000000000000	4.00000000000000000000	4.00000000000000000000	4.00000000000000000000	4.00000000000000000000	4.00000000000000000000	4.00000000000000000000	4.00000000000000000000	4.00000000000000000000	4.00000000000000000000	4.00000000000000000000	4.00000000000000000000	4.00000000000000000000	4.00000000000000000000	4.00000000000000000000	4.00000000000000000000
4.00000000000000000000	0.00000000000000000000	4151.79492187500000000000	4125.12792968750000000000	4164.10253906250000000000	4118.46142578125000000000	4128.71777343750000000000	4122.56396484375000000000	4112.30761718750000000000	4120.51269531250000000000	4118.46142578125000000000	4113.33300781250000000000	4118.46142578125000000000	4206.15380859375000000000	4125.12792968750000000000	4124.61523437500000000000	3537.00000000000000000000	10249.00000000000000000000	10228.00000000000000000000	0.00000000000000000000	0.00000000000000000000	0.00000000000000000000	3081.00000000000000000000	474.00000000000000000000	4.00000000000000000000	4.00000000000000000000	4.00000000000000000000	4.00000000000000000000	4.00000000000000000000	4.00000000000000000000	4.00000000000000000000	4.00000000000000000000	4.00000000000000000000	4.00000000000000000000	4.00000000000000000000	4.00000000000000000000	4.00000000000000000000	4.00000000000000000000	4.00000000000000000000	4.00000000000000000000
5.00000000000000000000	0.00000000000000000000	4152.30761718750000000000	4134.87158203125000000000	4158.97412109375000000000	4140.00000000000000000000	4141.53857421875000000000	4129.23046875000000000000	4131.79492187500000000000	4141.53857421875000000000	4145.64111328125000000000	4125.64111328125000000000	4138.97412109375000000000	4217.94873046875000000000	4137.43603515625000000000	4134.35888671875000000000	3409.00000000000000000000	10249.00000000000000000000	10227.00000000000000000000	0.00000000000000000000	0.00000000000000000000	0.00000000000000000000	3081.00000000000000000000	482.00000000000000000000	4.00000000000000000000	4.00000000000000000000	4.00000000000000000000	4.00000000000000000000	4.00000000000000000000	4.00000000000000000000	4.00000000000000000000	4.00000000000000000000	4.00000000000000000000	4.00000000000000000000	4.00000000000000000000	4.00000000000000000000	4.00000000000000000000	4.00000000000000000000	4.00000000000000000000	4.00000000000000000000
6.00000000000000000000	0.00000000000000000000	4168.71777343750000000000	4127.69238281250000000000	4166.66650390625000000000	4141.02539062500000000000	4124.61523437500000000000	4123.07666015625000000000	4118.46142578125000000000	4137.94873046875000000000	4128.20507812500000000000	4117.43603515625000000000	4143.07666015625000000000	4221.53857421875000000000	4115.89746093750000000000	4142.05126953125000000000	3489.00000000000000000000	10249.00000000000000000000	10227.00000000000000000000	0.00000000000000000000	0.00000000000000000000	0.00000000000000000000	3081.00000000000000000000	489.00000000000000000000	4.00000000000000000000	4.00000000000000000000	4.00000000000000000000	4.00000000000000000000	4.00000000000000000000	4.00000000000000000000	4.00000000000000000000	4.00000000000000000000	4.00000000000000000000	4.00000000000000000000	4.00000000000000000000	4.00000000000000000000	4.00000000000000000000	4.00000000000000000000	4.00000000000000000000	4.00000000000000000000
7.00000000000000000000	0.00000000000000000000	4144.61523437500000000000	4144.61523437500000000000	4164.61523437500000000000	4135.89746093750000000000	4143.07666015625000000000	4136.92285156250000000000	4120.00000000000000000000	4131.79492187500000000000	4125.64111328125000000000	4129.23046875000000000000	4141.02539062500000000000	4221.53857421875000000000	4132.30761718750000000000	4151.79492187500000000000	3403.00000000000000000000	10251.00000000000000000000	10227.00000000000000000000	0.00000000000000000000	0.00000000000000000000	0.00000000000000000000	3081.00000000000000000000	497.00000000000000000000	4.00000000000000000000	4.00000000000000000000	4.00000000000000000000	4.00000000000000000000	4.00000000000000000000	4.00000000000000000000	4.00000000000000000000	4.00000000000000000000	4.00000000000000000000	4.00000000000000000000	4.00000000000000000000	4.00000000000000000000	4.00000000000000000000	4.00000000000000000000	4.00000000000000000000	4.00000000000000000000
8.00000000000000000000	0.00000000000000000000	4156.92285156250000000000	4115.89746093750000000000	4159.48730468750000000000	4120.00000000000000000000	4126.66650390625000000000	4116.92285156250000000000	4103.58984375000000000000	4113.84619140625000000000	4105.64111328125000000000	4106.15380859375000000000	4116.41015625000000000000	4209.74365234375000000000	4115.89746093750000000000	4127.17919921875000000000	3441.00000000000000000000	10251.00000000000000000000	10227.00000000000000000000	0.00000000000000000000	0.00000000000000000000	0.00000000000000000000	3081.00000000000000000000	504.00000000000000000000	4.00000000000000000000	4.00000000000000000000	4.00000000000000000000	4.00000000000000000000	4.00000000000000000000	4.00000000000000000000	4.00000000000000000000	4.00000000000000000000	4.00000000000000000000	4.00000000000000000000	4.00000000000000000000	4.00000000000000000000	4.00000000000000000000	4.00000000000000000000	4.00000000000000000000	4.00000000000000000000
9.00000000000000000000	0.00000000000000000000	4144.10253906250000000000	4097.43603515625000000000	4157.94873046875000000000	4110.25634765625000000000	4123.58984375000000000000	4122.56396484375000000000	4106.66650390625000000000	4112.82031250000000000000	4106.15380859375000000000	4104.10253906250000000000	4105.64111328125000000000	4204.61523437500000000000	4104.10253906250000000000	4116.92285156250000000000	3137.00000000000000000000	10250.00000000000000000000	10229.00000000000000000000	0.00000000000000000000	0.00000000000000000000	0.00000000000000000000	3081.00000000000000000000	511.00000000000000000000	4.00000000000000000000	4.00000000000000000000	4.00000000000000000000	4.00000000000000000000	4.00000000000000000000	4.00000000000000000000	4.00000000000000000000	4.00000000000000000000	4.00000000000000000000	4.00000000000000000000	4.00000000000000000000	4.00000000000000000000	4.00000000000000000000	4.00000000000000000000	4.00000000000000000000	4.00000000000000000000
10.00000000000000000000	0.00000000000000000000	4144.61523437500000000000	4118.97412109375000000000	4163.07666015625000000000	4123.07666015625000000000	4128.71777343750000000000	4130.76904296875000000000	4114.35888671875000000000	4118.46142578125000000000	4117.43603515625000000000	4121.02539062500000000000	4114.35888671875000000000	4212.82031250000000000000	4122.05126953125000000000	4128.71777343750000000000	3506.00000000000000000000	10250.00000000000000000000	10229.00000000000000000000	0.00000000000000000000	0.00000000000000000000	0.00000000000000000000	3081.00000000000000000000	519.00000000000000000000	4.00000000000000000000	4.00000000000000000000	4.00000000000000000000	4.00000000000000000000	4.00000000000000000000	4.00000000000000000000	4.00000000000000000000	4.00000000000000000000	4.00000000000000000000	4.00000000000000000000	4.00000000000000000000	4.00000000000000000000	4.00000000000000000000	4.00000000000000000000	4.00000000000000000000	4.00000000000000000000
11.00000000000000000000	0.00000000000000000000	4172.30761718750000000000	4135.38427734375000000000	4179.48730468750000000000	4143.58984375000000000000	4115.89746093750000000000	4118.46142578125000000000	4111.79492187500000000000	4122.05126953125000000000	4114.35888671875000000000	4110.25634765625000000000	4133.33300781250000000000	4218.97412109375000000000	4122.56396484375000000000	4133.84619140625000000000	3312.00000000000000000000	10250.00000000000000000000	10228.00000000000000000000	0.00000000000000000000	0.00000000000000000000	0.00000000000000000000	3081.00000000000000000000	526.00000000000000000000	4.00000000000000000000	4.00000000000000000000	4.00000000000000000000	4.00000000000000000000	4.00000000000000000000	4.00000000000000000000	4.00000000000000000000	4.00000000000000000000	4.00000000000000000000	4.00000000000000000000	4.00000000000000000000	4.00000000000000000000	4.00000000000000000000	4.00000000000000000000	4.00000000000000000000	4.00000000000000000000
12.00000000000000000000	0.00000000000000000000	4145.12792968750000000000	4143.58984375000000000000	4175.89746093750000000000	4144.10253906250000000000	4137.43603515625000000000	4134.87158203125000000000	4125.12792968750000000000	4126.15380859375000000000	4121.53857421875000000000	4113.84619140625000000000	4147.69238281250000000000	4225.64111328125000000000	4118.97412109375000000000	4136.41015625000000000000	2665.00000000000000000000	10250.00000000000000000000	10228.00000000000000000000	0.00000000000000000000	0.00000000000000000000	0.00000000000000000000	3081.00000000000000000000	534.00000000000000000000	4.00000000000000000000	4.00000000000000000000	4.00000000000000000000	4.00000000000000000000	4.00000000000000000000	4.00000000000000000000	4.00000000000000000000	4.00000000000000000000	4.00000000000000000000	4.00000000000000000000	4.00000000000000000000	4.00000000000000000000	4.00000000000000000000	4.00000000000000000000	4.00000000000000000000	4.00000000000000000000
13.00000000000000000000	0.00000000000000000000	4160.51269531250000000000	4131.28173828125000000000	4173.33300781250000000000	4120.00000000000000000000	4150.76904296875000000000	4135.89746093750000000000	4116.92285156250000000000	4096.92285156250000000000	4106.66650390625000000000	4120.00000000000000000000	4127.17919921875000000000	4222.56396484375000000000	4120.00000000000000000000	4126.66650390625000000000	2582.00000000000000000000	10250.00000000000000000000	10228.00000000000000000000	0.00000000000000000000	0.00000000000000000000	0.00000000000000000000	3081.00000000000000000000	541.00000000000000000000	4.00000000000000000000	4.00000000000000000000	4.00000000000000000000	4.00000000000000000000	4.00000000000000000000	4.00000000000000000000	4.00000000000000000000	4.00000000000000000000	4.00000000000000000000	4.00000000000000000000	4.00000000000000000000	4.00000000000000000000	4.00000000000000000000	4.00000000000000000000	4.00000000000000000000	4.00000000000000000000
14.00000000000000000000	0.00000000000000000000	4157.94873046875000000000	4141.53857421875000000000	4172.82031250000000000000	4124.61523437500000000000	4154.35888671875000000000	4135.89746093750000000000	4122.05126953125000000000	4105.12792968750000000000	4120.00000000000000000000	4138.97412109375000000000	4129.74365234375000000000	4216.92285156250000000000	4147.17919921875000000000	4145.12792968750000000000	3506.00000000000000000000	10250.00000000000000000000	10228.00000000000000000000	0.00000000000000000000	0.00000000000000000000	0.00000000000000000000	3081.00000000000000000000	549.00000000000000000000	4.00000000000000000000	4.00000000000000000000	4.00000000000000000000	4.00000000000000000000	4.00000000000000000000	4.00000000000000000000	4.00000000000000000000	4.00000000000000000000	4.00000000000000000000	4.00000000000000000000	4.00000000000000000000	4.00000000000000000000	4.00000000000000000000	4.00000000000000000000	4.00000000000000000000	4.00000000000000000000
15.00000000000000000000	0.00000000000000000000	4139.48730468750000000000	4132.82031250000000000000	4167.17919921875000000000	4133.33300781250000000000	4128.71777343750000000000	4121.53857421875000000000	4115.38427734375000000000	4118.46142578125000000000	4126.66650390625000000000	4122.56396484375000000000	4138.97412109375000000000	4212.82031250000000000000	4138.46142578125000000000	4148.20507812500000000000	3312.00000000000000000000	10250.00000000000000000000	10228.00000000000000000000	0.00000000000000000000	0.00000000000000000000	0.00000000000000000000	3081.00000000000000000000	558.00000000000000000000	4.00000000000000000000	4.00000000000000000000	4.00000000000000000000	4.00000000000000000000	4.00000000000000000000	4.00000000000000000000	4.00000000000000000000	4.00000000000000000000	4.00000000000000000000	4.00000000000000000000	4.00000000000000000000	4.00000000000000000000	4.00000000000000000000	4.00000000000000000000	4.00000000000000000000	4.00000000000000000000
16.00000000000000000000	0.00000000000000000000	4157.94873046875000000000	4111.79492187500000000000	4179.48730468750000000000	4118.46142578125000000000	4097.43603515625000000000	4109.23046875000000000000	4103.07666015625000000000	4102.56396484375000000000	4101.02539062500000000000	4097.94873046875000000000	4131.28173828125000000000	4205.64111328125000000000	4114.87158203125000000000	4128.71777343750000000000	0.00000000000000000000	10250.00000000000000000000	10228.00000000000000000000	0.00000000000000000000	0.00000000000000000000	0.00000000000000000000	3081.00000000000000000000	566.00000000000000000000	4.00000000000000000000	4.00000000000000000000	4.00000000000000000000	4.00000000000000000000	4.00000000000000000000	4.00000000000000000000	4.00000000000000000000	4.00000000000000000000	4.00000000000000000000	4.00000000000000000000	4.00000000000000000000	4.00000000000000000000	4.00000000000000000000	4.00000000000000000000	4.00000000000000000000	4.00000000000000000000
17.00000000000000000000	0.00000000000000000000	4141.02539062500000000000	4127.69238281250000000000	4183.58984375000000000000	4128.20507812500000000000	4125.64111328125000000000	4136.92285156250000000000	4133.84619140625000000000	4125.12792968750000000000	4116.41015625000000000000	4127.17919921875000000000	4135.89746093750000000000	4212.30761718750000000000	4134.87158203125000000000	4137.94873046875000000000	0.00000000000000000000	10248.00000000000000000000	10229.00000000000000000000	0.00000000000000000000	0.00000000000000000000	0.00000000000000000000	3081.00000000000000000000	574.00000000000000000000	4.00000000000000000000	4.00000000000000000000	4.00000000000000000000	4.00000000000000000000	4.00000000000000000000	4.00000000000000000000	4.00000000000000000000	4.00000000000000000000	4.00000000000000000000	4.00000000000000000000	4.00000000000000000000	4.00000000000000000000	4.00000000000000000000	4.00000000000000000000	4.00000000000000000000	4.00000000000000000000
18.00000000000000000000	0.00000000000000000000	4156.92285156250000000000	4117.94873046875000000000	4184.61523437500000000000	4132.82031250000000000000	4139.48730468750000000000	4132.30761718750000000000	4126.15380859375000000000	4119.48730468750000000000	4113.33300781250000000000	4121.02539062500000000000	4120.00000000000000000000	4219.48730468750000000000	4119.48730468750000000000	4125.64111328125000000000	0.00000000000000000000	10248.00000000000000000000	10229.00000000000000000000	0.00000000000000000000	0.00000000000000000000	0.00000000000000000000	3081.00000000000000000000	583.00000000000000000000	4.00000000000000000000	4.00000000000000000000	4.00000000000000000000	4.00000000000000000000	4.00000000000000000000	4.00000000000000000000	4.00000000000000000000	4.00000000000000000000	4.00000000000000000000	4.00000000000000000000	4.00000000000000000000	4.00000000000000000000	4.00000000000000000000	4.00000000000000000000	4.00000000000000000000	4.00000000000000000000
19.00000000000000000000	0.00000000000000000000	4156.41015625000000000000	4116.41015625000000000000	4188.71777343750000000000	4117.94873046875000000000	4142.05126953125000000000	4128.71777343750000000000	4118.97412109375000000000	4108.71777343750000000000	4112.82031250000000000000	4112.30761718750000000000	4120.51269531250000000000	4221.53857421875000000000	4120.00000000000000000000	4137.43603515625000000000	0.00000000000000000000	10247.00000000000000000000	10229.00000000000000000000	0.00000000000000000000	0.00000000000000000000	0.00000000000000000000	3081.00000000000000000000	591.00000000000000000000	4.00000000000000000000	4.00000000000000000000	4.00000000000000000000	4.00000000000000000000	4.00000000000000000000	4.00000000000000000000	4.00000000000000000000	4.00000000000000000000	4.00000000000000000000	4.00000000000000000000	4.00000000000000000000	4.00000000000000000000	4.00000000000000000000	4.00000000000000000000	4.00000000000000000000	4.00000000000000000000
20.00000000000000000000	0.00000000000000000000	4137.94873046875000000000	4112.30761718750000000000	4174.35888671875000000000	4114.87158203125000000000	4137.43603515625000000000	4136.41015625000000000000	4133.84619140625000000000	4126.15380859375000000000	4126.66650390625000000000	4126.15380859375000000000	4142.56396484375000000000	4220.00000000000000000000	4141.02539062500000000000	4157.43603515625000000000	0.00000000000000000000	10247.00000000000000000000	10229.00000000000000000000	0.00000000000000000000	0.00000000000000000000	0.00000000000000000000	3081.00000000000000000000	600.00000000000000000000	4.00000000000000000000	4.00000000000000000000	4.00000000000000000000	4.00000000000000000000	4.00000000000000000000	4.00000000000000000000	4.00000000000000000000	4.00000000000000000000	4.00000000000000000000	4.00000000000000000000	4.00000000000000000000	4.00000000000000000000	4.00000000000000000000	4.00000000000000000000	4.00000000000000000000	4.00000000000000000000
21.00000000000000000000	0.00000000000000000000	4158.46142578125000000000	4106.66650390625000000000	4174.87158203125000000000	4118.97412109375000000000	4119.48730468750000000000	4127.17919921875000000000	4130.76904296875000000000	4133.33300781250000000000	4122.56396484375000000000	4126.66650390625000000000	4145.64111328125000000000	4218.46142578125000000000	4138.97412109375000000000	4144.10253906250000000000	0.00000000000000000000	10249.00000000000000000000	10231.00000000000000000000	0.00000000000000000000	0.00000000000000000000	0.00000000000000000000	3081.00000000000000000000	608.00000000000000000000	4.00000000000000000000	4.00000000000000000000	4.00000000000000000000	4.00000000000000000000	4.00000000000000000000	4.00000000000000000000	4.00000000000000000000	4.00000000000000000000	4.00000000000000000000	4.00000000000000000000	4.00000000000000000000	4.00000000000000000000	4.00000000000000000000	4.00000000000000000000	4.00000000000000000000	4.00000000000000000000
22.00000000000000000000	0.00000000000000000000	4146.66650390625000000000	4134.87158203125000000000	4182.56396484375000000000	4126.66650390625000000000	4128.71777343750000000000	4135.38427734375000000000	4136.92285156250000000000	4145.12792968750000000000	4140.51269531250000000000	4148.71777343750000000000	4160.51269531250000000000	4225.12792968750000000000	4153.33300781250000000000	4152.82031250000000000000	0.00000000000000000000	10249.00000000000000000000	10231.00000000000000000000	0.00000000000000000000	0.00000000000000000000	0.00000000000000000000	3081.00000000000000000000	616.00000000000000000000	4.00000000000000000000	4.00000000000000000000	4.00000000000000000000	4.00000000000000000000	4.00000000000000000000	4.00000000000000000000	4.00000000000000000000	4.00000000000000000000	4.00000000000000000000	4.00000000000000000000	4.00000000000000000000	4.00000000000000000000	4.00000000000000000000	4.00000000000000000000	4.00000000000000000000	4.00000000000000000000
23.00000000000000000000	0.00000000000000000000	4160.51269531250000000000	4127.69238281250000000000	4180.00000000000000000000	4129.23046875000000000000	4125.12792968750000000000	4125.12792968750000000000	4122.05126953125000000000	4128.71777343750000000000	4133.33300781250000000000	4138.46142578125000000000	4143.58984375000000000000	4220.51269531250000000000	4141.02539062500000000000	4150.76904296875000000000	0.00000000000000000000	10247.00000000000000000000	10232.00000000000000000000	0.00000000000000000000	0.00000000000000000000	0.00000000000000000000	3081.00000000000000000000	625.00000000000000000000	4.00000000000000000000	4.00000000000000000000	4.00000000000000000000	4.00000000000000000000	4.00000000000000000000	4.00000000000000000000	4.00000000000000000000	4.00000000000000000000	4.00000000000000000000	4.00000000000000000000	4.00000000000000000000	4.00000000000000000000	4.00000000000000000000	4.00000000000000000000	4.00000000000000000000	4.00000000000000000000
24.00000000000000000000	0.00000000000000000000	4162.56396484375000000000	4142.05126953125000000000	4179.48730468750000000000	4133.33300781250000000000	4149.23046875000000000000	4136.41015625000000000000	4132.30761718750000000000	4132.30761718750000000000	4132.82031250000000000000	4123.07666015625000000000	4125.64111328125000000000	4213.84619140625000000000	4143.58984375000000000000	4147.17919921875000000000	0.00000000000000000000	10247.00000000000000000000	10232.00000000000000000000	0.00000000000000000000	0.00000000000000000000	0.00000000000000000000	3081.00000000000000000000	633.00000000000000000000	4.00000000000000000000	4.00000000000000000000	4.00000000000000000000	4.00000000000000000000	4.00000000000000000000	4.00000000000000000000	4.00000000000000000000	4.00000000000000000000	4.00000000000000000000	4.00000000000000000000	4.00000000000000000000	4.00000000000000000000	4.00000000000000000000	4.00000000000000000000	4.00000000000000000000	4.00000000000000000000
25.00000000000000000000	0.00000000000000000000	4142.05126953125000000000	4158.46142578125000000000	4175.38427734375000000000	4129.74365234375000000000	4149.74365234375000000000	4146.15380859375000000000	4146.66650390625000000000	4140.00000000000000000000	4137.43603515625000000000	4129.23046875000000000000	4140.00000000000000000000	4210.25634765625000000000	4148.71777343750000000000	4142.56396484375000000000	0.00000000000000000000	10250.00000000000000000000	10231.00000000000000000000	0.00000000000000000000	0.00000000000000000000	0.00000000000000000000	3081.00000000000000000000	641.00000000000000000000	4.00000000000000000000	4.00000000000000000000	4.00000000000000000000	4.00000000000000000000	4.00000000000000000000	4.00000000000000000000	4.00000000000000000000	4.00000000000000000000	4.00000000000000000000	4.00000000000000000000	4.00000000000000000000	4.00000000000000000000	4.00000000000000000000	4.00000000000000000000	4.00000000000000000000	4.00000000000000000000
26.00000000000000000000	0.00000000000000000000	4159.48730468750000000000	4123.07666015625000000000	4176.92285156250000000000	4126.66650390625000000000	4108.71777343750000000000	4114.87158203125000000000	4120.51269531250000000000	4115.38427734375000000000	4112.82031250000000000000	4121.02539062500000000000	4137.43603515625000000000	4200.00000000000000000000	4120.00000000000000000000	4127.69238281250000000000	0.00000000000000000000	10250.00000000000000000000	10231.00000000000000000000	0.00000000000000000000	0.00000000000000000000	0.00000000000000000000	3081.00000000000000000000	648.00000000000000000000	4.00000000000000000000	4.00000000000000000000	4.00000000000000000000	4.00000000000000000000	4.00000000000000000000	4.00000000000000000000	4.00000000000000000000	4.00000000000000000000	4.00000000000000000000	4.00000000000000000000	4.00000000000000000000	4.00000000000000000000	4.00000000000000000000	4.00000000000000000000	4.00000000000000000000	4.00000000000000000000
27.00000000000000000000	0.00000000000000000000	4147.69238281250000000000	4128.71777343750000000000	4174.87158203125000000000	4143.58984375000000000000	4146.15380859375000000000	4134.35888671875000000000	4136.41015625000000000000	4143.58984375000000000000	4133.33300781250000000000	4142.56396484375000000000	4151.28173828125000000000	4213.84619140625000000000	4142.56396484375000000000	4151.79492187500000000000	0.00000000000000000000	10249.00000000000000000000	10231.00000000000000000000	0.00000000000000000000	0.00000000000000000000	0.00000000000000000000	3081.00000000000000000000	656.00000000000000000000	4.00000000000000000000	4.00000000000000000000	4.00000000000000000000	4.00000000000000000000	4.00000000000000000000	4.00000000000000000000	4.00000000000000000000	4.00000000000000000000	4.00000000000000000000	4.00000000000000000000	4.00000000000000000000	4.00000000000000000000	4.00000000000000000000	4.00000000000000000000	4.00000000000000000000	4.00000000000000000000
28.00000000000000000000	0.00000000000000000000	4158.46142578125000000000	4126.15380859375000000000	4166.15380859375000000000	4134.87158203125000000000	4149.74365234375000000000	4143.07666015625000000000	4144.10253906250000000000	4160.00000000000000000000	4137.94873046875000000000	4139.48730468750000000000	4147.69238281250000000000	4226.66650390625000000000	4142.05126953125000000000	4148.71777343750000000000	0.00000000000000000000	10249.00000000000000000000	10231.00000000000000000000	0.00000000000000000000	0.00000000000000000000	0.00000000000000000000	3081.00000000000000000000	663.00000000000000000000	4.00000000000000000000	4.00000000000000000000	4.00000000000000000000	4.00000000000000000000	4.00000000000000000000	4.00000000000000000000	4.00000000000000000000	4.00000000000000000000	4.00000000000000000000	4.00000000000000000000	4.00000000000000000000	4.00000000000000000000	4.00000000000000000000	4.00000000000000000000	4.00000000000000000000	4.00000000000000000000
29.00000000000000000000	0.00000000000000000000	4156.92285156250000000000	4113.33300781250000000000	4154.87158203125000000000	4118.97412109375000000000	4117.43603515625000000000	4131.28173828125000000000	4136.41015625000000000000	4142.56396484375000000000	4125.64111328125000000000	4120.00000000000000000000	4117.94873046875000000000	4214.35888671875000000000	4116.41015625000000000000	4121.02539062500000000000	0.00000000000000000000	10249.00000000000000000000	10232.00000000000000000000	0.00000000000000000000	0.00000000000000000000	0.00000000000000000000	3081.00000000000000000000	671.00000000000000000000	4.00000000000000000000	4.00000000000000000000	4.00000000000000000000	4.00000000000000000000	4.00000000000000000000	4.00000000000000000000	4.00000000000000000000	4.00000000000000000000	4.00000000000000000000	4.00000000000000000000	4.00000000000000000000	4.00000000000000000000	4.00000000000000000000	4.00000000000000000000	4.00000000000000000000	4.00000000000000000000
30.00000000000000000000	0.00000000000000000000	4134.87158203125000000000	4123.07666015625000000000	4138.97412109375000000000	4123.58984375000000000000	4134.87158203125000000000	4141.02539062500000000000	4144.10253906250000000000	4141.02539062500000000000	4137.43603515625000000000	4127.69238281250000000000	4122.56396484375000000000	4207.69238281250000000000	4122.56396484375000000000	4122.05126953125000000000	0.00000000000000000000	10249.00000000000000000000	10232.00000000000000000000	0.00000000000000000000	0.00000000000000000000	0.00000000000000000000	3081.00000000000000000000	678.00000000000000000000	4.00000000000000000000	4.00000000000000000000	4.00000000000000000000	4.00000000000000000000	4.00000000000000000000	4.00000000000000000000	4.00000000000000000000	4.00000000000000000000	4.00000000000000000000	4.00000000000000000000	4.00000000000000000000	4.00000000000000000000	4.00000000000000000000	4.00000000000000000000	4.00000000000000000000	4.00000000000000000000
31.00000000000000000000	0.00000000000000000000	4164.10253906250000000000	4120.00000000000000000000	4140.00000000000000000000	4131.28173828125000000000	4145.12792968750000000000	4147.69238281250000000000	4144.61523437500000000000	4143.07666015625000000000	4134.87158203125000000000	4130.25634765625000000000	4144.10253906250000000000	4213.84619140625000000000	4126.15380859375000000000	4133.33300781250000000000	0.00000000000000000000	10249.00000000000000000000	10230.00000000000000000000	0.00000000000000000000	0.00000000000000000000	0.00000000000000000000	3081.00000000000000000000	685.00000000000000000000	4.00000000000000000000	4.00000000000000000000	4.00000000000000000000	4.00000000000000000000	4.00000000000000000000	4.00000000000000000000	4.00000000000000000000	4.00000000000000000000	4.00000000000000000000	4.00000000000000000000	4.00000000000000000000	4.00000000000000000000	4.00000000000000000000	4.00000000000000000000	4.00000000000000000000	4.00000000000000000000
32.00000000000000000000	0.00000000000000000000	4146.66650390625000000000	4123.58984375000000000000	4131.28173828125000000000	4130.25634765625000000000	4142.05126953125000000000	4158.97412109375000000000	4153.84619140625000000000	4153.84619140625000000000	4150.25634765625000000000	4151.28173828125000000000	4150.25634765625000000000	4226.15380859375000000000	4142.05126953125000000000	4149.74365234375000000000	0.00000000000000000000	10249.00000000000000000000	10230.00000000000000000000	0.00000000000000000000	0.00000000000000000000	0.00000000000000000000	3081.00000000000000000000	693.00000000000000000000	4.00000000000000000000	4.00000000000000000000	4.00000000000000000000	4.00000000000000000000	4.00000000000000000000	4.00000000000000000000	4.00000000000000000000	4.00000000000000000000	4.00000000000000000000	4.00000000000000000000	4.00000000000000000000	4.00000000000000000000	4.00000000000000000000	4.00000000000000000000	4.00000000000000000000	4.00000000000000000000
33.00000000000000000000	0.00000000000000000000	4143.58984375000000000000	4109.74365234375000000000	4122.56396484375000000000	4117.94873046875000000000	4123.58984375000000000000	4127.69238281250000000000	4130.76904296875000000000	4128.71777343750000000000	4139.48730468750000000000	4146.66650390625000000000	4128.71777343750000000000	4228.20507812500000000000	4132.82031250000000000000	4138.97412109375000000000	0.00000000000000000000	10249.00000000000000000000	10229.00000000000000000000	0.00000000000000000000	0.00000000000000000000	0.00000000000000000000	3081.00000000000000000000	700.00000000000000000000	4.00000000000000000000	4.00000000000000000000	4.00000000000000000000	4.00000000000000000000	4.00000000000000000000	4.00000000000000000000	4.00000000000000000000	4.00000000000000000000	4.00000000000000000000	4.00000000000000000000	4.00000000000000000000	4.00000000000000000000	4.00000000000000000000	4.00000000000000000000	4.00000000000000000000	4.00000000000000000000
34.00000000000000000000	0.00000000000000000000	4156.92285156250000000000	4116.92285156250000000000	4138.46142578125000000000	4129.23046875000000000000	4133.33300781250000000000	4114.87158203125000000000	4123.58984375000000000000	4118.97412109375000000000	4128.20507812500000000000	4135.89746093750000000000	4138.97412109375000000000	4220.00000000000000000000	4128.20507812500000000000	4130.76904296875000000000	0.00000000000000000000	10249.00000000000000000000	10229.00000000000000000000	0.00000000000000000000	0.00000000000000000000	0.00000000000000000000	3081.00000000000000000000	707.00000000000000000000	4.00000000000000000000	4.00000000000000000000	4.00000000000000000000	4.00000000000000000000	4.00000000000000000000	4.00000000000000000000	4.00000000000000000000	4.00000000000000000000	4.00000000000000000000	4.00000000000000000000	4.00000000000000000000	4.00000000000000000000	4.00000000000000000000	4.00000000000000000000	4.00000000000000000000	4.00000000000000000000
35.00000000000000000000	0.00000000000000000000	4137.43603515625000000000	4147.69238281250000000000	4140.00000000000000000000	4150.76904296875000000000	4151.79492187500000000000	4144.10253906250000000000	4139.48730468750000000000	4132.82031250000000000000	4142.05126953125000000000	4142.05126953125000000000	4143.58984375000000000000	4213.84619140625000000000	4137.94873046875000000000	4130.76904296875000000000	0.00000000000000000000	10250.00000000000000000000	10229.00000000000000000000	0.00000000000000000000	0.00000000000000000000	0.00000000000000000000	3081.00000000000000000000	715.00000000000000000000	4.00000000000000000000	4.00000000000000000000	4.00000000000000000000	4.00000000000000000000	4.00000000000000000000	4.00000000000000000000	4.00000000000000000000	4.00000000000000000000	4.00000000000000000000	4.00000000000000000000	4.00000000000000000000	4.00000000000000000000	4.00000000000000000000	4.00000000000000000000	4.00000000000000000000	4.00000000000000000000
36.00000000000000000000	0.00000000000000000000	4160.00000000000000000000	4140.00000000000000000000	4141.02539062500000000000	4136.92285156250000000000	4129.74365234375000000000	4141.53857421875000000000	4118.46142578125000000000	4108.71777343750000000000	4127.17919921875000000000	4122.56396484375000000000	4123.58984375000000000000	4212.82031250000000000000	4117.43603515625000000000	4125.64111328125000000000	0.00000000000000000000	10250.00000000000000000000	10229.00000000000000000000	0.00000000000000000000	0.00000000000000000000	0.00000000000000000000	3081.00000000000000000000	722.00000000000000000000	4.00000000000000000000	4.00000000000000000000	4.00000000000000000000	4.00000000000000000000	4.00000000000000000000	4.00000000000000000000	4.00000000000000000000	4.00000000000000000000	4.00000000000000000000	4.00000000000000000000	4.00000000000000000000	4.00000000000000000000	4.00000000000000000000	4.00000000000000000000	4.00000000000000000000	4.00000000000000000000
37.00000000000000000000	0.00000000000000000000	4150.25634765625000000000	4146.66650390625000000000	4154.35888671875000000000	4137.94873046875000000000	4145.12792968750000000000	4150.25634765625000000000	4131.28173828125000000000	4133.33300781250000000000	4143.07666015625000000000	4145.64111328125000000000	4170.25634765625000000000	4233.33300781250000000000	4149.23046875000000000000	4158.97412109375000000000	0.00000000000000000000	10250.00000000000000000000	10229.00000000000000000000	0.00000000000000000000	0.00000000000000000000	0.00000000000000000000	3081.00000000000000000000	730.00000000000000000000	4.00000000000000000000	4.00000000000000000000	4.00000000000000000000	4.00000000000000000000	4.00000000000000000000	4.00000000000000000000	4.00000000000000000000	4.00000000000000000000	4.00000000000000000000	4.00000000000000000000	4.00000000000000000000	4.00000000000000000000	4.00000000000000000000	4.00000000000000000000	4.00000000000000000000	4.00000000000000000000
38.00000000000000000000	0.00000000000000000000	4152.82031250000000000000	4146.66650390625000000000	4171.28173828125000000000	4160.51269531250000000000	4162.56396484375000000000	4150.25634765625000000000	4140.51269531250000000000	4158.97412109375000000000	4152.30761718750000000000	4167.17919921875000000000	4182.56396484375000000000	4250.25634765625000000000	4176.41015625000000000000	4170.76904296875000000000	0.00000000000000000000	10250.00000000000000000000	10229.00000000000000000000	0.00000000000000000000	0.00000000000000000000	0.00000000000000000000	3081.00000000000000000000	738.00000000000000000000	4.00000000000000000000	4.00000000000000000000	4.00000000000000000000	4.00000000000000000000	4.00000000000000000000	4.00000000000000000000	4.00000000000000000000	4.00000000000000000000	4.00000000000000000000	4.00000000000000000000	4.00000000000000000000	4.00000000000000000000	4.00000000000000000000	4.00000000000000000000	4.00000000000000000000	4.00000000000000000000
45.00000000000000000000	0.00000000000000000000	4144.61523437500000000000	4148.71777343750000000000	4126.66650390625000000000	4150.76904296875000000000	4162.05126953125000000000	4165.12792968750000000000	4163.58984375000000000000	4166.15380859375000000000	4162.05126953125000000000	4160.51269531250000000000	4155.89746093750000000000	4225.64111328125000000000	4140.00000000000000000000	4144.10253906250000000000	0.00000000000000000000	10245.00000000000000000000	10231.00000000000000000000	0.00000000000000000000	0.00000000000000000000	0.00000000000000000000	3081.00000000000000000000	746.00000000000000000000	4.00000000000000000000	4.00000000000000000000	4.00000000000000000000	4.00000000000000000000	4.00000000000000000000	4.00000000000000000000	4.00000000000000000000	4.00000000000000000000	4.00000000000000000000	4.00000000000000000000	4.00000000000000000000	4.00000000000000000000	4.00000000000000000000	4.00000000000000000000	4.00000000000000000000	4.00000000000000000000
46.00000000000000000000	0.00000000000000000000	4158.97412109375000000000	4129.23046875000000000000	4118.97412109375000000000	4131.28173828125000000000	4140.00000000000000000000	4145.64111328125000000000	4150.76904296875000000000	4154.87158203125000000000	4145.12792968750000000000	4133.84619140625000000000	4131.28173828125000000000	4216.92285156250000000000	4105.12792968750000000000	4122.56396484375000000000	0.00000000000000000000	10245.00000000000000000000	10231.00000000000000000000	0.00000000000000000000	0.00000000000000000000	0.00000000000000000000	3081.00000000000000000000	755.00000000000000000000	4.00000000000000000000	4.00000000000000000000	4.00000000000000000000	4.00000000000000000000	4.00000000000000000000	4.00000000000000000000	4.00000000000000000000	4.00000000000000000000	4.00000000000000000000	4.00000000000000000000	4.00000000000000000000	4.00000000000000000000	4.00000000000000000000	4.00000000000000000000	4.00000000000000000000	4.00000000000000000000
47.00000000000000000000	0.00000000000000000000	4154.35888671875000000000	4148.71777343750000000000	4127.17919921875000000000	4134.87158203125000000000	4143.58984375000000000000	4138.97412109375000000000	4149.74365234375000000000	4154.35888671875000000000	4145.12792968750000000000	4138.46142578125000000000	4136.41015625000000000000	4218.46142578125000000000	4119.48730468750000000000	4137.94873046875000000000	0.00000000000000000000	10248.00000000000000000000	10231.00000000000000000000	0.00000000000000000000	0.00000000000000000000	0.00000000000000000000	3081.00000000000000000000	763.00000000000000000000	4.00000000000000000000	4.00000000000000000000	4.00000000000000000000	4.00000000000000000000	4.00000000000000000000	4.00000000000000000000	4.00000000000000000000	4.00000000000000000000	4.00000000000000000000	4.00000000000000000000	4.00000000000000000000	4.00000000000000000000	4.00000000000000000000	4.00000000000000000000	4.00000000000000000000	4.00000000000000000000
48.00000000000000000000	0.00000000000000000000	4151.79492187500000000000	4171.28173828125000000000	4140.00000000000000000000	4137.43603515625000000000	4162.05126953125000000000	4151.79492187500000000000	4153.84619140625000000000	4154.87158203125000000000	4152.82031250000000000000	4151.28173828125000000000	4155.38427734375000000000	4227.17919921875000000000	4154.87158203125000000000	4160.00000000000000000000	0.00000000000000000000	10248.00000000000000000000	10231.00000000000000000000	0.00000000000000000000	0.00000000000000000000	0.00000000000000000000	3081.00000000000000000000	772.00000000000000000000	4.00000000000000000000	4.00000000000000000000	4.00000000000000000000	4.00000000000000000000	4.00000000000000000000	4.00000000000000000000	4.00000000000000000000	4.00000000000000000000	4.00000000000000000000	4.00000000000000000000	4.00000000000000000000	4.00000000000000000000	4.00000000000000000000	4.00000000000000000000	4.00000000000000000000	4.00000000000000000000
49.00000000000000000000	0.00000000000000000000	4167.17919921875000000000	4151.28173828125000000000	4144.61523437500000000000	4152.82031250000000000000	4153.33300781250000000000	4156.41015625000000000000	4141.02539062500000000000	4129.74365234375000000000	4141.02539062500000000000	4134.35888671875000000000	4150.25634765625000000000	4227.17919921875000000000	4136.41015625000000000000	4158.46142578125000000000	0.00000000000000000000	10247.00000000000000000000	10231.00000000000000000000	0.00000000000000000000	0.00000000000000000000	0.00000000000000000000	3081.00000000000000000000	780.00000000000000000000	4.00000000000000000000	4.00000000000000000000	4.00000000000000000000	4.00000000000000000000	4.00000000000000000000	4.00000000000000000000	4.00000000000000000000	4.00000000000000000000	4.00000000000000000000	4.00000000000000000000	4.00000000000000000000	4.00000000000000000000	4.00000000000000000000	4.00000000000000000000	4.00000000000000000000	4.00000000000000000000
50.00000000000000000000	0.00000000000000000000	4141.02539062500000000000	4153.33300781250000000000	4124.61523437500000000000	4182.05126953125000000000	4172.82031250000000000000	4169.23046875000000000000	4152.82031250000000000000	4136.41015625000000000000	4157.94873046875000000000	4149.74365234375000000000	4153.33300781250000000000	4229.23046875000000000000	4133.33300781250000000000	4160.51269531250000000000	0.00000000000000000000	10247.00000000000000000000	10231.00000000000000000000	0.00000000000000000000	0.00000000000000000000	0.00000000000000000000	3081.00000000000000000000	788.00000000000000000000	4.00000000000000000000	4.00000000000000000000	4.00000000000000000000	4.00000000000000000000	4.00000000000000000000	4.00000000000000000000	4.00000000000000000000	4.00000000000000000000	4.00000000000000000000	4.00000000000000000000	4.00000000000000000000	4.00000000000000000000	4.00000000000000000000	4.00000000000000000000	4.00000000000000000000	4.00000000000000000000
51.00000000000000000000	0.00000000000000000000	4160.51269531250000000000	4136.41015625000000000000	4116.41015625000000000000	4150.25634765625000000000	4153.84619140625000000000	4148.20507812500000000000	4140.51269531250000000000	4129.74365234375000000000	4141.53857421875000000000	4141.02539062500000000000	4138.46142578125000000000	4220.51269531250000000000	4127.17919921875000000000	4136.41015625000000000000	0.00000000000000000000	10247.00000000000000000000	10229.00000000000000000000	0.00000000000000000000	0.00000000000000000000	0.00000000000000000000	3081.00000000000000000000	797.00000000000000000000	4.00000000000000000000	4.00000000000000000000	4.00000000000000000000	4.00000000000000000000	4.00000000000000000000	4.00000000000000000000	4.00000000000000000000	4.00000000000000000000	4.00000000000000000000	4.00000000000000000000	4.00000000000000000000	4.00000000000000000000	4.00000000000000000000	4.00000000000000000000	4.00000000000000000000	4.00000000000000000000
52.00000000000000000000	0.00000000000000000000	4160.00000000000000000000	4128.20507812500000000000	4121.02539062500000000000	4126.66650390625000000000	4134.87158203125000000000	4141.02539062500000000000	4142.56396484375000000000	4135.89746093750000000000	4133.33300781250000000000	4130.76904296875000000000	4128.71777343750000000000	4217.94873046875000000000	4118.46142578125000000000	4132.82031250000000000000	0.00000000000000000000	10247.00000000000000000000	10229.00000000000000000000	0.00000000000000000000	0.00000000000000000000	0.00000000000000000000	3081.00000000000000000000	805.00000000000000000000	4.00000000000000000000	4.00000000000000000000	4.00000000000000000000	4.00000000000000000000	4.00000000000000000000	4.00000000000000000000	4.00000000000000000000	4.00000000000000000000	4.00000000000000000000	4.00000000000000000000	4.00000000000000000000	4.00000000000000000000	4.00000000000000000000	4.00000000000000000000	4.00000000000000000000	4.00000000000000000000
53.00000000000000000000	0.00000000000000000000	4147.69238281250000000000	4147.69238281250000000000	4120.51269531250000000000	4151.79492187500000000000	4148.71777343750000000000	4144.61523437500000000000	4156.92285156250000000000	4156.92285156250000000000	4149.23046875000000000000	4146.66650390625000000000	4144.61523437500000000000	4237.43603515625000000000	4117.94873046875000000000	4154.35888671875000000000	0.00000000000000000000	10246.00000000000000000000	10227.00000000000000000000	0.00000000000000000000	0.00000000000000000000	0.00000000000000000000	3081.00000000000000000000	814.00000000000000000000	4.00000000000000000000	4.00000000000000000000	4.00000000000000000000	4.00000000000000000000	4.00000000000000000000	4.00000000000000000000	4.00000000000000000000	4.00000000000000000000	4.00000000000000000000	4.00000000000000000000	4.00000000000000000000	4.00000000000000000000	4.00000000000000000000	4.00000000000000000000	4.00000000000000000000	4.00000000000000000000
54.00000000000000000000	0.00000000000000000000	4172.82031250000000000000	4155.89746093750000000000	4131.28173828125000000000	4134.87158203125000000000	4145.12792968750000000000	4135.89746093750000000000	4145.64111328125000000000	4144.61523437500000000000	4136.92285156250000000000	4144.10253906250000000000	4152.82031250000000000000	4240.00000000000000000000	4130.25634765625000000000	4162.56396484375000000000	0.00000000000000000000	10246.00000000000000000000	10227.00000000000000000000	0.00000000000000000000	0.00000000000000000000	0.00000000000000000000	3081.00000000000000000000	822.00000000000000000000	4.00000000000000000000	4.00000000000000000000	4.00000000000000000000	4.00000000000000000000	4.00000000000000000000	4.00000000000000000000	4.00000000000000000000	4.00000000000000000000	4.00000000000000000000	4.00000000000000000000	4.00000000000000000000	4.00000000000000000000	4.00000000000000000000	4.00000000000000000000	4.00000000000000000000	4.00000000000000000000
55.00000000000000000000	0.00000000000000000000	4154.35888671875000000000	4154.35888671875000000000	4129.74365234375000000000	4126.66650390625000000000	4142.56396484375000000000	4148.20507812500000000000	4141.02539062500000000000	4132.30761718750000000000	4133.84619140625000000000	4144.61523437500000000000	4158.46142578125000000000	4230.25634765625000000000	4157.94873046875000000000	4172.82031250000000000000	0.00000000000000000000	10246.00000000000000000000	10227.00000000000000000000	0.00000000000000000000	0.00000000000000000000	0.00000000000000000000	3081.00000000000000000000	830.00000000000000000000	4.00000000000000000000	4.00000000000000000000	4.00000000000000000000	4.00000000000000000000	4.00000000000000000000	4.00000000000000000000	4.00000000000000000000	4.00000000000000000000	4.00000000000000000000	4.00000000000000000000	4.00000000000000000000	4.00000000000000000000	4.00000000000000000000	4.00000000000000000000	4.00000000000000000000	4.00000000000000000000
56.00000000000000000000	0.00000000000000000000	4167.69238281250000000000	4143.07666015625000000000	4131.79492187500000000000	4168.20507812500000000000	4137.43603515625000000000	4136.92285156250000000000	4127.17919921875000000000	4121.02539062500000000000	4128.71777343750000000000	4132.82031250000000000000	4153.84619140625000000000	4233.84619140625000000000	4144.10253906250000000000	4166.66650390625000000000	0.00000000000000000000	10246.00000000000000000000	10227.00000000000000000000	0.00000000000000000000	0.00000000000000000000	0.00000000000000000000	3081.00000000000000000000	839.00000000000000000000	4.00000000000000000000	4.00000000000000000000	4.00000000000000000000	4.00000000000000000000	4.00000000000000000000	4.00000000000000000000	4.00000000000000000000	4.00000000000000000000	4.00000000000000000000	4.00000000000000000000	4.00000000000000000000	4.00000000000000000000	4.00000000000000000000	4.00000000000000000000	4.00000000000000000000	4.00000000000000000000
57.00000000000000000000	0.00000000000000000000	4169.23046875000000000000	4162.05126953125000000000	4145.64111328125000000000	4181.53857421875000000000	4157.94873046875000000000	4148.71777343750000000000	4150.76904296875000000000	4145.64111328125000000000	4150.25634765625000000000	4143.58984375000000000000	4169.23046875000000000000	4245.64111328125000000000	4146.15380859375000000000	4171.79492187500000000000	0.00000000000000000000	10248.00000000000000000000	10227.00000000000000000000	0.00000000000000000000	0.00000000000000000000	0.00000000000000000000	3081.00000000000000000000	847.00000000000000000000	4.00000000000000000000	4.00000000000000000000	4.00000000000000000000	4.00000000000000000000	4.00000000000000000000	4.00000000000000000000	4.00000000000000000000	4.00000000000000000000	4.00000000000000000000	4.00000000000000000000	4.00000000000000000000	4.00000000000000000000	4.00000000000000000000	4.00000000000000000000	4.00000000000000000000	4.00000000000000000000
58.00000000000000000000	0.00000000000000000000	4148.71777343750000000000	4164.10253906250000000000	4141.53857421875000000000	4162.05126953125000000000	4170.25634765625000000000	4163.07666015625000000000	4167.17919921875000000000	4156.92285156250000000000	4158.46142578125000000000	4158.97412109375000000000	4174.87158203125000000000	4240.51269531250000000000	4150.76904296875000000000	4174.35888671875000000000	0.00000000000000000000	10248.00000000000000000000	10227.00000000000000000000	0.00000000000000000000	0.00000000000000000000	0.00000000000000000000	3081.00000000000000000000	856.00000000000000000000	4.00000000000000000000	4.00000000000000000000	4.00000000000000000000	4.00000000000000000000	4.00000000000000000000	4.00000000000000000000	4.00000000000000000000	4.00000000000000000000	4.00000000000000000000	4.00000000000000000000	4.00000000000000000000	4.00000000000000000000	4.00000000000000000000	4.00000000000000000000	4.00000000000000000000	4.00000000000000000000
59.00000000000000000000	0.00000000000000000000	4168.71777343750000000000	4148.71777343750000000000	4144.10253906250000000000	4161.02539062500000000000	4162.56396484375000000000	4144.61523437500000000000	4146.66650390625000000000	4133.84619140625000000000	4131.79492187500000000000	4150.76904296875000000000	4146.15380859375000000000	4226.66650390625000000000	4137.94873046875000000000	4166.66650390625000000000	0.00000000000000000000	10247.00000000000000000000	10227.00000000000000000000	0.00000000000000000000	0.00000000000000000000	0.00000000000000000000	3081.00000000000000000000	864.00000000000000000000	4.00000000000000000000	4.00000000000000000000	4.00000000000000000000	4.00000000000000000000	4.00000000000000000000	4.00000000000000000000	4.00000000000000000000	4.00000000000000000000	4.00000000000000000000	4.00000000000000000000	4.00000000000000000000	4.00000000000000000000	4.00000000000000000000	4.00000000000000000000	4.00000000000000000000	4.00000000000000000000
60.00000000000000000000	0.00000000000000000000	4153.84619140625000000000	4164.61523437500000000000	4145.64111328125000000000	4161.53857421875000000000	4175.89746093750000000000	4163.58984375000000000000	4165.64111328125000000000	4161.02539062500000000000	4157.94873046875000000000	4164.61523437500000000000	4145.12792968750000000000	4227.17919921875000000000	4164.10253906250000000000	4186.15380859375000000000	0.00000000000000000000	10247.00000000000000000000	10227.00000000000000000000	0.00000000000000000000	0.00000000000000000000	0.00000000000000000000	3081.00000000000000000000	872.00000000000000000000	4.00000000000000000000	4.00000000000000000000	4.00000000000000000000	4.00000000000000000000	4.00000000000000000000	4.00000000000000000000	4.00000000000000000000	4.00000000000000000000	4.00000000000000000000	4.00000000000000000000	4.00000000000000000000	4.00000000000000000000	4.00000000000000000000	4.00000000000000000000	4.00000000000000000000	4.00000000000000000000
61.00000000000000000000	0.00000000000000000000	4163.07666015625000000000	4148.20507812500000000000	4146.15380859375000000000	4149.74365234375000000000	4153.33300781250000000000	4175.89746093750000000000	4166.66650390625000000000	4169.23046875000000000000	4172.30761718750000000000	4155.38427734375000000000	4157.94873046875000000000	4228.71777343750000000000	4156.92285156250000000000	4183.58984375000000000000	0.00000000000000000000	10246.00000000000000000000	10227.00000000000000000000	0.00000000000000000000	0.00000000000000000000	0.00000000000000000000	3081.00000000000000000000	881.00000000000000000000	4.00000000000000000000	4.00000000000000000000	4.00000000000000000000	4.00000000000000000000	4.00000000000000000000	4.00000000000000000000	4.00000000000000000000	4.00000000000000000000	4.00000000000000000000	4.00000000000000000000	4.00000000000000000000	4.00000000000000000000	4.00000000000000000000	4.00000000000000000000	4.00000000000000000000	4.00000000000000000000
62.00000000000000000000	0.00000000000000000000	4164.61523437500000000000	4151.79492187500000000000	4145.12792968750000000000	4160.51269531250000000000	4153.33300781250000000000	4171.28173828125000000000	4156.41015625000000000000	4152.30761718750000000000	4159.48730468750000000000	4157.43603515625000000000	4174.35888671875000000000	4228.20507812500000000000	4148.71777343750000000000	4177.43603515625000000000	0.00000000000000000000	10246.00000000000000000000	10227.00000000000000000000	0.00000000000000000000	0.00000000000000000000	0.00000000000000000000	3081.00000000000000000000	889.00000000000000000000	4.00000000000000000000	4.00000000000000000000	4.00000000000000000000	4.00000000000000000000	4.00000000000000000000	4.00000000000000000000	4.00000000000000000000	4.00000000000000000000	4.00000000000000000000	4.00000000000000000000	4.00000000000000000000	4.00000000000000000000	4.00000000000000000000	4.00000000000000000000	4.00000000000000000000	4.00000000000000000000
63.00000000000000000000	0.00000000000000000000	4146.15380859375000000000	4164.10253906250000000000	4126.15380859375000000000	4169.23046875000000000000	4169.74365234375000000000	4159.48730468750000000000	4156.41015625000000000000	4145.12792968750000000000	4148.20507812500000000000	4167.69238281250000000000	4170.76904296875000000000	4225.12792968750000000000	4160.00000000000000000000	4171.79492187500000000000	0.00000000000000000000	10246.00000000000000000000	10226.00000000000000000000	0.00000000000000000000	0.00000000000000000000	0.00000000000000000000	3081.00000000000000000000	898.00000000000000000000	4.00000000000000000000	4.00000000000000000000	4.00000000000000000000	4.00000000000000000000	4.00000000000000000000	4.00000000000000000000	4.00000000000000000000	4.00000000000000000000	4.00000000000000000000	4.00000000000000000000	4.00000000000000000000	4.00000000000000000000	4.00000000000000000000	4.00000000000000000000	4.00000000000000000000	4.00000000000000000000
64.00000000000000000000	0.00000000000000000000	4172.82031250000000000000	4147.69238281250000000000	4128.20507812500000000000	4160.51269531250000000000	4158.97412109375000000000	4155.89746093750000000000	4155.38427734375000000000	4142.56396484375000000000	4141.53857421875000000000	4145.12792968750000000000	4154.87158203125000000000	4221.53857421875000000000	4148.71777343750000000000	4160.51269531250000000000	2508.00000000000000000000	10246.00000000000000000000	10226.00000000000000000000	0.00000000000000000000	0.00000000000000000000	0.00000000000000000000	3081.00000000000000000000	906.00000000000000000000	4.00000000000000000000	4.00000000000000000000	4.00000000000000000000	4.00000000000000000000	4.00000000000000000000	4.00000000000000000000	4.00000000000000000000	4.00000000000000000000	4.00000000000000000000	4.00000000000000000000	4.00000000000000000000	4.00000000000000000000	4.00000000000000000000	4.00000000000000000000	4.00000000000000000000	4.00000000000000000000
65.00000000000000000000	0.00000000000000000000	4158.46142578125000000000	4176.41015625000000000000	4140.00000000000000000000	4165.12792968750000000000	4189.74365234375000000000	4191.79492187500000000000	4173.84619140625000000000	4161.53857421875000000000	4170.76904296875000000000	4168.71777343750000000000	4178.97412109375000000000	4230.76904296875000000000	4165.12792968750000000000	4185.12792968750000000000	2444.00000000000000000000	10246.00000000000000000000	10227.00000000000000000000	0.00000000000000000000	0.00000000000000000000	0.00000000000000000000	3081.00000000000000000000	914.00000000000000000000	4.00000000000000000000	4.00000000000000000000	4.00000000000000000000	4.00000000000000000000	4.00000000000000000000	4.00000000000000000000	4.00000000000000000000	4.00000000000000000000	4.00000000000000000000	4.00000000000000000000	4.00000000000000000000	4.00000000000000000000	4.00000000000000000000	4.00000000000000000000	4.00000000000000000000	4.00000000000000000000
66.00000000000000000000	0.00000000000000000000	4162.05126953125000000000	4184.61523437500000000000	4138.46142578125000000000	4160.00000000000000000000	4180.00000000000000000000	4176.92285156250000000000	4156.41015625000000000000	4147.17919921875000000000	4165.12792968750000000000	4179.48730468750000000000	4169.74365234375000000000	4225.64111328125000000000	4156.41015625000000000000	4190.25634765625000000000	1430.00000000000000000000	10246.00000000000000000000	10227.00000000000000000000	0.00000000000000000000	0.00000000000000000000	0.00000000000000000000	3081.00000000000000000000	923.00000000000000000000	4.00000000000000000000	4.00000000000000000000	4.00000000000000000000	4.00000000000000000000	4.00000000000000000000	4.00000000000000000000	4.00000000000000000000	4.00000000000000000000	4.00000000000000000000	4.00000000000000000000	4.00000000000000000000	4.00000000000000000000	4.00000000000000000000	4.00000000000000000000	4.00000000000000000000	4.00000000000000000000
67.00000000000000000000	0.00000000000000000000	4168.71777343750000000000	4162.56396484375000000000	4135.38427734375000000000	4159.48730468750000000000	4150.76904296875000000000	4156.92285156250000000000	4155.38427734375000000000	4153.33300781250000000000	4163.58984375000000000000	4162.56396484375000000000	4151.28173828125000000000	4217.94873046875000000000	4136.41015625000000000000	4184.10253906250000000000	3453.00000000000000000000	10246.00000000000000000000	10229.00000000000000000000	0.00000000000000000000	0.00000000000000000000	0.00000000000000000000	3081.00000000000000000000	931.00000000000000000000	4.00000000000000000000	4.00000000000000000000	4.00000000000000000000	4.00000000000000000000	4.00000000000000000000	4.00000000000000000000	4.00000000000000000000	4.00000000000000000000	4.00000000000000000000	4.00000000000000000000	4.00000000000000000000	4.00000000000000000000	4.00000000000000000000	4.00000000000000000000	4.00000000000000000000	4.00000000000000000000
68.00000000000000000000	0.00000000000000000000	4149.23046875000000000000	4153.33300781250000000000	4128.20507812500000000000	4165.12792968750000000000	4154.87158203125000000000	4170.76904296875000000000	4179.48730468750000000000	4183.58984375000000000000	4183.58984375000000000000	4164.10253906250000000000	4162.56396484375000000000	4221.53857421875000000000	4131.79492187500000000000	4180.00000000000000000000	3560.00000000000000000000	10246.00000000000000000000	10229.00000000000000000000	0.00000000000000000000	0.00000000000000000000	0.00000000000000000000	3081.00000000000000000000	940.00000000000000000000	4.00000000000000000000	4.00000000000000000000	4.00000000000000000000	4.00000000000000000000	4.00000000000000000000	4.00000000000000000000	4.00000000000000000000	4.00000000000000000000	4.00000000000000000000	4.00000000000000000000	4.00000000000000000000	4.00000000000000000000	4.00000000000000000000	4.00000000000000000000	4.00000000000000000000	4.00000000000000000000
69.00000000000000000000	0.00000000000000000000	4173.84619140625000000000	4144.10253906250000000000	4138.46142578125000000000	4153.33300781250000000000	4148.20507812500000000000	4163.58984375000000000000	4170.76904296875000000000	4163.58984375000000000000	4159.48730468750000000000	4151.28173828125000000000	4154.35888671875000000000	4214.35888671875000000000	4114.87158203125000000000	4161.53857421875000000000	3422.00000000000000000000	10246.00000000000000000000	10229.00000000000000000000	0.00000000000000000000	0.00000000000000000000	0.00000000000000000000	3081.00000000000000000000	948.00000000000000000000	4.00000000000000000000	4.00000000000000000000	4.00000000000000000000	4.00000000000000000000	4.00000000000000000000	4.00000000000000000000	4.00000000000000000000	4.00000000000000000000	4.00000000000000000000	4.00000000000000000000	4.00000000000000000000	4.00000000000000000000	4.00000000000000000000	4.00000000000000000000	4.00000000000000000000	4.00000000000000000000
70.00000000000000000000	0.00000000000000000000	4162.05126953125000000000	4180.51269531250000000000	4151.28173828125000000000	4167.17919921875000000000	4181.53857421875000000000	4181.53857421875000000000	4188.71777343750000000000	4171.28173828125000000000	4172.30761718750000000000	4170.25634765625000000000	4169.74365234375000000000	4220.00000000000000000000	4149.74365234375000000000	4187.69238281250000000000	3492.00000000000000000000	10246.00000000000000000000	10229.00000000000000000000	0.00000000000000000000	0.00000000000000000000	0.00000000000000000000	3081.00000000000000000000	956.00000000000000000000	4.00000000000000000000	4.00000000000000000000	4.00000000000000000000	4.00000000000000000000	4.00000000000000000000	4.00000000000000000000	4.00000000000000000000	4.00000000000000000000	4.00000000000000000000	4.00000000000000000000	4.00000000000000000000	4.00000000000000000000	4.00000000000000000000	4.00000000000000000000	4.00000000000000000000	4.00000000000000000000
71.00000000000000000000	0.00000000000000000000	4165.12792968750000000000	4196.92285156250000000000	4153.33300781250000000000	4183.07666015625000000000	4200.00000000000000000000	4187.17919921875000000000	4189.74365234375000000000	4182.56396484375000000000	4191.79492187500000000000	4185.64111328125000000000	4194.87158203125000000000	4231.28173828125000000000	4177.43603515625000000000	4203.58984375000000000000	3394.00000000000000000000	10249.00000000000000000000	10230.00000000000000000000	0.00000000000000000000	0.00000000000000000000	0.00000000000000000000	3081.00000000000000000000	965.00000000000000000000	4.00000000000000000000	4.00000000000000000000	4.00000000000000000000	4.00000000000000000000	4.00000000000000000000	4.00000000000000000000	4.00000000000000000000	4.00000000000000000000	4.00000000000000000000	4.00000000000000000000	4.00000000000000000000	4.00000000000000000000	4.00000000000000000000	4.00000000000000000000	4.00000000000000000000	4.00000000000000000000
72.00000000000000000000	0.00000000000000000000	4174.35888671875000000000	4171.28173828125000000000	4152.82031250000000000000	4174.35888671875000000000	4180.00000000000000000000	4177.94873046875000000000	4177.94873046875000000000	4179.48730468750000000000	4188.71777343750000000000	4180.51269531250000000000	4189.74365234375000000000	4220.51269531250000000000	4164.10253906250000000000	4187.17919921875000000000	3424.00000000000000000000	10249.00000000000000000000	10230.00000000000000000000	0.00000000000000000000	0.00000000000000000000	0.00000000000000000000	3081.00000000000000000000	973.00000000000000000000	4.00000000000000000000	4.00000000000000000000	4.00000000000000000000	4.00000000000000000000	4.00000000000000000000	4.00000000000000000000	4.00000000000000000000	4.00000000000000000000	4.00000000000000000000	4.00000000000000000000	4.00000000000000000000	4.00000000000000000000	4.00000000000000000000	4.00000000000000000000	4.00000000000000000000	4.00000000000000000000
73.00000000000000000000	0.00000000000000000000	4147.17919921875000000000	4152.82031250000000000000	4134.35888671875000000000	4163.07666015625000000000	4169.74365234375000000000	4186.66650390625000000000	4184.10253906250000000000	4181.53857421875000000000	4189.74365234375000000000	4183.58984375000000000000	4175.38427734375000000000	4210.25634765625000000000	4152.30761718750000000000	4179.48730468750000000000	3126.00000000000000000000	10249.00000000000000000000	10230.00000000000000000000	0.00000000000000000000	0.00000000000000000000	0.00000000000000000000	3081.00000000000000000000	982.00000000000000000000	4.00000000000000000000	4.00000000000000000000	4.00000000000000000000	4.00000000000000000000	4.00000000000000000000	4.00000000000000000000	4.00000000000000000000	4.00000000000000000000	4.00000000000000000000	4.00000000000000000000	4.00000000000000000000	4.00000000000000000000	4.00000000000000000000	4.00000000000000000000	4.00000000000000000000	4.00000000000000000000
74.00000000000000000000	0.00000000000000000000	4163.58984375000000000000	4139.48730468750000000000	4125.12792968750000000000	4143.58984375000000000000	4146.15380859375000000000	4165.12792968750000000000	4157.94873046875000000000	4143.58984375000000000000	4158.46142578125000000000	4158.97412109375000000000	4150.76904296875000000000	4203.58984375000000000000	4131.28173828125000000000	4162.05126953125000000000	3491.00000000000000000000	10249.00000000000000000000	10230.00000000000000000000	0.00000000000000000000	0.00000000000000000000	0.00000000000000000000	3081.00000000000000000000	990.00000000000000000000	4.00000000000000000000	4.00000000000000000000	4.00000000000000000000	4.00000000000000000000	4.00000000000000000000	4.00000000000000000000	4.00000000000000000000	4.00000000000000000000	4.00000000000000000000	4.00000000000000000000	4.00000000000000000000	4.00000000000000000000	4.00000000000000000000	4.00000000000000000000	4.00000000000000000000	4.00000000000000000000
75.00000000000000000000	0.00000000000000000000	4156.92285156250000000000	4172.82031250000000000000	4134.35888671875000000000	4155.89746093750000000000	4160.00000000000000000000	4167.17919921875000000000	4160.00000000000000000000	4146.66650390625000000000	4166.66650390625000000000	4158.46142578125000000000	4154.35888671875000000000	4205.12792968750000000000	4148.71777343750000000000	4171.79492187500000000000	3309.00000000000000000000	10247.00000000000000000000	10228.00000000000000000000	0.00000000000000000000	0.00000000000000000000	0.00000000000000000000	3081.00000000000000000000	998.00000000000000000000	4.00000000000000000000	4.00000000000000000000	4.00000000000000000000	4.00000000000000000000	4.00000000000000000000	4.00000000000000000000	4.00000000000000000000	4.00000000000000000000	4.00000000000000000000	4.00000000000000000000	4.00000000000000000000	4.00000000000000000000	4.00000000000000000000	4.00000000000000000000	4.00000000000000000000	4.00000000000000000000
76.00000000000000000000	0.00000000000000000000	4161.02539062500000000000	4186.66650390625000000000	4149.74365234375000000000	4181.02539062500000000000	4167.17919921875000000000	4174.35888671875000000000	4167.69238281250000000000	4168.20507812500000000000	4184.10253906250000000000	4171.28173828125000000000	4168.71777343750000000000	4212.30761718750000000000	4158.46142578125000000000	4184.10253906250000000000	2650.00000000000000000000	10247.00000000000000000000	10228.00000000000000000000	0.00000000000000000000	0.00000000000000000000	0.00000000000000000000	3082.00000000000000000000	7.00000000000000000000	4.00000000000000000000	4.00000000000000000000	4.00000000000000000000	4.00000000000000000000	4.00000000000000000000	4.00000000000000000000	4.00000000000000000000	4.00000000000000000000	4.00000000000000000000	4.00000000000000000000	4.00000000000000000000	4.00000000000000000000	4.00000000000000000000	4.00000000000000000000	4.00000000000000000000	4.00000000000000000000
77.00000000000000000000	0.00000000000000000000	4180.00000000000000000000	4180.00000000000000000000	4166.66650390625000000000	4181.53857421875000000000	4170.25634765625000000000	4174.87158203125000000000	4164.10253906250000000000	4162.56396484375000000000	4181.02539062500000000000	4178.97412109375000000000	4185.64111328125000000000	4224.10253906250000000000	4163.58984375000000000000	4195.38427734375000000000	2572.00000000000000000000	10247.00000000000000000000	10227.00000000000000000000	0.00000000000000000000	0.00000000000000000000	0.00000000000000000000	3082.00000000000000000000	15.00000000000000000000	4.00000000000000000000	4.00000000000000000000	4.00000000000000000000	4.00000000000000000000	4.00000000000000000000	4.00000000000000000000	4.00000000000000000000	4.00000000000000000000	4.00000000000000000000	4.00000000000000000000	4.00000000000000000000	4.00000000000000000000	4.00000000000000000000	4.00000000000000000000	4.00000000000000000000	4.00000000000000000000
78.00000000000000000000	0.00000000000000000000	4160.00000000000000000000	4189.23046875000000000000	4161.02539062500000000000	4185.64111328125000000000	4192.82031250000000000000	4182.05126953125000000000	4177.43603515625000000000	4171.28173828125000000000	4191.28173828125000000000	4188.20507812500000000000	4196.92285156250000000000	4236.92285156250000000000	4190.76904296875000000000	4214.35888671875000000000	3491.00000000000000000000	10247.00000000000000000000	10227.00000000000000000000	0.00000000000000000000	0.00000000000000000000	0.00000000000000000000	3082.00000000000000000000	24.00000000000000000000	4.00000000000000000000	4.00000000000000000000	4.00000000000000000000	4.00000000000000000000	4.00000000000000000000	4.00000000000000000000	4.00000000000000000000	4.00000000000000000000	4.00000000000000000000	4.00000000000000000000	4.00000000000000000000	4.00000000000000000000	4.00000000000000000000	4.00000000000000000000	4.00000000000000000000	4.00000000000000000000
79.00000000000000000000	0.00000000000000000000	4175.89746093750000000000	4159.48730468750000000000	4152.30761718750000000000	4183.07666015625000000000	4170.76904296875000000000	4164.10253906250000000000	4170.25634765625000000000	4165.12792968750000000000	4174.35888671875000000000	4165.64111328125000000000	4175.38427734375000000000	4234.35888671875000000000	4170.76904296875000000000	4200.51269531250000000000	3309.00000000000000000000	10250.00000000000000000000	10230.00000000000000000000	0.00000000000000000000	0.00000000000000000000	0.00000000000000000000	3082.00000000000000000000	32.00000000000000000000	4.00000000000000000000	4.00000000000000000000	4.00000000000000000000	4.00000000000000000000	4.00000000000000000000	4.00000000000000000000	4.00000000000000000000	4.00000000000000000000	4.00000000000000000000	4.00000000000000000000	4.00000000000000000000	4.00000000000000000000	4.00000000000000000000	4.00000000000000000000	4.00000000000000000000	4.00000000000000000000
80.00000000000000000000	0.00000000000000000000	4161.53857421875000000000	4160.51269531250000000000	4140.00000000000000000000	4165.12792968750000000000	4164.10253906250000000000	4172.82031250000000000000	4176.41015625000000000000	4168.20507812500000000000	4176.92285156250000000000	4173.84619140625000000000	4178.46142578125000000000	4236.41015625000000000000	4169.74365234375000000000	4205.12792968750000000000	2650.00000000000000000000	10250.00000000000000000000	10230.00000000000000000000	0.00000000000000000000	0.00000000000000000000	0.00000000000000000000	3082.00000000000000000000	41.00000000000000000000	4.00000000000000000000	4.00000000000000000000	4.00000000000000000000	4.00000000000000000000	4.00000000000000000000	4.00000000000000000000	4.00000000000000000000	4.00000000000000000000	4.00000000000000000000	4.00000000000000000000	4.00000000000000000000	4.00000000000000000000	4.00000000000000000000	4.00000000000000000000	4.00000000000000000000	4.00000000000000000000
81.00000000000000000000	0.00000000000000000000	4159.48730468750000000000	4175.38427734375000000000	4133.84619140625000000000	4155.89746093750000000000	4165.12792968750000000000	4180.00000000000000000000	4175.89746093750000000000	4165.12792968750000000000	4173.84619140625000000000	4184.61523437500000000000	4180.00000000000000000000	4242.05126953125000000000	4177.43603515625000000000	4206.15380859375000000000	2572.00000000000000000000	10248.00000000000000000000	10229.00000000000000000000	0.00000000000000000000	0.00000000000000000000	0.00000000000000000000	3082.00000000000000000000	49.00000000000000000000	4.00000000000000000000	4.00000000000000000000	4.00000000000000000000	4.00000000000000000000	4.00000000000000000000	4.00000000000000000000	4.00000000000000000000	4.00000000000000000000	4.00000000000000000000	4.00000000000000000000	4.00000000000000000000	4.00000000000000000000	4.00000000000000000000	4.00000000000000000000	4.00000000000000000000	4.00000000000000000000
82.00000000000000000000	0.00000000000000000000	4178.97412109375000000000	4172.30761718750000000000	4138.97412109375000000000	4168.71777343750000000000	4160.51269531250000000000	4173.33300781250000000000	4172.82031250000000000000	4161.02539062500000000000	4156.92285156250000000000	4170.25634765625000000000	4157.43603515625000000000	4232.30761718750000000000	4162.56396484375000000000	4185.64111328125000000000	3491.00000000000000000000	10248.00000000000000000000	10229.00000000000000000000	0.00000000000000000000	0.00000000000000000000	0.00000000000000000000	3082.00000000000000000000	57.00000000000000000000	4.00000000000000000000	4.00000000000000000000	4.00000000000000000000	4.00000000000000000000	4.00000000000000000000	4.00000000000000000000	4.00000000000000000000	4.00000000000000000000	4.00000000000000000000	4.00000000000000000000	4.00000000000000000000	4.00000000000000000000	4.00000000000000000000	4.00000000000000000000	4.00000000000000000000	4.00000000000000000000
83.00000000000000000000	0.00000000000000000000	4152.30761718750000000000	4185.12792968750000000000	4129.74365234375000000000	4183.58984375000000000000	4176.41015625000000000000	4179.48730468750000000000	4185.12792968750000000000	4183.58984375000000000000	4177.43603515625000000000	4178.97412109375000000000	4172.30761718750000000000	4232.30761718750000000000	4181.53857421875000000000	4193.84619140625000000000	3309.00000000000000000000	10247.00000000000000000000	10228.00000000000000000000	0.00000000000000000000	0.00000000000000000000	0.00000000000000000000	3082.00000000000000000000	66.00000000000000000000	4.00000000000000000000	4.00000000000000000000	4.00000000000000000000	4.00000000000000000000	4.00000000000000000000	4.00000000000000000000	4.00000000000000000000	4.00000000000000000000	4.00000000000000000000	4.00000000000000000000	4.00000000000000000000	4.00000000000000000000	4.00000000000000000000	4.00000000000000000000	4.00000000000000000000	4.00000000000000000000
84.00000000000000000000	0.00000000000000000000	4171.79492187500000000000	4175.89746093750000000000	4136.41015625000000000000	4184.61523437500000000000	4167.17919921875000000000	4166.15380859375000000000	4167.17919921875000000000	4177.43603515625000000000	4182.56396484375000000000	4170.25634765625000000000	4192.82031250000000000000	4241.02539062500000000000	4190.25634765625000000000	4200.51269531250000000000	2650.00000000000000000000	10247.00000000000000000000	10228.00000000000000000000	0.00000000000000000000	0.00000000000000000000	0.00000000000000000000	3082.00000000000000000000	74.00000000000000000000	4.00000000000000000000	4.00000000000000000000	4.00000000000000000000	4.00000000000000000000	4.00000000000000000000	4.00000000000000000000	4.00000000000000000000	4.00000000000000000000	4.00000000000000000000	4.00000000000000000000	4.00000000000000000000	4.00000000000000000000	4.00000000000000000000	4.00000000000000000000	4.00000000000000000000	4.00000000000000000000
85.00000000000000000000	0.00000000000000000000	4169.74365234375000000000	4181.53857421875000000000	4144.10253906250000000000	4184.10253906250000000000	4182.05126953125000000000	4176.41015625000000000000	4177.94873046875000000000	4181.02539062500000000000	4192.82031250000000000000	4184.10253906250000000000	4194.35888671875000000000	4241.53857421875000000000	4193.33300781250000000000	4203.58984375000000000000	2572.00000000000000000000	10247.00000000000000000000	10230.00000000000000000000	0.00000000000000000000	0.00000000000000000000	0.00000000000000000000	3082.00000000000000000000	81.00000000000000000000	4.00000000000000000000	4.00000000000000000000	4.00000000000000000000	4.00000000000000000000	4.00000000000000000000	4.00000000000000000000	4.00000000000000000000	4.00000000000000000000	4.00000000000000000000	4.00000000000000000000	4.00000000000000000000	4.00000000000000000000	4.00000000000000000000	4.00000000000000000000	4.00000000000000000000	4.00000000000000000000
86.00000000000000000000	0.00000000000000000000	4156.41015625000000000000	4181.02539062500000000000	4133.33300781250000000000	4165.64111328125000000000	4178.97412109375000000000	4174.87158203125000000000	4183.07666015625000000000	4178.46142578125000000000	4186.66650390625000000000	4193.33300781250000000000	4168.71777343750000000000	4229.23046875000000000000	4177.94873046875000000000	4189.74365234375000000000	3491.00000000000000000000	10247.00000000000000000000	10230.00000000000000000000	0.00000000000000000000	0.00000000000000000000	0.00000000000000000000	3082.00000000000000000000	89.00000000000000000000	4.00000000000000000000	4.00000000000000000000	4.00000000000000000000	4.00000000000000000000	4.00000000000000000000	4.00000000000000000000	4.00000000000000000000	4.00000000000000000000	4.00000000000000000000	4.00000000000000000000	4.00000000000000000000	4.00000000000000000000	4.00000000000000000000	4.00000000000000000000	4.00000000000000000000	4.00000000000000000000
87.00000000000000000000	0.00000000000000000000	4176.41015625000000000000	4171.28173828125000000000	4141.53857421875000000000	4155.89746093750000000000	4152.30761718750000000000	4166.15380859375000000000	4166.66650390625000000000	4163.07666015625000000000	4168.71777343750000000000	4174.87158203125000000000	4161.53857421875000000000	4222.56396484375000000000	4172.30761718750000000000	4184.61523437500000000000	3309.00000000000000000000	10247.00000000000000000000	10230.00000000000000000000	0.00000000000000000000	0.00000000000000000000	0.00000000000000000000	3082.00000000000000000000	96.00000000000000000000	4.00000000000000000000	4.00000000000000000000	4.00000000000000000000	4.00000000000000000000	4.00000000000000000000	4.00000000000000000000	4.00000000000000000000	4.00000000000000000000	4.00000000000000000000	4.00000000000000000000	4.00000000000000000000	4.00000000000000000000	4.00000000000000000000	4.00000000000000000000	4.00000000000000000000	4.00000000000000000000
88.00000000000000000000	0.00000000000000000000	4156.92285156250000000000	4188.20507812500000000000	4146.15380859375000000000	4173.84619140625000000000	4174.35888671875000000000	4189.74365234375000000000	4183.58984375000000000000	4182.56396484375000000000	4183.07666015625000000000	4185.12792968750000000000	4183.07666015625000000000	4229.23046875000000000000	4202.56396484375000000000	4206.15380859375000000000	2650.00000000000000000000	10247.00000000000000000000	10230.00000000000000000000	0.00000000000000000000	0.00000000000000000000	0.00000000000000000000	3082.00000000000000000000	104.00000000000000000000	4.00000000000000000000	4.00000000000000000000	4.00000000000000000000	4.00000000000000000000	4.00000000000000000000	4.00000000000000000000	4.00000000000000000000	4.00000000000000000000	4.00000000000000000000	4.00000000000000000000	4.00000000000000000000	4.00000000000000000000	4.00000000000000000000	4.00000000000000000000	4.00000000000000000000	4.00000000000000000000
89.00000000000000000000	0.00000000000000000000	4171.28173828125000000000	4176.41015625000000000000	4140.00000000000000000000	4177.94873046875000000000	4181.02539062500000000000	4176.92285156250000000000	4177.43603515625000000000	4183.58984375000000000000	4175.38427734375000000000	4183.58984375000000000000	4172.30761718750000000000	4230.76904296875000000000	4190.25634765625000000000	4200.51269531250000000000	2572.00000000000000000000	10248.00000000000000000000	10228.00000000000000000000	0.00000000000000000000	0.00000000000000000000	0.00000000000000000000	3082.00000000000000000000	111.00000000000000000000	4.00000000000000000000	4.00000000000000000000	4.00000000000000000000	4.00000000000000000000	4.00000000000000000000	4.00000000000000000000	4.00000000000000000000	4.00000000000000000000	4.00000000000000000000	4.00000000000000000000	4.00000000000000000000	4.00000000000000000000	4.00000000000000000000	4.00000000000000000000	4.00000000000000000000	4.00000000000000000000
90.00000000000000000000	0.00000000000000000000	4171.28173828125000000000	4169.74365234375000000000	4141.53857421875000000000	4170.76904296875000000000	4175.38427734375000000000	4173.33300781250000000000	4175.89746093750000000000	4187.17919921875000000000	4183.07666015625000000000	4189.74365234375000000000	4177.43603515625000000000	4235.89746093750000000000	4189.74365234375000000000	4207.69238281250000000000	3491.00000000000000000000	10248.00000000000000000000	10228.00000000000000000000	0.00000000000000000000	0.00000000000000000000	0.00000000000000000000	3082.00000000000000000000	118.00000000000000000000	4.00000000000000000000	4.00000000000000000000	4.00000000000000000000	4.00000000000000000000	4.00000000000000000000	4.00000000000000000000	4.00000000000000000000	4.00000000000000000000	4.00000000000000000000	4.00000000000000000000	4.00000000000000000000	4.00000000000000000000	4.00000000000000000000	4.00000000000000000000	4.00000000000000000000	4.00000000000000000000
91.00000000000000000000	0.00000000000000000000	4157.94873046875000000000	4173.84619140625000000000	4141.53857421875000000000	4176.92285156250000000000	4176.41015625000000000000	4186.15380859375000000000	4188.71777343750000000000	4188.20507812500000000000	4191.79492187500000000000	4189.74365234375000000000	4178.97412109375000000000	4234.35888671875000000000	4195.89746093750000000000	4206.15380859375000000000	3309.00000000000000000000	10248.00000000000000000000	10228.00000000000000000000	0.00000000000000000000	0.00000000000000000000	0.00000000000000000000	3082.00000000000000000000	126.00000000000000000000	4.00000000000000000000	4.00000000000000000000	4.00000000000000000000	4.00000000000000000000	4.00000000000000000000	4.00000000000000000000	4.00000000000000000000	4.00000000000000000000	4.00000000000000000000	4.00000000000000000000	4.00000000000000000000	4.00000000000000000000	4.00000000000000000000	4.00000000000000000000	4.00000000000000000000	4.00000000000000000000
92.00000000000000000000	0.00000000000000000000	4177.94873046875000000000	4177.43603515625000000000	4141.02539062500000000000	4182.56396484375000000000	4174.35888671875000000000	4180.51269531250000000000	4180.51269531250000000000	4169.23046875000000000000	4172.82031250000000000000	4168.71777343750000000000	4150.25634765625000000000	4217.43603515625000000000	4172.82031250000000000000	4176.41015625000000000000	2650.00000000000000000000	10248.00000000000000000000	10228.00000000000000000000	0.00000000000000000000	0.00000000000000000000	0.00000000000000000000	3082.00000000000000000000	133.00000000000000000000	4.00000000000000000000	4.00000000000000000000	4.00000000000000000000	4.00000000000000000000	4.00000000000000000000	4.00000000000000000000	4.00000000000000000000	4.00000000000000000000	4.00000000000000000000	4.00000000000000000000	4.00000000000000000000	4.00000000000000000000	4.00000000000000000000	4.00000000000000000000	4.00000000000000000000	4.00000000000000000000
93.00000000000000000000	0.00000000000000000000	4160.51269531250000000000	4203.58984375000000000000	4142.56396484375000000000	4175.89746093750000000000	4183.07666015625000000000	4188.71777343750000000000	4184.10253906250000000000	4181.53857421875000000000	4188.71777343750000000000	4183.58984375000000000000	4170.76904296875000000000	4215.89746093750000000000	4183.58984375000000000000	4186.66650390625000000000	2572.00000000000000000000	10248.00000000000000000000	10228.00000000000000000000	0.00000000000000000000	0.00000000000000000000	0.00000000000000000000	3082.00000000000000000000	141.00000000000000000000	4.00000000000000000000	4.00000000000000000000	4.00000000000000000000	4.00000000000000000000	4.00000000000000000000	4.00000000000000000000	4.00000000000000000000	4.00000000000000000000	4.00000000000000000000	4.00000000000000000000	4.00000000000000000000	4.00000000000000000000	4.00000000000000000000	4.00000000000000000000	4.00000000000000000000	4.00000000000000000000
94.00000000000000000000	0.00000000000000000000	4177.94873046875000000000	4197.43603515625000000000	4156.92285156250000000000	4181.02539062500000000000	4177.43603515625000000000	4182.56396484375000000000	4176.41015625000000000000	4181.53857421875000000000	4188.71777343750000000000	4181.02539062500000000000	4193.33300781250000000000	4223.58984375000000000000	4193.84619140625000000000	4200.00000000000000000000	3491.00000000000000000000	10248.00000000000000000000	10228.00000000000000000000	0.00000000000000000000	0.00000000000000000000	0.00000000000000000000	3082.00000000000000000000	148.00000000000000000000	4.00000000000000000000	4.00000000000000000000	4.00000000000000000000	4.00000000000000000000	4.00000000000000000000	4.00000000000000000000	4.00000000000000000000	4.00000000000000000000	4.00000000000000000000	4.00000000000000000000	4.00000000000000000000	4.00000000000000000000	4.00000000000000000000	4.00000000000000000000	4.00000000000000000000	4.00000000000000000000
95.00000000000000000000	0.00000000000000000000	4181.02539062500000000000	4192.30761718750000000000	4166.15380859375000000000	4180.51269531250000000000	4191.28173828125000000000	4185.12792968750000000000	4185.12792968750000000000	4185.12792968750000000000	4183.07666015625000000000	4183.58984375000000000000	4188.20507812500000000000	4232.30761718750000000000	4207.69238281250000000000	4212.82031250000000000000	3309.00000000000000000000	10247.00000000000000000000	10227.00000000000000000000	0.00000000000000000000	0.00000000000000000000	0.00000000000000000000	3082.00000000000000000000	155.00000000000000000000	4.00000000000000000000	4.00000000000000000000	4.00000000000000000000	4.00000000000000000000	4.00000000000000000000	4.00000000000000000000	4.00000000000000000000	4.00000000000000000000	4.00000000000000000000	4.00000000000000000000	4.00000000000000000000	4.00000000000000000000	4.00000000000000000000	4.00000000000000000000	4.00000000000000000000	4.00000000000000000000
96.00000000000000000000	0.00000000000000000000	4162.05126953125000000000	4182.56396484375000000000	4161.53857421875000000000	4152.30761718750000000000	4178.46142578125000000000	4180.51269531250000000000	4189.74365234375000000000	4196.41015625000000000000	4190.25634765625000000000	4196.41015625000000000000	4174.87158203125000000000	4241.53857421875000000000	4207.69238281250000000000	4218.46142578125000000000	2650.00000000000000000000	10247.00000000000000000000	10227.00000000000000000000	0.00000000000000000000	0.00000000000000000000	0.00000000000000000000	3082.00000000000000000000	163.00000000000000000000	4.00000000000000000000	4.00000000000000000000	4.00000000000000000000	4.00000000000000000000	4.00000000000000000000	4.00000000000000000000	4.00000000000000000000	4.00000000000000000000	4.00000000000000000000	4.00000000000000000000	4.00000000000000000000	4.00000000000000000000	4.00000000000000000000	4.00000000000000000000	4.00000000000000000000	4.00000000000000000000
97.00000000000000000000	0.00000000000000000000	4186.66650390625000000000	4175.89746093750000000000	4167.69238281250000000000	4168.20507812500000000000	4160.00000000000000000000	4169.74365234375000000000	4177.94873046875000000000	4184.10253906250000000000	4187.69238281250000000000	4192.82031250000000000000	4170.25634765625000000000	4238.97412109375000000000	4185.12792968750000000000	4209.74365234375000000000	2572.00000000000000000000	10248.00000000000000000000	10227.00000000000000000000	0.00000000000000000000	0.00000000000000000000	0.00000000000000000000	3082.00000000000000000000	170.00000000000000000000	4.00000000000000000000	4.00000000000000000000	4.00000000000000000000	4.00000000000000000000	4.00000000000000000000	4.00000000000000000000	4.00000000000000000000	4.00000000000000000000	4.00000000000000000000	4.00000000000000000000	4.00000000000000000000	4.00000000000000000000	4.00000000000000000000	4.00000000000000000000	4.00000000000000000000	4.00000000000000000000
98.00000000000000000000	0.00000000000000000000	4169.23046875000000000000	4217.43603515625000000000	4155.89746093750000000000	4213.33300781250000000000	4209.74365234375000000000	4203.58984375000000000000	4196.92285156250000000000	4185.12792968750000000000	4204.61523437500000000000	4212.30761718750000000000	4203.07666015625000000000	4233.33300781250000000000	4205.64111328125000000000	4221.53857421875000000000	3491.00000000000000000000	10248.00000000000000000000	10227.00000000000000000000	0.00000000000000000000	0.00000000000000000000	0.00000000000000000000	3082.00000000000000000000	177.00000000000000000000	4.00000000000000000000	4.00000000000000000000	4.00000000000000000000	4.00000000000000000000	4.00000000000000000000	4.00000000000000000000	4.00000000000000000000	4.00000000000000000000	4.00000000000000000000	4.00000000000000000000	4.00000000000000000000	4.00000000000000000000	4.00000000000000000000	4.00000000000000000000	4.00000000000000000000	4.00000000000000000000
99.00000000000000000000	0.00000000000000000000	4171.28173828125000000000	4206.66650390625000000000	4145.12792968750000000000	4183.07666015625000000000	4205.64111328125000000000	4202.56396484375000000000	4191.79492187500000000000	4172.82031250000000000000	4185.12792968750000000000	4194.35888671875000000000	4202.05126953125000000000	4224.10253906250000000000	4207.69238281250000000000	4208.20507812500000000000	3309.00000000000000000000	10248.00000000000000000000	10229.00000000000000000000	0.00000000000000000000	0.00000000000000000000	0.00000000000000000000	3082.00000000000000000000	185.00000000000000000000	4.00000000000000000000	4.00000000000000000000	4.00000000000000000000	4.00000000000000000000	4.00000000000000000000	4.00000000000000000000	4.00000000000000000000	4.00000000000000000000	4.00000000000000000000	4.00000000000000000000	4.00000000000000000000	4.00000000000000000000	4.00000000000000000000	4.00000000000000000000	4.00000000000000000000	4.00000000000000000000
100.00000000000000000000	0.00000000000000000000	4176.92285156250000000000	4183.58984375000000000000	4154.87158203125000000000	4158.46142578125000000000	4189.23046875000000000000	4197.43603515625000000000	4195.89746093750000000000	4188.20507812500000000000	4182.56396484375000000000	4179.48730468750000000000	4175.89746093750000000000	4219.48730468750000000000	4211.28173828125000000000	4208.20507812500000000000	2650.00000000000000000000	10248.00000000000000000000	10229.00000000000000000000	0.00000000000000000000	0.00000000000000000000	0.00000000000000000000	3082.00000000000000000000	192.00000000000000000000	4.00000000000000000000	4.00000000000000000000	4.00000000000000000000	4.00000000000000000000	4.00000000000000000000	4.00000000000000000000	4.00000000000000000000	4.00000000000000000000	4.00000000000000000000	4.00000000000000000000	4.00000000000000000000	4.00000000000000000000	4.00000000000000000000	4.00000000000000000000	4.00000000000000000000	4.00000000000000000000
101.00000000000000000000	0.00000000000000000000	4162.56396484375000000000	4198.46142578125000000000	4148.20507812500000000000	4196.92285156250000000000	4207.17919921875000000000	4207.17919921875000000000	4198.97412109375000000000	4209.23046875000000000000	4213.33300781250000000000	4202.05126953125000000000	4185.64111328125000000000	4225.64111328125000000000	4225.12792968750000000000	4232.82031250000000000000	2572.00000000000000000000	10249.00000000000000000000	10229.00000000000000000000	0.00000000000000000000	0.00000000000000000000	0.00000000000000000000	3082.00000000000000000000	200.00000000000000000000	4.00000000000000000000	4.00000000000000000000	4.00000000000000000000	4.00000000000000000000	4.00000000000000000000	4.00000000000000000000	4.00000000000000000000	4.00000000000000000000	4.00000000000000000000	4.00000000000000000000	4.00000000000000000000	4.00000000000000000000	4.00000000000000000000	4.00000000000000000000	4.00000000000000000000	4.00000000000000000000
102.00000000000000000000	0.00000000000000000000	4185.12792968750000000000	4188.71777343750000000000	4147.17919921875000000000	4198.97412109375000000000	4174.35888671875000000000	4180.00000000000000000000	4170.25634765625000000000	4181.53857421875000000000	4188.20507812500000000000	4188.71777343750000000000	4194.87158203125000000000	4224.10253906250000000000	4200.00000000000000000000	4226.66650390625000000000	3491.00000000000000000000	10249.00000000000000000000	10229.00000000000000000000	0.00000000000000000000	0.00000000000000000000	0.00000000000000000000	3082.00000000000000000000	207.00000000000000000000	4.00000000000000000000	4.00000000000000000000	4.00000000000000000000	4.00000000000000000000	4.00000000000000000000	4.00000000000000000000	4.00000000000000000000	4.00000000000000000000	4.00000000000000000000	4.00000000000000000000	4.00000000000000000000	4.00000000000000000000	4.00000000000000000000	4.00000000000000000000	4.00000000000000000000	4.00000000000000000000
103.00000000000000000000	0.00000000000000000000	4171.28173828125000000000	4196.92285156250000000000	4154.35888671875000000000	4190.76904296875000000000	4180.51269531250000000000	4189.74365234375000000000	4191.28173828125000000000	4191.28173828125000000000	4181.53857421875000000000	4188.20507812500000000000	4197.43603515625000000000	4224.61523437500000000000	4206.15380859375000000000	4225.64111328125000000000	3309.00000000000000000000	10250.00000000000000000000	10229.00000000000000000000	0.00000000000000000000	0.00000000000000000000	0.00000000000000000000	3082.00000000000000000000	214.00000000000000000000	4.00000000000000000000	4.00000000000000000000	4.00000000000000000000	4.00000000000000000000	4.00000000000000000000	4.00000000000000000000	4.00000000000000000000	4.00000000000000000000	4.00000000000000000000	4.00000000000000000000	4.00000000000000000000	4.00000000000000000000	4.00000000000000000000	4.00000000000000000000	4.00000000000000000000	4.00000000000000000000
104.00000000000000000000	0.00000000000000000000	4177.43603515625000000000	4198.46142578125000000000	4151.28173828125000000000	4184.10253906250000000000	4195.38427734375000000000	4197.94873046875000000000	4192.82031250000000000000	4190.76904296875000000000	4188.71777343750000000000	4191.28173828125000000000	4186.15380859375000000000	4219.48730468750000000000	4204.10253906250000000000	4212.30761718750000000000	2650.00000000000000000000	10250.00000000000000000000	10229.00000000000000000000	0.00000000000000000000	0.00000000000000000000	0.00000000000000000000	3082.00000000000000000000	222.00000000000000000000	4.00000000000000000000	4.00000000000000000000	4.00000000000000000000	4.00000000000000000000	4.00000000000000000000	4.00000000000000000000	4.00000000000000000000	4.00000000000000000000	4.00000000000000000000	4.00000000000000000000	4.00000000000000000000	4.00000000000000000000	4.00000000000000000000	4.00000000000000000000	4.00000000000000000000	4.00000000000000000000
105.00000000000000000000	0.00000000000000000000	4184.10253906250000000000	4197.94873046875000000000	4156.92285156250000000000	4160.51269531250000000000	4190.76904296875000000000	4192.82031250000000000000	4181.02539062500000000000	4180.00000000000000000000	4193.84619140625000000000	4192.30761718750000000000	4183.07666015625000000000	4212.30761718750000000000	4198.46142578125000000000	4210.76904296875000000000	2572.00000000000000000000	10249.00000000000000000000	10229.00000000000000000000	0.00000000000000000000	0.00000000000000000000	0.00000000000000000000	3082.00000000000000000000	229.00000000000000000000	4.00000000000000000000	4.00000000000000000000	4.00000000000000000000	4.00000000000000000000	4.00000000000000000000	4.00000000000000000000	4.00000000000000000000	4.00000000000000000000	4.00000000000000000000	4.00000000000000000000	4.00000000000000000000	4.00000000000000000000	4.00000000000000000000	4.00000000000000000000	4.00000000000000000000	4.00000000000000000000
106.00000000000000000000	0.00000000000000000000	4161.53857421875000000000	4194.35888671875000000000	4164.61523437500000000000	4169.23046875000000000000	4199.48730468750000000000	4201.02539062500000000000	4194.35888671875000000000	4193.33300781250000000000	4200.00000000000000000000	4195.89746093750000000000	4188.20507812500000000000	4213.84619140625000000000	4213.33300781250000000000	4223.58984375000000000000	3491.00000000000000000000	10249.00000000000000000000	10229.00000000000000000000	0.00000000000000000000	0.00000000000000000000	0.00000000000000000000	3082.00000000000000000000	237.00000000000000000000	4.00000000000000000000	4.00000000000000000000	4.00000000000000000000	4.00000000000000000000	4.00000000000000000000	4.00000000000000000000	4.00000000000000000000	4.00000000000000000000	4.00000000000000000000	4.00000000000000000000	4.00000000000000000000	4.00000000000000000000	4.00000000000000000000	4.00000000000000000000	4.00000000000000000000	4.00000000000000000000
107.00000000000000000000	0.00000000000000000000	4182.56396484375000000000	4164.10253906250000000000	4169.74365234375000000000	4198.46142578125000000000	4178.46142578125000000000	4185.12792968750000000000	4182.05126953125000000000	4187.69238281250000000000	4181.02539062500000000000	4179.48730468750000000000	4176.41015625000000000000	4214.87158203125000000000	4203.58984375000000000000	4211.79492187500000000000	3309.00000000000000000000	10250.00000000000000000000	10229.00000000000000000000	0.00000000000000000000	0.00000000000000000000	0.00000000000000000000	3082.00000000000000000000	244.00000000000000000000	4.00000000000000000000	4.00000000000000000000	4.00000000000000000000	4.00000000000000000000	4.00000000000000000000	4.00000000000000000000	4.00000000000000000000	4.00000000000000000000	4.00000000000000000000	4.00000000000000000000	4.00000000000000000000	4.00000000000000000000	4.00000000000000000000	4.00000000000000000000	4.00000000000000000000	4.00000000000000000000
108.00000000000000000000	0.00000000000000000000	4172.82031250000000000000	4186.66650390625000000000	4171.79492187500000000000	4213.84619140625000000000	4186.66650390625000000000	4194.87158203125000000000	4188.71777343750000000000	4207.69238281250000000000	4203.58984375000000000000	4203.58984375000000000000	4189.74365234375000000000	4231.28173828125000000000	4221.02539062500000000000	4228.71777343750000000000	2650.00000000000000000000	10250.00000000000000000000	10229.00000000000000000000	0.00000000000000000000	0.00000000000000000000	0.00000000000000000000	3082.00000000000000000000	251.00000000000000000000	4.00000000000000000000	4.00000000000000000000	4.00000000000000000000	4.00000000000000000000	4.00000000000000000000	4.00000000000000000000	4.00000000000000000000	4.00000000000000000000	4.00000000000000000000	4.00000000000000000000	4.00000000000000000000	4.00000000000000000000	4.00000000000000000000	4.00000000000000000000	4.00000000000000000000	4.00000000000000000000
109.00000000000000000000	0.00000000000000000000	4178.46142578125000000000	4204.61523437500000000000	4171.79492187500000000000	4192.82031250000000000000	4201.02539062500000000000	4203.07666015625000000000	4181.53857421875000000000	4190.76904296875000000000	4202.05126953125000000000	4198.97412109375000000000	4197.43603515625000000000	4240.00000000000000000000	4213.33300781250000000000	4230.76904296875000000000	2572.00000000000000000000	10248.00000000000000000000	10228.00000000000000000000	0.00000000000000000000	0.00000000000000000000	0.00000000000000000000	3082.00000000000000000000	259.00000000000000000000	4.00000000000000000000	4.00000000000000000000	4.00000000000000000000	4.00000000000000000000	4.00000000000000000000	4.00000000000000000000	4.00000000000000000000	4.00000000000000000000	4.00000000000000000000	4.00000000000000000000	4.00000000000000000000	4.00000000000000000000	4.00000000000000000000	4.00000000000000000000	4.00000000000000000000	4.00000000000000000000
110.00000000000000000000	0.00000000000000000000	4188.71777343750000000000	4190.76904296875000000000	4174.35888671875000000000	4166.66650390625000000000	4191.79492187500000000000	4199.48730468750000000000	4174.35888671875000000000	4155.38427734375000000000	4174.35888671875000000000	4173.33300781250000000000	4196.41015625000000000000	4225.12792968750000000000	4188.71777343750000000000	4216.41015625000000000000	3491.00000000000000000000	10248.00000000000000000000	10228.00000000000000000000	0.00000000000000000000	0.00000000000000000000	0.00000000000000000000	3082.00000000000000000000	266.00000000000000000000	4.00000000000000000000	4.00000000000000000000	4.00000000000000000000	4.00000000000000000000	4.00000000000000000000	4.00000000000000000000	4.00000000000000000000	4.00000000000000000000	4.00000000000000000000	4.00000000000000000000	4.00000000000000000000	4.00000000000000000000	4.00000000000000000000	4.00000000000000000000	4.00000000000000000000	4.00000000000000000000
111.00000000000000000000	0.00000000000000000000	4162.56396484375000000000	4191.28173828125000000000	4173.33300781250000000000	4167.69238281250000000000	4181.02539062500000000000	4201.53857421875000000000	4198.97412109375000000000	4188.71777343750000000000	4190.76904296875000000000	4197.43603515625000000000	4199.48730468750000000000	4217.94873046875000000000	4205.12792968750000000000	4232.30761718750000000000	3309.00000000000000000000	10247.00000000000000000000	10229.00000000000000000000	0.00000000000000000000	0.00000000000000000000	0.00000000000000000000	3082.00000000000000000000	274.00000000000000000000	4.00000000000000000000	4.00000000000000000000	4.00000000000000000000	4.00000000000000000000	4.00000000000000000000	4.00000000000000000000	4.00000000000000000000	4.00000000000000000000	4.00000000000000000000	4.00000000000000000000	4.00000000000000000000	4.00000000000000000000	4.00000000000000000000	4.00000000000000000000	4.00000000000000000000	4.00000000000000000000
112.00000000000000000000	0.00000000000000000000	4186.15380859375000000000	4187.69238281250000000000	4174.87158203125000000000	4178.97412109375000000000	4174.87158203125000000000	4190.76904296875000000000	4189.74365234375000000000	4200.51269531250000000000	4191.79492187500000000000	4202.05126953125000000000	4180.51269531250000000000	4220.51269531250000000000	4208.20507812500000000000	4230.76904296875000000000	2650.00000000000000000000	10247.00000000000000000000	10229.00000000000000000000	0.00000000000000000000	0.00000000000000000000	0.00000000000000000000	3082.00000000000000000000	281.00000000000000000000	4.00000000000000000000	4.00000000000000000000	4.00000000000000000000	4.00000000000000000000	4.00000000000000000000	4.00000000000000000000	4.00000000000000000000	4.00000000000000000000	4.00000000000000000000	4.00000000000000000000	4.00000000000000000000	4.00000000000000000000	4.00000000000000000000	4.00000000000000000000	4.00000000000000000000	4.00000000000000000000
113.00000000000000000000	0.00000000000000000000	4176.41015625000000000000	4198.46142578125000000000	4162.56396484375000000000	4196.41015625000000000000	4203.58984375000000000000	4206.66650390625000000000	4186.15380859375000000000	4189.74365234375000000000	4197.43603515625000000000	4204.61523437500000000000	4192.82031250000000000000	4226.66650390625000000000	4219.48730468750000000000	4221.53857421875000000000	2572.00000000000000000000	10245.00000000000000000000	10228.00000000000000000000	0.00000000000000000000	0.00000000000000000000	0.00000000000000000000	3082.00000000000000000000	288.00000000000000000000	4.00000000000000000000	4.00000000000000000000	4.00000000000000000000	4.00000000000000000000	4.00000000000000000000	4.00000000000000000000	4.00000000000000000000	4.00000000000000000000	4.00000000000000000000	4.00000000000000000000	4.00000000000000000000	4.00000000000000000000	4.00000000000000000000	4.00000000000000000000	4.00000000000000000000	4.00000000000000000000
114.00000000000000000000	0.00000000000000000000	4169.74365234375000000000	4190.25634765625000000000	4151.79492187500000000000	4202.56396484375000000000	4193.84619140625000000000	4198.46142578125000000000	4183.58984375000000000000	4180.00000000000000000000	4195.38427734375000000000	4201.53857421875000000000	4205.64111328125000000000	4225.64111328125000000000	4215.38427734375000000000	4208.20507812500000000000	3491.00000000000000000000	10245.00000000000000000000	10228.00000000000000000000	0.00000000000000000000	0.00000000000000000000	0.00000000000000000000	3082.00000000000000000000	296.00000000000000000000	4.00000000000000000000	4.00000000000000000000	4.00000000000000000000	4.00000000000000000000	4.00000000000000000000	4.00000000000000000000	4.00000000000000000000	4.00000000000000000000	4.00000000000000000000	4.00000000000000000000	4.00000000000000000000	4.00000000000000000000	4.00000000000000000000	4.00000000000000000000	4.00000000000000000000	4.00000000000000000000
115.00000000000000000000	0.00000000000000000000	4191.79492187500000000000	4193.33300781250000000000	4161.53857421875000000000	4198.97412109375000000000	4179.48730468750000000000	4184.61523437500000000000	4182.05126953125000000000	4184.61523437500000000000	4191.28173828125000000000	4198.46142578125000000000	4194.35888671875000000000	4219.48730468750000000000	4212.30761718750000000000	4213.33300781250000000000	3309.00000000000000000000	10246.00000000000000000000	10229.00000000000000000000	0.00000000000000000000	0.00000000000000000000	0.00000000000000000000	3082.00000000000000000000	303.00000000000000000000	4.00000000000000000000	4.00000000000000000000	4.00000000000000000000	4.00000000000000000000	4.00000000000000000000	4.00000000000000000000	4.00000000000000000000	4.00000000000000000000	4.00000000000000000000	4.00000000000000000000	4.00000000000000000000	4.00000000000000000000	4.00000000000000000000	4.00000000000000000000	4.00000000000000000000	4.00000000000000000000
116.00000000000000000000	0.00000000000000000000	4170.76904296875000000000	4215.38427734375000000000	4156.41015625000000000000	4189.23046875000000000000	4205.12792968750000000000	4203.07666015625000000000	4197.43603515625000000000	4203.58984375000000000000	4204.10253906250000000000	4213.84619140625000000000	4198.46142578125000000000	4224.61523437500000000000	4228.71777343750000000000	4233.33300781250000000000	2650.00000000000000000000	10246.00000000000000000000	10229.00000000000000000000	0.00000000000000000000	0.00000000000000000000	0.00000000000000000000	3082.00000000000000000000	311.00000000000000000000	4.00000000000000000000	4.00000000000000000000	4.00000000000000000000	4.00000000000000000000	4.00000000000000000000	4.00000000000000000000	4.00000000000000000000	4.00000000000000000000	4.00000000000000000000	4.00000000000000000000	4.00000000000000000000	4.00000000000000000000	4.00000000000000000000	4.00000000000000000000	4.00000000000000000000	4.00000000000000000000
117.00000000000000000000	0.00000000000000000000	4186.15380859375000000000	4193.84619140625000000000	4161.53857421875000000000	4173.33300781250000000000	4192.30761718750000000000	4200.51269531250000000000	4192.30761718750000000000	4191.79492187500000000000	4185.12792968750000000000	4197.94873046875000000000	4191.28173828125000000000	4228.20507812500000000000	4210.76904296875000000000	4222.56396484375000000000	2572.00000000000000000000	10246.00000000000000000000	10230.00000000000000000000	0.00000000000000000000	0.00000000000000000000	0.00000000000000000000	3082.00000000000000000000	318.00000000000000000000	4.00000000000000000000	4.00000000000000000000	4.00000000000000000000	4.00000000000000000000	4.00000000000000000000	4.00000000000000000000	4.00000000000000000000	4.00000000000000000000	4.00000000000000000000	4.00000000000000000000	4.00000000000000000000	4.00000000000000000000	4.00000000000000000000	4.00000000000000000000	4.00000000000000000000	4.00000000000000000000
118.00000000000000000000	0.00000000000000000000	4182.05126953125000000000	4188.20507812500000000000	4170.76904296875000000000	4175.38427734375000000000	4177.94873046875000000000	4201.02539062500000000000	4204.61523437500000000000	4204.61523437500000000000	4188.71777343750000000000	4195.89746093750000000000	4190.76904296875000000000	4227.69238281250000000000	4211.79492187500000000000	4224.61523437500000000000	3491.00000000000000000000	10246.00000000000000000000	10230.00000000000000000000	0.00000000000000000000	0.00000000000000000000	0.00000000000000000000	3082.00000000000000000000	325.00000000000000000000	4.00000000000000000000	4.00000000000000000000	4.00000000000000000000	4.00000000000000000000	4.00000000000000000000	4.00000000000000000000	4.00000000000000000000	4.00000000000000000000	4.00000000000000000000	4.00000000000000000000	4.00000000000000000000	4.00000000000000000000	4.00000000000000000000	4.00000000000000000000	4.00000000000000000000	4.00000000000000000000
119.00000000000000000000	0.00000000000000000000	4176.92285156250000000000	4195.89746093750000000000	4167.17919921875000000000	4190.25634765625000000000	4174.87158203125000000000	4187.69238281250000000000	4209.23046875000000000000	4220.51269531250000000000	4194.35888671875000000000	4208.71777343750000000000	4189.74365234375000000000	4228.20507812500000000000	4213.84619140625000000000	4221.02539062500000000000	3309.00000000000000000000	10248.00000000000000000000	10228.00000000000000000000	0.00000000000000000000	0.00000000000000000000	0.00000000000000000000	3082.00000000000000000000	333.00000000000000000000	4.00000000000000000000	4.00000000000000000000	4.00000000000000000000	4.00000000000000000000	4.00000000000000000000	4.00000000000000000000	4.00000000000000000000	4.00000000000000000000	4.00000000000000000000	4.00000000000000000000	4.00000000000000000000	4.00000000000000000000	4.00000000000000000000	4.00000000000000000000	4.00000000000000000000	4.00000000000000000000
120.00000000000000000000	0.00000000000000000000	4191.79492187500000000000	4200.00000000000000000000	4172.30761718750000000000	4191.28173828125000000000	4179.48730468750000000000	4176.41015625000000000000	4193.84619140625000000000	4201.53857421875000000000	4180.00000000000000000000	4201.02539062500000000000	4191.28173828125000000000	4226.66650390625000000000	4209.23046875000000000000	4204.61523437500000000000	2650.00000000000000000000	10248.00000000000000000000	10228.00000000000000000000	0.00000000000000000000	0.00000000000000000000	0.00000000000000000000	3082.00000000000000000000	340.00000000000000000000	4.00000000000000000000	4.00000000000000000000	4.00000000000000000000	4.00000000000000000000	4.00000000000000000000	4.00000000000000000000	4.00000000000000000000	4.00000000000000000000	4.00000000000000000000	4.00000000000000000000	4.00000000000000000000	4.00000000000000000000	4.00000000000000000000	4.00000000000000000000	4.00000000000000000000	4.00000000000000000000
121.00000000000000000000	0.00000000000000000000	4169.23046875000000000000	4210.25634765625000000000	4165.64111328125000000000	4190.25634765625000000000	4201.02539062500000000000	4206.15380859375000000000	4193.33300781250000000000	4185.12792968750000000000	4188.20507812500000000000	4192.30761718750000000000	4203.07666015625000000000	4225.64111328125000000000	4228.20507812500000000000	4213.33300781250000000000	2572.00000000000000000000	10246.00000000000000000000	10228.00000000000000000000	0.00000000000000000000	0.00000000000000000000	0.00000000000000000000	3082.00000000000000000000	347.00000000000000000000	4.00000000000000000000	4.00000000000000000000	4.00000000000000000000	4.00000000000000000000	4.00000000000000000000	4.00000000000000000000	4.00000000000000000000	4.00000000000000000000	4.00000000000000000000	4.00000000000000000000	4.00000000000000000000	4.00000000000000000000	4.00000000000000000000	4.00000000000000000000	4.00000000000000000000	4.00000000000000000000
122.00000000000000000000	0.00000000000000000000	4187.17919921875000000000	4189.23046875000000000000	4153.84619140625000000000	4185.64111328125000000000	4181.53857421875000000000	4203.07666015625000000000	4178.97412109375000000000	4162.05126953125000000000	4172.30761718750000000000	4173.84619140625000000000	4174.35888671875000000000	4217.94873046875000000000	4204.61523437500000000000	4210.76904296875000000000	3491.00000000000000000000	10246.00000000000000000000	10228.00000000000000000000	0.00000000000000000000	0.00000000000000000000	0.00000000000000000000	3082.00000000000000000000	355.00000000000000000000	4.00000000000000000000	4.00000000000000000000	4.00000000000000000000	4.00000000000000000000	4.00000000000000000000	4.00000000000000000000	4.00000000000000000000	4.00000000000000000000	4.00000000000000000000	4.00000000000000000000	4.00000000000000000000	4.00000000000000000000	4.00000000000000000000	4.00000000000000000000	4.00000000000000000000	4.00000000000000000000
123.00000000000000000000	0.00000000000000000000	4179.48730468750000000000	4180.00000000000000000000	4145.12792968750000000000	4164.61523437500000000000	4173.33300781250000000000	4192.30761718750000000000	4186.15380859375000000000	4176.92285156250000000000	4170.76904296875000000000	4189.23046875000000000000	4174.87158203125000000000	4216.41015625000000000000	4189.74365234375000000000	4215.89746093750000000000	3309.00000000000000000000	10248.00000000000000000000	10227.00000000000000000000	0.00000000000000000000	0.00000000000000000000	0.00000000000000000000	3082.00000000000000000000	362.00000000000000000000	4.00000000000000000000	4.00000000000000000000	4.00000000000000000000	4.00000000000000000000	4.00000000000000000000	4.00000000000000000000	4.00000000000000000000	4.00000000000000000000	4.00000000000000000000	4.00000000000000000000	4.00000000000000000000	4.00000000000000000000	4.00000000000000000000	4.00000000000000000000	4.00000000000000000000	4.00000000000000000000
124.00000000000000000000	0.00000000000000000000	4168.20507812500000000000	4174.35888671875000000000	4142.05126953125000000000	4158.46142578125000000000	4178.46142578125000000000	4192.30761718750000000000	4193.33300781250000000000	4198.46142578125000000000	4185.12792968750000000000	4208.20507812500000000000	4197.94873046875000000000	4224.10253906250000000000	4206.66650390625000000000	4223.58984375000000000000	2650.00000000000000000000	10248.00000000000000000000	10227.00000000000000000000	0.00000000000000000000	0.00000000000000000000	0.00000000000000000000	3082.00000000000000000000	371.00000000000000000000	4.00000000000000000000	4.00000000000000000000	4.00000000000000000000	4.00000000000000000000	4.00000000000000000000	4.00000000000000000000	4.00000000000000000000	4.00000000000000000000	4.00000000000000000000	4.00000000000000000000	4.00000000000000000000	4.00000000000000000000	4.00000000000000000000	4.00000000000000000000	4.00000000000000000000	4.00000000000000000000
125.00000000000000000000	0.00000000000000000000	4191.79492187500000000000	4175.38427734375000000000	4151.28173828125000000000	4187.17919921875000000000	4178.46142578125000000000	4194.35888671875000000000	4195.38427734375000000000	4201.53857421875000000000	4186.66650390625000000000	4197.94873046875000000000	4185.12792968750000000000	4226.66650390625000000000	4211.79492187500000000000	4220.00000000000000000000	2572.00000000000000000000	10250.00000000000000000000	10227.00000000000000000000	0.00000000000000000000	0.00000000000000000000	0.00000000000000000000	3082.00000000000000000000	379.00000000000000000000	4.00000000000000000000	4.00000000000000000000	4.00000000000000000000	4.00000000000000000000	4.00000000000000000000	4.00000000000000000000	4.00000000000000000000	4.00000000000000000000	4.00000000000000000000	4.00000000000000000000	4.00000000000000000000	4.00000000000000000000	4.00000000000000000000	4.00000000000000000000	4.00000000000000000000	4.00000000000000000000
126.00000000000000000000	0.00000000000000000000	4168.71777343750000000000	4204.61523437500000000000	4137.94873046875000000000	4206.66650390625000000000	4190.25634765625000000000	4211.28173828125000000000	4217.94873046875000000000	4219.48730468750000000000	4201.02539062500000000000	4202.05126953125000000000	4177.94873046875000000000	4222.05126953125000000000	4214.87158203125000000000	4215.38427734375000000000	3491.00000000000000000000	10250.00000000000000000000	10227.00000000000000000000	0.00000000000000000000	0.00000000000000000000	0.00000000000000000000	3082.00000000000000000000	387.00000000000000000000	4.00000000000000000000	4.00000000000000000000	4.00000000000000000000	4.00000000000000000000	4.00000000000000000000	4.00000000000000000000	4.00000000000000000000	4.00000000000000000000	4.00000000000000000000	4.00000000000000000000	4.00000000000000000000	4.00000000000000000000	4.00000000000000000000	4.00000000000000000000	4.00000000000000000000	4.00000000000000000000
127.00000000000000000000	0.00000000000000000000	4180.51269531250000000000	4184.61523437500000000000	4137.43603515625000000000	4182.56396484375000000000	4168.20507812500000000000	4195.38427734375000000000	4194.35888671875000000000	4193.84619140625000000000	4183.07666015625000000000	4187.69238281250000000000	4175.89746093750000000000	4209.23046875000000000000	4190.25634765625000000000	4191.79492187500000000000	52.00000000000000000000	10251.00000000000000000000	10227.00000000000000000000	0.00000000000000000000	0.00000000000000000000	0.00000000000000000000	3082.00000000000000000000	396.00000000000000000000	4.00000000000000000000	4.00000000000000000000	4.00000000000000000000	4.00000000000000000000	4.00000000000000000000	4.00000000000000000000	4.00000000000000000000	4.00000000000000000000	4.00000000000000000000	4.00000000000000000000	4.00000000000000000000	4.00000000000000000000	4.00000000000000000000	4.00000000000000000000	4.00000000000000000000	4.00000000000000000000
0.00000000000000000000	0.00000000000000000000	4180.51269531250000000000	4170.25634765625000000000	4159.48730468750000000000	4174.87158203125000000000	4172.82031250000000000000	4198.46142578125000000000	4190.76904296875000000000	4187.17919921875000000000	4182.05126953125000000000	4188.20507812500000000000	4193.33300781250000000000	4213.84619140625000000000	4195.38427734375000000000	4202.56396484375000000000	2515.00000000000000000000	10251.00000000000000000000	10227.00000000000000000000	0.00000000000000000000	0.00000000000000000000	0.00000000000000000000	3082.00000000000000000000	404.00000000000000000000	4.00000000000000000000	4.00000000000000000000	4.00000000000000000000	4.00000000000000000000	4.00000000000000000000	4.00000000000000000000	4.00000000000000000000	4.00000000000000000000	4.00000000000000000000	4.00000000000000000000	4.00000000000000000000	4.00000000000000000000	4.00000000000000000000	4.00000000000000000000	4.00000000000000000000	4.00000000000000000000
1.00000000000000000000	0.00000000000000000000	4162.56396484375000000000	4180.51269531250000000000	4156.92285156250000000000	4186.15380859375000000000	4182.56396484375000000000	4202.56396484375000000000	4204.10253906250000000000	4205.64111328125000000000	4191.28173828125000000000	4193.84619140625000000000	4194.35888671875000000000	4222.56396484375000000000	4202.05126953125000000000	4206.15380859375000000000	2476.00000000000000000000	10249.00000000000000000000	10226.00000000000000000000	0.00000000000000000000	0.00000000000000000000	0.00000000000000000000	3082.00000000000000000000	412.00000000000000000000	4.00000000000000000000	4.00000000000000000000	4.00000000000000000000	4.00000000000000000000	4.00000000000000000000	4.00000000000000000000	4.00000000000000000000	4.00000000000000000000	4.00000000000000000000	4.00000000000000000000	4.00000000000000000000	4.00000000000000000000	4.00000000000000000000	4.00000000000000000000	4.00000000000000000000	4.00000000000000000000
2.00000000000000000000	0.00000000000000000000	4182.56396484375000000000	4178.97412109375000000000	4151.79492187500000000000	4179.48730468750000000000	4168.71777343750000000000	4184.61523437500000000000	4188.71777343750000000000	4196.41015625000000000000	4182.05126953125000000000	4180.00000000000000000000	4166.15380859375000000000	4216.41015625000000000000	4180.00000000000000000000	4185.12792968750000000000	1433.00000000000000000000	10249.00000000000000000000	10226.00000000000000000000	0.00000000000000000000	0.00000000000000000000	0.00000000000000000000	3082.00000000000000000000	421.00000000000000000000	4.00000000000000000000	4.00000000000000000000	4.00000000000000000000	4.00000000000000000000	4.00000000000000000000	4.00000000000000000000	4.00000000000000000000	4.00000000000000000000	4.00000000000000000000	4.00000000000000000000	4.00000000000000000000	4.00000000000000000000	4.00000000000000000000	4.00000000000000000000	4.00000000000000000000	4.00000000000000000000
3.00000000000000000000	0.00000000000000000000	4166.66650390625000000000	4193.33300781250000000000	4151.79492187500000000000	4182.05126953125000000000	4193.33300781250000000000	4205.12792968750000000000	4197.43603515625000000000	4198.97412109375000000000	4204.61523437500000000000	4200.00000000000000000000	4175.38427734375000000000	4219.48730468750000000000	4196.92285156250000000000	4205.12792968750000000000	3464.00000000000000000000	10247.00000000000000000000	10226.00000000000000000000	0.00000000000000000000	0.00000000000000000000	0.00000000000000000000	3082.00000000000000000000	429.00000000000000000000	4.00000000000000000000	4.00000000000000000000	4.00000000000000000000	4.00000000000000000000	4.00000000000000000000	4.00000000000000000000	4.00000000000000000000	4.00000000000000000000	4.00000000000000000000	4.00000000000000000000	4.00000000000000000000	4.00000000000000000000	4.00000000000000000000	4.00000000000000000000	4.00000000000000000000	4.00000000000000000000
4.00000000000000000000	0.00000000000000000000	4174.87158203125000000000	4164.10253906250000000000	4149.23046875000000000000	4169.74365234375000000000	4168.71777343750000000000	4186.66650390625000000000	4182.05126953125000000000	4183.07666015625000000000	4182.05126953125000000000	4180.00000000000000000000	4168.71777343750000000000	4211.28173828125000000000	4183.58984375000000000000	4194.35888671875000000000	3565.00000000000000000000	10247.00000000000000000000	10226.00000000000000000000	0.00000000000000000000	0.00000000000000000000	0.00000000000000000000	3082.00000000000000000000	438.00000000000000000000	4.00000000000000000000	4.00000000000000000000	4.00000000000000000000	4.00000000000000000000	4.00000000000000000000	4.00000000000000000000	4.00000000000000000000	4.00000000000000000000	4.00000000000000000000	4.00000000000000000000	4.00000000000000000000	4.00000000000000000000	4.00000000000000000000	4.00000000000000000000	4.00000000000000000000	4.00000000000000000000
5.00000000000000000000	0.00000000000000000000	4173.84619140625000000000	4156.92285156250000000000	4149.23046875000000000000	4172.30761718750000000000	4153.84619140625000000000	4171.28173828125000000000	4178.97412109375000000000	4186.15380859375000000000	4160.51269531250000000000	4149.74365234375000000000	4152.82031250000000000000	4203.07666015625000000000	4168.71777343750000000000	4180.51269531250000000000	3423.00000000000000000000	10248.00000000000000000000	10225.00000000000000000000	0.00000000000000000000	0.00000000000000000000	0.00000000000000000000	3082.00000000000000000000	446.00000000000000000000	4.00000000000000000000	4.00000000000000000000	4.00000000000000000000	4.00000000000000000000	4.00000000000000000000	4.00000000000000000000	4.00000000000000000000	4.00000000000000000000	4.00000000000000000000	4.00000000000000000000	4.00000000000000000000	4.00000000000000000000	4.00000000000000000000	4.00000000000000000000	4.00000000000000000000	4.00000000000000000000
[truncated: 236 more rows]
