# Supplementary material for: Discriminating three motor imagery states of the same joint for brain-computer interface
Source: PeerJ. 2021 Aug 24;9:e12027. doi: 10.7717/peerj.12027 (PMC8395581; doi:10.7717/peerj.12027)
Supplement: Supplemental Information 1 [file peerj-09-12027-s001.zip › dataset/C/01-10-04.11.17.17.49.53.csv]

title:10	recorded:04.11.17 17.49.53	sampling:128	subject:01	labels:COUNTER INTERPOLATED AF3 F7 F3 FC5 T7 P7 O1 O2 P8 T8 FC6 F4 F8 AF4 RAW_CQ GYROX GYROY MARKER MARKER_HARDWARE SYNC TIME_STAMP_s TIME_STAMP_ms CQ_AF3 CQ_F7 CQ_F3 CQ_FC5 CQ_T7 CQ_P7 CQ_O1 CQ_O2 CQ_P8 CQ_T8 CQ_FC6 CQ_F4 CQ_F8 CQ_AF4 CQ_CMS CQ_DRL	chan:40	units:emotiv
109.00000000000000000000	0.00000000000000000000	4181.02539062500000000000	4242.56396484375000000000	4167.17919921875000000000	4233.84619140625000000000	4247.17919921875000000000	4218.46142578125000000000	4228.71777343750000000000	4226.66650390625000000000	4240.00000000000000000000	4190.25634765625000000000	4248.71777343750000000000	4243.58984375000000000000	4243.07666015625000000000	4247.17919921875000000000	2452.00000000000000000000	10248.00000000000000000000	10228.00000000000000000000	0.00000000000000000000	0.00000000000000000000	0.00000000000000000000	626.00000000000000000000	314.00000000000000000000	0.00000000000000000000	0.00000000000000000000	0.00000000000000000000	0.00000000000000000000	0.00000000000000000000	0.00000000000000000000	0.00000000000000000000	0.00000000000000000000	0.00000000000000000000	0.00000000000000000000	0.00000000000000000000	0.00000000000000000000	0.00000000000000000000	0.00000000000000000000	0.00000000000000000000	0.00000000000000000000
110.00000000000000000000	0.00000000000000000000	4193.84619140625000000000	4204.10253906250000000000	4180.00000000000000000000	4226.15380859375000000000	4210.25634765625000000000	4188.71777343750000000000	4204.61523437500000000000	4200.00000000000000000000	4217.94873046875000000000	4167.69238281250000000000	4241.53857421875000000000	4229.74365234375000000000	4222.05126953125000000000	4224.10253906250000000000	3420.00000000000000000000	10248.00000000000000000000	10228.00000000000000000000	0.00000000000000000000	0.00000000000000000000	0.00000000000000000000	626.00000000000000000000	322.00000000000000000000	0.00000000000000000000	0.00000000000000000000	0.00000000000000000000	0.00000000000000000000	0.00000000000000000000	0.00000000000000000000	0.00000000000000000000	0.00000000000000000000	0.00000000000000000000	0.00000000000000000000	0.00000000000000000000	0.00000000000000000000	0.00000000000000000000	0.00000000000000000000	0.00000000000000000000	0.00000000000000000000
111.00000000000000000000	0.00000000000000000000	4188.20507812500000000000	4197.94873046875000000000	4167.69238281250000000000	4220.51269531250000000000	4206.66650390625000000000	4205.12792968750000000000	4221.53857421875000000000	4197.94873046875000000000	4222.05126953125000000000	4177.43603515625000000000	4216.41015625000000000000	4232.82031250000000000000	4217.43603515625000000000	4214.87158203125000000000	3255.00000000000000000000	10248.00000000000000000000	10226.00000000000000000000	0.00000000000000000000	0.00000000000000000000	0.00000000000000000000	626.00000000000000000000	329.00000000000000000000	0.00000000000000000000	0.00000000000000000000	0.00000000000000000000	0.00000000000000000000	0.00000000000000000000	0.00000000000000000000	0.00000000000000000000	0.00000000000000000000	0.00000000000000000000	0.00000000000000000000	0.00000000000000000000	0.00000000000000000000	0.00000000000000000000	0.00000000000000000000	0.00000000000000000000	0.00000000000000000000
112.00000000000000000000	0.00000000000000000000	4197.43603515625000000000	4209.74365234375000000000	4179.48730468750000000000	4214.87158203125000000000	4214.87158203125000000000	4210.76904296875000000000	4220.51269531250000000000	4187.17919921875000000000	4216.92285156250000000000	4186.15380859375000000000	4198.46142578125000000000	4232.82031250000000000000	4213.84619140625000000000	4213.33300781250000000000	2551.00000000000000000000	10248.00000000000000000000	10226.00000000000000000000	0.00000000000000000000	0.00000000000000000000	0.00000000000000000000	626.00000000000000000000	337.00000000000000000000	0.00000000000000000000	0.00000000000000000000	0.00000000000000000000	0.00000000000000000000	0.00000000000000000000	0.00000000000000000000	0.00000000000000000000	0.00000000000000000000	0.00000000000000000000	0.00000000000000000000	0.00000000000000000000	0.00000000000000000000	0.00000000000000000000	0.00000000000000000000	0.00000000000000000000	0.00000000000000000000
113.00000000000000000000	0.00000000000000000000	4205.12792968750000000000	4224.10253906250000000000	4187.69238281250000000000	4226.15380859375000000000	4224.10253906250000000000	4211.28173828125000000000	4209.23046875000000000000	4182.05126953125000000000	4209.74365234375000000000	4181.53857421875000000000	4178.46142578125000000000	4235.89746093750000000000	4226.15380859375000000000	4223.07666015625000000000	2452.00000000000000000000	10248.00000000000000000000	10226.00000000000000000000	0.00000000000000000000	0.00000000000000000000	0.00000000000000000000	626.00000000000000000000	345.00000000000000000000	0.00000000000000000000	0.00000000000000000000	0.00000000000000000000	0.00000000000000000000	0.00000000000000000000	0.00000000000000000000	0.00000000000000000000	0.00000000000000000000	0.00000000000000000000	0.00000000000000000000	0.00000000000000000000	0.00000000000000000000	0.00000000000000000000	0.00000000000000000000	0.00000000000000000000	0.00000000000000000000
114.00000000000000000000	0.00000000000000000000	4183.58984375000000000000	4226.66650390625000000000	4164.61523437500000000000	4235.89746093750000000000	4224.61523437500000000000	4216.41015625000000000000	4214.35888671875000000000	4205.64111328125000000000	4222.56396484375000000000	4181.53857421875000000000	4198.46142578125000000000	4253.84619140625000000000	4244.61523437500000000000	4238.97412109375000000000	3420.00000000000000000000	10248.00000000000000000000	10226.00000000000000000000	0.00000000000000000000	0.00000000000000000000	0.00000000000000000000	626.00000000000000000000	354.00000000000000000000	0.00000000000000000000	0.00000000000000000000	0.00000000000000000000	0.00000000000000000000	0.00000000000000000000	0.00000000000000000000	0.00000000000000000000	0.00000000000000000000	0.00000000000000000000	0.00000000000000000000	0.00000000000000000000	0.00000000000000000000	0.00000000000000000000	0.00000000000000000000	0.00000000000000000000	0.00000000000000000000
115.00000000000000000000	0.00000000000000000000	4197.94873046875000000000	4191.79492187500000000000	4177.43603515625000000000	4221.53857421875000000000	4193.33300781250000000000	4192.82031250000000000000	4196.92285156250000000000	4197.43603515625000000000	4198.97412109375000000000	4148.20507812500000000000	4231.28173828125000000000	4252.82031250000000000000	4209.74365234375000000000	4224.61523437500000000000	3255.00000000000000000000	10246.00000000000000000000	10228.00000000000000000000	0.00000000000000000000	0.00000000000000000000	0.00000000000000000000	626.00000000000000000000	362.00000000000000000000	0.00000000000000000000	0.00000000000000000000	0.00000000000000000000	0.00000000000000000000	0.00000000000000000000	0.00000000000000000000	0.00000000000000000000	0.00000000000000000000	0.00000000000000000000	0.00000000000000000000	0.00000000000000000000	0.00000000000000000000	0.00000000000000000000	0.00000000000000000000	0.00000000000000000000	0.00000000000000000000
116.00000000000000000000	0.00000000000000000000	4189.23046875000000000000	4199.48730468750000000000	4169.74365234375000000000	4212.30761718750000000000	4216.41015625000000000000	4210.76904296875000000000	4220.51269531250000000000	4212.82031250000000000000	4211.79492187500000000000	4161.53857421875000000000	4232.30761718750000000000	4252.30761718750000000000	4209.74365234375000000000	4224.10253906250000000000	2551.00000000000000000000	10246.00000000000000000000	10228.00000000000000000000	0.00000000000000000000	0.00000000000000000000	0.00000000000000000000	626.00000000000000000000	369.00000000000000000000	0.00000000000000000000	0.00000000000000000000	0.00000000000000000000	0.00000000000000000000	0.00000000000000000000	0.00000000000000000000	0.00000000000000000000	0.00000000000000000000	0.00000000000000000000	0.00000000000000000000	0.00000000000000000000	0.00000000000000000000	0.00000000000000000000	0.00000000000000000000	0.00000000000000000000	0.00000000000000000000
117.00000000000000000000	0.00000000000000000000	4192.82031250000000000000	4197.94873046875000000000	4174.35888671875000000000	4208.71777343750000000000	4213.33300781250000000000	4206.66650390625000000000	4227.17919921875000000000	4213.84619140625000000000	4219.48730468750000000000	4174.87158203125000000000	4186.15380859375000000000	4254.35888671875000000000	4200.51269531250000000000	4207.17919921875000000000	2452.00000000000000000000	10245.00000000000000000000	10229.00000000000000000000	0.00000000000000000000	0.00000000000000000000	0.00000000000000000000	626.00000000000000000000	377.00000000000000000000	0.00000000000000000000	0.00000000000000000000	0.00000000000000000000	0.00000000000000000000	0.00000000000000000000	0.00000000000000000000	0.00000000000000000000	0.00000000000000000000	0.00000000000000000000	0.00000000000000000000	0.00000000000000000000	0.00000000000000000000	0.00000000000000000000	0.00000000000000000000	0.00000000000000000000	0.00000000000000000000
118.00000000000000000000	0.00000000000000000000	4209.74365234375000000000	4205.12792968750000000000	4183.58984375000000000000	4217.94873046875000000000	4200.00000000000000000000	4202.56396484375000000000	4225.12792968750000000000	4211.79492187500000000000	4220.00000000000000000000	4170.76904296875000000000	4185.12792968750000000000	4260.00000000000000000000	4207.17919921875000000000	4216.92285156250000000000	3420.00000000000000000000	10245.00000000000000000000	10229.00000000000000000000	0.00000000000000000000	0.00000000000000000000	0.00000000000000000000	626.00000000000000000000	386.00000000000000000000	0.00000000000000000000	0.00000000000000000000	0.00000000000000000000	0.00000000000000000000	0.00000000000000000000	0.00000000000000000000	0.00000000000000000000	0.00000000000000000000	0.00000000000000000000	0.00000000000000000000	0.00000000000000000000	0.00000000000000000000	0.00000000000000000000	0.00000000000000000000	0.00000000000000000000	0.00000000000000000000
119.00000000000000000000	0.00000000000000000000	4185.64111328125000000000	4225.64111328125000000000	4160.51269531250000000000	4225.12792968750000000000	4214.35888671875000000000	4218.97412109375000000000	4232.30761718750000000000	4220.00000000000000000000	4230.25634765625000000000	4180.00000000000000000000	4203.07666015625000000000	4260.00000000000000000000	4250.25634765625000000000	4245.64111328125000000000	3255.00000000000000000000	10247.00000000000000000000	10228.00000000000000000000	0.00000000000000000000	0.00000000000000000000	0.00000000000000000000	626.00000000000000000000	393.00000000000000000000	0.00000000000000000000	0.00000000000000000000	0.00000000000000000000	0.00000000000000000000	0.00000000000000000000	0.00000000000000000000	0.00000000000000000000	0.00000000000000000000	0.00000000000000000000	0.00000000000000000000	0.00000000000000000000	0.00000000000000000000	0.00000000000000000000	0.00000000000000000000	0.00000000000000000000	0.00000000000000000000
120.00000000000000000000	0.00000000000000000000	4194.87158203125000000000	4205.12792968750000000000	4177.43603515625000000000	4221.02539062500000000000	4197.43603515625000000000	4195.38427734375000000000	4202.05126953125000000000	4195.38427734375000000000	4206.15380859375000000000	4172.82031250000000000000	4199.48730468750000000000	4241.02539062500000000000	4236.92285156250000000000	4226.66650390625000000000	2551.00000000000000000000	10247.00000000000000000000	10228.00000000000000000000	0.00000000000000000000	0.00000000000000000000	0.00000000000000000000	626.00000000000000000000	401.00000000000000000000	0.00000000000000000000	0.00000000000000000000	0.00000000000000000000	0.00000000000000000000	0.00000000000000000000	0.00000000000000000000	0.00000000000000000000	0.00000000000000000000	0.00000000000000000000	0.00000000000000000000	0.00000000000000000000	0.00000000000000000000	0.00000000000000000000	0.00000000000000000000	0.00000000000000000000	0.00000000000000000000
121.00000000000000000000	0.00000000000000000000	4197.43603515625000000000	4226.15380859375000000000	4178.97412109375000000000	4237.43603515625000000000	4225.64111328125000000000	4212.82031250000000000000	4218.97412109375000000000	4222.05126953125000000000	4237.43603515625000000000	4204.10253906250000000000	4239.48730468750000000000	4251.28173828125000000000	4238.97412109375000000000	4249.23046875000000000000	2452.00000000000000000000	10248.00000000000000000000	10228.00000000000000000000	0.00000000000000000000	0.00000000000000000000	0.00000000000000000000	626.00000000000000000000	409.00000000000000000000	0.00000000000000000000	0.00000000000000000000	0.00000000000000000000	0.00000000000000000000	0.00000000000000000000	0.00000000000000000000	0.00000000000000000000	0.00000000000000000000	0.00000000000000000000	0.00000000000000000000	0.00000000000000000000	0.00000000000000000000	0.00000000000000000000	0.00000000000000000000	0.00000000000000000000	0.00000000000000000000
122.00000000000000000000	0.00000000000000000000	4195.89746093750000000000	4216.92285156250000000000	4176.92285156250000000000	4229.23046875000000000000	4230.25634765625000000000	4217.43603515625000000000	4218.46142578125000000000	4227.17919921875000000000	4246.66650390625000000000	4203.07666015625000000000	4244.61523437500000000000	4263.07666015625000000000	4224.61523437500000000000	4256.92285156250000000000	3420.00000000000000000000	10248.00000000000000000000	10228.00000000000000000000	0.00000000000000000000	0.00000000000000000000	0.00000000000000000000	626.00000000000000000000	418.00000000000000000000	0.00000000000000000000	0.00000000000000000000	0.00000000000000000000	0.00000000000000000000	0.00000000000000000000	0.00000000000000000000	0.00000000000000000000	0.00000000000000000000	0.00000000000000000000	0.00000000000000000000	0.00000000000000000000	0.00000000000000000000	0.00000000000000000000	0.00000000000000000000	0.00000000000000000000	0.00000000000000000000
123.00000000000000000000	0.00000000000000000000	4201.53857421875000000000	4198.97412109375000000000	4183.58984375000000000000	4210.25634765625000000000	4203.07666015625000000000	4198.46142578125000000000	4197.43603515625000000000	4193.84619140625000000000	4209.23046875000000000000	4176.41015625000000000000	4211.28173828125000000000	4248.20507812500000000000	4212.82031250000000000000	4224.10253906250000000000	3255.00000000000000000000	10248.00000000000000000000	10228.00000000000000000000	0.00000000000000000000	0.00000000000000000000	0.00000000000000000000	626.00000000000000000000	426.00000000000000000000	0.00000000000000000000	0.00000000000000000000	0.00000000000000000000	0.00000000000000000000	0.00000000000000000000	0.00000000000000000000	0.00000000000000000000	0.00000000000000000000	0.00000000000000000000	0.00000000000000000000	0.00000000000000000000	0.00000000000000000000	0.00000000000000000000	0.00000000000000000000	0.00000000000000000000	0.00000000000000000000
124.00000000000000000000	0.00000000000000000000	4183.58984375000000000000	4226.15380859375000000000	4165.12792968750000000000	4220.00000000000000000000	4208.71777343750000000000	4208.20507812500000000000	4215.89746093750000000000	4200.51269531250000000000	4209.74365234375000000000	4180.00000000000000000000	4185.12792968750000000000	4248.20507812500000000000	4239.48730468750000000000	4223.58984375000000000000	2551.00000000000000000000	10248.00000000000000000000	10228.00000000000000000000	0.00000000000000000000	0.00000000000000000000	0.00000000000000000000	626.00000000000000000000	433.00000000000000000000	0.00000000000000000000	0.00000000000000000000	0.00000000000000000000	0.00000000000000000000	0.00000000000000000000	0.00000000000000000000	0.00000000000000000000	0.00000000000000000000	0.00000000000000000000	0.00000000000000000000	0.00000000000000000000	0.00000000000000000000	0.00000000000000000000	0.00000000000000000000	0.00000000000000000000	0.00000000000000000000
125.00000000000000000000	0.00000000000000000000	4201.53857421875000000000	4196.41015625000000000000	4180.00000000000000000000	4216.41015625000000000000	4192.30761718750000000000	4197.43603515625000000000	4208.20507812500000000000	4188.71777343750000000000	4192.30761718750000000000	4151.79492187500000000000	4162.56396484375000000000	4249.23046875000000000000	4212.82031250000000000000	4214.35888671875000000000	2452.00000000000000000000	10248.00000000000000000000	10228.00000000000000000000	0.00000000000000000000	0.00000000000000000000	0.00000000000000000000	626.00000000000000000000	441.00000000000000000000	0.00000000000000000000	0.00000000000000000000	0.00000000000000000000	0.00000000000000000000	0.00000000000000000000	0.00000000000000000000	0.00000000000000000000	0.00000000000000000000	0.00000000000000000000	0.00000000000000000000	0.00000000000000000000	0.00000000000000000000	0.00000000000000000000	0.00000000000000000000	0.00000000000000000000	0.00000000000000000000
126.00000000000000000000	0.00000000000000000000	4194.87158203125000000000	4192.30761718750000000000	4175.38427734375000000000	4222.05126953125000000000	4217.94873046875000000000	4215.89746093750000000000	4225.12792968750000000000	4215.38427734375000000000	4214.35888671875000000000	4168.71777343750000000000	4225.64111328125000000000	4256.41015625000000000000	4223.07666015625000000000	4230.25634765625000000000	3420.00000000000000000000	10248.00000000000000000000	10228.00000000000000000000	0.00000000000000000000	0.00000000000000000000	0.00000000000000000000	626.00000000000000000000	448.00000000000000000000	0.00000000000000000000	0.00000000000000000000	0.00000000000000000000	0.00000000000000000000	0.00000000000000000000	0.00000000000000000000	0.00000000000000000000	0.00000000000000000000	0.00000000000000000000	0.00000000000000000000	0.00000000000000000000	0.00000000000000000000	0.00000000000000000000	0.00000000000000000000	0.00000000000000000000	0.00000000000000000000
127.00000000000000000000	0.00000000000000000000	4181.02539062500000000000	4200.00000000000000000000	4167.17919921875000000000	4221.53857421875000000000	4212.82031250000000000000	4204.10253906250000000000	4218.46142578125000000000	4230.25634765625000000000	4231.28173828125000000000	4191.79492187500000000000	4264.61523437500000000000	4268.20507812500000000000	4238.46142578125000000000	4237.94873046875000000000	51.00000000000000000000	10249.00000000000000000000	10228.00000000000000000000	0.00000000000000000000	0.00000000000000000000	0.00000000000000000000	626.00000000000000000000	455.00000000000000000000	0.00000000000000000000	0.00000000000000000000	0.00000000000000000000	0.00000000000000000000	0.00000000000000000000	0.00000000000000000000	0.00000000000000000000	0.00000000000000000000	0.00000000000000000000	0.00000000000000000000	0.00000000000000000000	0.00000000000000000000	0.00000000000000000000	0.00000000000000000000	0.00000000000000000000	0.00000000000000000000
0.00000000000000000000	0.00000000000000000000	4199.48730468750000000000	4187.69238281250000000000	4182.05126953125000000000	4202.56396484375000000000	4166.15380859375000000000	4178.97412109375000000000	4196.41015625000000000000	4200.00000000000000000000	4206.66650390625000000000	4171.79492187500000000000	4212.82031250000000000000	4271.79492187500000000000	4209.23046875000000000000	4226.15380859375000000000	1058.00000000000000000000	10249.00000000000000000000	10228.00000000000000000000	0.00000000000000000000	0.00000000000000000000	0.00000000000000000000	626.00000000000000000000	463.00000000000000000000	4.00000000000000000000	0.00000000000000000000	0.00000000000000000000	0.00000000000000000000	0.00000000000000000000	0.00000000000000000000	0.00000000000000000000	0.00000000000000000000	0.00000000000000000000	0.00000000000000000000	0.00000000000000000000	0.00000000000000000000	0.00000000000000000000	0.00000000000000000000	0.00000000000000000000	0.00000000000000000000
1.00000000000000000000	0.00000000000000000000	4192.30761718750000000000	4214.87158203125000000000	4171.28173828125000000000	4218.97412109375000000000	4206.15380859375000000000	4219.48730468750000000000	4229.74365234375000000000	4211.79492187500000000000	4219.48730468750000000000	4186.15380859375000000000	4204.61523437500000000000	4271.79492187500000000000	4224.61523437500000000000	4235.89746093750000000000	2140.00000000000000000000	10250.00000000000000000000	10229.00000000000000000000	0.00000000000000000000	0.00000000000000000000	0.00000000000000000000	626.00000000000000000000	471.00000000000000000000	4.00000000000000000000	4.00000000000000000000	0.00000000000000000000	0.00000000000000000000	0.00000000000000000000	0.00000000000000000000	0.00000000000000000000	0.00000000000000000000	0.00000000000000000000	0.00000000000000000000	0.00000000000000000000	0.00000000000000000000	0.00000000000000000000	0.00000000000000000000	0.00000000000000000000	0.00000000000000000000
2.00000000000000000000	0.00000000000000000000	4205.12792968750000000000	4215.89746093750000000000	4184.61523437500000000000	4234.35888671875000000000	4240.00000000000000000000	4217.94873046875000000000	4223.07666015625000000000	4204.61523437500000000000	4213.84619140625000000000	4184.61523437500000000000	4195.38427734375000000000	4250.76904296875000000000	4235.38427734375000000000	4217.43603515625000000000	1432.00000000000000000000	10250.00000000000000000000	10229.00000000000000000000	0.00000000000000000000	0.00000000000000000000	0.00000000000000000000	626.00000000000000000000	479.00000000000000000000	4.00000000000000000000	4.00000000000000000000	4.00000000000000000000	0.00000000000000000000	0.00000000000000000000	0.00000000000000000000	0.00000000000000000000	0.00000000000000000000	0.00000000000000000000	0.00000000000000000000	0.00000000000000000000	0.00000000000000000000	0.00000000000000000000	0.00000000000000000000	4.00000000000000000000	0.00000000000000000000
3.00000000000000000000	0.00000000000000000000	4197.43603515625000000000	4223.07666015625000000000	4177.94873046875000000000	4226.66650390625000000000	4235.38427734375000000000	4210.25634765625000000000	4218.46142578125000000000	4208.71777343750000000000	4221.53857421875000000000	4184.10253906250000000000	4193.84619140625000000000	4244.61523437500000000000	4244.10253906250000000000	4229.23046875000000000000	3443.00000000000000000000	10249.00000000000000000000	10229.00000000000000000000	0.00000000000000000000	0.00000000000000000000	0.00000000000000000000	626.00000000000000000000	487.00000000000000000000	4.00000000000000000000	4.00000000000000000000	4.00000000000000000000	4.00000000000000000000	0.00000000000000000000	0.00000000000000000000	0.00000000000000000000	0.00000000000000000000	0.00000000000000000000	0.00000000000000000000	0.00000000000000000000	0.00000000000000000000	0.00000000000000000000	0.00000000000000000000	4.00000000000000000000	4.00000000000000000000
4.00000000000000000000	0.00000000000000000000	4177.94873046875000000000	4212.82031250000000000000	4166.66650390625000000000	4219.48730468750000000000	4204.10253906250000000000	4200.51269531250000000000	4204.61523437500000000000	4206.15380859375000000000	4215.89746093750000000000	4172.82031250000000000000	4227.69238281250000000000	4241.02539062500000000000	4233.33300781250000000000	4232.82031250000000000000	3517.00000000000000000000	10249.00000000000000000000	10229.00000000000000000000	0.00000000000000000000	0.00000000000000000000	0.00000000000000000000	626.00000000000000000000	495.00000000000000000000	4.00000000000000000000	4.00000000000000000000	4.00000000000000000000	4.00000000000000000000	4.00000000000000000000	0.00000000000000000000	0.00000000000000000000	0.00000000000000000000	0.00000000000000000000	0.00000000000000000000	0.00000000000000000000	0.00000000000000000000	0.00000000000000000000	0.00000000000000000000	4.00000000000000000000	4.00000000000000000000
5.00000000000000000000	0.00000000000000000000	4199.48730468750000000000	4197.43603515625000000000	4184.61523437500000000000	4227.69238281250000000000	4197.94873046875000000000	4190.76904296875000000000	4192.82031250000000000000	4192.30761718750000000000	4201.02539062500000000000	4166.66650390625000000000	4231.79492187500000000000	4233.84619140625000000000	4225.12792968750000000000	4210.25634765625000000000	3415.00000000000000000000	10250.00000000000000000000	10229.00000000000000000000	0.00000000000000000000	0.00000000000000000000	0.00000000000000000000	626.00000000000000000000	503.00000000000000000000	4.00000000000000000000	4.00000000000000000000	4.00000000000000000000	4.00000000000000000000	4.00000000000000000000	4.00000000000000000000	0.00000000000000000000	0.00000000000000000000	0.00000000000000000000	0.00000000000000000000	0.00000000000000000000	0.00000000000000000000	0.00000000000000000000	0.00000000000000000000	4.00000000000000000000	4.00000000000000000000
6.00000000000000000000	0.00000000000000000000	4194.35888671875000000000	4228.20507812500000000000	4174.35888671875000000000	4232.82031250000000000000	4238.46142578125000000000	4222.05126953125000000000	4232.82031250000000000000	4223.58984375000000000000	4237.94873046875000000000	4208.20507812500000000000	4215.89746093750000000000	4260.00000000000000000000	4249.23046875000000000000	4233.33300781250000000000	3460.00000000000000000000	10250.00000000000000000000	10229.00000000000000000000	0.00000000000000000000	0.00000000000000000000	0.00000000000000000000	626.00000000000000000000	511.00000000000000000000	4.00000000000000000000	4.00000000000000000000	4.00000000000000000000	4.00000000000000000000	4.00000000000000000000	4.00000000000000000000	4.00000000000000000000	0.00000000000000000000	0.00000000000000000000	0.00000000000000000000	0.00000000000000000000	0.00000000000000000000	0.00000000000000000000	0.00000000000000000000	4.00000000000000000000	4.00000000000000000000
7.00000000000000000000	0.00000000000000000000	4193.33300781250000000000	4196.41015625000000000000	4181.02539062500000000000	4218.46142578125000000000	4203.58984375000000000000	4200.51269531250000000000	4212.82031250000000000000	4197.94873046875000000000	4209.74365234375000000000	4182.05126953125000000000	4204.61523437500000000000	4255.38427734375000000000	4202.05126953125000000000	4215.89746093750000000000	3350.00000000000000000000	10248.00000000000000000000	10228.00000000000000000000	0.00000000000000000000	0.00000000000000000000	0.00000000000000000000	626.00000000000000000000	519.00000000000000000000	4.00000000000000000000	4.00000000000000000000	4.00000000000000000000	4.00000000000000000000	4.00000000000000000000	4.00000000000000000000	4.00000000000000000000	4.00000000000000000000	0.00000000000000000000	0.00000000000000000000	0.00000000000000000000	0.00000000000000000000	0.00000000000000000000	0.00000000000000000000	4.00000000000000000000	4.00000000000000000000
8.00000000000000000000	0.00000000000000000000	4183.07666015625000000000	4177.43603515625000000000	4171.79492187500000000000	4225.64111328125000000000	4190.76904296875000000000	4191.79492187500000000000	4201.02539062500000000000	4186.15380859375000000000	4190.25634765625000000000	4161.53857421875000000000	4207.17919921875000000000	4236.92285156250000000000	4193.33300781250000000000	4195.89746093750000000000	3401.00000000000000000000	10248.00000000000000000000	10228.00000000000000000000	0.00000000000000000000	0.00000000000000000000	0.00000000000000000000	626.00000000000000000000	526.00000000000000000000	4.00000000000000000000	4.00000000000000000000	4.00000000000000000000	4.00000000000000000000	4.00000000000000000000	4.00000000000000000000	4.00000000000000000000	4.00000000000000000000	4.00000000000000000000	0.00000000000000000000	0.00000000000000000000	0.00000000000000000000	0.00000000000000000000	0.00000000000000000000	4.00000000000000000000	4.00000000000000000000
9.00000000000000000000	0.00000000000000000000	4172.30761718750000000000	4188.71777343750000000000	4159.48730468750000000000	4220.51269531250000000000	4204.61523437500000000000	4190.25634765625000000000	4203.58984375000000000000	4202.56396484375000000000	4203.58984375000000000000	4172.82031250000000000000	4168.71777343750000000000	4240.00000000000000000000	4225.64111328125000000000	4198.46142578125000000000	3098.00000000000000000000	10248.00000000000000000000	10228.00000000000000000000	0.00000000000000000000	0.00000000000000000000	0.00000000000000000000	626.00000000000000000000	534.00000000000000000000	4.00000000000000000000	4.00000000000000000000	4.00000000000000000000	4.00000000000000000000	4.00000000000000000000	4.00000000000000000000	4.00000000000000000000	4.00000000000000000000	4.00000000000000000000	4.00000000000000000000	0.00000000000000000000	0.00000000000000000000	0.00000000000000000000	0.00000000000000000000	4.00000000000000000000	4.00000000000000000000
10.00000000000000000000	0.00000000000000000000	4191.28173828125000000000	4183.58984375000000000000	4180.51269531250000000000	4201.53857421875000000000	4190.25634765625000000000	4173.33300781250000000000	4182.05126953125000000000	4191.28173828125000000000	4189.23046875000000000000	4155.38427734375000000000	4165.12792968750000000000	4228.20507812500000000000	4214.87158203125000000000	4195.38427734375000000000	3476.00000000000000000000	10248.00000000000000000000	10228.00000000000000000000	0.00000000000000000000	0.00000000000000000000	0.00000000000000000000	626.00000000000000000000	543.00000000000000000000	4.00000000000000000000	4.00000000000000000000	4.00000000000000000000	4.00000000000000000000	4.00000000000000000000	4.00000000000000000000	4.00000000000000000000	4.00000000000000000000	4.00000000000000000000	4.00000000000000000000	4.00000000000000000000	0.00000000000000000000	0.00000000000000000000	0.00000000000000000000	4.00000000000000000000	4.00000000000000000000
11.00000000000000000000	0.00000000000000000000	4178.46142578125000000000	4201.53857421875000000000	4168.20507812500000000000	4218.46142578125000000000	4217.43603515625000000000	4210.76904296875000000000	4211.79492187500000000000	4217.43603515625000000000	4223.58984375000000000000	4181.53857421875000000000	4231.28173828125000000000	4228.71777343750000000000	4229.23046875000000000000	4218.46142578125000000000	3265.00000000000000000000	10249.00000000000000000000	10229.00000000000000000000	0.00000000000000000000	0.00000000000000000000	0.00000000000000000000	626.00000000000000000000	551.00000000000000000000	4.00000000000000000000	4.00000000000000000000	4.00000000000000000000	4.00000000000000000000	4.00000000000000000000	4.00000000000000000000	4.00000000000000000000	4.00000000000000000000	4.00000000000000000000	4.00000000000000000000	4.00000000000000000000	4.00000000000000000000	0.00000000000000000000	0.00000000000000000000	4.00000000000000000000	4.00000000000000000000
12.00000000000000000000	0.00000000000000000000	4196.41015625000000000000	4188.71777343750000000000	4176.92285156250000000000	4228.71777343750000000000	4205.12792968750000000000	4204.61523437500000000000	4212.82031250000000000000	4216.92285156250000000000	4231.79492187500000000000	4185.64111328125000000000	4220.51269531250000000000	4241.02539062500000000000	4214.35888671875000000000	4217.94873046875000000000	2531.00000000000000000000	10249.00000000000000000000	10229.00000000000000000000	0.00000000000000000000	0.00000000000000000000	0.00000000000000000000	626.00000000000000000000	559.00000000000000000000	4.00000000000000000000	4.00000000000000000000	4.00000000000000000000	4.00000000000000000000	4.00000000000000000000	4.00000000000000000000	4.00000000000000000000	4.00000000000000000000	4.00000000000000000000	4.00000000000000000000	4.00000000000000000000	4.00000000000000000000	4.00000000000000000000	0.00000000000000000000	4.00000000000000000000	4.00000000000000000000
13.00000000000000000000	0.00000000000000000000	4210.76904296875000000000	4206.15380859375000000000	4184.10253906250000000000	4226.66650390625000000000	4198.46142578125000000000	4194.35888671875000000000	4206.66650390625000000000	4212.82031250000000000000	4223.58984375000000000000	4174.87158203125000000000	4208.20507812500000000000	4248.71777343750000000000	4216.41015625000000000000	4231.28173828125000000000	2457.00000000000000000000	10246.00000000000000000000	10229.00000000000000000000	0.00000000000000000000	0.00000000000000000000	0.00000000000000000000	626.00000000000000000000	567.00000000000000000000	4.00000000000000000000	4.00000000000000000000	4.00000000000000000000	4.00000000000000000000	4.00000000000000000000	4.00000000000000000000	4.00000000000000000000	4.00000000000000000000	4.00000000000000000000	4.00000000000000000000	4.00000000000000000000	4.00000000000000000000	4.00000000000000000000	4.00000000000000000000	4.00000000000000000000	4.00000000000000000000
14.00000000000000000000	0.00000000000000000000	4187.17919921875000000000	4214.35888671875000000000	4167.69238281250000000000	4218.97412109375000000000	4209.23046875000000000000	4206.66650390625000000000	4205.64111328125000000000	4206.66650390625000000000	4212.30761718750000000000	4165.64111328125000000000	4206.66650390625000000000	4244.10253906250000000000	4235.89746093750000000000	4234.87158203125000000000	3476.00000000000000000000	10246.00000000000000000000	10229.00000000000000000000	0.00000000000000000000	0.00000000000000000000	0.00000000000000000000	626.00000000000000000000	575.00000000000000000000	4.00000000000000000000	4.00000000000000000000	4.00000000000000000000	4.00000000000000000000	4.00000000000000000000	4.00000000000000000000	4.00000000000000000000	4.00000000000000000000	4.00000000000000000000	4.00000000000000000000	4.00000000000000000000	4.00000000000000000000	4.00000000000000000000	4.00000000000000000000	4.00000000000000000000	4.00000000000000000000
15.00000000000000000000	0.00000000000000000000	4195.38427734375000000000	4169.23046875000000000000	4178.46142578125000000000	4205.12792968750000000000	4191.28173828125000000000	4186.15380859375000000000	4181.02539062500000000000	4173.84619140625000000000	4174.35888671875000000000	4136.41015625000000000000	4159.48730468750000000000	4235.89746093750000000000	4212.30761718750000000000	4200.51269531250000000000	3265.00000000000000000000	10244.00000000000000000000	10232.00000000000000000000	0.00000000000000000000	0.00000000000000000000	0.00000000000000000000	626.00000000000000000000	582.00000000000000000000	4.00000000000000000000	4.00000000000000000000	4.00000000000000000000	4.00000000000000000000	4.00000000000000000000	4.00000000000000000000	4.00000000000000000000	4.00000000000000000000	4.00000000000000000000	4.00000000000000000000	4.00000000000000000000	4.00000000000000000000	4.00000000000000000000	4.00000000000000000000	4.00000000000000000000	4.00000000000000000000
16.00000000000000000000	0.00000000000000000000	4181.53857421875000000000	4184.10253906250000000000	4163.58984375000000000000	4212.82031250000000000000	4213.33300781250000000000	4186.66650390625000000000	4196.41015625000000000000	4196.92285156250000000000	4195.38427734375000000000	4152.82031250000000000000	4191.79492187500000000000	4238.46142578125000000000	4223.07666015625000000000	4203.58984375000000000000	0.00000000000000000000	10244.00000000000000000000	10232.00000000000000000000	0.00000000000000000000	0.00000000000000000000	0.00000000000000000000	626.00000000000000000000	589.00000000000000000000	4.00000000000000000000	4.00000000000000000000	4.00000000000000000000	4.00000000000000000000	4.00000000000000000000	4.00000000000000000000	4.00000000000000000000	4.00000000000000000000	4.00000000000000000000	4.00000000000000000000	4.00000000000000000000	4.00000000000000000000	4.00000000000000000000	4.00000000000000000000	4.00000000000000000000	4.00000000000000000000
17.00000000000000000000	0.00000000000000000000	4182.05126953125000000000	4184.61523437500000000000	4167.17919921875000000000	4211.79492187500000000000	4193.84619140625000000000	4174.87158203125000000000	4185.64111328125000000000	4196.41015625000000000000	4195.38427734375000000000	4141.53857421875000000000	4217.94873046875000000000	4226.66650390625000000000	4208.71777343750000000000	4182.05126953125000000000	0.00000000000000000000	10245.00000000000000000000	10231.00000000000000000000	0.00000000000000000000	0.00000000000000000000	0.00000000000000000000	626.00000000000000000000	597.00000000000000000000	4.00000000000000000000	4.00000000000000000000	4.00000000000000000000	4.00000000000000000000	4.00000000000000000000	4.00000000000000000000	4.00000000000000000000	4.00000000000000000000	4.00000000000000000000	4.00000000000000000000	4.00000000000000000000	4.00000000000000000000	4.00000000000000000000	4.00000000000000000000	4.00000000000000000000	4.00000000000000000000
18.00000000000000000000	0.00000000000000000000	4192.82031250000000000000	4177.43603515625000000000	4176.92285156250000000000	4210.25634765625000000000	4173.84619140625000000000	4189.74365234375000000000	4187.17919921875000000000	4184.10253906250000000000	4186.15380859375000000000	4132.30761718750000000000	4189.74365234375000000000	4229.74365234375000000000	4187.17919921875000000000	4178.46142578125000000000	0.00000000000000000000	10245.00000000000000000000	10231.00000000000000000000	0.00000000000000000000	0.00000000000000000000	0.00000000000000000000	626.00000000000000000000	605.00000000000000000000	4.00000000000000000000	4.00000000000000000000	4.00000000000000000000	4.00000000000000000000	4.00000000000000000000	4.00000000000000000000	4.00000000000000000000	4.00000000000000000000	4.00000000000000000000	4.00000000000000000000	4.00000000000000000000	4.00000000000000000000	4.00000000000000000000	4.00000000000000000000	4.00000000000000000000	4.00000000000000000000
19.00000000000000000000	0.00000000000000000000	4180.51269531250000000000	4188.71777343750000000000	4165.64111328125000000000	4218.97412109375000000000	4194.35888671875000000000	4212.30761718750000000000	4207.17919921875000000000	4189.74365234375000000000	4198.97412109375000000000	4146.15380859375000000000	4171.28173828125000000000	4237.43603515625000000000	4185.64111328125000000000	4198.46142578125000000000	0.00000000000000000000	10245.00000000000000000000	10231.00000000000000000000	0.00000000000000000000	0.00000000000000000000	0.00000000000000000000	626.00000000000000000000	612.00000000000000000000	4.00000000000000000000	4.00000000000000000000	4.00000000000000000000	4.00000000000000000000	4.00000000000000000000	4.00000000000000000000	4.00000000000000000000	4.00000000000000000000	4.00000000000000000000	4.00000000000000000000	4.00000000000000000000	4.00000000000000000000	4.00000000000000000000	4.00000000000000000000	4.00000000000000000000	4.00000000000000000000
20.00000000000000000000	0.00000000000000000000	4193.84619140625000000000	4166.66650390625000000000	4181.53857421875000000000	4212.82031250000000000000	4191.28173828125000000000	4182.05126953125000000000	4186.66650390625000000000	4175.38427734375000000000	4188.71777343750000000000	4123.07666015625000000000	4145.12792968750000000000	4220.51269531250000000000	4177.94873046875000000000	4182.05126953125000000000	0.00000000000000000000	10245.00000000000000000000	10231.00000000000000000000	0.00000000000000000000	0.00000000000000000000	0.00000000000000000000	626.00000000000000000000	620.00000000000000000000	4.00000000000000000000	4.00000000000000000000	4.00000000000000000000	4.00000000000000000000	4.00000000000000000000	4.00000000000000000000	4.00000000000000000000	4.00000000000000000000	4.00000000000000000000	4.00000000000000000000	4.00000000000000000000	4.00000000000000000000	4.00000000000000000000	4.00000000000000000000	4.00000000000000000000	4.00000000000000000000
21.00000000000000000000	0.00000000000000000000	4177.43603515625000000000	4172.30761718750000000000	4167.17919921875000000000	4210.25634765625000000000	4204.61523437500000000000	4188.20507812500000000000	4198.46142578125000000000	4206.15380859375000000000	4214.87158203125000000000	4150.25634765625000000000	4186.15380859375000000000	4223.07666015625000000000	4217.43603515625000000000	4199.48730468750000000000	0.00000000000000000000	10244.00000000000000000000	10231.00000000000000000000	0.00000000000000000000	0.00000000000000000000	0.00000000000000000000	626.00000000000000000000	628.00000000000000000000	4.00000000000000000000	4.00000000000000000000	4.00000000000000000000	4.00000000000000000000	4.00000000000000000000	4.00000000000000000000	4.00000000000000000000	4.00000000000000000000	4.00000000000000000000	4.00000000000000000000	4.00000000000000000000	4.00000000000000000000	4.00000000000000000000	4.00000000000000000000	4.00000000000000000000	4.00000000000000000000
22.00000000000000000000	0.00000000000000000000	4175.38427734375000000000	4165.64111328125000000000	4163.07666015625000000000	4202.56396484375000000000	4171.79492187500000000000	4176.92285156250000000000	4185.64111328125000000000	4198.46142578125000000000	4197.43603515625000000000	4153.84619140625000000000	4221.53857421875000000000	4217.43603515625000000000	4204.61523437500000000000	4189.23046875000000000000	0.00000000000000000000	10244.00000000000000000000	10231.00000000000000000000	0.00000000000000000000	0.00000000000000000000	0.00000000000000000000	626.00000000000000000000	636.00000000000000000000	4.00000000000000000000	4.00000000000000000000	4.00000000000000000000	4.00000000000000000000	4.00000000000000000000	4.00000000000000000000	4.00000000000000000000	4.00000000000000000000	4.00000000000000000000	4.00000000000000000000	4.00000000000000000000	4.00000000000000000000	4.00000000000000000000	4.00000000000000000000	4.00000000000000000000	4.00000000000000000000
23.00000000000000000000	0.00000000000000000000	4190.76904296875000000000	4168.71777343750000000000	4174.35888671875000000000	4208.20507812500000000000	4162.05126953125000000000	4170.25634765625000000000	4182.56396484375000000000	4178.46142578125000000000	4175.89746093750000000000	4126.15380859375000000000	4198.97412109375000000000	4210.76904296875000000000	4175.89746093750000000000	4171.79492187500000000000	0.00000000000000000000	10245.00000000000000000000	10231.00000000000000000000	0.00000000000000000000	0.00000000000000000000	0.00000000000000000000	626.00000000000000000000	645.00000000000000000000	4.00000000000000000000	4.00000000000000000000	4.00000000000000000000	4.00000000000000000000	4.00000000000000000000	4.00000000000000000000	4.00000000000000000000	4.00000000000000000000	4.00000000000000000000	4.00000000000000000000	4.00000000000000000000	4.00000000000000000000	4.00000000000000000000	4.00000000000000000000	4.00000000000000000000	4.00000000000000000000
24.00000000000000000000	0.00000000000000000000	4177.94873046875000000000	4184.10253906250000000000	4166.66650390625000000000	4224.10253906250000000000	4199.48730468750000000000	4198.46142578125000000000	4211.28173828125000000000	4196.92285156250000000000	4200.00000000000000000000	4144.61523437500000000000	4189.23046875000000000000	4225.12792968750000000000	4194.35888671875000000000	4174.87158203125000000000	0.00000000000000000000	10245.00000000000000000000	10231.00000000000000000000	0.00000000000000000000	0.00000000000000000000	0.00000000000000000000	626.00000000000000000000	653.00000000000000000000	4.00000000000000000000	4.00000000000000000000	4.00000000000000000000	4.00000000000000000000	4.00000000000000000000	4.00000000000000000000	4.00000000000000000000	4.00000000000000000000	4.00000000000000000000	4.00000000000000000000	4.00000000000000000000	4.00000000000000000000	4.00000000000000000000	4.00000000000000000000	4.00000000000000000000	4.00000000000000000000
25.00000000000000000000	0.00000000000000000000	4192.82031250000000000000	4154.35888671875000000000	4182.05126953125000000000	4212.30761718750000000000	4177.43603515625000000000	4183.07666015625000000000	4192.82031250000000000000	4177.94873046875000000000	4177.94873046875000000000	4138.46142578125000000000	4168.71777343750000000000	4222.05126953125000000000	4182.56396484375000000000	4153.33300781250000000000	0.00000000000000000000	10246.00000000000000000000	10229.00000000000000000000	0.00000000000000000000	0.00000000000000000000	0.00000000000000000000	626.00000000000000000000	661.00000000000000000000	4.00000000000000000000	4.00000000000000000000	4.00000000000000000000	4.00000000000000000000	4.00000000000000000000	4.00000000000000000000	4.00000000000000000000	4.00000000000000000000	4.00000000000000000000	4.00000000000000000000	4.00000000000000000000	4.00000000000000000000	4.00000000000000000000	4.00000000000000000000	4.00000000000000000000	4.00000000000000000000
26.00000000000000000000	0.00000000000000000000	4181.02539062500000000000	4165.64111328125000000000	4169.74365234375000000000	4202.05126953125000000000	4190.76904296875000000000	4186.66650390625000000000	4201.53857421875000000000	4189.23046875000000000000	4186.66650390625000000000	4141.53857421875000000000	4161.02539062500000000000	4229.74365234375000000000	4197.94873046875000000000	4180.51269531250000000000	0.00000000000000000000	10246.00000000000000000000	10229.00000000000000000000	0.00000000000000000000	0.00000000000000000000	0.00000000000000000000	626.00000000000000000000	670.00000000000000000000	4.00000000000000000000	4.00000000000000000000	4.00000000000000000000	4.00000000000000000000	4.00000000000000000000	4.00000000000000000000	4.00000000000000000000	4.00000000000000000000	4.00000000000000000000	4.00000000000000000000	4.00000000000000000000	4.00000000000000000000	4.00000000000000000000	4.00000000000000000000	4.00000000000000000000	4.00000000000000000000
27.00000000000000000000	0.00000000000000000000	4175.38427734375000000000	4170.76904296875000000000	4169.74365234375000000000	4208.71777343750000000000	4195.89746093750000000000	4180.00000000000000000000	4197.43603515625000000000	4198.46142578125000000000	4196.92285156250000000000	4141.53857421875000000000	4182.05126953125000000000	4235.38427734375000000000	4210.76904296875000000000	4198.46142578125000000000	0.00000000000000000000	10247.00000000000000000000	10229.00000000000000000000	0.00000000000000000000	0.00000000000000000000	0.00000000000000000000	626.00000000000000000000	677.00000000000000000000	4.00000000000000000000	4.00000000000000000000	4.00000000000000000000	4.00000000000000000000	4.00000000000000000000	4.00000000000000000000	4.00000000000000000000	4.00000000000000000000	4.00000000000000000000	4.00000000000000000000	4.00000000000000000000	4.00000000000000000000	4.00000000000000000000	4.00000000000000000000	4.00000000000000000000	4.00000000000000000000
28.00000000000000000000	0.00000000000000000000	4198.46142578125000000000	4188.20507812500000000000	4182.05126953125000000000	4229.23046875000000000000	4171.79492187500000000000	4184.61523437500000000000	4197.43603515625000000000	4199.48730468750000000000	4198.97412109375000000000	4151.28173828125000000000	4220.00000000000000000000	4236.92285156250000000000	4221.02539062500000000000	4195.38427734375000000000	0.00000000000000000000	10247.00000000000000000000	10229.00000000000000000000	0.00000000000000000000	0.00000000000000000000	0.00000000000000000000	626.00000000000000000000	685.00000000000000000000	4.00000000000000000000	4.00000000000000000000	4.00000000000000000000	4.00000000000000000000	4.00000000000000000000	4.00000000000000000000	4.00000000000000000000	4.00000000000000000000	4.00000000000000000000	4.00000000000000000000	4.00000000000000000000	4.00000000000000000000	4.00000000000000000000	4.00000000000000000000	4.00000000000000000000	4.00000000000000000000
29.00000000000000000000	0.00000000000000000000	4191.79492187500000000000	4210.76904296875000000000	4172.30761718750000000000	4228.20507812500000000000	4178.97412109375000000000	4207.69238281250000000000	4225.64111328125000000000	4223.58984375000000000000	4228.20507812500000000000	4182.56396484375000000000	4231.28173828125000000000	4251.79492187500000000000	4232.30761718750000000000	4209.23046875000000000000	0.00000000000000000000	10247.00000000000000000000	10228.00000000000000000000	0.00000000000000000000	0.00000000000000000000	0.00000000000000000000	626.00000000000000000000	692.00000000000000000000	4.00000000000000000000	4.00000000000000000000	4.00000000000000000000	4.00000000000000000000	4.00000000000000000000	4.00000000000000000000	4.00000000000000000000	4.00000000000000000000	4.00000000000000000000	4.00000000000000000000	4.00000000000000000000	4.00000000000000000000	4.00000000000000000000	4.00000000000000000000	4.00000000000000000000	4.00000000000000000000
30.00000000000000000000	0.00000000000000000000	4198.46142578125000000000	4158.46142578125000000000	4192.82031250000000000000	4201.53857421875000000000	4178.97412109375000000000	4176.92285156250000000000	4203.58984375000000000000	4206.15380859375000000000	4210.76904296875000000000	4164.10253906250000000000	4187.69238281250000000000	4238.97412109375000000000	4190.25634765625000000000	4186.66650390625000000000	0.00000000000000000000	10247.00000000000000000000	10228.00000000000000000000	0.00000000000000000000	0.00000000000000000000	0.00000000000000000000	626.00000000000000000000	699.00000000000000000000	4.00000000000000000000	4.00000000000000000000	4.00000000000000000000	4.00000000000000000000	4.00000000000000000000	4.00000000000000000000	4.00000000000000000000	4.00000000000000000000	4.00000000000000000000	4.00000000000000000000	4.00000000000000000000	4.00000000000000000000	4.00000000000000000000	4.00000000000000000000	4.00000000000000000000	4.00000000000000000000
31.00000000000000000000	0.00000000000000000000	4181.02539062500000000000	4173.33300781250000000000	4177.43603515625000000000	4216.41015625000000000000	4208.71777343750000000000	4189.23046875000000000000	4207.69238281250000000000	4206.66650390625000000000	4206.66650390625000000000	4166.66650390625000000000	4181.02539062500000000000	4225.64111328125000000000	4202.56396484375000000000	4186.15380859375000000000	0.00000000000000000000	10248.00000000000000000000	10228.00000000000000000000	0.00000000000000000000	0.00000000000000000000	0.00000000000000000000	626.00000000000000000000	707.00000000000000000000	4.00000000000000000000	4.00000000000000000000	4.00000000000000000000	4.00000000000000000000	4.00000000000000000000	4.00000000000000000000	4.00000000000000000000	4.00000000000000000000	4.00000000000000000000	4.00000000000000000000	4.00000000000000000000	4.00000000000000000000	4.00000000000000000000	4.00000000000000000000	4.00000000000000000000	4.00000000000000000000
32.00000000000000000000	0.00000000000000000000	4176.92285156250000000000	4196.41015625000000000000	4162.56396484375000000000	4222.56396484375000000000	4190.25634765625000000000	4191.28173828125000000000	4197.43603515625000000000	4188.71777343750000000000	4184.61523437500000000000	4155.38427734375000000000	4197.43603515625000000000	4225.12792968750000000000	4214.87158203125000000000	4196.41015625000000000000	0.00000000000000000000	10248.00000000000000000000	10228.00000000000000000000	0.00000000000000000000	0.00000000000000000000	0.00000000000000000000	626.00000000000000000000	715.00000000000000000000	4.00000000000000000000	4.00000000000000000000	4.00000000000000000000	4.00000000000000000000	4.00000000000000000000	4.00000000000000000000	4.00000000000000000000	4.00000000000000000000	4.00000000000000000000	4.00000000000000000000	4.00000000000000000000	4.00000000000000000000	4.00000000000000000000	4.00000000000000000000	4.00000000000000000000	4.00000000000000000000
33.00000000000000000000	0.00000000000000000000	4194.35888671875000000000	4163.07666015625000000000	4175.89746093750000000000	4200.00000000000000000000	4158.46142578125000000000	4170.76904296875000000000	4174.35888671875000000000	4166.66650390625000000000	4163.58984375000000000000	4131.28173828125000000000	4201.02539062500000000000	4218.46142578125000000000	4193.84619140625000000000	4189.74365234375000000000	0.00000000000000000000	10249.00000000000000000000	10227.00000000000000000000	0.00000000000000000000	0.00000000000000000000	0.00000000000000000000	626.00000000000000000000	723.00000000000000000000	4.00000000000000000000	4.00000000000000000000	4.00000000000000000000	4.00000000000000000000	4.00000000000000000000	4.00000000000000000000	4.00000000000000000000	4.00000000000000000000	4.00000000000000000000	4.00000000000000000000	4.00000000000000000000	4.00000000000000000000	4.00000000000000000000	4.00000000000000000000	4.00000000000000000000	4.00000000000000000000
34.00000000000000000000	0.00000000000000000000	4168.71777343750000000000	4164.61523437500000000000	4164.10253906250000000000	4204.61523437500000000000	4188.20507812500000000000	4193.33300781250000000000	4202.05126953125000000000	4204.61523437500000000000	4207.69238281250000000000	4158.46142578125000000000	4200.00000000000000000000	4216.41015625000000000000	4201.53857421875000000000	4184.61523437500000000000	0.00000000000000000000	10249.00000000000000000000	10227.00000000000000000000	0.00000000000000000000	0.00000000000000000000	0.00000000000000000000	626.00000000000000000000	732.00000000000000000000	4.00000000000000000000	4.00000000000000000000	4.00000000000000000000	4.00000000000000000000	4.00000000000000000000	4.00000000000000000000	4.00000000000000000000	4.00000000000000000000	4.00000000000000000000	4.00000000000000000000	4.00000000000000000000	4.00000000000000000000	4.00000000000000000000	4.00000000000000000000	4.00000000000000000000	4.00000000000000000000
35.00000000000000000000	0.00000000000000000000	4176.41015625000000000000	4162.05126953125000000000	4177.94873046875000000000	4208.71777343750000000000	4171.79492187500000000000	4179.48730468750000000000	4194.87158203125000000000	4197.43603515625000000000	4203.58984375000000000000	4156.41015625000000000000	4177.94873046875000000000	4213.33300781250000000000	4178.97412109375000000000	4165.12792968750000000000	0.00000000000000000000	10248.00000000000000000000	10227.00000000000000000000	0.00000000000000000000	0.00000000000000000000	0.00000000000000000000	626.00000000000000000000	740.00000000000000000000	4.00000000000000000000	4.00000000000000000000	4.00000000000000000000	4.00000000000000000000	4.00000000000000000000	4.00000000000000000000	4.00000000000000000000	4.00000000000000000000	4.00000000000000000000	4.00000000000000000000	4.00000000000000000000	4.00000000000000000000	4.00000000000000000000	4.00000000000000000000	4.00000000000000000000	4.00000000000000000000
36.00000000000000000000	0.00000000000000000000	4183.07666015625000000000	4165.12792968750000000000	4173.33300781250000000000	4200.51269531250000000000	4172.82031250000000000000	4188.20507812500000000000	4198.97412109375000000000	4185.12792968750000000000	4194.35888671875000000000	4158.97412109375000000000	4174.35888671875000000000	4221.02539062500000000000	4184.61523437500000000000	4183.58984375000000000000	0.00000000000000000000	10248.00000000000000000000	10227.00000000000000000000	0.00000000000000000000	0.00000000000000000000	0.00000000000000000000	626.00000000000000000000	747.00000000000000000000	4.00000000000000000000	4.00000000000000000000	4.00000000000000000000	4.00000000000000000000	4.00000000000000000000	4.00000000000000000000	4.00000000000000000000	4.00000000000000000000	4.00000000000000000000	4.00000000000000000000	4.00000000000000000000	4.00000000000000000000	4.00000000000000000000	4.00000000000000000000	4.00000000000000000000	4.00000000000000000000
37.00000000000000000000	0.00000000000000000000	4184.10253906250000000000	4157.94873046875000000000	4167.69238281250000000000	4197.94873046875000000000	4186.15380859375000000000	4195.89746093750000000000	4196.92285156250000000000	4176.41015625000000000000	4182.56396484375000000000	4155.38427734375000000000	4176.92285156250000000000	4225.12792968750000000000	4188.20507812500000000000	4182.05126953125000000000	0.00000000000000000000	10248.00000000000000000000	10226.00000000000000000000	0.00000000000000000000	0.00000000000000000000	0.00000000000000000000	626.00000000000000000000	756.00000000000000000000	4.00000000000000000000	4.00000000000000000000	4.00000000000000000000	4.00000000000000000000	4.00000000000000000000	4.00000000000000000000	4.00000000000000000000	4.00000000000000000000	4.00000000000000000000	4.00000000000000000000	4.00000000000000000000	4.00000000000000000000	4.00000000000000000000	4.00000000000000000000	4.00000000000000000000	4.00000000000000000000
38.00000000000000000000	0.00000000000000000000	4201.53857421875000000000	4162.56396484375000000000	4184.10253906250000000000	4203.58984375000000000000	4182.05126953125000000000	4181.02539062500000000000	4181.53857421875000000000	4170.25634765625000000000	4170.25634765625000000000	4148.71777343750000000000	4193.33300781250000000000	4231.28173828125000000000	4187.69238281250000000000	4173.84619140625000000000	0.00000000000000000000	10248.00000000000000000000	10226.00000000000000000000	0.00000000000000000000	0.00000000000000000000	0.00000000000000000000	626.00000000000000000000	764.00000000000000000000	4.00000000000000000000	4.00000000000000000000	4.00000000000000000000	4.00000000000000000000	4.00000000000000000000	4.00000000000000000000	4.00000000000000000000	4.00000000000000000000	4.00000000000000000000	4.00000000000000000000	4.00000000000000000000	4.00000000000000000000	4.00000000000000000000	4.00000000000000000000	4.00000000000000000000	4.00000000000000000000
39.00000000000000000000	0.00000000000000000000	4180.51269531250000000000	4191.79492187500000000000	4165.12792968750000000000	4206.66650390625000000000	4188.71777343750000000000	4184.10253906250000000000	4196.92285156250000000000	4204.61523437500000000000	4209.23046875000000000000	4177.43603515625000000000	4211.28173828125000000000	4248.20507812500000000000	4223.07666015625000000000	4202.05126953125000000000	0.00000000000000000000	10247.00000000000000000000	10225.00000000000000000000	0.00000000000000000000	0.00000000000000000000	0.00000000000000000000	626.00000000000000000000	771.00000000000000000000	4.00000000000000000000	4.00000000000000000000	4.00000000000000000000	4.00000000000000000000	4.00000000000000000000	4.00000000000000000000	4.00000000000000000000	4.00000000000000000000	4.00000000000000000000	4.00000000000000000000	4.00000000000000000000	4.00000000000000000000	4.00000000000000000000	4.00000000000000000000	4.00000000000000000000	4.00000000000000000000
40.00000000000000000000	0.00000000000000000000	4187.17919921875000000000	4175.38427734375000000000	4174.35888671875000000000	4196.92285156250000000000	4154.87158203125000000000	4153.33300781250000000000	4171.79492187500000000000	4182.56396484375000000000	4190.25634765625000000000	4154.35888671875000000000	4182.56396484375000000000	4236.41015625000000000000	4192.30761718750000000000	4185.12792968750000000000	0.00000000000000000000	10247.00000000000000000000	10225.00000000000000000000	0.00000000000000000000	0.00000000000000000000	0.00000000000000000000	626.00000000000000000000	779.00000000000000000000	4.00000000000000000000	4.00000000000000000000	4.00000000000000000000	4.00000000000000000000	4.00000000000000000000	4.00000000000000000000	4.00000000000000000000	4.00000000000000000000	4.00000000000000000000	4.00000000000000000000	4.00000000000000000000	4.00000000000000000000	4.00000000000000000000	4.00000000000000000000	4.00000000000000000000	4.00000000000000000000
41.00000000000000000000	0.00000000000000000000	4194.87158203125000000000	4185.64111328125000000000	4180.00000000000000000000	4204.10253906250000000000	4171.28173828125000000000	4168.20507812500000000000	4184.10253906250000000000	4176.92285156250000000000	4176.92285156250000000000	4160.51269531250000000000	4189.23046875000000000000	4242.56396484375000000000	4183.07666015625000000000	4194.87158203125000000000	0.00000000000000000000	10247.00000000000000000000	10226.00000000000000000000	0.00000000000000000000	0.00000000000000000000	0.00000000000000000000	626.00000000000000000000	787.00000000000000000000	4.00000000000000000000	4.00000000000000000000	4.00000000000000000000	4.00000000000000000000	4.00000000000000000000	4.00000000000000000000	4.00000000000000000000	4.00000000000000000000	4.00000000000000000000	4.00000000000000000000	4.00000000000000000000	4.00000000000000000000	4.00000000000000000000	4.00000000000000000000	4.00000000000000000000	4.00000000000000000000
42.00000000000000000000	0.00000000000000000000	4191.79492187500000000000	4186.15380859375000000000	4173.33300781250000000000	4203.58984375000000000000	4195.38427734375000000000	4187.17919921875000000000	4200.51269531250000000000	4188.71777343750000000000	4184.10253906250000000000	4178.97412109375000000000	4184.10253906250000000000	4250.25634765625000000000	4195.89746093750000000000	4209.23046875000000000000	0.00000000000000000000	10247.00000000000000000000	10226.00000000000000000000	0.00000000000000000000	0.00000000000000000000	0.00000000000000000000	626.00000000000000000000	795.00000000000000000000	4.00000000000000000000	4.00000000000000000000	4.00000000000000000000	4.00000000000000000000	4.00000000000000000000	4.00000000000000000000	4.00000000000000000000	4.00000000000000000000	4.00000000000000000000	4.00000000000000000000	4.00000000000000000000	4.00000000000000000000	4.00000000000000000000	4.00000000000000000000	4.00000000000000000000	4.00000000000000000000
43.00000000000000000000	0.00000000000000000000	4204.61523437500000000000	4163.58984375000000000000	4182.05126953125000000000	4196.41015625000000000000	4182.56396484375000000000	4172.82031250000000000000	4185.12792968750000000000	4172.82031250000000000000	4170.25634765625000000000	4149.74365234375000000000	4158.46142578125000000000	4222.56396484375000000000	4175.38427734375000000000	4184.10253906250000000000	0.00000000000000000000	10246.00000000000000000000	10227.00000000000000000000	0.00000000000000000000	0.00000000000000000000	0.00000000000000000000	626.00000000000000000000	802.00000000000000000000	4.00000000000000000000	4.00000000000000000000	4.00000000000000000000	4.00000000000000000000	4.00000000000000000000	4.00000000000000000000	4.00000000000000000000	4.00000000000000000000	4.00000000000000000000	4.00000000000000000000	4.00000000000000000000	4.00000000000000000000	4.00000000000000000000	4.00000000000000000000	4.00000000000000000000	4.00000000000000000000
44.00000000000000000000	0.00000000000000000000	4175.38427734375000000000	4175.89746093750000000000	4161.02539062500000000000	4204.10253906250000000000	4192.82031250000000000000	4188.71777343750000000000	4201.02539062500000000000	4192.82031250000000000000	4189.23046875000000000000	4160.51269531250000000000	4211.28173828125000000000	4218.97412109375000000000	4191.28173828125000000000	4193.33300781250000000000	0.00000000000000000000	10246.00000000000000000000	10227.00000000000000000000	0.00000000000000000000	0.00000000000000000000	0.00000000000000000000	626.00000000000000000000	810.00000000000000000000	4.00000000000000000000	4.00000000000000000000	4.00000000000000000000	4.00000000000000000000	4.00000000000000000000	4.00000000000000000000	4.00000000000000000000	4.00000000000000000000	4.00000000000000000000	4.00000000000000000000	4.00000000000000000000	4.00000000000000000000	4.00000000000000000000	4.00000000000000000000	4.00000000000000000000	4.00000000000000000000
45.00000000000000000000	0.00000000000000000000	4176.92285156250000000000	4143.07666015625000000000	4167.69238281250000000000	4188.71777343750000000000	4157.43603515625000000000	4163.58984375000000000000	4178.46142578125000000000	4184.61523437500000000000	4176.41015625000000000000	4156.41015625000000000000	4210.25634765625000000000	4227.69238281250000000000	4186.66650390625000000000	4182.05126953125000000000	0.00000000000000000000	10244.00000000000000000000	10227.00000000000000000000	0.00000000000000000000	0.00000000000000000000	0.00000000000000000000	626.00000000000000000000	819.00000000000000000000	4.00000000000000000000	4.00000000000000000000	4.00000000000000000000	4.00000000000000000000	4.00000000000000000000	4.00000000000000000000	4.00000000000000000000	4.00000000000000000000	4.00000000000000000000	4.00000000000000000000	4.00000000000000000000	4.00000000000000000000	4.00000000000000000000	4.00000000000000000000	4.00000000000000000000	4.00000000000000000000
46.00000000000000000000	0.00000000000000000000	4188.71777343750000000000	4149.74365234375000000000	4171.79492187500000000000	4182.56396484375000000000	4161.02539062500000000000	4164.61523437500000000000	4192.82031250000000000000	4196.92285156250000000000	4187.17919921875000000000	4166.66650390625000000000	4155.89746093750000000000	4240.00000000000000000000	4191.79492187500000000000	4182.05126953125000000000	0.00000000000000000000	10244.00000000000000000000	10227.00000000000000000000	0.00000000000000000000	0.00000000000000000000	0.00000000000000000000	626.00000000000000000000	827.00000000000000000000	4.00000000000000000000	4.00000000000000000000	4.00000000000000000000	4.00000000000000000000	4.00000000000000000000	4.00000000000000000000	4.00000000000000000000	4.00000000000000000000	4.00000000000000000000	4.00000000000000000000	4.00000000000000000000	4.00000000000000000000	4.00000000000000000000	4.00000000000000000000	4.00000000000000000000	4.00000000000000000000
47.00000000000000000000	0.00000000000000000000	4176.41015625000000000000	4178.97412109375000000000	4165.12792968750000000000	4190.25634765625000000000	4188.71777343750000000000	4183.07666015625000000000	4219.48730468750000000000	4213.84619140625000000000	4201.02539062500000000000	4183.07666015625000000000	4158.97412109375000000000	4237.94873046875000000000	4188.71777343750000000000	4188.71777343750000000000	0.00000000000000000000	10243.00000000000000000000	10226.00000000000000000000	0.00000000000000000000	0.00000000000000000000	0.00000000000000000000	626.00000000000000000000	834.00000000000000000000	4.00000000000000000000	4.00000000000000000000	4.00000000000000000000	4.00000000000000000000	4.00000000000000000000	4.00000000000000000000	4.00000000000000000000	4.00000000000000000000	4.00000000000000000000	4.00000000000000000000	4.00000000000000000000	4.00000000000000000000	4.00000000000000000000	4.00000000000000000000	4.00000000000000000000	4.00000000000000000000
48.00000000000000000000	0.00000000000000000000	4191.28173828125000000000	4160.51269531250000000000	4185.12792968750000000000	4185.64111328125000000000	4170.25634765625000000000	4174.87158203125000000000	4200.00000000000000000000	4190.76904296875000000000	4175.89746093750000000000	4164.61523437500000000000	4183.58984375000000000000	4217.43603515625000000000	4167.17919921875000000000	4172.30761718750000000000	0.00000000000000000000	10243.00000000000000000000	10226.00000000000000000000	0.00000000000000000000	0.00000000000000000000	0.00000000000000000000	626.00000000000000000000	842.00000000000000000000	4.00000000000000000000	4.00000000000000000000	4.00000000000000000000	4.00000000000000000000	4.00000000000000000000	4.00000000000000000000	4.00000000000000000000	4.00000000000000000000	4.00000000000000000000	4.00000000000000000000	4.00000000000000000000	4.00000000000000000000	4.00000000000000000000	4.00000000000000000000	4.00000000000000000000	4.00000000000000000000
49.00000000000000000000	0.00000000000000000000	4179.48730468750000000000	4171.28173828125000000000	4166.66650390625000000000	4190.76904296875000000000	4186.15380859375000000000	4196.41015625000000000000	4213.33300781250000000000	4207.69238281250000000000	4196.41015625000000000000	4184.10253906250000000000	4206.15380859375000000000	4223.58984375000000000000	4198.46142578125000000000	4194.35888671875000000000	0.00000000000000000000	10244.00000000000000000000	10226.00000000000000000000	0.00000000000000000000	0.00000000000000000000	0.00000000000000000000	626.00000000000000000000	850.00000000000000000000	4.00000000000000000000	4.00000000000000000000	4.00000000000000000000	4.00000000000000000000	4.00000000000000000000	4.00000000000000000000	4.00000000000000000000	4.00000000000000000000	4.00000000000000000000	4.00000000000000000000	4.00000000000000000000	4.00000000000000000000	4.00000000000000000000	4.00000000000000000000	4.00000000000000000000	4.00000000000000000000
50.00000000000000000000	0.00000000000000000000	4174.35888671875000000000	4153.84619140625000000000	4163.07666015625000000000	4185.12792968750000000000	4174.35888671875000000000	4174.35888671875000000000	4190.76904296875000000000	4187.17919921875000000000	4180.51269531250000000000	4164.61523437500000000000	4192.82031250000000000000	4217.43603515625000000000	4184.10253906250000000000	4184.61523437500000000000	0.00000000000000000000	10244.00000000000000000000	10226.00000000000000000000	0.00000000000000000000	0.00000000000000000000	0.00000000000000000000	626.00000000000000000000	858.00000000000000000000	4.00000000000000000000	4.00000000000000000000	4.00000000000000000000	4.00000000000000000000	4.00000000000000000000	4.00000000000000000000	4.00000000000000000000	4.00000000000000000000	4.00000000000000000000	4.00000000000000000000	4.00000000000000000000	4.00000000000000000000	4.00000000000000000000	4.00000000000000000000	4.00000000000000000000	4.00000000000000000000
51.00000000000000000000	0.00000000000000000000	4171.28173828125000000000	4155.89746093750000000000	4167.69238281250000000000	4184.10253906250000000000	4175.38427734375000000000	4171.79492187500000000000	4181.53857421875000000000	4173.33300781250000000000	4165.12792968750000000000	4144.10253906250000000000	4171.79492187500000000000	4211.28173828125000000000	4169.74365234375000000000	4169.74365234375000000000	0.00000000000000000000	10248.00000000000000000000	10228.00000000000000000000	0.00000000000000000000	0.00000000000000000000	0.00000000000000000000	626.00000000000000000000	867.00000000000000000000	4.00000000000000000000	4.00000000000000000000	4.00000000000000000000	4.00000000000000000000	4.00000000000000000000	4.00000000000000000000	4.00000000000000000000	4.00000000000000000000	4.00000000000000000000	4.00000000000000000000	4.00000000000000000000	4.00000000000000000000	4.00000000000000000000	4.00000000000000000000	4.00000000000000000000	4.00000000000000000000
52.00000000000000000000	0.00000000000000000000	4163.58984375000000000000	4175.89746093750000000000	4162.05126953125000000000	4186.15380859375000000000	4190.25634765625000000000	4192.30761718750000000000	4198.46142578125000000000	4189.74365234375000000000	4183.58984375000000000000	4165.64111328125000000000	4156.41015625000000000000	4229.74365234375000000000	4176.41015625000000000000	4173.33300781250000000000	0.00000000000000000000	10248.00000000000000000000	10228.00000000000000000000	0.00000000000000000000	0.00000000000000000000	0.00000000000000000000	626.00000000000000000000	874.00000000000000000000	4.00000000000000000000	4.00000000000000000000	4.00000000000000000000	4.00000000000000000000	4.00000000000000000000	4.00000000000000000000	4.00000000000000000000	4.00000000000000000000	4.00000000000000000000	4.00000000000000000000	4.00000000000000000000	4.00000000000000000000	4.00000000000000000000	4.00000000000000000000	4.00000000000000000000	4.00000000000000000000
53.00000000000000000000	0.00000000000000000000	4194.35888671875000000000	4158.97412109375000000000	4185.64111328125000000000	4182.56396484375000000000	4171.79492187500000000000	4170.25634765625000000000	4182.56396484375000000000	4171.28173828125000000000	4171.79492187500000000000	4164.10253906250000000000	4160.00000000000000000000	4236.92285156250000000000	4152.82031250000000000000	4166.15380859375000000000	0.00000000000000000000	10248.00000000000000000000	10230.00000000000000000000	0.00000000000000000000	0.00000000000000000000	0.00000000000000000000	626.00000000000000000000	882.00000000000000000000	4.00000000000000000000	4.00000000000000000000	4.00000000000000000000	4.00000000000000000000	4.00000000000000000000	4.00000000000000000000	4.00000000000000000000	4.00000000000000000000	4.00000000000000000000	4.00000000000000000000	4.00000000000000000000	4.00000000000000000000	4.00000000000000000000	4.00000000000000000000	4.00000000000000000000	4.00000000000000000000
54.00000000000000000000	0.00000000000000000000	4187.17919921875000000000	4175.89746093750000000000	4172.82031250000000000000	4192.82031250000000000000	4193.84619140625000000000	4180.51269531250000000000	4193.84619140625000000000	4175.38427734375000000000	4184.10253906250000000000	4177.43603515625000000000	4198.46142578125000000000	4239.48730468750000000000	4178.46142578125000000000	4188.71777343750000000000	0.00000000000000000000	10248.00000000000000000000	10230.00000000000000000000	0.00000000000000000000	0.00000000000000000000	0.00000000000000000000	626.00000000000000000000	890.00000000000000000000	4.00000000000000000000	4.00000000000000000000	4.00000000000000000000	4.00000000000000000000	4.00000000000000000000	4.00000000000000000000	4.00000000000000000000	4.00000000000000000000	4.00000000000000000000	4.00000000000000000000	4.00000000000000000000	4.00000000000000000000	4.00000000000000000000	4.00000000000000000000	4.00000000000000000000	4.00000000000000000000
55.00000000000000000000	0.00000000000000000000	4181.53857421875000000000	4163.07666015625000000000	4167.17919921875000000000	4181.53857421875000000000	4176.92285156250000000000	4170.76904296875000000000	4175.38427734375000000000	4158.46142578125000000000	4167.17919921875000000000	4158.46142578125000000000	4183.07666015625000000000	4234.35888671875000000000	4177.43603515625000000000	4175.89746093750000000000	0.00000000000000000000	10247.00000000000000000000	10231.00000000000000000000	0.00000000000000000000	0.00000000000000000000	0.00000000000000000000	626.00000000000000000000	897.00000000000000000000	4.00000000000000000000	4.00000000000000000000	4.00000000000000000000	4.00000000000000000000	4.00000000000000000000	4.00000000000000000000	4.00000000000000000000	4.00000000000000000000	4.00000000000000000000	4.00000000000000000000	4.00000000000000000000	4.00000000000000000000	4.00000000000000000000	4.00000000000000000000	4.00000000000000000000	4.00000000000000000000
56.00000000000000000000	0.00000000000000000000	4182.56396484375000000000	4155.38427734375000000000	4173.33300781250000000000	4176.41015625000000000000	4163.07666015625000000000	4168.20507812500000000000	4171.79492187500000000000	4163.07666015625000000000	4161.53857421875000000000	4148.71777343750000000000	4184.10253906250000000000	4238.97412109375000000000	4170.76904296875000000000	4177.43603515625000000000	0.00000000000000000000	10247.00000000000000000000	10231.00000000000000000000	0.00000000000000000000	0.00000000000000000000	0.00000000000000000000	626.00000000000000000000	904.00000000000000000000	4.00000000000000000000	4.00000000000000000000	4.00000000000000000000	4.00000000000000000000	4.00000000000000000000	4.00000000000000000000	4.00000000000000000000	4.00000000000000000000	4.00000000000000000000	4.00000000000000000000	4.00000000000000000000	4.00000000000000000000	4.00000000000000000000	4.00000000000000000000	4.00000000000000000000	4.00000000000000000000
57.00000000000000000000	0.00000000000000000000	4161.02539062500000000000	4166.15380859375000000000	4162.56396484375000000000	4188.20507812500000000000	4183.07666015625000000000	4184.10253906250000000000	4195.38427734375000000000	4194.87158203125000000000	4187.17919921875000000000	4170.25634765625000000000	4201.53857421875000000000	4244.61523437500000000000	4188.71777343750000000000	4203.58984375000000000000	0.00000000000000000000	10247.00000000000000000000	10231.00000000000000000000	0.00000000000000000000	0.00000000000000000000	0.00000000000000000000	626.00000000000000000000	912.00000000000000000000	4.00000000000000000000	4.00000000000000000000	4.00000000000000000000	4.00000000000000000000	4.00000000000000000000	4.00000000000000000000	4.00000000000000000000	4.00000000000000000000	4.00000000000000000000	4.00000000000000000000	4.00000000000000000000	4.00000000000000000000	4.00000000000000000000	4.00000000000000000000	4.00000000000000000000	4.00000000000000000000
58.00000000000000000000	0.00000000000000000000	4182.05126953125000000000	4151.79492187500000000000	4178.46142578125000000000	4185.12792968750000000000	4169.74365234375000000000	4171.28173828125000000000	4177.43603515625000000000	4174.87158203125000000000	4172.82031250000000000000	4157.94873046875000000000	4159.48730468750000000000	4228.71777343750000000000	4162.05126953125000000000	4182.05126953125000000000	0.00000000000000000000	10247.00000000000000000000	10231.00000000000000000000	0.00000000000000000000	0.00000000000000000000	0.00000000000000000000	626.00000000000000000000	920.00000000000000000000	4.00000000000000000000	4.00000000000000000000	4.00000000000000000000	4.00000000000000000000	4.00000000000000000000	4.00000000000000000000	4.00000000000000000000	4.00000000000000000000	4.00000000000000000000	4.00000000000000000000	4.00000000000000000000	4.00000000000000000000	4.00000000000000000000	4.00000000000000000000	4.00000000000000000000	4.00000000000000000000
59.00000000000000000000	0.00000000000000000000	4185.12792968750000000000	4189.23046875000000000000	4166.66650390625000000000	4193.84619140625000000000	4196.41015625000000000000	4197.94873046875000000000	4191.28173828125000000000	4185.64111328125000000000	4191.79492187500000000000	4179.48730468750000000000	4177.43603515625000000000	4228.20507812500000000000	4174.35888671875000000000	4182.05126953125000000000	0.00000000000000000000	10250.00000000000000000000	10230.00000000000000000000	0.00000000000000000000	0.00000000000000000000	0.00000000000000000000	626.00000000000000000000	928.00000000000000000000	4.00000000000000000000	4.00000000000000000000	4.00000000000000000000	4.00000000000000000000	4.00000000000000000000	4.00000000000000000000	4.00000000000000000000	4.00000000000000000000	4.00000000000000000000	4.00000000000000000000	4.00000000000000000000	4.00000000000000000000	4.00000000000000000000	4.00000000000000000000	4.00000000000000000000	4.00000000000000000000
60.00000000000000000000	0.00000000000000000000	4186.66650390625000000000	4181.53857421875000000000	4169.74365234375000000000	4185.12792968750000000000	4187.69238281250000000000	4190.25634765625000000000	4183.58984375000000000000	4177.43603515625000000000	4182.05126953125000000000	4174.87158203125000000000	4190.25634765625000000000	4220.51269531250000000000	4170.76904296875000000000	4166.66650390625000000000	0.00000000000000000000	10250.00000000000000000000	10230.00000000000000000000	0.00000000000000000000	0.00000000000000000000	0.00000000000000000000	626.00000000000000000000	936.00000000000000000000	4.00000000000000000000	4.00000000000000000000	4.00000000000000000000	4.00000000000000000000	4.00000000000000000000	4.00000000000000000000	4.00000000000000000000	4.00000000000000000000	4.00000000000000000000	4.00000000000000000000	4.00000000000000000000	4.00000000000000000000	4.00000000000000000000	4.00000000000000000000	4.00000000000000000000	4.00000000000000000000
61.00000000000000000000	0.00000000000000000000	4188.20507812500000000000	4144.61523437500000000000	4174.87158203125000000000	4172.82031250000000000000	4154.35888671875000000000	4165.12792968750000000000	4167.69238281250000000000	4158.46142578125000000000	4164.61523437500000000000	4154.87158203125000000000	4158.97412109375000000000	4211.28173828125000000000	4162.05126953125000000000	4162.05126953125000000000	0.00000000000000000000	10250.00000000000000000000	10230.00000000000000000000	0.00000000000000000000	0.00000000000000000000	0.00000000000000000000	626.00000000000000000000	944.00000000000000000000	4.00000000000000000000	4.00000000000000000000	4.00000000000000000000	4.00000000000000000000	4.00000000000000000000	4.00000000000000000000	4.00000000000000000000	4.00000000000000000000	4.00000000000000000000	4.00000000000000000000	4.00000000000000000000	4.00000000000000000000	4.00000000000000000000	4.00000000000000000000	4.00000000000000000000	4.00000000000000000000
62.00000000000000000000	0.00000000000000000000	4166.66650390625000000000	4154.87158203125000000000	4154.35888671875000000000	4182.56396484375000000000	4166.66650390625000000000	4168.20507812500000000000	4177.94873046875000000000	4177.94873046875000000000	4187.17919921875000000000	4166.66650390625000000000	4183.07666015625000000000	4224.61523437500000000000	4186.15380859375000000000	4193.33300781250000000000	0.00000000000000000000	10250.00000000000000000000	10230.00000000000000000000	0.00000000000000000000	0.00000000000000000000	0.00000000000000000000	626.00000000000000000000	952.00000000000000000000	4.00000000000000000000	4.00000000000000000000	4.00000000000000000000	4.00000000000000000000	4.00000000000000000000	4.00000000000000000000	4.00000000000000000000	4.00000000000000000000	4.00000000000000000000	4.00000000000000000000	4.00000000000000000000	4.00000000000000000000	4.00000000000000000000	4.00000000000000000000	4.00000000000000000000	4.00000000000000000000
63.00000000000000000000	0.00000000000000000000	4188.20507812500000000000	4143.07666015625000000000	4176.41015625000000000000	4172.30761718750000000000	4160.51269531250000000000	4153.33300781250000000000	4162.56396484375000000000	4168.71777343750000000000	4164.10253906250000000000	4148.20507812500000000000	4184.61523437500000000000	4233.33300781250000000000	4164.61523437500000000000	4187.69238281250000000000	0.00000000000000000000	10248.00000000000000000000	10229.00000000000000000000	0.00000000000000000000	0.00000000000000000000	0.00000000000000000000	626.00000000000000000000	961.00000000000000000000	4.00000000000000000000	4.00000000000000000000	4.00000000000000000000	4.00000000000000000000	4.00000000000000000000	4.00000000000000000000	4.00000000000000000000	4.00000000000000000000	4.00000000000000000000	4.00000000000000000000	4.00000000000000000000	4.00000000000000000000	4.00000000000000000000	4.00000000000000000000	4.00000000000000000000	4.00000000000000000000
64.00000000000000000000	0.00000000000000000000	4187.17919921875000000000	4158.46142578125000000000	4174.87158203125000000000	4173.33300781250000000000	4180.00000000000000000000	4187.17919921875000000000	4190.25634765625000000000	4182.05126953125000000000	4177.43603515625000000000	4168.71777343750000000000	4162.05126953125000000000	4251.79492187500000000000	4178.46142578125000000000	4191.28173828125000000000	1061.00000000000000000000	10248.00000000000000000000	10229.00000000000000000000	0.00000000000000000000	0.00000000000000000000	0.00000000000000000000	626.00000000000000000000	968.00000000000000000000	4.00000000000000000000	4.00000000000000000000	4.00000000000000000000	4.00000000000000000000	4.00000000000000000000	4.00000000000000000000	4.00000000000000000000	4.00000000000000000000	4.00000000000000000000	4.00000000000000000000	4.00000000000000000000	4.00000000000000000000	4.00000000000000000000	4.00000000000000000000	4.00000000000000000000	4.00000000000000000000
65.00000000000000000000	0.00000000000000000000	4183.58984375000000000000	4168.71777343750000000000	4174.35888671875000000000	4191.79492187500000000000	4186.66650390625000000000	4194.87158203125000000000	4197.43603515625000000000	4178.97412109375000000000	4192.82031250000000000000	4182.56396484375000000000	4170.25634765625000000000	4255.89746093750000000000	4188.71777343750000000000	4180.51269531250000000000	2149.00000000000000000000	10248.00000000000000000000	10228.00000000000000000000	0.00000000000000000000	0.00000000000000000000	0.00000000000000000000	626.00000000000000000000	976.00000000000000000000	4.00000000000000000000	4.00000000000000000000	4.00000000000000000000	4.00000000000000000000	4.00000000000000000000	4.00000000000000000000	4.00000000000000000000	4.00000000000000000000	4.00000000000000000000	4.00000000000000000000	4.00000000000000000000	4.00000000000000000000	4.00000000000000000000	4.00000000000000000000	4.00000000000000000000	4.00000000000000000000
66.00000000000000000000	0.00000000000000000000	4196.92285156250000000000	4171.28173828125000000000	4184.61523437500000000000	4195.38427734375000000000	4184.61523437500000000000	4177.43603515625000000000	4185.64111328125000000000	4171.79492187500000000000	4186.15380859375000000000	4174.87158203125000000000	4203.07666015625000000000	4250.25634765625000000000	4193.33300781250000000000	4172.30761718750000000000	1440.00000000000000000000	10248.00000000000000000000	10228.00000000000000000000	0.00000000000000000000	0.00000000000000000000	0.00000000000000000000	626.00000000000000000000	984.00000000000000000000	4.00000000000000000000	4.00000000000000000000	4.00000000000000000000	4.00000000000000000000	4.00000000000000000000	4.00000000000000000000	4.00000000000000000000	4.00000000000000000000	4.00000000000000000000	4.00000000000000000000	4.00000000000000000000	4.00000000000000000000	4.00000000000000000000	4.00000000000000000000	4.00000000000000000000	4.00000000000000000000
67.00000000000000000000	0.00000000000000000000	4178.97412109375000000000	4193.33300781250000000000	4164.10253906250000000000	4194.35888671875000000000	4193.84619140625000000000	4190.76904296875000000000	4197.43603515625000000000	4196.92285156250000000000	4201.53857421875000000000	4196.41015625000000000000	4217.43603515625000000000	4256.41015625000000000000	4218.97412109375000000000	4196.41015625000000000000	3469.00000000000000000000	10244.00000000000000000000	10227.00000000000000000000	0.00000000000000000000	0.00000000000000000000	0.00000000000000000000	626.00000000000000000000	991.00000000000000000000	4.00000000000000000000	4.00000000000000000000	4.00000000000000000000	4.00000000000000000000	4.00000000000000000000	4.00000000000000000000	4.00000000000000000000	4.00000000000000000000	4.00000000000000000000	4.00000000000000000000	4.00000000000000000000	4.00000000000000000000	4.00000000000000000000	4.00000000000000000000	4.00000000000000000000	4.00000000000000000000
68.00000000000000000000	0.00000000000000000000	4186.66650390625000000000	4177.94873046875000000000	4174.87158203125000000000	4195.38427734375000000000	4160.00000000000000000000	4168.71777343750000000000	4168.71777343750000000000	4171.28173828125000000000	4177.43603515625000000000	4170.76904296875000000000	4176.41015625000000000000	4244.61523437500000000000	4182.56396484375000000000	4187.17919921875000000000	3534.00000000000000000000	10244.00000000000000000000	10227.00000000000000000000	0.00000000000000000000	0.00000000000000000000	0.00000000000000000000	626.00000000000000000000	999.00000000000000000000	4.00000000000000000000	4.00000000000000000000	4.00000000000000000000	4.00000000000000000000	4.00000000000000000000	4.00000000000000000000	4.00000000000000000000	4.00000000000000000000	4.00000000000000000000	4.00000000000000000000	4.00000000000000000000	4.00000000000000000000	4.00000000000000000000	4.00000000000000000000	4.00000000000000000000	4.00000000000000000000
69.00000000000000000000	0.00000000000000000000	4175.89746093750000000000	4174.87158203125000000000	4170.25634765625000000000	4195.89746093750000000000	4172.30761718750000000000	4176.41015625000000000000	4178.46142578125000000000	4172.82031250000000000000	4181.53857421875000000000	4160.00000000000000000000	4164.10253906250000000000	4234.35888671875000000000	4169.74365234375000000000	4180.00000000000000000000	3409.00000000000000000000	10245.00000000000000000000	10227.00000000000000000000	0.00000000000000000000	0.00000000000000000000	0.00000000000000000000	627.00000000000000000000	7.00000000000000000000	4.00000000000000000000	4.00000000000000000000	4.00000000000000000000	4.00000000000000000000	4.00000000000000000000	4.00000000000000000000	4.00000000000000000000	4.00000000000000000000	4.00000000000000000000	4.00000000000000000000	4.00000000000000000000	4.00000000000000000000	4.00000000000000000000	4.00000000000000000000	4.00000000000000000000	4.00000000000000000000
70.00000000000000000000	0.00000000000000000000	4175.38427734375000000000	4157.43603515625000000000	4170.25634765625000000000	4177.43603515625000000000	4178.97412109375000000000	4184.10253906250000000000	4185.64111328125000000000	4181.02539062500000000000	4188.71777343750000000000	4175.38427734375000000000	4172.30761718750000000000	4233.84619140625000000000	4173.84619140625000000000	4171.28173828125000000000	3458.00000000000000000000	10245.00000000000000000000	10227.00000000000000000000	0.00000000000000000000	0.00000000000000000000	0.00000000000000000000	627.00000000000000000000	15.00000000000000000000	4.00000000000000000000	4.00000000000000000000	4.00000000000000000000	4.00000000000000000000	4.00000000000000000000	4.00000000000000000000	4.00000000000000000000	4.00000000000000000000	4.00000000000000000000	4.00000000000000000000	4.00000000000000000000	4.00000000000000000000	4.00000000000000000000	4.00000000000000000000	4.00000000000000000000	4.00000000000000000000
71.00000000000000000000	0.00000000000000000000	4207.69238281250000000000	4163.58984375000000000000	4185.12792968750000000000	4180.51269531250000000000	4176.92285156250000000000	4179.48730468750000000000	4171.28173828125000000000	4169.23046875000000000000	4180.00000000000000000000	4183.58984375000000000000	4185.64111328125000000000	4238.46142578125000000000	4176.92285156250000000000	4184.61523437500000000000	3378.00000000000000000000	10245.00000000000000000000	10228.00000000000000000000	0.00000000000000000000	0.00000000000000000000	0.00000000000000000000	627.00000000000000000000	22.00000000000000000000	4.00000000000000000000	4.00000000000000000000	4.00000000000000000000	4.00000000000000000000	4.00000000000000000000	4.00000000000000000000	4.00000000000000000000	4.00000000000000000000	4.00000000000000000000	4.00000000000000000000	4.00000000000000000000	4.00000000000000000000	4.00000000000000000000	4.00000000000000000000	4.00000000000000000000	4.00000000000000000000
72.00000000000000000000	0.00000000000000000000	4189.74365234375000000000	4198.46142578125000000000	4161.53857421875000000000	4195.89746093750000000000	4208.20507812500000000000	4197.94873046875000000000	4185.12792968750000000000	4180.51269531250000000000	4193.84619140625000000000	4190.25634765625000000000	4208.71777343750000000000	4236.92285156250000000000	4205.12792968750000000000	4207.17919921875000000000	3424.00000000000000000000	10245.00000000000000000000	10228.00000000000000000000	0.00000000000000000000	0.00000000000000000000	0.00000000000000000000	627.00000000000000000000	30.00000000000000000000	4.00000000000000000000	4.00000000000000000000	4.00000000000000000000	4.00000000000000000000	4.00000000000000000000	4.00000000000000000000	4.00000000000000000000	4.00000000000000000000	4.00000000000000000000	4.00000000000000000000	4.00000000000000000000	4.00000000000000000000	4.00000000000000000000	4.00000000000000000000	4.00000000000000000000	4.00000000000000000000
73.00000000000000000000	0.00000000000000000000	4187.17919921875000000000	4156.41015625000000000000	4167.69238281250000000000	4178.46142578125000000000	4179.48730468750000000000	4170.25634765625000000000	4165.12792968750000000000	4156.41015625000000000000	4170.76904296875000000000	4162.56396484375000000000	4186.66650390625000000000	4214.35888671875000000000	4186.15380859375000000000	4169.23046875000000000000	3086.00000000000000000000	10245.00000000000000000000	10229.00000000000000000000	0.00000000000000000000	0.00000000000000000000	0.00000000000000000000	627.00000000000000000000	38.00000000000000000000	4.00000000000000000000	4.00000000000000000000	4.00000000000000000000	4.00000000000000000000	4.00000000000000000000	4.00000000000000000000	4.00000000000000000000	4.00000000000000000000	4.00000000000000000000	4.00000000000000000000	4.00000000000000000000	4.00000000000000000000	4.00000000000000000000	4.00000000000000000000	4.00000000000000000000	4.00000000000000000000
74.00000000000000000000	0.00000000000000000000	4187.17919921875000000000	4157.94873046875000000000	4170.76904296875000000000	4180.51269531250000000000	4182.56396484375000000000	4175.38427734375000000000	4178.46142578125000000000	4171.79492187500000000000	4189.23046875000000000000	4185.12792968750000000000	4189.74365234375000000000	4226.15380859375000000000	4194.87158203125000000000	4180.00000000000000000000	3513.00000000000000000000	10245.00000000000000000000	10229.00000000000000000000	0.00000000000000000000	0.00000000000000000000	0.00000000000000000000	627.00000000000000000000	47.00000000000000000000	4.00000000000000000000	4.00000000000000000000	4.00000000000000000000	4.00000000000000000000	4.00000000000000000000	4.00000000000000000000	4.00000000000000000000	4.00000000000000000000	4.00000000000000000000	4.00000000000000000000	4.00000000000000000000	4.00000000000000000000	4.00000000000000000000	4.00000000000000000000	4.00000000000000000000	4.00000000000000000000
75.00000000000000000000	0.00000000000000000000	4181.53857421875000000000	4174.87158203125000000000	4168.71777343750000000000	4188.20507812500000000000	4186.66650390625000000000	4178.46142578125000000000	4185.12792968750000000000	4185.64111328125000000000	4200.00000000000000000000	4193.84619140625000000000	4185.12792968750000000000	4249.74365234375000000000	4198.97412109375000000000	4196.41015625000000000000	3314.00000000000000000000	10246.00000000000000000000	10228.00000000000000000000	0.00000000000000000000	0.00000000000000000000	0.00000000000000000000	627.00000000000000000000	54.00000000000000000000	4.00000000000000000000	4.00000000000000000000	4.00000000000000000000	4.00000000000000000000	4.00000000000000000000	4.00000000000000000000	4.00000000000000000000	4.00000000000000000000	4.00000000000000000000	4.00000000000000000000	4.00000000000000000000	4.00000000000000000000	4.00000000000000000000	4.00000000000000000000	4.00000000000000000000	4.00000000000000000000
76.00000000000000000000	0.00000000000000000000	4193.33300781250000000000	4160.51269531250000000000	4181.53857421875000000000	4184.61523437500000000000	4165.12792968750000000000	4161.53857421875000000000	4165.64111328125000000000	4163.58984375000000000000	4170.76904296875000000000	4167.69238281250000000000	4174.87158203125000000000	4248.20507812500000000000	4177.43603515625000000000	4174.87158203125000000000	2543.00000000000000000000	10246.00000000000000000000	10228.00000000000000000000	0.00000000000000000000	0.00000000000000000000	0.00000000000000000000	627.00000000000000000000	62.00000000000000000000	4.00000000000000000000	4.00000000000000000000	4.00000000000000000000	4.00000000000000000000	4.00000000000000000000	4.00000000000000000000	4.00000000000000000000	4.00000000000000000000	4.00000000000000000000	4.00000000000000000000	4.00000000000000000000	4.00000000000000000000	4.00000000000000000000	4.00000000000000000000	4.00000000000000000000	4.00000000000000000000
77.00000000000000000000	0.00000000000000000000	4183.07666015625000000000	4203.07666015625000000000	4167.17919921875000000000	4198.97412109375000000000	4202.05126953125000000000	4195.89746093750000000000	4190.76904296875000000000	4182.05126953125000000000	4196.41015625000000000000	4199.48730468750000000000	4212.82031250000000000000	4260.00000000000000000000	4206.15380859375000000000	4205.64111328125000000000	2467.00000000000000000000	10247.00000000000000000000	10228.00000000000000000000	0.00000000000000000000	0.00000000000000000000	0.00000000000000000000	627.00000000000000000000	71.00000000000000000000	4.00000000000000000000	4.00000000000000000000	4.00000000000000000000	4.00000000000000000000	4.00000000000000000000	4.00000000000000000000	4.00000000000000000000	4.00000000000000000000	4.00000000000000000000	4.00000000000000000000	4.00000000000000000000	4.00000000000000000000	4.00000000000000000000	4.00000000000000000000	4.00000000000000000000	4.00000000000000000000
78.00000000000000000000	0.00000000000000000000	4201.53857421875000000000	4206.66650390625000000000	4182.56396484375000000000	4195.38427734375000000000	4197.94873046875000000000	4188.20507812500000000000	4181.02539062500000000000	4172.82031250000000000000	4190.76904296875000000000	4186.15380859375000000000	4203.07666015625000000000	4262.05126953125000000000	4198.97412109375000000000	4209.74365234375000000000	3513.00000000000000000000	10247.00000000000000000000	10228.00000000000000000000	0.00000000000000000000	0.00000000000000000000	0.00000000000000000000	627.00000000000000000000	79.00000000000000000000	4.00000000000000000000	4.00000000000000000000	4.00000000000000000000	4.00000000000000000000	4.00000000000000000000	4.00000000000000000000	4.00000000000000000000	4.00000000000000000000	4.00000000000000000000	4.00000000000000000000	4.00000000000000000000	4.00000000000000000000	4.00000000000000000000	4.00000000000000000000	4.00000000000000000000	4.00000000000000000000
79.00000000000000000000	0.00000000000000000000	4196.92285156250000000000	4188.71777343750000000000	4177.94873046875000000000	4190.76904296875000000000	4192.82031250000000000000	4181.02539062500000000000	4182.56396484375000000000	4180.51269531250000000000	4191.79492187500000000000	4175.89746093750000000000	4197.94873046875000000000	4255.38427734375000000000	4204.61523437500000000000	4204.61523437500000000000	3314.00000000000000000000	10247.00000000000000000000	10229.00000000000000000000	0.00000000000000000000	0.00000000000000000000	0.00000000000000000000	627.00000000000000000000	87.00000000000000000000	4.00000000000000000000	4.00000000000000000000	4.00000000000000000000	4.00000000000000000000	4.00000000000000000000	4.00000000000000000000	4.00000000000000000000	4.00000000000000000000	4.00000000000000000000	4.00000000000000000000	4.00000000000000000000	4.00000000000000000000	4.00000000000000000000	4.00000000000000000000	4.00000000000000000000	4.00000000000000000000
80.00000000000000000000	0.00000000000000000000	4176.92285156250000000000	4181.53857421875000000000	4164.10253906250000000000	4198.46142578125000000000	4197.43603515625000000000	4185.12792968750000000000	4190.25634765625000000000	4200.00000000000000000000	4211.79492187500000000000	4201.53857421875000000000	4210.76904296875000000000	4257.43603515625000000000	4222.05126953125000000000	4211.79492187500000000000	2543.00000000000000000000	10247.00000000000000000000	10229.00000000000000000000	0.00000000000000000000	0.00000000000000000000	0.00000000000000000000	627.00000000000000000000	96.00000000000000000000	4.00000000000000000000	4.00000000000000000000	4.00000000000000000000	4.00000000000000000000	4.00000000000000000000	4.00000000000000000000	4.00000000000000000000	4.00000000000000000000	4.00000000000000000000	4.00000000000000000000	4.00000000000000000000	4.00000000000000000000	4.00000000000000000000	4.00000000000000000000	4.00000000000000000000	4.00000000000000000000
81.00000000000000000000	0.00000000000000000000	4195.89746093750000000000	4172.30761718750000000000	4187.17919921875000000000	4197.94873046875000000000	4176.92285156250000000000	4175.38427734375000000000	4177.94873046875000000000	4185.12792968750000000000	4198.46142578125000000000	4194.87158203125000000000	4197.94873046875000000000	4250.76904296875000000000	4205.12792968750000000000	4191.28173828125000000000	2467.00000000000000000000	10247.00000000000000000000	10227.00000000000000000000	0.00000000000000000000	0.00000000000000000000	0.00000000000000000000	627.00000000000000000000	104.00000000000000000000	4.00000000000000000000	4.00000000000000000000	4.00000000000000000000	4.00000000000000000000	4.00000000000000000000	4.00000000000000000000	4.00000000000000000000	4.00000000000000000000	4.00000000000000000000	4.00000000000000000000	4.00000000000000000000	4.00000000000000000000	4.00000000000000000000	4.00000000000000000000	4.00000000000000000000	4.00000000000000000000
82.00000000000000000000	0.00000000000000000000	4189.23046875000000000000	4196.92285156250000000000	4174.35888671875000000000	4198.46142578125000000000	4193.84619140625000000000	4193.33300781250000000000	4203.58984375000000000000	4194.87158203125000000000	4205.64111328125000000000	4202.56396484375000000000	4209.23046875000000000000	4250.76904296875000000000	4211.79492187500000000000	4191.28173828125000000000	3513.00000000000000000000	10247.00000000000000000000	10227.00000000000000000000	0.00000000000000000000	0.00000000000000000000	0.00000000000000000000	627.00000000000000000000	111.00000000000000000000	4.00000000000000000000	4.00000000000000000000	4.00000000000000000000	4.00000000000000000000	4.00000000000000000000	4.00000000000000000000	4.00000000000000000000	4.00000000000000000000	4.00000000000000000000	4.00000000000000000000	4.00000000000000000000	4.00000000000000000000	4.00000000000000000000	4.00000000000000000000	4.00000000000000000000	4.00000000000000000000
83.00000000000000000000	0.00000000000000000000	4200.00000000000000000000	4188.20507812500000000000	4175.89746093750000000000	4192.30761718750000000000	4183.58984375000000000000	4176.92285156250000000000	4187.69238281250000000000	4172.30761718750000000000	4180.51269531250000000000	4188.71777343750000000000	4206.15380859375000000000	4245.12792968750000000000	4187.17919921875000000000	4200.00000000000000000000	3314.00000000000000000000	10248.00000000000000000000	10227.00000000000000000000	0.00000000000000000000	0.00000000000000000000	0.00000000000000000000	627.00000000000000000000	119.00000000000000000000	4.00000000000000000000	4.00000000000000000000	4.00000000000000000000	4.00000000000000000000	4.00000000000000000000	4.00000000000000000000	4.00000000000000000000	4.00000000000000000000	4.00000000000000000000	4.00000000000000000000	4.00000000000000000000	4.00000000000000000000	4.00000000000000000000	4.00000000000000000000	4.00000000000000000000	4.00000000000000000000
84.00000000000000000000	0.00000000000000000000	4196.41015625000000000000	4179.48730468750000000000	4173.33300781250000000000	4187.69238281250000000000	4176.41015625000000000000	4178.97412109375000000000	4178.46142578125000000000	4164.10253906250000000000	4173.33300781250000000000	4181.02539062500000000000	4200.51269531250000000000	4233.33300781250000000000	4190.76904296875000000000	4220.51269531250000000000	2543.00000000000000000000	10248.00000000000000000000	10227.00000000000000000000	0.00000000000000000000	0.00000000000000000000	0.00000000000000000000	627.00000000000000000000	126.00000000000000000000	4.00000000000000000000	4.00000000000000000000	4.00000000000000000000	4.00000000000000000000	4.00000000000000000000	4.00000000000000000000	4.00000000000000000000	4.00000000000000000000	4.00000000000000000000	4.00000000000000000000	4.00000000000000000000	4.00000000000000000000	4.00000000000000000000	4.00000000000000000000	4.00000000000000000000	4.00000000000000000000
85.00000000000000000000	0.00000000000000000000	4173.33300781250000000000	4172.82031250000000000000	4159.48730468750000000000	4185.64111328125000000000	4180.00000000000000000000	4187.17919921875000000000	4183.07666015625000000000	4181.02539062500000000000	4192.82031250000000000000	4181.02539062500000000000	4197.43603515625000000000	4225.64111328125000000000	4207.17919921875000000000	4209.74365234375000000000	2467.00000000000000000000	10249.00000000000000000000	10227.00000000000000000000	0.00000000000000000000	0.00000000000000000000	0.00000000000000000000	627.00000000000000000000	134.00000000000000000000	4.00000000000000000000	4.00000000000000000000	4.00000000000000000000	4.00000000000000000000	4.00000000000000000000	4.00000000000000000000	4.00000000000000000000	4.00000000000000000000	4.00000000000000000000	4.00000000000000000000	4.00000000000000000000	4.00000000000000000000	4.00000000000000000000	4.00000000000000000000	4.00000000000000000000	4.00000000000000000000
86.00000000000000000000	0.00000000000000000000	4196.41015625000000000000	4163.58984375000000000000	4181.53857421875000000000	4194.35888671875000000000	4177.94873046875000000000	4170.25634765625000000000	4171.28173828125000000000	4176.92285156250000000000	4185.64111328125000000000	4166.66650390625000000000	4185.64111328125000000000	4231.28173828125000000000	4190.25634765625000000000	4185.64111328125000000000	3513.00000000000000000000	10249.00000000000000000000	10227.00000000000000000000	0.00000000000000000000	0.00000000000000000000	0.00000000000000000000	627.00000000000000000000	142.00000000000000000000	4.00000000000000000000	4.00000000000000000000	4.00000000000000000000	4.00000000000000000000	4.00000000000000000000	4.00000000000000000000	4.00000000000000000000	4.00000000000000000000	4.00000000000000000000	4.00000000000000000000	4.00000000000000000000	4.00000000000000000000	4.00000000000000000000	4.00000000000000000000	4.00000000000000000000	4.00000000000000000000
87.00000000000000000000	0.00000000000000000000	4186.66650390625000000000	4201.02539062500000000000	4172.82031250000000000000	4206.66650390625000000000	4203.58984375000000000000	4196.41015625000000000000	4202.56396484375000000000	4203.07666015625000000000	4211.28173828125000000000	4198.97412109375000000000	4213.84619140625000000000	4253.84619140625000000000	4211.28173828125000000000	4208.71777343750000000000	3314.00000000000000000000	10250.00000000000000000000	10227.00000000000000000000	0.00000000000000000000	0.00000000000000000000	0.00000000000000000000	627.00000000000000000000	150.00000000000000000000	4.00000000000000000000	4.00000000000000000000	4.00000000000000000000	4.00000000000000000000	4.00000000000000000000	4.00000000000000000000	4.00000000000000000000	4.00000000000000000000	4.00000000000000000000	4.00000000000000000000	4.00000000000000000000	4.00000000000000000000	4.00000000000000000000	4.00000000000000000000	4.00000000000000000000	4.00000000000000000000
88.00000000000000000000	0.00000000000000000000	4185.64111328125000000000	4180.51269531250000000000	4173.33300781250000000000	4184.10253906250000000000	4173.33300781250000000000	4180.00000000000000000000	4187.17919921875000000000	4183.58984375000000000000	4197.94873046875000000000	4193.33300781250000000000	4210.25634765625000000000	4241.02539062500000000000	4193.84619140625000000000	4181.53857421875000000000	2543.00000000000000000000	10250.00000000000000000000	10227.00000000000000000000	0.00000000000000000000	0.00000000000000000000	0.00000000000000000000	627.00000000000000000000	158.00000000000000000000	4.00000000000000000000	4.00000000000000000000	4.00000000000000000000	4.00000000000000000000	4.00000000000000000000	4.00000000000000000000	4.00000000000000000000	4.00000000000000000000	4.00000000000000000000	4.00000000000000000000	4.00000000000000000000	4.00000000000000000000	4.00000000000000000000	4.00000000000000000000	4.00000000000000000000	4.00000000000000000000
89.00000000000000000000	0.00000000000000000000	4196.41015625000000000000	4163.07666015625000000000	4171.28173828125000000000	4179.48730468750000000000	4173.33300781250000000000	4173.33300781250000000000	4175.89746093750000000000	4167.17919921875000000000	4186.15380859375000000000	4181.02539062500000000000	4178.97412109375000000000	4231.28173828125000000000	4177.94873046875000000000	4177.43603515625000000000	2467.00000000000000000000	10247.00000000000000000000	10227.00000000000000000000	0.00000000000000000000	0.00000000000000000000	0.00000000000000000000	627.00000000000000000000	166.00000000000000000000	4.00000000000000000000	4.00000000000000000000	4.00000000000000000000	4.00000000000000000000	4.00000000000000000000	4.00000000000000000000	4.00000000000000000000	4.00000000000000000000	4.00000000000000000000	4.00000000000000000000	4.00000000000000000000	4.00000000000000000000	4.00000000000000000000	4.00000000000000000000	4.00000000000000000000	4.00000000000000000000
90.00000000000000000000	0.00000000000000000000	4181.02539062500000000000	4177.43603515625000000000	4154.35888671875000000000	4192.82031250000000000000	4197.94873046875000000000	4197.43603515625000000000	4191.28173828125000000000	4182.05126953125000000000	4193.84619140625000000000	4185.12792968750000000000	4177.43603515625000000000	4244.10253906250000000000	4188.71777343750000000000	4211.28173828125000000000	3513.00000000000000000000	10247.00000000000000000000	10227.00000000000000000000	0.00000000000000000000	0.00000000000000000000	0.00000000000000000000	627.00000000000000000000	175.00000000000000000000	4.00000000000000000000	4.00000000000000000000	4.00000000000000000000	4.00000000000000000000	4.00000000000000000000	4.00000000000000000000	4.00000000000000000000	4.00000000000000000000	4.00000000000000000000	4.00000000000000000000	4.00000000000000000000	4.00000000000000000000	4.00000000000000000000	4.00000000000000000000	4.00000000000000000000	4.00000000000000000000
91.00000000000000000000	0.00000000000000000000	4193.33300781250000000000	4163.07666015625000000000	4172.82031250000000000000	4190.76904296875000000000	4165.12792968750000000000	4180.51269531250000000000	4172.30761718750000000000	4163.07666015625000000000	4166.15380859375000000000	4152.82031250000000000000	4199.48730468750000000000	4241.53857421875000000000	4180.00000000000000000000	4189.74365234375000000000	3314.00000000000000000000	10247.00000000000000000000	10228.00000000000000000000	0.00000000000000000000	0.00000000000000000000	0.00000000000000000000	627.00000000000000000000	182.00000000000000000000	4.00000000000000000000	4.00000000000000000000	4.00000000000000000000	4.00000000000000000000	4.00000000000000000000	4.00000000000000000000	4.00000000000000000000	4.00000000000000000000	4.00000000000000000000	4.00000000000000000000	4.00000000000000000000	4.00000000000000000000	4.00000000000000000000	4.00000000000000000000	4.00000000000000000000	4.00000000000000000000
92.00000000000000000000	0.00000000000000000000	4184.61523437500000000000	4178.46142578125000000000	4169.23046875000000000000	4199.48730468750000000000	4184.61523437500000000000	4192.82031250000000000000	4197.94873046875000000000	4191.28173828125000000000	4193.84619140625000000000	4174.35888671875000000000	4224.10253906250000000000	4258.46142578125000000000	4209.23046875000000000000	4193.33300781250000000000	2543.00000000000000000000	10247.00000000000000000000	10228.00000000000000000000	0.00000000000000000000	0.00000000000000000000	0.00000000000000000000	627.00000000000000000000	189.00000000000000000000	4.00000000000000000000	4.00000000000000000000	4.00000000000000000000	4.00000000000000000000	4.00000000000000000000	4.00000000000000000000	4.00000000000000000000	4.00000000000000000000	4.00000000000000000000	4.00000000000000000000	4.00000000000000000000	4.00000000000000000000	4.00000000000000000000	4.00000000000000000000	4.00000000000000000000	4.00000000000000000000
93.00000000000000000000	0.00000000000000000000	4186.66650390625000000000	4162.56396484375000000000	4174.87158203125000000000	4188.71777343750000000000	4183.07666015625000000000	4183.07666015625000000000	4201.02539062500000000000	4199.48730468750000000000	4201.53857421875000000000	4193.84619140625000000000	4190.25634765625000000000	4263.07666015625000000000	4196.92285156250000000000	4193.84619140625000000000	2467.00000000000000000000	10247.00000000000000000000	10230.00000000000000000000	0.00000000000000000000	0.00000000000000000000	0.00000000000000000000	627.00000000000000000000	197.00000000000000000000	4.00000000000000000000	4.00000000000000000000	4.00000000000000000000	4.00000000000000000000	4.00000000000000000000	4.00000000000000000000	4.00000000000000000000	4.00000000000000000000	4.00000000000000000000	4.00000000000000000000	4.00000000000000000000	4.00000000000000000000	4.00000000000000000000	4.00000000000000000000	4.00000000000000000000	4.00000000000000000000
94.00000000000000000000	0.00000000000000000000	4198.97412109375000000000	4159.48730468750000000000	4177.94873046875000000000	4185.12792968750000000000	4174.35888671875000000000	4180.51269531250000000000	4194.87158203125000000000	4191.28173828125000000000	4189.23046875000000000000	4193.84619140625000000000	4187.69238281250000000000	4249.23046875000000000000	4178.46142578125000000000	4192.82031250000000000000	3513.00000000000000000000	10247.00000000000000000000	10230.00000000000000000000	0.00000000000000000000	0.00000000000000000000	0.00000000000000000000	627.00000000000000000000	204.00000000000000000000	4.00000000000000000000	4.00000000000000000000	4.00000000000000000000	4.00000000000000000000	4.00000000000000000000	4.00000000000000000000	4.00000000000000000000	4.00000000000000000000	4.00000000000000000000	4.00000000000000000000	4.00000000000000000000	4.00000000000000000000	4.00000000000000000000	4.00000000000000000000	4.00000000000000000000	4.00000000000000000000
95.00000000000000000000	0.00000000000000000000	4182.56396484375000000000	4190.25634765625000000000	4161.02539062500000000000	4209.23046875000000000000	4208.71777343750000000000	4202.05126953125000000000	4209.74365234375000000000	4204.10253906250000000000	4203.07666015625000000000	4206.15380859375000000000	4220.00000000000000000000	4249.23046875000000000000	4207.17919921875000000000	4211.79492187500000000000	3314.00000000000000000000	10248.00000000000000000000	10230.00000000000000000000	0.00000000000000000000	0.00000000000000000000	0.00000000000000000000	627.00000000000000000000	212.00000000000000000000	4.00000000000000000000	4.00000000000000000000	4.00000000000000000000	4.00000000000000000000	4.00000000000000000000	4.00000000000000000000	4.00000000000000000000	4.00000000000000000000	4.00000000000000000000	4.00000000000000000000	4.00000000000000000000	4.00000000000000000000	4.00000000000000000000	4.00000000000000000000	4.00000000000000000000	4.00000000000000000000
96.00000000000000000000	0.00000000000000000000	4189.74365234375000000000	4181.53857421875000000000	4177.43603515625000000000	4200.00000000000000000000	4189.74365234375000000000	4173.33300781250000000000	4185.12792968750000000000	4179.48730468750000000000	4176.92285156250000000000	4178.46142578125000000000	4199.48730468750000000000	4243.07666015625000000000	4201.53857421875000000000	4205.12792968750000000000	2543.00000000000000000000	10248.00000000000000000000	10230.00000000000000000000	0.00000000000000000000	0.00000000000000000000	0.00000000000000000000	627.00000000000000000000	220.00000000000000000000	4.00000000000000000000	4.00000000000000000000	4.00000000000000000000	4.00000000000000000000	4.00000000000000000000	4.00000000000000000000	4.00000000000000000000	4.00000000000000000000	4.00000000000000000000	4.00000000000000000000	4.00000000000000000000	4.00000000000000000000	4.00000000000000000000	4.00000000000000000000	4.00000000000000000000	4.00000000000000000000
97.00000000000000000000	0.00000000000000000000	4178.97412109375000000000	4192.30761718750000000000	4168.20507812500000000000	4190.76904296875000000000	4180.00000000000000000000	4177.94873046875000000000	4196.92285156250000000000	4195.89746093750000000000	4190.76904296875000000000	4184.10253906250000000000	4203.58984375000000000000	4247.17919921875000000000	4209.23046875000000000000	4211.79492187500000000000	2467.00000000000000000000	10249.00000000000000000000	10231.00000000000000000000	0.00000000000000000000	0.00000000000000000000	0.00000000000000000000	627.00000000000000000000	228.00000000000000000000	4.00000000000000000000	4.00000000000000000000	4.00000000000000000000	4.00000000000000000000	4.00000000000000000000	4.00000000000000000000	4.00000000000000000000	4.00000000000000000000	4.00000000000000000000	4.00000000000000000000	4.00000000000000000000	4.00000000000000000000	4.00000000000000000000	4.00000000000000000000	4.00000000000000000000	4.00000000000000000000
98.00000000000000000000	0.00000000000000000000	4178.46142578125000000000	4167.17919921875000000000	4170.76904296875000000000	4194.35888671875000000000	4177.43603515625000000000	4180.00000000000000000000	4198.46142578125000000000	4206.66650390625000000000	4205.12792968750000000000	4186.15380859375000000000	4208.71777343750000000000	4245.64111328125000000000	4200.51269531250000000000	4190.76904296875000000000	3513.00000000000000000000	10249.00000000000000000000	10231.00000000000000000000	0.00000000000000000000	0.00000000000000000000	0.00000000000000000000	627.00000000000000000000	237.00000000000000000000	4.00000000000000000000	4.00000000000000000000	4.00000000000000000000	4.00000000000000000000	4.00000000000000000000	4.00000000000000000000	4.00000000000000000000	4.00000000000000000000	4.00000000000000000000	4.00000000000000000000	4.00000000000000000000	4.00000000000000000000	4.00000000000000000000	4.00000000000000000000	4.00000000000000000000	4.00000000000000000000
99.00000000000000000000	0.00000000000000000000	4189.23046875000000000000	4150.76904296875000000000	4181.53857421875000000000	4182.05126953125000000000	4178.46142578125000000000	4183.58984375000000000000	4195.38427734375000000000	4194.87158203125000000000	4193.84619140625000000000	4182.05126953125000000000	4196.92285156250000000000	4244.61523437500000000000	4194.35888671875000000000	4181.53857421875000000000	3314.00000000000000000000	10249.00000000000000000000	10231.00000000000000000000	0.00000000000000000000	0.00000000000000000000	0.00000000000000000000	627.00000000000000000000	245.00000000000000000000	4.00000000000000000000	4.00000000000000000000	4.00000000000000000000	4.00000000000000000000	4.00000000000000000000	4.00000000000000000000	4.00000000000000000000	4.00000000000000000000	4.00000000000000000000	4.00000000000000000000	4.00000000000000000000	4.00000000000000000000	4.00000000000000000000	4.00000000000000000000	4.00000000000000000000	4.00000000000000000000
100.00000000000000000000	0.00000000000000000000	4173.33300781250000000000	4188.20507812500000000000	4164.61523437500000000000	4174.35888671875000000000	4188.71777343750000000000	4203.07666015625000000000	4214.35888671875000000000	4197.94873046875000000000	4193.84619140625000000000	4204.61523437500000000000	4215.89746093750000000000	4252.82031250000000000000	4207.69238281250000000000	4208.71777343750000000000	2543.00000000000000000000	10249.00000000000000000000	10231.00000000000000000000	0.00000000000000000000	0.00000000000000000000	0.00000000000000000000	627.00000000000000000000	252.00000000000000000000	4.00000000000000000000	4.00000000000000000000	4.00000000000000000000	4.00000000000000000000	4.00000000000000000000	4.00000000000000000000	4.00000000000000000000	4.00000000000000000000	4.00000000000000000000	4.00000000000000000000	4.00000000000000000000	4.00000000000000000000	4.00000000000000000000	4.00000000000000000000	4.00000000000000000000	4.00000000000000000000
101.00000000000000000000	0.00000000000000000000	4192.30761718750000000000	4176.92285156250000000000	4183.07666015625000000000	4185.64111328125000000000	4174.35888671875000000000	4181.53857421875000000000	4195.89746093750000000000	4175.38427734375000000000	4174.35888671875000000000	4188.20507812500000000000	4224.61523437500000000000	4234.35888671875000000000	4189.23046875000000000000	4193.33300781250000000000	2467.00000000000000000000	10247.00000000000000000000	10231.00000000000000000000	0.00000000000000000000	0.00000000000000000000	0.00000000000000000000	627.00000000000000000000	261.00000000000000000000	4.00000000000000000000	4.00000000000000000000	4.00000000000000000000	4.00000000000000000000	4.00000000000000000000	4.00000000000000000000	4.00000000000000000000	4.00000000000000000000	4.00000000000000000000	4.00000000000000000000	4.00000000000000000000	4.00000000000000000000	4.00000000000000000000	4.00000000000000000000	4.00000000000000000000	4.00000000000000000000
102.00000000000000000000	0.00000000000000000000	4185.64111328125000000000	4174.35888671875000000000	4175.38427734375000000000	4206.15380859375000000000	4202.05126953125000000000	4197.43603515625000000000	4204.61523437500000000000	4193.33300781250000000000	4198.46142578125000000000	4196.92285156250000000000	4220.51269531250000000000	4229.74365234375000000000	4221.02539062500000000000	4206.66650390625000000000	3513.00000000000000000000	10247.00000000000000000000	10231.00000000000000000000	0.00000000000000000000	0.00000000000000000000	0.00000000000000000000	627.00000000000000000000	269.00000000000000000000	4.00000000000000000000	4.00000000000000000000	4.00000000000000000000	4.00000000000000000000	4.00000000000000000000	4.00000000000000000000	4.00000000000000000000	4.00000000000000000000	4.00000000000000000000	4.00000000000000000000	4.00000000000000000000	4.00000000000000000000	4.00000000000000000000	4.00000000000000000000	4.00000000000000000000	4.00000000000000000000
103.00000000000000000000	0.00000000000000000000	4173.33300781250000000000	4170.76904296875000000000	4163.58984375000000000000	4198.46142578125000000000	4191.28173828125000000000	4191.79492187500000000000	4190.25634765625000000000	4194.35888671875000000000	4195.38427734375000000000	4195.38427734375000000000	4191.79492187500000000000	4236.92285156250000000000	4221.53857421875000000000	4216.41015625000000000000	3314.00000000000000000000	10249.00000000000000000000	10229.00000000000000000000	0.00000000000000000000	0.00000000000000000000	0.00000000000000000000	627.00000000000000000000	276.00000000000000000000	4.00000000000000000000	4.00000000000000000000	4.00000000000000000000	4.00000000000000000000	4.00000000000000000000	4.00000000000000000000	4.00000000000000000000	4.00000000000000000000	4.00000000000000000000	4.00000000000000000000	4.00000000000000000000	4.00000000000000000000	4.00000000000000000000	4.00000000000000000000	4.00000000000000000000	4.00000000000000000000
104.00000000000000000000	0.00000000000000000000	4191.28173828125000000000	4175.89746093750000000000	4176.41015625000000000000	4194.35888671875000000000	4172.82031250000000000000	4177.43603515625000000000	4177.43603515625000000000	4176.41015625000000000000	4176.92285156250000000000	4176.41015625000000000000	4184.61523437500000000000	4228.71777343750000000000	4188.20507812500000000000	4197.43603515625000000000	2543.00000000000000000000	10249.00000000000000000000	10229.00000000000000000000	0.00000000000000000000	0.00000000000000000000	0.00000000000000000000	627.00000000000000000000	284.00000000000000000000	4.00000000000000000000	4.00000000000000000000	4.00000000000000000000	4.00000000000000000000	4.00000000000000000000	4.00000000000000000000	4.00000000000000000000	4.00000000000000000000	4.00000000000000000000	4.00000000000000000000	4.00000000000000000000	4.00000000000000000000	4.00000000000000000000	4.00000000000000000000	4.00000000000000000000	4.00000000000000000000
105.00000000000000000000	0.00000000000000000000	4182.56396484375000000000	4200.51269531250000000000	4168.20507812500000000000	4206.15380859375000000000	4204.10253906250000000000	4201.53857421875000000000	4207.17919921875000000000	4191.28173828125000000000	4202.56396484375000000000	4189.23046875000000000000	4218.97412109375000000000	4227.17919921875000000000	4196.92285156250000000000	4194.87158203125000000000	2467.00000000000000000000	10250.00000000000000000000	10229.00000000000000000000	0.00000000000000000000	0.00000000000000000000	0.00000000000000000000	627.00000000000000000000	292.00000000000000000000	4.00000000000000000000	4.00000000000000000000	4.00000000000000000000	4.00000000000000000000	4.00000000000000000000	4.00000000000000000000	4.00000000000000000000	4.00000000000000000000	4.00000000000000000000	4.00000000000000000000	4.00000000000000000000	4.00000000000000000000	4.00000000000000000000	4.00000000000000000000	4.00000000000000000000	4.00000000000000000000
106.00000000000000000000	0.00000000000000000000	4197.43603515625000000000	4168.71777343750000000000	4182.56396484375000000000	4187.17919921875000000000	4178.97412109375000000000	4182.56396484375000000000	4184.61523437500000000000	4165.64111328125000000000	4174.87158203125000000000	4170.25634765625000000000	4211.28173828125000000000	4226.15380859375000000000	4175.38427734375000000000	4174.35888671875000000000	3513.00000000000000000000	10250.00000000000000000000	10229.00000000000000000000	0.00000000000000000000	0.00000000000000000000	0.00000000000000000000	627.00000000000000000000	299.00000000000000000000	4.00000000000000000000	4.00000000000000000000	4.00000000000000000000	4.00000000000000000000	4.00000000000000000000	4.00000000000000000000	4.00000000000000000000	4.00000000000000000000	4.00000000000000000000	4.00000000000000000000	4.00000000000000000000	4.00000000000000000000	4.00000000000000000000	4.00000000000000000000	4.00000000000000000000	4.00000000000000000000
107.00000000000000000000	0.00000000000000000000	4197.43603515625000000000	4184.61523437500000000000	4176.41015625000000000000	4191.79492187500000000000	4193.84619140625000000000	4197.43603515625000000000	4193.33300781250000000000	4185.64111328125000000000	4191.28173828125000000000	4192.82031250000000000000	4212.82031250000000000000	4241.02539062500000000000	4202.05126953125000000000	4194.87158203125000000000	3314.00000000000000000000	10251.00000000000000000000	10228.00000000000000000000	0.00000000000000000000	0.00000000000000000000	0.00000000000000000000	627.00000000000000000000	306.00000000000000000000	4.00000000000000000000	4.00000000000000000000	4.00000000000000000000	4.00000000000000000000	4.00000000000000000000	4.00000000000000000000	4.00000000000000000000	4.00000000000000000000	4.00000000000000000000	4.00000000000000000000	4.00000000000000000000	4.00000000000000000000	4.00000000000000000000	4.00000000000000000000	4.00000000000000000000	4.00000000000000000000
108.00000000000000000000	0.00000000000000000000	4191.28173828125000000000	4201.53857421875000000000	4166.66650390625000000000	4214.35888671875000000000	4213.33300781250000000000	4207.17919921875000000000	4200.51269531250000000000	4209.74365234375000000000	4214.87158203125000000000	4209.23046875000000000000	4197.43603515625000000000	4258.97412109375000000000	4216.41015625000000000000	4215.89746093750000000000	2543.00000000000000000000	10251.00000000000000000000	10228.00000000000000000000	0.00000000000000000000	0.00000000000000000000	0.00000000000000000000	627.00000000000000000000	314.00000000000000000000	4.00000000000000000000	4.00000000000000000000	4.00000000000000000000	4.00000000000000000000	4.00000000000000000000	4.00000000000000000000	4.00000000000000000000	4.00000000000000000000	4.00000000000000000000	4.00000000000000000000	4.00000000000000000000	4.00000000000000000000	4.00000000000000000000	4.00000000000000000000	4.00000000000000000000	4.00000000000000000000
109.00000000000000000000	0.00000000000000000000	4200.00000000000000000000	4169.23046875000000000000	4181.02539062500000000000	4211.79492187500000000000	4186.15380859375000000000	4182.56396484375000000000	4183.07666015625000000000	4190.25634765625000000000	4190.25634765625000000000	4188.71777343750000000000	4183.58984375000000000000	4265.12792968750000000000	4183.58984375000000000000	4213.84619140625000000000	2467.00000000000000000000	10250.00000000000000000000	10229.00000000000000000000	0.00000000000000000000	0.00000000000000000000	0.00000000000000000000	627.00000000000000000000	322.00000000000000000000	4.00000000000000000000	4.00000000000000000000	4.00000000000000000000	4.00000000000000000000	4.00000000000000000000	4.00000000000000000000	4.00000000000000000000	4.00000000000000000000	4.00000000000000000000	4.00000000000000000000	4.00000000000000000000	4.00000000000000000000	4.00000000000000000000	4.00000000000000000000	4.00000000000000000000	4.00000000000000000000
110.00000000000000000000	0.00000000000000000000	4178.97412109375000000000	4173.33300781250000000000	4170.76904296875000000000	4197.43603515625000000000	4196.41015625000000000000	4195.38427734375000000000	4207.17919921875000000000	4211.28173828125000000000	4213.33300781250000000000	4211.79492187500000000000	4240.51269531250000000000	4273.84619140625000000000	4210.25634765625000000000	4224.61523437500000000000	3513.00000000000000000000	10250.00000000000000000000	10229.00000000000000000000	0.00000000000000000000	0.00000000000000000000	0.00000000000000000000	627.00000000000000000000	330.00000000000000000000	4.00000000000000000000	4.00000000000000000000	4.00000000000000000000	4.00000000000000000000	4.00000000000000000000	4.00000000000000000000	4.00000000000000000000	4.00000000000000000000	4.00000000000000000000	4.00000000000000000000	4.00000000000000000000	4.00000000000000000000	4.00000000000000000000	4.00000000000000000000	4.00000000000000000000	4.00000000000000000000
111.00000000000000000000	0.00000000000000000000	4189.74365234375000000000	4165.12792968750000000000	4184.10253906250000000000	4188.20507812500000000000	4180.51269531250000000000	4187.69238281250000000000	4199.48730468750000000000	4205.12792968750000000000	4210.76904296875000000000	4198.46142578125000000000	4241.53857421875000000000	4264.10253906250000000000	4211.28173828125000000000	4195.89746093750000000000	3314.00000000000000000000	10249.00000000000000000000	10228.00000000000000000000	0.00000000000000000000	0.00000000000000000000	0.00000000000000000000	627.00000000000000000000	339.00000000000000000000	4.00000000000000000000	4.00000000000000000000	4.00000000000000000000	4.00000000000000000000	4.00000000000000000000	4.00000000000000000000	4.00000000000000000000	4.00000000000000000000	4.00000000000000000000	4.00000000000000000000	4.00000000000000000000	4.00000000000000000000	4.00000000000000000000	4.00000000000000000000	4.00000000000000000000	4.00000000000000000000
112.00000000000000000000	0.00000000000000000000	4184.61523437500000000000	4169.74365234375000000000	4174.35888671875000000000	4201.53857421875000000000	4168.71777343750000000000	4190.25634765625000000000	4197.43603515625000000000	4191.28173828125000000000	4196.92285156250000000000	4185.64111328125000000000	4209.23046875000000000000	4245.12792968750000000000	4187.17919921875000000000	4184.10253906250000000000	2543.00000000000000000000	10249.00000000000000000000	10228.00000000000000000000	0.00000000000000000000	0.00000000000000000000	0.00000000000000000000	627.00000000000000000000	347.00000000000000000000	4.00000000000000000000	4.00000000000000000000	4.00000000000000000000	4.00000000000000000000	4.00000000000000000000	4.00000000000000000000	4.00000000000000000000	4.00000000000000000000	4.00000000000000000000	4.00000000000000000000	4.00000000000000000000	4.00000000000000000000	4.00000000000000000000	4.00000000000000000000	4.00000000000000000000	4.00000000000000000000
113.00000000000000000000	0.00000000000000000000	4172.82031250000000000000	4169.23046875000000000000	4158.97412109375000000000	4194.87158203125000000000	4168.71777343750000000000	4182.56396484375000000000	4191.28173828125000000000	4177.94873046875000000000	4181.53857421875000000000	4182.05126953125000000000	4186.66650390625000000000	4224.10253906250000000000	4165.12792968750000000000	4189.74365234375000000000	2467.00000000000000000000	10246.00000000000000000000	10228.00000000000000000000	0.00000000000000000000	0.00000000000000000000	0.00000000000000000000	627.00000000000000000000	355.00000000000000000000	4.00000000000000000000	4.00000000000000000000	4.00000000000000000000	4.00000000000000000000	4.00000000000000000000	4.00000000000000000000	4.00000000000000000000	4.00000000000000000000	4.00000000000000000000	4.00000000000000000000	4.00000000000000000000	4.00000000000000000000	4.00000000000000000000	4.00000000000000000000	4.00000000000000000000	4.00000000000000000000
114.00000000000000000000	0.00000000000000000000	4197.43603515625000000000	4170.25634765625000000000	4178.97412109375000000000	4186.15380859375000000000	4180.51269531250000000000	4174.35888671875000000000	4182.56396484375000000000	4176.41015625000000000000	4178.46142578125000000000	4173.33300781250000000000	4165.64111328125000000000	4226.66650390625000000000	4180.51269531250000000000	4200.51269531250000000000	3513.00000000000000000000	10246.00000000000000000000	10228.00000000000000000000	0.00000000000000000000	0.00000000000000000000	0.00000000000000000000	627.00000000000000000000	363.00000000000000000000	4.00000000000000000000	4.00000000000000000000	4.00000000000000000000	4.00000000000000000000	4.00000000000000000000	4.00000000000000000000	4.00000000000000000000	4.00000000000000000000	4.00000000000000000000	4.00000000000000000000	4.00000000000000000000	4.00000000000000000000	4.00000000000000000000	4.00000000000000000000	4.00000000000000000000	4.00000000000000000000
115.00000000000000000000	0.00000000000000000000	4178.46142578125000000000	4199.48730468750000000000	4168.20507812500000000000	4212.30761718750000000000	4211.28173828125000000000	4207.17919921875000000000	4208.20507812500000000000	4210.76904296875000000000	4217.43603515625000000000	4202.56396484375000000000	4212.30761718750000000000	4250.76904296875000000000	4216.92285156250000000000	4227.17919921875000000000	3314.00000000000000000000	10247.00000000000000000000	10228.00000000000000000000	0.00000000000000000000	0.00000000000000000000	0.00000000000000000000	627.00000000000000000000	371.00000000000000000000	4.00000000000000000000	4.00000000000000000000	4.00000000000000000000	4.00000000000000000000	4.00000000000000000000	4.00000000000000000000	4.00000000000000000000	4.00000000000000000000	4.00000000000000000000	4.00000000000000000000	4.00000000000000000000	4.00000000000000000000	4.00000000000000000000	4.00000000000000000000	4.00000000000000000000	4.00000000000000000000
116.00000000000000000000	0.00000000000000000000	4180.51269531250000000000	4171.28173828125000000000	4176.41015625000000000000	4212.30761718750000000000	4176.41015625000000000000	4182.56396484375000000000	4182.56396484375000000000	4183.07666015625000000000	4190.25634765625000000000	4177.43603515625000000000	4241.02539062500000000000	4237.43603515625000000000	4169.23046875000000000000	4197.94873046875000000000	2543.00000000000000000000	10247.00000000000000000000	10228.00000000000000000000	0.00000000000000000000	0.00000000000000000000	0.00000000000000000000	627.00000000000000000000	378.00000000000000000000	4.00000000000000000000	4.00000000000000000000	4.00000000000000000000	4.00000000000000000000	4.00000000000000000000	4.00000000000000000000	4.00000000000000000000	4.00000000000000000000	4.00000000000000000000	4.00000000000000000000	4.00000000000000000000	4.00000000000000000000	4.00000000000000000000	4.00000000000000000000	4.00000000000000000000	4.00000000000000000000
117.00000000000000000000	0.00000000000000000000	4191.79492187500000000000	4181.02539062500000000000	4181.53857421875000000000	4199.48730468750000000000	4177.43603515625000000000	4179.48730468750000000000	4187.69238281250000000000	4179.48730468750000000000	4177.43603515625000000000	4167.69238281250000000000	4215.38427734375000000000	4236.41015625000000000000	4176.41015625000000000000	4192.82031250000000000000	2467.00000000000000000000	10247.00000000000000000000	10229.00000000000000000000	0.00000000000000000000	0.00000000000000000000	0.00000000000000000000	627.00000000000000000000	386.00000000000000000000	4.00000000000000000000	4.00000000000000000000	4.00000000000000000000	4.00000000000000000000	4.00000000000000000000	4.00000000000000000000	4.00000000000000000000	4.00000000000000000000	4.00000000000000000000	4.00000000000000000000	4.00000000000000000000	4.00000000000000000000	4.00000000000000000000	4.00000000000000000000	4.00000000000000000000	4.00000000000000000000
118.00000000000000000000	0.00000000000000000000	4184.61523437500000000000	4194.87158203125000000000	4172.82031250000000000000	4204.10253906250000000000	4199.48730468750000000000	4195.89746093750000000000	4205.64111328125000000000	4195.38427734375000000000	4195.38427734375000000000	4194.87158203125000000000	4204.61523437500000000000	4257.94873046875000000000	4223.58984375000000000000	4207.17919921875000000000	3513.00000000000000000000	10247.00000000000000000000	10229.00000000000000000000	0.00000000000000000000	0.00000000000000000000	0.00000000000000000000	627.00000000000000000000	393.00000000000000000000	4.00000000000000000000	4.00000000000000000000	4.00000000000000000000	4.00000000000000000000	4.00000000000000000000	4.00000000000000000000	4.00000000000000000000	4.00000000000000000000	4.00000000000000000000	4.00000000000000000000	4.00000000000000000000	4.00000000000000000000	4.00000000000000000000	4.00000000000000000000	4.00000000000000000000	4.00000000000000000000
119.00000000000000000000	0.00000000000000000000	4196.92285156250000000000	4154.35888671875000000000	4180.51269531250000000000	4204.10253906250000000000	4182.05126953125000000000	4176.41015625000000000000	4176.41015625000000000000	4167.17919921875000000000	4177.94873046875000000000	4182.05126953125000000000	4204.10253906250000000000	4250.25634765625000000000	4201.53857421875000000000	4196.92285156250000000000	3314.00000000000000000000	10246.00000000000000000000	10229.00000000000000000000	0.00000000000000000000	0.00000000000000000000	0.00000000000000000000	627.00000000000000000000	400.00000000000000000000	4.00000000000000000000	4.00000000000000000000	4.00000000000000000000	4.00000000000000000000	4.00000000000000000000	4.00000000000000000000	4.00000000000000000000	4.00000000000000000000	4.00000000000000000000	4.00000000000000000000	4.00000000000000000000	4.00000000000000000000	4.00000000000000000000	4.00000000000000000000	4.00000000000000000000	4.00000000000000000000
120.00000000000000000000	0.00000000000000000000	4179.48730468750000000000	4167.69238281250000000000	4160.00000000000000000000	4191.79492187500000000000	4194.87158203125000000000	4187.17919921875000000000	4184.61523437500000000000	4184.10253906250000000000	4191.28173828125000000000	4189.74365234375000000000	4184.10253906250000000000	4250.76904296875000000000	4202.56396484375000000000	4216.92285156250000000000	2543.00000000000000000000	10246.00000000000000000000	10229.00000000000000000000	0.00000000000000000000	0.00000000000000000000	0.00000000000000000000	627.00000000000000000000	409.00000000000000000000	4.00000000000000000000	4.00000000000000000000	4.00000000000000000000	4.00000000000000000000	4.00000000000000000000	4.00000000000000000000	4.00000000000000000000	4.00000000000000000000	4.00000000000000000000	4.00000000000000000000	4.00000000000000000000	4.00000000000000000000	4.00000000000000000000	4.00000000000000000000	4.00000000000000000000	4.00000000000000000000
121.00000000000000000000	0.00000000000000000000	4181.53857421875000000000	4164.61523437500000000000	4171.79492187500000000000	4176.92285156250000000000	4165.12792968750000000000	4170.25634765625000000000	4172.30761718750000000000	4184.10253906250000000000	4182.56396484375000000000	4179.48730468750000000000	4172.30761718750000000000	4249.23046875000000000000	4188.71777343750000000000	4206.15380859375000000000	2467.00000000000000000000	10246.00000000000000000000	10229.00000000000000000000	0.00000000000000000000	0.00000000000000000000	0.00000000000000000000	627.00000000000000000000	417.00000000000000000000	4.00000000000000000000	4.00000000000000000000	4.00000000000000000000	4.00000000000000000000	4.00000000000000000000	4.00000000000000000000	4.00000000000000000000	4.00000000000000000000	4.00000000000000000000	4.00000000000000000000	4.00000000000000000000	4.00000000000000000000	4.00000000000000000000	4.00000000000000000000	4.00000000000000000000	4.00000000000000000000
122.00000000000000000000	0.00000000000000000000	4186.66650390625000000000	4162.05126953125000000000	4180.00000000000000000000	4198.46142578125000000000	4163.58984375000000000000	4174.87158203125000000000	4174.35888671875000000000	4176.92285156250000000000	4186.15380859375000000000	4171.28173828125000000000	4224.61523437500000000000	4243.58984375000000000000	4185.12792968750000000000	4200.51269531250000000000	3513.00000000000000000000	10246.00000000000000000000	10229.00000000000000000000	0.00000000000000000000	0.00000000000000000000	0.00000000000000000000	627.00000000000000000000	426.00000000000000000000	4.00000000000000000000	4.00000000000000000000	4.00000000000000000000	4.00000000000000000000	4.00000000000000000000	4.00000000000000000000	4.00000000000000000000	4.00000000000000000000	4.00000000000000000000	4.00000000000000000000	4.00000000000000000000	4.00000000000000000000	4.00000000000000000000	4.00000000000000000000	4.00000000000000000000	4.00000000000000000000
123.00000000000000000000	0.00000000000000000000	4178.97412109375000000000	4189.74365234375000000000	4166.15380859375000000000	4218.46142578125000000000	4207.69238281250000000000	4199.48730468750000000000	4195.38427734375000000000	4182.05126953125000000000	4201.02539062500000000000	4184.10253906250000000000	4233.84619140625000000000	4242.05126953125000000000	4195.89746093750000000000	4198.46142578125000000000	3314.00000000000000000000	10247.00000000000000000000	10228.00000000000000000000	0.00000000000000000000	0.00000000000000000000	0.00000000000000000000	627.00000000000000000000	434.00000000000000000000	4.00000000000000000000	4.00000000000000000000	4.00000000000000000000	4.00000000000000000000	4.00000000000000000000	4.00000000000000000000	4.00000000000000000000	4.00000000000000000000	4.00000000000000000000	4.00000000000000000000	4.00000000000000000000	4.00000000000000000000	4.00000000000000000000	4.00000000000000000000	4.00000000000000000000	4.00000000000000000000
124.00000000000000000000	0.00000000000000000000	4196.92285156250000000000	4196.41015625000000000000	4182.56396484375000000000	4205.64111328125000000000	4193.33300781250000000000	4183.58984375000000000000	4180.00000000000000000000	4163.07666015625000000000	4171.79492187500000000000	4175.89746093750000000000	4188.71777343750000000000	4228.71777343750000000000	4172.30761718750000000000	4160.51269531250000000000	2543.00000000000000000000	10247.00000000000000000000	10228.00000000000000000000	0.00000000000000000000	0.00000000000000000000	0.00000000000000000000	627.00000000000000000000	442.00000000000000000000	4.00000000000000000000	4.00000000000000000000	4.00000000000000000000	4.00000000000000000000	4.00000000000000000000	4.00000000000000000000	4.00000000000000000000	4.00000000000000000000	4.00000000000000000000	4.00000000000000000000	4.00000000000000000000	4.00000000000000000000	4.00000000000000000000	4.00000000000000000000	4.00000000000000000000	4.00000000000000000000
125.00000000000000000000	0.00000000000000000000	4180.51269531250000000000	4203.07666015625000000000	4165.64111328125000000000	4206.66650390625000000000	4192.30761718750000000000	4190.25634765625000000000	4186.66650390625000000000	4178.46142578125000000000	4184.10253906250000000000	4187.17919921875000000000	4209.23046875000000000000	4233.33300781250000000000	4199.48730468750000000000	4182.56396484375000000000	2467.00000000000000000000	10247.00000000000000000000	10229.00000000000000000000	0.00000000000000000000	0.00000000000000000000	0.00000000000000000000	627.00000000000000000000	451.00000000000000000000	4.00000000000000000000	4.00000000000000000000	4.00000000000000000000	4.00000000000000000000	4.00000000000000000000	4.00000000000000000000	4.00000000000000000000	4.00000000000000000000	4.00000000000000000000	4.00000000000000000000	4.00000000000000000000	4.00000000000000000000	4.00000000000000000000	4.00000000000000000000	4.00000000000000000000	4.00000000000000000000
126.00000000000000000000	0.00000000000000000000	4186.66650390625000000000	4174.87158203125000000000	4167.17919921875000000000	4205.64111328125000000000	4186.15380859375000000000	4173.84619140625000000000	4169.23046875000000000000	4172.30761718750000000000	4184.61523437500000000000	4170.25634765625000000000	4184.61523437500000000000	4239.48730468750000000000	4199.48730468750000000000	4202.05126953125000000000	3513.00000000000000000000	10247.00000000000000000000	10229.00000000000000000000	0.00000000000000000000	0.00000000000000000000	0.00000000000000000000	627.00000000000000000000	458.00000000000000000000	4.00000000000000000000	4.00000000000000000000	4.00000000000000000000	4.00000000000000000000	4.00000000000000000000	4.00000000000000000000	4.00000000000000000000	4.00000000000000000000	4.00000000000000000000	4.00000000000000000000	4.00000000000000000000	4.00000000000000000000	4.00000000000000000000	4.00000000000000000000	4.00000000000000000000	4.00000000000000000000
127.00000000000000000000	0.00000000000000000000	4201.02539062500000000000	4172.82031250000000000000	4178.46142578125000000000	4200.51269531250000000000	4191.79492187500000000000	4177.94873046875000000000	4174.35888671875000000000	4175.38427734375000000000	4188.71777343750000000000	4173.84619140625000000000	4164.61523437500000000000	4245.64111328125000000000	4179.48730468750000000000	4202.56396484375000000000	51.00000000000000000000	10248.00000000000000000000	10228.00000000000000000000	0.00000000000000000000	0.00000000000000000000	0.00000000000000000000	627.00000000000000000000	465.00000000000000000000	4.00000000000000000000	4.00000000000000000000	4.00000000000000000000	4.00000000000000000000	4.00000000000000000000	4.00000000000000000000	4.00000000000000000000	4.00000000000000000000	4.00000000000000000000	4.00000000000000000000	4.00000000000000000000	4.00000000000000000000	4.00000000000000000000	4.00000000000000000000	4.00000000000000000000	4.00000000000000000000
0.00000000000000000000	0.00000000000000000000	4184.10253906250000000000	4186.66650390625000000000	4166.66650390625000000000	4200.51269531250000000000	4201.02539062500000000000	4199.48730468750000000000	4196.41015625000000000000	4193.33300781250000000000	4210.76904296875000000000	4205.12792968750000000000	4223.58984375000000000000	4248.71777343750000000000	4193.84619140625000000000	4205.12792968750000000000	1055.00000000000000000000	10248.00000000000000000000	10228.00000000000000000000	0.00000000000000000000	0.00000000000000000000	0.00000000000000000000	627.00000000000000000000	473.00000000000000000000	4.00000000000000000000	4.00000000000000000000	4.00000000000000000000	4.00000000000000000000	4.00000000000000000000	4.00000000000000000000	4.00000000000000000000	4.00000000000000000000	4.00000000000000000000	4.00000000000000000000	4.00000000000000000000	4.00000000000000000000	4.00000000000000000000	4.00000000000000000000	4.00000000000000000000	4.00000000000000000000
1.00000000000000000000	0.00000000000000000000	4195.89746093750000000000	4164.61523437500000000000	4185.64111328125000000000	4192.30761718750000000000	4174.35888671875000000000	4173.84619140625000000000	4171.28173828125000000000	4161.53857421875000000000	4186.66650390625000000000	4184.10253906250000000000	4216.92285156250000000000	4234.35888671875000000000	4189.74365234375000000000	4184.10253906250000000000	2140.00000000000000000000	10249.00000000000000000000	10227.00000000000000000000	0.00000000000000000000	0.00000000000000000000	0.00000000000000000000	627.00000000000000000000	481.00000000000000000000	4.00000000000000000000	4.00000000000000000000	4.00000000000000000000	4.00000000000000000000	4.00000000000000000000	4.00000000000000000000	4.00000000000000000000	4.00000000000000000000	4.00000000000000000000	4.00000000000000000000	4.00000000000000000000	4.00000000000000000000	4.00000000000000000000	4.00000000000000000000	4.00000000000000000000	4.00000000000000000000
2.00000000000000000000	0.00000000000000000000	4181.53857421875000000000	4185.12792968750000000000	4173.84619140625000000000	4208.20507812500000000000	4194.87158203125000000000	4185.12792968750000000000	4189.23046875000000000000	4170.76904296875000000000	4191.79492187500000000000	4188.71777343750000000000	4201.02539062500000000000	4233.33300781250000000000	4195.89746093750000000000	4201.02539062500000000000	1512.00000000000000000000	10249.00000000000000000000	10227.00000000000000000000	0.00000000000000000000	0.00000000000000000000	0.00000000000000000000	627.00000000000000000000	488.00000000000000000000	4.00000000000000000000	4.00000000000000000000	4.00000000000000000000	4.00000000000000000000	4.00000000000000000000	4.00000000000000000000	4.00000000000000000000	4.00000000000000000000	4.00000000000000000000	4.00000000000000000000	4.00000000000000000000	4.00000000000000000000	4.00000000000000000000	4.00000000000000000000	4.00000000000000000000	4.00000000000000000000
3.00000000000000000000	0.00000000000000000000	4176.92285156250000000000	4175.38427734375000000000	4164.61523437500000000000	4215.89746093750000000000	4177.94873046875000000000	4172.82031250000000000000	4180.51269531250000000000	4162.56396484375000000000	4174.87158203125000000000	4170.25634765625000000000	4197.43603515625000000000	4223.07666015625000000000	4160.00000000000000000000	4196.41015625000000000000	3439.00000000000000000000	10249.00000000000000000000	10227.00000000000000000000	0.00000000000000000000	0.00000000000000000000	0.00000000000000000000	627.00000000000000000000	495.00000000000000000000	4.00000000000000000000	4.00000000000000000000	4.00000000000000000000	4.00000000000000000000	4.00000000000000000000	4.00000000000000000000	4.00000000000000000000	4.00000000000000000000	4.00000000000000000000	4.00000000000000000000	4.00000000000000000000	4.00000000000000000000	4.00000000000000000000	4.00000000000000000000	4.00000000000000000000	4.00000000000000000000
4.00000000000000000000	0.00000000000000000000	4185.64111328125000000000	4156.92285156250000000000	4168.71777343750000000000	4197.43603515625000000000	4147.17919921875000000000	4152.30761718750000000000	4159.48730468750000000000	4145.12792968750000000000	4153.33300781250000000000	4146.66650390625000000000	4162.56396484375000000000	4218.97412109375000000000	4143.07666015625000000000	4177.94873046875000000000	3511.00000000000000000000	10249.00000000000000000000	10227.00000000000000000000	0.00000000000000000000	0.00000000000000000000	0.00000000000000000000	627.00000000000000000000	503.00000000000000000000	4.00000000000000000000	4.00000000000000000000	4.00000000000000000000	4.00000000000000000000	4.00000000000000000000	4.00000000000000000000	4.00000000000000000000	4.00000000000000000000	4.00000000000000000000	4.00000000000000000000	4.00000000000000000000	4.00000000000000000000	4.00000000000000000000	4.00000000000000000000	4.00000000000000000000	4.00000000000000000000
5.00000000000000000000	0.00000000000000000000	4166.15380859375000000000	4170.76904296875000000000	4163.58984375000000000000	4190.25634765625000000000	4170.76904296875000000000	4171.79492187500000000000	4181.53857421875000000000	4172.82031250000000000000	4182.56396484375000000000	4173.33300781250000000000	4162.05126953125000000000	4232.82031250000000000000	4178.97412109375000000000	4182.05126953125000000000	3412.00000000000000000000	10250.00000000000000000000	10226.00000000000000000000	0.00000000000000000000	0.00000000000000000000	0.00000000000000000000	627.00000000000000000000	511.00000000000000000000	4.00000000000000000000	4.00000000000000000000	4.00000000000000000000	4.00000000000000000000	4.00000000000000000000	4.00000000000000000000	4.00000000000000000000	4.00000000000000000000	4.00000000000000000000	4.00000000000000000000	4.00000000000000000000	4.00000000000000000000	4.00000000000000000000	4.00000000000000000000	4.00000000000000000000	4.00000000000000000000
6.00000000000000000000	0.00000000000000000000	4186.66650390625000000000	4165.12792968750000000000	4187.17919921875000000000	4194.87158203125000000000	4183.07666015625000000000	4174.87158203125000000000	4178.46142578125000000000	4173.84619140625000000000	4187.69238281250000000000	4175.38427734375000000000	4196.41015625000000000000	4229.23046875000000000000	4176.41015625000000000000	4175.38427734375000000000	3449.00000000000000000000	10250.00000000000000000000	10226.00000000000000000000	0.00000000000000000000	0.00000000000000000000	0.00000000000000000000	627.00000000000000000000	519.00000000000000000000	4.00000000000000000000	4.00000000000000000000	4.00000000000000000000	4.00000000000000000000	4.00000000000000000000	4.00000000000000000000	4.00000000000000000000	4.00000000000000000000	4.00000000000000000000	4.00000000000000000000	4.00000000000000000000	4.00000000000000000000	4.00000000000000000000	4.00000000000000000000	4.00000000000000000000	4.00000000000000000000
7.00000000000000000000	0.00000000000000000000	4187.69238281250000000000	4191.28173828125000000000	4174.87158203125000000000	4207.17919921875000000000	4211.28173828125000000000	4204.61523437500000000000	4197.43603515625000000000	4183.58984375000000000000	4202.05126953125000000000	4189.74365234375000000000	4231.79492187500000000000	4242.56396484375000000000	4181.53857421875000000000	4194.87158203125000000000	3363.00000000000000000000	10248.00000000000000000000	10227.00000000000000000000	0.00000000000000000000	0.00000000000000000000	0.00000000000000000000	627.00000000000000000000	528.00000000000000000000	4.00000000000000000000	4.00000000000000000000	4.00000000000000000000	4.00000000000000000000	4.00000000000000000000	4.00000000000000000000	4.00000000000000000000	4.00000000000000000000	4.00000000000000000000	4.00000000000000000000	4.00000000000000000000	4.00000000000000000000	4.00000000000000000000	4.00000000000000000000	4.00000000000000000000	4.00000000000000000000
8.00000000000000000000	0.00000000000000000000	4180.51269531250000000000	4182.56396484375000000000	4168.20507812500000000000	4204.10253906250000000000	4200.00000000000000000000	4198.97412109375000000000	4192.82031250000000000000	4170.25634765625000000000	4185.64111328125000000000	4189.23046875000000000000	4214.87158203125000000000	4251.28173828125000000000	4163.58984375000000000000	4192.82031250000000000000	3407.00000000000000000000	10248.00000000000000000000	10227.00000000000000000000	0.00000000000000000000	0.00000000000000000000	0.00000000000000000000	627.00000000000000000000	536.00000000000000000000	4.00000000000000000000	4.00000000000000000000	4.00000000000000000000	4.00000000000000000000	4.00000000000000000000	4.00000000000000000000	4.00000000000000000000	4.00000000000000000000	4.00000000000000000000	4.00000000000000000000	4.00000000000000000000	4.00000000000000000000	4.00000000000000000000	4.00000000000000000000	4.00000000000000000000	4.00000000000000000000
9.00000000000000000000	0.00000000000000000000	4187.17919921875000000000	4166.15380859375000000000	4178.46142578125000000000	4200.00000000000000000000	4183.07666015625000000000	4175.38427734375000000000	4177.94873046875000000000	4163.07666015625000000000	4172.30761718750000000000	4182.56396484375000000000	4183.07666015625000000000	4233.84619140625000000000	4160.00000000000000000000	4192.82031250000000000000	3063.00000000000000000000	10248.00000000000000000000	10228.00000000000000000000	0.00000000000000000000	0.00000000000000000000	0.00000000000000000000	627.00000000000000000000	544.00000000000000000000	4.00000000000000000000	4.00000000000000000000	4.00000000000000000000	4.00000000000000000000	4.00000000000000000000	4.00000000000000000000	4.00000000000000000000	4.00000000000000000000	4.00000000000000000000	4.00000000000000000000	4.00000000000000000000	4.00000000000000000000	4.00000000000000000000	4.00000000000000000000	4.00000000000000000000	4.00000000000000000000
10.00000000000000000000	0.00000000000000000000	4166.66650390625000000000	4171.28173828125000000000	4161.02539062500000000000	4193.84619140625000000000	4184.61523437500000000000	4173.33300781250000000000	4183.58984375000000000000	4189.74365234375000000000	4200.00000000000000000000	4192.30761718750000000000	4184.10253906250000000000	4218.46142578125000000000	4190.25634765625000000000	4198.97412109375000000000	3478.00000000000000000000	10248.00000000000000000000	10228.00000000000000000000	0.00000000000000000000	0.00000000000000000000	0.00000000000000000000	627.00000000000000000000	552.00000000000000000000	4.00000000000000000000	4.00000000000000000000	4.00000000000000000000	4.00000000000000000000	4.00000000000000000000	4.00000000000000000000	4.00000000000000000000	4.00000000000000000000	4.00000000000000000000	4.00000000000000000000	4.00000000000000000000	4.00000000000000000000	4.00000000000000000000	4.00000000000000000000	4.00000000000000000000	4.00000000000000000000
11.00000000000000000000	0.00000000000000000000	4182.05126953125000000000	4137.43603515625000000000	4177.94873046875000000000	4175.38427734375000000000	4151.28173828125000000000	4152.82031250000000000000	4168.20507812500000000000	4172.30761718750000000000	4179.48730468750000000000	4158.46142578125000000000	4193.33300781250000000000	4213.33300781250000000000	4166.66650390625000000000	4163.58984375000000000000	3294.00000000000000000000	10247.00000000000000000000	10227.00000000000000000000	0.00000000000000000000	0.00000000000000000000	0.00000000000000000000	627.00000000000000000000	559.00000000000000000000	4.00000000000000000000	4.00000000000000000000	4.00000000000000000000	4.00000000000000000000	4.00000000000000000000	4.00000000000000000000	4.00000000000000000000	4.00000000000000000000	4.00000000000000000000	4.00000000000000000000	4.00000000000000000000	4.00000000000000000000	4.00000000000000000000	4.00000000000000000000	4.00000000000000000000	4.00000000000000000000
12.00000000000000000000	0.00000000000000000000	4186.15380859375000000000	4160.51269531250000000000	4176.41015625000000000000	4187.69238281250000000000	4176.92285156250000000000	4183.07666015625000000000	4202.05126953125000000000	4185.64111328125000000000	4187.69238281250000000000	4167.69238281250000000000	4208.71777343750000000000	4236.41015625000000000000	4168.20507812500000000000	4179.48730468750000000000	2570.00000000000000000000	10247.00000000000000000000	10227.00000000000000000000	0.00000000000000000000	0.00000000000000000000	0.00000000000000000000	627.00000000000000000000	567.00000000000000000000	4.00000000000000000000	4.00000000000000000000	4.00000000000000000000	4.00000000000000000000	4.00000000000000000000	4.00000000000000000000	4.00000000000000000000	4.00000000000000000000	4.00000000000000000000	4.00000000000000000000	4.00000000000000000000	4.00000000000000000000	4.00000000000000000000	4.00000000000000000000	4.00000000000000000000	4.00000000000000000000
13.00000000000000000000	0.00000000000000000000	4179.48730468750000000000	4177.94873046875000000000	4173.84619140625000000000	4189.74365234375000000000	4182.05126953125000000000	4186.15380859375000000000	4205.12792968750000000000	4186.15380859375000000000	4192.30761718750000000000	4190.76904296875000000000	4193.84619140625000000000	4250.25634765625000000000	4166.66650390625000000000	4191.28173828125000000000	2466.00000000000000000000	10248.00000000000000000000	10228.00000000000000000000	0.00000000000000000000	0.00000000000000000000	0.00000000000000000000	627.00000000000000000000	575.00000000000000000000	4.00000000000000000000	4.00000000000000000000	4.00000000000000000000	4.00000000000000000000	4.00000000000000000000	4.00000000000000000000	4.00000000000000000000	4.00000000000000000000	4.00000000000000000000	4.00000000000000000000	4.00000000000000000000	4.00000000000000000000	4.00000000000000000000	4.00000000000000000000	4.00000000000000000000	4.00000000000000000000
14.00000000000000000000	0.00000000000000000000	4189.74365234375000000000	4165.64111328125000000000	4184.61523437500000000000	4184.10253906250000000000	4163.58984375000000000000	4165.12792968750000000000	4174.87158203125000000000	4161.53857421875000000000	4173.84619140625000000000	4188.20507812500000000000	4194.87158203125000000000	4240.51269531250000000000	4160.51269531250000000000	4177.94873046875000000000	3478.00000000000000000000	10248.00000000000000000000	10228.00000000000000000000	0.00000000000000000000	0.00000000000000000000	0.00000000000000000000	627.00000000000000000000	582.00000000000000000000	4.00000000000000000000	4.00000000000000000000	4.00000000000000000000	4.00000000000000000000	4.00000000000000000000	4.00000000000000000000	4.00000000000000000000	4.00000000000000000000	4.00000000000000000000	4.00000000000000000000	4.00000000000000000000	4.00000000000000000000	4.00000000000000000000	4.00000000000000000000	4.00000000000000000000	4.00000000000000000000
15.00000000000000000000	0.00000000000000000000	4173.33300781250000000000	4183.58984375000000000000	4161.53857421875000000000	4200.51269531250000000000	4189.23046875000000000000	4179.48730468750000000000	4181.53857421875000000000	4174.87158203125000000000	4187.17919921875000000000	4192.82031250000000000000	4201.53857421875000000000	4239.48730468750000000000	4187.69238281250000000000	4198.97412109375000000000	3294.00000000000000000000	10248.00000000000000000000	10228.00000000000000000000	0.00000000000000000000	0.00000000000000000000	0.00000000000000000000	627.00000000000000000000	589.00000000000000000000	4.00000000000000000000	4.00000000000000000000	4.00000000000000000000	4.00000000000000000000	4.00000000000000000000	4.00000000000000000000	4.00000000000000000000	4.00000000000000000000	4.00000000000000000000	4.00000000000000000000	4.00000000000000000000	4.00000000000000000000	4.00000000000000000000	4.00000000000000000000	4.00000000000000000000	4.00000000000000000000
16.00000000000000000000	0.00000000000000000000	4185.64111328125000000000	4161.53857421875000000000	4173.33300781250000000000	4191.79492187500000000000	4164.10253906250000000000	4156.92285156250000000000	4159.48730468750000000000	4155.89746093750000000000	4166.66650390625000000000	4158.46142578125000000000	4168.20507812500000000000	4236.92285156250000000000	4152.82031250000000000000	4190.25634765625000000000	0.00000000000000000000	10248.00000000000000000000	10228.00000000000000000000	0.00000000000000000000	0.00000000000000000000	0.00000000000000000000	627.00000000000000000000	597.00000000000000000000	4.00000000000000000000	4.00000000000000000000	4.00000000000000000000	4.00000000000000000000	4.00000000000000000000	4.00000000000000000000	4.00000000000000000000	4.00000000000000000000	4.00000000000000000000	4.00000000000000000000	4.00000000000000000000	4.00000000000000000000	4.00000000000000000000	4.00000000000000000000	4.00000000000000000000	4.00000000000000000000
17.00000000000000000000	0.00000000000000000000	4186.15380859375000000000	4169.74365234375000000000	4177.43603515625000000000	4184.61523437500000000000	4181.53857421875000000000	4185.12792968750000000000	4185.64111328125000000000	4176.41015625000000000000	4197.43603515625000000000	4180.00000000000000000000	4202.05126953125000000000	4249.23046875000000000000	4160.00000000000000000000	4192.30761718750000000000	0.00000000000000000000	10248.00000000000000000000	10229.00000000000000000000	0.00000000000000000000	0.00000000000000000000	0.00000000000000000000	627.00000000000000000000	605.00000000000000000000	4.00000000000000000000	4.00000000000000000000	4.00000000000000000000	4.00000000000000000000	4.00000000000000000000	4.00000000000000000000	4.00000000000000000000	4.00000000000000000000	4.00000000000000000000	4.00000000000000000000	4.00000000000000000000	4.00000000000000000000	4.00000000000000000000	4.00000000000000000000	4.00000000000000000000	4.00000000000000000000
23.00000000000000000000	0.00000000000000000000	4181.53857421875000000000	4157.43603515625000000000	4166.66650390625000000000	4188.71777343750000000000	4178.46142578125000000000	4173.84619140625000000000	4178.97412109375000000000	4173.33300781250000000000	4188.20507812500000000000	4184.10253906250000000000	4186.15380859375000000000	4248.71777343750000000000	4160.00000000000000000000	4194.87158203125000000000	0.00000000000000000000	10248.00000000000000000000	10227.00000000000000000000	0.00000000000000000000	0.00000000000000000000	0.00000000000000000000	627.00000000000000000000	613.00000000000000000000	4.00000000000000000000	4.00000000000000000000	4.00000000000000000000	4.00000000000000000000	4.00000000000000000000	4.00000000000000000000	4.00000000000000000000	4.00000000000000000000	4.00000000000000000000	4.00000000000000000000	4.00000000000000000000	4.00000000000000000000	4.00000000000000000000	4.00000000000000000000	4.00000000000000000000	4.00000000000000000000
24.00000000000000000000	0.00000000000000000000	4195.38427734375000000000	4161.02539062500000000000	4185.64111328125000000000	4179.48730468750000000000	4174.87158203125000000000	4160.51269531250000000000	4165.12792968750000000000	4160.00000000000000000000	4174.35888671875000000000	4167.69238281250000000000	4204.10253906250000000000	4240.51269531250000000000	4132.82031250000000000000	4179.48730468750000000000	0.00000000000000000000	10248.00000000000000000000	10227.00000000000000000000	0.00000000000000000000	0.00000000000000000000	0.00000000000000000000	627.00000000000000000000	622.00000000000000000000	4.00000000000000000000	4.00000000000000000000	4.00000000000000000000	4.00000000000000000000	4.00000000000000000000	4.00000000000000000000	4.00000000000000000000	4.00000000000000000000	4.00000000000000000000	4.00000000000000000000	4.00000000000000000000	4.00000000000000000000	4.00000000000000000000	4.00000000000000000000	4.00000000000000000000	4.00000000000000000000
25.00000000000000000000	0.00000000000000000000	4175.89746093750000000000	4196.41015625000000000000	4163.58984375000000000000	4194.87158203125000000000	4195.38427734375000000000	4187.17919921875000000000	4178.46142578125000000000	4162.56396484375000000000	4180.00000000000000000000	4180.51269531250000000000	4216.92285156250000000000	4227.17919921875000000000	4143.58984375000000000000	4176.41015625000000000000	0.00000000000000000000	10247.00000000000000000000	10228.00000000000000000000	0.00000000000000000000	0.00000000000000000000	0.00000000000000000000	627.00000000000000000000	630.00000000000000000000	4.00000000000000000000	4.00000000000000000000	4.00000000000000000000	4.00000000000000000000	4.00000000000000000000	4.00000000000000000000	4.00000000000000000000	4.00000000000000000000	4.00000000000000000000	4.00000000000000000000	4.00000000000000000000	4.00000000000000000000	4.00000000000000000000	4.00000000000000000000	4.00000000000000000000	4.00000000000000000000
26.00000000000000000000	0.00000000000000000000	4176.41015625000000000000	4163.58984375000000000000	4166.66650390625000000000	4181.53857421875000000000	4172.30761718750000000000	4162.56396484375000000000	4151.79492187500000000000	4139.48730468750000000000	4160.51269531250000000000	4164.61523437500000000000	4179.48730468750000000000	4205.64111328125000000000	4135.38427734375000000000	4155.89746093750000000000	0.00000000000000000000	10247.00000000000000000000	10228.00000000000000000000	0.00000000000000000000	0.00000000000000000000	0.00000000000000000000	627.00000000000000000000	638.00000000000000000000	4.00000000000000000000	4.00000000000000000000	4.00000000000000000000	4.00000000000000000000	4.00000000000000000000	4.00000000000000000000	4.00000000000000000000	4.00000000000000000000	4.00000000000000000000	4.00000000000000000000	4.00000000000000000000	4.00000000000000000000	4.00000000000000000000	4.00000000000000000000	4.00000000000000000000	4.00000000000000000000
27.00000000000000000000	0.00000000000000000000	4183.07666015625000000000	4161.53857421875000000000	4175.38427734375000000000	4182.56396484375000000000	4176.41015625000000000000	4165.64111328125000000000	4160.51269531250000000000	4163.07666015625000000000	4180.51269531250000000000	4175.38427734375000000000	4173.84619140625000000000	4222.05126953125000000000	4158.97412109375000000000	4183.58984375000000000000	0.00000000000000000000	10245.00000000000000000000	10228.00000000000000000000	0.00000000000000000000	0.00000000000000000000	0.00000000000000000000	627.00000000000000000000	647.00000000000000000000	4.00000000000000000000	4.00000000000000000000	4.00000000000000000000	4.00000000000000000000	4.00000000000000000000	4.00000000000000000000	4.00000000000000000000	4.00000000000000000000	4.00000000000000000000	4.00000000000000000000	4.00000000000000000000	4.00000000000000000000	4.00000000000000000000	4.00000000000000000000	4.00000000000000000000	4.00000000000000000000
28.00000000000000000000	0.00000000000000000000	4171.79492187500000000000	4187.69238281250000000000	4166.66650390625000000000	4205.12792968750000000000	4182.56396484375000000000	4182.56396484375000000000	4178.46142578125000000000	4188.20507812500000000000	4199.48730468750000000000	4200.00000000000000000000	4205.12792968750000000000	4248.20507812500000000000	4174.35888671875000000000	4200.00000000000000000000	0.00000000000000000000	10245.00000000000000000000	10228.00000000000000000000	0.00000000000000000000	0.00000000000000000000	0.00000000000000000000	627.00000000000000000000	655.00000000000000000000	4.00000000000000000000	4.00000000000000000000	4.00000000000000000000	4.00000000000000000000	4.00000000000000000000	4.00000000000000000000	4.00000000000000000000	4.00000000000000000000	4.00000000000000000000	4.00000000000000000000	4.00000000000000000000	4.00000000000000000000	4.00000000000000000000	4.00000000000000000000	4.00000000000000000000	4.00000000000000000000
29.00000000000000000000	0.00000000000000000000	4188.71777343750000000000	4169.23046875000000000000	4181.02539062500000000000	4187.69238281250000000000	4154.87158203125000000000	4152.82031250000000000000	4153.33300781250000000000	4156.92285156250000000000	4166.66650390625000000000	4166.15380859375000000000	4192.30761718750000000000	4241.53857421875000000000	4137.43603515625000000000	4170.25634765625000000000	0.00000000000000000000	10243.00000000000000000000	10227.00000000000000000000	0.00000000000000000000	0.00000000000000000000	0.00000000000000000000	627.00000000000000000000	664.00000000000000000000	4.00000000000000000000	4.00000000000000000000	4.00000000000000000000	4.00000000000000000000	4.00000000000000000000	4.00000000000000000000	4.00000000000000000000	4.00000000000000000000	4.00000000000000000000	4.00000000000000000000	4.00000000000000000000	4.00000000000000000000	4.00000000000000000000	4.00000000000000000000	4.00000000000000000000	4.00000000000000000000
30.00000000000000000000	0.00000000000000000000	4183.58984375000000000000	4186.66650390625000000000	4170.76904296875000000000	4171.79492187500000000000	4191.79492187500000000000	4176.92285156250000000000	4181.02539062500000000000	4179.48730468750000000000	4196.41015625000000000000	4180.00000000000000000000	4211.79492187500000000000	4258.46142578125000000000	4157.94873046875000000000	4205.64111328125000000000	0.00000000000000000000	10243.00000000000000000000	10227.00000000000000000000	0.00000000000000000000	0.00000000000000000000	0.00000000000000000000	627.00000000000000000000	672.00000000000000000000	4.00000000000000000000	4.00000000000000000000	4.00000000000000000000	4.00000000000000000000	4.00000000000000000000	4.00000000000000000000	4.00000000000000000000	4.00000000000000000000	4.00000000000000000000	4.00000000000000000000	4.00000000000000000000	4.00000000000000000000	4.00000000000000000000	4.00000000000000000000	4.00000000000000000000	4.00000000000000000000
31.00000000000000000000	0.00000000000000000000	4190.25634765625000000000	4169.74365234375000000000	4178.46142578125000000000	4179.48730468750000000000	4191.28173828125000000000	4187.17919921875000000000	4184.10253906250000000000	4174.87158203125000000000	4194.35888671875000000000	4191.79492187500000000000	4214.87158203125000000000	4261.53857421875000000000	4158.46142578125000000000	4205.64111328125000000000	0.00000000000000000000	10245.00000000000000000000	10226.00000000000000000000	0.00000000000000000000	0.00000000000000000000	0.00000000000000000000	627.00000000000000000000	680.00000000000000000000	4.00000000000000000000	4.00000000000000000000	4.00000000000000000000	4.00000000000000000000	4.00000000000000000000	4.00000000000000000000	4.00000000000000000000	4.00000000000000000000	4.00000000000000000000	4.00000000000000000000	4.00000000000000000000	4.00000000000000000000	4.00000000000000000000	4.00000000000000000000	4.00000000000000000000	4.00000000000000000000
32.00000000000000000000	0.00000000000000000000	4191.28173828125000000000	4165.12792968750000000000	4177.94873046875000000000	4201.02539062500000000000	4178.46142578125000000000	4180.51269531250000000000	4176.92285156250000000000	4158.97412109375000000000	4173.33300781250000000000	4188.20507812500000000000	4180.51269531250000000000	4235.38427734375000000000	4156.92285156250000000000	4177.43603515625000000000	0.00000000000000000000	10245.00000000000000000000	10226.00000000000000000000	0.00000000000000000000	0.00000000000000000000	0.00000000000000000000	627.00000000000000000000	689.00000000000000000000	4.00000000000000000000	4.00000000000000000000	4.00000000000000000000	4.00000000000000000000	4.00000000000000000000	4.00000000000000000000	4.00000000000000000000	4.00000000000000000000	4.00000000000000000000	4.00000000000000000000	4.00000000000000000000	4.00000000000000000000	4.00000000000000000000	4.00000000000000000000	4.00000000000000000000	4.00000000000000000000
33.00000000000000000000	0.00000000000000000000	4172.30761718750000000000	4193.33300781250000000000	4161.53857421875000000000	4209.74365234375000000000	4185.12792968750000000000	4176.92285156250000000000	4182.56396484375000000000	4172.82031250000000000000	4184.61523437500000000000	4184.61523437500000000000	4164.10253906250000000000	4220.00000000000000000000	4169.74365234375000000000	4178.97412109375000000000	0.00000000000000000000	10251.00000000000000000000	10228.00000000000000000000	0.00000000000000000000	0.00000000000000000000	0.00000000000000000000	627.00000000000000000000	697.00000000000000000000	4.00000000000000000000	4.00000000000000000000	4.00000000000000000000	4.00000000000000000000	4.00000000000000000000	4.00000000000000000000	4.00000000000000000000	4.00000000000000000000	4.00000000000000000000	4.00000000000000000000	4.00000000000000000000	4.00000000000000000000	4.00000000000000000000	4.00000000000000000000	4.00000000000000000000	4.00000000000000000000
34.00000000000000000000	0.00000000000000000000	4187.17919921875000000000	4171.79492187500000000000	4180.00000000000000000000	4192.30761718750000000000	4168.20507812500000000000	4162.56396484375000000000	4163.07666015625000000000	4155.38427734375000000000	4170.25634765625000000000	4153.33300781250000000000	4171.79492187500000000000	4217.94873046875000000000	4138.46142578125000000000	4170.25634765625000000000	0.00000000000000000000	10251.00000000000000000000	10228.00000000000000000000	0.00000000000000000000	0.00000000000000000000	0.00000000000000000000	627.00000000000000000000	705.00000000000000000000	4.00000000000000000000	4.00000000000000000000	4.00000000000000000000	4.00000000000000000000	4.00000000000000000000	4.00000000000000000000	4.00000000000000000000	4.00000000000000000000	4.00000000000000000000	4.00000000000000000000	4.00000000000000000000	4.00000000000000000000	4.00000000000000000000	4.00000000000000000000	4.00000000000000000000	4.00000000000000000000
35.00000000000000000000	0.00000000000000000000	4174.35888671875000000000	4166.15380859375000000000	4168.20507812500000000000	4174.35888671875000000000	4203.07666015625000000000	4201.53857421875000000000	4188.20507812500000000000	4167.69238281250000000000	4185.64111328125000000000	4173.33300781250000000000	4207.69238281250000000000	4240.00000000000000000000	4141.02539062500000000000	4186.66650390625000000000	0.00000000000000000000	10251.00000000000000000000	10228.00000000000000000000	0.00000000000000000000	0.00000000000000000000	0.00000000000000000000	627.00000000000000000000	714.00000000000000000000	4.00000000000000000000	4.00000000000000000000	4.00000000000000000000	4.00000000000000000000	4.00000000000000000000	4.00000000000000000000	4.00000000000000000000	4.00000000000000000000	4.00000000000000000000	4.00000000000000000000	4.00000000000000000000	4.00000000000000000000	4.00000000000000000000	4.00000000000000000000	4.00000000000000000000	4.00000000000000000000
36.00000000000000000000	0.00000000000000000000	4182.05126953125000000000	4164.10253906250000000000	4174.87158203125000000000	4164.61523437500000000000	4194.87158203125000000000	4193.33300781250000000000	4183.58984375000000000000	4157.43603515625000000000	4177.43603515625000000000	4181.02539062500000000000	4201.53857421875000000000	4249.74365234375000000000	4141.53857421875000000000	4184.61523437500000000000	0.00000000000000000000	10251.00000000000000000000	10228.00000000000000000000	0.00000000000000000000	0.00000000000000000000	0.00000000000000000000	627.00000000000000000000	721.00000000000000000000	4.00000000000000000000	4.00000000000000000000	4.00000000000000000000	4.00000000000000000000	4.00000000000000000000	4.00000000000000000000	4.00000000000000000000	4.00000000000000000000	4.00000000000000000000	4.00000000000000000000	4.00000000000000000000	4.00000000000000000000	4.00000000000000000000	4.00000000000000000000	4.00000000000000000000	4.00000000000000000000
37.00000000000000000000	0.00000000000000000000	4204.10253906250000000000	4196.92285156250000000000	4187.17919921875000000000	4193.33300781250000000000	4175.89746093750000000000	4168.20507812500000000000	4174.35888671875000000000	4155.38427734375000000000	4173.84619140625000000000	4177.43603515625000000000	4183.07666015625000000000	4254.35888671875000000000	4166.15380859375000000000	4188.20507812500000000000	0.00000000000000000000	10248.00000000000000000000	10230.00000000000000000000	0.00000000000000000000	0.00000000000000000000	0.00000000000000000000	627.00000000000000000000	728.00000000000000000000	4.00000000000000000000	4.00000000000000000000	4.00000000000000000000	4.00000000000000000000	4.00000000000000000000	4.00000000000000000000	4.00000000000000000000	4.00000000000000000000	4.00000000000000000000	4.00000000000000000000	4.00000000000000000000	4.00000000000000000000	4.00000000000000000000	4.00000000000000000000	4.00000000000000000000	4.00000000000000000000
38.00000000000000000000	0.00000000000000000000	4188.71777343750000000000	4227.17919921875000000000	4166.66650390625000000000	4215.38427734375000000000	4194.87158203125000000000	4181.02539062500000000000	4186.15380859375000000000	4185.12792968750000000000	4197.43603515625000000000	4178.46142578125000000000	4201.53857421875000000000	4261.53857421875000000000	4198.97412109375000000000	4209.74365234375000000000	0.00000000000000000000	10248.00000000000000000000	10230.00000000000000000000	0.00000000000000000000	0.00000000000000000000	0.00000000000000000000	627.00000000000000000000	736.00000000000000000000	4.00000000000000000000	4.00000000000000000000	4.00000000000000000000	4.00000000000000000000	4.00000000000000000000	4.00000000000000000000	4.00000000000000000000	4.00000000000000000000	4.00000000000000000000	4.00000000000000000000	4.00000000000000000000	4.00000000000000000000	4.00000000000000000000	4.00000000000000000000	4.00000000000000000000	4.00000000000000000000
39.00000000000000000000	0.00000000000000000000	4198.97412109375000000000	4180.51269531250000000000	4177.94873046875000000000	4193.84619140625000000000	4172.30761718750000000000	4167.17919921875000000000	4164.61523437500000000000	4164.61523437500000000000	4171.28173828125000000000	4136.92285156250000000000	4196.92285156250000000000	4258.46142578125000000000	4159.48730468750000000000	4202.56396484375000000000	0.00000000000000000000	10249.00000000000000000000	10230.00000000000000000000	0.00000000000000000000	0.00000000000000000000	0.00000000000000000000	627.00000000000000000000	743.00000000000000000000	4.00000000000000000000	4.00000000000000000000	4.00000000000000000000	4.00000000000000000000	4.00000000000000000000	4.00000000000000000000	4.00000000000000000000	4.00000000000000000000	4.00000000000000000000	4.00000000000000000000	4.00000000000000000000	4.00000000000000000000	4.00000000000000000000	4.00000000000000000000	4.00000000000000000000	4.00000000000000000000
40.00000000000000000000	0.00000000000000000000	4187.17919921875000000000	4175.38427734375000000000	4173.33300781250000000000	4182.05126953125000000000	4185.64111328125000000000	4186.66650390625000000000	4189.23046875000000000000	4174.87158203125000000000	4179.48730468750000000000	4136.92285156250000000000	4190.76904296875000000000	4275.89746093750000000000	4154.35888671875000000000	4210.76904296875000000000	0.00000000000000000000	10249.00000000000000000000	10230.00000000000000000000	0.00000000000000000000	0.00000000000000000000	0.00000000000000000000	627.00000000000000000000	751.00000000000000000000	4.00000000000000000000	4.00000000000000000000	4.00000000000000000000	4.00000000000000000000	4.00000000000000000000	4.00000000000000000000	4.00000000000000000000	4.00000000000000000000	4.00000000000000000000	4.00000000000000000000	4.00000000000000000000	4.00000000000000000000	4.00000000000000000000	4.00000000000000000000	4.00000000000000000000	4.00000000000000000000
41.00000000000000000000	0.00000000000000000000	4182.56396484375000000000	4183.07666015625000000000	4176.41015625000000000000	4173.33300781250000000000	4194.87158203125000000000	4193.33300781250000000000	4198.97412109375000000000	4186.15380859375000000000	4192.30761718750000000000	4140.51269531250000000000	4183.58984375000000000000	4267.69238281250000000000	4155.89746093750000000000	4188.20507812500000000000	0.00000000000000000000	10250.00000000000000000000	10230.00000000000000000000	0.00000000000000000000	0.00000000000000000000	0.00000000000000000000	627.00000000000000000000	758.00000000000000000000	4.00000000000000000000	4.00000000000000000000	4.00000000000000000000	4.00000000000000000000	4.00000000000000000000	4.00000000000000000000	4.00000000000000000000	4.00000000000000000000	4.00000000000000000000	4.00000000000000000000	4.00000000000000000000	4.00000000000000000000	4.00000000000000000000	4.00000000000000000000	4.00000000000000000000	4.00000000000000000000
42.00000000000000000000	0.00000000000000000000	4201.02539062500000000000	4194.87158203125000000000	4184.61523437500000000000	4184.10253906250000000000	4191.28173828125000000000	4194.35888671875000000000	4192.30761718750000000000	4187.69238281250000000000	4196.92285156250000000000	4150.76904296875000000000	4192.30761718750000000000	4242.05126953125000000000	4156.92285156250000000000	4181.02539062500000000000	0.00000000000000000000	10250.00000000000000000000	10230.00000000000000000000	0.00000000000000000000	0.00000000000000000000	0.00000000000000000000	627.00000000000000000000	765.00000000000000000000	4.00000000000000000000	4.00000000000000000000	4.00000000000000000000	4.00000000000000000000	4.00000000000000000000	4.00000000000000000000	4.00000000000000000000	4.00000000000000000000	4.00000000000000000000	4.00000000000000000000	4.00000000000000000000	4.00000000000000000000	4.00000000000000000000	4.00000000000000000000	4.00000000000000000000	4.00000000000000000000
43.00000000000000000000	0.00000000000000000000	4190.25634765625000000000	4208.20507812500000000000	4166.66650390625000000000	4205.64111328125000000000	4196.41015625000000000000	4206.66650390625000000000	4201.02539062500000000000	4191.28173828125000000000	4200.00000000000000000000	4168.71777343750000000000	4198.46142578125000000000	4242.05126953125000000000	4172.82031250000000000000	4207.69238281250000000000	0.00000000000000000000	10251.00000000000000000000	10229.00000000000000000000	0.00000000000000000000	0.00000000000000000000	0.00000000000000000000	627.00000000000000000000	773.00000000000000000000	4.00000000000000000000	4.00000000000000000000	4.00000000000000000000	4.00000000000000000000	4.00000000000000000000	4.00000000000000000000	4.00000000000000000000	4.00000000000000000000	4.00000000000000000000	4.00000000000000000000	4.00000000000000000000	4.00000000000000000000	4.00000000000000000000	4.00000000000000000000	4.00000000000000000000	4.00000000000000000000
44.00000000000000000000	0.00000000000000000000	4201.02539062500000000000	4180.00000000000000000000	4180.51269531250000000000	4195.89746093750000000000	4175.89746093750000000000	4184.61523437500000000000	4180.51269531250000000000	4156.92285156250000000000	4163.58984375000000000000	4132.30761718750000000000	4186.66650390625000000000	4239.48730468750000000000	4150.25634765625000000000	4191.79492187500000000000	0.00000000000000000000	10251.00000000000000000000	10229.00000000000000000000	0.00000000000000000000	0.00000000000000000000	0.00000000000000000000	627.00000000000000000000	780.00000000000000000000	4.00000000000000000000	4.00000000000000000000	4.00000000000000000000	4.00000000000000000000	4.00000000000000000000	4.00000000000000000000	4.00000000000000000000	4.00000000000000000000	4.00000000000000000000	4.00000000000000000000	4.00000000000000000000	4.00000000000000000000	4.00000000000000000000	4.00000000000000000000	4.00000000000000000000	4.00000000000000000000
45.00000000000000000000	0.00000000000000000000	4189.74365234375000000000	4191.28173828125000000000	4174.87158203125000000000	4198.46142578125000000000	4200.00000000000000000000	4203.07666015625000000000	4197.94873046875000000000	4176.41015625000000000000	4185.64111328125000000000	4149.74365234375000000000	4218.46142578125000000000	4250.25634765625000000000	4177.43603515625000000000	4205.64111328125000000000	0.00000000000000000000	10247.00000000000000000000	10228.00000000000000000000	0.00000000000000000000	0.00000000000000000000	0.00000000000000000000	627.00000000000000000000	789.00000000000000000000	4.00000000000000000000	4.00000000000000000000	4.00000000000000000000	4.00000000000000000000	4.00000000000000000000	4.00000000000000000000	4.00000000000000000000	4.00000000000000000000	4.00000000000000000000	4.00000000000000000000	4.00000000000000000000	4.00000000000000000000	4.00000000000000000000	4.00000000000000000000	4.00000000000000000000	4.00000000000000000000
46.00000000000000000000	0.00000000000000000000	4181.02539062500000000000	4181.53857421875000000000	4174.35888671875000000000	4205.64111328125000000000	4193.33300781250000000000	4189.74365234375000000000	4186.15380859375000000000	4182.56396484375000000000	4190.25634765625000000000	4156.92285156250000000000	4208.71777343750000000000	4257.43603515625000000000	4185.64111328125000000000	4212.82031250000000000000	0.00000000000000000000	10247.00000000000000000000	10228.00000000000000000000	0.00000000000000000000	0.00000000000000000000	0.00000000000000000000	627.00000000000000000000	797.00000000000000000000	4.00000000000000000000	4.00000000000000000000	4.00000000000000000000	4.00000000000000000000	4.00000000000000000000	4.00000000000000000000	4.00000000000000000000	4.00000000000000000000	4.00000000000000000000	4.00000000000000000000	4.00000000000000000000	4.00000000000000000000	4.00000000000000000000	4.00000000000000000000	4.00000000000000000000	4.00000000000000000000
47.00000000000000000000	0.00000000000000000000	4204.61523437500000000000	4191.28173828125000000000	4190.25634765625000000000	4204.10253906250000000000	4177.43603515625000000000	4171.79492187500000000000	4173.84619140625000000000	4170.25634765625000000000	4172.30761718750000000000	4133.33300781250000000000	4186.15380859375000000000	4261.02539062500000000000	4165.12792968750000000000	4208.20507812500000000000	0.00000000000000000000	10246.00000000000000000000	10228.00000000000000000000	0.00000000000000000000	0.00000000000000000000	0.00000000000000000000	627.00000000000000000000	806.00000000000000000000	4.00000000000000000000	4.00000000000000000000	4.00000000000000000000	4.00000000000000000000	4.00000000000000000000	4.00000000000000000000	4.00000000000000000000	4.00000000000000000000	4.00000000000000000000	4.00000000000000000000	4.00000000000000000000	4.00000000000000000000	4.00000000000000000000	4.00000000000000000000	4.00000000000000000000	4.00000000000000000000
48.00000000000000000000	0.00000000000000000000	4202.56396484375000000000	4236.92285156250000000000	4176.92285156250000000000	4207.69238281250000000000	4214.35888671875000000000	4212.82031250000000000000	4212.82031250000000000000	4198.46142578125000000000	4205.12792968750000000000	4164.10253906250000000000	4204.61523437500000000000	4278.46142578125000000000	4180.51269531250000000000	4227.17919921875000000000	0.00000000000000000000	10246.00000000000000000000	10228.00000000000000000000	0.00000000000000000000	0.00000000000000000000	0.00000000000000000000	627.00000000000000000000	813.00000000000000000000	4.00000000000000000000	4.00000000000000000000	4.00000000000000000000	4.00000000000000000000	4.00000000000000000000	4.00000000000000000000	4.00000000000000000000	4.00000000000000000000	4.00000000000000000000	4.00000000000000000000	4.00000000000000000000	4.00000000000000000000	4.00000000000000000000	4.00000000000000000000	4.00000000000000000000	4.00000000000000000000
49.00000000000000000000	0.00000000000000000000	4208.71777343750000000000	4192.82031250000000000000	4186.15380859375000000000	4191.79492187500000000000	4198.46142578125000000000	4202.56396484375000000000	4191.79492187500000000000	4172.82031250000000000000	4184.10253906250000000000	4158.46142578125000000000	4187.69238281250000000000	4267.69238281250000000000	4151.79492187500000000000	4198.97412109375000000000	0.00000000000000000000	10244.00000000000000000000	10226.00000000000000000000	0.00000000000000000000	0.00000000000000000000	0.00000000000000000000	627.00000000000000000000	821.00000000000000000000	4.00000000000000000000	4.00000000000000000000	4.00000000000000000000	4.00000000000000000000	4.00000000000000000000	4.00000000000000000000	4.00000000000000000000	4.00000000000000000000	4.00000000000000000000	4.00000000000000000000	4.00000000000000000000	4.00000000000000000000	4.00000000000000000000	4.00000000000000000000	4.00000000000000000000	4.00000000000000000000
50.00000000000000000000	0.00000000000000000000	4191.28173828125000000000	4171.79492187500000000000	4173.84619140625000000000	4182.56396484375000000000	4185.64111328125000000000	4192.30761718750000000000	4180.00000000000000000000	4166.66650390625000000000	4178.46142578125000000000	4149.74365234375000000000	4217.94873046875000000000	4256.92285156250000000000	4163.58984375000000000000	4202.05126953125000000000	0.00000000000000000000	10244.00000000000000000000	10226.00000000000000000000	0.00000000000000000000	0.00000000000000000000	0.00000000000000000000	627.00000000000000000000	830.00000000000000000000	4.00000000000000000000	4.00000000000000000000	4.00000000000000000000	4.00000000000000000000	4.00000000000000000000	4.00000000000000000000	4.00000000000000000000	4.00000000000000000000	4.00000000000000000000	4.00000000000000000000	4.00000000000000000000	4.00000000000000000000	4.00000000000000000000	4.00000000000000000000	4.00000000000000000000	4.00000000000000000000
51.00000000000000000000	0.00000000000000000000	4189.74365234375000000000	4192.30761718750000000000	4170.76904296875000000000	4198.46142578125000000000	4181.53857421875000000000	4185.64111328125000000000	4183.58984375000000000000	4188.71777343750000000000	4196.92285156250000000000	4159.48730468750000000000	4232.82031250000000000000	4275.89746093750000000000	4189.74365234375000000000	4223.58984375000000000000	0.00000000000000000000	10244.00000000000000000000	10226.00000000000000000000	0.00000000000000000000	0.00000000000000000000	0.00000000000000000000	627.00000000000000000000	838.00000000000000000000	4.00000000000000000000	4.00000000000000000000	4.00000000000000000000	4.00000000000000000000	4.00000000000000000000	4.00000000000000000000	4.00000000000000000000	4.00000000000000000000	4.00000000000000000000	4.00000000000000000000	4.00000000000000000000	4.00000000000000000000	4.00000000000000000000	4.00000000000000000000	4.00000000000000000000	4.00000000000000000000
52.00000000000000000000	0.00000000000000000000	4208.20507812500000000000	4198.97412109375000000000	4190.76904296875000000000	4210.76904296875000000000	4186.15380859375000000000	4188.71777343750000000000	4188.71777343750000000000	4190.76904296875000000000	4190.76904296875000000000	4163.58984375000000000000	4170.76904296875000000000	4280.00000000000000000000	4169.74365234375000000000	4218.46142578125000000000	0.00000000000000000000	10244.00000000000000000000	10226.00000000000000000000	0.00000000000000000000	0.00000000000000000000	0.00000000000000000000	627.00000000000000000000	846.00000000000000000000	4.00000000000000000000	4.00000000000000000000	4.00000000000000000000	4.00000000000000000000	4.00000000000000000000	4.00000000000000000000	4.00000000000000000000	4.00000000000000000000	4.00000000000000000000	4.00000000000000000000	4.00000000000000000000	4.00000000000000000000	4.00000000000000000000	4.00000000000000000000	4.00000000000000000000	4.00000000000000000000
53.00000000000000000000	0.00000000000000000000	4183.07666015625000000000	4207.17919921875000000000	4172.82031250000000000000	4196.41015625000000000000	4221.02539062500000000000	4218.97412109375000000000	4211.28173828125000000000	4193.84619140625000000000	4196.41015625000000000000	4177.43603515625000000000	4186.66650390625000000000	4254.35888671875000000000	4171.28173828125000000000	4218.97412109375000000000	0.00000000000000000000	10246.00000000000000000000	10229.00000000000000000000	0.00000000000000000000	0.00000000000000000000	0.00000000000000000000	627.00000000000000000000	855.00000000000000000000	4.00000000000000000000	4.00000000000000000000	4.00000000000000000000	4.00000000000000000000	4.00000000000000000000	4.00000000000000000000	4.00000000000000000000	4.00000000000000000000	4.00000000000000000000	4.00000000000000000000	4.00000000000000000000	4.00000000000000000000	4.00000000000000000000	4.00000000000000000000	4.00000000000000000000	4.00000000000000000000
54.00000000000000000000	0.00000000000000000000	4196.92285156250000000000	4183.07666015625000000000	4181.53857421875000000000	4169.74365234375000000000	4194.35888671875000000000	4183.58984375000000000000	4183.07666015625000000000	4163.58984375000000000000	4177.94873046875000000000	4167.17919921875000000000	4213.33300781250000000000	4234.35888671875000000000	4170.25634765625000000000	4196.41015625000000000000	0.00000000000000000000	10246.00000000000000000000	10229.00000000000000000000	0.00000000000000000000	0.00000000000000000000	0.00000000000000000000	627.00000000000000000000	863.00000000000000000000	4.00000000000000000000	4.00000000000000000000	4.00000000000000000000	4.00000000000000000000	4.00000000000000000000	4.00000000000000000000	4.00000000000000000000	4.00000000000000000000	4.00000000000000000000	4.00000000000000000000	4.00000000000000000000	4.00000000000000000000	4.00000000000000000000	4.00000000000000000000	4.00000000000000000000	4.00000000000000000000
55.00000000000000000000	0.00000000000000000000	4201.02539062500000000000	4196.92285156250000000000	4177.94873046875000000000	4182.05126953125000000000	4187.69238281250000000000	4174.35888671875000000000	4187.69238281250000000000	4176.41015625000000000000	4191.28173828125000000000	4192.82031250000000000000	4213.33300781250000000000	4260.00000000000000000000	4195.89746093750000000000	4214.35888671875000000000	0.00000000000000000000	10247.00000000000000000000	10228.00000000000000000000	0.00000000000000000000	0.00000000000000000000	0.00000000000000000000	627.00000000000000000000	870.00000000000000000000	4.00000000000000000000	4.00000000000000000000	4.00000000000000000000	4.00000000000000000000	4.00000000000000000000	4.00000000000000000000	4.00000000000000000000	4.00000000000000000000	4.00000000000000000000	4.00000000000000000000	4.00000000000000000000	4.00000000000000000000	4.00000000000000000000	4.00000000000000000000	4.00000000000000000000	4.00000000000000000000
56.00000000000000000000	0.00000000000000000000	4182.56396484375000000000	4200.00000000000000000000	4165.64111328125000000000	4200.00000000000000000000	4191.28173828125000000000	4187.69238281250000000000	4192.82031250000000000000	4191.79492187500000000000	4191.79492187500000000000	4196.92285156250000000000	4227.17919921875000000000	4274.35888671875000000000	4177.94873046875000000000	4233.84619140625000000000	0.00000000000000000000	10247.00000000000000000000	10228.00000000000000000000	0.00000000000000000000	0.00000000000000000000	0.00000000000000000000	627.00000000000000000000	878.00000000000000000000	4.00000000000000000000	4.00000000000000000000	4.00000000000000000000	4.00000000000000000000	4.00000000000000000000	4.00000000000000000000	4.00000000000000000000	4.00000000000000000000	4.00000000000000000000	4.00000000000000000000	4.00000000000000000000	4.00000000000000000000	4.00000000000000000000	4.00000000000000000000	4.00000000000000000000	4.00000000000000000000
57.00000000000000000000	0.00000000000000000000	4195.89746093750000000000	4178.97412109375000000000	4181.53857421875000000000	4198.97412109375000000000	4177.94873046875000000000	4183.58984375000000000000	4175.89746093750000000000	4177.94873046875000000000	4172.82031250000000000000	4170.76904296875000000000	4211.28173828125000000000	4259.48730468750000000000	4150.76904296875000000000	4210.76904296875000000000	0.00000000000000000000	10247.00000000000000000000	10229.00000000000000000000	0.00000000000000000000	0.00000000000000000000	0.00000000000000000000	627.00000000000000000000	885.00000000000000000000	4.00000000000000000000	4.00000000000000000000	4.00000000000000000000	4.00000000000000000000	4.00000000000000000000	4.00000000000000000000	4.00000000000000000000	4.00000000000000000000	4.00000000000000000000	4.00000000000000000000	4.00000000000000000000	4.00000000000000000000	4.00000000000000000000	4.00000000000000000000	4.00000000000000000000	4.00000000000000000000
58.00000000000000000000	0.00000000000000000000	4178.46142578125000000000	4196.41015625000000000000	4168.71777343750000000000	4191.79492187500000000000	4195.38427734375000000000	4196.92285156250000000000	4197.94873046875000000000	4195.38427734375000000000	4205.64111328125000000000	4203.07666015625000000000	4187.17919921875000000000	4262.56396484375000000000	4193.84619140625000000000	4204.10253906250000000000	0.00000000000000000000	10247.00000000000000000000	10229.00000000000000000000	0.00000000000000000000	0.00000000000000000000	0.00000000000000000000	627.00000000000000000000	892.00000000000000000000	4.00000000000000000000	4.00000000000000000000	4.00000000000000000000	4.00000000000000000000	4.00000000000000000000	4.00000000000000000000	4.00000000000000000000	4.00000000000000000000	4.00000000000000000000	4.00000000000000000000	4.00000000000000000000	4.00000000000000000000	4.00000000000000000000	4.00000000000000000000	4.00000000000000000000	4.00000000000000000000
59.00000000000000000000	0.00000000000000000000	4183.07666015625000000000	4167.69238281250000000000	4174.87158203125000000000	4158.97412109375000000000	4170.25634765625000000000	4167.17919921875000000000	4177.43603515625000000000	4167.69238281250000000000	4181.53857421875000000000	4188.71777343750000000000	4180.00000000000000000000	4249.74365234375000000000	4166.15380859375000000000	4186.15380859375000000000	0.00000000000000000000	10248.00000000000000000000	10229.00000000000000000000	0.00000000000000000000	0.00000000000000000000	0.00000000000000000000	627.00000000000000000000	901.00000000000000000000	4.00000000000000000000	4.00000000000000000000	4.00000000000000000000	4.00000000000000000000	4.00000000000000000000	4.00000000000000000000	4.00000000000000000000	4.00000000000000000000	4.00000000000000000000	4.00000000000000000000	4.00000000000000000000	4.00000000000000000000	4.00000000000000000000	4.00000000000000000000	4.00000000000000000000	4.00000000000000000000
60.00000000000000000000	0.00000000000000000000	4196.41015625000000000000	4175.38427734375000000000	4175.89746093750000000000	4167.17919921875000000000	4188.20507812500000000000	4177.43603515625000000000	4182.56396484375000000000	4168.71777343750000000000	4171.79492187500000000000	4181.02539062500000000000	4218.46142578125000000000	4246.66650390625000000000	4149.23046875000000000000	4202.56396484375000000000	0.00000000000000000000	10248.00000000000000000000	10229.00000000000000000000	0.00000000000000000000	0.00000000000000000000	0.00000000000000000000	627.00000000000000000000	908.00000000000000000000	4.00000000000000000000	4.00000000000000000000	4.00000000000000000000	4.00000000000000000000	4.00000000000000000000	4.00000000000000000000	4.00000000000000000000	4.00000000000000000000	4.00000000000000000000	4.00000000000000000000	4.00000000000000000000	4.00000000000000000000	4.00000000000000000000	4.00000000000000000000	4.00000000000000000000	4.00000000000000000000
61.00000000000000000000	0.00000000000000000000	4193.33300781250000000000	4209.74365234375000000000	4167.69238281250000000000	4199.48730468750000000000	4208.71777343750000000000	4194.87158203125000000000	4196.92285156250000000000	4192.82031250000000000000	4195.38427734375000000000	4208.20507812500000000000	4223.58984375000000000000	4256.92285156250000000000	4175.89746093750000000000	4213.84619140625000000000	0.00000000000000000000	10247.00000000000000000000	10230.00000000000000000000	0.00000000000000000000	0.00000000000000000000	0.00000000000000000000	627.00000000000000000000	916.00000000000000000000	4.00000000000000000000	4.00000000000000000000	4.00000000000000000000	4.00000000000000000000	4.00000000000000000000	4.00000000000000000000	4.00000000000000000000	4.00000000000000000000	4.00000000000000000000	4.00000000000000000000	4.00000000000000000000	4.00000000000000000000	4.00000000000000000000	4.00000000000000000000	4.00000000000000000000	4.00000000000000000000
62.00000000000000000000	0.00000000000000000000	4195.89746093750000000000	4190.76904296875000000000	4179.48730468750000000000	4188.20507812500000000000	4167.17919921875000000000	4163.07666015625000000000	4169.23046875000000000000	4172.82031250000000000000	4180.51269531250000000000	4195.89746093750000000000	4194.87158203125000000000	4242.05126953125000000000	4173.84619140625000000000	4187.17919921875000000000	0.00000000000000000000	10247.00000000000000000000	10230.00000000000000000000	0.00000000000000000000	0.00000000000000000000	0.00000000000000000000	627.00000000000000000000	923.00000000000000000000	4.00000000000000000000	4.00000000000000000000	4.00000000000000000000	4.00000000000000000000	4.00000000000000000000	4.00000000000000000000	4.00000000000000000000	4.00000000000000000000	4.00000000000000000000	4.00000000000000000000	4.00000000000000000000	4.00000000000000000000	4.00000000000000000000	4.00000000000000000000	4.00000000000000000000	4.00000000000000000000
63.00000000000000000000	0.00000000000000000000	4166.15380859375000000000	4184.61523437500000000000	4166.66650390625000000000	4174.35888671875000000000	4178.46142578125000000000	4174.35888671875000000000	4184.10253906250000000000	4187.69238281250000000000	4193.84619140625000000000	4206.66650390625000000000	4214.87158203125000000000	4242.56396484375000000000	4188.71777343750000000000	4198.97412109375000000000	0.00000000000000000000	10247.00000000000000000000	10228.00000000000000000000	0.00000000000000000000	0.00000000000000000000	0.00000000000000000000	627.00000000000000000000	932.00000000000000000000	4.00000000000000000000	4.00000000000000000000	4.00000000000000000000	4.00000000000000000000	4.00000000000000000000	4.00000000000000000000	4.00000000000000000000	4.00000000000000000000	4.00000000000000000000	4.00000000000000000000	4.00000000000000000000	4.00000000000000000000	4.00000000000000000000	4.00000000000000000000	4.00000000000000000000	4.00000000000000000000
64.00000000000000000000	0.00000000000000000000	4182.05126953125000000000	4163.07666015625000000000	4183.07666015625000000000	4167.17919921875000000000	4177.43603515625000000000	4170.25634765625000000000	4180.51269531250000000000	4184.61523437500000000000	4181.53857421875000000000	4196.41015625000000000000	4205.64111328125000000000	4252.30761718750000000000	4174.35888671875000000000	4205.12792968750000000000	1057.00000000000000000000	10247.00000000000000000000	10228.00000000000000000000	0.00000000000000000000	0.00000000000000000000	0.00000000000000000000	627.00000000000000000000	939.00000000000000000000	4.00000000000000000000	4.00000000000000000000	4.00000000000000000000	4.00000000000000000000	4.00000000000000000000	4.00000000000000000000	4.00000000000000000000	4.00000000000000000000	4.00000000000000000000	4.00000000000000000000	4.00000000000000000000	4.00000000000000000000	4.00000000000000000000	4.00000000000000000000	4.00000000000000000000	4.00000000000000000000
65.00000000000000000000	0.00000000000000000000	4201.53857421875000000000	4183.58984375000000000000	4187.69238281250000000000	4176.41015625000000000000	4175.38427734375000000000	4175.38427734375000000000	4184.61523437500000000000	4188.20507812500000000000	4182.56396484375000000000	4197.43603515625000000000	4200.00000000000000000000	4255.89746093750000000000	4170.76904296875000000000	4217.43603515625000000000	2150.00000000000000000000	10248.00000000000000000000	10228.00000000000000000000	0.00000000000000000000	0.00000000000000000000	0.00000000000000000000	627.00000000000000000000	946.00000000000000000000	4.00000000000000000000	4.00000000000000000000	4.00000000000000000000	4.00000000000000000000	4.00000000000000000000	4.00000000000000000000	4.00000000000000000000	4.00000000000000000000	4.00000000000000000000	4.00000000000000000000	4.00000000000000000000	4.00000000000000000000	4.00000000000000000000	4.00000000000000000000	4.00000000000000000000	4.00000000000000000000
66.00000000000000000000	0.00000000000000000000	4180.00000000000000000000	4207.69238281250000000000	4165.64111328125000000000	4182.56396484375000000000	4187.17919921875000000000	4184.10253906250000000000	4191.79492187500000000000	4189.74365234375000000000	4190.76904296875000000000	4212.30761718750000000000	4205.64111328125000000000	4238.97412109375000000000	4172.82031250000000000000	4211.28173828125000000000	1537.00000000000000000000	10248.00000000000000000000	10228.00000000000000000000	0.00000000000000000000	0.00000000000000000000	0.00000000000000000000	627.00000000000000000000	955.00000000000000000000	4.00000000000000000000	4.00000000000000000000	4.00000000000000000000	4.00000000000000000000	4.00000000000000000000	4.00000000000000000000	4.00000000000000000000	4.00000000000000000000	4.00000000000000000000	4.00000000000000000000	4.00000000000000000000	4.00000000000000000000	4.00000000000000000000	4.00000000000000000000	4.00000000000000000000	4.00000000000000000000
67.00000000000000000000	0.00000000000000000000	4189.23046875000000000000	4172.82031250000000000000	4176.41015625000000000000	4169.74365234375000000000	4174.35888671875000000000	4163.58984375000000000000	4163.58984375000000000000	4153.84619140625000000000	4153.33300781250000000000	4181.53857421875000000000	4195.89746093750000000000	4221.53857421875000000000	4153.84619140625000000000	4178.46142578125000000000	3467.00000000000000000000	10250.00000000000000000000	10228.00000000000000000000	0.00000000000000000000	0.00000000000000000000	0.00000000000000000000	627.00000000000000000000	963.00000000000000000000	4.00000000000000000000	4.00000000000000000000	4.00000000000000000000	4.00000000000000000000	4.00000000000000000000	4.00000000000000000000	4.00000000000000000000	4.00000000000000000000	4.00000000000000000000	4.00000000000000000000	4.00000000000000000000	4.00000000000000000000	4.00000000000000000000	4.00000000000000000000	4.00000000000000000000	4.00000000000000000000
68.00000000000000000000	0.00000000000000000000	4182.56396484375000000000	4178.97412109375000000000	4165.64111328125000000000	4179.48730468750000000000	4189.74365234375000000000	4184.61523437500000000000	4180.51269531250000000000	4178.97412109375000000000	4174.87158203125000000000	4191.28173828125000000000	4219.48730468750000000000	4244.61523437500000000000	4188.71777343750000000000	4201.53857421875000000000	3523.00000000000000000000	10250.00000000000000000000	10228.00000000000000000000	0.00000000000000000000	0.00000000000000000000	0.00000000000000000000	627.00000000000000000000	971.00000000000000000000	4.00000000000000000000	4.00000000000000000000	4.00000000000000000000	4.00000000000000000000	4.00000000000000000000	4.00000000000000000000	4.00000000000000000000	4.00000000000000000000	4.00000000000000000000	4.00000000000000000000	4.00000000000000000000	4.00000000000000000000	4.00000000000000000000	4.00000000000000000000	4.00000000000000000000	4.00000000000000000000
69.00000000000000000000	0.00000000000000000000	4190.76904296875000000000	4172.30761718750000000000	4177.43603515625000000000	4184.61523437500000000000	4177.43603515625000000000	4177.43603515625000000000	4177.94873046875000000000	4186.15380859375000000000	4184.10253906250000000000	4204.10253906250000000000	4198.46142578125000000000	4254.87158203125000000000	4186.15380859375000000000	4213.84619140625000000000	3421.00000000000000000000	10251.00000000000000000000	10227.00000000000000000000	0.00000000000000000000	0.00000000000000000000	0.00000000000000000000	627.00000000000000000000	979.00000000000000000000	4.00000000000000000000	4.00000000000000000000	4.00000000000000000000	4.00000000000000000000	4.00000000000000000000	4.00000000000000000000	4.00000000000000000000	4.00000000000000000000	4.00000000000000000000	4.00000000000000000000	4.00000000000000000000	4.00000000000000000000	4.00000000000000000000	4.00000000000000000000	4.00000000000000000000	4.00000000000000000000
70.00000000000000000000	0.00000000000000000000	4201.53857421875000000000	4173.84619140625000000000	4186.15380859375000000000	4180.00000000000000000000	4181.02539062500000000000	4173.33300781250000000000	4177.43603515625000000000	4172.30761718750000000000	4170.76904296875000000000	4205.64111328125000000000	4178.46142578125000000000	4243.07666015625000000000	4161.53857421875000000000	4220.51269531250000000000	3296.00000000000000000000	10251.00000000000000000000	10227.00000000000000000000	0.00000000000000000000	0.00000000000000000000	0.00000000000000000000	627.00000000000000000000	987.00000000000000000000	4.00000000000000000000	4.00000000000000000000	4.00000000000000000000	4.00000000000000000000	4.00000000000000000000	4.00000000000000000000	4.00000000000000000000	4.00000000000000000000	4.00000000000000000000	4.00000000000000000000	4.00000000000000000000	4.00000000000000000000	4.00000000000000000000	4.00000000000000000000	4.00000000000000000000	4.00000000000000000000
71.00000000000000000000	0.00000000000000000000	4185.12792968750000000000	4201.53857421875000000000	4168.20507812500000000000	4188.71777343750000000000	4200.00000000000000000000	4187.17919921875000000000	4196.41015625000000000000	4181.02539062500000000000	4182.05126953125000000000	4198.97412109375000000000	4208.71777343750000000000	4234.35888671875000000000	4170.76904296875000000000	4220.00000000000000000000	3366.00000000000000000000	10250.00000000000000000000	10227.00000000000000000000	0.00000000000000000000	0.00000000000000000000	0.00000000000000000000	627.00000000000000000000	995.00000000000000000000	4.00000000000000000000	4.00000000000000000000	4.00000000000000000000	4.00000000000000000000	4.00000000000000000000	4.00000000000000000000	4.00000000000000000000	4.00000000000000000000	4.00000000000000000000	4.00000000000000000000	4.00000000000000000000	4.00000000000000000000	4.00000000000000000000	4.00000000000000000000	4.00000000000000000000	4.00000000000000000000
72.00000000000000000000	0.00000000000000000000	4193.33300781250000000000	4186.15380859375000000000	4182.05126953125000000000	4191.28173828125000000000	4180.00000000000000000000	4168.20507812500000000000	4178.97412109375000000000	4165.64111328125000000000	4166.15380859375000000000	4168.71777343750000000000	4206.15380859375000000000	4224.10253906250000000000	4159.48730468750000000000	4181.02539062500000000000	3412.00000000000000000000	10250.00000000000000000000	10227.00000000000000000000	0.00000000000000000000	0.00000000000000000000	0.00000000000000000000	628.00000000000000000000	2.00000000000000000000	4.00000000000000000000	4.00000000000000000000	4.00000000000000000000	4.00000000000000000000	4.00000000000000000000	4.00000000000000000000	4.00000000000000000000	4.00000000000000000000	4.00000000000000000000	4.00000000000000000000	4.00000000000000000000	4.00000000000000000000	4.00000000000000000000	4.00000000000000000000	4.00000000000000000000	4.00000000000000000000
73.00000000000000000000	0.00000000000000000000	4173.33300781250000000000	4176.92285156250000000000	4165.64111328125000000000	4184.61523437500000000000	4194.87158203125000000000	4175.38427734375000000000	4184.61523437500000000000	4173.84619140625000000000	4165.12792968750000000000	4186.66650390625000000000	4196.41015625000000000000	4228.71777343750000000000	4168.71777343750000000000	4186.15380859375000000000	2903.00000000000000000000	10247.00000000000000000000	10228.00000000000000000000	0.00000000000000000000	0.00000000000000000000	0.00000000000000000000	628.00000000000000000000	10.00000000000000000000	4.00000000000000000000	4.00000000000000000000	4.00000000000000000000	4.00000000000000000000	4.00000000000000000000	4.00000000000000000000	4.00000000000000000000	4.00000000000000000000	4.00000000000000000000	4.00000000000000000000	4.00000000000000000000	4.00000000000000000000	4.00000000000000000000	4.00000000000000000000	4.00000000000000000000	4.00000000000000000000
74.00000000000000000000	0.00000000000000000000	4171.79492187500000000000	4152.30761718750000000000	4163.07666015625000000000	4166.66650390625000000000	4178.97412109375000000000	4163.07666015625000000000	4170.76904296875000000000	4166.66650390625000000000	4148.71777343750000000000	4181.02539062500000000000	4174.87158203125000000000	4226.15380859375000000000	4163.58984375000000000000	4191.28173828125000000000	3489.00000000000000000000	10247.00000000000000000000	10228.00000000000000000000	0.00000000000000000000	0.00000000000000000000	0.00000000000000000000	628.00000000000000000000	17.00000000000000000000	4.00000000000000000000	4.00000000000000000000	4.00000000000000000000	4.00000000000000000000	4.00000000000000000000	4.00000000000000000000	4.00000000000000000000	4.00000000000000000000	4.00000000000000000000	4.00000000000000000000	4.00000000000000000000	4.00000000000000000000	4.00000000000000000000	4.00000000000000000000	4.00000000000000000000	4.00000000000000000000
75.00000000000000000000	0.00000000000000000000	4191.28173828125000000000	4162.56396484375000000000	4179.48730468750000000000	4172.30761718750000000000	4170.25634765625000000000	4172.30761718750000000000	4181.53857421875000000000	4175.89746093750000000000	4162.56396484375000000000	4185.12792968750000000000	4188.20507812500000000000	4231.28173828125000000000	4170.25634765625000000000	4201.02539062500000000000	3282.00000000000000000000	10247.00000000000000000000	10228.00000000000000000000	0.00000000000000000000	0.00000000000000000000	0.00000000000000000000	628.00000000000000000000	26.00000000000000000000	4.00000000000000000000	4.00000000000000000000	4.00000000000000000000	4.00000000000000000000	4.00000000000000000000	4.00000000000000000000	4.00000000000000000000	4.00000000000000000000	4.00000000000000000000	4.00000000000000000000	4.00000000000000000000	4.00000000000000000000	4.00000000000000000000	4.00000000000000000000	4.00000000000000000000	4.00000000000000000000
76.00000000000000000000	0.00000000000000000000	4177.94873046875000000000	4191.79492187500000000000	4172.30761718750000000000	4190.25634765625000000000	4202.05126953125000000000	4201.02539062500000000000	4216.41015625000000000000	4202.56396484375000000000	4197.94873046875000000000	4220.00000000000000000000	4218.46142578125000000000	4243.58984375000000000000	4188.71777343750000000000	4208.71777343750000000000	2575.00000000000000000000	10247.00000000000000000000	10228.00000000000000000000	0.00000000000000000000	0.00000000000000000000	0.00000000000000000000	628.00000000000000000000	33.00000000000000000000	4.00000000000000000000	4.00000000000000000000	4.00000000000000000000	4.00000000000000000000	4.00000000000000000000	4.00000000000000000000	4.00000000000000000000	4.00000000000000000000	4.00000000000000000000	4.00000000000000000000	4.00000000000000000000	4.00000000000000000000	4.00000000000000000000	4.00000000000000000000	4.00000000000000000000	4.00000000000000000000
77.00000000000000000000	0.00000000000000000000	4183.07666015625000000000	4167.69238281250000000000	4184.10253906250000000000	4179.48730468750000000000	4187.69238281250000000000	4172.82031250000000000000	4187.69238281250000000000	4172.82031250000000000000	4163.58984375000000000000	4181.53857421875000000000	4183.58984375000000000000	4220.51269531250000000000	4152.82031250000000000000	4165.12792968750000000000	2467.00000000000000000000	10247.00000000000000000000	10229.00000000000000000000	0.00000000000000000000	0.00000000000000000000	0.00000000000000000000	628.00000000000000000000	41.00000000000000000000	4.00000000000000000000	4.00000000000000000000	4.00000000000000000000	4.00000000000000000000	4.00000000000000000000	4.00000000000000000000	4.00000000000000000000	4.00000000000000000000	4.00000000000000000000	4.00000000000000000000	4.00000000000000000000	4.00000000000000000000	4.00000000000000000000	4.00000000000000000000	4.00000000000000000000	4.00000000000000000000
78.00000000000000000000	0.00000000000000000000	4169.74365234375000000000	4186.66650390625000000000	4169.23046875000000000000	4177.94873046875000000000	4199.48730468750000000000	4181.53857421875000000000	4193.84619140625000000000	4185.12792968750000000000	4175.38427734375000000000	4175.89746093750000000000	4190.25634765625000000000	4218.97412109375000000000	4169.74365234375000000000	4182.05126953125000000000	3489.00000000000000000000	10247.00000000000000000000	10229.00000000000000000000	0.00000000000000000000	0.00000000000000000000	0.00000000000000000000	628.00000000000000000000	49.00000000000000000000	4.00000000000000000000	4.00000000000000000000	4.00000000000000000000	4.00000000000000000000	4.00000000000000000000	4.00000000000000000000	4.00000000000000000000	4.00000000000000000000	4.00000000000000000000	4.00000000000000000000	4.00000000000000000000	4.00000000000000000000	4.00000000000000000000	4.00000000000000000000	4.00000000000000000000	4.00000000000000000000
79.00000000000000000000	0.00000000000000000000	4172.30761718750000000000	4185.64111328125000000000	4167.69238281250000000000	4187.17919921875000000000	4194.35888671875000000000	4182.05126953125000000000	4192.82031250000000000000	4188.71777343750000000000	4183.07666015625000000000	4193.33300781250000000000	4224.61523437500000000000	4237.94873046875000000000	4179.48730468750000000000	4205.12792968750000000000	3282.00000000000000000000	10246.00000000000000000000	10230.00000000000000000000	0.00000000000000000000	0.00000000000000000000	0.00000000000000000000	628.00000000000000000000	57.00000000000000000000	4.00000000000000000000	4.00000000000000000000	4.00000000000000000000	4.00000000000000000000	4.00000000000000000000	4.00000000000000000000	4.00000000000000000000	4.00000000000000000000	4.00000000000000000000	4.00000000000000000000	4.00000000000000000000	4.00000000000000000000	4.00000000000000000000	4.00000000000000000000	4.00000000000000000000	4.00000000000000000000
80.00000000000000000000	0.00000000000000000000	4186.66650390625000000000	4161.02539062500000000000	4178.46142578125000000000	4191.79492187500000000000	4177.43603515625000000000	4165.64111328125000000000	4177.43603515625000000000	4170.25634765625000000000	4160.00000000000000000000	4185.64111328125000000000	4209.23046875000000000000	4234.35888671875000000000	4167.69238281250000000000	4186.66650390625000000000	2575.00000000000000000000	10246.00000000000000000000	10230.00000000000000000000	0.00000000000000000000	0.00000000000000000000	0.00000000000000000000	628.00000000000000000000	65.00000000000000000000	4.00000000000000000000	4.00000000000000000000	4.00000000000000000000	4.00000000000000000000	4.00000000000000000000	4.00000000000000000000	4.00000000000000000000	4.00000000000000000000	4.00000000000000000000	4.00000000000000000000	4.00000000000000000000	4.00000000000000000000	4.00000000000000000000	4.00000000000000000000	4.00000000000000000000	4.00000000000000000000
81.00000000000000000000	0.00000000000000000000	4167.69238281250000000000	4169.74365234375000000000	4162.05126953125000000000	4184.10253906250000000000	4188.71777343750000000000	4174.35888671875000000000	4192.30761718750000000000	4186.66650390625000000000	4176.92285156250000000000	4191.79492187500000000000	4180.51269531250000000000	4220.51269531250000000000	4185.12792968750000000000	4181.53857421875000000000	2467.00000000000000000000	10248.00000000000000000000	10231.00000000000000000000	0.00000000000000000000	0.00000000000000000000	0.00000000000000000000	628.00000000000000000000	73.00000000000000000000	4.00000000000000000000	4.00000000000000000000	4.00000000000000000000	4.00000000000000000000	4.00000000000000000000	4.00000000000000000000	4.00000000000000000000	4.00000000000000000000	4.00000000000000000000	4.00000000000000000000	4.00000000000000000000	4.00000000000000000000	4.00000000000000000000	4.00000000000000000000	4.00000000000000000000	4.00000000000000000000
82.00000000000000000000	0.00000000000000000000	4186.15380859375000000000	4161.53857421875000000000	4179.48730468750000000000	4169.23046875000000000000	4167.69238281250000000000	4161.02539062500000000000	4178.46142578125000000000	4173.84619140625000000000	4169.74365234375000000000	4178.46142578125000000000	4169.23046875000000000000	4211.79492187500000000000	4157.43603515625000000000	4172.82031250000000000000	3489.00000000000000000000	10248.00000000000000000000	10231.00000000000000000000	0.00000000000000000000	0.00000000000000000000	0.00000000000000000000	628.00000000000000000000	81.00000000000000000000	4.00000000000000000000	4.00000000000000000000	4.00000000000000000000	4.00000000000000000000	4.00000000000000000000	4.00000000000000000000	4.00000000000000000000	4.00000000000000000000	4.00000000000000000000	4.00000000000000000000	4.00000000000000000000	4.00000000000000000000	4.00000000000000000000	4.00000000000000000000	4.00000000000000000000	4.00000000000000000000
83.00000000000000000000	0.00000000000000000000	4184.61523437500000000000	4188.71777343750000000000	4175.89746093750000000000	4191.28173828125000000000	4201.02539062500000000000	4195.38427734375000000000	4198.46142578125000000000	4189.23046875000000000000	4184.61523437500000000000	4194.35888671875000000000	4204.61523437500000000000	4230.25634765625000000000	4167.69238281250000000000	4195.89746093750000000000	3282.00000000000000000000	10247.00000000000000000000	10228.00000000000000000000	0.00000000000000000000	0.00000000000000000000	0.00000000000000000000	628.00000000000000000000	89.00000000000000000000	4.00000000000000000000	4.00000000000000000000	4.00000000000000000000	4.00000000000000000000	4.00000000000000000000	4.00000000000000000000	4.00000000000000000000	4.00000000000000000000	4.00000000000000000000	4.00000000000000000000	4.00000000000000000000	4.00000000000000000000	4.00000000000000000000	4.00000000000000000000	4.00000000000000000000	4.00000000000000000000
84.00000000000000000000	0.00000000000000000000	4173.33300781250000000000	4189.74365234375000000000	4171.79492187500000000000	4197.94873046875000000000	4214.35888671875000000000	4204.61523437500000000000	4196.92285156250000000000	4183.07666015625000000000	4176.41015625000000000000	4194.35888671875000000000	4217.43603515625000000000	4232.82031250000000000000	4178.97412109375000000000	4191.79492187500000000000	2575.00000000000000000000	10247.00000000000000000000	10228.00000000000000000000	0.00000000000000000000	0.00000000000000000000	0.00000000000000000000	628.00000000000000000000	98.00000000000000000000	4.00000000000000000000	4.00000000000000000000	4.00000000000000000000	4.00000000000000000000	4.00000000000000000000	4.00000000000000000000	4.00000000000000000000	4.00000000000000000000	4.00000000000000000000	4.00000000000000000000	4.00000000000000000000	4.00000000000000000000	4.00000000000000000000	4.00000000000000000000	4.00000000000000000000	4.00000000000000000000
85.00000000000000000000	0.00000000000000000000	4182.56396484375000000000	4167.17919921875000000000	4183.58984375000000000000	4180.00000000000000000000	4183.07666015625000000000	4171.28173828125000000000	4172.82031250000000000000	4157.43603515625000000000	4155.89746093750000000000	4184.10253906250000000000	4207.17919921875000000000	4218.97412109375000000000	4170.76904296875000000000	4177.43603515625000000000	2467.00000000000000000000	10248.00000000000000000000	10227.00000000000000000000	0.00000000000000000000	0.00000000000000000000	0.00000000000000000000	628.00000000000000000000	106.00000000000000000000	4.00000000000000000000	4.00000000000000000000	4.00000000000000000000	4.00000000000000000000	4.00000000000000000000	4.00000000000000000000	4.00000000000000000000	4.00000000000000000000	4.00000000000000000000	4.00000000000000000000	4.00000000000000000000	4.00000000000000000000	4.00000000000000000000	4.00000000000000000000	4.00000000000000000000	4.00000000000000000000
86.00000000000000000000	0.00000000000000000000	4160.00000000000000000000	4178.97412109375000000000	4164.10253906250000000000	4185.12792968750000000000	4194.35888671875000000000	4176.92285156250000000000	4185.12792968750000000000	4185.64111328125000000000	4187.69238281250000000000	4208.71777343750000000000	4206.15380859375000000000	4228.71777343750000000000	4184.10253906250000000000	4192.82031250000000000000	3489.00000000000000000000	10248.00000000000000000000	10227.00000000000000000000	0.00000000000000000000	0.00000000000000000000	0.00000000000000000000	628.00000000000000000000	113.00000000000000000000	4.00000000000000000000	4.00000000000000000000	4.00000000000000000000	4.00000000000000000000	4.00000000000000000000	4.00000000000000000000	4.00000000000000000000	4.00000000000000000000	4.00000000000000000000	4.00000000000000000000	4.00000000000000000000	4.00000000000000000000	4.00000000000000000000	4.00000000000000000000	4.00000000000000000000	4.00000000000000000000
87.00000000000000000000	0.00000000000000000000	4176.92285156250000000000	4162.56396484375000000000	4178.46142578125000000000	4186.15380859375000000000	4183.07666015625000000000	4170.76904296875000000000	4168.20507812500000000000	4181.53857421875000000000	4175.38427734375000000000	4188.71777343750000000000	4182.05126953125000000000	4236.41015625000000000000	4157.43603515625000000000	4180.51269531250000000000	3282.00000000000000000000	10249.00000000000000000000	10228.00000000000000000000	0.00000000000000000000	0.00000000000000000000	0.00000000000000000000	628.00000000000000000000	121.00000000000000000000	4.00000000000000000000	4.00000000000000000000	4.00000000000000000000	4.00000000000000000000	4.00000000000000000000	4.00000000000000000000	4.00000000000000000000	4.00000000000000000000	4.00000000000000000000	4.00000000000000000000	4.00000000000000000000	4.00000000000000000000	4.00000000000000000000	4.00000000000000000000	4.00000000000000000000	4.00000000000000000000
88.00000000000000000000	0.00000000000000000000	4188.20507812500000000000	4179.48730468750000000000	4181.02539062500000000000	4191.28173828125000000000	4201.53857421875000000000	4190.25634765625000000000	4184.61523437500000000000	4186.15380859375000000000	4177.94873046875000000000	4201.02539062500000000000	4188.20507812500000000000	4242.56396484375000000000	4172.82031250000000000000	4202.05126953125000000000	2575.00000000000000000000	10249.00000000000000000000	10228.00000000000000000000	0.00000000000000000000	0.00000000000000000000	0.00000000000000000000	628.00000000000000000000	129.00000000000000000000	4.00000000000000000000	4.00000000000000000000	4.00000000000000000000	4.00000000000000000000	4.00000000000000000000	4.00000000000000000000	4.00000000000000000000	4.00000000000000000000	4.00000000000000000000	4.00000000000000000000	4.00000000000000000000	4.00000000000000000000	4.00000000000000000000	4.00000000000000000000	4.00000000000000000000	4.00000000000000000000
89.00000000000000000000	0.00000000000000000000	4174.35888671875000000000	4181.53857421875000000000	4173.33300781250000000000	4189.74365234375000000000	4196.92285156250000000000	4186.15380859375000000000	4192.82031250000000000000	4181.53857421875000000000	4183.07666015625000000000	4205.64111328125000000000	4186.15380859375000000000	4225.64111328125000000000	4181.02539062500000000000	4194.35888671875000000000	2467.00000000000000000000	10250.00000000000000000000	10228.00000000000000000000	0.00000000000000000000	0.00000000000000000000	0.00000000000000000000	628.00000000000000000000	136.00000000000000000000	4.00000000000000000000	4.00000000000000000000	4.00000000000000000000	4.00000000000000000000	4.00000000000000000000	4.00000000000000000000	4.00000000000000000000	4.00000000000000000000	4.00000000000000000000	4.00000000000000000000	4.00000000000000000000	4.00000000000000000000	4.00000000000000000000	4.00000000000000000000	4.00000000000000000000	4.00000000000000000000
90.00000000000000000000	0.00000000000000000000	4177.94873046875000000000	4146.15380859375000000000	4177.94873046875000000000	4175.38427734375000000000	4163.07666015625000000000	4162.05126953125000000000	4169.74365234375000000000	4156.41015625000000000000	4158.97412109375000000000	4165.64111328125000000000	4182.05126953125000000000	4202.05126953125000000000	4151.79492187500000000000	4155.38427734375000000000	3489.00000000000000000000	10250.00000000000000000000	10228.00000000000000000000	0.00000000000000000000	0.00000000000000000000	0.00000000000000000000	628.00000000000000000000	144.00000000000000000000	4.00000000000000000000	4.00000000000000000000	4.00000000000000000000	4.00000000000000000000	4.00000000000000000000	4.00000000000000000000	4.00000000000000000000	4.00000000000000000000	4.00000000000000000000	4.00000000000000000000	4.00000000000000000000	4.00000000000000000000	4.00000000000000000000	4.00000000000000000000	4.00000000000000000000	4.00000000000000000000
91.00000000000000000000	0.00000000000000000000	4162.56396484375000000000	4161.02539062500000000000	4157.43603515625000000000	4172.82031250000000000000	4188.71777343750000000000	4187.69238281250000000000	4181.02539062500000000000	4174.87158203125000000000	4172.30761718750000000000	4185.64111328125000000000	4218.97412109375000000000	4212.82031250000000000000	4167.17919921875000000000	4183.58984375000000000000	3282.00000000000000000000	10249.00000000000000000000	10229.00000000000000000000	0.00000000000000000000	0.00000000000000000000	0.00000000000000000000	628.00000000000000000000	153.00000000000000000000	4.00000000000000000000	4.00000000000000000000	4.00000000000000000000	4.00000000000000000000	4.00000000000000000000	4.00000000000000000000	4.00000000000000000000	4.00000000000000000000	4.00000000000000000000	4.00000000000000000000	4.00000000000000000000	4.00000000000000000000	4.00000000000000000000	4.00000000000000000000	4.00000000000000000000	4.00000000000000000000
92.00000000000000000000	0.00000000000000000000	4173.84619140625000000000	4157.94873046875000000000	4172.82031250000000000000	4171.28173828125000000000	4181.53857421875000000000	4172.30761718750000000000	4162.56396484375000000000	4165.64111328125000000000	4158.46142578125000000000	4189.74365234375000000000	4189.74365234375000000000	4210.76904296875000000000	4156.92285156250000000000	4182.05126953125000000000	2575.00000000000000000000	10249.00000000000000000000	10229.00000000000000000000	0.00000000000000000000	0.00000000000000000000	0.00000000000000000000	628.00000000000000000000	160.00000000000000000000	4.00000000000000000000	4.00000000000000000000	4.00000000000000000000	4.00000000000000000000	4.00000000000000000000	4.00000000000000000000	4.00000000000000000000	4.00000000000000000000	4.00000000000000000000	4.00000000000000000000	4.00000000000000000000	4.00000000000000000000	4.00000000000000000000	4.00000000000000000000	4.00000000000000000000	4.00000000000000000000
93.00000000000000000000	0.00000000000000000000	4175.38427734375000000000	4165.64111328125000000000	4178.46142578125000000000	4186.15380859375000000000	4187.17919921875000000000	4175.89746093750000000000	4179.48730468750000000000	4178.46142578125000000000	4173.84619140625000000000	4192.30761718750000000000	4154.87158203125000000000	4212.30761718750000000000	4168.20507812500000000000	4173.33300781250000000000	2467.00000000000000000000	10249.00000000000000000000	10229.00000000000000000000	0.00000000000000000000	0.00000000000000000000	0.00000000000000000000	628.00000000000000000000	167.00000000000000000000	4.00000000000000000000	4.00000000000000000000	4.00000000000000000000	4.00000000000000000000	4.00000000000000000000	4.00000000000000000000	4.00000000000000000000	4.00000000000000000000	4.00000000000000000000	4.00000000000000000000	4.00000000000000000000	4.00000000000000000000	4.00000000000000000000	4.00000000000000000000	4.00000000000000000000	4.00000000000000000000
94.00000000000000000000	0.00000000000000000000	4170.76904296875000000000	4174.87158203125000000000	4172.30761718750000000000	4190.76904296875000000000	4195.89746093750000000000	4191.28173828125000000000	4196.92285156250000000000	4188.71777343750000000000	4183.58984375000000000000	4195.89746093750000000000	4170.25634765625000000000	4229.23046875000000000000	4172.30761718750000000000	4188.20507812500000000000	3489.00000000000000000000	10249.00000000000000000000	10229.00000000000000000000	0.00000000000000000000	0.00000000000000000000	0.00000000000000000000	628.00000000000000000000	175.00000000000000000000	4.00000000000000000000	4.00000000000000000000	4.00000000000000000000	4.00000000000000000000	4.00000000000000000000	4.00000000000000000000	4.00000000000000000000	4.00000000000000000000	4.00000000000000000000	4.00000000000000000000	4.00000000000000000000	4.00000000000000000000	4.00000000000000000000	4.00000000000000000000	4.00000000000000000000	4.00000000000000000000
95.00000000000000000000	0.00000000000000000000	4187.69238281250000000000	4168.71777343750000000000	4184.61523437500000000000	4182.56396484375000000000	4172.30761718750000000000	4166.15380859375000000000	4162.56396484375000000000	4153.33300781250000000000	4143.58984375000000000000	4168.20507812500000000000	4184.61523437500000000000	4225.64111328125000000000	4140.51269531250000000000	4183.07666015625000000000	3282.00000000000000000000	10248.00000000000000000000	10229.00000000000000000000	0.00000000000000000000	0.00000000000000000000	0.00000000000000000000	628.00000000000000000000	184.00000000000000000000	4.00000000000000000000	4.00000000000000000000	4.00000000000000000000	4.00000000000000000000	4.00000000000000000000	4.00000000000000000000	4.00000000000000000000	4.00000000000000000000	4.00000000000000000000	4.00000000000000000000	4.00000000000000000000	4.00000000000000000000	4.00000000000000000000	4.00000000000000000000	4.00000000000000000000	4.00000000000000000000
96.00000000000000000000	0.00000000000000000000	4168.20507812500000000000	4179.48730468750000000000	4162.56396484375000000000	4186.15380859375000000000	4183.07666015625000000000	4163.58984375000000000000	4163.07666015625000000000	4160.00000000000000000000	4152.82031250000000000000	4170.76904296875000000000	4198.46142578125000000000	4219.48730468750000000000	4154.87158203125000000000	4177.94873046875000000000	2575.00000000000000000000	10248.00000000000000000000	10229.00000000000000000000	0.00000000000000000000	0.00000000000000000000	0.00000000000000000000	628.00000000000000000000	191.00000000000000000000	4.00000000000000000000	4.00000000000000000000	4.00000000000000000000	4.00000000000000000000	4.00000000000000000000	4.00000000000000000000	4.00000000000000000000	4.00000000000000000000	4.00000000000000000000	4.00000000000000000000	4.00000000000000000000	4.00000000000000000000	4.00000000000000000000	4.00000000000000000000	4.00000000000000000000	4.00000000000000000000
97.00000000000000000000	0.00000000000000000000	4174.35888671875000000000	4146.15380859375000000000	4172.82031250000000000000	4181.02539062500000000000	4175.38427734375000000000	4153.33300781250000000000	4155.89746093750000000000	4159.48730468750000000000	4155.38427734375000000000	4166.66650390625000000000	4181.02539062500000000000	4215.38427734375000000000	4148.71777343750000000000	4161.53857421875000000000	2467.00000000000000000000	10248.00000000000000000000	10228.00000000000000000000	0.00000000000000000000	0.00000000000000000000	0.00000000000000000000	628.00000000000000000000	198.00000000000000000000	4.00000000000000000000	4.00000000000000000000	4.00000000000000000000	4.00000000000000000000	4.00000000000000000000	4.00000000000000000000	4.00000000000000000000	4.00000000000000000000	4.00000000000000000000	4.00000000000000000000	4.00000000000000000000	4.00000000000000000000	4.00000000000000000000	4.00000000000000000000	4.00000000000000000000	4.00000000000000000000
98.00000000000000000000	0.00000000000000000000	4178.97412109375000000000	4155.38427734375000000000	4180.00000000000000000000	4182.56396484375000000000	4182.05126953125000000000	4172.30761718750000000000	4172.82031250000000000000	4175.89746093750000000000	4170.25634765625000000000	4188.71777343750000000000	4188.71777343750000000000	4227.17919921875000000000	4154.35888671875000000000	4177.94873046875000000000	3489.00000000000000000000	10248.00000000000000000000	10228.00000000000000000000	0.00000000000000000000	0.00000000000000000000	0.00000000000000000000	628.00000000000000000000	207.00000000000000000000	4.00000000000000000000	4.00000000000000000000	4.00000000000000000000	4.00000000000000000000	4.00000000000000000000	4.00000000000000000000	4.00000000000000000000	4.00000000000000000000	4.00000000000000000000	4.00000000000000000000	4.00000000000000000000	4.00000000000000000000	4.00000000000000000000	4.00000000000000000000	4.00000000000000000000	4.00000000000000000000
99.00000000000000000000	0.00000000000000000000	4161.53857421875000000000	4168.20507812500000000000	4165.64111328125000000000	4174.35888671875000000000	4174.35888671875000000000	4179.48730468750000000000	4181.02539062500000000000	4184.61523437500000000000	4183.58984375000000000000	4204.61523437500000000000	4179.48730468750000000000	4225.12792968750000000000	4153.33300781250000000000	4174.87158203125000000000	3282.00000000000000000000	10247.00000000000000000000	10231.00000000000000000000	0.00000000000000000000	0.00000000000000000000	0.00000000000000000000	628.00000000000000000000	215.00000000000000000000	4.00000000000000000000	4.00000000000000000000	4.00000000000000000000	4.00000000000000000000	4.00000000000000000000	4.00000000000000000000	4.00000000000000000000	4.00000000000000000000	4.00000000000000000000	4.00000000000000000000	4.00000000000000000000	4.00000000000000000000	4.00000000000000000000	4.00000000000000000000	4.00000000000000000000	4.00000000000000000000
100.00000000000000000000	0.00000000000000000000	4178.46142578125000000000	4147.17919921875000000000	4180.00000000000000000000	4164.10253906250000000000	4155.89746093750000000000	4162.05126953125000000000	4161.53857421875000000000	4157.43603515625000000000	4164.10253906250000000000	4179.48730468750000000000	4129.74365234375000000000	4202.05126953125000000000	4125.64111328125000000000	4150.76904296875000000000	2575.00000000000000000000	10247.00000000000000000000	10231.00000000000000000000	0.00000000000000000000	0.00000000000000000000	0.00000000000000000000	628.00000000000000000000	222.00000000000000000000	4.00000000000000000000	4.00000000000000000000	4.00000000000000000000	4.00000000000000000000	4.00000000000000000000	4.00000000000000000000	4.00000000000000000000	4.00000000000000000000	4.00000000000000000000	4.00000000000000000000	4.00000000000000000000	4.00000000000000000000	4.00000000000000000000	4.00000000000000000000	4.00000000000000000000	4.00000000000000000000
101.00000000000000000000	0.00000000000000000000	4171.79492187500000000000	4184.10253906250000000000	4168.20507812500000000000	4180.00000000000000000000	4206.15380859375000000000	4194.87158203125000000000	4192.30761718750000000000	4178.97412109375000000000	4184.10253906250000000000	4195.38427734375000000000	4176.41015625000000000000	4214.87158203125000000000	4153.84619140625000000000	4188.20507812500000000000	2467.00000000000000000000	10247.00000000000000000000	10230.00000000000000000000	0.00000000000000000000	0.00000000000000000000	0.00000000000000000000	628.00000000000000000000	230.00000000000000000000	4.00000000000000000000	4.00000000000000000000	4.00000000000000000000	4.00000000000000000000	4.00000000000000000000	4.00000000000000000000	4.00000000000000000000	4.00000000000000000000	4.00000000000000000000	4.00000000000000000000	4.00000000000000000000	4.00000000000000000000	4.00000000000000000000	4.00000000000000000000	4.00000000000000000000	4.00000000000000000000
102.00000000000000000000	0.00000000000000000000	4177.94873046875000000000	4170.76904296875000000000	4169.74365234375000000000	4174.87158203125000000000	4200.00000000000000000000	4178.97412109375000000000	4175.38427734375000000000	4167.17919921875000000000	4162.56396484375000000000	4183.07666015625000000000	4219.48730468750000000000	4222.05126953125000000000	4155.89746093750000000000	4184.10253906250000000000	3489.00000000000000000000	10247.00000000000000000000	10230.00000000000000000000	0.00000000000000000000	0.00000000000000000000	0.00000000000000000000	628.00000000000000000000	239.00000000000000000000	4.00000000000000000000	4.00000000000000000000	4.00000000000000000000	4.00000000000000000000	4.00000000000000000000	4.00000000000000000000	4.00000000000000000000	4.00000000000000000000	4.00000000000000000000	4.00000000000000000000	4.00000000000000000000	4.00000000000000000000	4.00000000000000000000	4.00000000000000000000	4.00000000000000000000	4.00000000000000000000
103.00000000000000000000	0.00000000000000000000	4181.02539062500000000000	4151.79492187500000000000	4172.82031250000000000000	4169.74365234375000000000	4172.82031250000000000000	4163.58984375000000000000	4165.64111328125000000000	4162.56396484375000000000	4153.84619140625000000000	4176.41015625000000000000	4188.20507812500000000000	4215.38427734375000000000	4161.53857421875000000000	4166.15380859375000000000	3282.00000000000000000000	10247.00000000000000000000	10230.00000000000000000000	0.00000000000000000000	0.00000000000000000000	0.00000000000000000000	628.00000000000000000000	247.00000000000000000000	4.00000000000000000000	4.00000000000000000000	4.00000000000000000000	4.00000000000000000000	4.00000000000000000000	4.00000000000000000000	4.00000000000000000000	4.00000000000000000000	4.00000000000000000000	4.00000000000000000000	4.00000000000000000000	4.00000000000000000000	4.00000000000000000000	4.00000000000000000000	4.00000000000000000000	4.00000000000000000000
104.00000000000000000000	0.00000000000000000000	4161.53857421875000000000	4170.76904296875000000000	4163.07666015625000000000	4169.74365234375000000000	4169.74365234375000000000	4173.33300781250000000000	4178.97412109375000000000	4182.05126953125000000000	4182.56396484375000000000	4196.92285156250000000000	4167.17919921875000000000	4221.53857421875000000000	4170.25634765625000000000	4169.23046875000000000000	2575.00000000000000000000	10247.00000000000000000000	10230.00000000000000000000	0.00000000000000000000	0.00000000000000000000	0.00000000000000000000	628.00000000000000000000	254.00000000000000000000	4.00000000000000000000	4.00000000000000000000	4.00000000000000000000	4.00000000000000000000	4.00000000000000000000	4.00000000000000000000	4.00000000000000000000	4.00000000000000000000	4.00000000000000000000	4.00000000000000000000	4.00000000000000000000	4.00000000000000000000	4.00000000000000000000	4.00000000000000000000	4.00000000000000000000	4.00000000000000000000
105.00000000000000000000	0.00000000000000000000	4177.94873046875000000000	4158.97412109375000000000	4180.51269531250000000000	4160.00000000000000000000	4163.58984375000000000000	4162.56396484375000000000	4161.02539062500000000000	4163.07666015625000000000	4170.76904296875000000000	4184.10253906250000000000	4171.28173828125000000000	4227.69238281250000000000	4140.51269531250000000000	4161.02539062500000000000	2467.00000000000000000000	10247.00000000000000000000	10229.00000000000000000000	0.00000000000000000000	0.00000000000000000000	0.00000000000000000000	628.00000000000000000000	262.00000000000000000000	4.00000000000000000000	4.00000000000000000000	4.00000000000000000000	4.00000000000000000000	4.00000000000000000000	4.00000000000000000000	4.00000000000000000000	4.00000000000000000000	4.00000000000000000000	4.00000000000000000000	4.00000000000000000000	4.00000000000000000000	4.00000000000000000000	4.00000000000000000000	4.00000000000000000000	4.00000000000000000000
106.00000000000000000000	0.00000000000000000000	4170.25634765625000000000	4177.43603515625000000000	4166.66650390625000000000	4176.92285156250000000000	4206.66650390625000000000	4193.84619140625000000000	4186.15380859375000000000	4178.97412109375000000000	4186.66650390625000000000	4202.56396484375000000000	4181.53857421875000000000	4242.05126953125000000000	4160.51269531250000000000	4187.69238281250000000000	3489.00000000000000000000	10247.00000000000000000000	10229.00000000000000000000	0.00000000000000000000	0.00000000000000000000	0.00000000000000000000	628.00000000000000000000	270.00000000000000000000	4.00000000000000000000	4.00000000000000000000	4.00000000000000000000	4.00000000000000000000	4.00000000000000000000	4.00000000000000000000	4.00000000000000000000	4.00000000000000000000	4.00000000000000000000	4.00000000000000000000	4.00000000000000000000	4.00000000000000000000	4.00000000000000000000	4.00000000000000000000	4.00000000000000000000	4.00000000000000000000
107.00000000000000000000	0.00000000000000000000	4176.92285156250000000000	4175.89746093750000000000	4171.79492187500000000000	4183.07666015625000000000	4197.94873046875000000000	4183.58984375000000000000	4180.51269531250000000000	4171.28173828125000000000	4175.38427734375000000000	4195.38427734375000000000	4163.07666015625000000000	4233.33300781250000000000	4156.41015625000000000000	4183.58984375000000000000	3282.00000000000000000000	10247.00000000000000000000	10229.00000000000000000000	0.00000000000000000000	0.00000000000000000000	0.00000000000000000000	628.00000000000000000000	278.00000000000000000000	4.00000000000000000000	4.00000000000000000000	4.00000000000000000000	4.00000000000000000000	4.00000000000000000000	4.00000000000000000000	4.00000000000000000000	4.00000000000000000000	4.00000000000000000000	4.00000000000000000000	4.00000000000000000000	4.00000000000000000000	4.00000000000000000000	4.00000000000000000000	4.00000000000000000000	4.00000000000000000000
108.00000000000000000000	0.00000000000000000000	4185.64111328125000000000	4174.35888671875000000000	4180.00000000000000000000	4176.92285156250000000000	4176.41015625000000000000	4170.76904296875000000000	4168.71777343750000000000	4162.56396484375000000000	4164.61523437500000000000	4181.02539062500000000000	4186.15380859375000000000	4213.33300781250000000000	4148.71777343750000000000	4174.35888671875000000000	2575.00000000000000000000	10247.00000000000000000000	10229.00000000000000000000	0.00000000000000000000	0.00000000000000000000	0.00000000000000000000	628.00000000000000000000	286.00000000000000000000	4.00000000000000000000	4.00000000000000000000	4.00000000000000000000	4.00000000000000000000	4.00000000000000000000	4.00000000000000000000	4.00000000000000000000	4.00000000000000000000	4.00000000000000000000	4.00000000000000000000	4.00000000000000000000	4.00000000000000000000	4.00000000000000000000	4.00000000000000000000	4.00000000000000000000	4.00000000000000000000
109.00000000000000000000	0.00000000000000000000	4162.05126953125000000000	4178.46142578125000000000	4161.02539062500000000000	4176.41015625000000000000	4184.61523437500000000000	4181.02539062500000000000	4175.89746093750000000000	4182.05126953125000000000	4182.05126953125000000000	4197.43603515625000000000	4215.38427734375000000000	4210.76904296875000000000	4176.41015625000000000000	4184.10253906250000000000	2467.00000000000000000000	10248.00000000000000000000	10229.00000000000000000000	0.00000000000000000000	0.00000000000000000000	0.00000000000000000000	628.00000000000000000000	294.00000000000000000000	4.00000000000000000000	4.00000000000000000000	4.00000000000000000000	4.00000000000000000000	4.00000000000000000000	4.00000000000000000000	4.00000000000000000000	4.00000000000000000000	4.00000000000000000000	4.00000000000000000000	4.00000000000000000000	4.00000000000000000000	4.00000000000000000000	4.00000000000000000000	4.00000000000000000000	4.00000000000000000000
110.00000000000000000000	0.00000000000000000000	4177.43603515625000000000	4151.79492187500000000000	4174.87158203125000000000	4163.07666015625000000000	4166.66650390625000000000	4151.79492187500000000000	4155.38427734375000000000	4167.17919921875000000000	4160.00000000000000000000	4178.46142578125000000000	4180.00000000000000000000	4211.79492187500000000000	4159.48730468750000000000	4164.10253906250000000000	3489.00000000000000000000	10248.00000000000000000000	10229.00000000000000000000	0.00000000000000000000	0.00000000000000000000	0.00000000000000000000	628.00000000000000000000	302.00000000000000000000	4.00000000000000000000	4.00000000000000000000	4.00000000000000000000	4.00000000000000000000	4.00000000000000000000	4.00000000000000000000	4.00000000000000000000	4.00000000000000000000	4.00000000000000000000	4.00000000000000000000	4.00000000000000000000	4.00000000000000000000	4.00000000000000000000	4.00000000000000000000	4.00000000000000000000	4.00000000000000000000
111.00000000000000000000	0.00000000000000000000	4172.30761718750000000000	4177.94873046875000000000	4169.23046875000000000000	4167.17919921875000000000	4198.97412109375000000000	4173.84619140625000000000	4181.53857421875000000000	4183.07666015625000000000	4176.92285156250000000000	4188.20507812500000000000	4181.53857421875000000000	4223.07666015625000000000	4157.94873046875000000000	4171.79492187500000000000	3282.00000000000000000000	10249.00000000000000000000	10230.00000000000000000000	0.00000000000000000000	0.00000000000000000000	0.00000000000000000000	628.00000000000000000000	310.00000000000000000000	4.00000000000000000000	4.00000000000000000000	4.00000000000000000000	4.00000000000000000000	4.00000000000000000000	4.00000000000000000000	4.00000000000000000000	4.00000000000000000000	4.00000000000000000000	4.00000000000000000000	4.00000000000000000000	4.00000000000000000000	4.00000000000000000000	4.00000000000000000000	4.00000000000000000000	4.00000000000000000000
112.00000000000000000000	0.00000000000000000000	4173.33300781250000000000	4188.71777343750000000000	4174.35888671875000000000	4179.48730468750000000000	4196.92285156250000000000	4180.51269531250000000000	4181.02539062500000000000	4172.30761718750000000000	4171.28173828125000000000	4183.58984375000000000000	4183.58984375000000000000	4224.10253906250000000000	4146.15380859375000000000	4165.64111328125000000000	2575.00000000000000000000	10249.00000000000000000000	10230.00000000000000000000	0.00000000000000000000	0.00000000000000000000	0.00000000000000000000	628.00000000000000000000	318.00000000000000000000	4.00000000000000000000	4.00000000000000000000	4.00000000000000000000	4.00000000000000000000	4.00000000000000000000	4.00000000000000000000	4.00000000000000000000	4.00000000000000000000	4.00000000000000000000	4.00000000000000000000	4.00000000000000000000	4.00000000000000000000	4.00000000000000000000	4.00000000000000000000	4.00000000000000000000	4.00000000000000000000
113.00000000000000000000	0.00000000000000000000	4191.28173828125000000000	4181.53857421875000000000	4183.58984375000000000000	4193.33300781250000000000	4175.89746093750000000000	4176.41015625000000000000	4167.69238281250000000000	4156.41015625000000000000	4156.41015625000000000000	4171.28173828125000000000	4155.38427734375000000000	4228.71777343750000000000	4147.69238281250000000000	4168.71777343750000000000	2467.00000000000000000000	10249.00000000000000000000	10228.00000000000000000000	0.00000000000000000000	0.00000000000000000000	0.00000000000000000000	628.00000000000000000000	326.00000000000000000000	4.00000000000000000000	4.00000000000000000000	4.00000000000000000000	4.00000000000000000000	4.00000000000000000000	4.00000000000000000000	4.00000000000000000000	4.00000000000000000000	4.00000000000000000000	4.00000000000000000000	4.00000000000000000000	4.00000000000000000000	4.00000000000000000000	4.00000000000000000000	4.00000000000000000000	4.00000000000000000000
114.00000000000000000000	0.00000000000000000000	4171.79492187500000000000	4174.35888671875000000000	4158.97412109375000000000	4185.64111328125000000000	4187.17919921875000000000	4184.61523437500000000000	4174.87158203125000000000	4171.79492187500000000000	4171.79492187500000000000	4180.00000000000000000000	4160.51269531250000000000	4231.79492187500000000000	4161.02539062500000000000	4187.17919921875000000000	3489.00000000000000000000	10249.00000000000000000000	10228.00000000000000000000	0.00000000000000000000	0.00000000000000000000	0.00000000000000000000	628.00000000000000000000	334.00000000000000000000	4.00000000000000000000	4.00000000000000000000	4.00000000000000000000	4.00000000000000000000	4.00000000000000000000	4.00000000000000000000	4.00000000000000000000	4.00000000000000000000	4.00000000000000000000	4.00000000000000000000	4.00000000000000000000	4.00000000000000000000	4.00000000000000000000	4.00000000000000000000	4.00000000000000000000	4.00000000000000000000
115.00000000000000000000	0.00000000000000000000	4175.38427734375000000000	4134.35888671875000000000	4169.74365234375000000000	4150.25634765625000000000	4154.87158203125000000000	4150.76904296875000000000	4147.17919921875000000000	4152.82031250000000000000	4146.15380859375000000000	4152.82031250000000000000	4183.58984375000000000000	4215.89746093750000000000	4124.61523437500000000000	4160.51269531250000000000	3282.00000000000000000000	10249.00000000000000000000	10228.00000000000000000000	0.00000000000000000000	0.00000000000000000000	0.00000000000000000000	628.00000000000000000000	343.00000000000000000000	4.00000000000000000000	4.00000000000000000000	4.00000000000000000000	4.00000000000000000000	4.00000000000000000000	4.00000000000000000000	4.00000000000000000000	4.00000000000000000000	4.00000000000000000000	4.00000000000000000000	4.00000000000000000000	4.00000000000000000000	4.00000000000000000000	4.00000000000000000000	4.00000000000000000000	4.00000000000000000000
116.00000000000000000000	0.00000000000000000000	4170.76904296875000000000	4165.12792968750000000000	4170.76904296875000000000	4158.97412109375000000000	4173.33300781250000000000	4177.94873046875000000000	4177.43603515625000000000	4184.10253906250000000000	4175.38427734375000000000	4177.94873046875000000000	4209.23046875000000000000	4228.71777343750000000000	4152.82031250000000000000	4174.87158203125000000000	2575.00000000000000000000	10249.00000000000000000000	10228.00000000000000000000	0.00000000000000000000	0.00000000000000000000	0.00000000000000000000	628.00000000000000000000	350.00000000000000000000	4.00000000000000000000	4.00000000000000000000	4.00000000000000000000	4.00000000000000000000	4.00000000000000000000	4.00000000000000000000	4.00000000000000000000	4.00000000000000000000	4.00000000000000000000	4.00000000000000000000	4.00000000000000000000	4.00000000000000000000	4.00000000000000000000	4.00000000000000000000	4.00000000000000000000	4.00000000000000000000
117.00000000000000000000	0.00000000000000000000	4171.28173828125000000000	4187.17919921875000000000	4174.35888671875000000000	4181.53857421875000000000	4197.94873046875000000000	4194.87158203125000000000	4190.25634765625000000000	4195.89746093750000000000	4195.89746093750000000000	4192.30761718750000000000	4194.87158203125000000000	4223.58984375000000000000	4167.69238281250000000000	4182.05126953125000000000	2467.00000000000000000000	10249.00000000000000000000	10227.00000000000000000000	0.00000000000000000000	0.00000000000000000000	0.00000000000000000000	628.00000000000000000000	358.00000000000000000000	4.00000000000000000000	4.00000000000000000000	4.00000000000000000000	4.00000000000000000000	4.00000000000000000000	4.00000000000000000000	4.00000000000000000000	4.00000000000000000000	4.00000000000000000000	4.00000000000000000000	4.00000000000000000000	4.00000000000000000000	4.00000000000000000000	4.00000000000000000000	4.00000000000000000000	4.00000000000000000000
118.00000000000000000000	0.00000000000000000000	4179.48730468750000000000	4174.87158203125000000000	4179.48730468750000000000	4181.02539062500000000000	4191.79492187500000000000	4173.33300781250000000000	4166.15380859375000000000	4165.64111328125000000000	4170.76904296875000000000	4171.79492187500000000000	4180.00000000000000000000	4193.33300781250000000000	4141.02539062500000000000	4165.12792968750000000000	3489.00000000000000000000	10249.00000000000000000000	10227.00000000000000000000	0.00000000000000000000	0.00000000000000000000	0.00000000000000000000	628.00000000000000000000	365.00000000000000000000	4.00000000000000000000	4.00000000000000000000	4.00000000000000000000	4.00000000000000000000	4.00000000000000000000	4.00000000000000000000	4.00000000000000000000	4.00000000000000000000	4.00000000000000000000	4.00000000000000000000	4.00000000000000000000	4.00000000000000000000	4.00000000000000000000	4.00000000000000000000	4.00000000000000000000	4.00000000000000000000
119.00000000000000000000	0.00000000000000000000	4155.38427734375000000000	4177.94873046875000000000	4153.33300781250000000000	4174.87158203125000000000	4191.79492187500000000000	4178.46142578125000000000	4170.25634765625000000000	4165.64111328125000000000	4168.71777343750000000000	4172.82031250000000000000	4168.71777343750000000000	4193.84619140625000000000	4149.74365234375000000000	4173.33300781250000000000	3282.00000000000000000000	10248.00000000000000000000	10226.00000000000000000000	0.00000000000000000000	0.00000000000000000000	0.00000000000000000000	628.00000000000000000000	374.00000000000000000000	4.00000000000000000000	4.00000000000000000000	4.00000000000000000000	4.00000000000000000000	4.00000000000000000000	4.00000000000000000000	4.00000000000000000000	4.00000000000000000000	4.00000000000000000000	4.00000000000000000000	4.00000000000000000000	4.00000000000000000000	4.00000000000000000000	4.00000000000000000000	4.00000000000000000000	4.00000000000000000000
120.00000000000000000000	0.00000000000000000000	4169.23046875000000000000	4141.02539062500000000000	4167.69238281250000000000	4160.00000000000000000000	4156.41015625000000000000	4158.46142578125000000000	4145.12792968750000000000	4136.92285156250000000000	4138.46142578125000000000	4132.30761718750000000000	4121.53857421875000000000	4194.35888671875000000000	4124.61523437500000000000	4156.41015625000000000000	2575.00000000000000000000	10248.00000000000000000000	10226.00000000000000000000	0.00000000000000000000	0.00000000000000000000	0.00000000000000000000	628.00000000000000000000	381.00000000000000000000	4.00000000000000000000	4.00000000000000000000	4.00000000000000000000	4.00000000000000000000	4.00000000000000000000	4.00000000000000000000	4.00000000000000000000	4.00000000000000000000	4.00000000000000000000	4.00000000000000000000	4.00000000000000000000	4.00000000000000000000	4.00000000000000000000	4.00000000000000000000	4.00000000000000000000	4.00000000000000000000
121.00000000000000000000	0.00000000000000000000	4172.30761718750000000000	4146.66650390625000000000	4168.71777343750000000000	4164.61523437500000000000	4171.79492187500000000000	4167.17919921875000000000	4158.46142578125000000000	4149.23046875000000000000	4153.84619140625000000000	4146.66650390625000000000	4163.58984375000000000000	4201.02539062500000000000	4129.74365234375000000000	4165.64111328125000000000	2467.00000000000000000000	10249.00000000000000000000	10226.00000000000000000000	0.00000000000000000000	0.00000000000000000000	0.00000000000000000000	628.00000000000000000000	388.00000000000000000000	4.00000000000000000000	4.00000000000000000000	4.00000000000000000000	4.00000000000000000000	4.00000000000000000000	4.00000000000000000000	4.00000000000000000000	4.00000000000000000000	4.00000000000000000000	4.00000000000000000000	4.00000000000000000000	4.00000000000000000000	4.00000000000000000000	4.00000000000000000000	4.00000000000000000000	4.00000000000000000000
122.00000000000000000000	0.00000000000000000000	4167.17919921875000000000	4161.02539062500000000000	4167.69238281250000000000	4165.64111328125000000000	4179.48730468750000000000	4171.28173828125000000000	4169.74365234375000000000	4168.71777343750000000000	4175.38427734375000000000	4182.05126953125000000000	4221.53857421875000000000	4209.23046875000000000000	4138.97412109375000000000	4163.58984375000000000000	3489.00000000000000000000	10249.00000000000000000000	10226.00000000000000000000	0.00000000000000000000	0.00000000000000000000	0.00000000000000000000	628.00000000000000000000	397.00000000000000000000	4.00000000000000000000	4.00000000000000000000	4.00000000000000000000	4.00000000000000000000	4.00000000000000000000	4.00000000000000000000	4.00000000000000000000	4.00000000000000000000	4.00000000000000000000	4.00000000000000000000	4.00000000000000000000	4.00000000000000000000	4.00000000000000000000	4.00000000000000000000	4.00000000000000000000	4.00000000000000000000
123.00000000000000000000	0.00000000000000000000	4180.51269531250000000000	4161.02539062500000000000	4182.56396484375000000000	4162.05126953125000000000	4166.66650390625000000000	4165.64111328125000000000	4164.10253906250000000000	4158.46142578125000000000	4165.64111328125000000000	4169.23046875000000000000	4194.35888671875000000000	4210.76904296875000000000	4132.82031250000000000000	4147.69238281250000000000	3282.00000000000000000000	10247.00000000000000000000	10227.00000000000000000000	0.00000000000000000000	0.00000000000000000000	0.00000000000000000000	628.00000000000000000000	405.00000000000000000000	4.00000000000000000000	4.00000000000000000000	4.00000000000000000000	4.00000000000000000000	4.00000000000000000000	4.00000000000000000000	4.00000000000000000000	4.00000000000000000000	4.00000000000000000000	4.00000000000000000000	4.00000000000000000000	4.00000000000000000000	4.00000000000000000000	4.00000000000000000000	4.00000000000000000000	4.00000000000000000000
124.00000000000000000000	0.00000000000000000000	4169.23046875000000000000	4186.66650390625000000000	4165.64111328125000000000	4176.92285156250000000000	4196.92285156250000000000	4187.69238281250000000000	4182.56396484375000000000	4170.76904296875000000000	4180.51269531250000000000	4176.41015625000000000000	4181.53857421875000000000	4227.69238281250000000000	4154.87158203125000000000	4169.74365234375000000000	2575.00000000000000000000	10247.00000000000000000000	10227.00000000000000000000	0.00000000000000000000	0.00000000000000000000	0.00000000000000000000	628.00000000000000000000	412.00000000000000000000	4.00000000000000000000	4.00000000000000000000	4.00000000000000000000	4.00000000000000000000	4.00000000000000000000	4.00000000000000000000	4.00000000000000000000	4.00000000000000000000	4.00000000000000000000	4.00000000000000000000	4.00000000000000000000	4.00000000000000000000	4.00000000000000000000	4.00000000000000000000	4.00000000000000000000	4.00000000000000000000
125.00000000000000000000	0.00000000000000000000	4189.74365234375000000000	4177.94873046875000000000	4179.48730468750000000000	4188.20507812500000000000	4190.76904296875000000000	4171.79492187500000000000	4159.48730468750000000000	4152.82031250000000000000	4163.07666015625000000000	4169.74365234375000000000	4182.56396484375000000000	4233.33300781250000000000	4140.51269531250000000000	4170.25634765625000000000	2467.00000000000000000000	10246.00000000000000000000	10226.00000000000000000000	0.00000000000000000000	0.00000000000000000000	0.00000000000000000000	628.00000000000000000000	419.00000000000000000000	4.00000000000000000000	4.00000000000000000000	4.00000000000000000000	4.00000000000000000000	4.00000000000000000000	4.00000000000000000000	4.00000000000000000000	4.00000000000000000000	4.00000000000000000000	4.00000000000000000000	4.00000000000000000000	4.00000000000000000000	4.00000000000000000000	4.00000000000000000000	4.00000000000000000000	4.00000000000000000000
126.00000000000000000000	0.00000000000000000000	4186.15380859375000000000	4185.12792968750000000000	4177.43603515625000000000	4190.76904296875000000000	4200.51269531250000000000	4176.41015625000000000000	4164.10253906250000000000	4163.58984375000000000000	4166.66650390625000000000	4179.48730468750000000000	4186.15380859375000000000	4242.05126953125000000000	4149.74365234375000000000	4186.66650390625000000000	3489.00000000000000000000	10246.00000000000000000000	10226.00000000000000000000	0.00000000000000000000	0.00000000000000000000	0.00000000000000000000	628.00000000000000000000	428.00000000000000000000	4.00000000000000000000	4.00000000000000000000	4.00000000000000000000	4.00000000000000000000	4.00000000000000000000	4.00000000000000000000	4.00000000000000000000	4.00000000000000000000	4.00000000000000000000	4.00000000000000000000	4.00000000000000000000	4.00000000000000000000	4.00000000000000000000	4.00000000000000000000	4.00000000000000000000	4.00000000000000000000
127.00000000000000000000	0.00000000000000000000	4170.25634765625000000000	4163.07666015625000000000	4165.12792968750000000000	4171.79492187500000000000	4192.82031250000000000000	4174.35888671875000000000	4173.33300781250000000000	4176.92285156250000000000	4174.35888671875000000000	4176.92285156250000000000	4178.46142578125000000000	4243.07666015625000000000	4146.15380859375000000000	4183.58984375000000000000	51.00000000000000000000	10247.00000000000000000000	10227.00000000000000000000	0.00000000000000000000	0.00000000000000000000	0.00000000000000000000	628.00000000000000000000	436.00000000000000000000	4.00000000000000000000	4.00000000000000000000	4.00000000000000000000	4.00000000000000000000	4.00000000000000000000	4.00000000000000000000	4.00000000000000000000	4.00000000000000000000	4.00000000000000000000	4.00000000000000000000	4.00000000000000000000	4.00000000000000000000	4.00000000000000000000	4.00000000000000000000	4.00000000000000000000	4.00000000000000000000
0.00000000000000000000	0.00000000000000000000	4192.30761718750000000000	4131.28173828125000000000	4179.48730468750000000000	4161.53857421875000000000	4162.56396484375000000000	4164.61523437500000000000	4165.12792968750000000000	4163.58984375000000000000	4165.64111328125000000000	4151.28173828125000000000	4178.97412109375000000000	4223.07666015625000000000	4114.35888671875000000000	4160.00000000000000000000	1063.00000000000000000000	10247.00000000000000000000	10227.00000000000000000000	0.00000000000000000000	0.00000000000000000000	0.00000000000000000000	628.00000000000000000000	443.00000000000000000000	4.00000000000000000000	4.00000000000000000000	4.00000000000000000000	4.00000000000000000000	4.00000000000000000000	4.00000000000000000000	4.00000000000000000000	4.00000000000000000000	4.00000000000000000000	4.00000000000000000000	4.00000000000000000000	4.00000000000000000000	4.00000000000000000000	4.00000000000000000000	4.00000000000000000000	4.00000000000000000000
1.00000000000000000000	0.00000000000000000000	4180.51269531250000000000	4172.82031250000000000000	4168.71777343750000000000	4175.38427734375000000000	4185.12792968750000000000	4196.92285156250000000000	4192.82031250000000000000	4181.02539062500000000000	4188.20507812500000000000	4170.76904296875000000000	4207.17919921875000000000	4224.61523437500000000000	4132.30761718750000000000	4175.38427734375000000000	2158.00000000000000000000	10247.00000000000000000000	10227.00000000000000000000	0.00000000000000000000	0.00000000000000000000	0.00000000000000000000	628.00000000000000000000	451.00000000000000000000	4.00000000000000000000	4.00000000000000000000	4.00000000000000000000	4.00000000000000000000	4.00000000000000000000	4.00000000000000000000	4.00000000000000000000	4.00000000000000000000	4.00000000000000000000	4.00000000000000000000	4.00000000000000000000	4.00000000000000000000	4.00000000000000000000	4.00000000000000000000	4.00000000000000000000	4.00000000000000000000
2.00000000000000000000	0.00000000000000000000	4182.05126953125000000000	4172.30761718750000000000	4177.94873046875000000000	4163.07666015625000000000	4173.84619140625000000000	4174.87158203125000000000	4177.94873046875000000000	4164.10253906250000000000	4165.12792968750000000000	4163.58984375000000000000	4185.64111328125000000000	4224.61523437500000000000	4118.97412109375000000000	4159.48730468750000000000	1459.00000000000000000000	10247.00000000000000000000	10227.00000000000000000000	0.00000000000000000000	0.00000000000000000000	0.00000000000000000000	628.00000000000000000000	459.00000000000000000000	4.00000000000000000000	4.00000000000000000000	4.00000000000000000000	4.00000000000000000000	4.00000000000000000000	4.00000000000000000000	4.00000000000000000000	4.00000000000000000000	4.00000000000000000000	4.00000000000000000000	4.00000000000000000000	4.00000000000000000000	4.00000000000000000000	4.00000000000000000000	4.00000000000000000000	4.00000000000000000000
3.00000000000000000000	0.00000000000000000000	4176.92285156250000000000	4160.51269531250000000000	4167.69238281250000000000	4164.61523437500000000000	4178.46142578125000000000	4166.15380859375000000000	4175.38427734375000000000	4166.15380859375000000000	4165.12792968750000000000	4171.28173828125000000000	4180.00000000000000000000	4225.12792968750000000000	4123.07666015625000000000	4167.17919921875000000000	3483.00000000000000000000	10248.00000000000000000000	10226.00000000000000000000	0.00000000000000000000	0.00000000000000000000	0.00000000000000000000	628.00000000000000000000	468.00000000000000000000	4.00000000000000000000	4.00000000000000000000	4.00000000000000000000	4.00000000000000000000	4.00000000000000000000	4.00000000000000000000	4.00000000000000000000	4.00000000000000000000	4.00000000000000000000	4.00000000000000000000	4.00000000000000000000	4.00000000000000000000	4.00000000000000000000	4.00000000000000000000	4.00000000000000000000	4.00000000000000000000
4.00000000000000000000	0.00000000000000000000	4163.58984375000000000000	4162.05126953125000000000	4153.33300781250000000000	4185.12792968750000000000	4191.28173828125000000000	4178.46142578125000000000	4179.48730468750000000000	4181.53857421875000000000	4189.23046875000000000000	4186.15380859375000000000	4194.87158203125000000000	4233.84619140625000000000	4149.74365234375000000000	4187.17919921875000000000	3544.00000000000000000000	10248.00000000000000000000	10226.00000000000000000000	0.00000000000000000000	0.00000000000000000000	0.00000000000000000000	628.00000000000000000000	475.00000000000000000000	4.00000000000000000000	4.00000000000000000000	4.00000000000000000000	4.00000000000000000000	4.00000000000000000000	4.00000000000000000000	4.00000000000000000000	4.00000000000000000000	4.00000000000000000000	4.00000000000000000000	4.00000000000000000000	4.00000000000000000000	4.00000000000000000000	4.00000000000000000000	4.00000000000000000000	4.00000000000000000000
5.00000000000000000000	0.00000000000000000000	4186.15380859375000000000	4156.41015625000000000000	4176.92285156250000000000	4175.89746093750000000000	4167.69238281250000000000	4167.17919921875000000000	4161.02539062500000000000	4165.64111328125000000000	4176.41015625000000000000	4172.82031250000000000000	4173.33300781250000000000	4233.33300781250000000000	4138.46142578125000000000	4169.74365234375000000000	3424.00000000000000000000	10247.00000000000000000000	10227.00000000000000000000	0.00000000000000000000	0.00000000000000000000	0.00000000000000000000	628.00000000000000000000	482.00000000000000000000	4.00000000000000000000	4.00000000000000000000	4.00000000000000000000	4.00000000000000000000	4.00000000000000000000	4.00000000000000000000	4.00000000000000000000	4.00000000000000000000	4.00000000000000000000	4.00000000000000000000	4.00000000000000000000	4.00000000000000000000	4.00000000000000000000	4.00000000000000000000	4.00000000000000000000	4.00000000000000000000
6.00000000000000000000	0.00000000000000000000	4180.51269531250000000000	4175.89746093750000000000	4168.20507812500000000000	4169.23046875000000000000	4188.71777343750000000000	4186.15380859375000000000	4185.12792968750000000000	4183.07666015625000000000	4191.79492187500000000000	4200.51269531250000000000	4180.00000000000000000000	4235.89746093750000000000	4135.89746093750000000000	4176.41015625000000000000	3370.00000000000000000000	10247.00000000000000000000	10227.00000000000000000000	0.00000000000000000000	0.00000000000000000000	0.00000000000000000000	628.00000000000000000000	491.00000000000000000000	4.00000000000000000000	4.00000000000000000000	4.00000000000000000000	4.00000000000000000000	4.00000000000000000000	4.00000000000000000000	4.00000000000000000000	4.00000000000000000000	4.00000000000000000000	4.00000000000000000000	4.00000000000000000000	4.00000000000000000000	4.00000000000000000000	4.00000000000000000000	4.00000000000000000000	4.00000000000000000000
7.00000000000000000000	0.00000000000000000000	4188.71777343750000000000	4154.87158203125000000000	4173.84619140625000000000	4175.89746093750000000000	4180.00000000000000000000	4169.23046875000000000000	4171.79492187500000000000	4167.69238281250000000000	4174.87158203125000000000	4184.61523437500000000000	4178.46142578125000000000	4223.58984375000000000000	4104.61523437500000000000	4157.94873046875000000000	3369.00000000000000000000	10247.00000000000000000000	10227.00000000000000000000	0.00000000000000000000	0.00000000000000000000	0.00000000000000000000	628.00000000000000000000	499.00000000000000000000	4.00000000000000000000	4.00000000000000000000	4.00000000000000000000	4.00000000000000000000	4.00000000000000000000	4.00000000000000000000	4.00000000000000000000	4.00000000000000000000	4.00000000000000000000	4.00000000000000000000	4.00000000000000000000	4.00000000000000000000	4.00000000000000000000	4.00000000000000000000	4.00000000000000000000	4.00000000000000000000
8.00000000000000000000	0.00000000000000000000	4188.71777343750000000000	4153.33300781250000000000	4171.28173828125000000000	4168.71777343750000000000	4164.61523437500000000000	4165.64111328125000000000	4161.53857421875000000000	4157.43603515625000000000	4161.02539062500000000000	4158.46142578125000000000	4178.46142578125000000000	4209.74365234375000000000	4103.07666015625000000000	4144.61523437500000000000	3412.00000000000000000000	10247.00000000000000000000	10227.00000000000000000000	0.00000000000000000000	0.00000000000000000000	0.00000000000000000000	628.00000000000000000000	506.00000000000000000000	4.00000000000000000000	4.00000000000000000000	4.00000000000000000000	4.00000000000000000000	4.00000000000000000000	4.00000000000000000000	4.00000000000000000000	4.00000000000000000000	4.00000000000000000000	4.00000000000000000000	4.00000000000000000000	4.00000000000000000000	4.00000000000000000000	4.00000000000000000000	4.00000000000000000000	4.00000000000000000000
9.00000000000000000000	0.00000000000000000000	4168.71777343750000000000	4160.00000000000000000000	4155.38427734375000000000	4146.15380859375000000000	4180.51269531250000000000	4176.92285156250000000000	4165.64111328125000000000	4161.02539062500000000000	4166.66650390625000000000	4161.02539062500000000000	4183.58984375000000000000	4212.30761718750000000000	4118.46142578125000000000	4157.94873046875000000000	3007.00000000000000000000	10246.00000000000000000000	10228.00000000000000000000	0.00000000000000000000	0.00000000000000000000	0.00000000000000000000	628.00000000000000000000	514.00000000000000000000	4.00000000000000000000	4.00000000000000000000	4.00000000000000000000	4.00000000000000000000	4.00000000000000000000	4.00000000000000000000	4.00000000000000000000	4.00000000000000000000	4.00000000000000000000	4.00000000000000000000	4.00000000000000000000	4.00000000000000000000	4.00000000000000000000	4.00000000000000000000	4.00000000000000000000	4.00000000000000000000
10.00000000000000000000	0.00000000000000000000	4186.66650390625000000000	4137.94873046875000000000	4173.84619140625000000000	4151.28173828125000000000	4184.10253906250000000000	4162.05126953125000000000	4152.82031250000000000000	4150.25634765625000000000	4153.33300781250000000000	4154.35888671875000000000	4165.64111328125000000000	4224.10253906250000000000	4109.23046875000000000000	4157.43603515625000000000	3496.00000000000000000000	10246.00000000000000000000	10228.00000000000000000000	0.00000000000000000000	0.00000000000000000000	0.00000000000000000000	628.00000000000000000000	523.00000000000000000000	4.00000000000000000000	4.00000000000000000000	4.00000000000000000000	4.00000000000000000000	4.00000000000000000000	4.00000000000000000000	4.00000000000000000000	4.00000000000000000000	4.00000000000000000000	4.00000000000000000000	4.00000000000000000000	4.00000000000000000000	4.00000000000000000000	4.00000000000000000000	4.00000000000000000000	4.00000000000000000000
11.00000000000000000000	0.00000000000000000000	4177.43603515625000000000	4160.00000000000000000000	4165.64111328125000000000	4180.51269531250000000000	4194.35888671875000000000	4177.43603515625000000000	4176.41015625000000000000	4184.61523437500000000000	4185.64111328125000000000	4184.61523437500000000000	4176.41015625000000000000	4237.94873046875000000000	4138.97412109375000000000	4165.12792968750000000000	3305.00000000000000000000	10246.00000000000000000000	10227.00000000000000000000	0.00000000000000000000	0.00000000000000000000	0.00000000000000000000	628.00000000000000000000	531.00000000000000000000	4.00000000000000000000	4.00000000000000000000	4.00000000000000000000	4.00000000000000000000	4.00000000000000000000	4.00000000000000000000	4.00000000000000000000	4.00000000000000000000	4.00000000000000000000	4.00000000000000000000	4.00000000000000000000	4.00000000000000000000	4.00000000000000000000	4.00000000000000000000	4.00000000000000000000	4.00000000000000000000
12.00000000000000000000	0.00000000000000000000	4183.58984375000000000000	4160.51269531250000000000	4174.35888671875000000000	4171.28173828125000000000	4169.74365234375000000000	4166.15380859375000000000	4165.64111328125000000000	4176.92285156250000000000	4185.64111328125000000000	4186.66650390625000000000	4176.41015625000000000000	4223.07666015625000000000	4128.20507812500000000000	4149.74365234375000000000	2558.00000000000000000000	10246.00000000000000000000	10227.00000000000000000000	0.00000000000000000000	0.00000000000000000000	0.00000000000000000000	628.00000000000000000000	538.00000000000000000000	4.00000000000000000000	4.00000000000000000000	4.00000000000000000000	4.00000000000000000000	4.00000000000000000000	4.00000000000000000000	4.00000000000000000000	4.00000000000000000000	4.00000000000000000000	4.00000000000000000000	4.00000000000000000000	4.00000000000000000000	4.00000000000000000000	4.00000000000000000000	4.00000000000000000000	4.00000000000000000000
13.00000000000000000000	0.00000000000000000000	4194.35888671875000000000	4171.28173828125000000000	4178.97412109375000000000	4164.10253906250000000000	4184.10253906250000000000	4173.33300781250000000000	4168.71777343750000000000	4166.66650390625000000000	4180.00000000000000000000	4183.58984375000000000000	4177.94873046875000000000	4218.97412109375000000000	4125.12792968750000000000	4166.66650390625000000000	2476.00000000000000000000	10245.00000000000000000000	10226.00000000000000000000	0.00000000000000000000	0.00000000000000000000	0.00000000000000000000	628.00000000000000000000	546.00000000000000000000	4.00000000000000000000	4.00000000000000000000	4.00000000000000000000	4.00000000000000000000	4.00000000000000000000	4.00000000000000000000	4.00000000000000000000	4.00000000000000000000	4.00000000000000000000	4.00000000000000000000	4.00000000000000000000	4.00000000000000000000	4.00000000000000000000	4.00000000000000000000	4.00000000000000000000	4.00000000000000000000
14.00000000000000000000	0.00000000000000000000	4174.87158203125000000000	4181.02539062500000000000	4160.51269531250000000000	4170.76904296875000000000	4209.23046875000000000000	4193.84619140625000000000	4186.15380859375000000000	4178.97412109375000000000	4187.17919921875000000000	4180.00000000000000000000	4178.97412109375000000000	4229.23046875000000000000	4144.10253906250000000000	4187.17919921875000000000	3496.00000000000000000000	10245.00000000000000000000	10226.00000000000000000000	0.00000000000000000000	0.00000000000000000000	0.00000000000000000000	628.00000000000000000000	554.00000000000000000000	4.00000000000000000000	4.00000000000000000000	4.00000000000000000000	4.00000000000000000000	4.00000000000000000000	4.00000000000000000000	4.00000000000000000000	4.00000000000000000000	4.00000000000000000000	4.00000000000000000000	4.00000000000000000000	4.00000000000000000000	4.00000000000000000000	4.00000000000000000000	4.00000000000000000000	4.00000000000000000000
15.00000000000000000000	0.00000000000000000000	4180.51269531250000000000	4135.89746093750000000000	4171.28173828125000000000	4148.71777343750000000000	4164.10253906250000000000	4157.43603515625000000000	4149.74365234375000000000	4144.10253906250000000000	4143.07666015625000000000	4136.92285156250000000000	4153.33300781250000000000	4210.25634765625000000000	4113.33300781250000000000	4143.07666015625000000000	3305.00000000000000000000	10247.00000000000000000000	10227.00000000000000000000	0.00000000000000000000	0.00000000000000000000	0.00000000000000000000	628.00000000000000000000	563.00000000000000000000	4.00000000000000000000	4.00000000000000000000	4.00000000000000000000	4.00000000000000000000	4.00000000000000000000	4.00000000000000000000	4.00000000000000000000	4.00000000000000000000	4.00000000000000000000	4.00000000000000000000	4.00000000000000000000	4.00000000000000000000	4.00000000000000000000	4.00000000000000000000	4.00000000000000000000	4.00000000000000000000
16.00000000000000000000	0.00000000000000000000	4162.56396484375000000000	4137.94873046875000000000	4156.41015625000000000000	4141.02539062500000000000	4158.97412109375000000000	4145.12792968750000000000	4149.74365234375000000000	4145.64111328125000000000	4141.53857421875000000000	4148.71777343750000000000	4166.66650390625000000000	4202.56396484375000000000	4112.82031250000000000000	4131.28173828125000000000	0.00000000000000000000	10247.00000000000000000000	10227.00000000000000000000	0.00000000000000000000	0.00000000000000000000	0.00000000000000000000	628.00000000000000000000	570.00000000000000000000	4.00000000000000000000	4.00000000000000000000	4.00000000000000000000	4.00000000000000000000	4.00000000000000000000	4.00000000000000000000	4.00000000000000000000	4.00000000000000000000	4.00000000000000000000	4.00000000000000000000	4.00000000000000000000	4.00000000000000000000	4.00000000000000000000	4.00000000000000000000	4.00000000000000000000	4.00000000000000000000
17.00000000000000000000	0.00000000000000000000	4163.58984375000000000000	4149.74365234375000000000	4165.12792968750000000000	4155.38427734375000000000	4166.66650390625000000000	4141.53857421875000000000	4152.30761718750000000000	4156.92285156250000000000	4151.79492187500000000000	4160.00000000000000000000	4168.71777343750000000000	4212.30761718750000000000	4117.43603515625000000000	4136.92285156250000000000	0.00000000000000000000	10250.00000000000000000000	10228.00000000000000000000	0.00000000000000000000	0.00000000000000000000	0.00000000000000000000	628.00000000000000000000	578.00000000000000000000	4.00000000000000000000	4.00000000000000000000	4.00000000000000000000	4.00000000000000000000	4.00000000000000000000	4.00000000000000000000	4.00000000000000000000	4.00000000000000000000	4.00000000000000000000	4.00000000000000000000	4.00000000000000000000	4.00000000000000000000	4.00000000000000000000	4.00000000000000000000	4.00000000000000000000	4.00000000000000000000
18.00000000000000000000	0.00000000000000000000	4180.00000000000000000000	4168.71777343750000000000	4180.51269531250000000000	4172.82031250000000000000	4187.17919921875000000000	4167.17919921875000000000	4163.07666015625000000000	4167.17919921875000000000	4166.66650390625000000000	4165.12792968750000000000	4161.53857421875000000000	4231.79492187500000000000	4134.35888671875000000000	4160.00000000000000000000	0.00000000000000000000	10250.00000000000000000000	10228.00000000000000000000	0.00000000000000000000	0.00000000000000000000	0.00000000000000000000	628.00000000000000000000	585.00000000000000000000	4.00000000000000000000	4.00000000000000000000	4.00000000000000000000	4.00000000000000000000	4.00000000000000000000	4.00000000000000000000	4.00000000000000000000	4.00000000000000000000	4.00000000000000000000	4.00000000000000000000	4.00000000000000000000	4.00000000000000000000	4.00000000000000000000	4.00000000000000000000	4.00000000000000000000	4.00000000000000000000
19.00000000000000000000	0.00000000000000000000	4170.76904296875000000000	4182.56396484375000000000	4162.56396484375000000000	4171.79492187500000000000	4205.64111328125000000000	4189.74365234375000000000	4177.94873046875000000000	4170.25634765625000000000	4177.43603515625000000000	4185.64111328125000000000	4172.82031250000000000000	4240.51269531250000000000	4146.15380859375000000000	4178.97412109375000000000	0.00000000000000000000	10250.00000000000000000000	10229.00000000000000000000	0.00000000000000000000	0.00000000000000000000	0.00000000000000000000	628.00000000000000000000	593.00000000000000000000	4.00000000000000000000	4.00000000000000000000	4.00000000000000000000	4.00000000000000000000	4.00000000000000000000	4.00000000000000000000	4.00000000000000000000	4.00000000000000000000	4.00000000000000000000	4.00000000000000000000	4.00000000000000000000	4.00000000000000000000	4.00000000000000000000	4.00000000000000000000	4.00000000000000000000	4.00000000000000000000
20.00000000000000000000	0.00000000000000000000	4190.25634765625000000000	4152.30761718750000000000	4173.33300781250000000000	4160.51269531250000000000	4169.74365234375000000000	4153.84619140625000000000	4148.71777343750000000000	4126.66650390625000000000	4136.41015625000000000000	4156.92285156250000000000	4156.41015625000000000000	4218.97412109375000000000	4111.79492187500000000000	4147.69238281250000000000	0.00000000000000000000	10250.00000000000000000000	10229.00000000000000000000	0.00000000000000000000	0.00000000000000000000	0.00000000000000000000	628.00000000000000000000	602.00000000000000000000	4.00000000000000000000	4.00000000000000000000	4.00000000000000000000	4.00000000000000000000	4.00000000000000000000	4.00000000000000000000	4.00000000000000000000	4.00000000000000000000	4.00000000000000000000	4.00000000000000000000	4.00000000000000000000	4.00000000000000000000	4.00000000000000000000	4.00000000000000000000	4.00000000000000000000	4.00000000000000000000
21.00000000000000000000	0.00000000000000000000	4182.05126953125000000000	4171.28173828125000000000	4163.58984375000000000000	4175.89746093750000000000	4184.61523437500000000000	4175.89746093750000000000	4167.69238281250000000000	4148.71777343750000000000	4156.41015625000000000000	4153.84619140625000000000	4157.94873046875000000000	4225.12792968750000000000	4145.12792968750000000000	4158.97412109375000000000	0.00000000000000000000	10249.00000000000000000000	10230.00000000000000000000	0.00000000000000000000	0.00000000000000000000	0.00000000000000000000	628.00000000000000000000	610.00000000000000000000	4.00000000000000000000	4.00000000000000000000	4.00000000000000000000	4.00000000000000000000	4.00000000000000000000	4.00000000000000000000	4.00000000000000000000	4.00000000000000000000	4.00000000000000000000	4.00000000000000000000	4.00000000000000000000	4.00000000000000000000	4.00000000000000000000	4.00000000000000000000	4.00000000000000000000	4.00000000000000000000
22.00000000000000000000	0.00000000000000000000	4179.48730468750000000000	4161.53857421875000000000	4163.07666015625000000000	4168.71777343750000000000	4178.46142578125000000000	4182.56396484375000000000	4166.15380859375000000000	4170.25634765625000000000	4170.25634765625000000000	4159.48730468750000000000	4156.92285156250000000000	4231.79492187500000000000	4164.61523437500000000000	4159.48730468750000000000	0.00000000000000000000	10249.00000000000000000000	10230.00000000000000000000	0.00000000000000000000	0.00000000000000000000	0.00000000000000000000	628.00000000000000000000	618.00000000000000000000	4.00000000000000000000	4.00000000000000000000	4.00000000000000000000	4.00000000000000000000	4.00000000000000000000	4.00000000000000000000	4.00000000000000000000	4.00000000000000000000	4.00000000000000000000	4.00000000000000000000	4.00000000000000000000	4.00000000000000000000	4.00000000000000000000	4.00000000000000000000	4.00000000000000000000	4.00000000000000000000
23.00000000000000000000	0.00000000000000000000	4189.74365234375000000000	4136.41015625000000000000	4173.33300781250000000000	4148.71777343750000000000	4157.94873046875000000000	4161.02539062500000000000	4152.82031250000000000000	4160.00000000000000000000	4155.89746093750000000000	4165.64111328125000000000	4156.92285156250000000000	4214.87158203125000000000	4137.94873046875000000000	4139.48730468750000000000	0.00000000000000000000	10248.00000000000000000000	10231.00000000000000000000	0.00000000000000000000	0.00000000000000000000	0.00000000000000000000	628.00000000000000000000	627.00000000000000000000	4.00000000000000000000	4.00000000000000000000	4.00000000000000000000	4.00000000000000000000	4.00000000000000000000	4.00000000000000000000	4.00000000000000000000	4.00000000000000000000	4.00000000000000000000	4.00000000000000000000	4.00000000000000000000	4.00000000000000000000	4.00000000000000000000	4.00000000000000000000	4.00000000000000000000	4.00000000000000000000
24.00000000000000000000	0.00000000000000000000	4168.20507812500000000000	4163.58984375000000000000	4160.51269531250000000000	4158.46142578125000000000	4186.15380859375000000000	4180.51269531250000000000	4182.05126953125000000000	4176.41015625000000000000	4176.92285156250000000000	4189.74365234375000000000	4180.51269531250000000000	4213.84619140625000000000	4135.89746093750000000000	4150.25634765625000000000	0.00000000000000000000	10248.00000000000000000000	10231.00000000000000000000	0.00000000000000000000	0.00000000000000000000	0.00000000000000000000	628.00000000000000000000	634.00000000000000000000	4.00000000000000000000	4.00000000000000000000	4.00000000000000000000	4.00000000000000000000	4.00000000000000000000	4.00000000000000000000	4.00000000000000000000	4.00000000000000000000	4.00000000000000000000	4.00000000000000000000	4.00000000000000000000	4.00000000000000000000	4.00000000000000000000	4.00000000000000000000	4.00000000000000000000	4.00000000000000000000
25.00000000000000000000	0.00000000000000000000	4185.64111328125000000000	4156.41015625000000000000	4178.97412109375000000000	4165.64111328125000000000	4181.53857421875000000000	4182.05126953125000000000	4171.79492187500000000000	4163.07666015625000000000	4162.56396484375000000000	4167.69238281250000000000	4163.58984375000000000000	4217.43603515625000000000	4128.71777343750000000000	4147.17919921875000000000	0.00000000000000000000	10249.00000000000000000000	10231.00000000000000000000	0.00000000000000000000	0.00000000000000000000	0.00000000000000000000	628.00000000000000000000	641.00000000000000000000	4.00000000000000000000	4.00000000000000000000	4.00000000000000000000	4.00000000000000000000	4.00000000000000000000	4.00000000000000000000	4.00000000000000000000	4.00000000000000000000	4.00000000000000000000	4.00000000000000000000	4.00000000000000000000	4.00000000000000000000	4.00000000000000000000	4.00000000000000000000	4.00000000000000000000	4.00000000000000000000
26.00000000000000000000	0.00000000000000000000	4185.64111328125000000000	4166.66650390625000000000	4169.23046875000000000000	4174.87158203125000000000	4193.33300781250000000000	4193.84619140625000000000	4177.43603515625000000000	4169.74365234375000000000	4168.71777343750000000000	4176.92285156250000000000	4163.58984375000000000000	4223.07666015625000000000	4163.07666015625000000000	4168.71777343750000000000	0.00000000000000000000	10249.00000000000000000000	10231.00000000000000000000	0.00000000000000000000	0.00000000000000000000	0.00000000000000000000	628.00000000000000000000	650.00000000000000000000	4.00000000000000000000	4.00000000000000000000	4.00000000000000000000	4.00000000000000000000	4.00000000000000000000	4.00000000000000000000	4.00000000000000000000	4.00000000000000000000	4.00000000000000000000	4.00000000000000000000	4.00000000000000000000	4.00000000000000000000	4.00000000000000000000	4.00000000000000000000	4.00000000000000000000	4.00000000000000000000
27.00000000000000000000	0.00000000000000000000	4170.76904296875000000000	4154.35888671875000000000	4156.92285156250000000000	4166.15380859375000000000	4176.41015625000000000000	4168.71777343750000000000	4163.07666015625000000000	4158.97412109375000000000	4160.00000000000000000000	4167.17919921875000000000	4165.12792968750000000000	4214.87158203125000000000	4146.66650390625000000000	4165.12792968750000000000	0.00000000000000000000	10249.00000000000000000000	10229.00000000000000000000	0.00000000000000000000	0.00000000000000000000	0.00000000000000000000	628.00000000000000000000	658.00000000000000000000	4.00000000000000000000	4.00000000000000000000	4.00000000000000000000	4.00000000000000000000	4.00000000000000000000	4.00000000000000000000	4.00000000000000000000	4.00000000000000000000	4.00000000000000000000	4.00000000000000000000	4.00000000000000000000	4.00000000000000000000	4.00000000000000000000	4.00000000000000000000	4.00000000000000000000	4.00000000000000000000
28.00000000000000000000	0.00000000000000000000	4176.41015625000000000000	4133.33300781250000000000	4171.79492187500000000000	4154.35888671875000000000	4156.92285156250000000000	4151.79492187500000000000	4147.69238281250000000000	4144.61523437500000000000	4143.58984375000000000000	4140.00000000000000000000	4167.69238281250000000000	4214.87158203125000000000	4106.15380859375000000000	4143.07666015625000000000	0.00000000000000000000	10249.00000000000000000000	10229.00000000000000000000	0.00000000000000000000	0.00000000000000000000	0.00000000000000000000	628.00000000000000000000	666.00000000000000000000	4.00000000000000000000	4.00000000000000000000	4.00000000000000000000	4.00000000000000000000	4.00000000000000000000	4.00000000000000000000	4.00000000000000000000	4.00000000000000000000	4.00000000000000000000	4.00000000000000000000	4.00000000000000000000	4.00000000000000000000	4.00000000000000000000	4.00000000000000000000	4.00000000000000000000	4.00000000000000000000
29.00000000000000000000	0.00000000000000000000	4165.64111328125000000000	4163.07666015625000000000	4167.17919921875000000000	4162.05126953125000000000	4183.07666015625000000000	4190.25634765625000000000	4180.00000000000000000000	4180.00000000000000000000	4178.46142578125000000000	4184.10253906250000000000	4194.35888671875000000000	4237.43603515625000000000	4149.74365234375000000000	4152.82031250000000000000	0.00000000000000000000	10248.00000000000000000000	10229.00000000000000000000	0.00000000000000000000	0.00000000000000000000	0.00000000000000000000	628.00000000000000000000	673.00000000000000000000	4.00000000000000000000	4.00000000000000000000	4.00000000000000000000	4.00000000000000000000	4.00000000000000000000	4.00000000000000000000	4.00000000000000000000	4.00000000000000000000	4.00000000000000000000	4.00000000000000000000	4.00000000000000000000	4.00000000000000000000	4.00000000000000000000	4.00000000000000000000	4.00000000000000000000	4.00000000000000000000
30.00000000000000000000	0.00000000000000000000	4186.15380859375000000000	4162.56396484375000000000	4182.56396484375000000000	4158.97412109375000000000	4168.71777343750000000000	4176.92285156250000000000	4168.71777343750000000000	4171.79492187500000000000	4173.33300781250000000000	4191.28173828125000000000	4164.10253906250000000000	4237.94873046875000000000	4156.41015625000000000000	4142.56396484375000000000	0.00000000000000000000	10248.00000000000000000000	10229.00000000000000000000	0.00000000000000000000	0.00000000000000000000	0.00000000000000000000	628.00000000000000000000	681.00000000000000000000	4.00000000000000000000	4.00000000000000000000	4.00000000000000000000	4.00000000000000000000	4.00000000000000000000	4.00000000000000000000	4.00000000000000000000	4.00000000000000000000	4.00000000000000000000	4.00000000000000000000	4.00000000000000000000	4.00000000000000000000	4.00000000000000000000	4.00000000000000000000	4.00000000000000000000	4.00000000000000000000
31.00000000000000000000	0.00000000000000000000	4184.10253906250000000000	4177.94873046875000000000	4170.25634765625000000000	4174.35888671875000000000	4192.82031250000000000000	4186.15380859375000000000	4178.97412109375000000000	4178.46142578125000000000	4181.53857421875000000000	4187.69238281250000000000	4145.64111328125000000000	4246.15380859375000000000	4154.35888671875000000000	4163.58984375000000000000	0.00000000000000000000	10245.00000000000000000000	10226.00000000000000000000	0.00000000000000000000	0.00000000000000000000	0.00000000000000000000	628.00000000000000000000	690.00000000000000000000	4.00000000000000000000	4.00000000000000000000	4.00000000000000000000	4.00000000000000000000	4.00000000000000000000	4.00000000000000000000	4.00000000000000000000	4.00000000000000000000	4.00000000000000000000	4.00000000000000000000	4.00000000000000000000	4.00000000000000000000	4.00000000000000000000	4.00000000000000000000	4.00000000000000000000	4.00000000000000000000
32.00000000000000000000	0.00000000000000000000	4171.28173828125000000000	4169.74365234375000000000	4161.02539062500000000000	4185.12792968750000000000	4200.00000000000000000000	4193.33300781250000000000	4181.02539062500000000000	4174.87158203125000000000	4173.84619140625000000000	4178.46142578125000000000	4155.89746093750000000000	4243.07666015625000000000	4145.64111328125000000000	4173.84619140625000000000	0.00000000000000000000	10245.00000000000000000000	10226.00000000000000000000	0.00000000000000000000	0.00000000000000000000	0.00000000000000000000	628.00000000000000000000	697.00000000000000000000	4.00000000000000000000	4.00000000000000000000	4.00000000000000000000	4.00000000000000000000	4.00000000000000000000	4.00000000000000000000	4.00000000000000000000	4.00000000000000000000	4.00000000000000000000	4.00000000000000000000	4.00000000000000000000	4.00000000000000000000	4.00000000000000000000	4.00000000000000000000	4.00000000000000000000	4.00000000000000000000
33.00000000000000000000	0.00000000000000000000	4188.71777343750000000000	4151.28173828125000000000	4180.00000000000000000000	4170.25634765625000000000	4171.79492187500000000000	4173.84619140625000000000	4165.64111328125000000000	4157.43603515625000000000	4150.76904296875000000000	4162.05126953125000000000	4174.35888671875000000000	4219.48730468750000000000	4140.00000000000000000000	4165.64111328125000000000	0.00000000000000000000	10244.00000000000000000000	10226.00000000000000000000	0.00000000000000000000	0.00000000000000000000	0.00000000000000000000	628.00000000000000000000	704.00000000000000000000	4.00000000000000000000	4.00000000000000000000	4.00000000000000000000	4.00000000000000000000	4.00000000000000000000	4.00000000000000000000	4.00000000000000000000	4.00000000000000000000	4.00000000000000000000	4.00000000000000000000	4.00000000000000000000	4.00000000000000000000	4.00000000000000000000	4.00000000000000000000	4.00000000000000000000	4.00000000000000000000
34.00000000000000000000	0.00000000000000000000	4173.84619140625000000000	4182.05126953125000000000	4163.07666015625000000000	4170.76904296875000000000	4196.92285156250000000000	4188.71777343750000000000	4194.87158203125000000000	4199.48730468750000000000	4192.30761718750000000000	4192.30761718750000000000	4200.00000000000000000000	4232.30761718750000000000	4180.51269531250000000000	4187.17919921875000000000	0.00000000000000000000	10244.00000000000000000000	10226.00000000000000000000	0.00000000000000000000	0.00000000000000000000	0.00000000000000000000	628.00000000000000000000	712.00000000000000000000	4.00000000000000000000	4.00000000000000000000	4.00000000000000000000	4.00000000000000000000	4.00000000000000000000	4.00000000000000000000	4.00000000000000000000	4.00000000000000000000	4.00000000000000000000	4.00000000000000000000	4.00000000000000000000	4.00000000000000000000	4.00000000000000000000	4.00000000000000000000	4.00000000000000000000	4.00000000000000000000
35.00000000000000000000	0.00000000000000000000	4179.48730468750000000000	4170.25634765625000000000	4173.84619140625000000000	4173.33300781250000000000	4185.64111328125000000000	4174.35888671875000000000	4184.61523437500000000000	4198.46142578125000000000	4192.30761718750000000000	4186.15380859375000000000	4172.82031250000000000000	4242.05126953125000000000	4164.10253906250000000000	4170.25634765625000000000	0.00000000000000000000	10245.00000000000000000000	10225.00000000000000000000	0.00000000000000000000	0.00000000000000000000	0.00000000000000000000	628.00000000000000000000	720.00000000000000000000	4.00000000000000000000	4.00000000000000000000	4.00000000000000000000	4.00000000000000000000	4.00000000000000000000	4.00000000000000000000	4.00000000000000000000	4.00000000000000000000	4.00000000000000000000	4.00000000000000000000	4.00000000000000000000	4.00000000000000000000	4.00000000000000000000	4.00000000000000000000	4.00000000000000000000	4.00000000000000000000
36.00000000000000000000	0.00000000000000000000	4173.33300781250000000000	4164.61523437500000000000	4174.87158203125000000000	4166.66650390625000000000	4181.02539062500000000000	4187.69238281250000000000	4185.12792968750000000000	4184.10253906250000000000	4180.51269531250000000000	4181.53857421875000000000	4164.10253906250000000000	4232.30761718750000000000	4149.74365234375000000000	4166.66650390625000000000	0.00000000000000000000	10245.00000000000000000000	10225.00000000000000000000	0.00000000000000000000	0.00000000000000000000	0.00000000000000000000	628.00000000000000000000	727.00000000000000000000	4.00000000000000000000	4.00000000000000000000	4.00000000000000000000	4.00000000000000000000	4.00000000000000000000	4.00000000000000000000	4.00000000000000000000	4.00000000000000000000	4.00000000000000000000	4.00000000000000000000	4.00000000000000000000	4.00000000000000000000	4.00000000000000000000	4.00000000000000000000	4.00000000000000000000	4.00000000000000000000
37.00000000000000000000	0.00000000000000000000	4162.56396484375000000000	4158.97412109375000000000	4165.64111328125000000000	4165.12792968750000000000	4188.20507812500000000000	4190.25634765625000000000	4183.07666015625000000000	4170.76904296875000000000	4171.28173828125000000000	4174.35888671875000000000	4176.92285156250000000000	4224.10253906250000000000	4145.12792968750000000000	4165.12792968750000000000	0.00000000000000000000	10246.00000000000000000000	10225.00000000000000000000	0.00000000000000000000	0.00000000000000000000	0.00000000000000000000	628.00000000000000000000	734.00000000000000000000	4.00000000000000000000	4.00000000000000000000	4.00000000000000000000	4.00000000000000000000	4.00000000000000000000	4.00000000000000000000	4.00000000000000000000	4.00000000000000000000	4.00000000000000000000	4.00000000000000000000	4.00000000000000000000	4.00000000000000000000	4.00000000000000000000	4.00000000000000000000	4.00000000000000000000	4.00000000000000000000
38.00000000000000000000	0.00000000000000000000	4189.74365234375000000000	4156.92285156250000000000	4177.94873046875000000000	4182.56396484375000000000	4183.07666015625000000000	4165.12792968750000000000	4168.20507812500000000000	4156.92285156250000000000	4155.89746093750000000000	4156.92285156250000000000	4165.64111328125000000000	4228.71777343750000000000	4143.58984375000000000000	4162.05126953125000000000	0.00000000000000000000	10246.00000000000000000000	10225.00000000000000000000	0.00000000000000000000	0.00000000000000000000	0.00000000000000000000	628.00000000000000000000	743.00000000000000000000	4.00000000000000000000	4.00000000000000000000	4.00000000000000000000	4.00000000000000000000	4.00000000000000000000	4.00000000000000000000	4.00000000000000000000	4.00000000000000000000	4.00000000000000000000	4.00000000000000000000	4.00000000000000000000	4.00000000000000000000	4.00000000000000000000	4.00000000000000000000	4.00000000000000000000	4.00000000000000000000
39.00000000000000000000	0.00000000000000000000	4180.00000000000000000000	4203.07666015625000000000	4164.10253906250000000000	4195.38427734375000000000	4209.74365234375000000000	4198.97412109375000000000	4197.94873046875000000000	4202.05126953125000000000	4197.94873046875000000000	4190.76904296875000000000	4188.20507812500000000000	4250.25634765625000000000	4197.94873046875000000000	4207.17919921875000000000	0.00000000000000000000	10247.00000000000000000000	10227.00000000000000000000	0.00000000000000000000	0.00000000000000000000	0.00000000000000000000	628.00000000000000000000	751.00000000000000000000	4.00000000000000000000	4.00000000000000000000	4.00000000000000000000	4.00000000000000000000	4.00000000000000000000	4.00000000000000000000	4.00000000000000000000	4.00000000000000000000	4.00000000000000000000	4.00000000000000000000	4.00000000000000000000	4.00000000000000000000	4.00000000000000000000	4.00000000000000000000	4.00000000000000000000	4.00000000000000000000
40.00000000000000000000	0.00000000000000000000	4180.51269531250000000000	4182.56396484375000000000	4174.87158203125000000000	4171.28173828125000000000	4178.97412109375000000000	4189.74365234375000000000	4182.56396484375000000000	4198.97412109375000000000	4189.74365234375000000000	4180.51269531250000000000	4197.94873046875000000000	4249.23046875000000000000	4181.02539062500000000000	4200.51269531250000000000	0.00000000000000000000	10247.00000000000000000000	10227.00000000000000000000	0.00000000000000000000	0.00000000000000000000	0.00000000000000000000	628.00000000000000000000	759.00000000000000000000	4.00000000000000000000	4.00000000000000000000	4.00000000000000000000	4.00000000000000000000	4.00000000000000000000	4.00000000000000000000	4.00000000000000000000	4.00000000000000000000	4.00000000000000000000	4.00000000000000000000	4.00000000000000000000	4.00000000000000000000	4.00000000000000000000	4.00000000000000000000	4.00000000000000000000	4.00000000000000000000
41.00000000000000000000	0.00000000000000000000	4180.51269531250000000000	4149.23046875000000000000	4175.89746093750000000000	4161.53857421875000000000	4160.51269531250000000000	4174.35888671875000000000	4178.46142578125000000000	4177.94873046875000000000	4168.71777343750000000000	4164.61523437500000000000	4183.58984375000000000000	4240.00000000000000000000	4138.97412109375000000000	4174.87158203125000000000	0.00000000000000000000	10249.00000000000000000000	10228.00000000000000000000	0.00000000000000000000	0.00000000000000000000	0.00000000000000000000	628.00000000000000000000	768.00000000000000000000	4.00000000000000000000	4.00000000000000000000	4.00000000000000000000	4.00000000000000000000	4.00000000000000000000	4.00000000000000000000	4.00000000000000000000	4.00000000000000000000	4.00000000000000000000	4.00000000000000000000	4.00000000000000000000	4.00000000000000000000	4.00000000000000000000	4.00000000000000000000	4.00000000000000000000	4.00000000000000000000
42.00000000000000000000	0.00000000000000000000	4166.66650390625000000000	4149.74365234375000000000	4168.20507812500000000000	4163.58984375000000000000	4178.46142578125000000000	4181.02539062500000000000	4189.23046875000000000000	4174.35888671875000000000	4168.71777343750000000000	4168.20507812500000000000	4168.71777343750000000000	4233.84619140625000000000	4134.87158203125000000000	4162.56396484375000000000	0.00000000000000000000	10249.00000000000000000000	10228.00000000000000000000	0.00000000000000000000	0.00000000000000000000	0.00000000000000000000	628.00000000000000000000	776.00000000000000000000	4.00000000000000000000	4.00000000000000000000	4.00000000000000000000	4.00000000000000000000	4.00000000000000000000	4.00000000000000000000	4.00000000000000000000	4.00000000000000000000	4.00000000000000000000	4.00000000000000000000	4.00000000000000000000	4.00000000000000000000	4.00000000000000000000	4.00000000000000000000	4.00000000000000000000	4.00000000000000000000
43.00000000000000000000	0.00000000000000000000	4180.51269531250000000000	4160.51269531250000000000	4186.15380859375000000000	4159.48730468750000000000	4180.00000000000000000000	4169.74365234375000000000	4173.84619140625000000000	4166.66650390625000000000	4159.48730468750000000000	4161.53857421875000000000	4171.79492187500000000000	4224.61523437500000000000	4145.12792968750000000000	4154.87158203125000000000	0.00000000000000000000	10248.00000000000000000000	10228.00000000000000000000	0.00000000000000000000	0.00000000000000000000	0.00000000000000000000	628.00000000000000000000	784.00000000000000000000	4.00000000000000000000	4.00000000000000000000	4.00000000000000000000	4.00000000000000000000	4.00000000000000000000	4.00000000000000000000	4.00000000000000000000	4.00000000000000000000	4.00000000000000000000	4.00000000000000000000	4.00000000000000000000	4.00000000000000000000	4.00000000000000000000	4.00000000000000000000	4.00000000000000000000	4.00000000000000000000
44.00000000000000000000	0.00000000000000000000	4168.71777343750000000000	4193.84619140625000000000	4166.15380859375000000000	4175.38427734375000000000	4197.94873046875000000000	4177.43603515625000000000	4187.17919921875000000000	4191.79492187500000000000	4182.05126953125000000000	4187.17919921875000000000	4191.79492187500000000000	4226.66650390625000000000	4184.10253906250000000000	4188.20507812500000000000	0.00000000000000000000	10248.00000000000000000000	10228.00000000000000000000	0.00000000000000000000	0.00000000000000000000	0.00000000000000000000	628.00000000000000000000	792.00000000000000000000	4.00000000000000000000	4.00000000000000000000	4.00000000000000000000	4.00000000000000000000	4.00000000000000000000	4.00000000000000000000	4.00000000000000000000	4.00000000000000000000	4.00000000000000000000	4.00000000000000000000	4.00000000000000000000	4.00000000000000000000	4.00000000000000000000	4.00000000000000000000	4.00000000000000000000	4.00000000000000000000
45.00000000000000000000	0.00000000000000000000	4175.89746093750000000000	4166.15380859375000000000	4166.66650390625000000000	4168.20507812500000000000	4161.02539062500000000000	4149.23046875000000000000	4156.41015625000000000000	4170.25634765625000000000	4154.87158203125000000000	4162.56396484375000000000	4170.76904296875000000000	4211.28173828125000000000	4151.79492187500000000000	4178.97412109375000000000	0.00000000000000000000	10248.00000000000000000000	10228.00000000000000000000	0.00000000000000000000	0.00000000000000000000	0.00000000000000000000	628.00000000000000000000	799.00000000000000000000	4.00000000000000000000	4.00000000000000000000	4.00000000000000000000	4.00000000000000000000	4.00000000000000000000	4.00000000000000000000	4.00000000000000000000	4.00000000000000000000	4.00000000000000000000	4.00000000000000000000	4.00000000000000000000	4.00000000000000000000	4.00000000000000000000	4.00000000000000000000	4.00000000000000000000	4.00000000000000000000
46.00000000000000000000	0.00000000000000000000	4180.00000000000000000000	4144.61523437500000000000	4173.84619140625000000000	4151.79492187500000000000	4149.74365234375000000000	4149.74365234375000000000	4151.79492187500000000000	4168.71777343750000000000	4149.23046875000000000000	4152.30761718750000000000	4175.89746093750000000000	4206.15380859375000000000	4135.38427734375000000000	4166.15380859375000000000	0.00000000000000000000	10248.00000000000000000000	10228.00000000000000000000	0.00000000000000000000	0.00000000000000000000	0.00000000000000000000	628.00000000000000000000	807.00000000000000000000	4.00000000000000000000	4.00000000000000000000	4.00000000000000000000	4.00000000000000000000	4.00000000000000000000	4.00000000000000000000	4.00000000000000000000	4.00000000000000000000	4.00000000000000000000	4.00000000000000000000	4.00000000000000000000	4.00000000000000000000	4.00000000000000000000	4.00000000000000000000	4.00000000000000000000	4.00000000000000000000
47.00000000000000000000	0.00000000000000000000	4162.56396484375000000000	4147.69238281250000000000	4166.66650390625000000000	4144.10253906250000000000	4168.20507812500000000000	4169.74365234375000000000	4180.51269531250000000000	4192.30761718750000000000	4174.87158203125000000000	4178.46142578125000000000	4184.61523437500000000000	4219.48730468750000000000	4152.82031250000000000000	4166.15380859375000000000	0.00000000000000000000	10247.00000000000000000000	10225.00000000000000000000	0.00000000000000000000	0.00000000000000000000	0.00000000000000000000	628.00000000000000000000	815.00000000000000000000	4.00000000000000000000	4.00000000000000000000	4.00000000000000000000	4.00000000000000000000	4.00000000000000000000	4.00000000000000000000	4.00000000000000000000	4.00000000000000000000	4.00000000000000000000	4.00000000000000000000	4.00000000000000000000	4.00000000000000000000	4.00000000000000000000	4.00000000000000000000	4.00000000000000000000	4.00000000000000000000
48.00000000000000000000	0.00000000000000000000	4178.46142578125000000000	4135.38427734375000000000	4181.02539062500000000000	4134.87158203125000000000	4157.94873046875000000000	4153.84619140625000000000	4165.12792968750000000000	4163.58984375000000000000	4148.71777343750000000000	4150.25634765625000000000	4161.53857421875000000000	4215.89746093750000000000	4122.56396484375000000000	4143.07666015625000000000	0.00000000000000000000	10247.00000000000000000000	10225.00000000000000000000	0.00000000000000000000	0.00000000000000000000	0.00000000000000000000	628.00000000000000000000	822.00000000000000000000	4.00000000000000000000	4.00000000000000000000	4.00000000000000000000	4.00000000000000000000	4.00000000000000000000	4.00000000000000000000	4.00000000000000000000	4.00000000000000000000	4.00000000000000000000	4.00000000000000000000	4.00000000000000000000	4.00000000000000000000	4.00000000000000000000	4.00000000000000000000	4.00000000000000000000	4.00000000000000000000
49.00000000000000000000	0.00000000000000000000	4165.12792968750000000000	4165.64111328125000000000	4161.02539062500000000000	4147.17919921875000000000	4188.71777343750000000000	4174.35888671875000000000	4173.33300781250000000000	4170.25634765625000000000	4157.94873046875000000000	4149.74365234375000000000	4168.71777343750000000000	4213.33300781250000000000	4134.35888671875000000000	4160.51269531250000000000	0.00000000000000000000	10250.00000000000000000000	10226.00000000000000000000	0.00000000000000000000	0.00000000000000000000	0.00000000000000000000	628.00000000000000000000	831.00000000000000000000	4.00000000000000000000	4.00000000000000000000	4.00000000000000000000	4.00000000000000000000	4.00000000000000000000	4.00000000000000000000	4.00000000000000000000	4.00000000000000000000	4.00000000000000000000	4.00000000000000000000	4.00000000000000000000	4.00000000000000000000	4.00000000000000000000	4.00000000000000000000	4.00000000000000000000	4.00000000000000000000
50.00000000000000000000	0.00000000000000000000	4163.58984375000000000000	4152.82031250000000000000	4161.53857421875000000000	4142.05126953125000000000	4168.20507812500000000000	4158.46142578125000000000	4156.41015625000000000000	4158.97412109375000000000	4148.20507812500000000000	4143.58984375000000000000	4132.30761718750000000000	4206.15380859375000000000	4134.35888671875000000000	4161.02539062500000000000	0.00000000000000000000	10250.00000000000000000000	10226.00000000000000000000	0.00000000000000000000	0.00000000000000000000	0.00000000000000000000	628.00000000000000000000	839.00000000000000000000	4.00000000000000000000	4.00000000000000000000	4.00000000000000000000	4.00000000000000000000	4.00000000000000000000	4.00000000000000000000	4.00000000000000000000	4.00000000000000000000	4.00000000000000000000	4.00000000000000000000	4.00000000000000000000	4.00000000000000000000	4.00000000000000000000	4.00000000000000000000	4.00000000000000000000	4.00000000000000000000
51.00000000000000000000	0.00000000000000000000	4171.79492187500000000000	4142.05126953125000000000	4173.84619140625000000000	4135.38427734375000000000	4148.71777343750000000000	4147.17919921875000000000	4157.94873046875000000000	4156.92285156250000000000	4145.64111328125000000000	4141.53857421875000000000	4130.25634765625000000000	4218.97412109375000000000	4131.79492187500000000000	4166.15380859375000000000	0.00000000000000000000	10250.00000000000000000000	10227.00000000000000000000	0.00000000000000000000	0.00000000000000000000	0.00000000000000000000	628.00000000000000000000	847.00000000000000000000	4.00000000000000000000	4.00000000000000000000	4.00000000000000000000	4.00000000000000000000	4.00000000000000000000	4.00000000000000000000	4.00000000000000000000	4.00000000000000000000	4.00000000000000000000	4.00000000000000000000	4.00000000000000000000	4.00000000000000000000	4.00000000000000000000	4.00000000000000000000	4.00000000000000000000	4.00000000000000000000
52.00000000000000000000	0.00000000000000000000	4157.43603515625000000000	4157.94873046875000000000	4163.58984375000000000000	4151.79492187500000000000	4171.79492187500000000000	4164.10253906250000000000	4181.02539062500000000000	4185.64111328125000000000	4173.84619140625000000000	4165.64111328125000000000	4203.07666015625000000000	4234.87158203125000000000	4148.71777343750000000000	4178.97412109375000000000	0.00000000000000000000	10250.00000000000000000000	10227.00000000000000000000	0.00000000000000000000	0.00000000000000000000	0.00000000000000000000	628.00000000000000000000	854.00000000000000000000	4.00000000000000000000	4.00000000000000000000	4.00000000000000000000	4.00000000000000000000	4.00000000000000000000	4.00000000000000000000	4.00000000000000000000	4.00000000000000000000	4.00000000000000000000	4.00000000000000000000	4.00000000000000000000	4.00000000000000000000	4.00000000000000000000	4.00000000000000000000	4.00000000000000000000	4.00000000000000000000
53.00000000000000000000	0.00000000000000000000	4173.84619140625000000000	4135.89746093750000000000	4178.97412109375000000000	4154.35888671875000000000	4158.46142578125000000000	4149.23046875000000000000	4157.43603515625000000000	4165.64111328125000000000	4153.33300781250000000000	4146.66650390625000000000	4197.94873046875000000000	4209.74365234375000000000	4131.79492187500000000000	4152.30761718750000000000	0.00000000000000000000	10249.00000000000000000000	10225.00000000000000000000	0.00000000000000000000	0.00000000000000000000	0.00000000000000000000	628.00000000000000000000	862.00000000000000000000	4.00000000000000000000	4.00000000000000000000	4.00000000000000000000	4.00000000000000000000	4.00000000000000000000	4.00000000000000000000	4.00000000000000000000	4.00000000000000000000	4.00000000000000000000	4.00000000000000000000	4.00000000000000000000	4.00000000000000000000	4.00000000000000000000	4.00000000000000000000	4.00000000000000000000	4.00000000000000000000
54.00000000000000000000	0.00000000000000000000	4163.58984375000000000000	4158.46142578125000000000	4163.58984375000000000000	4149.23046875000000000000	4176.92285156250000000000	4166.66650390625000000000	4169.74365234375000000000	4167.17919921875000000000	4154.87158203125000000000	4151.28173828125000000000	4162.05126953125000000000	4200.51269531250000000000	4144.10253906250000000000	4160.51269531250000000000	0.00000000000000000000	10249.00000000000000000000	10225.00000000000000000000	0.00000000000000000000	0.00000000000000000000	0.00000000000000000000	628.00000000000000000000	869.00000000000000000000	4.00000000000000000000	4.00000000000000000000	4.00000000000000000000	4.00000000000000000000	4.00000000000000000000	4.00000000000000000000	4.00000000000000000000	4.00000000000000000000	4.00000000000000000000	4.00000000000000000000	4.00000000000000000000	4.00000000000000000000	4.00000000000000000000	4.00000000000000000000	4.00000000000000000000	4.00000000000000000000
55.00000000000000000000	0.00000000000000000000	4167.17919921875000000000	4165.12792968750000000000	4161.53857421875000000000	4141.53857421875000000000	4184.61523437500000000000	4158.97412109375000000000	4166.15380859375000000000	4157.43603515625000000000	4145.12792968750000000000	4149.23046875000000000000	4143.58984375000000000000	4207.17919921875000000000	4139.48730468750000000000	4161.53857421875000000000	0.00000000000000000000	10249.00000000000000000000	10227.00000000000000000000	0.00000000000000000000	0.00000000000000000000	0.00000000000000000000	628.00000000000000000000	877.00000000000000000000	4.00000000000000000000	4.00000000000000000000	4.00000000000000000000	4.00000000000000000000	4.00000000000000000000	4.00000000000000000000	4.00000000000000000000	4.00000000000000000000	4.00000000000000000000	4.00000000000000000000	4.00000000000000000000	4.00000000000000000000	4.00000000000000000000	4.00000000000000000000	4.00000000000000000000	4.00000000000000000000
56.00000000000000000000	0.00000000000000000000	4180.51269531250000000000	4156.92285156250000000000	4174.35888671875000000000	4154.35888671875000000000	4187.17919921875000000000	4161.02539062500000000000	4165.64111328125000000000	4161.53857421875000000000	4146.66650390625000000000	4149.74365234375000000000	4143.07666015625000000000	4214.35888671875000000000	4138.97412109375000000000	4169.74365234375000000000	0.00000000000000000000	10249.00000000000000000000	10227.00000000000000000000	0.00000000000000000000	0.00000000000000000000	0.00000000000000000000	628.00000000000000000000	884.00000000000000000000	4.00000000000000000000	4.00000000000000000000	4.00000000000000000000	4.00000000000000000000	4.00000000000000000000	4.00000000000000000000	4.00000000000000000000	4.00000000000000000000	4.00000000000000000000	4.00000000000000000000	4.00000000000000000000	4.00000000000000000000	4.00000000000000000000	4.00000000000000000000	4.00000000000000000000	4.00000000000000000000
57.00000000000000000000	0.00000000000000000000	4153.84619140625000000000	4162.56396484375000000000	4160.51269531250000000000	4168.20507812500000000000	4188.20507812500000000000	4181.53857421875000000000	4181.53857421875000000000	4192.30761718750000000000	4175.89746093750000000000	4172.82031250000000000000	4169.23046875000000000000	4223.58984375000000000000	4154.87158203125000000000	4186.15380859375000000000	0.00000000000000000000	10249.00000000000000000000	10228.00000000000000000000	0.00000000000000000000	0.00000000000000000000	0.00000000000000000000	628.00000000000000000000	892.00000000000000000000	4.00000000000000000000	4.00000000000000000000	4.00000000000000000000	4.00000000000000000000	4.00000000000000000000	4.00000000000000000000	4.00000000000000000000	4.00000000000000000000	4.00000000000000000000	4.00000000000000000000	4.00000000000000000000	4.00000000000000000000	4.00000000000000000000	4.00000000000000000000	4.00000000000000000000	4.00000000000000000000
58.00000000000000000000	0.00000000000000000000	4162.56396484375000000000	4133.33300781250000000000	4171.79492187500000000000	4145.64111328125000000000	4143.07666015625000000000	4143.07666015625000000000	4149.74365234375000000000	4162.56396484375000000000	4148.71777343750000000000	4151.28173828125000000000	4174.87158203125000000000	4207.17919921875000000000	4127.69238281250000000000	4148.71777343750000000000	0.00000000000000000000	10249.00000000000000000000	10228.00000000000000000000	0.00000000000000000000	0.00000000000000000000	0.00000000000000000000	628.00000000000000000000	900.00000000000000000000	4.00000000000000000000	4.00000000000000000000	4.00000000000000000000	4.00000000000000000000	4.00000000000000000000	4.00000000000000000000	4.00000000000000000000	4.00000000000000000000	4.00000000000000000000	4.00000000000000000000	4.00000000000000000000	4.00000000000000000000	4.00000000000000000000	4.00000000000000000000	4.00000000000000000000	4.00000000000000000000
59.00000000000000000000	0.00000000000000000000	4166.15380859375000000000	4157.94873046875000000000	4164.61523437500000000000	4144.10253906250000000000	4167.17919921875000000000	4157.94873046875000000000	4170.76904296875000000000	4169.23046875000000000000	4160.51269531250000000000	4163.07666015625000000000	4181.53857421875000000000	4207.69238281250000000000	4144.61523437500000000000	4153.33300781250000000000	0.00000000000000000000	10248.00000000000000000000	10229.00000000000000000000	0.00000000000000000000	0.00000000000000000000	0.00000000000000000000	628.00000000000000000000	909.00000000000000000000	4.00000000000000000000	4.00000000000000000000	4.00000000000000000000	4.00000000000000000000	4.00000000000000000000	4.00000000000000000000	4.00000000000000000000	4.00000000000000000000	4.00000000000000000000	4.00000000000000000000	4.00000000000000000000	4.00000000000000000000	4.00000000000000000000	4.00000000000000000000	4.00000000000000000000	4.00000000000000000000
60.00000000000000000000	0.00000000000000000000	4171.28173828125000000000	4175.89746093750000000000	4165.12792968750000000000	4158.97412109375000000000	4188.20507812500000000000	4177.43603515625000000000	4184.61523437500000000000	4179.48730468750000000000	4169.74365234375000000000	4168.71777343750000000000	4157.43603515625000000000	4215.38427734375000000000	4143.07666015625000000000	4162.05126953125000000000	0.00000000000000000000	10248.00000000000000000000	10229.00000000000000000000	0.00000000000000000000	0.00000000000000000000	0.00000000000000000000	628.00000000000000000000	916.00000000000000000000	4.00000000000000000000	4.00000000000000000000	4.00000000000000000000	4.00000000000000000000	4.00000000000000000000	4.00000000000000000000	4.00000000000000000000	4.00000000000000000000	4.00000000000000000000	4.00000000000000000000	4.00000000000000000000	4.00000000000000000000	4.00000000000000000000	4.00000000000000000000	4.00000000000000000000	4.00000000000000000000
61.00000000000000000000	0.00000000000000000000	4182.05126953125000000000	4160.51269531250000000000	4173.33300781250000000000	4164.61523437500000000000	4174.87158203125000000000	4164.10253906250000000000	4165.64111328125000000000	4166.66650390625000000000	4153.33300781250000000000	4159.48730468750000000000	4141.53857421875000000000	4209.23046875000000000000	4132.82031250000000000000	4154.87158203125000000000	0.00000000000000000000	10250.00000000000000000000	10230.00000000000000000000	0.00000000000000000000	0.00000000000000000000	0.00000000000000000000	628.00000000000000000000	924.00000000000000000000	4.00000000000000000000	4.00000000000000000000	4.00000000000000000000	4.00000000000000000000	4.00000000000000000000	4.00000000000000000000	4.00000000000000000000	4.00000000000000000000	4.00000000000000000000	4.00000000000000000000	4.00000000000000000000	4.00000000000000000000	4.00000000000000000000	4.00000000000000000000	4.00000000000000000000	4.00000000000000000000
62.00000000000000000000	0.00000000000000000000	4164.10253906250000000000	4157.94873046875000000000	4154.35888671875000000000	4162.05126953125000000000	4183.07666015625000000000	4164.10253906250000000000	4168.71777343750000000000	4178.97412109375000000000	4167.17919921875000000000	4175.89746093750000000000	4173.33300781250000000000	4218.97412109375000000000	4166.15380859375000000000	4174.87158203125000000000	0.00000000000000000000	10250.00000000000000000000	10230.00000000000000000000	0.00000000000000000000	0.00000000000000000000	0.00000000000000000000	628.00000000000000000000	933.00000000000000000000	4.00000000000000000000	4.00000000000000000000	4.00000000000000000000	4.00000000000000000000	4.00000000000000000000	4.00000000000000000000	4.00000000000000000000	4.00000000000000000000	4.00000000000000000000	4.00000000000000000000	4.00000000000000000000	4.00000000000000000000	4.00000000000000000000	4.00000000000000000000	4.00000000000000000000	4.00000000000000000000
63.00000000000000000000	0.00000000000000000000	4178.97412109375000000000	4132.82031250000000000000	4170.76904296875000000000	4150.76904296875000000000	4155.89746093750000000000	4143.07666015625000000000	4149.74365234375000000000	4165.12792968750000000000	4150.25634765625000000000	4150.76904296875000000000	4168.20507812500000000000	4219.48730468750000000000	4146.15380859375000000000	4165.64111328125000000000	0.00000000000000000000	10249.00000000000000000000	10230.00000000000000000000	0.00000000000000000000	0.00000000000000000000	0.00000000000000000000	628.00000000000000000000	941.00000000000000000000	4.00000000000000000000	4.00000000000000000000	4.00000000000000000000	4.00000000000000000000	4.00000000000000000000	4.00000000000000000000	4.00000000000000000000	4.00000000000000000000	4.00000000000000000000	4.00000000000000000000	4.00000000000000000000	4.00000000000000000000	4.00000000000000000000	4.00000000000000000000	4.00000000000000000000	4.00000000000000000000
64.00000000000000000000	0.00000000000000000000	4171.79492187500000000000	4145.64111328125000000000	4167.69238281250000000000	4152.30761718750000000000	4163.07666015625000000000	4160.51269531250000000000	4164.61523437500000000000	4173.33300781250000000000	4156.92285156250000000000	4155.89746093750000000000	4170.76904296875000000000	4203.58984375000000000000	4137.94873046875000000000	4156.41015625000000000000	1052.00000000000000000000	10249.00000000000000000000	10230.00000000000000000000	0.00000000000000000000	0.00000000000000000000	0.00000000000000000000	628.00000000000000000000	949.00000000000000000000	4.00000000000000000000	4.00000000000000000000	4.00000000000000000000	4.00000000000000000000	4.00000000000000000000	4.00000000000000000000	4.00000000000000000000	4.00000000000000000000	4.00000000000000000000	4.00000000000000000000	4.00000000000000000000	4.00000000000000000000	4.00000000000000000000	4.00000000000000000000	4.00000000000000000000	4.00000000000000000000
65.00000000000000000000	0.00000000000000000000	4162.56396484375000000000	4143.07666015625000000000	4164.61523437500000000000	4142.56396484375000000000	4167.17919921875000000000	4165.64111328125000000000	4163.07666015625000000000	4164.10253906250000000000	4155.38427734375000000000	4163.58984375000000000000	4163.58984375000000000000	4183.07666015625000000000	4123.07666015625000000000	4136.41015625000000000000	2155.00000000000000000000	10248.00000000000000000000	10230.00000000000000000000	0.00000000000000000000	0.00000000000000000000	0.00000000000000000000	628.00000000000000000000	957.00000000000000000000	4.00000000000000000000	4.00000000000000000000	4.00000000000000000000	4.00000000000000000000	4.00000000000000000000	4.00000000000000000000	4.00000000000000000000	4.00000000000000000000	4.00000000000000000000	4.00000000000000000000	4.00000000000000000000	4.00000000000000000000	4.00000000000000000000	4.00000000000000000000	4.00000000000000000000	4.00000000000000000000
66.00000000000000000000	0.00000000000000000000	4180.51269531250000000000	4138.97412109375000000000	4180.51269531250000000000	4147.69238281250000000000	4156.41015625000000000000	4154.35888671875000000000	4151.28173828125000000000	4149.74365234375000000000	4143.58984375000000000000	4148.20507812500000000000	4142.56396484375000000000	4187.17919921875000000000	4109.23046875000000000000	4134.87158203125000000000	1431.00000000000000000000	10248.00000000000000000000	10230.00000000000000000000	0.00000000000000000000	0.00000000000000000000	0.00000000000000000000	628.00000000000000000000	964.00000000000000000000	4.00000000000000000000	4.00000000000000000000	4.00000000000000000000	4.00000000000000000000	4.00000000000000000000	4.00000000000000000000	4.00000000000000000000	4.00000000000000000000	4.00000000000000000000	4.00000000000000000000	4.00000000000000000000	4.00000000000000000000	4.00000000000000000000	4.00000000000000000000	4.00000000000000000000	4.00000000000000000000
67.00000000000000000000	0.00000000000000000000	4161.02539062500000000000	4167.69238281250000000000	4160.00000000000000000000	4177.94873046875000000000	4178.46142578125000000000	4162.56396484375000000000	4169.23046875000000000000	4176.41015625000000000000	4163.58984375000000000000	4164.10253906250000000000	4164.61523437500000000000	4207.17919921875000000000	4150.25634765625000000000	4162.05126953125000000000	3451.00000000000000000000	10248.00000000000000000000	10229.00000000000000000000	0.00000000000000000000	0.00000000000000000000	0.00000000000000000000	628.00000000000000000000	972.00000000000000000000	4.00000000000000000000	4.00000000000000000000	4.00000000000000000000	4.00000000000000000000	4.00000000000000000000	4.00000000000000000000	4.00000000000000000000	4.00000000000000000000	4.00000000000000000000	4.00000000000000000000	4.00000000000000000000	4.00000000000000000000	4.00000000000000000000	4.00000000000000000000	4.00000000000000000000	4.00000000000000000000
68.00000000000000000000	0.00000000000000000000	4164.61523437500000000000	4130.25634765625000000000	4164.61523437500000000000	4166.15380859375000000000	4153.84619140625000000000	4133.84619140625000000000	4141.53857421875000000000	4150.25634765625000000000	4129.74365234375000000000	4146.15380859375000000000	4155.89746093750000000000	4191.28173828125000000000	4132.30761718750000000000	4141.53857421875000000000	3531.00000000000000000000	10248.00000000000000000000	10229.00000000000000000000	0.00000000000000000000	0.00000000000000000000	0.00000000000000000000	628.00000000000000000000	979.00000000000000000000	4.00000000000000000000	4.00000000000000000000	4.00000000000000000000	4.00000000000000000000	4.00000000000000000000	4.00000000000000000000	4.00000000000000000000	4.00000000000000000000	4.00000000000000000000	4.00000000000000000000	4.00000000000000000000	4.00000000000000000000	4.00000000000000000000	4.00000000000000000000	4.00000000000000000000	4.00000000000000000000
69.00000000000000000000	0.00000000000000000000	4165.64111328125000000000	4131.28173828125000000000	4165.12792968750000000000	4148.20507812500000000000	4161.53857421875000000000	4149.74365234375000000000	4151.79492187500000000000	4153.84619140625000000000	4135.38427734375000000000	4153.84619140625000000000	4157.43603515625000000000	4195.38427734375000000000	4118.46142578125000000000	4154.87158203125000000000	3402.00000000000000000000	10250.00000000000000000000	10229.00000000000000000000	0.00000000000000000000	0.00000000000000000000	0.00000000000000000000	628.00000000000000000000	986.00000000000000000000	4.00000000000000000000	4.00000000000000000000	4.00000000000000000000	4.00000000000000000000	4.00000000000000000000	4.00000000000000000000	4.00000000000000000000	4.00000000000000000000	4.00000000000000000000	4.00000000000000000000	4.00000000000000000000	4.00000000000000000000	4.00000000000000000000	4.00000000000000000000	4.00000000000000000000	4.00000000000000000000
70.00000000000000000000	0.00000000000000000000	4164.61523437500000000000	4163.58984375000000000000	4170.25634765625000000000	4155.89746093750000000000	4176.92285156250000000000	4165.12792968750000000000	4172.82031250000000000000	4180.00000000000000000000	4166.15380859375000000000	4170.76904296875000000000	4171.28173828125000000000	4220.51269531250000000000	4121.53857421875000000000	4168.20507812500000000000	3440.00000000000000000000	10250.00000000000000000000	10229.00000000000000000000	0.00000000000000000000	0.00000000000000000000	0.00000000000000000000	628.00000000000000000000	994.00000000000000000000	4.00000000000000000000	4.00000000000000000000	4.00000000000000000000	4.00000000000000000000	4.00000000000000000000	4.00000000000000000000	4.00000000000000000000	4.00000000000000000000	4.00000000000000000000	4.00000000000000000000	4.00000000000000000000	4.00000000000000000000	4.00000000000000000000	4.00000000000000000000	4.00000000000000000000	4.00000000000000000000
71.00000000000000000000	0.00000000000000000000	4182.05126953125000000000	4162.56396484375000000000	4187.69238281250000000000	4168.20507812500000000000	4160.51269531250000000000	4149.74365234375000000000	4162.05126953125000000000	4170.76904296875000000000	4153.84619140625000000000	4152.30761718750000000000	4162.05126953125000000000	4217.43603515625000000000	4113.33300781250000000000	4143.58984375000000000000	3377.00000000000000000000	10250.00000000000000000000	10229.00000000000000000000	0.00000000000000000000	0.00000000000000000000	0.00000000000000000000	629.00000000000000000000	2.00000000000000000000	4.00000000000000000000	4.00000000000000000000	4.00000000000000000000	4.00000000000000000000	4.00000000000000000000	4.00000000000000000000	4.00000000000000000000	4.00000000000000000000	4.00000000000000000000	4.00000000000000000000	4.00000000000000000000	4.00000000000000000000	4.00000000000000000000	4.00000000000000000000	4.00000000000000000000	4.00000000000000000000
72.00000000000000000000	0.00000000000000000000	4165.64111328125000000000	4172.30761718750000000000	4163.07666015625000000000	4175.38427734375000000000	4177.94873046875000000000	4167.17919921875000000000	4174.87158203125000000000	4176.41015625000000000000	4160.51269531250000000000	4161.02539062500000000000	4173.84619140625000000000	4211.28173828125000000000	4138.97412109375000000000	4155.38427734375000000000	3418.00000000000000000000	10250.00000000000000000000	10229.00000000000000000000	0.00000000000000000000	0.00000000000000000000	0.00000000000000000000	629.00000000000000000000	10.00000000000000000000	4.00000000000000000000	4.00000000000000000000	4.00000000000000000000	4.00000000000000000000	4.00000000000000000000	4.00000000000000000000	4.00000000000000000000	4.00000000000000000000	4.00000000000000000000	4.00000000000000000000	4.00000000000000000000	4.00000000000000000000	4.00000000000000000000	4.00000000000000000000	4.00000000000000000000	4.00000000000000000000
73.00000000000000000000	0.00000000000000000000	4182.56396484375000000000	4158.46142578125000000000	4173.33300781250000000000	4171.28173828125000000000	4177.43603515625000000000	4155.38427734375000000000	4156.92285156250000000000	4158.97412109375000000000	4149.23046875000000000000	4160.51269531250000000000	4175.38427734375000000000	4213.33300781250000000000	4133.84619140625000000000	4158.46142578125000000000	3068.00000000000000000000	10249.00000000000000000000	10228.00000000000000000000	0.00000000000000000000	0.00000000000000000000	0.00000000000000000000	629.00000000000000000000	18.00000000000000000000	4.00000000000000000000	4.00000000000000000000	4.00000000000000000000	4.00000000000000000000	4.00000000000000000000	4.00000000000000000000	4.00000000000000000000	4.00000000000000000000	4.00000000000000000000	4.00000000000000000000	4.00000000000000000000	4.00000000000000000000	4.00000000000000000000	4.00000000000000000000	4.00000000000000000000	4.00000000000000000000
74.00000000000000000000	0.00000000000000000000	4185.12792968750000000000	4163.58984375000000000000	4173.84619140625000000000	4176.41015625000000000000	4182.05126953125000000000	4159.48730468750000000000	4162.05126953125000000000	4170.76904296875000000000	4162.05126953125000000000	4174.87158203125000000000	4179.48730468750000000000	4225.12792968750000000000	4141.02539062500000000000	4174.35888671875000000000	3481.00000000000000000000	10249.00000000000000000000	10228.00000000000000000000	0.00000000000000000000	0.00000000000000000000	0.00000000000000000000	629.00000000000000000000	27.00000000000000000000	4.00000000000000000000	4.00000000000000000000	4.00000000000000000000	4.00000000000000000000	4.00000000000000000000	4.00000000000000000000	4.00000000000000000000	4.00000000000000000000	4.00000000000000000000	4.00000000000000000000	4.00000000000000000000	4.00000000000000000000	4.00000000000000000000	4.00000000000000000000	4.00000000000000000000	4.00000000000000000000
75.00000000000000000000	0.00000000000000000000	4155.89746093750000000000	4147.69238281250000000000	4156.41015625000000000000	4156.92285156250000000000	4148.71777343750000000000	4149.74365234375000000000	4157.43603515625000000000	4173.33300781250000000000	4158.97412109375000000000	4159.48730468750000000000	4152.82031250000000000000	4206.15380859375000000000	4130.25634765625000000000	4170.76904296875000000000	3301.00000000000000000000	10250.00000000000000000000	10229.00000000000000000000	0.00000000000000000000	0.00000000000000000000	0.00000000000000000000	629.00000000000000000000	35.00000000000000000000	4.00000000000000000000	4.00000000000000000000	4.00000000000000000000	4.00000000000000000000	4.00000000000000000000	4.00000000000000000000	4.00000000000000000000	4.00000000000000000000	4.00000000000000000000	4.00000000000000000000	4.00000000000000000000	4.00000000000000000000	4.00000000000000000000	4.00000000000000000000	4.00000000000000000000	4.00000000000000000000
76.00000000000000000000	0.00000000000000000000	4168.71777343750000000000	4129.23046875000000000000	4174.87158203125000000000	4136.92285156250000000000	4124.10253906250000000000	4131.28173828125000000000	4140.51269531250000000000	4151.28173828125000000000	4133.84619140625000000000	4130.76904296875000000000	4128.71777343750000000000	4177.43603515625000000000	4102.05126953125000000000	4141.02539062500000000000	2582.00000000000000000000	10250.00000000000000000000	10229.00000000000000000000	0.00000000000000000000	0.00000000000000000000	0.00000000000000000000	629.00000000000000000000	42.00000000000000000000	4.00000000000000000000	4.00000000000000000000	4.00000000000000000000	4.00000000000000000000	4.00000000000000000000	4.00000000000000000000	4.00000000000000000000	4.00000000000000000000	4.00000000000000000000	4.00000000000000000000	4.00000000000000000000	4.00000000000000000000	4.00000000000000000000	4.00000000000000000000	4.00000000000000000000	4.00000000000000000000
77.00000000000000000000	0.00000000000000000000	4169.74365234375000000000	4179.48730468750000000000	4169.74365234375000000000	4171.28173828125000000000	4203.07666015625000000000	4183.07666015625000000000	4185.64111328125000000000	4188.71777343750000000000	4181.53857421875000000000	4181.53857421875000000000	4185.12792968750000000000	4201.53857421875000000000	4142.56396484375000000000	4165.64111328125000000000	2464.00000000000000000000	10249.00000000000000000000	10229.00000000000000000000	0.00000000000000000000	0.00000000000000000000	0.00000000000000000000	629.00000000000000000000	50.00000000000000000000	4.00000000000000000000	4.00000000000000000000	4.00000000000000000000	4.00000000000000000000	4.00000000000000000000	4.00000000000000000000	4.00000000000000000000	4.00000000000000000000	4.00000000000000000000	4.00000000000000000000	4.00000000000000000000	4.00000000000000000000	4.00000000000000000000	4.00000000000000000000	4.00000000000000000000	4.00000000000000000000
78.00000000000000000000	0.00000000000000000000	4179.48730468750000000000	4173.33300781250000000000	4174.35888671875000000000	4188.71777343750000000000	4212.30761718750000000000	4181.53857421875000000000	4180.00000000000000000000	4181.02539062500000000000	4176.92285156250000000000	4174.35888671875000000000	4195.38427734375000000000	4211.79492187500000000000	4145.12792968750000000000	4160.51269531250000000000	3481.00000000000000000000	10249.00000000000000000000	10229.00000000000000000000	0.00000000000000000000	0.00000000000000000000	0.00000000000000000000	629.00000000000000000000	57.00000000000000000000	4.00000000000000000000	4.00000000000000000000	4.00000000000000000000	4.00000000000000000000	4.00000000000000000000	4.00000000000000000000	4.00000000000000000000	4.00000000000000000000	4.00000000000000000000	4.00000000000000000000	4.00000000000000000000	4.00000000000000000000	4.00000000000000000000	4.00000000000000000000	4.00000000000000000000	4.00000000000000000000
79.00000000000000000000	0.00000000000000000000	4176.41015625000000000000	4160.00000000000000000000	4167.17919921875000000000	4176.41015625000000000000	4175.38427734375000000000	4167.69238281250000000000	4164.61523437500000000000	4168.71777343750000000000	4153.84619140625000000000	4141.02539062500000000000	4168.71777343750000000000	4193.84619140625000000000	4139.48730468750000000000	4149.23046875000000000000	3301.00000000000000000000	10248.00000000000000000000	10228.00000000000000000000	0.00000000000000000000	0.00000000000000000000	0.00000000000000000000	629.00000000000000000000	65.00000000000000000000	4.00000000000000000000	4.00000000000000000000	4.00000000000000000000	4.00000000000000000000	4.00000000000000000000	4.00000000000000000000	4.00000000000000000000	4.00000000000000000000	4.00000000000000000000	4.00000000000000000000	4.00000000000000000000	4.00000000000000000000	4.00000000000000000000	4.00000000000000000000	4.00000000000000000000	4.00000000000000000000
80.00000000000000000000	0.00000000000000000000	4161.02539062500000000000	4164.10253906250000000000	4153.33300781250000000000	4168.20507812500000000000	4165.64111328125000000000	4166.66650390625000000000	4166.66650390625000000000	4185.12792968750000000000	4166.15380859375000000000	4145.64111328125000000000	4168.71777343750000000000	4195.38427734375000000000	4145.64111328125000000000	4167.17919921875000000000	2582.00000000000000000000	10248.00000000000000000000	10228.00000000000000000000	0.00000000000000000000	0.00000000000000000000	0.00000000000000000000	629.00000000000000000000	73.00000000000000000000	4.00000000000000000000	4.00000000000000000000	4.00000000000000000000	4.00000000000000000000	4.00000000000000000000	4.00000000000000000000	4.00000000000000000000	4.00000000000000000000	4.00000000000000000000	4.00000000000000000000	4.00000000000000000000	4.00000000000000000000	4.00000000000000000000	4.00000000000000000000	4.00000000000000000000	4.00000000000000000000
81.00000000000000000000	0.00000000000000000000	4175.89746093750000000000	4141.53857421875000000000	4173.84619140625000000000	4155.38427734375000000000	4154.87158203125000000000	4136.92285156250000000000	4146.66650390625000000000	4166.15380859375000000000	4155.89746093750000000000	4137.43603515625000000000	4158.97412109375000000000	4201.53857421875000000000	4128.71777343750000000000	4168.71777343750000000000	2464.00000000000000000000	10247.00000000000000000000	10228.00000000000000000000	0.00000000000000000000	0.00000000000000000000	0.00000000000000000000	629.00000000000000000000	80.00000000000000000000	4.00000000000000000000	4.00000000000000000000	4.00000000000000000000	4.00000000000000000000	4.00000000000000000000	4.00000000000000000000	4.00000000000000000000	4.00000000000000000000	4.00000000000000000000	4.00000000000000000000	4.00000000000000000000	4.00000000000000000000	4.00000000000000000000	4.00000000000000000000	4.00000000000000000000	4.00000000000000000000
82.00000000000000000000	0.00000000000000000000	4160.00000000000000000000	4155.89746093750000000000	4164.10253906250000000000	4155.38427734375000000000	4180.51269531250000000000	4161.53857421875000000000	4169.74365234375000000000	4170.76904296875000000000	4166.66650390625000000000	4151.28173828125000000000	4163.58984375000000000000	4206.66650390625000000000	4145.64111328125000000000	4164.61523437500000000000	3481.00000000000000000000	10247.00000000000000000000	10228.00000000000000000000	0.00000000000000000000	0.00000000000000000000	0.00000000000000000000	629.00000000000000000000	88.00000000000000000000	4.00000000000000000000	4.00000000000000000000	4.00000000000000000000	4.00000000000000000000	4.00000000000000000000	4.00000000000000000000	4.00000000000000000000	4.00000000000000000000	4.00000000000000000000	4.00000000000000000000	4.00000000000000000000	4.00000000000000000000	4.00000000000000000000	4.00000000000000000000	4.00000000000000000000	4.00000000000000000000
83.00000000000000000000	0.00000000000000000000	4174.35888671875000000000	4155.89746093750000000000	4174.35888671875000000000	4170.25634765625000000000	4175.38427734375000000000	4169.74365234375000000000	4169.23046875000000000000	4160.51269531250000000000	4149.23046875000000000000	4134.87158203125000000000	4168.20507812500000000000	4206.15380859375000000000	4131.28173828125000000000	4139.48730468750000000000	3301.00000000000000000000	10247.00000000000000000000	10228.00000000000000000000	0.00000000000000000000	0.00000000000000000000	0.00000000000000000000	629.00000000000000000000	97.00000000000000000000	4.00000000000000000000	4.00000000000000000000	4.00000000000000000000	4.00000000000000000000	4.00000000000000000000	4.00000000000000000000	4.00000000000000000000	4.00000000000000000000	4.00000000000000000000	4.00000000000000000000	4.00000000000000000000	4.00000000000000000000	4.00000000000000000000	4.00000000000000000000	4.00000000000000000000	4.00000000000000000000
84.00000000000000000000	0.00000000000000000000	4190.76904296875000000000	4167.69238281250000000000	4178.46142578125000000000	4189.74365234375000000000	4184.61523437500000000000	4168.20507812500000000000	4172.30761718750000000000	4163.58984375000000000000	4148.20507812500000000000	4135.38427734375000000000	4174.35888671875000000000	4220.51269531250000000000	4140.51269531250000000000	4164.10253906250000000000	2582.00000000000000000000	10247.00000000000000000000	10228.00000000000000000000	0.00000000000000000000	0.00000000000000000000	0.00000000000000000000	629.00000000000000000000	104.00000000000000000000	4.00000000000000000000	4.00000000000000000000	4.00000000000000000000	4.00000000000000000000	4.00000000000000000000	4.00000000000000000000	4.00000000000000000000	4.00000000000000000000	4.00000000000000000000	4.00000000000000000000	4.00000000000000000000	4.00000000000000000000	4.00000000000000000000	4.00000000000000000000	4.00000000000000000000	4.00000000000000000000
85.00000000000000000000	0.00000000000000000000	4165.12792968750000000000	4184.10253906250000000000	4158.46142578125000000000	4183.07666015625000000000	4198.97412109375000000000	4172.82031250000000000000	4178.46142578125000000000	4180.51269531250000000000	4166.66650390625000000000	4155.89746093750000000000	4173.84619140625000000000	4232.30761718750000000000	4170.76904296875000000000	4193.84619140625000000000	2464.00000000000000000000	10247.00000000000000000000	10229.00000000000000000000	0.00000000000000000000	0.00000000000000000000	0.00000000000000000000	629.00000000000000000000	112.00000000000000000000	4.00000000000000000000	4.00000000000000000000	4.00000000000000000000	4.00000000000000000000	4.00000000000000000000	4.00000000000000000000	4.00000000000000000000	4.00000000000000000000	4.00000000000000000000	4.00000000000000000000	4.00000000000000000000	4.00000000000000000000	4.00000000000000000000	4.00000000000000000000	4.00000000000000000000	4.00000000000000000000
86.00000000000000000000	0.00000000000000000000	4174.87158203125000000000	4163.07666015625000000000	4174.87158203125000000000	4162.05126953125000000000	4157.43603515625000000000	4148.71777343750000000000	4146.66650390625000000000	4159.48730468750000000000	4148.20507812500000000000	4135.38427734375000000000	4174.35888671875000000000	4211.79492187500000000000	4149.23046875000000000000	4169.74365234375000000000	3481.00000000000000000000	10247.00000000000000000000	10229.00000000000000000000	0.00000000000000000000	0.00000000000000000000	0.00000000000000000000	629.00000000000000000000	121.00000000000000000000	4.00000000000000000000	4.00000000000000000000	4.00000000000000000000	4.00000000000000000000	4.00000000000000000000	4.00000000000000000000	4.00000000000000000000	4.00000000000000000000	4.00000000000000000000	4.00000000000000000000	4.00000000000000000000	4.00000000000000000000	4.00000000000000000000	4.00000000000000000000	4.00000000000000000000	4.00000000000000000000
87.00000000000000000000	0.00000000000000000000	4172.30761718750000000000	4177.43603515625000000000	4169.23046875000000000000	4164.61523437500000000000	4177.43603515625000000000	4165.12792968750000000000	4167.69238281250000000000	4179.48730468750000000000	4178.46142578125000000000	4166.66650390625000000000	4203.58984375000000000000	4207.69238281250000000000	4162.05126953125000000000	4181.53857421875000000000	3301.00000000000000000000	10247.00000000000000000000	10228.00000000000000000000	0.00000000000000000000	0.00000000000000000000	0.00000000000000000000	629.00000000000000000000	129.00000000000000000000	4.00000000000000000000	4.00000000000000000000	4.00000000000000000000	4.00000000000000000000	4.00000000000000000000	4.00000000000000000000	4.00000000000000000000	4.00000000000000000000	4.00000000000000000000	4.00000000000000000000	4.00000000000000000000	4.00000000000000000000	4.00000000000000000000	4.00000000000000000000	4.00000000000000000000	4.00000000000000000000
88.00000000000000000000	0.00000000000000000000	4174.35888671875000000000	4148.71777343750000000000	4171.28173828125000000000	4150.76904296875000000000	4181.53857421875000000000	4160.00000000000000000000	4164.61523437500000000000	4172.30761718750000000000	4177.43603515625000000000	4167.17919921875000000000	4174.87158203125000000000	4202.05126953125000000000	4133.84619140625000000000	4161.53857421875000000000	2582.00000000000000000000	10247.00000000000000000000	10228.00000000000000000000	0.00000000000000000000	0.00000000000000000000	0.00000000000000000000	629.00000000000000000000	137.00000000000000000000	4.00000000000000000000	4.00000000000000000000	4.00000000000000000000	4.00000000000000000000	4.00000000000000000000	4.00000000000000000000	4.00000000000000000000	4.00000000000000000000	4.00000000000000000000	4.00000000000000000000	4.00000000000000000000	4.00000000000000000000	4.00000000000000000000	4.00000000000000000000	4.00000000000000000000	4.00000000000000000000
89.00000000000000000000	0.00000000000000000000	4176.41015625000000000000	4131.79492187500000000000	4171.79492187500000000000	4154.35888671875000000000	4162.05126953125000000000	4152.82031250000000000000	4148.71777343750000000000	4151.28173828125000000000	4151.28173828125000000000	4132.30761718750000000000	4134.87158203125000000000	4195.38427734375000000000	4113.84619140625000000000	4142.05126953125000000000	2464.00000000000000000000	10247.00000000000000000000	10228.00000000000000000000	0.00000000000000000000	0.00000000000000000000	0.00000000000000000000	629.00000000000000000000	146.00000000000000000000	4.00000000000000000000	4.00000000000000000000	4.00000000000000000000	4.00000000000000000000	4.00000000000000000000	4.00000000000000000000	4.00000000000000000000	4.00000000000000000000	4.00000000000000000000	4.00000000000000000000	4.00000000000000000000	4.00000000000000000000	4.00000000000000000000	4.00000000000000000000	4.00000000000000000000	4.00000000000000000000
90.00000000000000000000	0.00000000000000000000	4161.53857421875000000000	4182.05126953125000000000	4154.87158203125000000000	4186.66650390625000000000	4180.51269531250000000000	4161.53857421875000000000	4161.53857421875000000000	4165.64111328125000000000	4163.58984375000000000000	4145.64111328125000000000	4177.94873046875000000000	4205.64111328125000000000	4172.82031250000000000000	4171.79492187500000000000	3481.00000000000000000000	10247.00000000000000000000	10228.00000000000000000000	0.00000000000000000000	0.00000000000000000000	0.00000000000000000000	629.00000000000000000000	154.00000000000000000000	4.00000000000000000000	4.00000000000000000000	4.00000000000000000000	4.00000000000000000000	4.00000000000000000000	4.00000000000000000000	4.00000000000000000000	4.00000000000000000000	4.00000000000000000000	4.00000000000000000000	4.00000000000000000000	4.00000000000000000000	4.00000000000000000000	4.00000000000000000000	4.00000000000000000000	4.00000000000000000000
91.00000000000000000000	0.00000000000000000000	4184.61523437500000000000	4193.33300781250000000000	4177.94873046875000000000	4185.64111328125000000000	4182.05126953125000000000	4147.69238281250000000000	4151.79492187500000000000	4160.51269531250000000000	4161.02539062500000000000	4150.25634765625000000000	4197.94873046875000000000	4205.64111328125000000000	4189.23046875000000000000	4177.43603515625000000000	3301.00000000000000000000	10247.00000000000000000000	10228.00000000000000000000	0.00000000000000000000	0.00000000000000000000	0.00000000000000000000	629.00000000000000000000	162.00000000000000000000	4.00000000000000000000	4.00000000000000000000	4.00000000000000000000	4.00000000000000000000	4.00000000000000000000	4.00000000000000000000	4.00000000000000000000	4.00000000000000000000	4.00000000000000000000	4.00000000000000000000	4.00000000000000000000	4.00000000000000000000	4.00000000000000000000	4.00000000000000000000	4.00000000000000000000	4.00000000000000000000
92.00000000000000000000	0.00000000000000000000	4173.84619140625000000000	4189.74365234375000000000	4168.71777343750000000000	4177.43603515625000000000	4194.87158203125000000000	4169.74365234375000000000	4173.33300781250000000000	4181.53857421875000000000	4178.46142578125000000000	4157.94873046875000000000	4161.53857421875000000000	4221.53857421875000000000	4177.94873046875000000000	4200.00000000000000000000	2582.00000000000000000000	10247.00000000000000000000	10228.00000000000000000000	0.00000000000000000000	0.00000000000000000000	0.00000000000000000000	629.00000000000000000000	169.00000000000000000000	4.00000000000000000000	4.00000000000000000000	4.00000000000000000000	4.00000000000000000000	4.00000000000000000000	4.00000000000000000000	4.00000000000000000000	4.00000000000000000000	4.00000000000000000000	4.00000000000000000000	4.00000000000000000000	4.00000000000000000000	4.00000000000000000000	4.00000000000000000000	4.00000000000000000000	4.00000000000000000000
93.00000000000000000000	0.00000000000000000000	4162.56396484375000000000	4143.58984375000000000000	4162.56396484375000000000	4161.53857421875000000000	4157.94873046875000000000	4154.87158203125000000000	4158.97412109375000000000	4162.05126953125000000000	4155.38427734375000000000	4135.38427734375000000000	4137.43603515625000000000	4217.43603515625000000000	4134.35888671875000000000	4182.56396484375000000000	2464.00000000000000000000	10247.00000000000000000000	10227.00000000000000000000	0.00000000000000000000	0.00000000000000000000	0.00000000000000000000	629.00000000000000000000	177.00000000000000000000	4.00000000000000000000	4.00000000000000000000	4.00000000000000000000	4.00000000000000000000	4.00000000000000000000	4.00000000000000000000	4.00000000000000000000	4.00000000000000000000	4.00000000000000000000	4.00000000000000000000	4.00000000000000000000	4.00000000000000000000	4.00000000000000000000	4.00000000000000000000	4.00000000000000000000	4.00000000000000000000
94.00000000000000000000	0.00000000000000000000	4174.87158203125000000000	4124.10253906250000000000	4171.28173828125000000000	4143.58984375000000000000	4137.43603515625000000000	4140.51269531250000000000	4136.92285156250000000000	4134.35888671875000000000	4130.25634765625000000000	4121.02539062500000000000	4179.48730468750000000000	4191.79492187500000000000	4122.56396484375000000000	4138.46142578125000000000	3481.00000000000000000000	10247.00000000000000000000	10227.00000000000000000000	0.00000000000000000000	0.00000000000000000000	0.00000000000000000000	629.00000000000000000000	184.00000000000000000000	4.00000000000000000000	4.00000000000000000000	4.00000000000000000000	4.00000000000000000000	4.00000000000000000000	4.00000000000000000000	4.00000000000000000000	4.00000000000000000000	4.00000000000000000000	4.00000000000000000000	4.00000000000000000000	4.00000000000000000000	4.00000000000000000000	4.00000000000000000000	4.00000000000000000000	4.00000000000000000000
95.00000000000000000000	0.00000000000000000000	4163.07666015625000000000	4177.43603515625000000000	4158.46142578125000000000	4160.00000000000000000000	4190.76904296875000000000	4176.92285156250000000000	4166.15380859375000000000	4161.53857421875000000000	4165.64111328125000000000	4157.43603515625000000000	4210.76904296875000000000	4193.84619140625000000000	4168.71777343750000000000	4143.07666015625000000000	3301.00000000000000000000	10249.00000000000000000000	10228.00000000000000000000	0.00000000000000000000	0.00000000000000000000	0.00000000000000000000	629.00000000000000000000	191.00000000000000000000	4.00000000000000000000	4.00000000000000000000	4.00000000000000000000	4.00000000000000000000	4.00000000000000000000	4.00000000000000000000	4.00000000000000000000	4.00000000000000000000	4.00000000000000000000	4.00000000000000000000	4.00000000000000000000	4.00000000000000000000	4.00000000000000000000	4.00000000000000000000	4.00000000000000000000	4.00000000000000000000
96.00000000000000000000	0.00000000000000000000	4175.89746093750000000000	4190.25634765625000000000	4175.38427734375000000000	4182.05126953125000000000	4194.87158203125000000000	4171.79492187500000000000	4167.69238281250000000000	4161.02539062500000000000	4170.25634765625000000000	4158.97412109375000000000	4172.30761718750000000000	4202.56396484375000000000	4161.02539062500000000000	4157.43603515625000000000	2582.00000000000000000000	10249.00000000000000000000	10228.00000000000000000000	0.00000000000000000000	0.00000000000000000000	0.00000000000000000000	629.00000000000000000000	199.00000000000000000000	4.00000000000000000000	4.00000000000000000000	4.00000000000000000000	4.00000000000000000000	4.00000000000000000000	4.00000000000000000000	4.00000000000000000000	4.00000000000000000000	4.00000000000000000000	4.00000000000000000000	4.00000000000000000000	4.00000000000000000000	4.00000000000000000000	4.00000000000000000000	4.00000000000000000000	4.00000000000000000000
97.00000000000000000000	0.00000000000000000000	4167.17919921875000000000	4189.23046875000000000000	4168.20507812500000000000	4183.07666015625000000000	4180.51269531250000000000	4170.76904296875000000000	4173.33300781250000000000	4174.87158203125000000000	4180.00000000000000000000	4161.02539062500000000000	4183.58984375000000000000	4216.92285156250000000000	4148.71777343750000000000	4190.76904296875000000000	2464.00000000000000000000	10250.00000000000000000000	10227.00000000000000000000	0.00000000000000000000	0.00000000000000000000	0.00000000000000000000	629.00000000000000000000	208.00000000000000000000	4.00000000000000000000	4.00000000000000000000	4.00000000000000000000	4.00000000000000000000	4.00000000000000000000	4.00000000000000000000	4.00000000000000000000	4.00000000000000000000	4.00000000000000000000	4.00000000000000000000	4.00000000000000000000	4.00000000000000000000	4.00000000000000000000	4.00000000000000000000	4.00000000000000000000	4.00000000000000000000
98.00000000000000000000	0.00000000000000000000	4165.64111328125000000000	4162.05126953125000000000	4163.58984375000000000000	4162.56396484375000000000	4155.38427734375000000000	4151.28173828125000000000	4148.71777343750000000000	4167.17919921875000000000	4158.97412109375000000000	4144.61523437500000000000	4181.53857421875000000000	4218.46142578125000000000	4141.02539062500000000000	4188.20507812500000000000	3481.00000000000000000000	10250.00000000000000000000	10227.00000000000000000000	0.00000000000000000000	0.00000000000000000000	0.00000000000000000000	629.00000000000000000000	216.00000000000000000000	4.00000000000000000000	4.00000000000000000000	4.00000000000000000000	4.00000000000000000000	4.00000000000000000000	4.00000000000000000000	4.00000000000000000000	4.00000000000000000000	4.00000000000000000000	4.00000000000000000000	4.00000000000000000000	4.00000000000000000000	4.00000000000000000000	4.00000000000000000000	4.00000000000000000000	4.00000000000000000000
99.00000000000000000000	0.00000000000000000000	4181.53857421875000000000	4149.74365234375000000000	4178.97412109375000000000	4163.07666015625000000000	4162.05126953125000000000	4146.15380859375000000000	4145.12792968750000000000	4153.33300781250000000000	4141.53857421875000000000	4142.05126953125000000000	4147.17919921875000000000	4202.56396484375000000000	4161.53857421875000000000	4164.10253906250000000000	3301.00000000000000000000	10250.00000000000000000000	10227.00000000000000000000	0.00000000000000000000	0.00000000000000000000	0.00000000000000000000	629.00000000000000000000	224.00000000000000000000	4.00000000000000000000	4.00000000000000000000	4.00000000000000000000	4.00000000000000000000	4.00000000000000000000	4.00000000000000000000	4.00000000000000000000	4.00000000000000000000	4.00000000000000000000	4.00000000000000000000	4.00000000000000000000	4.00000000000000000000	4.00000000000000000000	4.00000000000000000000	4.00000000000000000000	4.00000000000000000000
100.00000000000000000000	0.00000000000000000000	4157.43603515625000000000	4177.94873046875000000000	4165.12792968750000000000	4168.20507812500000000000	4201.53857421875000000000	4182.56396484375000000000	4187.17919921875000000000	4175.38427734375000000000	4176.92285156250000000000	4171.79492187500000000000	4178.46142578125000000000	4196.41015625000000000000	4180.51269531250000000000	4164.10253906250000000000	2582.00000000000000000000	10250.00000000000000000000	10227.00000000000000000000	0.00000000000000000000	0.00000000000000000000	0.00000000000000000000	629.00000000000000000000	232.00000000000000000000	4.00000000000000000000	4.00000000000000000000	4.00000000000000000000	4.00000000000000000000	4.00000000000000000000	4.00000000000000000000	4.00000000000000000000	4.00000000000000000000	4.00000000000000000000	4.00000000000000000000	4.00000000000000000000	4.00000000000000000000	4.00000000000000000000	4.00000000000000000000	4.00000000000000000000	4.00000000000000000000
101.00000000000000000000	0.00000000000000000000	4168.20507812500000000000	4163.07666015625000000000	4176.92285156250000000000	4143.58984375000000000000	4177.94873046875000000000	4161.53857421875000000000	4161.02539062500000000000	4149.23046875000000000000	4148.20507812500000000000	4140.00000000000000000000	4202.05126953125000000000	4194.35888671875000000000	4123.58984375000000000000	4150.76904296875000000000	2464.00000000000000000000	10250.00000000000000000000	10226.00000000000000000000	0.00000000000000000000	0.00000000000000000000	0.00000000000000000000	629.00000000000000000000	240.00000000000000000000	4.00000000000000000000	4.00000000000000000000	4.00000000000000000000	4.00000000000000000000	4.00000000000000000000	4.00000000000000000000	4.00000000000000000000	4.00000000000000000000	4.00000000000000000000	4.00000000000000000000	4.00000000000000000000	4.00000000000000000000	4.00000000000000000000	4.00000000000000000000	4.00000000000000000000	4.00000000000000000000
102.00000000000000000000	0.00000000000000000000	4168.71777343750000000000	4166.15380859375000000000	4168.71777343750000000000	4150.76904296875000000000	4172.82031250000000000000	4159.48730468750000000000	4153.84619140625000000000	4149.74365234375000000000	4143.07666015625000000000	4146.66650390625000000000	4201.53857421875000000000	4202.05126953125000000000	4136.41015625000000000000	4173.33300781250000000000	3481.00000000000000000000	10250.00000000000000000000	10226.00000000000000000000	0.00000000000000000000	0.00000000000000000000	0.00000000000000000000	629.00000000000000000000	248.00000000000000000000	4.00000000000000000000	4.00000000000000000000	4.00000000000000000000	4.00000000000000000000	4.00000000000000000000	4.00000000000000000000	4.00000000000000000000	4.00000000000000000000	4.00000000000000000000	4.00000000000000000000	4.00000000000000000000	4.00000000000000000000	4.00000000000000000000	4.00000000000000000000	4.00000000000000000000	4.00000000000000000000
103.00000000000000000000	0.00000000000000000000	4156.92285156250000000000	4158.46142578125000000000	4157.94873046875000000000	4173.84619140625000000000	4158.46142578125000000000	4153.84619140625000000000	4152.30761718750000000000	4157.94873046875000000000	4163.58984375000000000000	4164.61523437500000000000	4171.79492187500000000000	4193.33300781250000000000	4171.79492187500000000000	4175.89746093750000000000	3301.00000000000000000000	10248.00000000000000000000	10226.00000000000000000000	0.00000000000000000000	0.00000000000000000000	0.00000000000000000000	629.00000000000000000000	257.00000000000000000000	4.00000000000000000000	4.00000000000000000000	4.00000000000000000000	4.00000000000000000000	4.00000000000000000000	4.00000000000000000000	4.00000000000000000000	4.00000000000000000000	4.00000000000000000000	4.00000000000000000000	4.00000000000000000000	4.00000000000000000000	4.00000000000000000000	4.00000000000000000000	4.00000000000000000000	4.00000000000000000000
104.00000000000000000000	0.00000000000000000000	4176.41015625000000000000	4154.87158203125000000000	4173.84619140625000000000	4175.89746093750000000000	4147.17919921875000000000	4145.64111328125000000000	4146.66650390625000000000	4152.30761718750000000000	4163.58984375000000000000	4152.30761718750000000000	4174.87158203125000000000	4189.23046875000000000000	4159.48730468750000000000	4164.10253906250000000000	2582.00000000000000000000	10248.00000000000000000000	10226.00000000000000000000	0.00000000000000000000	0.00000000000000000000	0.00000000000000000000	629.00000000000000000000	265.00000000000000000000	4.00000000000000000000	4.00000000000000000000	4.00000000000000000000	4.00000000000000000000	4.00000000000000000000	4.00000000000000000000	4.00000000000000000000	4.00000000000000000000	4.00000000000000000000	4.00000000000000000000	4.00000000000000000000	4.00000000000000000000	4.00000000000000000000	4.00000000000000000000	4.00000000000000000000	4.00000000000000000000
105.00000000000000000000	0.00000000000000000000	4168.71777343750000000000	4186.66650390625000000000	4167.17919921875000000000	4169.74365234375000000000	4187.69238281250000000000	4180.51269531250000000000	4181.53857421875000000000	4186.66650390625000000000	4188.71777343750000000000	4178.97412109375000000000	4189.74365234375000000000	4214.87158203125000000000	4176.92285156250000000000	4181.02539062500000000000	2464.00000000000000000000	10249.00000000000000000000	10226.00000000000000000000	0.00000000000000000000	0.00000000000000000000	0.00000000000000000000	629.00000000000000000000	274.00000000000000000000	4.00000000000000000000	4.00000000000000000000	4.00000000000000000000	4.00000000000000000000	4.00000000000000000000	4.00000000000000000000	4.00000000000000000000	4.00000000000000000000	4.00000000000000000000	4.00000000000000000000	4.00000000000000000000	4.00000000000000000000	4.00000000000000000000	4.00000000000000000000	4.00000000000000000000	4.00000000000000000000
106.00000000000000000000	0.00000000000000000000	4172.82031250000000000000	4151.79492187500000000000	4180.51269531250000000000	4146.15380859375000000000	4164.10253906250000000000	4160.51269531250000000000	4165.64111328125000000000	4170.25634765625000000000	4163.58984375000000000000	4163.07666015625000000000	4122.56396484375000000000	4210.76904296875000000000	4158.46142578125000000000	4153.84619140625000000000	3481.00000000000000000000	10249.00000000000000000000	10226.00000000000000000000	0.00000000000000000000	0.00000000000000000000	0.00000000000000000000	629.00000000000000000000	282.00000000000000000000	4.00000000000000000000	4.00000000000000000000	4.00000000000000000000	4.00000000000000000000	4.00000000000000000000	4.00000000000000000000	4.00000000000000000000	4.00000000000000000000	4.00000000000000000000	4.00000000000000000000	4.00000000000000000000	4.00000000000000000000	4.00000000000000000000	4.00000000000000000000	4.00000000000000000000	4.00000000000000000000
107.00000000000000000000	0.00000000000000000000	4166.66650390625000000000	4157.94873046875000000000	4170.76904296875000000000	4147.17919921875000000000	4169.23046875000000000000	4158.46142578125000000000	4162.56396484375000000000	4160.51269531250000000000	4153.84619140625000000000	4161.53857421875000000000	4151.79492187500000000000	4202.56396484375000000000	4154.87158203125000000000	4163.58984375000000000000	3301.00000000000000000000	10249.00000000000000000000	10226.00000000000000000000	0.00000000000000000000	0.00000000000000000000	0.00000000000000000000	629.00000000000000000000	289.00000000000000000000	4.00000000000000000000	4.00000000000000000000	4.00000000000000000000	4.00000000000000000000	4.00000000000000000000	4.00000000000000000000	4.00000000000000000000	4.00000000000000000000	4.00000000000000000000	4.00000000000000000000	4.00000000000000000000	4.00000000000000000000	4.00000000000000000000	4.00000000000000000000	4.00000000000000000000	4.00000000000000000000
108.00000000000000000000	0.00000000000000000000	4160.51269531250000000000	4181.02539062500000000000	4156.92285156250000000000	4164.10253906250000000000	4182.56396484375000000000	4168.20507812500000000000	4162.56396484375000000000	4156.41015625000000000000	4154.35888671875000000000	4167.17919921875000000000	4228.71777343750000000000	4202.56396484375000000000	4161.53857421875000000000	4180.00000000000000000000	2582.00000000000000000000	10249.00000000000000000000	10226.00000000000000000000	0.00000000000000000000	0.00000000000000000000	0.00000000000000000000	629.00000000000000000000	297.00000000000000000000	4.00000000000000000000	4.00000000000000000000	4.00000000000000000000	4.00000000000000000000	4.00000000000000000000	4.00000000000000000000	4.00000000000000000000	4.00000000000000000000	4.00000000000000000000	4.00000000000000000000	4.00000000000000000000	4.00000000000000000000	4.00000000000000000000	4.00000000000000000000	4.00000000000000000000	4.00000000000000000000
109.00000000000000000000	0.00000000000000000000	4175.89746093750000000000	4156.41015625000000000000	4174.87158203125000000000	4172.30761718750000000000	4156.92285156250000000000	4158.46142578125000000000	4150.25634765625000000000	4142.05126953125000000000	4141.02539062500000000000	4143.07666015625000000000	4187.17919921875000000000	4191.28173828125000000000	4150.25634765625000000000	4150.76904296875000000000	2464.00000000000000000000	10249.00000000000000000000	10225.00000000000000000000	0.00000000000000000000	0.00000000000000000000	0.00000000000000000000	629.00000000000000000000	304.00000000000000000000	4.00000000000000000000	4.00000000000000000000	4.00000000000000000000	4.00000000000000000000	4.00000000000000000000	4.00000000000000000000	4.00000000000000000000	4.00000000000000000000	4.00000000000000000000	4.00000000000000000000	4.00000000000000000000	4.00000000000000000000	4.00000000000000000000	4.00000000000000000000	4.00000000000000000000	4.00000000000000000000
110.00000000000000000000	0.00000000000000000000	4157.43603515625000000000	4168.71777343750000000000	4164.61523437500000000000	4177.43603515625000000000	4181.02539062500000000000	4181.53857421875000000000	4184.10253906250000000000	4177.94873046875000000000	4186.15380859375000000000	4173.84619140625000000000	4166.66650390625000000000	4194.35888671875000000000	4169.74365234375000000000	4157.94873046875000000000	3481.00000000000000000000	10249.00000000000000000000	10225.00000000000000000000	0.00000000000000000000	0.00000000000000000000	0.00000000000000000000	629.00000000000000000000	311.00000000000000000000	4.00000000000000000000	4.00000000000000000000	4.00000000000000000000	4.00000000000000000000	4.00000000000000000000	4.00000000000000000000	4.00000000000000000000	4.00000000000000000000	4.00000000000000000000	4.00000000000000000000	4.00000000000000000000	4.00000000000000000000	4.00000000000000000000	4.00000000000000000000	4.00000000000000000000	4.00000000000000000000
111.00000000000000000000	0.00000000000000000000	4168.71777343750000000000	4163.07666015625000000000	4177.94873046875000000000	4163.07666015625000000000	4175.38427734375000000000	4162.56396484375000000000	4173.84619140625000000000	4167.17919921875000000000	4185.12792968750000000000	4188.71777343750000000000	4195.89746093750000000000	4192.82031250000000000000	4147.69238281250000000000	4161.02539062500000000000	3301.00000000000000000000	10249.00000000000000000000	10226.00000000000000000000	0.00000000000000000000	0.00000000000000000000	0.00000000000000000000	629.00000000000000000000	319.00000000000000000000	4.00000000000000000000	4.00000000000000000000	4.00000000000000000000	4.00000000000000000000	4.00000000000000000000	4.00000000000000000000	4.00000000000000000000	4.00000000000000000000	4.00000000000000000000	4.00000000000000000000	4.00000000000000000000	4.00000000000000000000	4.00000000000000000000	4.00000000000000000000	4.00000000000000000000	4.00000000000000000000
112.00000000000000000000	0.00000000000000000000	4172.82031250000000000000	4171.79492187500000000000	4177.43603515625000000000	4167.17919921875000000000	4178.46142578125000000000	4164.61523437500000000000	4172.82031250000000000000	4164.10253906250000000000	4172.82031250000000000000	4191.79492187500000000000	4178.97412109375000000000	4204.61523437500000000000	4155.38427734375000000000	4180.00000000000000000000	2582.00000000000000000000	10249.00000000000000000000	10226.00000000000000000000	0.00000000000000000000	0.00000000000000000000	0.00000000000000000000	629.00000000000000000000	326.00000000000000000000	4.00000000000000000000	4.00000000000000000000	4.00000000000000000000	4.00000000000000000000	4.00000000000000000000	4.00000000000000000000	4.00000000000000000000	4.00000000000000000000	4.00000000000000000000	4.00000000000000000000	4.00000000000000000000	4.00000000000000000000	4.00000000000000000000	4.00000000000000000000	4.00000000000000000000	4.00000000000000000000
113.00000000000000000000	0.00000000000000000000	4154.35888671875000000000	4184.61523437500000000000	4161.02539062500000000000	4172.30761718750000000000	4189.74365234375000000000	4175.89746093750000000000	4178.97412109375000000000	4177.43603515625000000000	4171.28173828125000000000	4192.30761718750000000000	4135.89746093750000000000	4213.33300781250000000000	4182.56396484375000000000	4183.58984375000000000000	2464.00000000000000000000	10249.00000000000000000000	10225.00000000000000000000	0.00000000000000000000	0.00000000000000000000	0.00000000000000000000	629.00000000000000000000	333.00000000000000000000	4.00000000000000000000	4.00000000000000000000	4.00000000000000000000	4.00000000000000000000	4.00000000000000000000	4.00000000000000000000	4.00000000000000000000	4.00000000000000000000	4.00000000000000000000	4.00000000000000000000	4.00000000000000000000	4.00000000000000000000	4.00000000000000000000	4.00000000000000000000	4.00000000000000000000	4.00000000000000000000
114.00000000000000000000	0.00000000000000000000	4172.30761718750000000000	4157.94873046875000000000	4175.38427734375000000000	4148.20507812500000000000	4166.66650390625000000000	4142.05126953125000000000	4152.30761718750000000000	4154.35888671875000000000	4147.17919921875000000000	4169.23046875000000000000	4154.87158203125000000000	4191.28173828125000000000	4158.46142578125000000000	4155.89746093750000000000	3481.00000000000000000000	10249.00000000000000000000	10225.00000000000000000000	0.00000000000000000000	0.00000000000000000000	0.00000000000000000000	629.00000000000000000000	341.00000000000000000000	4.00000000000000000000	4.00000000000000000000	4.00000000000000000000	4.00000000000000000000	4.00000000000000000000	4.00000000000000000000	4.00000000000000000000	4.00000000000000000000	4.00000000000000000000	4.00000000000000000000	4.00000000000000000000	4.00000000000000000000	4.00000000000000000000	4.00000000000000000000	4.00000000000000000000	4.00000000000000000000
115.00000000000000000000	0.00000000000000000000	4161.02539062500000000000	4152.30761718750000000000	4162.56396484375000000000	4142.05126953125000000000	4162.56396484375000000000	4144.10253906250000000000	4164.10253906250000000000	4164.61523437500000000000	4163.58984375000000000000	4180.00000000000000000000	4208.71777343750000000000	4188.71777343750000000000	4152.82031250000000000000	4167.69238281250000000000	3301.00000000000000000000	10250.00000000000000000000	10226.00000000000000000000	0.00000000000000000000	0.00000000000000000000	0.00000000000000000000	629.00000000000000000000	350.00000000000000000000	4.00000000000000000000	4.00000000000000000000	4.00000000000000000000	4.00000000000000000000	4.00000000000000000000	4.00000000000000000000	4.00000000000000000000	4.00000000000000000000	4.00000000000000000000	4.00000000000000000000	4.00000000000000000000	4.00000000000000000000	4.00000000000000000000	4.00000000000000000000	4.00000000000000000000	4.00000000000000000000
116.00000000000000000000	0.00000000000000000000	4168.71777343750000000000	4143.07666015625000000000	4170.76904296875000000000	4154.87158203125000000000	4144.10253906250000000000	4150.76904296875000000000	4159.48730468750000000000	4165.64111328125000000000	4162.05126953125000000000	4176.41015625000000000000	4201.53857421875000000000	4204.61523437500000000000	4141.53857421875000000000	4164.10253906250000000000	2582.00000000000000000000	10250.00000000000000000000	10226.00000000000000000000	0.00000000000000000000	0.00000000000000000000	0.00000000000000000000	629.00000000000000000000	357.00000000000000000000	4.00000000000000000000	4.00000000000000000000	4.00000000000000000000	4.00000000000000000000	4.00000000000000000000	4.00000000000000000000	4.00000000000000000000	4.00000000000000000000	4.00000000000000000000	4.00000000000000000000	4.00000000000000000000	4.00000000000000000000	4.00000000000000000000	4.00000000000000000000	4.00000000000000000000	4.00000000000000000000
117.00000000000000000000	0.00000000000000000000	4183.07666015625000000000	4172.30761718750000000000	4177.94873046875000000000	4170.76904296875000000000	4177.94873046875000000000	4181.53857421875000000000	4179.48730468750000000000	4177.43603515625000000000	4171.79492187500000000000	4191.79492187500000000000	4201.02539062500000000000	4217.94873046875000000000	4166.15380859375000000000	4174.35888671875000000000	2464.00000000000000000000	10249.00000000000000000000	10226.00000000000000000000	0.00000000000000000000	0.00000000000000000000	0.00000000000000000000	629.00000000000000000000	365.00000000000000000000	4.00000000000000000000	4.00000000000000000000	4.00000000000000000000	4.00000000000000000000	4.00000000000000000000	4.00000000000000000000	4.00000000000000000000	4.00000000000000000000	4.00000000000000000000	4.00000000000000000000	4.00000000000000000000	4.00000000000000000000	4.00000000000000000000	4.00000000000000000000	4.00000000000000000000	4.00000000000000000000
118.00000000000000000000	0.00000000000000000000	4168.71777343750000000000	4188.20507812500000000000	4165.12792968750000000000	4166.66650390625000000000	4198.97412109375000000000	4186.66650390625000000000	4195.38427734375000000000	4178.46142578125000000000	4177.94873046875000000000	4198.97412109375000000000	4175.89746093750000000000	4206.15380859375000000000	4172.30761718750000000000	4174.87158203125000000000	3481.00000000000000000000	10249.00000000000000000000	10226.00000000000000000000	0.00000000000000000000	0.00000000000000000000	0.00000000000000000000	629.00000000000000000000	374.00000000000000000000	4.00000000000000000000	4.00000000000000000000	4.00000000000000000000	4.00000000000000000000	4.00000000000000000000	4.00000000000000000000	4.00000000000000000000	4.00000000000000000000	4.00000000000000000000	4.00000000000000000000	4.00000000000000000000	4.00000000000000000000	4.00000000000000000000	4.00000000000000000000	4.00000000000000000000	4.00000000000000000000
119.00000000000000000000	0.00000000000000000000	4181.53857421875000000000	4156.41015625000000000000	4177.43603515625000000000	4152.82031250000000000000	4152.82031250000000000000	4145.64111328125000000000	4161.02539062500000000000	4148.20507812500000000000	4146.15380859375000000000	4166.66650390625000000000	4114.35888671875000000000	4184.61523437500000000000	4131.28173828125000000000	4144.10253906250000000000	3301.00000000000000000000	10247.00000000000000000000	10225.00000000000000000000	0.00000000000000000000	0.00000000000000000000	0.00000000000000000000	629.00000000000000000000	382.00000000000000000000	4.00000000000000000000	4.00000000000000000000	4.00000000000000000000	4.00000000000000000000	4.00000000000000000000	4.00000000000000000000	4.00000000000000000000	4.00000000000000000000	4.00000000000000000000	4.00000000000000000000	4.00000000000000000000	4.00000000000000000000	4.00000000000000000000	4.00000000000000000000	4.00000000000000000000	4.00000000000000000000
120.00000000000000000000	0.00000000000000000000	4169.23046875000000000000	4172.30761718750000000000	4161.53857421875000000000	4158.97412109375000000000	4173.33300781250000000000	4162.05126953125000000000	4170.25634765625000000000	4177.43603515625000000000	4164.10253906250000000000	4191.28173828125000000000	4162.05126953125000000000	4196.92285156250000000000	4155.38427734375000000000	4167.69238281250000000000	2582.00000000000000000000	10247.00000000000000000000	10225.00000000000000000000	0.00000000000000000000	0.00000000000000000000	0.00000000000000000000	629.00000000000000000000	390.00000000000000000000	4.00000000000000000000	4.00000000000000000000	4.00000000000000000000	4.00000000000000000000	4.00000000000000000000	4.00000000000000000000	4.00000000000000000000	4.00000000000000000000	4.00000000000000000000	4.00000000000000000000	4.00000000000000000000	4.00000000000000000000	4.00000000000000000000	4.00000000000000000000	4.00000000000000000000	4.00000000000000000000
121.00000000000000000000	0.00000000000000000000	4168.20507812500000000000	4153.84619140625000000000	4163.07666015625000000000	4152.30761718750000000000	4177.94873046875000000000	4153.84619140625000000000	4157.94873046875000000000	4173.84619140625000000000	4156.41015625000000000000	4187.17919921875000000000	4207.69238281250000000000	4194.35888671875000000000	4150.76904296875000000000	4167.17919921875000000000	2464.00000000000000000000	10246.00000000000000000000	10224.00000000000000000000	0.00000000000000000000	0.00000000000000000000	0.00000000000000000000	629.00000000000000000000	399.00000000000000000000	4.00000000000000000000	4.00000000000000000000	4.00000000000000000000	4.00000000000000000000	4.00000000000000000000	4.00000000000000000000	4.00000000000000000000	4.00000000000000000000	4.00000000000000000000	4.00000000000000000000	4.00000000000000000000	4.00000000000000000000	4.00000000000000000000	4.00000000000000000000	4.00000000000000000000	4.00000000000000000000
122.00000000000000000000	0.00000000000000000000	4173.84619140625000000000	4144.61523437500000000000	4167.69238281250000000000	4151.79492187500000000000	4167.17919921875000000000	4150.25634765625000000000	4157.43603515625000000000	4156.92285156250000000000	4149.23046875000000000000	4171.79492187500000000000	4182.56396484375000000000	4188.71777343750000000000	4143.07666015625000000000	4154.35888671875000000000	3481.00000000000000000000	10246.00000000000000000000	10224.00000000000000000000	0.00000000000000000000	0.00000000000000000000	0.00000000000000000000	629.00000000000000000000	407.00000000000000000000	4.00000000000000000000	4.00000000000000000000	4.00000000000000000000	4.00000000000000000000	4.00000000000000000000	4.00000000000000000000	4.00000000000000000000	4.00000000000000000000	4.00000000000000000000	4.00000000000000000000	4.00000000000000000000	4.00000000000000000000	4.00000000000000000000	4.00000000000000000000	4.00000000000000000000	4.00000000000000000000
123.00000000000000000000	0.00000000000000000000	4164.61523437500000000000	4183.58984375000000000000	4161.53857421875000000000	4167.17919921875000000000	4186.66650390625000000000	4178.97412109375000000000	4184.61523437500000000000	4173.84619140625000000000	4175.38427734375000000000	4196.41015625000000000000	4171.79492187500000000000	4207.17919921875000000000	4157.43603515625000000000	4168.20507812500000000000	3301.00000000000000000000	10246.00000000000000000000	10224.00000000000000000000	0.00000000000000000000	0.00000000000000000000	0.00000000000000000000	629.00000000000000000000	416.00000000000000000000	4.00000000000000000000	4.00000000000000000000	4.00000000000000000000	4.00000000000000000000	4.00000000000000000000	4.00000000000000000000	4.00000000000000000000	4.00000000000000000000	4.00000000000000000000	4.00000000000000000000	4.00000000000000000000	4.00000000000000000000	4.00000000000000000000	4.00000000000000000000	4.00000000000000000000	4.00000000000000000000
124.00000000000000000000	0.00000000000000000000	4182.56396484375000000000	4177.43603515625000000000	4183.07666015625000000000	4162.56396484375000000000	4171.28173828125000000000	4167.69238281250000000000	4168.71777343750000000000	4153.84619140625000000000	4152.82031250000000000000	4176.92285156250000000000	4154.87158203125000000000	4207.17919921875000000000	4128.71777343750000000000	4156.92285156250000000000	2582.00000000000000000000	10246.00000000000000000000	10224.00000000000000000000	0.00000000000000000000	0.00000000000000000000	0.00000000000000000000	629.00000000000000000000	423.00000000000000000000	4.00000000000000000000	4.00000000000000000000	4.00000000000000000000	4.00000000000000000000	4.00000000000000000000	4.00000000000000000000	4.00000000000000000000	4.00000000000000000000	4.00000000000000000000	4.00000000000000000000	4.00000000000000000000	4.00000000000000000000	4.00000000000000000000	4.00000000000000000000	4.00000000000000000000	4.00000000000000000000
125.00000000000000000000	0.00000000000000000000	4164.61523437500000000000	4169.23046875000000000000	4161.53857421875000000000	4155.89746093750000000000	4171.79492187500000000000	4169.74365234375000000000	4169.23046875000000000000	4153.33300781250000000000	4148.20507812500000000000	4170.76904296875000000000	4174.35888671875000000000	4199.48730468750000000000	4140.00000000000000000000	4167.17919921875000000000	2464.00000000000000000000	10248.00000000000000000000	10224.00000000000000000000	0.00000000000000000000	0.00000000000000000000	0.00000000000000000000	629.00000000000000000000	430.00000000000000000000	4.00000000000000000000	4.00000000000000000000	4.00000000000000000000	4.00000000000000000000	4.00000000000000000000	4.00000000000000000000	4.00000000000000000000	4.00000000000000000000	4.00000000000000000000	4.00000000000000000000	4.00000000000000000000	4.00000000000000000000	4.00000000000000000000	4.00000000000000000000	4.00000000000000000000	4.00000000000000000000
126.00000000000000000000	0.00000000000000000000	4165.64111328125000000000	4143.07666015625000000000	4158.46142578125000000000	4147.69238281250000000000	4158.46142578125000000000	4145.12792968750000000000	4148.71777343750000000000	4146.15380859375000000000	4136.92285156250000000000	4166.66650390625000000000	4178.46142578125000000000	4187.17919921875000000000	4141.53857421875000000000	4166.66650390625000000000	3481.00000000000000000000	10248.00000000000000000000	10224.00000000000000000000	0.00000000000000000000	0.00000000000000000000	0.00000000000000000000	629.00000000000000000000	438.00000000000000000000	4.00000000000000000000	4.00000000000000000000	4.00000000000000000000	4.00000000000000000000	4.00000000000000000000	4.00000000000000000000	4.00000000000000000000	4.00000000000000000000	4.00000000000000000000	4.00000000000000000000	4.00000000000000000000	4.00000000000000000000	4.00000000000000000000	4.00000000000000000000	4.00000000000000000000	4.00000000000000000000
127.00000000000000000000	0.00000000000000000000	4183.07666015625000000000	4147.17919921875000000000	4178.46142578125000000000	4147.17919921875000000000	4161.53857421875000000000	4145.64111328125000000000	4160.00000000000000000000	4162.05126953125000000000	4148.71777343750000000000	4177.94873046875000000000	4138.97412109375000000000	4190.25634765625000000000	4143.07666015625000000000	4173.33300781250000000000	51.00000000000000000000	10250.00000000000000000000	10227.00000000000000000000	0.00000000000000000000	0.00000000000000000000	0.00000000000000000000	629.00000000000000000000	445.00000000000000000000	4.00000000000000000000	4.00000000000000000000	4.00000000000000000000	4.00000000000000000000	4.00000000000000000000	4.00000000000000000000	4.00000000000000000000	4.00000000000000000000	4.00000000000000000000	4.00000000000000000000	4.00000000000000000000	4.00000000000000000000	4.00000000000000000000	4.00000000000000000000	4.00000000000000000000	4.00000000000000000000
0.00000000000000000000	0.00000000000000000000	4169.23046875000000000000	4177.43603515625000000000	4168.20507812500000000000	4149.74365234375000000000	4183.07666015625000000000	4178.46142578125000000000	4199.48730468750000000000	4202.56396484375000000000	4190.76904296875000000000	4209.74365234375000000000	4150.25634765625000000000	4211.28173828125000000000	4158.97412109375000000000	4194.87158203125000000000	1054.00000000000000000000	10250.00000000000000000000	10227.00000000000000000000	0.00000000000000000000	0.00000000000000000000	0.00000000000000000000	629.00000000000000000000	452.00000000000000000000	4.00000000000000000000	4.00000000000000000000	4.00000000000000000000	4.00000000000000000000	4.00000000000000000000	4.00000000000000000000	4.00000000000000000000	4.00000000000000000000	4.00000000000000000000	4.00000000000000000000	4.00000000000000000000	4.00000000000000000000	4.00000000000000000000	4.00000000000000000000	4.00000000000000000000	4.00000000000000000000
1.00000000000000000000	0.00000000000000000000	4186.15380859375000000000	4161.53857421875000000000	4180.00000000000000000000	4136.92285156250000000000	4155.38427734375000000000	4154.35888671875000000000	4165.64111328125000000000	4173.33300781250000000000	4162.56396484375000000000	4191.79492187500000000000	4190.76904296875000000000	4198.46142578125000000000	4125.12792968750000000000	4172.30761718750000000000	2152.00000000000000000000	10250.00000000000000000000	10229.00000000000000000000	0.00000000000000000000	0.00000000000000000000	0.00000000000000000000	629.00000000000000000000	460.00000000000000000000	4.00000000000000000000	4.00000000000000000000	4.00000000000000000000	4.00000000000000000000	4.00000000000000000000	4.00000000000000000000	4.00000000000000000000	4.00000000000000000000	4.00000000000000000000	4.00000000000000000000	4.00000000000000000000	4.00000000000000000000	4.00000000000000000000	4.00000000000000000000	4.00000000000000000000	4.00000000000000000000
2.00000000000000000000	0.00000000000000000000	4175.38427734375000000000	4175.89746093750000000000	4167.17919921875000000000	4145.12792968750000000000	4171.79492187500000000000	4155.89746093750000000000	4156.92285156250000000000	4160.00000000000000000000	4153.33300781250000000000	4189.74365234375000000000	4191.28173828125000000000	4176.41015625000000000000	4140.00000000000000000000	4173.33300781250000000000	1440.00000000000000000000	10250.00000000000000000000	10229.00000000000000000000	0.00000000000000000000	0.00000000000000000000	0.00000000000000000000	629.00000000000000000000	467.00000000000000000000	4.00000000000000000000	4.00000000000000000000	4.00000000000000000000	4.00000000000000000000	4.00000000000000000000	4.00000000000000000000	4.00000000000000000000	4.00000000000000000000	4.00000000000000000000	4.00000000000000000000	4.00000000000000000000	4.00000000000000000000	4.00000000000000000000	4.00000000000000000000	4.00000000000000000000	4.00000000000000000000
3.00000000000000000000	0.00000000000000000000	4166.66650390625000000000	4158.97412109375000000000	4162.56396484375000000000	4152.30761718750000000000	4173.33300781250000000000	4152.30761718750000000000	4153.84619140625000000000	4147.17919921875000000000	4146.66650390625000000000	4171.79492187500000000000	4140.00000000000000000000	4164.61523437500000000000	4146.66650390625000000000	4167.17919921875000000000	3471.00000000000000000000	10249.00000000000000000000	10229.00000000000000000000	0.00000000000000000000	0.00000000000000000000	0.00000000000000000000	629.00000000000000000000	474.00000000000000000000	4.00000000000000000000	4.00000000000000000000	4.00000000000000000000	4.00000000000000000000	4.00000000000000000000	4.00000000000000000000	4.00000000000000000000	4.00000000000000000000	4.00000000000000000000	4.00000000000000000000	4.00000000000000000000	4.00000000000000000000	4.00000000000000000000	4.00000000000000000000	4.00000000000000000000	4.00000000000000000000
4.00000000000000000000	0.00000000000000000000	4181.53857421875000000000	4139.48730468750000000000	4175.89746093750000000000	4161.53857421875000000000	4158.46142578125000000000	4152.82031250000000000000	4155.38427734375000000000	4144.61523437500000000000	4143.07666015625000000000	4155.38427734375000000000	4151.79492187500000000000	4173.33300781250000000000	4131.79492187500000000000	4159.48730468750000000000	3526.00000000000000000000	10249.00000000000000000000	10229.00000000000000000000	0.00000000000000000000	0.00000000000000000000	0.00000000000000000000	629.00000000000000000000	482.00000000000000000000	4.00000000000000000000	4.00000000000000000000	4.00000000000000000000	4.00000000000000000000	4.00000000000000000000	4.00000000000000000000	4.00000000000000000000	4.00000000000000000000	4.00000000000000000000	4.00000000000000000000	4.00000000000000000000	4.00000000000000000000	4.00000000000000000000	4.00000000000000000000	4.00000000000000000000	4.00000000000000000000
5.00000000000000000000	0.00000000000000000000	4160.51269531250000000000	4157.94873046875000000000	4163.58984375000000000000	4167.69238281250000000000	4168.71777343750000000000	4169.74365234375000000000	4175.89746093750000000000	4173.33300781250000000000	4167.17919921875000000000	4183.07666015625000000000	4185.64111328125000000000	4190.25634765625000000000	4138.97412109375000000000	4169.23046875000000000000	3414.00000000000000000000	10250.00000000000000000000	10232.00000000000000000000	0.00000000000000000000	0.00000000000000000000	0.00000000000000000000	629.00000000000000000000	489.00000000000000000000	4.00000000000000000000	4.00000000000000000000	4.00000000000000000000	4.00000000000000000000	4.00000000000000000000	4.00000000000000000000	4.00000000000000000000	4.00000000000000000000	4.00000000000000000000	4.00000000000000000000	4.00000000000000000000	4.00000000000000000000	4.00000000000000000000	4.00000000000000000000	4.00000000000000000000	4.00000000000000000000
[truncated: 236 more rows]
