# Supplementary material for: Discriminating three motor imagery states of the same joint for brain-computer interface
Source: PeerJ. 2021 Aug 24;9:e12027. doi: 10.7717/peerj.12027 (PMC8395581; doi:10.7717/peerj.12027)
Supplement: Supplemental Information 1 [file peerj-09-12027-s001.zip › dataset/D/01-01-23.01.18.16.45.08.csv]

title:01	recorded:23.01.18 16.45.08	sampling:128	subject:01	labels:COUNTER INTERPOLATED AF3 F7 F3 FC5 T7 P7 O1 O2 P8 T8 FC6 F4 F8 AF4 RAW_CQ GYROX GYROY MARKER MARKER_HARDWARE SYNC TIME_STAMP_s TIME_STAMP_ms CQ_AF3 CQ_F7 CQ_F3 CQ_FC5 CQ_T7 CQ_P7 CQ_O1 CQ_O2 CQ_P8 CQ_T8 CQ_FC6 CQ_F4 CQ_F8 CQ_AF4 CQ_CMS CQ_DRL	chan:40	units:emotiv
39.00000000000000000000	0.00000000000000000000	4165.64111328125000000000	4172.30761718750000000000	4153.33300781250000000000	4166.15380859375000000000	4160.00000000000000000000	4163.58984375000000000000	4160.00000000000000000000	4151.28173828125000000000	4167.69238281250000000000	4152.82031250000000000000	4171.79492187500000000000	4168.20507812500000000000	4152.82031250000000000000	4172.30761718750000000000	0.00000000000000000000	10249.00000000000000000000	10228.00000000000000000000	0.00000000000000000000	0.00000000000000000000	0.00000000000000000000	409.00000000000000000000	118.00000000000000000000	0.00000000000000000000	0.00000000000000000000	0.00000000000000000000	0.00000000000000000000	0.00000000000000000000	0.00000000000000000000	0.00000000000000000000	0.00000000000000000000	0.00000000000000000000	0.00000000000000000000	0.00000000000000000000	0.00000000000000000000	0.00000000000000000000	0.00000000000000000000	0.00000000000000000000	0.00000000000000000000
40.00000000000000000000	0.00000000000000000000	4161.53857421875000000000	4175.89746093750000000000	4145.64111328125000000000	4170.76904296875000000000	4169.74365234375000000000	4161.02539062500000000000	4158.97412109375000000000	4167.17919921875000000000	4164.10253906250000000000	4165.64111328125000000000	4180.51269531250000000000	4165.12792968750000000000	4166.15380859375000000000	4172.82031250000000000000	0.00000000000000000000	10249.00000000000000000000	10228.00000000000000000000	0.00000000000000000000	0.00000000000000000000	0.00000000000000000000	409.00000000000000000000	126.00000000000000000000	0.00000000000000000000	0.00000000000000000000	0.00000000000000000000	0.00000000000000000000	0.00000000000000000000	0.00000000000000000000	0.00000000000000000000	0.00000000000000000000	0.00000000000000000000	0.00000000000000000000	0.00000000000000000000	0.00000000000000000000	0.00000000000000000000	0.00000000000000000000	0.00000000000000000000	0.00000000000000000000
41.00000000000000000000	0.00000000000000000000	4168.20507812500000000000	4170.25634765625000000000	4151.28173828125000000000	4165.12792968750000000000	4158.97412109375000000000	4170.76904296875000000000	4170.76904296875000000000	4164.10253906250000000000	4170.76904296875000000000	4159.48730468750000000000	4177.94873046875000000000	4168.20507812500000000000	4163.58984375000000000000	4176.41015625000000000000	0.00000000000000000000	10248.00000000000000000000	10228.00000000000000000000	0.00000000000000000000	0.00000000000000000000	0.00000000000000000000	409.00000000000000000000	133.00000000000000000000	0.00000000000000000000	0.00000000000000000000	0.00000000000000000000	0.00000000000000000000	0.00000000000000000000	0.00000000000000000000	0.00000000000000000000	0.00000000000000000000	0.00000000000000000000	0.00000000000000000000	0.00000000000000000000	0.00000000000000000000	0.00000000000000000000	0.00000000000000000000	0.00000000000000000000	0.00000000000000000000
42.00000000000000000000	0.00000000000000000000	4159.48730468750000000000	4172.82031250000000000000	4144.61523437500000000000	4168.71777343750000000000	4163.58984375000000000000	4163.58984375000000000000	4166.15380859375000000000	4163.58984375000000000000	4169.74365234375000000000	4158.97412109375000000000	4180.51269531250000000000	4164.10253906250000000000	4160.51269531250000000000	4174.35888671875000000000	0.00000000000000000000	10248.00000000000000000000	10228.00000000000000000000	0.00000000000000000000	0.00000000000000000000	0.00000000000000000000	409.00000000000000000000	140.00000000000000000000	0.00000000000000000000	0.00000000000000000000	0.00000000000000000000	0.00000000000000000000	0.00000000000000000000	0.00000000000000000000	0.00000000000000000000	0.00000000000000000000	0.00000000000000000000	0.00000000000000000000	0.00000000000000000000	0.00000000000000000000	0.00000000000000000000	0.00000000000000000000	0.00000000000000000000	0.00000000000000000000
43.00000000000000000000	0.00000000000000000000	4164.10253906250000000000	4166.66650390625000000000	4147.17919921875000000000	4162.56396484375000000000	4165.12792968750000000000	4166.15380859375000000000	4163.58984375000000000000	4159.48730468750000000000	4164.61523437500000000000	4156.41015625000000000000	4167.69238281250000000000	4159.48730468750000000000	4147.69238281250000000000	4170.76904296875000000000	0.00000000000000000000	10248.00000000000000000000	10229.00000000000000000000	0.00000000000000000000	0.00000000000000000000	0.00000000000000000000	409.00000000000000000000	149.00000000000000000000	0.00000000000000000000	0.00000000000000000000	0.00000000000000000000	0.00000000000000000000	0.00000000000000000000	0.00000000000000000000	0.00000000000000000000	0.00000000000000000000	0.00000000000000000000	0.00000000000000000000	0.00000000000000000000	0.00000000000000000000	0.00000000000000000000	0.00000000000000000000	0.00000000000000000000	0.00000000000000000000
44.00000000000000000000	0.00000000000000000000	4170.25634765625000000000	4170.25634765625000000000	4152.30761718750000000000	4164.61523437500000000000	4167.17919921875000000000	4164.61523437500000000000	4161.02539062500000000000	4161.53857421875000000000	4163.58984375000000000000	4163.07666015625000000000	4169.74365234375000000000	4162.56396484375000000000	4153.33300781250000000000	4178.97412109375000000000	0.00000000000000000000	10248.00000000000000000000	10229.00000000000000000000	0.00000000000000000000	0.00000000000000000000	0.00000000000000000000	409.00000000000000000000	157.00000000000000000000	0.00000000000000000000	0.00000000000000000000	0.00000000000000000000	0.00000000000000000000	0.00000000000000000000	0.00000000000000000000	0.00000000000000000000	0.00000000000000000000	0.00000000000000000000	0.00000000000000000000	0.00000000000000000000	0.00000000000000000000	0.00000000000000000000	0.00000000000000000000	0.00000000000000000000	0.00000000000000000000
45.00000000000000000000	0.00000000000000000000	4166.15380859375000000000	4187.69238281250000000000	4149.74365234375000000000	4179.48730468750000000000	4179.48730468750000000000	4158.46142578125000000000	4161.53857421875000000000	4176.92285156250000000000	4166.66650390625000000000	4183.58984375000000000000	4195.38427734375000000000	4168.20507812500000000000	4178.46142578125000000000	4188.71777343750000000000	0.00000000000000000000	10247.00000000000000000000	10228.00000000000000000000	0.00000000000000000000	0.00000000000000000000	0.00000000000000000000	409.00000000000000000000	166.00000000000000000000	0.00000000000000000000	0.00000000000000000000	0.00000000000000000000	0.00000000000000000000	0.00000000000000000000	0.00000000000000000000	0.00000000000000000000	0.00000000000000000000	0.00000000000000000000	0.00000000000000000000	0.00000000000000000000	0.00000000000000000000	0.00000000000000000000	0.00000000000000000000	0.00000000000000000000	0.00000000000000000000
46.00000000000000000000	0.00000000000000000000	4173.33300781250000000000	4183.58984375000000000000	4154.87158203125000000000	4175.89746093750000000000	4172.82031250000000000000	4166.15380859375000000000	4171.28173828125000000000	4172.82031250000000000000	4167.69238281250000000000	4179.48730468750000000000	4193.33300781250000000000	4171.28173828125000000000	4173.84619140625000000000	4185.64111328125000000000	0.00000000000000000000	10247.00000000000000000000	10228.00000000000000000000	0.00000000000000000000	0.00000000000000000000	0.00000000000000000000	409.00000000000000000000	174.00000000000000000000	0.00000000000000000000	0.00000000000000000000	0.00000000000000000000	0.00000000000000000000	0.00000000000000000000	0.00000000000000000000	0.00000000000000000000	0.00000000000000000000	0.00000000000000000000	0.00000000000000000000	0.00000000000000000000	0.00000000000000000000	0.00000000000000000000	0.00000000000000000000	0.00000000000000000000	0.00000000000000000000
47.00000000000000000000	0.00000000000000000000	4164.10253906250000000000	4180.51269531250000000000	4143.07666015625000000000	4177.94873046875000000000	4174.35888671875000000000	4160.51269531250000000000	4163.07666015625000000000	4174.35888671875000000000	4168.71777343750000000000	4177.43603515625000000000	4188.20507812500000000000	4166.66650390625000000000	4171.79492187500000000000	4177.94873046875000000000	0.00000000000000000000	10247.00000000000000000000	10227.00000000000000000000	0.00000000000000000000	0.00000000000000000000	0.00000000000000000000	409.00000000000000000000	182.00000000000000000000	0.00000000000000000000	0.00000000000000000000	0.00000000000000000000	0.00000000000000000000	0.00000000000000000000	0.00000000000000000000	0.00000000000000000000	0.00000000000000000000	0.00000000000000000000	0.00000000000000000000	0.00000000000000000000	0.00000000000000000000	0.00000000000000000000	0.00000000000000000000	0.00000000000000000000	0.00000000000000000000
48.00000000000000000000	0.00000000000000000000	4164.61523437500000000000	4177.94873046875000000000	4147.17919921875000000000	4177.94873046875000000000	4172.30761718750000000000	4167.69238281250000000000	4166.15380859375000000000	4171.79492187500000000000	4172.30761718750000000000	4168.20507812500000000000	4180.51269531250000000000	4165.12792968750000000000	4167.69238281250000000000	4175.89746093750000000000	0.00000000000000000000	10247.00000000000000000000	10227.00000000000000000000	0.00000000000000000000	0.00000000000000000000	0.00000000000000000000	409.00000000000000000000	190.00000000000000000000	0.00000000000000000000	0.00000000000000000000	0.00000000000000000000	0.00000000000000000000	0.00000000000000000000	0.00000000000000000000	0.00000000000000000000	0.00000000000000000000	0.00000000000000000000	0.00000000000000000000	0.00000000000000000000	0.00000000000000000000	0.00000000000000000000	0.00000000000000000000	0.00000000000000000000	0.00000000000000000000
49.00000000000000000000	0.00000000000000000000	4172.82031250000000000000	4178.97412109375000000000	4154.87158203125000000000	4175.38427734375000000000	4167.69238281250000000000	4170.25634765625000000000	4170.25634765625000000000	4168.71777343750000000000	4170.76904296875000000000	4166.66650390625000000000	4178.97412109375000000000	4165.12792968750000000000	4164.10253906250000000000	4177.94873046875000000000	0.00000000000000000000	10247.00000000000000000000	10227.00000000000000000000	0.00000000000000000000	0.00000000000000000000	0.00000000000000000000	409.00000000000000000000	197.00000000000000000000	0.00000000000000000000	0.00000000000000000000	0.00000000000000000000	0.00000000000000000000	0.00000000000000000000	0.00000000000000000000	0.00000000000000000000	0.00000000000000000000	0.00000000000000000000	0.00000000000000000000	0.00000000000000000000	0.00000000000000000000	0.00000000000000000000	0.00000000000000000000	0.00000000000000000000	0.00000000000000000000
50.00000000000000000000	0.00000000000000000000	4165.12792968750000000000	4182.56396484375000000000	4148.20507812500000000000	4180.00000000000000000000	4171.28173828125000000000	4160.51269531250000000000	4163.58984375000000000000	4180.00000000000000000000	4164.10253906250000000000	4189.23046875000000000000	4192.30761718750000000000	4164.10253906250000000000	4175.38427734375000000000	4182.56396484375000000000	0.00000000000000000000	10247.00000000000000000000	10227.00000000000000000000	0.00000000000000000000	0.00000000000000000000	0.00000000000000000000	409.00000000000000000000	206.00000000000000000000	0.00000000000000000000	0.00000000000000000000	0.00000000000000000000	0.00000000000000000000	0.00000000000000000000	0.00000000000000000000	0.00000000000000000000	0.00000000000000000000	0.00000000000000000000	0.00000000000000000000	0.00000000000000000000	0.00000000000000000000	0.00000000000000000000	0.00000000000000000000	0.00000000000000000000	0.00000000000000000000
51.00000000000000000000	0.00000000000000000000	4167.17919921875000000000	4175.89746093750000000000	4154.87158203125000000000	4170.76904296875000000000	4164.10253906250000000000	4168.71777343750000000000	4168.20507812500000000000	4171.28173828125000000000	4163.58984375000000000000	4183.58984375000000000000	4183.07666015625000000000	4165.64111328125000000000	4167.69238281250000000000	4181.53857421875000000000	0.00000000000000000000	10248.00000000000000000000	10227.00000000000000000000	0.00000000000000000000	0.00000000000000000000	0.00000000000000000000	409.00000000000000000000	214.00000000000000000000	0.00000000000000000000	0.00000000000000000000	0.00000000000000000000	0.00000000000000000000	0.00000000000000000000	0.00000000000000000000	0.00000000000000000000	0.00000000000000000000	0.00000000000000000000	0.00000000000000000000	0.00000000000000000000	0.00000000000000000000	0.00000000000000000000	0.00000000000000000000	0.00000000000000000000	0.00000000000000000000
52.00000000000000000000	0.00000000000000000000	4162.05126953125000000000	4183.58984375000000000000	4148.20507812500000000000	4171.28173828125000000000	4178.97412109375000000000	4161.53857421875000000000	4161.53857421875000000000	4172.82031250000000000000	4167.17919921875000000000	4177.94873046875000000000	4181.53857421875000000000	4164.10253906250000000000	4168.20507812500000000000	4175.89746093750000000000	0.00000000000000000000	10248.00000000000000000000	10227.00000000000000000000	0.00000000000000000000	0.00000000000000000000	0.00000000000000000000	409.00000000000000000000	222.00000000000000000000	0.00000000000000000000	0.00000000000000000000	0.00000000000000000000	0.00000000000000000000	0.00000000000000000000	0.00000000000000000000	0.00000000000000000000	0.00000000000000000000	0.00000000000000000000	0.00000000000000000000	0.00000000000000000000	0.00000000000000000000	0.00000000000000000000	0.00000000000000000000	0.00000000000000000000	0.00000000000000000000
53.00000000000000000000	0.00000000000000000000	4159.48730468750000000000	4179.48730468750000000000	4146.15380859375000000000	4170.76904296875000000000	4178.46142578125000000000	4163.58984375000000000000	4162.05126953125000000000	4175.38427734375000000000	4167.69238281250000000000	4175.89746093750000000000	4182.05126953125000000000	4164.10253906250000000000	4166.66650390625000000000	4175.38427734375000000000	0.00000000000000000000	10248.00000000000000000000	10226.00000000000000000000	0.00000000000000000000	0.00000000000000000000	0.00000000000000000000	409.00000000000000000000	230.00000000000000000000	0.00000000000000000000	0.00000000000000000000	0.00000000000000000000	0.00000000000000000000	0.00000000000000000000	0.00000000000000000000	0.00000000000000000000	0.00000000000000000000	0.00000000000000000000	0.00000000000000000000	0.00000000000000000000	0.00000000000000000000	0.00000000000000000000	0.00000000000000000000	0.00000000000000000000	0.00000000000000000000
54.00000000000000000000	0.00000000000000000000	4165.64111328125000000000	4167.17919921875000000000	4154.87158203125000000000	4166.66650390625000000000	4159.48730468750000000000	4170.25634765625000000000	4168.71777343750000000000	4168.71777343750000000000	4164.10253906250000000000	4168.71777343750000000000	4178.97412109375000000000	4166.66650390625000000000	4165.12792968750000000000	4177.43603515625000000000	0.00000000000000000000	10248.00000000000000000000	10226.00000000000000000000	0.00000000000000000000	0.00000000000000000000	0.00000000000000000000	409.00000000000000000000	237.00000000000000000000	0.00000000000000000000	0.00000000000000000000	0.00000000000000000000	0.00000000000000000000	0.00000000000000000000	0.00000000000000000000	0.00000000000000000000	0.00000000000000000000	0.00000000000000000000	0.00000000000000000000	0.00000000000000000000	0.00000000000000000000	0.00000000000000000000	0.00000000000000000000	0.00000000000000000000	0.00000000000000000000
55.00000000000000000000	0.00000000000000000000	4161.02539062500000000000	4175.38427734375000000000	4150.76904296875000000000	4172.30761718750000000000	4167.69238281250000000000	4162.05126953125000000000	4166.15380859375000000000	4176.41015625000000000000	4168.71777343750000000000	4174.87158203125000000000	4191.79492187500000000000	4170.76904296875000000000	4183.07666015625000000000	4183.07666015625000000000	0.00000000000000000000	10249.00000000000000000000	10226.00000000000000000000	0.00000000000000000000	0.00000000000000000000	0.00000000000000000000	409.00000000000000000000	245.00000000000000000000	0.00000000000000000000	0.00000000000000000000	0.00000000000000000000	0.00000000000000000000	0.00000000000000000000	0.00000000000000000000	0.00000000000000000000	0.00000000000000000000	0.00000000000000000000	0.00000000000000000000	0.00000000000000000000	0.00000000000000000000	0.00000000000000000000	0.00000000000000000000	0.00000000000000000000	0.00000000000000000000
56.00000000000000000000	0.00000000000000000000	4167.17919921875000000000	4174.87158203125000000000	4158.46142578125000000000	4164.10253906250000000000	4163.58984375000000000000	4168.20507812500000000000	4170.76904296875000000000	4171.79492187500000000000	4173.84619140625000000000	4167.17919921875000000000	4187.17919921875000000000	4172.82031250000000000000	4178.46142578125000000000	4183.58984375000000000000	0.00000000000000000000	10249.00000000000000000000	10226.00000000000000000000	0.00000000000000000000	0.00000000000000000000	0.00000000000000000000	409.00000000000000000000	252.00000000000000000000	0.00000000000000000000	0.00000000000000000000	0.00000000000000000000	0.00000000000000000000	0.00000000000000000000	0.00000000000000000000	0.00000000000000000000	0.00000000000000000000	0.00000000000000000000	0.00000000000000000000	0.00000000000000000000	0.00000000000000000000	0.00000000000000000000	0.00000000000000000000	0.00000000000000000000	0.00000000000000000000
57.00000000000000000000	0.00000000000000000000	4167.17919921875000000000	4176.92285156250000000000	4156.92285156250000000000	4164.61523437500000000000	4167.69238281250000000000	4162.05126953125000000000	4163.07666015625000000000	4174.35888671875000000000	4167.17919921875000000000	4174.87158203125000000000	4189.23046875000000000000	4168.71777343750000000000	4177.94873046875000000000	4180.00000000000000000000	0.00000000000000000000	10250.00000000000000000000	10227.00000000000000000000	0.00000000000000000000	0.00000000000000000000	0.00000000000000000000	409.00000000000000000000	260.00000000000000000000	0.00000000000000000000	0.00000000000000000000	0.00000000000000000000	0.00000000000000000000	0.00000000000000000000	0.00000000000000000000	0.00000000000000000000	0.00000000000000000000	0.00000000000000000000	0.00000000000000000000	0.00000000000000000000	0.00000000000000000000	0.00000000000000000000	0.00000000000000000000	0.00000000000000000000	0.00000000000000000000
58.00000000000000000000	0.00000000000000000000	4164.10253906250000000000	4173.33300781250000000000	4155.38427734375000000000	4166.15380859375000000000	4173.84619140625000000000	4163.07666015625000000000	4163.58984375000000000000	4171.28173828125000000000	4163.07666015625000000000	4181.02539062500000000000	4190.76904296875000000000	4168.71777343750000000000	4178.97412109375000000000	4180.00000000000000000000	0.00000000000000000000	10250.00000000000000000000	10227.00000000000000000000	0.00000000000000000000	0.00000000000000000000	0.00000000000000000000	409.00000000000000000000	268.00000000000000000000	0.00000000000000000000	0.00000000000000000000	0.00000000000000000000	0.00000000000000000000	0.00000000000000000000	0.00000000000000000000	0.00000000000000000000	0.00000000000000000000	0.00000000000000000000	0.00000000000000000000	0.00000000000000000000	0.00000000000000000000	0.00000000000000000000	0.00000000000000000000	0.00000000000000000000	0.00000000000000000000
59.00000000000000000000	0.00000000000000000000	4164.61523437500000000000	4162.56396484375000000000	4159.48730468750000000000	4157.43603515625000000000	4158.97412109375000000000	4168.20507812500000000000	4166.66650390625000000000	4153.84619140625000000000	4167.17919921875000000000	4157.43603515625000000000	4175.38427734375000000000	4166.15380859375000000000	4163.07666015625000000000	4180.00000000000000000000	0.00000000000000000000	10249.00000000000000000000	10228.00000000000000000000	0.00000000000000000000	0.00000000000000000000	0.00000000000000000000	409.00000000000000000000	276.00000000000000000000	0.00000000000000000000	0.00000000000000000000	0.00000000000000000000	0.00000000000000000000	0.00000000000000000000	0.00000000000000000000	0.00000000000000000000	0.00000000000000000000	0.00000000000000000000	0.00000000000000000000	0.00000000000000000000	0.00000000000000000000	0.00000000000000000000	0.00000000000000000000	0.00000000000000000000	0.00000000000000000000
60.00000000000000000000	0.00000000000000000000	4160.00000000000000000000	4170.76904296875000000000	4151.28173828125000000000	4162.56396484375000000000	4165.64111328125000000000	4157.94873046875000000000	4156.92285156250000000000	4160.51269531250000000000	4170.76904296875000000000	4156.92285156250000000000	4177.43603515625000000000	4161.53857421875000000000	4166.15380859375000000000	4174.87158203125000000000	0.00000000000000000000	10249.00000000000000000000	10228.00000000000000000000	0.00000000000000000000	0.00000000000000000000	0.00000000000000000000	409.00000000000000000000	284.00000000000000000000	0.00000000000000000000	0.00000000000000000000	0.00000000000000000000	0.00000000000000000000	0.00000000000000000000	0.00000000000000000000	0.00000000000000000000	0.00000000000000000000	0.00000000000000000000	0.00000000000000000000	0.00000000000000000000	0.00000000000000000000	0.00000000000000000000	0.00000000000000000000	0.00000000000000000000	0.00000000000000000000
61.00000000000000000000	0.00000000000000000000	4170.76904296875000000000	4170.25634765625000000000	4156.92285156250000000000	4160.00000000000000000000	4167.69238281250000000000	4167.17919921875000000000	4167.69238281250000000000	4163.58984375000000000000	4170.25634765625000000000	4162.56396484375000000000	4178.46142578125000000000	4167.69238281250000000000	4166.66650390625000000000	4170.76904296875000000000	0.00000000000000000000	10249.00000000000000000000	10227.00000000000000000000	0.00000000000000000000	0.00000000000000000000	0.00000000000000000000	409.00000000000000000000	292.00000000000000000000	0.00000000000000000000	0.00000000000000000000	0.00000000000000000000	0.00000000000000000000	0.00000000000000000000	0.00000000000000000000	0.00000000000000000000	0.00000000000000000000	0.00000000000000000000	0.00000000000000000000	0.00000000000000000000	0.00000000000000000000	0.00000000000000000000	0.00000000000000000000	0.00000000000000000000	0.00000000000000000000
62.00000000000000000000	0.00000000000000000000	4166.66650390625000000000	4166.66650390625000000000	4152.30761718750000000000	4158.97412109375000000000	4167.69238281250000000000	4164.61523437500000000000	4168.20507812500000000000	4163.58984375000000000000	4167.17919921875000000000	4169.23046875000000000000	4181.02539062500000000000	4167.69238281250000000000	4169.74365234375000000000	4171.79492187500000000000	0.00000000000000000000	10249.00000000000000000000	10227.00000000000000000000	0.00000000000000000000	0.00000000000000000000	0.00000000000000000000	409.00000000000000000000	300.00000000000000000000	0.00000000000000000000	0.00000000000000000000	0.00000000000000000000	0.00000000000000000000	0.00000000000000000000	0.00000000000000000000	0.00000000000000000000	0.00000000000000000000	0.00000000000000000000	0.00000000000000000000	0.00000000000000000000	0.00000000000000000000	0.00000000000000000000	0.00000000000000000000	0.00000000000000000000	0.00000000000000000000
63.00000000000000000000	0.00000000000000000000	4162.56396484375000000000	4162.56396484375000000000	4148.71777343750000000000	4154.87158203125000000000	4163.58984375000000000000	4162.56396484375000000000	4163.58984375000000000000	4160.00000000000000000000	4168.71777343750000000000	4170.76904296875000000000	4178.46142578125000000000	4161.02539062500000000000	4169.23046875000000000000	4171.79492187500000000000	0.00000000000000000000	10249.00000000000000000000	10228.00000000000000000000	0.00000000000000000000	0.00000000000000000000	0.00000000000000000000	409.00000000000000000000	307.00000000000000000000	0.00000000000000000000	0.00000000000000000000	0.00000000000000000000	0.00000000000000000000	0.00000000000000000000	0.00000000000000000000	0.00000000000000000000	0.00000000000000000000	0.00000000000000000000	0.00000000000000000000	0.00000000000000000000	0.00000000000000000000	0.00000000000000000000	0.00000000000000000000	0.00000000000000000000	0.00000000000000000000
64.00000000000000000000	0.00000000000000000000	4173.84619140625000000000	4161.53857421875000000000	4161.02539062500000000000	4146.66650390625000000000	4153.84619140625000000000	4166.15380859375000000000	4165.64111328125000000000	4155.89746093750000000000	4171.28173828125000000000	4160.51269531250000000000	4172.30761718750000000000	4164.61523437500000000000	4163.07666015625000000000	4171.79492187500000000000	1727.00000000000000000000	10249.00000000000000000000	10228.00000000000000000000	0.00000000000000000000	0.00000000000000000000	0.00000000000000000000	409.00000000000000000000	315.00000000000000000000	4.00000000000000000000	0.00000000000000000000	0.00000000000000000000	0.00000000000000000000	0.00000000000000000000	0.00000000000000000000	0.00000000000000000000	0.00000000000000000000	0.00000000000000000000	0.00000000000000000000	0.00000000000000000000	0.00000000000000000000	0.00000000000000000000	0.00000000000000000000	0.00000000000000000000	0.00000000000000000000
65.00000000000000000000	0.00000000000000000000	4166.15380859375000000000	4173.84619140625000000000	4156.41015625000000000000	4153.84619140625000000000	4167.17919921875000000000	4158.46142578125000000000	4159.48730468750000000000	4173.33300781250000000000	4169.74365234375000000000	4173.33300781250000000000	4187.17919921875000000000	4170.25634765625000000000	4177.94873046875000000000	4175.89746093750000000000	3197.00000000000000000000	10247.00000000000000000000	10229.00000000000000000000	0.00000000000000000000	0.00000000000000000000	0.00000000000000000000	409.00000000000000000000	322.00000000000000000000	4.00000000000000000000	4.00000000000000000000	0.00000000000000000000	0.00000000000000000000	0.00000000000000000000	0.00000000000000000000	0.00000000000000000000	0.00000000000000000000	0.00000000000000000000	0.00000000000000000000	0.00000000000000000000	0.00000000000000000000	0.00000000000000000000	0.00000000000000000000	0.00000000000000000000	0.00000000000000000000
66.00000000000000000000	0.00000000000000000000	4171.28173828125000000000	4169.74365234375000000000	4159.48730468750000000000	4152.82031250000000000000	4166.15380859375000000000	4168.20507812500000000000	4166.15380859375000000000	4174.87158203125000000000	4167.17919921875000000000	4177.43603515625000000000	4190.25634765625000000000	4173.33300781250000000000	4178.46142578125000000000	4178.97412109375000000000	1571.00000000000000000000	10247.00000000000000000000	10229.00000000000000000000	0.00000000000000000000	0.00000000000000000000	0.00000000000000000000	409.00000000000000000000	330.00000000000000000000	4.00000000000000000000	4.00000000000000000000	4.00000000000000000000	0.00000000000000000000	0.00000000000000000000	0.00000000000000000000	0.00000000000000000000	0.00000000000000000000	0.00000000000000000000	0.00000000000000000000	0.00000000000000000000	0.00000000000000000000	0.00000000000000000000	0.00000000000000000000	4.00000000000000000000	0.00000000000000000000
67.00000000000000000000	0.00000000000000000000	4175.89746093750000000000	4174.87158203125000000000	4158.46142578125000000000	4155.38427734375000000000	4168.20507812500000000000	4165.12792968750000000000	4163.58984375000000000000	4174.35888671875000000000	4166.66650390625000000000	4179.48730468750000000000	4193.33300781250000000000	4171.79492187500000000000	4180.00000000000000000000	4177.94873046875000000000	3290.00000000000000000000	10247.00000000000000000000	10228.00000000000000000000	0.00000000000000000000	0.00000000000000000000	0.00000000000000000000	409.00000000000000000000	338.00000000000000000000	4.00000000000000000000	4.00000000000000000000	4.00000000000000000000	4.00000000000000000000	0.00000000000000000000	0.00000000000000000000	0.00000000000000000000	0.00000000000000000000	0.00000000000000000000	0.00000000000000000000	0.00000000000000000000	0.00000000000000000000	0.00000000000000000000	0.00000000000000000000	4.00000000000000000000	4.00000000000000000000
73.00000000000000000000	0.00000000000000000000	4161.53857421875000000000	4178.97412109375000000000	4148.20507812500000000000	4156.92285156250000000000	4187.69238281250000000000	4162.56396484375000000000	4162.56396484375000000000	4168.71777343750000000000	4168.71777343750000000000	4176.92285156250000000000	4178.46142578125000000000	4163.58984375000000000000	4173.33300781250000000000	4158.97412109375000000000	3520.00000000000000000000	10246.00000000000000000000	10230.00000000000000000000	0.00000000000000000000	0.00000000000000000000	0.00000000000000000000	409.00000000000000000000	347.00000000000000000000	4.00000000000000000000	4.00000000000000000000	4.00000000000000000000	4.00000000000000000000	0.00000000000000000000	0.00000000000000000000	0.00000000000000000000	0.00000000000000000000	0.00000000000000000000	4.00000000000000000000	0.00000000000000000000	0.00000000000000000000	0.00000000000000000000	0.00000000000000000000	4.00000000000000000000	4.00000000000000000000
74.00000000000000000000	0.00000000000000000000	4169.74365234375000000000	4172.82031250000000000000	4156.41015625000000000000	4147.69238281250000000000	4175.38427734375000000000	4168.71777343750000000000	4169.23046875000000000000	4164.10253906250000000000	4165.12792968750000000000	4166.66650390625000000000	4169.74365234375000000000	4164.10253906250000000000	4162.56396484375000000000	4157.94873046875000000000	3425.00000000000000000000	10246.00000000000000000000	10230.00000000000000000000	0.00000000000000000000	0.00000000000000000000	0.00000000000000000000	409.00000000000000000000	355.00000000000000000000	4.00000000000000000000	4.00000000000000000000	4.00000000000000000000	4.00000000000000000000	0.00000000000000000000	0.00000000000000000000	0.00000000000000000000	0.00000000000000000000	0.00000000000000000000	4.00000000000000000000	4.00000000000000000000	0.00000000000000000000	0.00000000000000000000	0.00000000000000000000	4.00000000000000000000	4.00000000000000000000
75.00000000000000000000	0.00000000000000000000	4167.69238281250000000000	4183.07666015625000000000	4155.89746093750000000000	4157.43603515625000000000	4182.56396484375000000000	4161.53857421875000000000	4163.07666015625000000000	4177.94873046875000000000	4166.66650390625000000000	4184.10253906250000000000	4182.56396484375000000000	4165.64111328125000000000	4173.84619140625000000000	4156.92285156250000000000	1679.00000000000000000000	10247.00000000000000000000	10228.00000000000000000000	0.00000000000000000000	0.00000000000000000000	0.00000000000000000000	409.00000000000000000000	363.00000000000000000000	4.00000000000000000000	4.00000000000000000000	4.00000000000000000000	4.00000000000000000000	0.00000000000000000000	0.00000000000000000000	0.00000000000000000000	0.00000000000000000000	0.00000000000000000000	4.00000000000000000000	4.00000000000000000000	4.00000000000000000000	0.00000000000000000000	0.00000000000000000000	4.00000000000000000000	4.00000000000000000000
76.00000000000000000000	0.00000000000000000000	4170.76904296875000000000	4179.48730468750000000000	4161.02539062500000000000	4156.41015625000000000000	4182.05126953125000000000	4168.71777343750000000000	4166.15380859375000000000	4177.94873046875000000000	4168.71777343750000000000	4183.58984375000000000000	4186.15380859375000000000	4170.76904296875000000000	4173.84619140625000000000	4155.38427734375000000000	3267.00000000000000000000	10247.00000000000000000000	10228.00000000000000000000	0.00000000000000000000	0.00000000000000000000	0.00000000000000000000	409.00000000000000000000	372.00000000000000000000	4.00000000000000000000	4.00000000000000000000	4.00000000000000000000	4.00000000000000000000	0.00000000000000000000	0.00000000000000000000	0.00000000000000000000	0.00000000000000000000	0.00000000000000000000	4.00000000000000000000	4.00000000000000000000	4.00000000000000000000	4.00000000000000000000	0.00000000000000000000	4.00000000000000000000	4.00000000000000000000
77.00000000000000000000	0.00000000000000000000	4172.30761718750000000000	4169.74365234375000000000	4158.97412109375000000000	4143.58984375000000000000	4170.25634765625000000000	4169.23046875000000000000	4165.12792968750000000000	4160.51269531250000000000	4167.17919921875000000000	4169.23046875000000000000	4173.84619140625000000000	4169.23046875000000000000	4165.12792968750000000000	4149.74365234375000000000	1641.00000000000000000000	10247.00000000000000000000	10227.00000000000000000000	0.00000000000000000000	0.00000000000000000000	0.00000000000000000000	409.00000000000000000000	380.00000000000000000000	4.00000000000000000000	4.00000000000000000000	4.00000000000000000000	4.00000000000000000000	0.00000000000000000000	0.00000000000000000000	0.00000000000000000000	0.00000000000000000000	0.00000000000000000000	4.00000000000000000000	4.00000000000000000000	4.00000000000000000000	4.00000000000000000000	4.00000000000000000000	4.00000000000000000000	4.00000000000000000000
78.00000000000000000000	0.00000000000000000000	4166.15380859375000000000	4173.33300781250000000000	4147.69238281250000000000	4142.56396484375000000000	4173.84619140625000000000	4161.53857421875000000000	4160.00000000000000000000	4158.46142578125000000000	4164.10253906250000000000	4173.84619140625000000000	4173.33300781250000000000	4164.10253906250000000000	4170.76904296875000000000	4146.15380859375000000000	3425.00000000000000000000	10247.00000000000000000000	10227.00000000000000000000	0.00000000000000000000	0.00000000000000000000	0.00000000000000000000	409.00000000000000000000	388.00000000000000000000	4.00000000000000000000	4.00000000000000000000	4.00000000000000000000	4.00000000000000000000	0.00000000000000000000	0.00000000000000000000	0.00000000000000000000	0.00000000000000000000	0.00000000000000000000	4.00000000000000000000	4.00000000000000000000	4.00000000000000000000	4.00000000000000000000	4.00000000000000000000	4.00000000000000000000	4.00000000000000000000
79.00000000000000000000	0.00000000000000000000	4174.35888671875000000000	4172.82031250000000000000	4157.43603515625000000000	4140.00000000000000000000	4173.84619140625000000000	4171.28173828125000000000	4168.71777343750000000000	4154.87158203125000000000	4164.61523437500000000000	4161.53857421875000000000	4170.76904296875000000000	4167.17919921875000000000	4164.61523437500000000000	4146.15380859375000000000	1679.00000000000000000000	10247.00000000000000000000	10228.00000000000000000000	0.00000000000000000000	0.00000000000000000000	0.00000000000000000000	409.00000000000000000000	397.00000000000000000000	4.00000000000000000000	4.00000000000000000000	4.00000000000000000000	4.00000000000000000000	0.00000000000000000000	0.00000000000000000000	0.00000000000000000000	0.00000000000000000000	0.00000000000000000000	4.00000000000000000000	4.00000000000000000000	4.00000000000000000000	4.00000000000000000000	4.00000000000000000000	4.00000000000000000000	4.00000000000000000000
80.00000000000000000000	0.00000000000000000000	4168.71777343750000000000	4178.46142578125000000000	4152.82031250000000000000	4146.66650390625000000000	4181.02539062500000000000	4162.05126953125000000000	4162.56396484375000000000	4163.58984375000000000000	4164.61523437500000000000	4160.51269531250000000000	4176.41015625000000000000	4166.15380859375000000000	4169.23046875000000000000	4145.12792968750000000000	3267.00000000000000000000	10247.00000000000000000000	10228.00000000000000000000	0.00000000000000000000	0.00000000000000000000	0.00000000000000000000	409.00000000000000000000	405.00000000000000000000	4.00000000000000000000	4.00000000000000000000	4.00000000000000000000	4.00000000000000000000	0.00000000000000000000	0.00000000000000000000	0.00000000000000000000	0.00000000000000000000	0.00000000000000000000	4.00000000000000000000	4.00000000000000000000	4.00000000000000000000	4.00000000000000000000	4.00000000000000000000	4.00000000000000000000	4.00000000000000000000
81.00000000000000000000	0.00000000000000000000	4166.66650390625000000000	4171.79492187500000000000	4151.28173828125000000000	4142.05126953125000000000	4173.33300781250000000000	4164.10253906250000000000	4164.61523437500000000000	4163.07666015625000000000	4165.12792968750000000000	4160.51269531250000000000	4169.23046875000000000000	4163.07666015625000000000	4164.61523437500000000000	4136.41015625000000000000	1641.00000000000000000000	10246.00000000000000000000	10229.00000000000000000000	0.00000000000000000000	0.00000000000000000000	0.00000000000000000000	409.00000000000000000000	414.00000000000000000000	4.00000000000000000000	4.00000000000000000000	4.00000000000000000000	4.00000000000000000000	0.00000000000000000000	0.00000000000000000000	0.00000000000000000000	0.00000000000000000000	0.00000000000000000000	4.00000000000000000000	4.00000000000000000000	4.00000000000000000000	4.00000000000000000000	4.00000000000000000000	4.00000000000000000000	4.00000000000000000000
82.00000000000000000000	0.00000000000000000000	4169.23046875000000000000	4165.64111328125000000000	4154.87158203125000000000	4135.89746093750000000000	4164.61523437500000000000	4169.23046875000000000000	4169.74365234375000000000	4156.41015625000000000000	4166.15380859375000000000	4156.41015625000000000000	4161.53857421875000000000	4163.58984375000000000000	4155.89746093750000000000	4127.17919921875000000000	3425.00000000000000000000	10246.00000000000000000000	10229.00000000000000000000	0.00000000000000000000	0.00000000000000000000	0.00000000000000000000	409.00000000000000000000	422.00000000000000000000	4.00000000000000000000	4.00000000000000000000	4.00000000000000000000	4.00000000000000000000	0.00000000000000000000	0.00000000000000000000	0.00000000000000000000	0.00000000000000000000	0.00000000000000000000	4.00000000000000000000	4.00000000000000000000	4.00000000000000000000	4.00000000000000000000	4.00000000000000000000	4.00000000000000000000	4.00000000000000000000
83.00000000000000000000	0.00000000000000000000	4162.56396484375000000000	4175.38427734375000000000	4146.15380859375000000000	4143.58984375000000000000	4170.76904296875000000000	4161.02539062500000000000	4164.61523437500000000000	4165.12792968750000000000	4165.64111328125000000000	4160.51269531250000000000	4169.74365234375000000000	4162.05126953125000000000	4164.10253906250000000000	4124.61523437500000000000	1679.00000000000000000000	10244.00000000000000000000	10227.00000000000000000000	0.00000000000000000000	0.00000000000000000000	0.00000000000000000000	409.00000000000000000000	430.00000000000000000000	4.00000000000000000000	4.00000000000000000000	4.00000000000000000000	4.00000000000000000000	0.00000000000000000000	0.00000000000000000000	0.00000000000000000000	0.00000000000000000000	0.00000000000000000000	4.00000000000000000000	4.00000000000000000000	4.00000000000000000000	4.00000000000000000000	4.00000000000000000000	4.00000000000000000000	4.00000000000000000000
84.00000000000000000000	0.00000000000000000000	4170.25634765625000000000	4165.12792968750000000000	4148.71777343750000000000	4133.84619140625000000000	4162.56396484375000000000	4168.71777343750000000000	4168.20507812500000000000	4157.43603515625000000000	4166.66650390625000000000	4149.74365234375000000000	4155.89746093750000000000	4157.43603515625000000000	4151.79492187500000000000	4121.53857421875000000000	3267.00000000000000000000	10244.00000000000000000000	10227.00000000000000000000	0.00000000000000000000	0.00000000000000000000	0.00000000000000000000	409.00000000000000000000	439.00000000000000000000	4.00000000000000000000	4.00000000000000000000	4.00000000000000000000	4.00000000000000000000	0.00000000000000000000	0.00000000000000000000	0.00000000000000000000	0.00000000000000000000	0.00000000000000000000	4.00000000000000000000	4.00000000000000000000	4.00000000000000000000	4.00000000000000000000	4.00000000000000000000	4.00000000000000000000	4.00000000000000000000
85.00000000000000000000	0.00000000000000000000	4164.61523437500000000000	4161.02539062500000000000	4145.64111328125000000000	4131.28173828125000000000	4165.64111328125000000000	4165.12792968750000000000	4157.94873046875000000000	4155.89746093750000000000	4165.64111328125000000000	4158.46142578125000000000	4154.87158203125000000000	4154.35888671875000000000	4150.25634765625000000000	4120.51269531250000000000	1641.00000000000000000000	10246.00000000000000000000	10226.00000000000000000000	0.00000000000000000000	0.00000000000000000000	0.00000000000000000000	409.00000000000000000000	447.00000000000000000000	4.00000000000000000000	4.00000000000000000000	4.00000000000000000000	4.00000000000000000000	0.00000000000000000000	0.00000000000000000000	0.00000000000000000000	0.00000000000000000000	0.00000000000000000000	4.00000000000000000000	4.00000000000000000000	4.00000000000000000000	4.00000000000000000000	4.00000000000000000000	4.00000000000000000000	4.00000000000000000000
86.00000000000000000000	0.00000000000000000000	4163.58984375000000000000	4164.10253906250000000000	4149.74365234375000000000	4131.79492187500000000000	4168.20507812500000000000	4164.61523437500000000000	4156.41015625000000000000	4153.33300781250000000000	4165.64111328125000000000	4159.48730468750000000000	4161.02539062500000000000	4161.02539062500000000000	4155.89746093750000000000	4126.15380859375000000000	3425.00000000000000000000	10246.00000000000000000000	10226.00000000000000000000	0.00000000000000000000	0.00000000000000000000	0.00000000000000000000	409.00000000000000000000	454.00000000000000000000	4.00000000000000000000	4.00000000000000000000	4.00000000000000000000	4.00000000000000000000	0.00000000000000000000	0.00000000000000000000	0.00000000000000000000	0.00000000000000000000	0.00000000000000000000	4.00000000000000000000	4.00000000000000000000	4.00000000000000000000	4.00000000000000000000	4.00000000000000000000	4.00000000000000000000	4.00000000000000000000
87.00000000000000000000	0.00000000000000000000	4171.79492187500000000000	4168.20507812500000000000	4153.33300781250000000000	4131.28173828125000000000	4186.15380859375000000000	4163.07666015625000000000	4162.05126953125000000000	4150.25634765625000000000	4167.17919921875000000000	4150.25634765625000000000	4162.56396484375000000000	4167.69238281250000000000	4155.89746093750000000000	4131.28173828125000000000	1679.00000000000000000000	10247.00000000000000000000	10228.00000000000000000000	0.00000000000000000000	0.00000000000000000000	0.00000000000000000000	409.00000000000000000000	462.00000000000000000000	4.00000000000000000000	4.00000000000000000000	4.00000000000000000000	4.00000000000000000000	0.00000000000000000000	0.00000000000000000000	0.00000000000000000000	0.00000000000000000000	0.00000000000000000000	4.00000000000000000000	4.00000000000000000000	4.00000000000000000000	4.00000000000000000000	4.00000000000000000000	4.00000000000000000000	4.00000000000000000000
88.00000000000000000000	0.00000000000000000000	4165.64111328125000000000	4174.35888671875000000000	4142.56396484375000000000	4140.51269531250000000000	4223.58984375000000000000	4156.92285156250000000000	4156.41015625000000000000	4166.66650390625000000000	4165.12792968750000000000	4172.30761718750000000000	4177.43603515625000000000	4167.69238281250000000000	4170.25634765625000000000	4131.28173828125000000000	3267.00000000000000000000	10247.00000000000000000000	10228.00000000000000000000	0.00000000000000000000	0.00000000000000000000	0.00000000000000000000	409.00000000000000000000	469.00000000000000000000	4.00000000000000000000	4.00000000000000000000	4.00000000000000000000	4.00000000000000000000	0.00000000000000000000	0.00000000000000000000	0.00000000000000000000	0.00000000000000000000	0.00000000000000000000	4.00000000000000000000	4.00000000000000000000	4.00000000000000000000	4.00000000000000000000	4.00000000000000000000	4.00000000000000000000	4.00000000000000000000
89.00000000000000000000	0.00000000000000000000	4168.20507812500000000000	4160.00000000000000000000	4148.20507812500000000000	4132.30761718750000000000	4216.92285156250000000000	4170.76904296875000000000	4163.58984375000000000000	4155.38427734375000000000	4166.15380859375000000000	4167.69238281250000000000	4167.17919921875000000000	4164.61523437500000000000	4160.51269531250000000000	4124.10253906250000000000	1641.00000000000000000000	10246.00000000000000000000	10228.00000000000000000000	0.00000000000000000000	0.00000000000000000000	0.00000000000000000000	409.00000000000000000000	476.00000000000000000000	4.00000000000000000000	4.00000000000000000000	4.00000000000000000000	4.00000000000000000000	0.00000000000000000000	0.00000000000000000000	0.00000000000000000000	0.00000000000000000000	0.00000000000000000000	4.00000000000000000000	4.00000000000000000000	4.00000000000000000000	4.00000000000000000000	4.00000000000000000000	4.00000000000000000000	4.00000000000000000000
90.00000000000000000000	0.00000000000000000000	4158.46142578125000000000	4153.33300781250000000000	4140.00000000000000000000	4127.69238281250000000000	4207.69238281250000000000	4164.10253906250000000000	4163.07666015625000000000	4141.02539062500000000000	4168.71777343750000000000	4149.74365234375000000000	4154.87158203125000000000	4152.30761718750000000000	4145.12792968750000000000	4117.43603515625000000000	3425.00000000000000000000	10246.00000000000000000000	10228.00000000000000000000	0.00000000000000000000	0.00000000000000000000	0.00000000000000000000	409.00000000000000000000	484.00000000000000000000	4.00000000000000000000	4.00000000000000000000	4.00000000000000000000	4.00000000000000000000	0.00000000000000000000	0.00000000000000000000	0.00000000000000000000	0.00000000000000000000	0.00000000000000000000	4.00000000000000000000	4.00000000000000000000	4.00000000000000000000	4.00000000000000000000	4.00000000000000000000	4.00000000000000000000	4.00000000000000000000
91.00000000000000000000	0.00000000000000000000	4151.28173828125000000000	4149.23046875000000000000	4133.84619140625000000000	4124.61523437500000000000	4210.25634765625000000000	4161.53857421875000000000	4163.07666015625000000000	4141.53857421875000000000	4167.69238281250000000000	4145.12792968750000000000	4146.66650390625000000000	4145.12792968750000000000	4136.92285156250000000000	4115.38427734375000000000	1679.00000000000000000000	10248.00000000000000000000	10229.00000000000000000000	0.00000000000000000000	0.00000000000000000000	0.00000000000000000000	409.00000000000000000000	491.00000000000000000000	4.00000000000000000000	4.00000000000000000000	4.00000000000000000000	4.00000000000000000000	0.00000000000000000000	0.00000000000000000000	0.00000000000000000000	0.00000000000000000000	0.00000000000000000000	4.00000000000000000000	4.00000000000000000000	4.00000000000000000000	4.00000000000000000000	4.00000000000000000000	4.00000000000000000000	4.00000000000000000000
92.00000000000000000000	0.00000000000000000000	4160.51269531250000000000	4142.56396484375000000000	4143.07666015625000000000	4117.43603515625000000000	4203.07666015625000000000	4169.74365234375000000000	4166.66650390625000000000	4138.97412109375000000000	4167.17919921875000000000	4135.38427734375000000000	4136.92285156250000000000	4149.74365234375000000000	4129.23046875000000000000	4116.92285156250000000000	3267.00000000000000000000	10248.00000000000000000000	10229.00000000000000000000	0.00000000000000000000	0.00000000000000000000	0.00000000000000000000	409.00000000000000000000	498.00000000000000000000	4.00000000000000000000	4.00000000000000000000	4.00000000000000000000	4.00000000000000000000	0.00000000000000000000	0.00000000000000000000	0.00000000000000000000	0.00000000000000000000	0.00000000000000000000	4.00000000000000000000	4.00000000000000000000	4.00000000000000000000	4.00000000000000000000	4.00000000000000000000	4.00000000000000000000	4.00000000000000000000
93.00000000000000000000	0.00000000000000000000	4158.46142578125000000000	4155.38427734375000000000	4138.97412109375000000000	4130.25634765625000000000	4217.43603515625000000000	4161.53857421875000000000	4158.46142578125000000000	4148.20507812500000000000	4166.15380859375000000000	4143.58984375000000000000	4150.25634765625000000000	4151.28173828125000000000	4141.53857421875000000000	4123.07666015625000000000	1641.00000000000000000000	10247.00000000000000000000	10231.00000000000000000000	0.00000000000000000000	0.00000000000000000000	0.00000000000000000000	409.00000000000000000000	506.00000000000000000000	4.00000000000000000000	4.00000000000000000000	4.00000000000000000000	4.00000000000000000000	0.00000000000000000000	0.00000000000000000000	0.00000000000000000000	0.00000000000000000000	0.00000000000000000000	4.00000000000000000000	4.00000000000000000000	4.00000000000000000000	4.00000000000000000000	4.00000000000000000000	4.00000000000000000000	4.00000000000000000000
94.00000000000000000000	0.00000000000000000000	4165.12792968750000000000	4156.92285156250000000000	4146.66650390625000000000	4139.48730468750000000000	4222.05126953125000000000	4166.66650390625000000000	4164.10253906250000000000	4146.66650390625000000000	4163.58984375000000000000	4150.76904296875000000000	4153.84619140625000000000	4155.89746093750000000000	4142.56396484375000000000	4128.71777343750000000000	3425.00000000000000000000	10247.00000000000000000000	10231.00000000000000000000	0.00000000000000000000	0.00000000000000000000	0.00000000000000000000	409.00000000000000000000	513.00000000000000000000	4.00000000000000000000	4.00000000000000000000	4.00000000000000000000	4.00000000000000000000	0.00000000000000000000	0.00000000000000000000	0.00000000000000000000	0.00000000000000000000	0.00000000000000000000	4.00000000000000000000	4.00000000000000000000	4.00000000000000000000	4.00000000000000000000	4.00000000000000000000	4.00000000000000000000	4.00000000000000000000
95.00000000000000000000	0.00000000000000000000	4163.58984375000000000000	4161.02539062500000000000	4146.15380859375000000000	4149.74365234375000000000	4222.05126953125000000000	4161.53857421875000000000	4163.07666015625000000000	4153.33300781250000000000	4163.07666015625000000000	4156.92285156250000000000	4157.94873046875000000000	4158.46142578125000000000	4148.71777343750000000000	4132.82031250000000000000	1679.00000000000000000000	10247.00000000000000000000	10230.00000000000000000000	0.00000000000000000000	0.00000000000000000000	0.00000000000000000000	409.00000000000000000000	521.00000000000000000000	4.00000000000000000000	4.00000000000000000000	4.00000000000000000000	4.00000000000000000000	0.00000000000000000000	0.00000000000000000000	0.00000000000000000000	0.00000000000000000000	0.00000000000000000000	4.00000000000000000000	4.00000000000000000000	4.00000000000000000000	4.00000000000000000000	4.00000000000000000000	4.00000000000000000000	4.00000000000000000000
96.00000000000000000000	0.00000000000000000000	4162.05126953125000000000	4167.17919921875000000000	4144.61523437500000000000	4158.46142578125000000000	4225.12792968750000000000	4164.10253906250000000000	4161.53857421875000000000	4161.53857421875000000000	4169.23046875000000000000	4157.94873046875000000000	4166.66650390625000000000	4160.00000000000000000000	4156.41015625000000000000	4141.53857421875000000000	3267.00000000000000000000	10247.00000000000000000000	10230.00000000000000000000	0.00000000000000000000	0.00000000000000000000	0.00000000000000000000	409.00000000000000000000	528.00000000000000000000	4.00000000000000000000	4.00000000000000000000	4.00000000000000000000	4.00000000000000000000	0.00000000000000000000	0.00000000000000000000	0.00000000000000000000	0.00000000000000000000	0.00000000000000000000	4.00000000000000000000	4.00000000000000000000	4.00000000000000000000	4.00000000000000000000	4.00000000000000000000	4.00000000000000000000	4.00000000000000000000
97.00000000000000000000	0.00000000000000000000	4171.79492187500000000000	4164.61523437500000000000	4152.82031250000000000000	4157.43603515625000000000	4216.92285156250000000000	4173.33300781250000000000	4166.15380859375000000000	4158.97412109375000000000	4168.71777343750000000000	4148.71777343750000000000	4163.58984375000000000000	4162.05126953125000000000	4150.25634765625000000000	4146.66650390625000000000	1641.00000000000000000000	10247.00000000000000000000	10231.00000000000000000000	0.00000000000000000000	0.00000000000000000000	0.00000000000000000000	409.00000000000000000000	536.00000000000000000000	4.00000000000000000000	4.00000000000000000000	4.00000000000000000000	4.00000000000000000000	0.00000000000000000000	0.00000000000000000000	0.00000000000000000000	0.00000000000000000000	0.00000000000000000000	4.00000000000000000000	4.00000000000000000000	4.00000000000000000000	4.00000000000000000000	4.00000000000000000000	4.00000000000000000000	4.00000000000000000000
98.00000000000000000000	0.00000000000000000000	4165.12792968750000000000	4168.71777343750000000000	4141.02539062500000000000	4162.05126953125000000000	4222.05126953125000000000	4161.02539062500000000000	4162.05126953125000000000	4168.20507812500000000000	4165.12792968750000000000	4157.94873046875000000000	4171.28173828125000000000	4160.00000000000000000000	4158.97412109375000000000	4147.17919921875000000000	3425.00000000000000000000	10247.00000000000000000000	10231.00000000000000000000	0.00000000000000000000	0.00000000000000000000	0.00000000000000000000	409.00000000000000000000	545.00000000000000000000	4.00000000000000000000	4.00000000000000000000	4.00000000000000000000	4.00000000000000000000	0.00000000000000000000	0.00000000000000000000	0.00000000000000000000	0.00000000000000000000	0.00000000000000000000	4.00000000000000000000	4.00000000000000000000	4.00000000000000000000	4.00000000000000000000	4.00000000000000000000	4.00000000000000000000	4.00000000000000000000
99.00000000000000000000	0.00000000000000000000	4165.64111328125000000000	4159.48730468750000000000	4140.51269531250000000000	4152.82031250000000000000	4213.33300781250000000000	4164.61523437500000000000	4168.71777343750000000000	4163.07666015625000000000	4169.23046875000000000000	4154.35888671875000000000	4163.07666015625000000000	4160.51269531250000000000	4149.74365234375000000000	4150.25634765625000000000	1679.00000000000000000000	10249.00000000000000000000	10230.00000000000000000000	0.00000000000000000000	0.00000000000000000000	0.00000000000000000000	409.00000000000000000000	553.00000000000000000000	4.00000000000000000000	4.00000000000000000000	4.00000000000000000000	4.00000000000000000000	0.00000000000000000000	0.00000000000000000000	0.00000000000000000000	0.00000000000000000000	0.00000000000000000000	4.00000000000000000000	4.00000000000000000000	4.00000000000000000000	4.00000000000000000000	4.00000000000000000000	4.00000000000000000000	4.00000000000000000000
100.00000000000000000000	0.00000000000000000000	4161.53857421875000000000	4153.84619140625000000000	4138.97412109375000000000	4148.20507812500000000000	4204.10253906250000000000	4163.58984375000000000000	4163.58984375000000000000	4159.48730468750000000000	4171.28173828125000000000	4149.74365234375000000000	4153.33300781250000000000	4157.43603515625000000000	4141.02539062500000000000	4149.23046875000000000000	3267.00000000000000000000	10249.00000000000000000000	10230.00000000000000000000	0.00000000000000000000	0.00000000000000000000	0.00000000000000000000	409.00000000000000000000	561.00000000000000000000	4.00000000000000000000	4.00000000000000000000	4.00000000000000000000	4.00000000000000000000	0.00000000000000000000	0.00000000000000000000	0.00000000000000000000	0.00000000000000000000	0.00000000000000000000	4.00000000000000000000	4.00000000000000000000	4.00000000000000000000	4.00000000000000000000	4.00000000000000000000	4.00000000000000000000	4.00000000000000000000
101.00000000000000000000	0.00000000000000000000	4153.33300781250000000000	4153.84619140625000000000	4132.30761718750000000000	4150.25634765625000000000	4204.61523437500000000000	4158.97412109375000000000	4156.92285156250000000000	4160.00000000000000000000	4166.15380859375000000000	4146.15380859375000000000	4152.82031250000000000000	4152.30761718750000000000	4141.53857421875000000000	4147.17919921875000000000	1641.00000000000000000000	10249.00000000000000000000	10229.00000000000000000000	0.00000000000000000000	0.00000000000000000000	0.00000000000000000000	409.00000000000000000000	570.00000000000000000000	4.00000000000000000000	4.00000000000000000000	4.00000000000000000000	4.00000000000000000000	0.00000000000000000000	0.00000000000000000000	0.00000000000000000000	0.00000000000000000000	0.00000000000000000000	4.00000000000000000000	4.00000000000000000000	4.00000000000000000000	4.00000000000000000000	4.00000000000000000000	4.00000000000000000000	4.00000000000000000000
102.00000000000000000000	0.00000000000000000000	4157.94873046875000000000	4145.64111328125000000000	4136.41015625000000000000	4144.61523437500000000000	4194.87158203125000000000	4165.12792968750000000000	4164.61523437500000000000	4142.56396484375000000000	4165.64111328125000000000	4126.66650390625000000000	4142.05126953125000000000	4149.74365234375000000000	4129.74365234375000000000	4146.66650390625000000000	3425.00000000000000000000	10249.00000000000000000000	10229.00000000000000000000	0.00000000000000000000	0.00000000000000000000	0.00000000000000000000	409.00000000000000000000	578.00000000000000000000	4.00000000000000000000	4.00000000000000000000	4.00000000000000000000	4.00000000000000000000	0.00000000000000000000	0.00000000000000000000	0.00000000000000000000	0.00000000000000000000	0.00000000000000000000	4.00000000000000000000	4.00000000000000000000	4.00000000000000000000	4.00000000000000000000	4.00000000000000000000	4.00000000000000000000	4.00000000000000000000
103.00000000000000000000	0.00000000000000000000	4148.20507812500000000000	4148.71777343750000000000	4123.58984375000000000000	4151.79492187500000000000	4200.51269531250000000000	4159.48730468750000000000	4159.48730468750000000000	4141.53857421875000000000	4167.69238281250000000000	4128.71777343750000000000	4144.61523437500000000000	4144.61523437500000000000	4133.33300781250000000000	4144.10253906250000000000	1679.00000000000000000000	10247.00000000000000000000	10228.00000000000000000000	0.00000000000000000000	0.00000000000000000000	0.00000000000000000000	409.00000000000000000000	586.00000000000000000000	4.00000000000000000000	4.00000000000000000000	4.00000000000000000000	4.00000000000000000000	0.00000000000000000000	0.00000000000000000000	0.00000000000000000000	0.00000000000000000000	0.00000000000000000000	4.00000000000000000000	4.00000000000000000000	4.00000000000000000000	4.00000000000000000000	4.00000000000000000000	4.00000000000000000000	4.00000000000000000000
104.00000000000000000000	0.00000000000000000000	4148.71777343750000000000	4140.51269531250000000000	4125.64111328125000000000	4145.64111328125000000000	4194.35888671875000000000	4167.17919921875000000000	4167.17919921875000000000	4136.92285156250000000000	4165.12792968750000000000	4122.05126953125000000000	4138.97412109375000000000	4143.07666015625000000000	4128.71777343750000000000	4141.02539062500000000000	3267.00000000000000000000	10247.00000000000000000000	10228.00000000000000000000	0.00000000000000000000	0.00000000000000000000	0.00000000000000000000	409.00000000000000000000	595.00000000000000000000	4.00000000000000000000	4.00000000000000000000	4.00000000000000000000	4.00000000000000000000	0.00000000000000000000	0.00000000000000000000	0.00000000000000000000	0.00000000000000000000	0.00000000000000000000	4.00000000000000000000	4.00000000000000000000	4.00000000000000000000	4.00000000000000000000	4.00000000000000000000	4.00000000000000000000	4.00000000000000000000
105.00000000000000000000	0.00000000000000000000	4151.28173828125000000000	4138.97412109375000000000	4130.76904296875000000000	4142.05126953125000000000	4189.74365234375000000000	4167.17919921875000000000	4166.15380859375000000000	4136.41015625000000000000	4164.10253906250000000000	4118.97412109375000000000	4137.94873046875000000000	4143.07666015625000000000	4129.23046875000000000000	4142.56396484375000000000	1641.00000000000000000000	10247.00000000000000000000	10228.00000000000000000000	0.00000000000000000000	0.00000000000000000000	0.00000000000000000000	409.00000000000000000000	603.00000000000000000000	4.00000000000000000000	4.00000000000000000000	4.00000000000000000000	4.00000000000000000000	0.00000000000000000000	0.00000000000000000000	0.00000000000000000000	0.00000000000000000000	0.00000000000000000000	4.00000000000000000000	4.00000000000000000000	4.00000000000000000000	4.00000000000000000000	4.00000000000000000000	4.00000000000000000000	4.00000000000000000000
106.00000000000000000000	0.00000000000000000000	4148.20507812500000000000	4148.71777343750000000000	4124.61523437500000000000	4151.79492187500000000000	4192.82031250000000000000	4163.58984375000000000000	4158.97412109375000000000	4151.28173828125000000000	4166.15380859375000000000	4130.25634765625000000000	4149.74365234375000000000	4142.56396484375000000000	4140.00000000000000000000	4147.17919921875000000000	3425.00000000000000000000	10247.00000000000000000000	10228.00000000000000000000	0.00000000000000000000	0.00000000000000000000	0.00000000000000000000	409.00000000000000000000	612.00000000000000000000	4.00000000000000000000	4.00000000000000000000	4.00000000000000000000	4.00000000000000000000	0.00000000000000000000	0.00000000000000000000	0.00000000000000000000	0.00000000000000000000	0.00000000000000000000	4.00000000000000000000	4.00000000000000000000	4.00000000000000000000	4.00000000000000000000	4.00000000000000000000	4.00000000000000000000	4.00000000000000000000
107.00000000000000000000	0.00000000000000000000	4153.84619140625000000000	4140.51269531250000000000	4131.28173828125000000000	4145.64111328125000000000	4178.97412109375000000000	4168.71777343750000000000	4167.17919921875000000000	4146.15380859375000000000	4166.15380859375000000000	4125.12792968750000000000	4146.15380859375000000000	4146.15380859375000000000	4129.74365234375000000000	4148.71777343750000000000	1679.00000000000000000000	10247.00000000000000000000	10227.00000000000000000000	0.00000000000000000000	0.00000000000000000000	0.00000000000000000000	409.00000000000000000000	620.00000000000000000000	4.00000000000000000000	4.00000000000000000000	4.00000000000000000000	4.00000000000000000000	0.00000000000000000000	0.00000000000000000000	0.00000000000000000000	0.00000000000000000000	0.00000000000000000000	4.00000000000000000000	4.00000000000000000000	4.00000000000000000000	4.00000000000000000000	4.00000000000000000000	4.00000000000000000000	4.00000000000000000000
108.00000000000000000000	0.00000000000000000000	4146.15380859375000000000	4143.07666015625000000000	4129.74365234375000000000	4148.20507812500000000000	4188.71777343750000000000	4158.46142578125000000000	4160.00000000000000000000	4148.71777343750000000000	4163.58984375000000000000	4140.51269531250000000000	4156.92285156250000000000	4148.71777343750000000000	4141.02539062500000000000	4151.79492187500000000000	3267.00000000000000000000	10247.00000000000000000000	10227.00000000000000000000	0.00000000000000000000	0.00000000000000000000	0.00000000000000000000	409.00000000000000000000	627.00000000000000000000	4.00000000000000000000	4.00000000000000000000	4.00000000000000000000	4.00000000000000000000	0.00000000000000000000	0.00000000000000000000	0.00000000000000000000	0.00000000000000000000	0.00000000000000000000	4.00000000000000000000	4.00000000000000000000	4.00000000000000000000	4.00000000000000000000	4.00000000000000000000	4.00000000000000000000	4.00000000000000000000
109.00000000000000000000	0.00000000000000000000	4153.84619140625000000000	4147.17919921875000000000	4136.92285156250000000000	4153.33300781250000000000	4196.41015625000000000000	4167.17919921875000000000	4160.51269531250000000000	4153.33300781250000000000	4167.17919921875000000000	4148.71777343750000000000	4162.05126953125000000000	4154.87158203125000000000	4151.79492187500000000000	4153.84619140625000000000	1641.00000000000000000000	10248.00000000000000000000	10229.00000000000000000000	0.00000000000000000000	0.00000000000000000000	0.00000000000000000000	409.00000000000000000000	635.00000000000000000000	4.00000000000000000000	4.00000000000000000000	4.00000000000000000000	4.00000000000000000000	0.00000000000000000000	0.00000000000000000000	0.00000000000000000000	0.00000000000000000000	0.00000000000000000000	4.00000000000000000000	4.00000000000000000000	4.00000000000000000000	4.00000000000000000000	4.00000000000000000000	4.00000000000000000000	4.00000000000000000000
110.00000000000000000000	0.00000000000000000000	4161.53857421875000000000	4148.71777343750000000000	4138.97412109375000000000	4156.41015625000000000000	4192.82031250000000000000	4171.28173828125000000000	4163.07666015625000000000	4155.89746093750000000000	4169.74365234375000000000	4142.05126953125000000000	4161.02539062500000000000	4156.41015625000000000000	4151.28173828125000000000	4152.30761718750000000000	3425.00000000000000000000	10248.00000000000000000000	10229.00000000000000000000	0.00000000000000000000	0.00000000000000000000	0.00000000000000000000	409.00000000000000000000	642.00000000000000000000	4.00000000000000000000	4.00000000000000000000	4.00000000000000000000	4.00000000000000000000	0.00000000000000000000	0.00000000000000000000	0.00000000000000000000	0.00000000000000000000	0.00000000000000000000	4.00000000000000000000	4.00000000000000000000	4.00000000000000000000	4.00000000000000000000	4.00000000000000000000	4.00000000000000000000	4.00000000000000000000
111.00000000000000000000	0.00000000000000000000	4152.82031250000000000000	4153.84619140625000000000	4132.82031250000000000000	4160.00000000000000000000	4195.38427734375000000000	4162.05126953125000000000	4161.02539062500000000000	4157.94873046875000000000	4165.12792968750000000000	4144.10253906250000000000	4163.58984375000000000000	4150.76904296875000000000	4154.87158203125000000000	4154.35888671875000000000	1679.00000000000000000000	10247.00000000000000000000	10231.00000000000000000000	0.00000000000000000000	0.00000000000000000000	0.00000000000000000000	409.00000000000000000000	649.00000000000000000000	4.00000000000000000000	4.00000000000000000000	4.00000000000000000000	4.00000000000000000000	0.00000000000000000000	0.00000000000000000000	0.00000000000000000000	0.00000000000000000000	0.00000000000000000000	4.00000000000000000000	4.00000000000000000000	4.00000000000000000000	4.00000000000000000000	4.00000000000000000000	4.00000000000000000000	4.00000000000000000000
112.00000000000000000000	0.00000000000000000000	4161.02539062500000000000	4148.71777343750000000000	4148.71777343750000000000	4160.00000000000000000000	4192.30761718750000000000	4171.28173828125000000000	4173.33300781250000000000	4146.66650390625000000000	4163.07666015625000000000	4135.38427734375000000000	4153.33300781250000000000	4150.25634765625000000000	4146.66650390625000000000	4157.43603515625000000000	3267.00000000000000000000	10247.00000000000000000000	10231.00000000000000000000	0.00000000000000000000	0.00000000000000000000	0.00000000000000000000	409.00000000000000000000	657.00000000000000000000	4.00000000000000000000	4.00000000000000000000	4.00000000000000000000	4.00000000000000000000	0.00000000000000000000	0.00000000000000000000	0.00000000000000000000	0.00000000000000000000	0.00000000000000000000	4.00000000000000000000	4.00000000000000000000	4.00000000000000000000	4.00000000000000000000	4.00000000000000000000	4.00000000000000000000	4.00000000000000000000
113.00000000000000000000	0.00000000000000000000	4164.10253906250000000000	4161.02539062500000000000	4149.74365234375000000000	4176.41015625000000000000	4210.76904296875000000000	4165.12792968750000000000	4167.69238281250000000000	4160.00000000000000000000	4165.12792968750000000000	4149.23046875000000000000	4167.17919921875000000000	4152.30761718750000000000	4156.92285156250000000000	4160.51269531250000000000	1641.00000000000000000000	10247.00000000000000000000	10231.00000000000000000000	0.00000000000000000000	0.00000000000000000000	0.00000000000000000000	409.00000000000000000000	664.00000000000000000000	4.00000000000000000000	4.00000000000000000000	4.00000000000000000000	4.00000000000000000000	0.00000000000000000000	0.00000000000000000000	0.00000000000000000000	0.00000000000000000000	0.00000000000000000000	4.00000000000000000000	4.00000000000000000000	4.00000000000000000000	4.00000000000000000000	4.00000000000000000000	4.00000000000000000000	4.00000000000000000000
114.00000000000000000000	0.00000000000000000000	4162.56396484375000000000	4161.02539062500000000000	4147.17919921875000000000	4174.35888671875000000000	4211.79492187500000000000	4165.64111328125000000000	4162.05126953125000000000	4161.53857421875000000000	4168.20507812500000000000	4155.38427734375000000000	4168.20507812500000000000	4154.87158203125000000000	4157.94873046875000000000	4164.10253906250000000000	3425.00000000000000000000	10247.00000000000000000000	10231.00000000000000000000	0.00000000000000000000	0.00000000000000000000	0.00000000000000000000	409.00000000000000000000	671.00000000000000000000	4.00000000000000000000	4.00000000000000000000	4.00000000000000000000	4.00000000000000000000	0.00000000000000000000	0.00000000000000000000	0.00000000000000000000	0.00000000000000000000	0.00000000000000000000	4.00000000000000000000	4.00000000000000000000	4.00000000000000000000	4.00000000000000000000	4.00000000000000000000	4.00000000000000000000	4.00000000000000000000
115.00000000000000000000	0.00000000000000000000	4162.05126953125000000000	4154.87158203125000000000	4148.71777343750000000000	4165.64111328125000000000	4204.10253906250000000000	4166.66650390625000000000	4162.05126953125000000000	4148.20507812500000000000	4167.69238281250000000000	4145.12792968750000000000	4157.43603515625000000000	4155.89746093750000000000	4154.35888671875000000000	4164.10253906250000000000	1679.00000000000000000000	10245.00000000000000000000	10230.00000000000000000000	0.00000000000000000000	0.00000000000000000000	0.00000000000000000000	409.00000000000000000000	679.00000000000000000000	4.00000000000000000000	4.00000000000000000000	4.00000000000000000000	4.00000000000000000000	0.00000000000000000000	0.00000000000000000000	0.00000000000000000000	0.00000000000000000000	0.00000000000000000000	4.00000000000000000000	4.00000000000000000000	4.00000000000000000000	4.00000000000000000000	4.00000000000000000000	4.00000000000000000000	4.00000000000000000000
116.00000000000000000000	0.00000000000000000000	4158.97412109375000000000	4165.64111328125000000000	4147.17919921875000000000	4173.84619140625000000000	4214.87158203125000000000	4158.97412109375000000000	4161.02539062500000000000	4160.00000000000000000000	4170.25634765625000000000	4153.84619140625000000000	4170.76904296875000000000	4155.89746093750000000000	4168.71777343750000000000	4163.07666015625000000000	3267.00000000000000000000	10245.00000000000000000000	10230.00000000000000000000	0.00000000000000000000	0.00000000000000000000	0.00000000000000000000	409.00000000000000000000	686.00000000000000000000	4.00000000000000000000	4.00000000000000000000	4.00000000000000000000	4.00000000000000000000	0.00000000000000000000	0.00000000000000000000	0.00000000000000000000	0.00000000000000000000	0.00000000000000000000	4.00000000000000000000	4.00000000000000000000	4.00000000000000000000	4.00000000000000000000	4.00000000000000000000	4.00000000000000000000	4.00000000000000000000
117.00000000000000000000	0.00000000000000000000	4164.61523437500000000000	4158.46142578125000000000	4154.35888671875000000000	4162.56396484375000000000	4200.00000000000000000000	4170.25634765625000000000	4170.76904296875000000000	4158.46142578125000000000	4172.30761718750000000000	4148.71777343750000000000	4165.12792968750000000000	4154.87158203125000000000	4153.33300781250000000000	4159.48730468750000000000	1641.00000000000000000000	10245.00000000000000000000	10231.00000000000000000000	0.00000000000000000000	0.00000000000000000000	0.00000000000000000000	409.00000000000000000000	695.00000000000000000000	4.00000000000000000000	4.00000000000000000000	4.00000000000000000000	4.00000000000000000000	0.00000000000000000000	0.00000000000000000000	0.00000000000000000000	0.00000000000000000000	0.00000000000000000000	4.00000000000000000000	4.00000000000000000000	4.00000000000000000000	4.00000000000000000000	4.00000000000000000000	4.00000000000000000000	4.00000000000000000000
118.00000000000000000000	0.00000000000000000000	4155.89746093750000000000	4153.84619140625000000000	4142.56396484375000000000	4160.51269531250000000000	4195.89746093750000000000	4165.12792968750000000000	4164.10253906250000000000	4160.51269531250000000000	4167.17919921875000000000	4150.76904296875000000000	4163.58984375000000000000	4148.71777343750000000000	4149.74365234375000000000	4155.38427734375000000000	3425.00000000000000000000	10245.00000000000000000000	10231.00000000000000000000	0.00000000000000000000	0.00000000000000000000	0.00000000000000000000	409.00000000000000000000	703.00000000000000000000	4.00000000000000000000	4.00000000000000000000	4.00000000000000000000	4.00000000000000000000	0.00000000000000000000	0.00000000000000000000	0.00000000000000000000	0.00000000000000000000	0.00000000000000000000	4.00000000000000000000	4.00000000000000000000	4.00000000000000000000	4.00000000000000000000	4.00000000000000000000	4.00000000000000000000	4.00000000000000000000
119.00000000000000000000	0.00000000000000000000	4160.51269531250000000000	4158.46142578125000000000	4145.12792968750000000000	4167.69238281250000000000	4199.48730468750000000000	4166.15380859375000000000	4164.10253906250000000000	4165.64111328125000000000	4166.66650390625000000000	4155.89746093750000000000	4176.92285156250000000000	4153.33300781250000000000	4165.12792968750000000000	4161.02539062500000000000	1679.00000000000000000000	10246.00000000000000000000	10229.00000000000000000000	0.00000000000000000000	0.00000000000000000000	0.00000000000000000000	409.00000000000000000000	711.00000000000000000000	4.00000000000000000000	4.00000000000000000000	4.00000000000000000000	4.00000000000000000000	0.00000000000000000000	0.00000000000000000000	0.00000000000000000000	0.00000000000000000000	0.00000000000000000000	4.00000000000000000000	4.00000000000000000000	4.00000000000000000000	4.00000000000000000000	4.00000000000000000000	4.00000000000000000000	4.00000000000000000000
120.00000000000000000000	0.00000000000000000000	4171.28173828125000000000	4160.00000000000000000000	4156.92285156250000000000	4160.51269531250000000000	4192.30761718750000000000	4169.23046875000000000000	4167.69238281250000000000	4161.53857421875000000000	4169.74365234375000000000	4152.82031250000000000000	4181.53857421875000000000	4160.00000000000000000000	4168.71777343750000000000	4168.71777343750000000000	3267.00000000000000000000	10246.00000000000000000000	10229.00000000000000000000	0.00000000000000000000	0.00000000000000000000	0.00000000000000000000	409.00000000000000000000	719.00000000000000000000	4.00000000000000000000	4.00000000000000000000	4.00000000000000000000	4.00000000000000000000	0.00000000000000000000	0.00000000000000000000	0.00000000000000000000	0.00000000000000000000	0.00000000000000000000	4.00000000000000000000	4.00000000000000000000	4.00000000000000000000	4.00000000000000000000	4.00000000000000000000	4.00000000000000000000	4.00000000000000000000
121.00000000000000000000	0.00000000000000000000	4157.43603515625000000000	4157.94873046875000000000	4145.64111328125000000000	4155.38427734375000000000	4196.41015625000000000000	4155.89746093750000000000	4159.48730468750000000000	4163.58984375000000000000	4164.61523437500000000000	4161.53857421875000000000	4176.41015625000000000000	4154.87158203125000000000	4165.12792968750000000000	4166.66650390625000000000	1641.00000000000000000000	10246.00000000000000000000	10226.00000000000000000000	0.00000000000000000000	0.00000000000000000000	0.00000000000000000000	409.00000000000000000000	727.00000000000000000000	4.00000000000000000000	4.00000000000000000000	4.00000000000000000000	4.00000000000000000000	0.00000000000000000000	0.00000000000000000000	0.00000000000000000000	0.00000000000000000000	0.00000000000000000000	4.00000000000000000000	4.00000000000000000000	4.00000000000000000000	4.00000000000000000000	4.00000000000000000000	4.00000000000000000000	4.00000000000000000000
122.00000000000000000000	0.00000000000000000000	4161.02539062500000000000	4147.69238281250000000000	4152.30761718750000000000	4149.74365234375000000000	4192.82031250000000000000	4163.58984375000000000000	4165.64111328125000000000	4153.33300781250000000000	4163.07666015625000000000	4147.17919921875000000000	4157.43603515625000000000	4155.89746093750000000000	4148.71777343750000000000	4161.02539062500000000000	3425.00000000000000000000	10246.00000000000000000000	10226.00000000000000000000	0.00000000000000000000	0.00000000000000000000	0.00000000000000000000	409.00000000000000000000	735.00000000000000000000	4.00000000000000000000	4.00000000000000000000	4.00000000000000000000	4.00000000000000000000	0.00000000000000000000	0.00000000000000000000	0.00000000000000000000	0.00000000000000000000	0.00000000000000000000	4.00000000000000000000	4.00000000000000000000	4.00000000000000000000	4.00000000000000000000	4.00000000000000000000	4.00000000000000000000	4.00000000000000000000
123.00000000000000000000	0.00000000000000000000	4164.10253906250000000000	4160.51269531250000000000	4156.41015625000000000000	4158.46142578125000000000	4203.58984375000000000000	4164.10253906250000000000	4163.07666015625000000000	4158.97412109375000000000	4165.64111328125000000000	4141.53857421875000000000	4168.71777343750000000000	4161.02539062500000000000	4157.43603515625000000000	4167.69238281250000000000	1679.00000000000000000000	10247.00000000000000000000	10227.00000000000000000000	0.00000000000000000000	0.00000000000000000000	0.00000000000000000000	409.00000000000000000000	743.00000000000000000000	4.00000000000000000000	4.00000000000000000000	4.00000000000000000000	4.00000000000000000000	0.00000000000000000000	0.00000000000000000000	0.00000000000000000000	0.00000000000000000000	0.00000000000000000000	4.00000000000000000000	4.00000000000000000000	4.00000000000000000000	4.00000000000000000000	4.00000000000000000000	4.00000000000000000000	4.00000000000000000000
124.00000000000000000000	0.00000000000000000000	4163.07666015625000000000	4167.17919921875000000000	4156.92285156250000000000	4163.58984375000000000000	4207.69238281250000000000	4165.12792968750000000000	4164.10253906250000000000	4165.12792968750000000000	4164.61523437500000000000	4154.35888671875000000000	4181.53857421875000000000	4162.56396484375000000000	4166.66650390625000000000	4173.33300781250000000000	3267.00000000000000000000	10247.00000000000000000000	10227.00000000000000000000	0.00000000000000000000	0.00000000000000000000	0.00000000000000000000	409.00000000000000000000	751.00000000000000000000	4.00000000000000000000	4.00000000000000000000	4.00000000000000000000	4.00000000000000000000	0.00000000000000000000	0.00000000000000000000	0.00000000000000000000	0.00000000000000000000	0.00000000000000000000	4.00000000000000000000	4.00000000000000000000	4.00000000000000000000	4.00000000000000000000	4.00000000000000000000	4.00000000000000000000	4.00000000000000000000
125.00000000000000000000	0.00000000000000000000	4167.17919921875000000000	4154.35888671875000000000	4160.51269531250000000000	4159.48730468750000000000	4194.35888671875000000000	4170.76904296875000000000	4171.28173828125000000000	4153.33300781250000000000	4165.12792968750000000000	4151.28173828125000000000	4165.12792968750000000000	4156.92285156250000000000	4151.79492187500000000000	4165.12792968750000000000	1641.00000000000000000000	10247.00000000000000000000	10228.00000000000000000000	0.00000000000000000000	0.00000000000000000000	0.00000000000000000000	409.00000000000000000000	759.00000000000000000000	4.00000000000000000000	4.00000000000000000000	4.00000000000000000000	4.00000000000000000000	0.00000000000000000000	0.00000000000000000000	0.00000000000000000000	0.00000000000000000000	0.00000000000000000000	4.00000000000000000000	4.00000000000000000000	4.00000000000000000000	4.00000000000000000000	4.00000000000000000000	4.00000000000000000000	4.00000000000000000000
126.00000000000000000000	0.00000000000000000000	4159.48730468750000000000	4155.89746093750000000000	4150.25634765625000000000	4167.17919921875000000000	4201.53857421875000000000	4164.10253906250000000000	4165.12792968750000000000	4157.94873046875000000000	4164.61523437500000000000	4148.20507812500000000000	4163.58984375000000000000	4150.76904296875000000000	4152.82031250000000000000	4162.56396484375000000000	3425.00000000000000000000	10247.00000000000000000000	10228.00000000000000000000	0.00000000000000000000	0.00000000000000000000	0.00000000000000000000	409.00000000000000000000	767.00000000000000000000	4.00000000000000000000	4.00000000000000000000	4.00000000000000000000	4.00000000000000000000	0.00000000000000000000	0.00000000000000000000	0.00000000000000000000	0.00000000000000000000	0.00000000000000000000	4.00000000000000000000	4.00000000000000000000	4.00000000000000000000	4.00000000000000000000	4.00000000000000000000	4.00000000000000000000	4.00000000000000000000
127.00000000000000000000	0.00000000000000000000	4167.69238281250000000000	4153.84619140625000000000	4158.46142578125000000000	4166.15380859375000000000	4194.87158203125000000000	4170.76904296875000000000	4168.20507812500000000000	4156.92285156250000000000	4165.64111328125000000000	4143.58984375000000000000	4164.10253906250000000000	4156.41015625000000000000	4151.79492187500000000000	4168.71777343750000000000	51.00000000000000000000	10248.00000000000000000000	10227.00000000000000000000	0.00000000000000000000	0.00000000000000000000	0.00000000000000000000	409.00000000000000000000	775.00000000000000000000	4.00000000000000000000	4.00000000000000000000	4.00000000000000000000	4.00000000000000000000	0.00000000000000000000	0.00000000000000000000	0.00000000000000000000	0.00000000000000000000	0.00000000000000000000	4.00000000000000000000	4.00000000000000000000	4.00000000000000000000	4.00000000000000000000	4.00000000000000000000	4.00000000000000000000	4.00000000000000000000
0.00000000000000000000	0.00000000000000000000	4167.69238281250000000000	4160.51269531250000000000	4160.51269531250000000000	4169.74365234375000000000	4193.33300781250000000000	4164.61523437500000000000	4164.10253906250000000000	4159.48730468750000000000	4167.17919921875000000000	4153.84619140625000000000	4168.71777343750000000000	4158.46142578125000000000	4155.89746093750000000000	4171.28173828125000000000	1724.00000000000000000000	10248.00000000000000000000	10227.00000000000000000000	0.00000000000000000000	0.00000000000000000000	0.00000000000000000000	409.00000000000000000000	782.00000000000000000000	4.00000000000000000000	4.00000000000000000000	4.00000000000000000000	4.00000000000000000000	0.00000000000000000000	0.00000000000000000000	0.00000000000000000000	0.00000000000000000000	0.00000000000000000000	4.00000000000000000000	4.00000000000000000000	4.00000000000000000000	4.00000000000000000000	4.00000000000000000000	4.00000000000000000000	4.00000000000000000000
1.00000000000000000000	0.00000000000000000000	4157.43603515625000000000	4161.53857421875000000000	4152.82031250000000000000	4167.69238281250000000000	4200.51269531250000000000	4162.56396484375000000000	4163.07666015625000000000	4162.05126953125000000000	4164.61523437500000000000	4152.30761718750000000000	4167.69238281250000000000	4154.87158203125000000000	4155.89746093750000000000	4166.66650390625000000000	3200.00000000000000000000	10248.00000000000000000000	10228.00000000000000000000	0.00000000000000000000	0.00000000000000000000	0.00000000000000000000	409.00000000000000000000	790.00000000000000000000	4.00000000000000000000	4.00000000000000000000	4.00000000000000000000	4.00000000000000000000	0.00000000000000000000	0.00000000000000000000	0.00000000000000000000	0.00000000000000000000	0.00000000000000000000	4.00000000000000000000	4.00000000000000000000	4.00000000000000000000	4.00000000000000000000	4.00000000000000000000	4.00000000000000000000	4.00000000000000000000
2.00000000000000000000	0.00000000000000000000	4159.48730468750000000000	4147.17919921875000000000	4154.87158203125000000000	4153.84619140625000000000	4190.25634765625000000000	4169.23046875000000000000	4168.20507812500000000000	4149.23046875000000000000	4163.07666015625000000000	4132.82031250000000000000	4153.84619140625000000000	4154.35888671875000000000	4143.58984375000000000000	4161.53857421875000000000	1566.00000000000000000000	10248.00000000000000000000	10228.00000000000000000000	0.00000000000000000000	0.00000000000000000000	0.00000000000000000000	409.00000000000000000000	798.00000000000000000000	4.00000000000000000000	4.00000000000000000000	4.00000000000000000000	4.00000000000000000000	0.00000000000000000000	0.00000000000000000000	0.00000000000000000000	0.00000000000000000000	0.00000000000000000000	4.00000000000000000000	4.00000000000000000000	4.00000000000000000000	4.00000000000000000000	4.00000000000000000000	4.00000000000000000000	4.00000000000000000000
3.00000000000000000000	0.00000000000000000000	4154.35888671875000000000	4153.84619140625000000000	4147.69238281250000000000	4157.94873046875000000000	4193.84619140625000000000	4160.51269531250000000000	4161.53857421875000000000	4160.00000000000000000000	4165.12792968750000000000	4146.66650390625000000000	4163.07666015625000000000	4154.87158203125000000000	4151.28173828125000000000	4162.56396484375000000000	3250.00000000000000000000	10247.00000000000000000000	10227.00000000000000000000	0.00000000000000000000	0.00000000000000000000	0.00000000000000000000	409.00000000000000000000	806.00000000000000000000	4.00000000000000000000	4.00000000000000000000	4.00000000000000000000	4.00000000000000000000	0.00000000000000000000	0.00000000000000000000	0.00000000000000000000	0.00000000000000000000	0.00000000000000000000	4.00000000000000000000	4.00000000000000000000	4.00000000000000000000	4.00000000000000000000	4.00000000000000000000	4.00000000000000000000	4.00000000000000000000
4.00000000000000000000	0.00000000000000000000	4160.51269531250000000000	4152.30761718750000000000	4154.35888671875000000000	4151.79492187500000000000	4186.15380859375000000000	4169.74365234375000000000	4167.69238281250000000000	4161.53857421875000000000	4168.20507812500000000000	4144.61523437500000000000	4160.00000000000000000000	4157.43603515625000000000	4144.10253906250000000000	4164.61523437500000000000	3541.00000000000000000000	10247.00000000000000000000	10227.00000000000000000000	0.00000000000000000000	0.00000000000000000000	0.00000000000000000000	409.00000000000000000000	813.00000000000000000000	4.00000000000000000000	4.00000000000000000000	4.00000000000000000000	4.00000000000000000000	4.00000000000000000000	0.00000000000000000000	0.00000000000000000000	0.00000000000000000000	0.00000000000000000000	4.00000000000000000000	4.00000000000000000000	4.00000000000000000000	4.00000000000000000000	4.00000000000000000000	4.00000000000000000000	4.00000000000000000000
5.00000000000000000000	0.00000000000000000000	4162.05126953125000000000	4152.30761718750000000000	4154.35888671875000000000	4151.28173828125000000000	4184.10253906250000000000	4166.15380859375000000000	4165.12792968750000000000	4157.43603515625000000000	4166.15380859375000000000	4138.97412109375000000000	4155.38427734375000000000	4154.35888671875000000000	4139.48730468750000000000	4164.10253906250000000000	0.00000000000000000000	10247.00000000000000000000	10226.00000000000000000000	0.00000000000000000000	0.00000000000000000000	0.00000000000000000000	409.00000000000000000000	822.00000000000000000000	4.00000000000000000000	4.00000000000000000000	4.00000000000000000000	4.00000000000000000000	4.00000000000000000000	0.00000000000000000000	0.00000000000000000000	0.00000000000000000000	0.00000000000000000000	4.00000000000000000000	4.00000000000000000000	4.00000000000000000000	4.00000000000000000000	4.00000000000000000000	4.00000000000000000000	4.00000000000000000000
6.00000000000000000000	0.00000000000000000000	4160.51269531250000000000	4158.97412109375000000000	4149.74365234375000000000	4166.15380859375000000000	4192.82031250000000000000	4160.00000000000000000000	4161.02539062500000000000	4160.00000000000000000000	4166.66650390625000000000	4154.35888671875000000000	4161.02539062500000000000	4153.33300781250000000000	4150.25634765625000000000	4164.61523437500000000000	442.00000000000000000000	10247.00000000000000000000	10226.00000000000000000000	0.00000000000000000000	0.00000000000000000000	0.00000000000000000000	409.00000000000000000000	829.00000000000000000000	4.00000000000000000000	4.00000000000000000000	4.00000000000000000000	4.00000000000000000000	4.00000000000000000000	0.00000000000000000000	4.00000000000000000000	0.00000000000000000000	0.00000000000000000000	4.00000000000000000000	4.00000000000000000000	4.00000000000000000000	4.00000000000000000000	4.00000000000000000000	4.00000000000000000000	4.00000000000000000000
7.00000000000000000000	0.00000000000000000000	4169.23046875000000000000	4152.30761718750000000000	4160.00000000000000000000	4164.10253906250000000000	4185.64111328125000000000	4166.15380859375000000000	4167.17919921875000000000	4152.82031250000000000000	4169.23046875000000000000	4148.20507812500000000000	4155.38427734375000000000	4158.97412109375000000000	4145.12792968750000000000	4166.66650390625000000000	3253.00000000000000000000	10248.00000000000000000000	10227.00000000000000000000	0.00000000000000000000	0.00000000000000000000	0.00000000000000000000	409.00000000000000000000	837.00000000000000000000	4.00000000000000000000	4.00000000000000000000	4.00000000000000000000	4.00000000000000000000	4.00000000000000000000	0.00000000000000000000	4.00000000000000000000	4.00000000000000000000	0.00000000000000000000	4.00000000000000000000	4.00000000000000000000	4.00000000000000000000	4.00000000000000000000	4.00000000000000000000	4.00000000000000000000	4.00000000000000000000
8.00000000000000000000	0.00000000000000000000	4159.48730468750000000000	4156.41015625000000000000	4153.84619140625000000000	4165.12792968750000000000	4190.25634765625000000000	4157.43603515625000000000	4158.46142578125000000000	4161.02539062500000000000	4165.12792968750000000000	4150.25634765625000000000	4163.58984375000000000000	4158.46142578125000000000	4152.30761718750000000000	4172.30761718750000000000	0.00000000000000000000	10248.00000000000000000000	10227.00000000000000000000	0.00000000000000000000	0.00000000000000000000	0.00000000000000000000	409.00000000000000000000	845.00000000000000000000	4.00000000000000000000	4.00000000000000000000	4.00000000000000000000	4.00000000000000000000	4.00000000000000000000	0.00000000000000000000	4.00000000000000000000	4.00000000000000000000	0.00000000000000000000	4.00000000000000000000	4.00000000000000000000	4.00000000000000000000	4.00000000000000000000	4.00000000000000000000	4.00000000000000000000	4.00000000000000000000
9.00000000000000000000	0.00000000000000000000	4162.05126953125000000000	4159.48730468750000000000	4157.94873046875000000000	4168.71777343750000000000	4189.74365234375000000000	4166.15380859375000000000	4167.69238281250000000000	4161.53857421875000000000	4163.58984375000000000000	4152.82031250000000000000	4167.17919921875000000000	4159.48730468750000000000	4155.89746093750000000000	4176.41015625000000000000	3529.00000000000000000000	10249.00000000000000000000	10227.00000000000000000000	0.00000000000000000000	0.00000000000000000000	0.00000000000000000000	409.00000000000000000000	854.00000000000000000000	4.00000000000000000000	4.00000000000000000000	4.00000000000000000000	4.00000000000000000000	4.00000000000000000000	0.00000000000000000000	4.00000000000000000000	4.00000000000000000000	0.00000000000000000000	4.00000000000000000000	4.00000000000000000000	4.00000000000000000000	4.00000000000000000000	4.00000000000000000000	4.00000000000000000000	4.00000000000000000000
10.00000000000000000000	0.00000000000000000000	4169.23046875000000000000	4168.20507812500000000000	4162.05126953125000000000	4180.51269531250000000000	4196.92285156250000000000	4168.71777343750000000000	4172.82031250000000000000	4164.10253906250000000000	4167.17919921875000000000	4156.92285156250000000000	4171.28173828125000000000	4163.07666015625000000000	4157.43603515625000000000	4173.84619140625000000000	3421.00000000000000000000	10249.00000000000000000000	10227.00000000000000000000	0.00000000000000000000	0.00000000000000000000	0.00000000000000000000	409.00000000000000000000	861.00000000000000000000	4.00000000000000000000	4.00000000000000000000	4.00000000000000000000	4.00000000000000000000	4.00000000000000000000	0.00000000000000000000	4.00000000000000000000	4.00000000000000000000	0.00000000000000000000	4.00000000000000000000	4.00000000000000000000	4.00000000000000000000	4.00000000000000000000	4.00000000000000000000	4.00000000000000000000	4.00000000000000000000
11.00000000000000000000	0.00000000000000000000	4164.61523437500000000000	4172.82031250000000000000	4156.92285156250000000000	4184.61523437500000000000	4209.74365234375000000000	4164.10253906250000000000	4165.12792968750000000000	4172.30761718750000000000	4167.17919921875000000000	4166.15380859375000000000	4177.43603515625000000000	4161.02539062500000000000	4161.53857421875000000000	4170.25634765625000000000	1670.00000000000000000000	10250.00000000000000000000	10227.00000000000000000000	0.00000000000000000000	0.00000000000000000000	0.00000000000000000000	409.00000000000000000000	869.00000000000000000000	4.00000000000000000000	4.00000000000000000000	4.00000000000000000000	4.00000000000000000000	4.00000000000000000000	0.00000000000000000000	4.00000000000000000000	4.00000000000000000000	0.00000000000000000000	4.00000000000000000000	4.00000000000000000000	4.00000000000000000000	4.00000000000000000000	4.00000000000000000000	4.00000000000000000000	4.00000000000000000000
12.00000000000000000000	0.00000000000000000000	4167.17919921875000000000	4155.38427734375000000000	4160.00000000000000000000	4163.07666015625000000000	4197.94873046875000000000	4172.30761718750000000000	4170.76904296875000000000	4164.10253906250000000000	4164.10253906250000000000	4157.43603515625000000000	4161.02539062500000000000	4157.43603515625000000000	4148.20507812500000000000	4167.69238281250000000000	3262.00000000000000000000	10250.00000000000000000000	10227.00000000000000000000	0.00000000000000000000	0.00000000000000000000	0.00000000000000000000	409.00000000000000000000	876.00000000000000000000	4.00000000000000000000	4.00000000000000000000	4.00000000000000000000	4.00000000000000000000	4.00000000000000000000	0.00000000000000000000	4.00000000000000000000	4.00000000000000000000	0.00000000000000000000	4.00000000000000000000	4.00000000000000000000	4.00000000000000000000	4.00000000000000000000	4.00000000000000000000	4.00000000000000000000	4.00000000000000000000
13.00000000000000000000	0.00000000000000000000	4156.41015625000000000000	4154.35888671875000000000	4148.20507812500000000000	4158.97412109375000000000	4194.87158203125000000000	4160.00000000000000000000	4162.56396484375000000000	4166.15380859375000000000	4162.56396484375000000000	4161.02539062500000000000	4160.51269531250000000000	4153.84619140625000000000	4151.79492187500000000000	4168.71777343750000000000	1649.00000000000000000000	10249.00000000000000000000	10228.00000000000000000000	0.00000000000000000000	0.00000000000000000000	0.00000000000000000000	409.00000000000000000000	884.00000000000000000000	4.00000000000000000000	4.00000000000000000000	4.00000000000000000000	4.00000000000000000000	4.00000000000000000000	0.00000000000000000000	4.00000000000000000000	4.00000000000000000000	0.00000000000000000000	4.00000000000000000000	4.00000000000000000000	4.00000000000000000000	4.00000000000000000000	4.00000000000000000000	4.00000000000000000000	4.00000000000000000000
14.00000000000000000000	0.00000000000000000000	4158.46142578125000000000	4155.89746093750000000000	4152.82031250000000000000	4159.48730468750000000000	4187.17919921875000000000	4162.05126953125000000000	4160.51269531250000000000	4158.46142578125000000000	4165.12792968750000000000	4155.38427734375000000000	4160.00000000000000000000	4155.38427734375000000000	4148.20507812500000000000	4168.71777343750000000000	3421.00000000000000000000	10249.00000000000000000000	10228.00000000000000000000	0.00000000000000000000	0.00000000000000000000	0.00000000000000000000	409.00000000000000000000	891.00000000000000000000	4.00000000000000000000	4.00000000000000000000	4.00000000000000000000	4.00000000000000000000	4.00000000000000000000	0.00000000000000000000	4.00000000000000000000	4.00000000000000000000	0.00000000000000000000	4.00000000000000000000	4.00000000000000000000	4.00000000000000000000	4.00000000000000000000	4.00000000000000000000	4.00000000000000000000	4.00000000000000000000
15.00000000000000000000	0.00000000000000000000	4166.15380859375000000000	4159.48730468750000000000	4161.02539062500000000000	4157.94873046875000000000	4184.10253906250000000000	4166.66650390625000000000	4162.56396484375000000000	4153.84619140625000000000	4165.64111328125000000000	4145.64111328125000000000	4158.97412109375000000000	4157.94873046875000000000	4145.12792968750000000000	4166.15380859375000000000	1670.00000000000000000000	10250.00000000000000000000	10229.00000000000000000000	0.00000000000000000000	0.00000000000000000000	0.00000000000000000000	409.00000000000000000000	900.00000000000000000000	4.00000000000000000000	4.00000000000000000000	4.00000000000000000000	4.00000000000000000000	4.00000000000000000000	0.00000000000000000000	4.00000000000000000000	4.00000000000000000000	0.00000000000000000000	4.00000000000000000000	4.00000000000000000000	4.00000000000000000000	4.00000000000000000000	4.00000000000000000000	4.00000000000000000000	4.00000000000000000000
16.00000000000000000000	0.00000000000000000000	4158.46142578125000000000	4167.69238281250000000000	4155.89746093750000000000	4163.58984375000000000000	4194.35888671875000000000	4163.58984375000000000000	4162.05126953125000000000	4166.66650390625000000000	4166.15380859375000000000	4156.41015625000000000000	4169.74365234375000000000	4160.51269531250000000000	4160.00000000000000000000	4165.12792968750000000000	0.00000000000000000000	10250.00000000000000000000	10229.00000000000000000000	0.00000000000000000000	0.00000000000000000000	0.00000000000000000000	409.00000000000000000000	907.00000000000000000000	4.00000000000000000000	4.00000000000000000000	4.00000000000000000000	4.00000000000000000000	4.00000000000000000000	0.00000000000000000000	4.00000000000000000000	4.00000000000000000000	0.00000000000000000000	4.00000000000000000000	4.00000000000000000000	4.00000000000000000000	4.00000000000000000000	4.00000000000000000000	4.00000000000000000000	4.00000000000000000000
17.00000000000000000000	0.00000000000000000000	4162.56396484375000000000	4156.92285156250000000000	4163.07666015625000000000	4156.92285156250000000000	4183.07666015625000000000	4173.33300781250000000000	4169.74365234375000000000	4156.41015625000000000000	4167.69238281250000000000	4151.28173828125000000000	4157.94873046875000000000	4157.43603515625000000000	4148.71777343750000000000	4163.07666015625000000000	0.00000000000000000000	10249.00000000000000000000	10228.00000000000000000000	0.00000000000000000000	0.00000000000000000000	0.00000000000000000000	409.00000000000000000000	916.00000000000000000000	4.00000000000000000000	4.00000000000000000000	4.00000000000000000000	4.00000000000000000000	4.00000000000000000000	0.00000000000000000000	4.00000000000000000000	4.00000000000000000000	0.00000000000000000000	4.00000000000000000000	4.00000000000000000000	4.00000000000000000000	4.00000000000000000000	4.00000000000000000000	4.00000000000000000000	4.00000000000000000000
18.00000000000000000000	0.00000000000000000000	4160.00000000000000000000	4157.43603515625000000000	4158.46142578125000000000	4156.92285156250000000000	4186.66650390625000000000	4165.12792968750000000000	4163.07666015625000000000	4157.94873046875000000000	4164.61523437500000000000	4153.84619140625000000000	4156.41015625000000000000	4151.28173828125000000000	4143.58984375000000000000	4162.05126953125000000000	0.00000000000000000000	10249.00000000000000000000	10228.00000000000000000000	0.00000000000000000000	0.00000000000000000000	0.00000000000000000000	409.00000000000000000000	924.00000000000000000000	4.00000000000000000000	4.00000000000000000000	4.00000000000000000000	4.00000000000000000000	4.00000000000000000000	0.00000000000000000000	4.00000000000000000000	4.00000000000000000000	0.00000000000000000000	4.00000000000000000000	4.00000000000000000000	4.00000000000000000000	4.00000000000000000000	4.00000000000000000000	4.00000000000000000000	4.00000000000000000000
19.00000000000000000000	0.00000000000000000000	4162.05126953125000000000	4159.48730468750000000000	4159.48730468750000000000	4149.23046875000000000000	4187.69238281250000000000	4164.61523437500000000000	4165.64111328125000000000	4162.56396484375000000000	4161.53857421875000000000	4149.23046875000000000000	4161.02539062500000000000	4155.89746093750000000000	4145.64111328125000000000	4166.66650390625000000000	0.00000000000000000000	10248.00000000000000000000	10230.00000000000000000000	0.00000000000000000000	0.00000000000000000000	0.00000000000000000000	409.00000000000000000000	932.00000000000000000000	4.00000000000000000000	4.00000000000000000000	4.00000000000000000000	4.00000000000000000000	4.00000000000000000000	0.00000000000000000000	4.00000000000000000000	4.00000000000000000000	0.00000000000000000000	4.00000000000000000000	4.00000000000000000000	4.00000000000000000000	4.00000000000000000000	4.00000000000000000000	4.00000000000000000000	4.00000000000000000000
20.00000000000000000000	0.00000000000000000000	4161.53857421875000000000	4153.33300781250000000000	4162.56396484375000000000	4140.00000000000000000000	4180.00000000000000000000	4165.12792968750000000000	4168.20507812500000000000	4156.41015625000000000000	4162.56396484375000000000	4142.56396484375000000000	4157.43603515625000000000	4158.46142578125000000000	4144.10253906250000000000	4167.69238281250000000000	0.00000000000000000000	10248.00000000000000000000	10230.00000000000000000000	0.00000000000000000000	0.00000000000000000000	0.00000000000000000000	409.00000000000000000000	940.00000000000000000000	4.00000000000000000000	4.00000000000000000000	4.00000000000000000000	4.00000000000000000000	4.00000000000000000000	0.00000000000000000000	4.00000000000000000000	4.00000000000000000000	0.00000000000000000000	4.00000000000000000000	4.00000000000000000000	4.00000000000000000000	4.00000000000000000000	4.00000000000000000000	4.00000000000000000000	4.00000000000000000000
21.00000000000000000000	0.00000000000000000000	4154.35888671875000000000	4154.87158203125000000000	4154.87158203125000000000	4147.17919921875000000000	4189.74365234375000000000	4156.41015625000000000000	4157.94873046875000000000	4162.56396484375000000000	4165.64111328125000000000	4158.97412109375000000000	4162.05126953125000000000	4153.84619140625000000000	4152.30761718750000000000	4163.58984375000000000000	0.00000000000000000000	10247.00000000000000000000	10231.00000000000000000000	0.00000000000000000000	0.00000000000000000000	0.00000000000000000000	409.00000000000000000000	948.00000000000000000000	4.00000000000000000000	4.00000000000000000000	4.00000000000000000000	4.00000000000000000000	4.00000000000000000000	0.00000000000000000000	4.00000000000000000000	4.00000000000000000000	0.00000000000000000000	4.00000000000000000000	4.00000000000000000000	4.00000000000000000000	4.00000000000000000000	4.00000000000000000000	4.00000000000000000000	4.00000000000000000000
22.00000000000000000000	0.00000000000000000000	4166.66650390625000000000	4155.89746093750000000000	4166.66650390625000000000	4147.69238281250000000000	4189.23046875000000000000	4166.15380859375000000000	4164.10253906250000000000	4160.00000000000000000000	4168.71777343750000000000	4156.41015625000000000000	4158.97412109375000000000	4161.53857421875000000000	4148.71777343750000000000	4164.10253906250000000000	0.00000000000000000000	10247.00000000000000000000	10231.00000000000000000000	0.00000000000000000000	0.00000000000000000000	0.00000000000000000000	409.00000000000000000000	955.00000000000000000000	4.00000000000000000000	4.00000000000000000000	4.00000000000000000000	4.00000000000000000000	4.00000000000000000000	0.00000000000000000000	4.00000000000000000000	4.00000000000000000000	0.00000000000000000000	4.00000000000000000000	4.00000000000000000000	4.00000000000000000000	4.00000000000000000000	4.00000000000000000000	4.00000000000000000000	4.00000000000000000000
23.00000000000000000000	0.00000000000000000000	4164.10253906250000000000	4166.15380859375000000000	4166.15380859375000000000	4157.43603515625000000000	4195.89746093750000000000	4162.56396484375000000000	4163.07666015625000000000	4164.61523437500000000000	4166.66650390625000000000	4162.56396484375000000000	4169.23046875000000000000	4165.64111328125000000000	4160.00000000000000000000	4165.64111328125000000000	0.00000000000000000000	10247.00000000000000000000	10230.00000000000000000000	0.00000000000000000000	0.00000000000000000000	0.00000000000000000000	409.00000000000000000000	963.00000000000000000000	4.00000000000000000000	4.00000000000000000000	4.00000000000000000000	4.00000000000000000000	4.00000000000000000000	0.00000000000000000000	4.00000000000000000000	4.00000000000000000000	0.00000000000000000000	4.00000000000000000000	4.00000000000000000000	4.00000000000000000000	4.00000000000000000000	4.00000000000000000000	4.00000000000000000000	4.00000000000000000000
24.00000000000000000000	0.00000000000000000000	4161.02539062500000000000	4165.64111328125000000000	4164.10253906250000000000	4163.58984375000000000000	4195.89746093750000000000	4164.10253906250000000000	4165.64111328125000000000	4168.71777343750000000000	4166.66650390625000000000	4173.33300781250000000000	4176.41015625000000000000	4159.48730468750000000000	4163.58984375000000000000	4165.12792968750000000000	0.00000000000000000000	10247.00000000000000000000	10230.00000000000000000000	0.00000000000000000000	0.00000000000000000000	0.00000000000000000000	409.00000000000000000000	971.00000000000000000000	4.00000000000000000000	4.00000000000000000000	4.00000000000000000000	4.00000000000000000000	4.00000000000000000000	0.00000000000000000000	4.00000000000000000000	4.00000000000000000000	0.00000000000000000000	4.00000000000000000000	4.00000000000000000000	4.00000000000000000000	4.00000000000000000000	4.00000000000000000000	4.00000000000000000000	4.00000000000000000000
25.00000000000000000000	0.00000000000000000000	4167.69238281250000000000	4160.51269531250000000000	4168.71777343750000000000	4160.00000000000000000000	4188.71777343750000000000	4168.71777343750000000000	4168.20507812500000000000	4168.71777343750000000000	4166.66650390625000000000	4168.71777343750000000000	4170.25634765625000000000	4157.43603515625000000000	4153.84619140625000000000	4166.66650390625000000000	0.00000000000000000000	10246.00000000000000000000	10230.00000000000000000000	0.00000000000000000000	0.00000000000000000000	0.00000000000000000000	409.00000000000000000000	979.00000000000000000000	4.00000000000000000000	4.00000000000000000000	4.00000000000000000000	4.00000000000000000000	4.00000000000000000000	0.00000000000000000000	4.00000000000000000000	4.00000000000000000000	0.00000000000000000000	4.00000000000000000000	4.00000000000000000000	4.00000000000000000000	4.00000000000000000000	4.00000000000000000000	4.00000000000000000000	4.00000000000000000000
26.00000000000000000000	0.00000000000000000000	4164.61523437500000000000	4169.74365234375000000000	4161.53857421875000000000	4166.15380859375000000000	4202.05126953125000000000	4164.10253906250000000000	4161.53857421875000000000	4182.56396484375000000000	4166.15380859375000000000	4175.38427734375000000000	4176.92285156250000000000	4161.53857421875000000000	4164.61523437500000000000	4173.33300781250000000000	0.00000000000000000000	10246.00000000000000000000	10230.00000000000000000000	0.00000000000000000000	0.00000000000000000000	0.00000000000000000000	409.00000000000000000000	986.00000000000000000000	4.00000000000000000000	4.00000000000000000000	4.00000000000000000000	4.00000000000000000000	4.00000000000000000000	0.00000000000000000000	4.00000000000000000000	4.00000000000000000000	0.00000000000000000000	4.00000000000000000000	4.00000000000000000000	4.00000000000000000000	4.00000000000000000000	4.00000000000000000000	4.00000000000000000000	4.00000000000000000000
27.00000000000000000000	0.00000000000000000000	4171.79492187500000000000	4166.15380859375000000000	4171.79492187500000000000	4162.05126953125000000000	4201.53857421875000000000	4172.30761718750000000000	4168.71777343750000000000	4176.92285156250000000000	4169.23046875000000000000	4172.82031250000000000000	4174.35888671875000000000	4171.79492187500000000000	4164.10253906250000000000	4175.38427734375000000000	0.00000000000000000000	10246.00000000000000000000	10228.00000000000000000000	0.00000000000000000000	0.00000000000000000000	0.00000000000000000000	409.00000000000000000000	995.00000000000000000000	4.00000000000000000000	4.00000000000000000000	4.00000000000000000000	4.00000000000000000000	4.00000000000000000000	0.00000000000000000000	4.00000000000000000000	4.00000000000000000000	0.00000000000000000000	4.00000000000000000000	4.00000000000000000000	4.00000000000000000000	4.00000000000000000000	4.00000000000000000000	4.00000000000000000000	4.00000000000000000000
28.00000000000000000000	0.00000000000000000000	4168.20507812500000000000	4172.82031250000000000000	4173.33300781250000000000	4167.17919921875000000000	4205.64111328125000000000	4161.02539062500000000000	4163.07666015625000000000	4175.89746093750000000000	4166.15380859375000000000	4181.53857421875000000000	4182.56396484375000000000	4172.30761718750000000000	4173.84619140625000000000	4172.30761718750000000000	0.00000000000000000000	10246.00000000000000000000	10228.00000000000000000000	0.00000000000000000000	0.00000000000000000000	0.00000000000000000000	410.00000000000000000000	2.00000000000000000000	4.00000000000000000000	4.00000000000000000000	4.00000000000000000000	4.00000000000000000000	4.00000000000000000000	0.00000000000000000000	4.00000000000000000000	4.00000000000000000000	0.00000000000000000000	4.00000000000000000000	4.00000000000000000000	4.00000000000000000000	4.00000000000000000000	4.00000000000000000000	4.00000000000000000000	4.00000000000000000000
29.00000000000000000000	0.00000000000000000000	4164.61523437500000000000	4177.43603515625000000000	4167.17919921875000000000	4170.25634765625000000000	4207.17919921875000000000	4160.00000000000000000000	4163.07666015625000000000	4180.00000000000000000000	4161.53857421875000000000	4186.15380859375000000000	4187.69238281250000000000	4166.66650390625000000000	4179.48730468750000000000	4168.20507812500000000000	0.00000000000000000000	10248.00000000000000000000	10228.00000000000000000000	0.00000000000000000000	0.00000000000000000000	0.00000000000000000000	410.00000000000000000000	11.00000000000000000000	4.00000000000000000000	4.00000000000000000000	4.00000000000000000000	4.00000000000000000000	4.00000000000000000000	0.00000000000000000000	4.00000000000000000000	4.00000000000000000000	0.00000000000000000000	4.00000000000000000000	4.00000000000000000000	4.00000000000000000000	4.00000000000000000000	4.00000000000000000000	4.00000000000000000000	4.00000000000000000000
30.00000000000000000000	0.00000000000000000000	4167.17919921875000000000	4166.15380859375000000000	4169.23046875000000000000	4159.48730468750000000000	4193.33300781250000000000	4171.79492187500000000000	4171.28173828125000000000	4167.17919921875000000000	4165.12792968750000000000	4168.71777343750000000000	4172.30761718750000000000	4165.12792968750000000000	4162.56396484375000000000	4156.41015625000000000000	0.00000000000000000000	10248.00000000000000000000	10228.00000000000000000000	0.00000000000000000000	0.00000000000000000000	0.00000000000000000000	410.00000000000000000000	19.00000000000000000000	4.00000000000000000000	4.00000000000000000000	4.00000000000000000000	4.00000000000000000000	4.00000000000000000000	0.00000000000000000000	4.00000000000000000000	4.00000000000000000000	0.00000000000000000000	4.00000000000000000000	4.00000000000000000000	4.00000000000000000000	4.00000000000000000000	4.00000000000000000000	4.00000000000000000000	4.00000000000000000000
31.00000000000000000000	0.00000000000000000000	4155.89746093750000000000	4165.64111328125000000000	4160.00000000000000000000	4160.00000000000000000000	4190.76904296875000000000	4161.53857421875000000000	4163.07666015625000000000	4163.58984375000000000000	4170.25634765625000000000	4167.69238281250000000000	4169.74365234375000000000	4162.05126953125000000000	4161.53857421875000000000	4145.64111328125000000000	0.00000000000000000000	10247.00000000000000000000	10230.00000000000000000000	0.00000000000000000000	0.00000000000000000000	0.00000000000000000000	410.00000000000000000000	27.00000000000000000000	4.00000000000000000000	4.00000000000000000000	4.00000000000000000000	4.00000000000000000000	4.00000000000000000000	0.00000000000000000000	4.00000000000000000000	4.00000000000000000000	0.00000000000000000000	4.00000000000000000000	4.00000000000000000000	4.00000000000000000000	4.00000000000000000000	4.00000000000000000000	4.00000000000000000000	4.00000000000000000000
32.00000000000000000000	0.00000000000000000000	4163.07666015625000000000	4161.02539062500000000000	4165.64111328125000000000	4155.89746093750000000000	4183.58984375000000000000	4168.71777343750000000000	4168.71777343750000000000	4155.38427734375000000000	4170.25634765625000000000	4164.10253906250000000000	4164.61523437500000000000	4160.00000000000000000000	4157.43603515625000000000	4147.17919921875000000000	0.00000000000000000000	10247.00000000000000000000	10230.00000000000000000000	0.00000000000000000000	0.00000000000000000000	0.00000000000000000000	410.00000000000000000000	34.00000000000000000000	4.00000000000000000000	4.00000000000000000000	4.00000000000000000000	4.00000000000000000000	4.00000000000000000000	0.00000000000000000000	4.00000000000000000000	4.00000000000000000000	0.00000000000000000000	4.00000000000000000000	4.00000000000000000000	4.00000000000000000000	4.00000000000000000000	4.00000000000000000000	4.00000000000000000000	4.00000000000000000000
33.00000000000000000000	0.00000000000000000000	4166.15380859375000000000	4167.69238281250000000000	4165.12792968750000000000	4162.56396484375000000000	4195.38427734375000000000	4169.74365234375000000000	4169.23046875000000000000	4165.12792968750000000000	4165.12792968750000000000	4174.87158203125000000000	4173.84619140625000000000	4161.53857421875000000000	4164.10253906250000000000	4150.25634765625000000000	0.00000000000000000000	10248.00000000000000000000	10230.00000000000000000000	0.00000000000000000000	0.00000000000000000000	0.00000000000000000000	410.00000000000000000000	42.00000000000000000000	4.00000000000000000000	4.00000000000000000000	4.00000000000000000000	4.00000000000000000000	4.00000000000000000000	0.00000000000000000000	4.00000000000000000000	4.00000000000000000000	0.00000000000000000000	4.00000000000000000000	4.00000000000000000000	4.00000000000000000000	4.00000000000000000000	4.00000000000000000000	4.00000000000000000000	4.00000000000000000000
34.00000000000000000000	0.00000000000000000000	4161.02539062500000000000	4175.89746093750000000000	4163.07666015625000000000	4168.71777343750000000000	4211.79492187500000000000	4164.61523437500000000000	4166.66650390625000000000	4180.51269531250000000000	4163.58984375000000000000	4186.66650390625000000000	4183.58984375000000000000	4165.64111328125000000000	4171.79492187500000000000	4146.66650390625000000000	0.00000000000000000000	10248.00000000000000000000	10230.00000000000000000000	0.00000000000000000000	0.00000000000000000000	0.00000000000000000000	410.00000000000000000000	50.00000000000000000000	4.00000000000000000000	4.00000000000000000000	4.00000000000000000000	4.00000000000000000000	4.00000000000000000000	0.00000000000000000000	4.00000000000000000000	4.00000000000000000000	0.00000000000000000000	4.00000000000000000000	4.00000000000000000000	4.00000000000000000000	4.00000000000000000000	4.00000000000000000000	4.00000000000000000000	4.00000000000000000000
35.00000000000000000000	0.00000000000000000000	4167.69238281250000000000	4166.66650390625000000000	4171.28173828125000000000	4158.46142578125000000000	4201.02539062500000000000	4167.69238281250000000000	4169.74365234375000000000	4167.17919921875000000000	4165.12792968750000000000	4172.30761718750000000000	4167.17919921875000000000	4162.56396484375000000000	4158.46142578125000000000	4145.12792968750000000000	0.00000000000000000000	10249.00000000000000000000	10229.00000000000000000000	0.00000000000000000000	0.00000000000000000000	0.00000000000000000000	410.00000000000000000000	58.00000000000000000000	4.00000000000000000000	4.00000000000000000000	4.00000000000000000000	4.00000000000000000000	4.00000000000000000000	0.00000000000000000000	4.00000000000000000000	4.00000000000000000000	0.00000000000000000000	4.00000000000000000000	4.00000000000000000000	4.00000000000000000000	4.00000000000000000000	4.00000000000000000000	4.00000000000000000000	4.00000000000000000000
36.00000000000000000000	0.00000000000000000000	4162.56396484375000000000	4168.71777343750000000000	4161.53857421875000000000	4161.02539062500000000000	4197.43603515625000000000	4161.02539062500000000000	4161.02539062500000000000	4165.64111328125000000000	4168.20507812500000000000	4174.87158203125000000000	4168.20507812500000000000	4155.89746093750000000000	4163.07666015625000000000	4146.15380859375000000000	0.00000000000000000000	10249.00000000000000000000	10229.00000000000000000000	0.00000000000000000000	0.00000000000000000000	0.00000000000000000000	410.00000000000000000000	65.00000000000000000000	4.00000000000000000000	4.00000000000000000000	4.00000000000000000000	4.00000000000000000000	4.00000000000000000000	0.00000000000000000000	4.00000000000000000000	4.00000000000000000000	0.00000000000000000000	4.00000000000000000000	4.00000000000000000000	4.00000000000000000000	4.00000000000000000000	4.00000000000000000000	4.00000000000000000000	4.00000000000000000000
37.00000000000000000000	0.00000000000000000000	4165.12792968750000000000	4164.10253906250000000000	4164.10253906250000000000	4155.38427734375000000000	4187.69238281250000000000	4169.74365234375000000000	4166.66650390625000000000	4162.56396484375000000000	4169.74365234375000000000	4165.64111328125000000000	4164.10253906250000000000	4160.00000000000000000000	4161.02539062500000000000	4138.97412109375000000000	0.00000000000000000000	10249.00000000000000000000	10229.00000000000000000000	0.00000000000000000000	0.00000000000000000000	0.00000000000000000000	410.00000000000000000000	73.00000000000000000000	4.00000000000000000000	4.00000000000000000000	4.00000000000000000000	4.00000000000000000000	4.00000000000000000000	0.00000000000000000000	4.00000000000000000000	4.00000000000000000000	0.00000000000000000000	4.00000000000000000000	4.00000000000000000000	4.00000000000000000000	4.00000000000000000000	4.00000000000000000000	4.00000000000000000000	4.00000000000000000000
38.00000000000000000000	0.00000000000000000000	4163.07666015625000000000	4160.51269531250000000000	4165.64111328125000000000	4149.74365234375000000000	4182.05126953125000000000	4168.20507812500000000000	4167.17919921875000000000	4160.51269531250000000000	4167.69238281250000000000	4156.92285156250000000000	4160.00000000000000000000	4157.43603515625000000000	4154.35888671875000000000	4135.89746093750000000000	0.00000000000000000000	10249.00000000000000000000	10229.00000000000000000000	0.00000000000000000000	0.00000000000000000000	0.00000000000000000000	410.00000000000000000000	80.00000000000000000000	4.00000000000000000000	4.00000000000000000000	4.00000000000000000000	4.00000000000000000000	4.00000000000000000000	0.00000000000000000000	4.00000000000000000000	4.00000000000000000000	0.00000000000000000000	4.00000000000000000000	4.00000000000000000000	4.00000000000000000000	4.00000000000000000000	4.00000000000000000000	4.00000000000000000000	4.00000000000000000000
39.00000000000000000000	0.00000000000000000000	4155.38427734375000000000	4157.43603515625000000000	4156.92285156250000000000	4150.76904296875000000000	4172.30761718750000000000	4165.64111328125000000000	4162.56396484375000000000	4157.94873046875000000000	4167.69238281250000000000	4158.46142578125000000000	4162.56396484375000000000	4152.30761718750000000000	4148.71777343750000000000	4138.97412109375000000000	0.00000000000000000000	10247.00000000000000000000	10228.00000000000000000000	0.00000000000000000000	0.00000000000000000000	0.00000000000000000000	410.00000000000000000000	88.00000000000000000000	4.00000000000000000000	4.00000000000000000000	4.00000000000000000000	4.00000000000000000000	4.00000000000000000000	0.00000000000000000000	4.00000000000000000000	4.00000000000000000000	0.00000000000000000000	4.00000000000000000000	4.00000000000000000000	4.00000000000000000000	4.00000000000000000000	4.00000000000000000000	4.00000000000000000000	4.00000000000000000000
40.00000000000000000000	0.00000000000000000000	4163.58984375000000000000	4144.61523437500000000000	4161.53857421875000000000	4143.07666015625000000000	4164.10253906250000000000	4175.38427734375000000000	4166.15380859375000000000	4142.05126953125000000000	4168.20507812500000000000	4137.94873046875000000000	4149.74365234375000000000	4154.87158203125000000000	4137.43603515625000000000	4136.41015625000000000000	0.00000000000000000000	10247.00000000000000000000	10228.00000000000000000000	0.00000000000000000000	0.00000000000000000000	0.00000000000000000000	410.00000000000000000000	96.00000000000000000000	4.00000000000000000000	4.00000000000000000000	4.00000000000000000000	4.00000000000000000000	4.00000000000000000000	0.00000000000000000000	4.00000000000000000000	4.00000000000000000000	0.00000000000000000000	4.00000000000000000000	4.00000000000000000000	4.00000000000000000000	4.00000000000000000000	4.00000000000000000000	4.00000000000000000000	4.00000000000000000000
41.00000000000000000000	0.00000000000000000000	4161.02539062500000000000	4157.43603515625000000000	4158.97412109375000000000	4150.76904296875000000000	4206.15380859375000000000	4163.58984375000000000000	4159.48730468750000000000	4154.35888671875000000000	4166.66650390625000000000	4148.71777343750000000000	4157.94873046875000000000	4153.84619140625000000000	4153.33300781250000000000	4137.94873046875000000000	0.00000000000000000000	10248.00000000000000000000	10229.00000000000000000000	0.00000000000000000000	0.00000000000000000000	0.00000000000000000000	410.00000000000000000000	104.00000000000000000000	4.00000000000000000000	4.00000000000000000000	4.00000000000000000000	4.00000000000000000000	4.00000000000000000000	0.00000000000000000000	4.00000000000000000000	4.00000000000000000000	0.00000000000000000000	4.00000000000000000000	4.00000000000000000000	4.00000000000000000000	4.00000000000000000000	4.00000000000000000000	4.00000000000000000000	4.00000000000000000000
42.00000000000000000000	0.00000000000000000000	4164.61523437500000000000	4167.17919921875000000000	4166.15380859375000000000	4153.84619140625000000000	4218.97412109375000000000	4164.61523437500000000000	4165.64111328125000000000	4164.10253906250000000000	4166.15380859375000000000	4170.25634765625000000000	4162.56396484375000000000	4155.38427734375000000000	4155.89746093750000000000	4144.61523437500000000000	0.00000000000000000000	10248.00000000000000000000	10229.00000000000000000000	0.00000000000000000000	0.00000000000000000000	0.00000000000000000000	410.00000000000000000000	112.00000000000000000000	4.00000000000000000000	4.00000000000000000000	4.00000000000000000000	4.00000000000000000000	4.00000000000000000000	0.00000000000000000000	4.00000000000000000000	4.00000000000000000000	0.00000000000000000000	4.00000000000000000000	4.00000000000000000000	4.00000000000000000000	4.00000000000000000000	4.00000000000000000000	4.00000000000000000000	4.00000000000000000000
43.00000000000000000000	0.00000000000000000000	4167.17919921875000000000	4167.17919921875000000000	4167.17919921875000000000	4153.84619140625000000000	4193.84619140625000000000	4164.61523437500000000000	4166.66650390625000000000	4164.10253906250000000000	4167.69238281250000000000	4170.25634765625000000000	4161.02539062500000000000	4158.97412109375000000000	4153.33300781250000000000	4144.10253906250000000000	0.00000000000000000000	10246.00000000000000000000	10229.00000000000000000000	0.00000000000000000000	0.00000000000000000000	0.00000000000000000000	410.00000000000000000000	120.00000000000000000000	4.00000000000000000000	4.00000000000000000000	4.00000000000000000000	4.00000000000000000000	4.00000000000000000000	0.00000000000000000000	4.00000000000000000000	4.00000000000000000000	0.00000000000000000000	4.00000000000000000000	4.00000000000000000000	4.00000000000000000000	4.00000000000000000000	4.00000000000000000000	4.00000000000000000000	4.00000000000000000000
44.00000000000000000000	0.00000000000000000000	4165.12792968750000000000	4171.79492187500000000000	4160.51269531250000000000	4158.46142578125000000000	4196.41015625000000000000	4161.53857421875000000000	4163.58984375000000000000	4171.28173828125000000000	4170.76904296875000000000	4170.76904296875000000000	4172.30761718750000000000	4162.05126953125000000000	4170.25634765625000000000	4144.61523437500000000000	0.00000000000000000000	10246.00000000000000000000	10229.00000000000000000000	0.00000000000000000000	0.00000000000000000000	0.00000000000000000000	410.00000000000000000000	129.00000000000000000000	4.00000000000000000000	4.00000000000000000000	4.00000000000000000000	4.00000000000000000000	4.00000000000000000000	0.00000000000000000000	4.00000000000000000000	4.00000000000000000000	0.00000000000000000000	4.00000000000000000000	4.00000000000000000000	4.00000000000000000000	4.00000000000000000000	4.00000000000000000000	4.00000000000000000000	4.00000000000000000000
45.00000000000000000000	0.00000000000000000000	4174.35888671875000000000	4168.20507812500000000000	4172.30761718750000000000	4154.87158203125000000000	4201.02539062500000000000	4170.76904296875000000000	4173.33300781250000000000	4165.64111328125000000000	4172.30761718750000000000	4169.74365234375000000000	4173.84619140625000000000	4166.66650390625000000000	4168.20507812500000000000	4149.23046875000000000000	0.00000000000000000000	10246.00000000000000000000	10227.00000000000000000000	0.00000000000000000000	0.00000000000000000000	0.00000000000000000000	410.00000000000000000000	137.00000000000000000000	4.00000000000000000000	4.00000000000000000000	4.00000000000000000000	4.00000000000000000000	4.00000000000000000000	0.00000000000000000000	4.00000000000000000000	4.00000000000000000000	0.00000000000000000000	4.00000000000000000000	4.00000000000000000000	4.00000000000000000000	4.00000000000000000000	4.00000000000000000000	4.00000000000000000000	4.00000000000000000000
46.00000000000000000000	0.00000000000000000000	4168.20507812500000000000	4174.87158203125000000000	4167.17919921875000000000	4161.53857421875000000000	4203.07666015625000000000	4164.10253906250000000000	4166.15380859375000000000	4171.79492187500000000000	4167.69238281250000000000	4181.02539062500000000000	4180.51269531250000000000	4162.05126953125000000000	4172.30761718750000000000	4147.17919921875000000000	0.00000000000000000000	10246.00000000000000000000	10227.00000000000000000000	0.00000000000000000000	0.00000000000000000000	0.00000000000000000000	410.00000000000000000000	145.00000000000000000000	4.00000000000000000000	4.00000000000000000000	4.00000000000000000000	4.00000000000000000000	4.00000000000000000000	0.00000000000000000000	4.00000000000000000000	4.00000000000000000000	0.00000000000000000000	4.00000000000000000000	4.00000000000000000000	4.00000000000000000000	4.00000000000000000000	4.00000000000000000000	4.00000000000000000000	4.00000000000000000000
47.00000000000000000000	0.00000000000000000000	4168.71777343750000000000	4172.30761718750000000000	4164.61523437500000000000	4158.46142578125000000000	4192.82031250000000000000	4169.23046875000000000000	4166.66650390625000000000	4169.23046875000000000000	4165.12792968750000000000	4177.94873046875000000000	4175.89746093750000000000	4158.46142578125000000000	4170.76904296875000000000	4145.12792968750000000000	0.00000000000000000000	10246.00000000000000000000	10225.00000000000000000000	0.00000000000000000000	0.00000000000000000000	0.00000000000000000000	410.00000000000000000000	154.00000000000000000000	4.00000000000000000000	4.00000000000000000000	4.00000000000000000000	4.00000000000000000000	4.00000000000000000000	0.00000000000000000000	4.00000000000000000000	4.00000000000000000000	0.00000000000000000000	4.00000000000000000000	4.00000000000000000000	4.00000000000000000000	4.00000000000000000000	4.00000000000000000000	4.00000000000000000000	4.00000000000000000000
48.00000000000000000000	0.00000000000000000000	4174.87158203125000000000	4168.71777343750000000000	4168.71777343750000000000	4156.41015625000000000000	4189.23046875000000000000	4168.71777343750000000000	4167.69238281250000000000	4163.58984375000000000000	4167.17919921875000000000	4176.41015625000000000000	4174.35888671875000000000	4160.51269531250000000000	4168.71777343750000000000	4147.17919921875000000000	0.00000000000000000000	10246.00000000000000000000	10225.00000000000000000000	0.00000000000000000000	0.00000000000000000000	0.00000000000000000000	410.00000000000000000000	161.00000000000000000000	4.00000000000000000000	4.00000000000000000000	4.00000000000000000000	4.00000000000000000000	4.00000000000000000000	0.00000000000000000000	4.00000000000000000000	4.00000000000000000000	0.00000000000000000000	4.00000000000000000000	4.00000000000000000000	4.00000000000000000000	4.00000000000000000000	4.00000000000000000000	4.00000000000000000000	4.00000000000000000000
49.00000000000000000000	0.00000000000000000000	4172.30761718750000000000	4175.38427734375000000000	4163.58984375000000000000	4165.64111328125000000000	4197.94873046875000000000	4160.00000000000000000000	4160.00000000000000000000	4172.82031250000000000000	4166.66650390625000000000	4187.69238281250000000000	4185.12792968750000000000	4162.05126953125000000000	4181.02539062500000000000	4146.15380859375000000000	0.00000000000000000000	10246.00000000000000000000	10227.00000000000000000000	0.00000000000000000000	0.00000000000000000000	0.00000000000000000000	410.00000000000000000000	168.00000000000000000000	4.00000000000000000000	4.00000000000000000000	4.00000000000000000000	4.00000000000000000000	4.00000000000000000000	0.00000000000000000000	4.00000000000000000000	4.00000000000000000000	0.00000000000000000000	4.00000000000000000000	4.00000000000000000000	4.00000000000000000000	4.00000000000000000000	4.00000000000000000000	4.00000000000000000000	4.00000000000000000000
50.00000000000000000000	0.00000000000000000000	4175.38427734375000000000	4164.10253906250000000000	4168.71777343750000000000	4155.89746093750000000000	4181.53857421875000000000	4171.28173828125000000000	4166.66650390625000000000	4164.10253906250000000000	4169.23046875000000000000	4171.28173828125000000000	4173.33300781250000000000	4162.05126953125000000000	4171.79492187500000000000	4142.05126953125000000000	0.00000000000000000000	10246.00000000000000000000	10227.00000000000000000000	0.00000000000000000000	0.00000000000000000000	0.00000000000000000000	410.00000000000000000000	176.00000000000000000000	4.00000000000000000000	4.00000000000000000000	4.00000000000000000000	4.00000000000000000000	4.00000000000000000000	0.00000000000000000000	4.00000000000000000000	4.00000000000000000000	0.00000000000000000000	4.00000000000000000000	4.00000000000000000000	4.00000000000000000000	4.00000000000000000000	4.00000000000000000000	4.00000000000000000000	4.00000000000000000000
51.00000000000000000000	0.00000000000000000000	4163.07666015625000000000	4162.05126953125000000000	4159.48730468750000000000	4152.30761718750000000000	4180.51269531250000000000	4166.15380859375000000000	4163.07666015625000000000	4164.61523437500000000000	4170.25634765625000000000	4167.17919921875000000000	4170.76904296875000000000	4156.41015625000000000000	4169.23046875000000000000	4140.51269531250000000000	0.00000000000000000000	10248.00000000000000000000	10229.00000000000000000000	0.00000000000000000000	0.00000000000000000000	0.00000000000000000000	410.00000000000000000000	183.00000000000000000000	4.00000000000000000000	4.00000000000000000000	4.00000000000000000000	4.00000000000000000000	4.00000000000000000000	0.00000000000000000000	4.00000000000000000000	4.00000000000000000000	0.00000000000000000000	4.00000000000000000000	4.00000000000000000000	4.00000000000000000000	4.00000000000000000000	4.00000000000000000000	4.00000000000000000000	4.00000000000000000000
52.00000000000000000000	0.00000000000000000000	4162.05126953125000000000	4158.97412109375000000000	4157.94873046875000000000	4149.74365234375000000000	4181.53857421875000000000	4167.17919921875000000000	4164.61523437500000000000	4164.61523437500000000000	4166.15380859375000000000	4170.76904296875000000000	4171.28173828125000000000	4154.35888671875000000000	4170.25634765625000000000	4135.89746093750000000000	0.00000000000000000000	10248.00000000000000000000	10229.00000000000000000000	0.00000000000000000000	0.00000000000000000000	0.00000000000000000000	410.00000000000000000000	190.00000000000000000000	4.00000000000000000000	4.00000000000000000000	4.00000000000000000000	4.00000000000000000000	4.00000000000000000000	0.00000000000000000000	4.00000000000000000000	4.00000000000000000000	0.00000000000000000000	4.00000000000000000000	4.00000000000000000000	4.00000000000000000000	4.00000000000000000000	4.00000000000000000000	4.00000000000000000000	4.00000000000000000000
53.00000000000000000000	0.00000000000000000000	4169.23046875000000000000	4153.84619140625000000000	4163.07666015625000000000	4145.12792968750000000000	4172.82031250000000000000	4172.30761718750000000000	4166.66650390625000000000	4160.51269531250000000000	4166.15380859375000000000	4166.15380859375000000000	4166.66650390625000000000	4154.87158203125000000000	4167.17919921875000000000	4132.30761718750000000000	0.00000000000000000000	10247.00000000000000000000	10230.00000000000000000000	0.00000000000000000000	0.00000000000000000000	0.00000000000000000000	410.00000000000000000000	199.00000000000000000000	4.00000000000000000000	4.00000000000000000000	4.00000000000000000000	4.00000000000000000000	4.00000000000000000000	0.00000000000000000000	4.00000000000000000000	4.00000000000000000000	0.00000000000000000000	4.00000000000000000000	4.00000000000000000000	4.00000000000000000000	4.00000000000000000000	4.00000000000000000000	4.00000000000000000000	4.00000000000000000000
54.00000000000000000000	0.00000000000000000000	4160.51269531250000000000	4159.48730468750000000000	4156.41015625000000000000	4149.74365234375000000000	4180.00000000000000000000	4164.10253906250000000000	4162.05126953125000000000	4171.79492187500000000000	4166.66650390625000000000	4176.92285156250000000000	4172.82031250000000000000	4152.82031250000000000000	4171.79492187500000000000	4135.38427734375000000000	0.00000000000000000000	10247.00000000000000000000	10230.00000000000000000000	0.00000000000000000000	0.00000000000000000000	0.00000000000000000000	410.00000000000000000000	206.00000000000000000000	4.00000000000000000000	4.00000000000000000000	4.00000000000000000000	4.00000000000000000000	4.00000000000000000000	0.00000000000000000000	4.00000000000000000000	4.00000000000000000000	0.00000000000000000000	4.00000000000000000000	4.00000000000000000000	4.00000000000000000000	4.00000000000000000000	4.00000000000000000000	4.00000000000000000000	4.00000000000000000000
55.00000000000000000000	0.00000000000000000000	4167.69238281250000000000	4155.89746093750000000000	4165.12792968750000000000	4141.53857421875000000000	4174.35888671875000000000	4168.20507812500000000000	4170.76904296875000000000	4170.76904296875000000000	4167.17919921875000000000	4177.94873046875000000000	4168.71777343750000000000	4154.87158203125000000000	4165.12792968750000000000	4136.41015625000000000000	0.00000000000000000000	10246.00000000000000000000	10233.00000000000000000000	0.00000000000000000000	0.00000000000000000000	0.00000000000000000000	410.00000000000000000000	215.00000000000000000000	4.00000000000000000000	4.00000000000000000000	4.00000000000000000000	4.00000000000000000000	4.00000000000000000000	0.00000000000000000000	4.00000000000000000000	4.00000000000000000000	0.00000000000000000000	4.00000000000000000000	4.00000000000000000000	4.00000000000000000000	4.00000000000000000000	4.00000000000000000000	4.00000000000000000000	4.00000000000000000000
56.00000000000000000000	0.00000000000000000000	4166.66650390625000000000	4160.51269531250000000000	4161.53857421875000000000	4145.12792968750000000000	4172.82031250000000000000	4161.53857421875000000000	4164.10253906250000000000	4177.43603515625000000000	4167.17919921875000000000	4181.02539062500000000000	4173.33300781250000000000	4156.41015625000000000000	4171.28173828125000000000	4137.94873046875000000000	0.00000000000000000000	10246.00000000000000000000	10233.00000000000000000000	0.00000000000000000000	0.00000000000000000000	0.00000000000000000000	410.00000000000000000000	222.00000000000000000000	4.00000000000000000000	4.00000000000000000000	4.00000000000000000000	4.00000000000000000000	4.00000000000000000000	0.00000000000000000000	4.00000000000000000000	4.00000000000000000000	0.00000000000000000000	4.00000000000000000000	4.00000000000000000000	4.00000000000000000000	4.00000000000000000000	4.00000000000000000000	4.00000000000000000000	4.00000000000000000000
57.00000000000000000000	0.00000000000000000000	4163.58984375000000000000	4163.58984375000000000000	4158.46142578125000000000	4156.41015625000000000000	4177.43603515625000000000	4164.10253906250000000000	4162.05126953125000000000	4175.38427734375000000000	4164.61523437500000000000	4175.38427734375000000000	4175.89746093750000000000	4161.53857421875000000000	4172.82031250000000000000	4142.56396484375000000000	0.00000000000000000000	10247.00000000000000000000	10232.00000000000000000000	0.00000000000000000000	0.00000000000000000000	0.00000000000000000000	410.00000000000000000000	230.00000000000000000000	4.00000000000000000000	4.00000000000000000000	4.00000000000000000000	4.00000000000000000000	4.00000000000000000000	0.00000000000000000000	4.00000000000000000000	4.00000000000000000000	0.00000000000000000000	4.00000000000000000000	4.00000000000000000000	4.00000000000000000000	4.00000000000000000000	4.00000000000000000000	4.00000000000000000000	4.00000000000000000000
58.00000000000000000000	0.00000000000000000000	4171.28173828125000000000	4166.66650390625000000000	4165.12792968750000000000	4162.05126953125000000000	4183.07666015625000000000	4169.23046875000000000000	4168.20507812500000000000	4167.69238281250000000000	4162.56396484375000000000	4169.74365234375000000000	4173.84619140625000000000	4164.10253906250000000000	4173.33300781250000000000	4149.23046875000000000000	0.00000000000000000000	10247.00000000000000000000	10232.00000000000000000000	0.00000000000000000000	0.00000000000000000000	0.00000000000000000000	410.00000000000000000000	238.00000000000000000000	4.00000000000000000000	4.00000000000000000000	4.00000000000000000000	4.00000000000000000000	4.00000000000000000000	0.00000000000000000000	4.00000000000000000000	4.00000000000000000000	0.00000000000000000000	4.00000000000000000000	4.00000000000000000000	4.00000000000000000000	4.00000000000000000000	4.00000000000000000000	4.00000000000000000000	4.00000000000000000000
59.00000000000000000000	0.00000000000000000000	4167.17919921875000000000	4176.41015625000000000000	4156.92285156250000000000	4170.76904296875000000000	4193.84619140625000000000	4160.00000000000000000000	4163.58984375000000000000	4186.15380859375000000000	4164.61523437500000000000	4185.64111328125000000000	4188.71777343750000000000	4161.02539062500000000000	4190.76904296875000000000	4155.89746093750000000000	0.00000000000000000000	10248.00000000000000000000	10231.00000000000000000000	0.00000000000000000000	0.00000000000000000000	0.00000000000000000000	410.00000000000000000000	246.00000000000000000000	4.00000000000000000000	4.00000000000000000000	4.00000000000000000000	4.00000000000000000000	4.00000000000000000000	0.00000000000000000000	4.00000000000000000000	4.00000000000000000000	0.00000000000000000000	4.00000000000000000000	4.00000000000000000000	4.00000000000000000000	4.00000000000000000000	4.00000000000000000000	4.00000000000000000000	4.00000000000000000000
60.00000000000000000000	0.00000000000000000000	4171.28173828125000000000	4165.12792968750000000000	4160.00000000000000000000	4164.61523437500000000000	4177.43603515625000000000	4170.76904296875000000000	4170.25634765625000000000	4183.07666015625000000000	4168.71777343750000000000	4171.79492187500000000000	4181.02539062500000000000	4160.51269531250000000000	4176.92285156250000000000	4154.35888671875000000000	0.00000000000000000000	10248.00000000000000000000	10231.00000000000000000000	0.00000000000000000000	0.00000000000000000000	0.00000000000000000000	410.00000000000000000000	254.00000000000000000000	4.00000000000000000000	4.00000000000000000000	4.00000000000000000000	4.00000000000000000000	4.00000000000000000000	0.00000000000000000000	4.00000000000000000000	4.00000000000000000000	0.00000000000000000000	4.00000000000000000000	4.00000000000000000000	4.00000000000000000000	4.00000000000000000000	4.00000000000000000000	4.00000000000000000000	4.00000000000000000000
61.00000000000000000000	0.00000000000000000000	4165.64111328125000000000	4161.02539062500000000000	4153.33300781250000000000	4163.07666015625000000000	4168.71777343750000000000	4168.20507812500000000000	4164.61523437500000000000	4171.79492187500000000000	4165.64111328125000000000	4164.10253906250000000000	4171.79492187500000000000	4155.89746093750000000000	4165.64111328125000000000	4153.33300781250000000000	0.00000000000000000000	10249.00000000000000000000	10230.00000000000000000000	0.00000000000000000000	0.00000000000000000000	0.00000000000000000000	410.00000000000000000000	262.00000000000000000000	4.00000000000000000000	4.00000000000000000000	4.00000000000000000000	4.00000000000000000000	4.00000000000000000000	0.00000000000000000000	4.00000000000000000000	4.00000000000000000000	0.00000000000000000000	4.00000000000000000000	4.00000000000000000000	4.00000000000000000000	4.00000000000000000000	4.00000000000000000000	4.00000000000000000000	4.00000000000000000000
62.00000000000000000000	0.00000000000000000000	4161.53857421875000000000	4160.51269531250000000000	4148.20507812500000000000	4166.66650390625000000000	4166.15380859375000000000	4163.07666015625000000000	4159.48730468750000000000	4172.30761718750000000000	4164.10253906250000000000	4171.79492187500000000000	4172.82031250000000000000	4153.84619140625000000000	4168.71777343750000000000	4156.92285156250000000000	0.00000000000000000000	10249.00000000000000000000	10230.00000000000000000000	0.00000000000000000000	0.00000000000000000000	0.00000000000000000000	410.00000000000000000000	270.00000000000000000000	4.00000000000000000000	4.00000000000000000000	4.00000000000000000000	4.00000000000000000000	4.00000000000000000000	0.00000000000000000000	4.00000000000000000000	4.00000000000000000000	0.00000000000000000000	4.00000000000000000000	4.00000000000000000000	4.00000000000000000000	4.00000000000000000000	4.00000000000000000000	4.00000000000000000000	4.00000000000000000000
63.00000000000000000000	0.00000000000000000000	4168.71777343750000000000	4154.35888671875000000000	4155.38427734375000000000	4165.12792968750000000000	4157.43603515625000000000	4165.12792968750000000000	4165.12792968750000000000	4168.71777343750000000000	4168.20507812500000000000	4164.61523437500000000000	4164.61523437500000000000	4157.94873046875000000000	4164.10253906250000000000	4151.79492187500000000000	0.00000000000000000000	10250.00000000000000000000	10227.00000000000000000000	0.00000000000000000000	0.00000000000000000000	0.00000000000000000000	410.00000000000000000000	278.00000000000000000000	4.00000000000000000000	4.00000000000000000000	4.00000000000000000000	4.00000000000000000000	4.00000000000000000000	0.00000000000000000000	4.00000000000000000000	4.00000000000000000000	0.00000000000000000000	4.00000000000000000000	4.00000000000000000000	4.00000000000000000000	4.00000000000000000000	4.00000000000000000000	4.00000000000000000000	4.00000000000000000000
64.00000000000000000000	0.00000000000000000000	4158.97412109375000000000	4164.10253906250000000000	4146.15380859375000000000	4168.20507812500000000000	4172.30761718750000000000	4157.94873046875000000000	4160.51269531250000000000	4171.28173828125000000000	4166.66650390625000000000	4168.20507812500000000000	4168.71777343750000000000	4154.87158203125000000000	4171.28173828125000000000	4146.66650390625000000000	1737.00000000000000000000	10250.00000000000000000000	10227.00000000000000000000	0.00000000000000000000	0.00000000000000000000	0.00000000000000000000	410.00000000000000000000	286.00000000000000000000	4.00000000000000000000	4.00000000000000000000	4.00000000000000000000	4.00000000000000000000	4.00000000000000000000	0.00000000000000000000	4.00000000000000000000	4.00000000000000000000	0.00000000000000000000	4.00000000000000000000	4.00000000000000000000	4.00000000000000000000	4.00000000000000000000	4.00000000000000000000	4.00000000000000000000	4.00000000000000000000
65.00000000000000000000	0.00000000000000000000	4158.46142578125000000000	4161.02539062500000000000	4148.71777343750000000000	4159.48730468750000000000	4167.69238281250000000000	4168.20507812500000000000	4167.17919921875000000000	4160.51269531250000000000	4163.07666015625000000000	4159.48730468750000000000	4164.61523437500000000000	4151.28173828125000000000	4165.12792968750000000000	4151.28173828125000000000	3199.00000000000000000000	10249.00000000000000000000	10227.00000000000000000000	0.00000000000000000000	0.00000000000000000000	0.00000000000000000000	410.00000000000000000000	294.00000000000000000000	4.00000000000000000000	4.00000000000000000000	4.00000000000000000000	4.00000000000000000000	4.00000000000000000000	0.00000000000000000000	4.00000000000000000000	4.00000000000000000000	0.00000000000000000000	4.00000000000000000000	4.00000000000000000000	4.00000000000000000000	4.00000000000000000000	4.00000000000000000000	4.00000000000000000000	4.00000000000000000000
66.00000000000000000000	0.00000000000000000000	4158.46142578125000000000	4159.48730468750000000000	4145.64111328125000000000	4163.07666015625000000000	4162.05126953125000000000	4165.64111328125000000000	4165.64111328125000000000	4160.51269531250000000000	4163.58984375000000000000	4159.48730468750000000000	4165.64111328125000000000	4151.79492187500000000000	4163.07666015625000000000	4149.74365234375000000000	1577.00000000000000000000	10249.00000000000000000000	10227.00000000000000000000	0.00000000000000000000	0.00000000000000000000	0.00000000000000000000	410.00000000000000000000	302.00000000000000000000	4.00000000000000000000	4.00000000000000000000	4.00000000000000000000	4.00000000000000000000	4.00000000000000000000	0.00000000000000000000	4.00000000000000000000	4.00000000000000000000	0.00000000000000000000	4.00000000000000000000	4.00000000000000000000	4.00000000000000000000	4.00000000000000000000	4.00000000000000000000	4.00000000000000000000	4.00000000000000000000
67.00000000000000000000	0.00000000000000000000	4157.43603515625000000000	4163.58984375000000000000	4140.51269531250000000000	4171.28173828125000000000	4163.58984375000000000000	4163.07666015625000000000	4164.10253906250000000000	4165.64111328125000000000	4165.12792968750000000000	4166.66650390625000000000	4166.15380859375000000000	4150.76904296875000000000	4164.61523437500000000000	4146.66650390625000000000	3246.00000000000000000000	10249.00000000000000000000	10227.00000000000000000000	0.00000000000000000000	0.00000000000000000000	0.00000000000000000000	410.00000000000000000000	310.00000000000000000000	4.00000000000000000000	4.00000000000000000000	4.00000000000000000000	4.00000000000000000000	4.00000000000000000000	0.00000000000000000000	4.00000000000000000000	4.00000000000000000000	0.00000000000000000000	4.00000000000000000000	4.00000000000000000000	4.00000000000000000000	4.00000000000000000000	4.00000000000000000000	4.00000000000000000000	4.00000000000000000000
68.00000000000000000000	0.00000000000000000000	4162.05126953125000000000	4154.35888671875000000000	4146.15380859375000000000	4162.05126953125000000000	4151.28173828125000000000	4172.30761718750000000000	4170.25634765625000000000	4152.82031250000000000000	4166.15380859375000000000	4149.74365234375000000000	4149.23046875000000000000	4146.15380859375000000000	4146.66650390625000000000	4145.12792968750000000000	3543.00000000000000000000	10249.00000000000000000000	10227.00000000000000000000	0.00000000000000000000	0.00000000000000000000	0.00000000000000000000	410.00000000000000000000	318.00000000000000000000	4.00000000000000000000	4.00000000000000000000	4.00000000000000000000	4.00000000000000000000	4.00000000000000000000	0.00000000000000000000	4.00000000000000000000	4.00000000000000000000	0.00000000000000000000	4.00000000000000000000	4.00000000000000000000	4.00000000000000000000	4.00000000000000000000	4.00000000000000000000	4.00000000000000000000	4.00000000000000000000
69.00000000000000000000	0.00000000000000000000	4151.79492187500000000000	4157.43603515625000000000	4138.97412109375000000000	4170.25634765625000000000	4160.51269531250000000000	4162.56396484375000000000	4159.48730468750000000000	4158.97412109375000000000	4166.15380859375000000000	4152.82031250000000000000	4155.89746093750000000000	4140.00000000000000000000	4150.76904296875000000000	4146.15380859375000000000	0.00000000000000000000	10247.00000000000000000000	10228.00000000000000000000	0.00000000000000000000	0.00000000000000000000	0.00000000000000000000	410.00000000000000000000	326.00000000000000000000	4.00000000000000000000	4.00000000000000000000	4.00000000000000000000	4.00000000000000000000	4.00000000000000000000	0.00000000000000000000	4.00000000000000000000	4.00000000000000000000	0.00000000000000000000	4.00000000000000000000	4.00000000000000000000	4.00000000000000000000	4.00000000000000000000	4.00000000000000000000	4.00000000000000000000	4.00000000000000000000
70.00000000000000000000	0.00000000000000000000	4157.43603515625000000000	4154.35888671875000000000	4146.15380859375000000000	4172.82031250000000000000	4156.92285156250000000000	4165.12792968750000000000	4162.56396484375000000000	4159.48730468750000000000	4163.58984375000000000000	4156.92285156250000000000	4158.46142578125000000000	4145.12792968750000000000	4153.33300781250000000000	4149.74365234375000000000	481.00000000000000000000	10247.00000000000000000000	10228.00000000000000000000	0.00000000000000000000	0.00000000000000000000	0.00000000000000000000	410.00000000000000000000	334.00000000000000000000	4.00000000000000000000	4.00000000000000000000	4.00000000000000000000	4.00000000000000000000	4.00000000000000000000	0.00000000000000000000	4.00000000000000000000	4.00000000000000000000	0.00000000000000000000	4.00000000000000000000	4.00000000000000000000	4.00000000000000000000	4.00000000000000000000	4.00000000000000000000	4.00000000000000000000	4.00000000000000000000
71.00000000000000000000	0.00000000000000000000	4159.48730468750000000000	4153.84619140625000000000	4147.69238281250000000000	4170.25634765625000000000	4149.74365234375000000000	4162.56396484375000000000	4163.07666015625000000000	4155.38427734375000000000	4164.61523437500000000000	4148.71777343750000000000	4154.35888671875000000000	4148.71777343750000000000	4151.28173828125000000000	4147.17919921875000000000	3307.00000000000000000000	10247.00000000000000000000	10229.00000000000000000000	0.00000000000000000000	0.00000000000000000000	0.00000000000000000000	410.00000000000000000000	342.00000000000000000000	4.00000000000000000000	4.00000000000000000000	4.00000000000000000000	4.00000000000000000000	4.00000000000000000000	0.00000000000000000000	4.00000000000000000000	4.00000000000000000000	0.00000000000000000000	4.00000000000000000000	4.00000000000000000000	4.00000000000000000000	4.00000000000000000000	4.00000000000000000000	4.00000000000000000000	4.00000000000000000000
72.00000000000000000000	0.00000000000000000000	4152.30761718750000000000	4156.92285156250000000000	4139.48730468750000000000	4170.76904296875000000000	4154.87158203125000000000	4162.56396484375000000000	4159.48730468750000000000	4153.84619140625000000000	4171.79492187500000000000	4144.61523437500000000000	4154.35888671875000000000	4144.10253906250000000000	4153.33300781250000000000	4143.07666015625000000000	0.00000000000000000000	10247.00000000000000000000	10229.00000000000000000000	0.00000000000000000000	0.00000000000000000000	0.00000000000000000000	410.00000000000000000000	350.00000000000000000000	4.00000000000000000000	4.00000000000000000000	4.00000000000000000000	4.00000000000000000000	4.00000000000000000000	0.00000000000000000000	4.00000000000000000000	4.00000000000000000000	0.00000000000000000000	4.00000000000000000000	4.00000000000000000000	4.00000000000000000000	4.00000000000000000000	4.00000000000000000000	4.00000000000000000000	4.00000000000000000000
73.00000000000000000000	0.00000000000000000000	4161.53857421875000000000	4148.20507812500000000000	4146.15380859375000000000	4162.05126953125000000000	4145.12792968750000000000	4174.35888671875000000000	4165.64111328125000000000	4143.07666015625000000000	4170.76904296875000000000	4143.58984375000000000000	4147.69238281250000000000	4143.07666015625000000000	4148.71777343750000000000	4144.10253906250000000000	3546.00000000000000000000	10246.00000000000000000000	10230.00000000000000000000	0.00000000000000000000	0.00000000000000000000	0.00000000000000000000	410.00000000000000000000	357.00000000000000000000	4.00000000000000000000	4.00000000000000000000	4.00000000000000000000	4.00000000000000000000	4.00000000000000000000	0.00000000000000000000	4.00000000000000000000	4.00000000000000000000	0.00000000000000000000	4.00000000000000000000	4.00000000000000000000	4.00000000000000000000	4.00000000000000000000	4.00000000000000000000	4.00000000000000000000	4.00000000000000000000
74.00000000000000000000	0.00000000000000000000	4159.48730468750000000000	4157.43603515625000000000	4143.07666015625000000000	4168.71777343750000000000	4150.25634765625000000000	4165.12792968750000000000	4160.51269531250000000000	4160.00000000000000000000	4165.12792968750000000000	4157.94873046875000000000	4163.58984375000000000000	4145.12792968750000000000	4163.58984375000000000000	4149.74365234375000000000	3429.00000000000000000000	10246.00000000000000000000	10230.00000000000000000000	0.00000000000000000000	0.00000000000000000000	0.00000000000000000000	410.00000000000000000000	365.00000000000000000000	4.00000000000000000000	4.00000000000000000000	4.00000000000000000000	4.00000000000000000000	4.00000000000000000000	0.00000000000000000000	4.00000000000000000000	4.00000000000000000000	0.00000000000000000000	4.00000000000000000000	4.00000000000000000000	4.00000000000000000000	4.00000000000000000000	4.00000000000000000000	4.00000000000000000000	4.00000000000000000000
75.00000000000000000000	0.00000000000000000000	4160.00000000000000000000	4155.89746093750000000000	4147.69238281250000000000	4167.17919921875000000000	4146.66650390625000000000	4169.74365234375000000000	4165.64111328125000000000	4164.61523437500000000000	4168.20507812500000000000	4152.30761718750000000000	4161.53857421875000000000	4145.12792968750000000000	4160.51269531250000000000	4151.79492187500000000000	1683.00000000000000000000	10246.00000000000000000000	10231.00000000000000000000	0.00000000000000000000	0.00000000000000000000	0.00000000000000000000	410.00000000000000000000	373.00000000000000000000	4.00000000000000000000	4.00000000000000000000	4.00000000000000000000	4.00000000000000000000	4.00000000000000000000	0.00000000000000000000	4.00000000000000000000	4.00000000000000000000	0.00000000000000000000	4.00000000000000000000	4.00000000000000000000	4.00000000000000000000	4.00000000000000000000	4.00000000000000000000	4.00000000000000000000	4.00000000000000000000
76.00000000000000000000	0.00000000000000000000	4156.41015625000000000000	4144.10253906250000000000	4145.64111328125000000000	4158.46142578125000000000	4137.94873046875000000000	4170.76904296875000000000	4162.56396484375000000000	4148.71777343750000000000	4170.25634765625000000000	4142.05126953125000000000	4146.15380859375000000000	4138.97412109375000000000	4145.64111328125000000000	4147.17919921875000000000	3265.00000000000000000000	10246.00000000000000000000	10231.00000000000000000000	0.00000000000000000000	0.00000000000000000000	0.00000000000000000000	410.00000000000000000000	380.00000000000000000000	4.00000000000000000000	4.00000000000000000000	4.00000000000000000000	4.00000000000000000000	4.00000000000000000000	0.00000000000000000000	4.00000000000000000000	4.00000000000000000000	0.00000000000000000000	4.00000000000000000000	4.00000000000000000000	4.00000000000000000000	4.00000000000000000000	4.00000000000000000000	4.00000000000000000000	4.00000000000000000000
77.00000000000000000000	0.00000000000000000000	4148.71777343750000000000	4148.20507812500000000000	4138.97412109375000000000	4162.05126953125000000000	4142.56396484375000000000	4160.51269531250000000000	4152.30761718750000000000	4146.15380859375000000000	4166.66650390625000000000	4149.23046875000000000000	4148.71777343750000000000	4137.94873046875000000000	4150.25634765625000000000	4142.05126953125000000000	1647.00000000000000000000	10245.00000000000000000000	10230.00000000000000000000	0.00000000000000000000	0.00000000000000000000	0.00000000000000000000	410.00000000000000000000	389.00000000000000000000	4.00000000000000000000	4.00000000000000000000	4.00000000000000000000	4.00000000000000000000	4.00000000000000000000	0.00000000000000000000	4.00000000000000000000	4.00000000000000000000	0.00000000000000000000	4.00000000000000000000	4.00000000000000000000	4.00000000000000000000	4.00000000000000000000	4.00000000000000000000	4.00000000000000000000	4.00000000000000000000
78.00000000000000000000	0.00000000000000000000	4161.53857421875000000000	4150.25634765625000000000	4154.87158203125000000000	4165.64111328125000000000	4141.53857421875000000000	4164.10253906250000000000	4164.10253906250000000000	4144.10253906250000000000	4165.64111328125000000000	4142.05126953125000000000	4151.28173828125000000000	4150.25634765625000000000	4153.84619140625000000000	4147.17919921875000000000	3429.00000000000000000000	10245.00000000000000000000	10230.00000000000000000000	0.00000000000000000000	0.00000000000000000000	0.00000000000000000000	410.00000000000000000000	396.00000000000000000000	4.00000000000000000000	4.00000000000000000000	4.00000000000000000000	4.00000000000000000000	4.00000000000000000000	0.00000000000000000000	4.00000000000000000000	4.00000000000000000000	0.00000000000000000000	4.00000000000000000000	4.00000000000000000000	4.00000000000000000000	4.00000000000000000000	4.00000000000000000000	4.00000000000000000000	4.00000000000000000000
79.00000000000000000000	0.00000000000000000000	4160.00000000000000000000	4155.38427734375000000000	4151.28173828125000000000	4172.30761718750000000000	4150.76904296875000000000	4157.94873046875000000000	4162.05126953125000000000	4151.79492187500000000000	4166.66650390625000000000	4148.71777343750000000000	4162.05126953125000000000	4149.74365234375000000000	4164.10253906250000000000	4153.33300781250000000000	1683.00000000000000000000	10245.00000000000000000000	10230.00000000000000000000	0.00000000000000000000	0.00000000000000000000	0.00000000000000000000	410.00000000000000000000	405.00000000000000000000	4.00000000000000000000	4.00000000000000000000	4.00000000000000000000	4.00000000000000000000	4.00000000000000000000	0.00000000000000000000	4.00000000000000000000	4.00000000000000000000	0.00000000000000000000	4.00000000000000000000	4.00000000000000000000	4.00000000000000000000	4.00000000000000000000	4.00000000000000000000	4.00000000000000000000	4.00000000000000000000
80.00000000000000000000	0.00000000000000000000	4154.87158203125000000000	4145.64111328125000000000	4142.56396484375000000000	4161.02539062500000000000	4138.97412109375000000000	4167.17919921875000000000	4161.02539062500000000000	4142.56396484375000000000	4169.74365234375000000000	4142.56396484375000000000	4151.28173828125000000000	4139.48730468750000000000	4153.84619140625000000000	4141.53857421875000000000	3265.00000000000000000000	10245.00000000000000000000	10230.00000000000000000000	0.00000000000000000000	0.00000000000000000000	0.00000000000000000000	410.00000000000000000000	412.00000000000000000000	4.00000000000000000000	4.00000000000000000000	4.00000000000000000000	4.00000000000000000000	4.00000000000000000000	0.00000000000000000000	4.00000000000000000000	4.00000000000000000000	0.00000000000000000000	4.00000000000000000000	4.00000000000000000000	4.00000000000000000000	4.00000000000000000000	4.00000000000000000000	4.00000000000000000000	4.00000000000000000000
81.00000000000000000000	0.00000000000000000000	4152.30761718750000000000	4140.00000000000000000000	4142.05126953125000000000	4153.84619140625000000000	4125.12792968750000000000	4171.79492187500000000000	4159.48730468750000000000	4129.74365234375000000000	4169.74365234375000000000	4125.64111328125000000000	4136.92285156250000000000	4134.35888671875000000000	4140.51269531250000000000	4133.84619140625000000000	1647.00000000000000000000	10247.00000000000000000000	10228.00000000000000000000	0.00000000000000000000	0.00000000000000000000	0.00000000000000000000	410.00000000000000000000	420.00000000000000000000	4.00000000000000000000	4.00000000000000000000	4.00000000000000000000	4.00000000000000000000	4.00000000000000000000	0.00000000000000000000	4.00000000000000000000	4.00000000000000000000	0.00000000000000000000	4.00000000000000000000	4.00000000000000000000	4.00000000000000000000	4.00000000000000000000	4.00000000000000000000	4.00000000000000000000	4.00000000000000000000
82.00000000000000000000	0.00000000000000000000	4145.12792968750000000000	4146.15380859375000000000	4136.92285156250000000000	4163.07666015625000000000	4134.87158203125000000000	4163.58984375000000000000	4153.33300781250000000000	4136.41015625000000000000	4166.15380859375000000000	4133.84619140625000000000	4143.07666015625000000000	4134.35888671875000000000	4145.64111328125000000000	4142.05126953125000000000	3429.00000000000000000000	10247.00000000000000000000	10228.00000000000000000000	0.00000000000000000000	0.00000000000000000000	0.00000000000000000000	410.00000000000000000000	428.00000000000000000000	4.00000000000000000000	4.00000000000000000000	4.00000000000000000000	4.00000000000000000000	4.00000000000000000000	0.00000000000000000000	4.00000000000000000000	4.00000000000000000000	0.00000000000000000000	4.00000000000000000000	4.00000000000000000000	4.00000000000000000000	4.00000000000000000000	4.00000000000000000000	4.00000000000000000000	4.00000000000000000000
83.00000000000000000000	0.00000000000000000000	4151.28173828125000000000	4138.46142578125000000000	4144.10253906250000000000	4152.82031250000000000000	4132.30761718750000000000	4172.82031250000000000000	4161.02539062500000000000	4129.74365234375000000000	4167.69238281250000000000	4127.69238281250000000000	4134.35888671875000000000	4135.38427734375000000000	4133.84619140625000000000	4142.05126953125000000000	1683.00000000000000000000	10247.00000000000000000000	10227.00000000000000000000	0.00000000000000000000	0.00000000000000000000	0.00000000000000000000	410.00000000000000000000	436.00000000000000000000	4.00000000000000000000	4.00000000000000000000	4.00000000000000000000	4.00000000000000000000	4.00000000000000000000	0.00000000000000000000	4.00000000000000000000	4.00000000000000000000	0.00000000000000000000	4.00000000000000000000	4.00000000000000000000	4.00000000000000000000	4.00000000000000000000	4.00000000000000000000	4.00000000000000000000	4.00000000000000000000
84.00000000000000000000	0.00000000000000000000	4147.17919921875000000000	4142.56396484375000000000	4138.97412109375000000000	4151.79492187500000000000	4138.46142578125000000000	4165.64111328125000000000	4156.92285156250000000000	4133.84619140625000000000	4167.69238281250000000000	4131.28173828125000000000	4137.94873046875000000000	4133.33300781250000000000	4137.43603515625000000000	4138.97412109375000000000	3265.00000000000000000000	10247.00000000000000000000	10227.00000000000000000000	0.00000000000000000000	0.00000000000000000000	0.00000000000000000000	410.00000000000000000000	443.00000000000000000000	4.00000000000000000000	4.00000000000000000000	4.00000000000000000000	4.00000000000000000000	4.00000000000000000000	0.00000000000000000000	4.00000000000000000000	4.00000000000000000000	0.00000000000000000000	4.00000000000000000000	4.00000000000000000000	4.00000000000000000000	4.00000000000000000000	4.00000000000000000000	4.00000000000000000000	4.00000000000000000000
85.00000000000000000000	0.00000000000000000000	4145.12792968750000000000	4140.00000000000000000000	4140.00000000000000000000	4154.35888671875000000000	4130.25634765625000000000	4165.12792968750000000000	4158.46142578125000000000	4133.33300781250000000000	4164.61523437500000000000	4129.74365234375000000000	4137.43603515625000000000	4134.87158203125000000000	4138.46142578125000000000	4138.46142578125000000000	1647.00000000000000000000	10246.00000000000000000000	10228.00000000000000000000	0.00000000000000000000	0.00000000000000000000	0.00000000000000000000	410.00000000000000000000	451.00000000000000000000	4.00000000000000000000	4.00000000000000000000	4.00000000000000000000	4.00000000000000000000	4.00000000000000000000	0.00000000000000000000	4.00000000000000000000	4.00000000000000000000	0.00000000000000000000	4.00000000000000000000	4.00000000000000000000	4.00000000000000000000	4.00000000000000000000	4.00000000000000000000	4.00000000000000000000	4.00000000000000000000
86.00000000000000000000	0.00000000000000000000	4150.25634765625000000000	4133.84619140625000000000	4145.64111328125000000000	4150.25634765625000000000	4118.97412109375000000000	4171.79492187500000000000	4161.53857421875000000000	4126.66650390625000000000	4164.10253906250000000000	4111.28173828125000000000	4124.61523437500000000000	4137.94873046875000000000	4128.71777343750000000000	4135.38427734375000000000	3429.00000000000000000000	10246.00000000000000000000	10228.00000000000000000000	0.00000000000000000000	0.00000000000000000000	0.00000000000000000000	410.00000000000000000000	459.00000000000000000000	4.00000000000000000000	4.00000000000000000000	4.00000000000000000000	4.00000000000000000000	4.00000000000000000000	0.00000000000000000000	4.00000000000000000000	4.00000000000000000000	0.00000000000000000000	4.00000000000000000000	4.00000000000000000000	4.00000000000000000000	4.00000000000000000000	4.00000000000000000000	4.00000000000000000000	4.00000000000000000000
87.00000000000000000000	0.00000000000000000000	4148.71777343750000000000	4146.15380859375000000000	4139.48730468750000000000	4157.43603515625000000000	4137.43603515625000000000	4163.07666015625000000000	4156.92285156250000000000	4144.61523437500000000000	4163.58984375000000000000	4127.69238281250000000000	4137.94873046875000000000	4138.46142578125000000000	4145.64111328125000000000	4137.43603515625000000000	1683.00000000000000000000	10247.00000000000000000000	10228.00000000000000000000	0.00000000000000000000	0.00000000000000000000	0.00000000000000000000	410.00000000000000000000	466.00000000000000000000	4.00000000000000000000	4.00000000000000000000	4.00000000000000000000	4.00000000000000000000	4.00000000000000000000	0.00000000000000000000	4.00000000000000000000	4.00000000000000000000	0.00000000000000000000	4.00000000000000000000	4.00000000000000000000	4.00000000000000000000	4.00000000000000000000	4.00000000000000000000	4.00000000000000000000	4.00000000000000000000
88.00000000000000000000	0.00000000000000000000	4157.43603515625000000000	4144.10253906250000000000	4149.23046875000000000000	4155.38427734375000000000	4134.35888671875000000000	4168.71777343750000000000	4166.66650390625000000000	4148.71777343750000000000	4165.12792968750000000000	4143.58984375000000000000	4144.61523437500000000000	4140.51269531250000000000	4150.76904296875000000000	4146.15380859375000000000	3265.00000000000000000000	10247.00000000000000000000	10228.00000000000000000000	0.00000000000000000000	0.00000000000000000000	0.00000000000000000000	410.00000000000000000000	474.00000000000000000000	4.00000000000000000000	4.00000000000000000000	4.00000000000000000000	4.00000000000000000000	4.00000000000000000000	0.00000000000000000000	4.00000000000000000000	4.00000000000000000000	0.00000000000000000000	4.00000000000000000000	4.00000000000000000000	4.00000000000000000000	4.00000000000000000000	4.00000000000000000000	4.00000000000000000000	4.00000000000000000000
89.00000000000000000000	0.00000000000000000000	4151.28173828125000000000	4143.58984375000000000000	4145.64111328125000000000	4161.02539062500000000000	4131.79492187500000000000	4166.66650390625000000000	4161.02539062500000000000	4148.71777343750000000000	4165.64111328125000000000	4144.10253906250000000000	4143.58984375000000000000	4138.97412109375000000000	4151.28173828125000000000	4145.64111328125000000000	1647.00000000000000000000	10247.00000000000000000000	10227.00000000000000000000	0.00000000000000000000	0.00000000000000000000	0.00000000000000000000	410.00000000000000000000	482.00000000000000000000	4.00000000000000000000	4.00000000000000000000	4.00000000000000000000	4.00000000000000000000	4.00000000000000000000	0.00000000000000000000	4.00000000000000000000	4.00000000000000000000	0.00000000000000000000	4.00000000000000000000	4.00000000000000000000	4.00000000000000000000	4.00000000000000000000	4.00000000000000000000	4.00000000000000000000	4.00000000000000000000
90.00000000000000000000	0.00000000000000000000	4148.20507812500000000000	4141.53857421875000000000	4142.56396484375000000000	4162.56396484375000000000	4132.82031250000000000000	4166.66650390625000000000	4158.97412109375000000000	4141.02539062500000000000	4164.61523437500000000000	4128.71777343750000000000	4136.92285156250000000000	4137.43603515625000000000	4145.12792968750000000000	4137.94873046875000000000	3429.00000000000000000000	10247.00000000000000000000	10227.00000000000000000000	0.00000000000000000000	0.00000000000000000000	0.00000000000000000000	410.00000000000000000000	490.00000000000000000000	4.00000000000000000000	4.00000000000000000000	4.00000000000000000000	4.00000000000000000000	4.00000000000000000000	0.00000000000000000000	4.00000000000000000000	4.00000000000000000000	0.00000000000000000000	4.00000000000000000000	4.00000000000000000000	4.00000000000000000000	4.00000000000000000000	4.00000000000000000000	4.00000000000000000000	4.00000000000000000000
91.00000000000000000000	0.00000000000000000000	4155.89746093750000000000	4135.38427734375000000000	4149.74365234375000000000	4153.84619140625000000000	4128.71777343750000000000	4166.66650390625000000000	4162.56396484375000000000	4127.17919921875000000000	4164.10253906250000000000	4113.33300781250000000000	4128.20507812500000000000	4136.92285156250000000000	4133.33300781250000000000	4138.97412109375000000000	1683.00000000000000000000	10247.00000000000000000000	10228.00000000000000000000	0.00000000000000000000	0.00000000000000000000	0.00000000000000000000	410.00000000000000000000	498.00000000000000000000	4.00000000000000000000	4.00000000000000000000	4.00000000000000000000	4.00000000000000000000	4.00000000000000000000	0.00000000000000000000	4.00000000000000000000	4.00000000000000000000	0.00000000000000000000	4.00000000000000000000	4.00000000000000000000	4.00000000000000000000	4.00000000000000000000	4.00000000000000000000	4.00000000000000000000	4.00000000000000000000
92.00000000000000000000	0.00000000000000000000	4148.71777343750000000000	4144.61523437500000000000	4143.07666015625000000000	4162.56396484375000000000	4140.00000000000000000000	4157.94873046875000000000	4156.41015625000000000000	4141.53857421875000000000	4168.20507812500000000000	4124.61523437500000000000	4138.97412109375000000000	4135.89746093750000000000	4143.07666015625000000000	4143.58984375000000000000	3265.00000000000000000000	10247.00000000000000000000	10228.00000000000000000000	0.00000000000000000000	0.00000000000000000000	0.00000000000000000000	410.00000000000000000000	506.00000000000000000000	4.00000000000000000000	4.00000000000000000000	4.00000000000000000000	4.00000000000000000000	4.00000000000000000000	0.00000000000000000000	4.00000000000000000000	4.00000000000000000000	0.00000000000000000000	4.00000000000000000000	4.00000000000000000000	4.00000000000000000000	4.00000000000000000000	4.00000000000000000000	4.00000000000000000000	4.00000000000000000000
93.00000000000000000000	0.00000000000000000000	4153.84619140625000000000	4145.12792968750000000000	4150.76904296875000000000	4166.15380859375000000000	4133.33300781250000000000	4172.30761718750000000000	4167.17919921875000000000	4147.17919921875000000000	4172.30761718750000000000	4127.17919921875000000000	4139.48730468750000000000	4143.07666015625000000000	4141.53857421875000000000	4145.12792968750000000000	1647.00000000000000000000	10249.00000000000000000000	10228.00000000000000000000	0.00000000000000000000	0.00000000000000000000	0.00000000000000000000	410.00000000000000000000	513.00000000000000000000	4.00000000000000000000	4.00000000000000000000	4.00000000000000000000	4.00000000000000000000	4.00000000000000000000	0.00000000000000000000	4.00000000000000000000	4.00000000000000000000	0.00000000000000000000	4.00000000000000000000	4.00000000000000000000	4.00000000000000000000	4.00000000000000000000	4.00000000000000000000	4.00000000000000000000	4.00000000000000000000
94.00000000000000000000	0.00000000000000000000	4157.43603515625000000000	4152.30761718750000000000	4153.33300781250000000000	4173.84619140625000000000	4135.89746093750000000000	4167.17919921875000000000	4167.17919921875000000000	4151.79492187500000000000	4168.20507812500000000000	4139.48730468750000000000	4147.69238281250000000000	4146.66650390625000000000	4152.82031250000000000000	4150.25634765625000000000	3429.00000000000000000000	10249.00000000000000000000	10228.00000000000000000000	0.00000000000000000000	0.00000000000000000000	0.00000000000000000000	410.00000000000000000000	521.00000000000000000000	4.00000000000000000000	4.00000000000000000000	4.00000000000000000000	4.00000000000000000000	4.00000000000000000000	0.00000000000000000000	4.00000000000000000000	4.00000000000000000000	0.00000000000000000000	4.00000000000000000000	4.00000000000000000000	4.00000000000000000000	4.00000000000000000000	4.00000000000000000000	4.00000000000000000000	4.00000000000000000000
95.00000000000000000000	0.00000000000000000000	4161.02539062500000000000	4160.51269531250000000000	4153.33300781250000000000	4180.00000000000000000000	4152.30761718750000000000	4160.51269531250000000000	4162.56396484375000000000	4160.51269531250000000000	4165.12792968750000000000	4156.92285156250000000000	4164.10253906250000000000	4147.69238281250000000000	4171.28173828125000000000	4155.89746093750000000000	1683.00000000000000000000	10247.00000000000000000000	10227.00000000000000000000	0.00000000000000000000	0.00000000000000000000	0.00000000000000000000	410.00000000000000000000	529.00000000000000000000	4.00000000000000000000	4.00000000000000000000	4.00000000000000000000	4.00000000000000000000	4.00000000000000000000	0.00000000000000000000	4.00000000000000000000	4.00000000000000000000	0.00000000000000000000	4.00000000000000000000	4.00000000000000000000	4.00000000000000000000	4.00000000000000000000	4.00000000000000000000	4.00000000000000000000	4.00000000000000000000
96.00000000000000000000	0.00000000000000000000	4168.71777343750000000000	4155.89746093750000000000	4161.02539062500000000000	4173.84619140625000000000	4148.71777343750000000000	4169.74365234375000000000	4164.61523437500000000000	4157.94873046875000000000	4167.17919921875000000000	4156.92285156250000000000	4163.58984375000000000000	4149.74365234375000000000	4167.69238281250000000000	4153.84619140625000000000	3265.00000000000000000000	10247.00000000000000000000	10227.00000000000000000000	0.00000000000000000000	0.00000000000000000000	0.00000000000000000000	410.00000000000000000000	537.00000000000000000000	4.00000000000000000000	4.00000000000000000000	4.00000000000000000000	4.00000000000000000000	4.00000000000000000000	0.00000000000000000000	4.00000000000000000000	4.00000000000000000000	0.00000000000000000000	4.00000000000000000000	4.00000000000000000000	4.00000000000000000000	4.00000000000000000000	4.00000000000000000000	4.00000000000000000000	4.00000000000000000000
97.00000000000000000000	0.00000000000000000000	4155.38427734375000000000	4153.33300781250000000000	4152.30761718750000000000	4172.82031250000000000000	4148.71777343750000000000	4165.12792968750000000000	4157.94873046875000000000	4160.00000000000000000000	4166.66650390625000000000	4159.48730468750000000000	4161.53857421875000000000	4144.10253906250000000000	4164.61523437500000000000	4152.82031250000000000000	1647.00000000000000000000	10248.00000000000000000000	10226.00000000000000000000	0.00000000000000000000	0.00000000000000000000	0.00000000000000000000	410.00000000000000000000	545.00000000000000000000	4.00000000000000000000	4.00000000000000000000	4.00000000000000000000	4.00000000000000000000	4.00000000000000000000	0.00000000000000000000	4.00000000000000000000	4.00000000000000000000	0.00000000000000000000	4.00000000000000000000	4.00000000000000000000	4.00000000000000000000	4.00000000000000000000	4.00000000000000000000	4.00000000000000000000	4.00000000000000000000
98.00000000000000000000	0.00000000000000000000	4155.89746093750000000000	4142.05126953125000000000	4155.89746093750000000000	4164.10253906250000000000	4137.43603515625000000000	4167.69238281250000000000	4163.58984375000000000000	4148.20507812500000000000	4166.66650390625000000000	4134.87158203125000000000	4144.61523437500000000000	4144.10253906250000000000	4151.79492187500000000000	4154.87158203125000000000	3429.00000000000000000000	10248.00000000000000000000	10226.00000000000000000000	0.00000000000000000000	0.00000000000000000000	0.00000000000000000000	410.00000000000000000000	554.00000000000000000000	4.00000000000000000000	4.00000000000000000000	4.00000000000000000000	4.00000000000000000000	4.00000000000000000000	0.00000000000000000000	4.00000000000000000000	4.00000000000000000000	0.00000000000000000000	4.00000000000000000000	4.00000000000000000000	4.00000000000000000000	4.00000000000000000000	4.00000000000000000000	4.00000000000000000000	4.00000000000000000000
99.00000000000000000000	0.00000000000000000000	4154.87158203125000000000	4142.05126953125000000000	4154.35888671875000000000	4164.61523437500000000000	4130.76904296875000000000	4160.51269531250000000000	4161.53857421875000000000	4143.07666015625000000000	4166.66650390625000000000	4129.74365234375000000000	4143.07666015625000000000	4146.15380859375000000000	4153.84619140625000000000	4149.74365234375000000000	1683.00000000000000000000	10248.00000000000000000000	10226.00000000000000000000	0.00000000000000000000	0.00000000000000000000	0.00000000000000000000	410.00000000000000000000	562.00000000000000000000	4.00000000000000000000	4.00000000000000000000	4.00000000000000000000	4.00000000000000000000	4.00000000000000000000	0.00000000000000000000	4.00000000000000000000	4.00000000000000000000	0.00000000000000000000	4.00000000000000000000	4.00000000000000000000	4.00000000000000000000	4.00000000000000000000	4.00000000000000000000	4.00000000000000000000	4.00000000000000000000
100.00000000000000000000	0.00000000000000000000	4148.20507812500000000000	4144.10253906250000000000	4147.17919921875000000000	4166.15380859375000000000	4132.30761718750000000000	4160.51269531250000000000	4158.46142578125000000000	4148.20507812500000000000	4166.15380859375000000000	4149.23046875000000000000	4148.71777343750000000000	4143.07666015625000000000	4154.87158203125000000000	4145.12792968750000000000	3265.00000000000000000000	10248.00000000000000000000	10226.00000000000000000000	0.00000000000000000000	0.00000000000000000000	0.00000000000000000000	410.00000000000000000000	570.00000000000000000000	4.00000000000000000000	4.00000000000000000000	4.00000000000000000000	4.00000000000000000000	4.00000000000000000000	0.00000000000000000000	4.00000000000000000000	4.00000000000000000000	0.00000000000000000000	4.00000000000000000000	4.00000000000000000000	4.00000000000000000000	4.00000000000000000000	4.00000000000000000000	4.00000000000000000000	4.00000000000000000000
101.00000000000000000000	0.00000000000000000000	4154.87158203125000000000	4135.89746093750000000000	4152.30761718750000000000	4155.89746093750000000000	4123.58984375000000000000	4173.84619140625000000000	4165.12792968750000000000	4140.51269531250000000000	4166.66650390625000000000	4138.46142578125000000000	4134.35888671875000000000	4138.46142578125000000000	4137.43603515625000000000	4144.10253906250000000000	1647.00000000000000000000	10248.00000000000000000000	10226.00000000000000000000	0.00000000000000000000	0.00000000000000000000	0.00000000000000000000	410.00000000000000000000	579.00000000000000000000	4.00000000000000000000	4.00000000000000000000	4.00000000000000000000	4.00000000000000000000	4.00000000000000000000	0.00000000000000000000	4.00000000000000000000	4.00000000000000000000	0.00000000000000000000	4.00000000000000000000	4.00000000000000000000	4.00000000000000000000	4.00000000000000000000	4.00000000000000000000	4.00000000000000000000	4.00000000000000000000
102.00000000000000000000	0.00000000000000000000	4150.76904296875000000000	4146.66650390625000000000	4146.66650390625000000000	4162.56396484375000000000	4134.35888671875000000000	4163.58984375000000000000	4157.94873046875000000000	4148.71777343750000000000	4166.15380859375000000000	4138.97412109375000000000	4142.05126953125000000000	4140.00000000000000000000	4147.69238281250000000000	4144.10253906250000000000	3429.00000000000000000000	10248.00000000000000000000	10226.00000000000000000000	0.00000000000000000000	0.00000000000000000000	0.00000000000000000000	410.00000000000000000000	586.00000000000000000000	4.00000000000000000000	4.00000000000000000000	4.00000000000000000000	4.00000000000000000000	4.00000000000000000000	0.00000000000000000000	4.00000000000000000000	4.00000000000000000000	0.00000000000000000000	4.00000000000000000000	4.00000000000000000000	4.00000000000000000000	4.00000000000000000000	4.00000000000000000000	4.00000000000000000000	4.00000000000000000000
103.00000000000000000000	0.00000000000000000000	4157.94873046875000000000	4145.64111328125000000000	4153.33300781250000000000	4159.48730468750000000000	4134.35888671875000000000	4168.20507812500000000000	4160.00000000000000000000	4148.20507812500000000000	4164.61523437500000000000	4138.97412109375000000000	4144.61523437500000000000	4145.12792968750000000000	4151.79492187500000000000	4148.71777343750000000000	1683.00000000000000000000	10248.00000000000000000000	10227.00000000000000000000	0.00000000000000000000	0.00000000000000000000	0.00000000000000000000	410.00000000000000000000	594.00000000000000000000	4.00000000000000000000	4.00000000000000000000	4.00000000000000000000	4.00000000000000000000	4.00000000000000000000	0.00000000000000000000	4.00000000000000000000	4.00000000000000000000	0.00000000000000000000	4.00000000000000000000	4.00000000000000000000	4.00000000000000000000	4.00000000000000000000	4.00000000000000000000	4.00000000000000000000	4.00000000000000000000
104.00000000000000000000	0.00000000000000000000	4159.48730468750000000000	4141.02539062500000000000	4153.33300781250000000000	4154.87158203125000000000	4132.30761718750000000000	4167.69238281250000000000	4156.92285156250000000000	4143.07666015625000000000	4165.12792968750000000000	4132.30761718750000000000	4138.97412109375000000000	4140.51269531250000000000	4143.58984375000000000000	4148.71777343750000000000	3265.00000000000000000000	10248.00000000000000000000	10227.00000000000000000000	0.00000000000000000000	0.00000000000000000000	0.00000000000000000000	410.00000000000000000000	601.00000000000000000000	4.00000000000000000000	4.00000000000000000000	4.00000000000000000000	4.00000000000000000000	4.00000000000000000000	0.00000000000000000000	4.00000000000000000000	4.00000000000000000000	0.00000000000000000000	4.00000000000000000000	4.00000000000000000000	4.00000000000000000000	4.00000000000000000000	4.00000000000000000000	4.00000000000000000000	4.00000000000000000000
105.00000000000000000000	0.00000000000000000000	4152.30761718750000000000	4147.69238281250000000000	4146.66650390625000000000	4160.00000000000000000000	4138.97412109375000000000	4158.46142578125000000000	4152.30761718750000000000	4147.69238281250000000000	4166.15380859375000000000	4134.35888671875000000000	4141.02539062500000000000	4137.94873046875000000000	4145.12792968750000000000	4147.17919921875000000000	1647.00000000000000000000	10249.00000000000000000000	10228.00000000000000000000	0.00000000000000000000	0.00000000000000000000	0.00000000000000000000	410.00000000000000000000	609.00000000000000000000	4.00000000000000000000	4.00000000000000000000	4.00000000000000000000	4.00000000000000000000	4.00000000000000000000	0.00000000000000000000	4.00000000000000000000	4.00000000000000000000	0.00000000000000000000	4.00000000000000000000	4.00000000000000000000	4.00000000000000000000	4.00000000000000000000	4.00000000000000000000	4.00000000000000000000	4.00000000000000000000
106.00000000000000000000	0.00000000000000000000	4158.97412109375000000000	4143.58984375000000000000	4157.43603515625000000000	4155.89746093750000000000	4128.20507812500000000000	4165.12792968750000000000	4161.53857421875000000000	4141.02539062500000000000	4165.64111328125000000000	4132.30761718750000000000	4135.38427734375000000000	4144.61523437500000000000	4138.46142578125000000000	4147.17919921875000000000	3429.00000000000000000000	10249.00000000000000000000	10228.00000000000000000000	0.00000000000000000000	0.00000000000000000000	0.00000000000000000000	410.00000000000000000000	617.00000000000000000000	4.00000000000000000000	4.00000000000000000000	4.00000000000000000000	4.00000000000000000000	4.00000000000000000000	0.00000000000000000000	4.00000000000000000000	4.00000000000000000000	0.00000000000000000000	4.00000000000000000000	4.00000000000000000000	4.00000000000000000000	4.00000000000000000000	4.00000000000000000000	4.00000000000000000000	4.00000000000000000000
107.00000000000000000000	0.00000000000000000000	4151.28173828125000000000	4146.66650390625000000000	4152.30761718750000000000	4163.07666015625000000000	4134.87158203125000000000	4161.53857421875000000000	4156.92285156250000000000	4147.69238281250000000000	4164.10253906250000000000	4144.10253906250000000000	4144.61523437500000000000	4143.07666015625000000000	4147.69238281250000000000	4147.69238281250000000000	1683.00000000000000000000	10249.00000000000000000000	10229.00000000000000000000	0.00000000000000000000	0.00000000000000000000	0.00000000000000000000	410.00000000000000000000	625.00000000000000000000	4.00000000000000000000	4.00000000000000000000	4.00000000000000000000	4.00000000000000000000	4.00000000000000000000	0.00000000000000000000	4.00000000000000000000	4.00000000000000000000	0.00000000000000000000	4.00000000000000000000	4.00000000000000000000	4.00000000000000000000	4.00000000000000000000	4.00000000000000000000	4.00000000000000000000	4.00000000000000000000
108.00000000000000000000	0.00000000000000000000	4153.33300781250000000000	4145.12792968750000000000	4152.82031250000000000000	4159.48730468750000000000	4138.97412109375000000000	4167.69238281250000000000	4162.05126953125000000000	4145.64111328125000000000	4164.61523437500000000000	4140.00000000000000000000	4141.53857421875000000000	4140.51269531250000000000	4144.61523437500000000000	4148.20507812500000000000	3265.00000000000000000000	10249.00000000000000000000	10229.00000000000000000000	0.00000000000000000000	0.00000000000000000000	0.00000000000000000000	410.00000000000000000000	633.00000000000000000000	4.00000000000000000000	4.00000000000000000000	4.00000000000000000000	4.00000000000000000000	4.00000000000000000000	0.00000000000000000000	4.00000000000000000000	4.00000000000000000000	0.00000000000000000000	4.00000000000000000000	4.00000000000000000000	4.00000000000000000000	4.00000000000000000000	4.00000000000000000000	4.00000000000000000000	4.00000000000000000000
109.00000000000000000000	0.00000000000000000000	4158.97412109375000000000	4145.64111328125000000000	4155.89746093750000000000	4149.23046875000000000000	4133.84619140625000000000	4168.71777343750000000000	4162.56396484375000000000	4140.51269531250000000000	4165.12792968750000000000	4130.76904296875000000000	4137.43603515625000000000	4143.07666015625000000000	4139.48730468750000000000	4149.23046875000000000000	1647.00000000000000000000	10249.00000000000000000000	10229.00000000000000000000	0.00000000000000000000	0.00000000000000000000	0.00000000000000000000	410.00000000000000000000	642.00000000000000000000	4.00000000000000000000	4.00000000000000000000	4.00000000000000000000	4.00000000000000000000	4.00000000000000000000	0.00000000000000000000	4.00000000000000000000	4.00000000000000000000	0.00000000000000000000	4.00000000000000000000	4.00000000000000000000	4.00000000000000000000	4.00000000000000000000	4.00000000000000000000	4.00000000000000000000	4.00000000000000000000
110.00000000000000000000	0.00000000000000000000	4153.33300781250000000000	4150.76904296875000000000	4151.79492187500000000000	4152.30761718750000000000	4133.84619140625000000000	4164.10253906250000000000	4157.43603515625000000000	4149.74365234375000000000	4166.66650390625000000000	4143.58984375000000000000	4148.71777343750000000000	4145.12792968750000000000	4153.33300781250000000000	4152.82031250000000000000	3429.00000000000000000000	10249.00000000000000000000	10229.00000000000000000000	0.00000000000000000000	0.00000000000000000000	0.00000000000000000000	410.00000000000000000000	650.00000000000000000000	4.00000000000000000000	4.00000000000000000000	4.00000000000000000000	4.00000000000000000000	4.00000000000000000000	0.00000000000000000000	4.00000000000000000000	4.00000000000000000000	0.00000000000000000000	4.00000000000000000000	4.00000000000000000000	4.00000000000000000000	4.00000000000000000000	4.00000000000000000000	4.00000000000000000000	4.00000000000000000000
111.00000000000000000000	0.00000000000000000000	4159.48730468750000000000	4143.58984375000000000000	4162.56396484375000000000	4147.17919921875000000000	4127.69238281250000000000	4171.79492187500000000000	4166.15380859375000000000	4144.10253906250000000000	4167.69238281250000000000	4143.07666015625000000000	4144.10253906250000000000	4147.17919921875000000000	4149.23046875000000000000	4155.89746093750000000000	1683.00000000000000000000	10248.00000000000000000000	10229.00000000000000000000	0.00000000000000000000	0.00000000000000000000	0.00000000000000000000	410.00000000000000000000	658.00000000000000000000	4.00000000000000000000	4.00000000000000000000	4.00000000000000000000	4.00000000000000000000	4.00000000000000000000	0.00000000000000000000	4.00000000000000000000	4.00000000000000000000	0.00000000000000000000	4.00000000000000000000	4.00000000000000000000	4.00000000000000000000	4.00000000000000000000	4.00000000000000000000	4.00000000000000000000	4.00000000000000000000
112.00000000000000000000	0.00000000000000000000	4154.35888671875000000000	4149.74365234375000000000	4158.97412109375000000000	4150.76904296875000000000	4141.53857421875000000000	4159.48730468750000000000	4157.94873046875000000000	4149.74365234375000000000	4164.61523437500000000000	4143.07666015625000000000	4150.76904296875000000000	4146.66650390625000000000	4151.28173828125000000000	4159.48730468750000000000	3265.00000000000000000000	10248.00000000000000000000	10229.00000000000000000000	0.00000000000000000000	0.00000000000000000000	0.00000000000000000000	410.00000000000000000000	666.00000000000000000000	4.00000000000000000000	4.00000000000000000000	4.00000000000000000000	4.00000000000000000000	4.00000000000000000000	0.00000000000000000000	4.00000000000000000000	4.00000000000000000000	0.00000000000000000000	4.00000000000000000000	4.00000000000000000000	4.00000000000000000000	4.00000000000000000000	4.00000000000000000000	4.00000000000000000000	4.00000000000000000000
113.00000000000000000000	0.00000000000000000000	4155.38427734375000000000	4152.82031250000000000000	4159.48730468750000000000	4154.35888671875000000000	4145.12792968750000000000	4161.53857421875000000000	4157.43603515625000000000	4147.69238281250000000000	4166.66650390625000000000	4142.05126953125000000000	4151.79492187500000000000	4149.23046875000000000000	4152.30761718750000000000	4154.87158203125000000000	1647.00000000000000000000	10247.00000000000000000000	10228.00000000000000000000	0.00000000000000000000	0.00000000000000000000	0.00000000000000000000	410.00000000000000000000	673.00000000000000000000	4.00000000000000000000	4.00000000000000000000	4.00000000000000000000	4.00000000000000000000	4.00000000000000000000	0.00000000000000000000	4.00000000000000000000	4.00000000000000000000	0.00000000000000000000	4.00000000000000000000	4.00000000000000000000	4.00000000000000000000	4.00000000000000000000	4.00000000000000000000	4.00000000000000000000	4.00000000000000000000
114.00000000000000000000	0.00000000000000000000	4158.46142578125000000000	4152.82031250000000000000	4158.46142578125000000000	4156.92285156250000000000	4141.53857421875000000000	4168.20507812500000000000	4162.56396484375000000000	4136.41015625000000000000	4170.76904296875000000000	4143.58984375000000000000	4144.10253906250000000000	4149.23046875000000000000	4149.74365234375000000000	4150.76904296875000000000	3429.00000000000000000000	10247.00000000000000000000	10228.00000000000000000000	0.00000000000000000000	0.00000000000000000000	0.00000000000000000000	410.00000000000000000000	680.00000000000000000000	4.00000000000000000000	4.00000000000000000000	4.00000000000000000000	4.00000000000000000000	4.00000000000000000000	0.00000000000000000000	4.00000000000000000000	4.00000000000000000000	0.00000000000000000000	4.00000000000000000000	4.00000000000000000000	4.00000000000000000000	4.00000000000000000000	4.00000000000000000000	4.00000000000000000000	4.00000000000000000000
115.00000000000000000000	0.00000000000000000000	4150.76904296875000000000	4161.53857421875000000000	4148.71777343750000000000	4162.56396484375000000000	4151.28173828125000000000	4162.56396484375000000000	4158.97412109375000000000	4143.58984375000000000000	4170.25634765625000000000	4155.38427734375000000000	4153.84619140625000000000	4144.61523437500000000000	4157.43603515625000000000	4154.87158203125000000000	1683.00000000000000000000	10247.00000000000000000000	10228.00000000000000000000	0.00000000000000000000	0.00000000000000000000	0.00000000000000000000	410.00000000000000000000	688.00000000000000000000	4.00000000000000000000	4.00000000000000000000	4.00000000000000000000	4.00000000000000000000	4.00000000000000000000	0.00000000000000000000	4.00000000000000000000	4.00000000000000000000	0.00000000000000000000	4.00000000000000000000	4.00000000000000000000	4.00000000000000000000	4.00000000000000000000	4.00000000000000000000	4.00000000000000000000	4.00000000000000000000
116.00000000000000000000	0.00000000000000000000	4162.56396484375000000000	4158.97412109375000000000	4162.05126953125000000000	4156.41015625000000000000	4145.12792968750000000000	4171.28173828125000000000	4166.66650390625000000000	4140.51269531250000000000	4169.23046875000000000000	4147.69238281250000000000	4152.82031250000000000000	4149.23046875000000000000	4154.35888671875000000000	4154.35888671875000000000	3265.00000000000000000000	10247.00000000000000000000	10228.00000000000000000000	0.00000000000000000000	0.00000000000000000000	0.00000000000000000000	410.00000000000000000000	695.00000000000000000000	4.00000000000000000000	4.00000000000000000000	4.00000000000000000000	4.00000000000000000000	4.00000000000000000000	0.00000000000000000000	4.00000000000000000000	4.00000000000000000000	0.00000000000000000000	4.00000000000000000000	4.00000000000000000000	4.00000000000000000000	4.00000000000000000000	4.00000000000000000000	4.00000000000000000000	4.00000000000000000000
117.00000000000000000000	0.00000000000000000000	4165.12792968750000000000	4167.69238281250000000000	4161.53857421875000000000	4164.61523437500000000000	4153.33300781250000000000	4164.61523437500000000000	4162.56396484375000000000	4150.76904296875000000000	4166.15380859375000000000	4162.05126953125000000000	4160.51269531250000000000	4150.25634765625000000000	4166.66650390625000000000	4153.33300781250000000000	1647.00000000000000000000	10246.00000000000000000000	10230.00000000000000000000	0.00000000000000000000	0.00000000000000000000	0.00000000000000000000	410.00000000000000000000	704.00000000000000000000	4.00000000000000000000	4.00000000000000000000	4.00000000000000000000	4.00000000000000000000	4.00000000000000000000	0.00000000000000000000	4.00000000000000000000	4.00000000000000000000	0.00000000000000000000	4.00000000000000000000	4.00000000000000000000	4.00000000000000000000	4.00000000000000000000	4.00000000000000000000	4.00000000000000000000	4.00000000000000000000
118.00000000000000000000	0.00000000000000000000	4163.58984375000000000000	4170.76904296875000000000	4160.00000000000000000000	4165.64111328125000000000	4153.84619140625000000000	4164.61523437500000000000	4165.64111328125000000000	4158.97412109375000000000	4163.58984375000000000000	4167.69238281250000000000	4163.07666015625000000000	4146.66650390625000000000	4167.69238281250000000000	4157.94873046875000000000	3429.00000000000000000000	10246.00000000000000000000	10230.00000000000000000000	0.00000000000000000000	0.00000000000000000000	0.00000000000000000000	410.00000000000000000000	712.00000000000000000000	4.00000000000000000000	4.00000000000000000000	4.00000000000000000000	4.00000000000000000000	4.00000000000000000000	0.00000000000000000000	4.00000000000000000000	4.00000000000000000000	0.00000000000000000000	4.00000000000000000000	4.00000000000000000000	4.00000000000000000000	4.00000000000000000000	4.00000000000000000000	4.00000000000000000000	4.00000000000000000000
118.00000000000000000000	0.00000000000000000000	4163.58984375000000000000	4170.76904296875000000000	4160.00000000000000000000	4165.64111328125000000000	4153.84619140625000000000	4164.61523437500000000000	4165.64111328125000000000	4158.97412109375000000000	4163.58984375000000000000	4167.69238281250000000000	4163.07666015625000000000	4146.66650390625000000000	4167.69238281250000000000	4157.94873046875000000000	3429.00000000000000000000	10246.00000000000000000000	10230.00000000000000000000	0.00000000000000000000	0.00000000000000000000	0.00000000000000000000	410.00000000000000000000	720.00000000000000000000	4.00000000000000000000	4.00000000000000000000	4.00000000000000000000	4.00000000000000000000	4.00000000000000000000	0.00000000000000000000	4.00000000000000000000	4.00000000000000000000	0.00000000000000000000	4.00000000000000000000	4.00000000000000000000	4.00000000000000000000	4.00000000000000000000	4.00000000000000000000	4.00000000000000000000	4.00000000000000000000
119.00000000000000000000	0.00000000000000000000	4167.17919921875000000000	4166.66650390625000000000	4165.64111328125000000000	4157.43603515625000000000	4145.12792968750000000000	4166.66650390625000000000	4167.69238281250000000000	4152.30761718750000000000	4164.61523437500000000000	4152.82031250000000000000	4152.82031250000000000000	4147.17919921875000000000	4153.84619140625000000000	4157.94873046875000000000	1683.00000000000000000000	10245.00000000000000000000	10230.00000000000000000000	0.00000000000000000000	0.00000000000000000000	0.00000000000000000000	410.00000000000000000000	729.00000000000000000000	4.00000000000000000000	4.00000000000000000000	4.00000000000000000000	4.00000000000000000000	4.00000000000000000000	0.00000000000000000000	4.00000000000000000000	4.00000000000000000000	0.00000000000000000000	4.00000000000000000000	4.00000000000000000000	4.00000000000000000000	4.00000000000000000000	4.00000000000000000000	4.00000000000000000000	4.00000000000000000000
120.00000000000000000000	0.00000000000000000000	4161.02539062500000000000	4178.46142578125000000000	4160.00000000000000000000	4170.76904296875000000000	4166.15380859375000000000	4158.97412109375000000000	4158.97412109375000000000	4163.07666015625000000000	4167.69238281250000000000	4172.30761718750000000000	4161.02539062500000000000	4152.82031250000000000000	4168.20507812500000000000	4160.51269531250000000000	3265.00000000000000000000	10245.00000000000000000000	10230.00000000000000000000	0.00000000000000000000	0.00000000000000000000	0.00000000000000000000	410.00000000000000000000	737.00000000000000000000	4.00000000000000000000	4.00000000000000000000	4.00000000000000000000	4.00000000000000000000	4.00000000000000000000	0.00000000000000000000	4.00000000000000000000	4.00000000000000000000	0.00000000000000000000	4.00000000000000000000	4.00000000000000000000	4.00000000000000000000	4.00000000000000000000	4.00000000000000000000	4.00000000000000000000	4.00000000000000000000
121.00000000000000000000	0.00000000000000000000	4170.25634765625000000000	4178.46142578125000000000	4170.76904296875000000000	4170.76904296875000000000	4169.23046875000000000000	4169.74365234375000000000	4165.64111328125000000000	4162.05126953125000000000	4169.23046875000000000000	4177.43603515625000000000	4166.15380859375000000000	4160.00000000000000000000	4174.87158203125000000000	4165.12792968750000000000	1647.00000000000000000000	10245.00000000000000000000	10230.00000000000000000000	0.00000000000000000000	0.00000000000000000000	0.00000000000000000000	410.00000000000000000000	745.00000000000000000000	4.00000000000000000000	4.00000000000000000000	4.00000000000000000000	4.00000000000000000000	4.00000000000000000000	0.00000000000000000000	4.00000000000000000000	4.00000000000000000000	0.00000000000000000000	4.00000000000000000000	4.00000000000000000000	4.00000000000000000000	4.00000000000000000000	4.00000000000000000000	4.00000000000000000000	4.00000000000000000000
122.00000000000000000000	0.00000000000000000000	4167.69238281250000000000	4178.97412109375000000000	4168.20507812500000000000	4165.12792968750000000000	4166.66650390625000000000	4163.58984375000000000000	4160.51269531250000000000	4163.58984375000000000000	4168.20507812500000000000	4171.79492187500000000000	4173.84619140625000000000	4155.89746093750000000000	4180.51269531250000000000	4161.02539062500000000000	3429.00000000000000000000	10245.00000000000000000000	10230.00000000000000000000	0.00000000000000000000	0.00000000000000000000	0.00000000000000000000	410.00000000000000000000	753.00000000000000000000	4.00000000000000000000	4.00000000000000000000	4.00000000000000000000	4.00000000000000000000	4.00000000000000000000	0.00000000000000000000	4.00000000000000000000	4.00000000000000000000	0.00000000000000000000	4.00000000000000000000	4.00000000000000000000	4.00000000000000000000	4.00000000000000000000	4.00000000000000000000	4.00000000000000000000	4.00000000000000000000
123.00000000000000000000	0.00000000000000000000	4160.00000000000000000000	4176.92285156250000000000	4161.02539062500000000000	4160.51269531250000000000	4166.66650390625000000000	4163.07666015625000000000	4161.02539062500000000000	4164.61523437500000000000	4166.15380859375000000000	4169.74365234375000000000	4170.25634765625000000000	4150.25634765625000000000	4175.89746093750000000000	4159.48730468750000000000	1683.00000000000000000000	10247.00000000000000000000	10230.00000000000000000000	0.00000000000000000000	0.00000000000000000000	0.00000000000000000000	410.00000000000000000000	760.00000000000000000000	4.00000000000000000000	4.00000000000000000000	4.00000000000000000000	4.00000000000000000000	4.00000000000000000000	0.00000000000000000000	4.00000000000000000000	4.00000000000000000000	0.00000000000000000000	4.00000000000000000000	4.00000000000000000000	4.00000000000000000000	4.00000000000000000000	4.00000000000000000000	4.00000000000000000000	4.00000000000000000000
124.00000000000000000000	0.00000000000000000000	4162.05126953125000000000	4165.12792968750000000000	4164.10253906250000000000	4152.30761718750000000000	4157.94873046875000000000	4170.76904296875000000000	4168.71777343750000000000	4154.35888671875000000000	4165.12792968750000000000	4160.00000000000000000000	4155.89746093750000000000	4148.71777343750000000000	4158.46142578125000000000	4159.48730468750000000000	3265.00000000000000000000	10247.00000000000000000000	10230.00000000000000000000	0.00000000000000000000	0.00000000000000000000	0.00000000000000000000	410.00000000000000000000	767.00000000000000000000	4.00000000000000000000	4.00000000000000000000	4.00000000000000000000	4.00000000000000000000	4.00000000000000000000	0.00000000000000000000	4.00000000000000000000	4.00000000000000000000	0.00000000000000000000	4.00000000000000000000	4.00000000000000000000	4.00000000000000000000	4.00000000000000000000	4.00000000000000000000	4.00000000000000000000	4.00000000000000000000
125.00000000000000000000	0.00000000000000000000	4156.41015625000000000000	4166.15380859375000000000	4157.94873046875000000000	4153.33300781250000000000	4156.92285156250000000000	4160.51269531250000000000	4159.48730468750000000000	4153.33300781250000000000	4163.07666015625000000000	4163.07666015625000000000	4160.00000000000000000000	4146.15380859375000000000	4160.51269531250000000000	4156.41015625000000000000	1647.00000000000000000000	10247.00000000000000000000	10230.00000000000000000000	0.00000000000000000000	0.00000000000000000000	0.00000000000000000000	410.00000000000000000000	775.00000000000000000000	4.00000000000000000000	4.00000000000000000000	4.00000000000000000000	4.00000000000000000000	4.00000000000000000000	0.00000000000000000000	4.00000000000000000000	4.00000000000000000000	0.00000000000000000000	4.00000000000000000000	4.00000000000000000000	4.00000000000000000000	4.00000000000000000000	4.00000000000000000000	4.00000000000000000000	4.00000000000000000000
126.00000000000000000000	0.00000000000000000000	4162.56396484375000000000	4160.51269531250000000000	4165.64111328125000000000	4149.74365234375000000000	4150.76904296875000000000	4166.15380859375000000000	4163.07666015625000000000	4145.64111328125000000000	4165.12792968750000000000	4158.46142578125000000000	4156.41015625000000000000	4150.25634765625000000000	4156.92285156250000000000	4156.92285156250000000000	3429.00000000000000000000	10247.00000000000000000000	10230.00000000000000000000	0.00000000000000000000	0.00000000000000000000	0.00000000000000000000	410.00000000000000000000	782.00000000000000000000	4.00000000000000000000	4.00000000000000000000	4.00000000000000000000	4.00000000000000000000	4.00000000000000000000	0.00000000000000000000	4.00000000000000000000	4.00000000000000000000	0.00000000000000000000	4.00000000000000000000	4.00000000000000000000	4.00000000000000000000	4.00000000000000000000	4.00000000000000000000	4.00000000000000000000	4.00000000000000000000
127.00000000000000000000	0.00000000000000000000	4161.53857421875000000000	4163.58984375000000000000	4165.12792968750000000000	4155.38427734375000000000	4160.00000000000000000000	4162.56396484375000000000	4163.07666015625000000000	4153.33300781250000000000	4166.66650390625000000000	4167.17919921875000000000	4160.51269531250000000000	4152.82031250000000000000	4162.05126953125000000000	4160.00000000000000000000	51.00000000000000000000	10247.00000000000000000000	10229.00000000000000000000	0.00000000000000000000	0.00000000000000000000	0.00000000000000000000	410.00000000000000000000	789.00000000000000000000	4.00000000000000000000	4.00000000000000000000	4.00000000000000000000	4.00000000000000000000	4.00000000000000000000	0.00000000000000000000	4.00000000000000000000	4.00000000000000000000	0.00000000000000000000	4.00000000000000000000	4.00000000000000000000	4.00000000000000000000	4.00000000000000000000	4.00000000000000000000	4.00000000000000000000	4.00000000000000000000
0.00000000000000000000	0.00000000000000000000	4158.97412109375000000000	4169.74365234375000000000	4161.02539062500000000000	4158.46142578125000000000	4160.00000000000000000000	4162.56396484375000000000	4162.56396484375000000000	4162.05126953125000000000	4166.15380859375000000000	4176.92285156250000000000	4167.69238281250000000000	4151.79492187500000000000	4167.17919921875000000000	4158.97412109375000000000	1726.00000000000000000000	10247.00000000000000000000	10229.00000000000000000000	0.00000000000000000000	0.00000000000000000000	0.00000000000000000000	410.00000000000000000000	797.00000000000000000000	4.00000000000000000000	4.00000000000000000000	4.00000000000000000000	4.00000000000000000000	4.00000000000000000000	0.00000000000000000000	4.00000000000000000000	4.00000000000000000000	0.00000000000000000000	4.00000000000000000000	4.00000000000000000000	4.00000000000000000000	4.00000000000000000000	4.00000000000000000000	4.00000000000000000000	4.00000000000000000000
1.00000000000000000000	0.00000000000000000000	4166.66650390625000000000	4166.15380859375000000000	4166.66650390625000000000	4152.30761718750000000000	4149.74365234375000000000	4172.30761718750000000000	4169.23046875000000000000	4151.79492187500000000000	4165.64111328125000000000	4164.10253906250000000000	4160.00000000000000000000	4151.28173828125000000000	4156.92285156250000000000	4158.97412109375000000000	3195.00000000000000000000	10248.00000000000000000000	10228.00000000000000000000	0.00000000000000000000	0.00000000000000000000	0.00000000000000000000	410.00000000000000000000	804.00000000000000000000	4.00000000000000000000	4.00000000000000000000	4.00000000000000000000	4.00000000000000000000	4.00000000000000000000	0.00000000000000000000	4.00000000000000000000	4.00000000000000000000	0.00000000000000000000	4.00000000000000000000	4.00000000000000000000	4.00000000000000000000	4.00000000000000000000	4.00000000000000000000	4.00000000000000000000	4.00000000000000000000
2.00000000000000000000	0.00000000000000000000	4157.94873046875000000000	4170.76904296875000000000	4157.43603515625000000000	4157.43603515625000000000	4165.64111328125000000000	4163.58984375000000000000	4162.56396484375000000000	4159.48730468750000000000	4163.58984375000000000000	4166.15380859375000000000	4163.58984375000000000000	4144.61523437500000000000	4162.56396484375000000000	4157.43603515625000000000	1564.00000000000000000000	10248.00000000000000000000	10228.00000000000000000000	0.00000000000000000000	0.00000000000000000000	0.00000000000000000000	410.00000000000000000000	812.00000000000000000000	4.00000000000000000000	4.00000000000000000000	4.00000000000000000000	4.00000000000000000000	4.00000000000000000000	0.00000000000000000000	4.00000000000000000000	4.00000000000000000000	0.00000000000000000000	4.00000000000000000000	4.00000000000000000000	4.00000000000000000000	4.00000000000000000000	4.00000000000000000000	4.00000000000000000000	4.00000000000000000000
3.00000000000000000000	0.00000000000000000000	4159.48730468750000000000	4162.56396484375000000000	4161.53857421875000000000	4148.20507812500000000000	4154.35888671875000000000	4167.69238281250000000000	4164.10253906250000000000	4152.30761718750000000000	4164.61523437500000000000	4160.51269531250000000000	4153.84619140625000000000	4143.58984375000000000000	4154.35888671875000000000	4151.79492187500000000000	3242.00000000000000000000	10248.00000000000000000000	10229.00000000000000000000	0.00000000000000000000	0.00000000000000000000	0.00000000000000000000	410.00000000000000000000	819.00000000000000000000	4.00000000000000000000	4.00000000000000000000	4.00000000000000000000	4.00000000000000000000	4.00000000000000000000	0.00000000000000000000	4.00000000000000000000	4.00000000000000000000	0.00000000000000000000	4.00000000000000000000	4.00000000000000000000	4.00000000000000000000	4.00000000000000000000	4.00000000000000000000	4.00000000000000000000	4.00000000000000000000
4.00000000000000000000	0.00000000000000000000	4160.00000000000000000000	4163.07666015625000000000	4162.05126953125000000000	4148.20507812500000000000	4148.71777343750000000000	4165.64111328125000000000	4157.94873046875000000000	4148.20507812500000000000	4165.64111328125000000000	4160.00000000000000000000	4152.82031250000000000000	4146.66650390625000000000	4151.28173828125000000000	4153.84619140625000000000	3545.00000000000000000000	10248.00000000000000000000	10229.00000000000000000000	0.00000000000000000000	0.00000000000000000000	0.00000000000000000000	410.00000000000000000000	826.00000000000000000000	4.00000000000000000000	4.00000000000000000000	4.00000000000000000000	4.00000000000000000000	4.00000000000000000000	0.00000000000000000000	4.00000000000000000000	4.00000000000000000000	0.00000000000000000000	4.00000000000000000000	4.00000000000000000000	4.00000000000000000000	4.00000000000000000000	4.00000000000000000000	4.00000000000000000000	4.00000000000000000000
5.00000000000000000000	0.00000000000000000000	4156.92285156250000000000	4169.23046875000000000000	4160.00000000000000000000	4159.48730468750000000000	4170.25634765625000000000	4162.56396484375000000000	4155.89746093750000000000	4160.00000000000000000000	4167.69238281250000000000	4171.28173828125000000000	4164.61523437500000000000	4150.25634765625000000000	4162.56396484375000000000	4157.94873046875000000000	0.00000000000000000000	10247.00000000000000000000	10230.00000000000000000000	0.00000000000000000000	0.00000000000000000000	0.00000000000000000000	410.00000000000000000000	834.00000000000000000000	4.00000000000000000000	4.00000000000000000000	4.00000000000000000000	4.00000000000000000000	4.00000000000000000000	0.00000000000000000000	4.00000000000000000000	4.00000000000000000000	0.00000000000000000000	4.00000000000000000000	4.00000000000000000000	4.00000000000000000000	4.00000000000000000000	4.00000000000000000000	4.00000000000000000000	4.00000000000000000000
6.00000000000000000000	0.00000000000000000000	4162.56396484375000000000	4160.51269531250000000000	4168.71777343750000000000	4153.33300781250000000000	4163.58984375000000000000	4168.20507812500000000000	4167.69238281250000000000	4154.35888671875000000000	4168.71777343750000000000	4164.10253906250000000000	4155.89746093750000000000	4151.28173828125000000000	4155.38427734375000000000	4155.89746093750000000000	499.00000000000000000000	10247.00000000000000000000	10230.00000000000000000000	0.00000000000000000000	0.00000000000000000000	0.00000000000000000000	410.00000000000000000000	841.00000000000000000000	4.00000000000000000000	4.00000000000000000000	4.00000000000000000000	4.00000000000000000000	4.00000000000000000000	0.00000000000000000000	4.00000000000000000000	4.00000000000000000000	0.00000000000000000000	4.00000000000000000000	4.00000000000000000000	4.00000000000000000000	4.00000000000000000000	4.00000000000000000000	4.00000000000000000000	4.00000000000000000000
7.00000000000000000000	0.00000000000000000000	4152.82031250000000000000	4164.61523437500000000000	4159.48730468750000000000	4152.82031250000000000000	4160.00000000000000000000	4160.00000000000000000000	4161.02539062500000000000	4157.43603515625000000000	4167.69238281250000000000	4166.15380859375000000000	4158.46142578125000000000	4147.17919921875000000000	4157.94873046875000000000	4155.38427734375000000000	3317.00000000000000000000	10247.00000000000000000000	10228.00000000000000000000	0.00000000000000000000	0.00000000000000000000	0.00000000000000000000	410.00000000000000000000	849.00000000000000000000	4.00000000000000000000	4.00000000000000000000	4.00000000000000000000	4.00000000000000000000	4.00000000000000000000	0.00000000000000000000	4.00000000000000000000	4.00000000000000000000	0.00000000000000000000	4.00000000000000000000	4.00000000000000000000	4.00000000000000000000	4.00000000000000000000	4.00000000000000000000	4.00000000000000000000	4.00000000000000000000
8.00000000000000000000	0.00000000000000000000	4155.38427734375000000000	4161.02539062500000000000	4161.02539062500000000000	4148.20507812500000000000	4153.84619140625000000000	4168.71777343750000000000	4163.58984375000000000000	4151.28173828125000000000	4168.71777343750000000000	4161.53857421875000000000	4155.89746093750000000000	4148.20507812500000000000	4155.38427734375000000000	4153.33300781250000000000	0.00000000000000000000	10247.00000000000000000000	10228.00000000000000000000	0.00000000000000000000	0.00000000000000000000	0.00000000000000000000	410.00000000000000000000	857.00000000000000000000	4.00000000000000000000	4.00000000000000000000	4.00000000000000000000	4.00000000000000000000	4.00000000000000000000	0.00000000000000000000	4.00000000000000000000	4.00000000000000000000	0.00000000000000000000	4.00000000000000000000	4.00000000000000000000	4.00000000000000000000	4.00000000000000000000	4.00000000000000000000	4.00000000000000000000	4.00000000000000000000
9.00000000000000000000	0.00000000000000000000	4161.02539062500000000000	4161.53857421875000000000	4162.05126953125000000000	4150.76904296875000000000	4153.33300781250000000000	4170.25634765625000000000	4164.10253906250000000000	4143.58984375000000000000	4169.23046875000000000000	4154.87158203125000000000	4155.38427734375000000000	4146.66650390625000000000	4154.87158203125000000000	4151.28173828125000000000	3534.00000000000000000000	10247.00000000000000000000	10225.00000000000000000000	0.00000000000000000000	0.00000000000000000000	0.00000000000000000000	410.00000000000000000000	865.00000000000000000000	4.00000000000000000000	4.00000000000000000000	4.00000000000000000000	4.00000000000000000000	4.00000000000000000000	0.00000000000000000000	4.00000000000000000000	4.00000000000000000000	0.00000000000000000000	4.00000000000000000000	4.00000000000000000000	4.00000000000000000000	4.00000000000000000000	4.00000000000000000000	4.00000000000000000000	4.00000000000000000000
10.00000000000000000000	0.00000000000000000000	4160.00000000000000000000	4171.79492187500000000000	4155.89746093750000000000	4157.94873046875000000000	4163.58984375000000000000	4164.61523437500000000000	4161.02539062500000000000	4149.74365234375000000000	4165.12792968750000000000	4163.58984375000000000000	4165.64111328125000000000	4147.17919921875000000000	4167.69238281250000000000	4155.89746093750000000000	3427.00000000000000000000	10247.00000000000000000000	10225.00000000000000000000	0.00000000000000000000	0.00000000000000000000	0.00000000000000000000	410.00000000000000000000	874.00000000000000000000	4.00000000000000000000	4.00000000000000000000	4.00000000000000000000	4.00000000000000000000	4.00000000000000000000	0.00000000000000000000	4.00000000000000000000	4.00000000000000000000	0.00000000000000000000	4.00000000000000000000	4.00000000000000000000	4.00000000000000000000	4.00000000000000000000	4.00000000000000000000	4.00000000000000000000	4.00000000000000000000
11.00000000000000000000	0.00000000000000000000	4164.10253906250000000000	4165.64111328125000000000	4164.61523437500000000000	4148.71777343750000000000	4153.33300781250000000000	4170.25634765625000000000	4166.66650390625000000000	4145.64111328125000000000	4163.58984375000000000000	4163.58984375000000000000	4161.02539062500000000000	4148.71777343750000000000	4164.10253906250000000000	4158.97412109375000000000	1673.00000000000000000000	10246.00000000000000000000	10227.00000000000000000000	0.00000000000000000000	0.00000000000000000000	0.00000000000000000000	410.00000000000000000000	882.00000000000000000000	4.00000000000000000000	4.00000000000000000000	4.00000000000000000000	4.00000000000000000000	4.00000000000000000000	0.00000000000000000000	4.00000000000000000000	4.00000000000000000000	0.00000000000000000000	4.00000000000000000000	4.00000000000000000000	4.00000000000000000000	4.00000000000000000000	4.00000000000000000000	4.00000000000000000000	4.00000000000000000000
12.00000000000000000000	0.00000000000000000000	4150.25634765625000000000	4165.12792968750000000000	4158.97412109375000000000	4151.79492187500000000000	4157.43603515625000000000	4157.43603515625000000000	4159.48730468750000000000	4152.30761718750000000000	4167.17919921875000000000	4169.74365234375000000000	4161.53857421875000000000	4140.51269531250000000000	4164.61523437500000000000	4156.41015625000000000000	3266.00000000000000000000	10246.00000000000000000000	10227.00000000000000000000	0.00000000000000000000	0.00000000000000000000	0.00000000000000000000	410.00000000000000000000	891.00000000000000000000	4.00000000000000000000	4.00000000000000000000	4.00000000000000000000	4.00000000000000000000	4.00000000000000000000	0.00000000000000000000	4.00000000000000000000	4.00000000000000000000	0.00000000000000000000	4.00000000000000000000	4.00000000000000000000	4.00000000000000000000	4.00000000000000000000	4.00000000000000000000	4.00000000000000000000	4.00000000000000000000
13.00000000000000000000	0.00000000000000000000	4153.84619140625000000000	4163.58984375000000000000	4161.53857421875000000000	4148.71777343750000000000	4160.51269531250000000000	4161.02539062500000000000	4161.02539062500000000000	4150.76904296875000000000	4170.25634765625000000000	4165.64111328125000000000	4155.38427734375000000000	4140.00000000000000000000	4159.48730468750000000000	4151.79492187500000000000	1644.00000000000000000000	10248.00000000000000000000	10228.00000000000000000000	0.00000000000000000000	0.00000000000000000000	0.00000000000000000000	410.00000000000000000000	899.00000000000000000000	4.00000000000000000000	4.00000000000000000000	4.00000000000000000000	4.00000000000000000000	4.00000000000000000000	0.00000000000000000000	4.00000000000000000000	4.00000000000000000000	0.00000000000000000000	4.00000000000000000000	4.00000000000000000000	4.00000000000000000000	4.00000000000000000000	4.00000000000000000000	4.00000000000000000000	4.00000000000000000000
14.00000000000000000000	0.00000000000000000000	4165.64111328125000000000	4169.74365234375000000000	4168.71777343750000000000	4150.76904296875000000000	4161.02539062500000000000	4167.17919921875000000000	4163.07666015625000000000	4154.87158203125000000000	4168.71777343750000000000	4168.71777343750000000000	4161.02539062500000000000	4149.74365234375000000000	4168.20507812500000000000	4153.84619140625000000000	3427.00000000000000000000	10248.00000000000000000000	10228.00000000000000000000	0.00000000000000000000	0.00000000000000000000	0.00000000000000000000	410.00000000000000000000	907.00000000000000000000	4.00000000000000000000	4.00000000000000000000	4.00000000000000000000	4.00000000000000000000	4.00000000000000000000	0.00000000000000000000	4.00000000000000000000	4.00000000000000000000	0.00000000000000000000	4.00000000000000000000	4.00000000000000000000	4.00000000000000000000	4.00000000000000000000	4.00000000000000000000	4.00000000000000000000	4.00000000000000000000
15.00000000000000000000	0.00000000000000000000	4160.00000000000000000000	4179.48730468750000000000	4163.58984375000000000000	4161.53857421875000000000	4169.74365234375000000000	4164.61523437500000000000	4163.07666015625000000000	4173.33300781250000000000	4166.15380859375000000000	4188.20507812500000000000	4181.53857421875000000000	4153.84619140625000000000	4189.74365234375000000000	4161.02539062500000000000	1673.00000000000000000000	10249.00000000000000000000	10228.00000000000000000000	0.00000000000000000000	0.00000000000000000000	0.00000000000000000000	410.00000000000000000000	916.00000000000000000000	4.00000000000000000000	4.00000000000000000000	4.00000000000000000000	4.00000000000000000000	4.00000000000000000000	0.00000000000000000000	4.00000000000000000000	4.00000000000000000000	0.00000000000000000000	4.00000000000000000000	4.00000000000000000000	4.00000000000000000000	4.00000000000000000000	4.00000000000000000000	4.00000000000000000000	4.00000000000000000000
16.00000000000000000000	0.00000000000000000000	4162.56396484375000000000	4166.66650390625000000000	4167.69238281250000000000	4150.76904296875000000000	4160.00000000000000000000	4172.82031250000000000000	4173.33300781250000000000	4168.20507812500000000000	4165.12792968750000000000	4178.97412109375000000000	4172.82031250000000000000	4150.25634765625000000000	4176.41015625000000000000	4162.56396484375000000000	0.00000000000000000000	10249.00000000000000000000	10228.00000000000000000000	0.00000000000000000000	0.00000000000000000000	0.00000000000000000000	410.00000000000000000000	924.00000000000000000000	4.00000000000000000000	4.00000000000000000000	4.00000000000000000000	4.00000000000000000000	4.00000000000000000000	0.00000000000000000000	4.00000000000000000000	4.00000000000000000000	0.00000000000000000000	4.00000000000000000000	4.00000000000000000000	4.00000000000000000000	4.00000000000000000000	4.00000000000000000000	4.00000000000000000000	4.00000000000000000000
17.00000000000000000000	0.00000000000000000000	4161.53857421875000000000	4169.74365234375000000000	4163.58984375000000000000	4156.92285156250000000000	4168.20507812500000000000	4163.07666015625000000000	4165.12792968750000000000	4171.79492187500000000000	4163.58984375000000000000	4186.15380859375000000000	4173.84619140625000000000	4146.15380859375000000000	4177.43603515625000000000	4163.07666015625000000000	0.00000000000000000000	10248.00000000000000000000	10231.00000000000000000000	0.00000000000000000000	0.00000000000000000000	0.00000000000000000000	410.00000000000000000000	932.00000000000000000000	4.00000000000000000000	4.00000000000000000000	4.00000000000000000000	4.00000000000000000000	4.00000000000000000000	0.00000000000000000000	4.00000000000000000000	4.00000000000000000000	0.00000000000000000000	4.00000000000000000000	4.00000000000000000000	4.00000000000000000000	4.00000000000000000000	4.00000000000000000000	4.00000000000000000000	4.00000000000000000000
18.00000000000000000000	0.00000000000000000000	4168.71777343750000000000	4179.48730468750000000000	4172.82031250000000000000	4170.76904296875000000000	4177.94873046875000000000	4165.64111328125000000000	4165.64111328125000000000	4176.92285156250000000000	4164.61523437500000000000	4195.89746093750000000000	4180.00000000000000000000	4152.82031250000000000000	4186.15380859375000000000	4167.17919921875000000000	0.00000000000000000000	10248.00000000000000000000	10231.00000000000000000000	0.00000000000000000000	0.00000000000000000000	0.00000000000000000000	410.00000000000000000000	941.00000000000000000000	4.00000000000000000000	4.00000000000000000000	4.00000000000000000000	4.00000000000000000000	4.00000000000000000000	0.00000000000000000000	4.00000000000000000000	4.00000000000000000000	0.00000000000000000000	4.00000000000000000000	4.00000000000000000000	4.00000000000000000000	4.00000000000000000000	4.00000000000000000000	4.00000000000000000000	4.00000000000000000000
19.00000000000000000000	0.00000000000000000000	4173.84619140625000000000	4179.48730468750000000000	4176.41015625000000000000	4170.76904296875000000000	4175.89746093750000000000	4168.71777343750000000000	4168.71777343750000000000	4172.82031250000000000000	4166.66650390625000000000	4186.66650390625000000000	4176.92285156250000000000	4156.41015625000000000000	4182.05126953125000000000	4170.25634765625000000000	0.00000000000000000000	10248.00000000000000000000	10232.00000000000000000000	0.00000000000000000000	0.00000000000000000000	0.00000000000000000000	410.00000000000000000000	949.00000000000000000000	4.00000000000000000000	4.00000000000000000000	4.00000000000000000000	4.00000000000000000000	4.00000000000000000000	0.00000000000000000000	4.00000000000000000000	4.00000000000000000000	0.00000000000000000000	4.00000000000000000000	4.00000000000000000000	4.00000000000000000000	4.00000000000000000000	4.00000000000000000000	4.00000000000000000000	4.00000000000000000000
20.00000000000000000000	0.00000000000000000000	4163.58984375000000000000	4180.00000000000000000000	4159.48730468750000000000	4172.82031250000000000000	4176.92285156250000000000	4158.97412109375000000000	4162.05126953125000000000	4181.02539062500000000000	4166.15380859375000000000	4186.66650390625000000000	4183.07666015625000000000	4152.82031250000000000000	4187.69238281250000000000	4170.76904296875000000000	0.00000000000000000000	10248.00000000000000000000	10232.00000000000000000000	0.00000000000000000000	0.00000000000000000000	0.00000000000000000000	410.00000000000000000000	957.00000000000000000000	4.00000000000000000000	4.00000000000000000000	4.00000000000000000000	4.00000000000000000000	4.00000000000000000000	0.00000000000000000000	4.00000000000000000000	4.00000000000000000000	0.00000000000000000000	4.00000000000000000000	4.00000000000000000000	4.00000000000000000000	4.00000000000000000000	4.00000000000000000000	4.00000000000000000000	4.00000000000000000000
21.00000000000000000000	0.00000000000000000000	4168.71777343750000000000	4174.35888671875000000000	4164.10253906250000000000	4172.30761718750000000000	4166.66650390625000000000	4166.66650390625000000000	4170.76904296875000000000	4176.92285156250000000000	4168.71777343750000000000	4175.89746093750000000000	4175.89746093750000000000	4155.38427734375000000000	4178.46142578125000000000	4170.25634765625000000000	0.00000000000000000000	10248.00000000000000000000	10230.00000000000000000000	0.00000000000000000000	0.00000000000000000000	0.00000000000000000000	410.00000000000000000000	965.00000000000000000000	4.00000000000000000000	4.00000000000000000000	4.00000000000000000000	4.00000000000000000000	4.00000000000000000000	0.00000000000000000000	4.00000000000000000000	4.00000000000000000000	0.00000000000000000000	4.00000000000000000000	4.00000000000000000000	4.00000000000000000000	4.00000000000000000000	4.00000000000000000000	4.00000000000000000000	4.00000000000000000000
22.00000000000000000000	0.00000000000000000000	4166.15380859375000000000	4184.61523437500000000000	4163.58984375000000000000	4181.53857421875000000000	4174.35888671875000000000	4161.53857421875000000000	4168.71777343750000000000	4173.84619140625000000000	4168.71777343750000000000	4174.87158203125000000000	4177.43603515625000000000	4153.33300781250000000000	4180.51269531250000000000	4169.74365234375000000000	0.00000000000000000000	10248.00000000000000000000	10230.00000000000000000000	0.00000000000000000000	0.00000000000000000000	0.00000000000000000000	410.00000000000000000000	972.00000000000000000000	4.00000000000000000000	4.00000000000000000000	4.00000000000000000000	4.00000000000000000000	4.00000000000000000000	0.00000000000000000000	4.00000000000000000000	4.00000000000000000000	0.00000000000000000000	4.00000000000000000000	4.00000000000000000000	4.00000000000000000000	4.00000000000000000000	4.00000000000000000000	4.00000000000000000000	4.00000000000000000000
23.00000000000000000000	0.00000000000000000000	4170.25634765625000000000	4191.79492187500000000000	4164.61523437500000000000	4186.66650390625000000000	4182.56396484375000000000	4163.58984375000000000000	4169.23046875000000000000	4174.87158203125000000000	4167.17919921875000000000	4174.87158203125000000000	4186.15380859375000000000	4153.33300781250000000000	4188.71777343750000000000	4175.89746093750000000000	0.00000000000000000000	10250.00000000000000000000	10230.00000000000000000000	0.00000000000000000000	0.00000000000000000000	0.00000000000000000000	410.00000000000000000000	979.00000000000000000000	4.00000000000000000000	4.00000000000000000000	4.00000000000000000000	4.00000000000000000000	4.00000000000000000000	0.00000000000000000000	4.00000000000000000000	4.00000000000000000000	0.00000000000000000000	4.00000000000000000000	4.00000000000000000000	4.00000000000000000000	4.00000000000000000000	4.00000000000000000000	4.00000000000000000000	4.00000000000000000000
24.00000000000000000000	0.00000000000000000000	4176.92285156250000000000	4185.64111328125000000000	4169.74365234375000000000	4187.69238281250000000000	4181.53857421875000000000	4168.20507812500000000000	4171.79492187500000000000	4184.61523437500000000000	4166.15380859375000000000	4178.46142578125000000000	4191.28173828125000000000	4158.97412109375000000000	4192.82031250000000000000	4183.07666015625000000000	0.00000000000000000000	10250.00000000000000000000	10230.00000000000000000000	0.00000000000000000000	0.00000000000000000000	0.00000000000000000000	410.00000000000000000000	987.00000000000000000000	4.00000000000000000000	4.00000000000000000000	4.00000000000000000000	4.00000000000000000000	4.00000000000000000000	0.00000000000000000000	4.00000000000000000000	4.00000000000000000000	0.00000000000000000000	4.00000000000000000000	4.00000000000000000000	4.00000000000000000000	4.00000000000000000000	4.00000000000000000000	4.00000000000000000000	4.00000000000000000000
25.00000000000000000000	0.00000000000000000000	4161.53857421875000000000	4182.56396484375000000000	4157.43603515625000000000	4186.66650390625000000000	4183.58984375000000000000	4161.02539062500000000000	4163.07666015625000000000	4194.35888671875000000000	4164.10253906250000000000	4199.48730468750000000000	4193.84619140625000000000	4152.30761718750000000000	4197.43603515625000000000	4179.48730468750000000000	0.00000000000000000000	10249.00000000000000000000	10228.00000000000000000000	0.00000000000000000000	0.00000000000000000000	0.00000000000000000000	410.00000000000000000000	994.00000000000000000000	4.00000000000000000000	4.00000000000000000000	4.00000000000000000000	4.00000000000000000000	4.00000000000000000000	0.00000000000000000000	4.00000000000000000000	4.00000000000000000000	0.00000000000000000000	4.00000000000000000000	4.00000000000000000000	4.00000000000000000000	4.00000000000000000000	4.00000000000000000000	4.00000000000000000000	4.00000000000000000000
26.00000000000000000000	0.00000000000000000000	4162.05126953125000000000	4167.69238281250000000000	4158.97412109375000000000	4163.58984375000000000000	4160.00000000000000000000	4169.74365234375000000000	4170.76904296875000000000	4171.79492187500000000000	4166.66650390625000000000	4183.58984375000000000000	4173.33300781250000000000	4144.10253906250000000000	4176.41015625000000000000	4166.66650390625000000000	0.00000000000000000000	10249.00000000000000000000	10228.00000000000000000000	0.00000000000000000000	0.00000000000000000000	0.00000000000000000000	411.00000000000000000000	1.00000000000000000000	4.00000000000000000000	4.00000000000000000000	4.00000000000000000000	4.00000000000000000000	4.00000000000000000000	0.00000000000000000000	4.00000000000000000000	4.00000000000000000000	0.00000000000000000000	4.00000000000000000000	4.00000000000000000000	4.00000000000000000000	4.00000000000000000000	4.00000000000000000000	4.00000000000000000000	4.00000000000000000000
27.00000000000000000000	0.00000000000000000000	4160.00000000000000000000	4167.17919921875000000000	4153.84619140625000000000	4164.10253906250000000000	4154.87158203125000000000	4163.58984375000000000000	4166.15380859375000000000	4168.71777343750000000000	4169.74365234375000000000	4170.76904296875000000000	4172.30761718750000000000	4145.64111328125000000000	4171.79492187500000000000	4157.94873046875000000000	0.00000000000000000000	10249.00000000000000000000	10227.00000000000000000000	0.00000000000000000000	0.00000000000000000000	0.00000000000000000000	411.00000000000000000000	9.00000000000000000000	4.00000000000000000000	4.00000000000000000000	4.00000000000000000000	4.00000000000000000000	4.00000000000000000000	0.00000000000000000000	4.00000000000000000000	4.00000000000000000000	0.00000000000000000000	4.00000000000000000000	4.00000000000000000000	4.00000000000000000000	4.00000000000000000000	4.00000000000000000000	4.00000000000000000000	4.00000000000000000000
28.00000000000000000000	0.00000000000000000000	4156.92285156250000000000	4166.66650390625000000000	4147.69238281250000000000	4175.38427734375000000000	4155.38427734375000000000	4163.58984375000000000000	4162.56396484375000000000	4173.33300781250000000000	4169.23046875000000000000	4173.33300781250000000000	4178.46142578125000000000	4147.69238281250000000000	4175.89746093750000000000	4155.38427734375000000000	0.00000000000000000000	10249.00000000000000000000	10227.00000000000000000000	0.00000000000000000000	0.00000000000000000000	0.00000000000000000000	411.00000000000000000000	16.00000000000000000000	4.00000000000000000000	4.00000000000000000000	4.00000000000000000000	4.00000000000000000000	4.00000000000000000000	0.00000000000000000000	4.00000000000000000000	4.00000000000000000000	0.00000000000000000000	4.00000000000000000000	4.00000000000000000000	4.00000000000000000000	4.00000000000000000000	4.00000000000000000000	4.00000000000000000000	4.00000000000000000000
29.00000000000000000000	0.00000000000000000000	4159.48730468750000000000	4158.46142578125000000000	4152.30761718750000000000	4168.71777343750000000000	4138.46142578125000000000	4172.82031250000000000000	4167.69238281250000000000	4156.92285156250000000000	4167.17919921875000000000	4163.07666015625000000000	4168.71777343750000000000	4143.58984375000000000000	4169.74365234375000000000	4149.74365234375000000000	0.00000000000000000000	10248.00000000000000000000	10227.00000000000000000000	0.00000000000000000000	0.00000000000000000000	0.00000000000000000000	411.00000000000000000000	23.00000000000000000000	4.00000000000000000000	4.00000000000000000000	4.00000000000000000000	4.00000000000000000000	4.00000000000000000000	0.00000000000000000000	4.00000000000000000000	4.00000000000000000000	0.00000000000000000000	4.00000000000000000000	4.00000000000000000000	4.00000000000000000000	4.00000000000000000000	4.00000000000000000000	4.00000000000000000000	4.00000000000000000000
30.00000000000000000000	0.00000000000000000000	4151.79492187500000000000	4165.12792968750000000000	4147.69238281250000000000	4171.79492187500000000000	4146.15380859375000000000	4163.58984375000000000000	4162.05126953125000000000	4165.64111328125000000000	4167.17919921875000000000	4167.17919921875000000000	4177.94873046875000000000	4139.48730468750000000000	4180.51269531250000000000	4148.20507812500000000000	0.00000000000000000000	10248.00000000000000000000	10227.00000000000000000000	0.00000000000000000000	0.00000000000000000000	0.00000000000000000000	411.00000000000000000000	31.00000000000000000000	4.00000000000000000000	4.00000000000000000000	4.00000000000000000000	4.00000000000000000000	4.00000000000000000000	0.00000000000000000000	4.00000000000000000000	4.00000000000000000000	0.00000000000000000000	4.00000000000000000000	4.00000000000000000000	4.00000000000000000000	4.00000000000000000000	4.00000000000000000000	4.00000000000000000000	4.00000000000000000000
31.00000000000000000000	0.00000000000000000000	4157.94873046875000000000	4156.92285156250000000000	4154.87158203125000000000	4170.76904296875000000000	4143.07666015625000000000	4168.71777343750000000000	4168.20507812500000000000	4169.23046875000000000000	4170.25634765625000000000	4163.07666015625000000000	4172.30761718750000000000	4141.53857421875000000000	4173.33300781250000000000	4150.25634765625000000000	0.00000000000000000000	10248.00000000000000000000	10227.00000000000000000000	0.00000000000000000000	0.00000000000000000000	0.00000000000000000000	411.00000000000000000000	39.00000000000000000000	4.00000000000000000000	4.00000000000000000000	4.00000000000000000000	4.00000000000000000000	4.00000000000000000000	0.00000000000000000000	4.00000000000000000000	4.00000000000000000000	0.00000000000000000000	4.00000000000000000000	4.00000000000000000000	4.00000000000000000000	4.00000000000000000000	4.00000000000000000000	4.00000000000000000000	4.00000000000000000000
32.00000000000000000000	0.00000000000000000000	4154.87158203125000000000	4151.28173828125000000000	4148.71777343750000000000	4170.25634765625000000000	4137.43603515625000000000	4165.64111328125000000000	4164.61523437500000000000	4163.07666015625000000000	4167.69238281250000000000	4162.05126953125000000000	4163.07666015625000000000	4137.43603515625000000000	4164.10253906250000000000	4144.10253906250000000000	0.00000000000000000000	10248.00000000000000000000	10227.00000000000000000000	0.00000000000000000000	0.00000000000000000000	0.00000000000000000000	411.00000000000000000000	47.00000000000000000000	4.00000000000000000000	4.00000000000000000000	4.00000000000000000000	4.00000000000000000000	4.00000000000000000000	0.00000000000000000000	4.00000000000000000000	4.00000000000000000000	0.00000000000000000000	4.00000000000000000000	4.00000000000000000000	4.00000000000000000000	4.00000000000000000000	4.00000000000000000000	4.00000000000000000000	4.00000000000000000000
33.00000000000000000000	0.00000000000000000000	4149.74365234375000000000	4155.38427734375000000000	4144.61523437500000000000	4170.25634765625000000000	4141.53857421875000000000	4160.51269531250000000000	4162.05126953125000000000	4162.56396484375000000000	4164.10253906250000000000	4160.51269531250000000000	4163.58984375000000000000	4134.35888671875000000000	4163.58984375000000000000	4141.53857421875000000000	0.00000000000000000000	10247.00000000000000000000	10229.00000000000000000000	0.00000000000000000000	0.00000000000000000000	0.00000000000000000000	411.00000000000000000000	55.00000000000000000000	4.00000000000000000000	4.00000000000000000000	4.00000000000000000000	4.00000000000000000000	4.00000000000000000000	0.00000000000000000000	4.00000000000000000000	4.00000000000000000000	0.00000000000000000000	4.00000000000000000000	4.00000000000000000000	4.00000000000000000000	4.00000000000000000000	4.00000000000000000000	4.00000000000000000000	4.00000000000000000000
34.00000000000000000000	0.00000000000000000000	4158.97412109375000000000	4152.30761718750000000000	4156.41015625000000000000	4164.10253906250000000000	4137.94873046875000000000	4164.61523437500000000000	4167.17919921875000000000	4157.43603515625000000000	4165.12792968750000000000	4147.17919921875000000000	4157.43603515625000000000	4136.41015625000000000000	4156.41015625000000000000	4143.58984375000000000000	0.00000000000000000000	10247.00000000000000000000	10229.00000000000000000000	0.00000000000000000000	0.00000000000000000000	0.00000000000000000000	411.00000000000000000000	64.00000000000000000000	4.00000000000000000000	4.00000000000000000000	4.00000000000000000000	4.00000000000000000000	4.00000000000000000000	0.00000000000000000000	4.00000000000000000000	4.00000000000000000000	0.00000000000000000000	4.00000000000000000000	4.00000000000000000000	4.00000000000000000000	4.00000000000000000000	4.00000000000000000000	4.00000000000000000000	4.00000000000000000000
35.00000000000000000000	0.00000000000000000000	4150.76904296875000000000	4154.87158203125000000000	4146.66650390625000000000	4166.66650390625000000000	4141.02539062500000000000	4158.46142578125000000000	4160.00000000000000000000	4163.58984375000000000000	4166.66650390625000000000	4157.94873046875000000000	4163.07666015625000000000	4133.84619140625000000000	4165.64111328125000000000	4140.51269531250000000000	0.00000000000000000000	10247.00000000000000000000	10229.00000000000000000000	0.00000000000000000000	0.00000000000000000000	0.00000000000000000000	411.00000000000000000000	72.00000000000000000000	4.00000000000000000000	4.00000000000000000000	4.00000000000000000000	4.00000000000000000000	4.00000000000000000000	0.00000000000000000000	4.00000000000000000000	4.00000000000000000000	0.00000000000000000000	4.00000000000000000000	4.00000000000000000000	4.00000000000000000000	4.00000000000000000000	4.00000000000000000000	4.00000000000000000000	4.00000000000000000000
36.00000000000000000000	0.00000000000000000000	4151.28173828125000000000	4147.69238281250000000000	4149.23046875000000000000	4162.05126953125000000000	4134.87158203125000000000	4168.71777343750000000000	4168.71777343750000000000	4155.38427734375000000000	4167.69238281250000000000	4158.46142578125000000000	4159.48730468750000000000	4133.33300781250000000000	4162.56396484375000000000	4135.89746093750000000000	0.00000000000000000000	10247.00000000000000000000	10229.00000000000000000000	0.00000000000000000000	0.00000000000000000000	0.00000000000000000000	411.00000000000000000000	80.00000000000000000000	4.00000000000000000000	4.00000000000000000000	4.00000000000000000000	4.00000000000000000000	4.00000000000000000000	0.00000000000000000000	4.00000000000000000000	4.00000000000000000000	0.00000000000000000000	4.00000000000000000000	4.00000000000000000000	4.00000000000000000000	4.00000000000000000000	4.00000000000000000000	4.00000000000000000000	4.00000000000000000000
37.00000000000000000000	0.00000000000000000000	4153.84619140625000000000	4150.25634765625000000000	4158.46142578125000000000	4169.23046875000000000000	4143.07666015625000000000	4168.20507812500000000000	4168.71777343750000000000	4154.87158203125000000000	4167.69238281250000000000	4154.87158203125000000000	4161.53857421875000000000	4134.35888671875000000000	4163.07666015625000000000	4137.43603515625000000000	0.00000000000000000000	10247.00000000000000000000	10230.00000000000000000000	0.00000000000000000000	0.00000000000000000000	0.00000000000000000000	411.00000000000000000000	89.00000000000000000000	4.00000000000000000000	4.00000000000000000000	4.00000000000000000000	4.00000000000000000000	4.00000000000000000000	0.00000000000000000000	4.00000000000000000000	4.00000000000000000000	0.00000000000000000000	4.00000000000000000000	4.00000000000000000000	4.00000000000000000000	4.00000000000000000000	4.00000000000000000000	4.00000000000000000000	4.00000000000000000000
38.00000000000000000000	0.00000000000000000000	4151.79492187500000000000	4157.94873046875000000000	4158.46142578125000000000	4178.97412109375000000000	4149.74365234375000000000	4163.58984375000000000000	4163.07666015625000000000	4165.64111328125000000000	4167.17919921875000000000	4160.00000000000000000000	4168.71777343750000000000	4134.35888671875000000000	4170.76904296875000000000	4144.61523437500000000000	0.00000000000000000000	10247.00000000000000000000	10230.00000000000000000000	0.00000000000000000000	0.00000000000000000000	0.00000000000000000000	411.00000000000000000000	97.00000000000000000000	4.00000000000000000000	4.00000000000000000000	4.00000000000000000000	4.00000000000000000000	4.00000000000000000000	0.00000000000000000000	4.00000000000000000000	4.00000000000000000000	0.00000000000000000000	4.00000000000000000000	4.00000000000000000000	4.00000000000000000000	4.00000000000000000000	4.00000000000000000000	4.00000000000000000000	4.00000000000000000000
39.00000000000000000000	0.00000000000000000000	4162.05126953125000000000	4154.87158203125000000000	4162.05126953125000000000	4173.84619140625000000000	4134.87158203125000000000	4170.76904296875000000000	4167.17919921875000000000	4160.51269531250000000000	4164.10253906250000000000	4157.94873046875000000000	4160.51269531250000000000	4137.94873046875000000000	4166.15380859375000000000	4149.23046875000000000000	0.00000000000000000000	10246.00000000000000000000	10230.00000000000000000000	0.00000000000000000000	0.00000000000000000000	0.00000000000000000000	411.00000000000000000000	106.00000000000000000000	4.00000000000000000000	4.00000000000000000000	4.00000000000000000000	4.00000000000000000000	4.00000000000000000000	0.00000000000000000000	4.00000000000000000000	4.00000000000000000000	0.00000000000000000000	4.00000000000000000000	4.00000000000000000000	4.00000000000000000000	4.00000000000000000000	4.00000000000000000000	4.00000000000000000000	4.00000000000000000000
40.00000000000000000000	0.00000000000000000000	4162.56396484375000000000	4161.53857421875000000000	4156.92285156250000000000	4182.56396484375000000000	4146.66650390625000000000	4162.05126953125000000000	4161.53857421875000000000	4171.79492187500000000000	4166.15380859375000000000	4175.38427734375000000000	4170.25634765625000000000	4137.94873046875000000000	4178.46142578125000000000	4149.23046875000000000000	0.00000000000000000000	10246.00000000000000000000	10230.00000000000000000000	0.00000000000000000000	0.00000000000000000000	0.00000000000000000000	411.00000000000000000000	114.00000000000000000000	4.00000000000000000000	4.00000000000000000000	4.00000000000000000000	4.00000000000000000000	4.00000000000000000000	0.00000000000000000000	4.00000000000000000000	4.00000000000000000000	0.00000000000000000000	4.00000000000000000000	4.00000000000000000000	4.00000000000000000000	4.00000000000000000000	4.00000000000000000000	4.00000000000000000000	4.00000000000000000000
41.00000000000000000000	0.00000000000000000000	4163.07666015625000000000	4156.41015625000000000000	4164.10253906250000000000	4181.53857421875000000000	4145.12792968750000000000	4164.61523437500000000000	4167.17919921875000000000	4166.15380859375000000000	4172.30761718750000000000	4168.71777343750000000000	4168.20507812500000000000	4135.38427734375000000000	4174.35888671875000000000	4148.71777343750000000000	0.00000000000000000000	10246.00000000000000000000	10230.00000000000000000000	0.00000000000000000000	0.00000000000000000000	0.00000000000000000000	411.00000000000000000000	122.00000000000000000000	4.00000000000000000000	4.00000000000000000000	4.00000000000000000000	4.00000000000000000000	4.00000000000000000000	0.00000000000000000000	4.00000000000000000000	4.00000000000000000000	0.00000000000000000000	4.00000000000000000000	4.00000000000000000000	4.00000000000000000000	4.00000000000000000000	4.00000000000000000000	4.00000000000000000000	4.00000000000000000000
42.00000000000000000000	0.00000000000000000000	4155.38427734375000000000	4149.74365234375000000000	4161.02539062500000000000	4175.38427734375000000000	4133.33300781250000000000	4161.53857421875000000000	4165.64111328125000000000	4150.25634765625000000000	4170.25634765625000000000	4148.71777343750000000000	4158.97412109375000000000	4132.82031250000000000000	4163.07666015625000000000	4147.69238281250000000000	0.00000000000000000000	10246.00000000000000000000	10230.00000000000000000000	0.00000000000000000000	0.00000000000000000000	0.00000000000000000000	411.00000000000000000000	129.00000000000000000000	4.00000000000000000000	4.00000000000000000000	4.00000000000000000000	4.00000000000000000000	4.00000000000000000000	0.00000000000000000000	4.00000000000000000000	4.00000000000000000000	0.00000000000000000000	4.00000000000000000000	4.00000000000000000000	4.00000000000000000000	4.00000000000000000000	4.00000000000000000000	4.00000000000000000000	4.00000000000000000000
43.00000000000000000000	0.00000000000000000000	4147.17919921875000000000	4147.69238281250000000000	4149.74365234375000000000	4175.89746093750000000000	4136.41015625000000000000	4161.02539062500000000000	4158.46142578125000000000	4152.30761718750000000000	4164.61523437500000000000	4153.84619140625000000000	4160.51269531250000000000	4130.76904296875000000000	4164.61523437500000000000	4143.58984375000000000000	0.00000000000000000000	10247.00000000000000000000	10229.00000000000000000000	0.00000000000000000000	0.00000000000000000000	0.00000000000000000000	411.00000000000000000000	136.00000000000000000000	4.00000000000000000000	4.00000000000000000000	4.00000000000000000000	4.00000000000000000000	4.00000000000000000000	0.00000000000000000000	4.00000000000000000000	4.00000000000000000000	0.00000000000000000000	4.00000000000000000000	4.00000000000000000000	4.00000000000000000000	4.00000000000000000000	4.00000000000000000000	4.00000000000000000000	4.00000000000000000000
44.00000000000000000000	0.00000000000000000000	4156.92285156250000000000	4133.84619140625000000000	4155.38427734375000000000	4165.12792968750000000000	4125.12792968750000000000	4175.38427734375000000000	4166.15380859375000000000	4143.07666015625000000000	4163.58984375000000000000	4144.61523437500000000000	4148.20507812500000000000	4128.20507812500000000000	4150.25634765625000000000	4136.92285156250000000000	0.00000000000000000000	10247.00000000000000000000	10229.00000000000000000000	0.00000000000000000000	0.00000000000000000000	0.00000000000000000000	411.00000000000000000000	144.00000000000000000000	4.00000000000000000000	4.00000000000000000000	4.00000000000000000000	4.00000000000000000000	4.00000000000000000000	0.00000000000000000000	4.00000000000000000000	4.00000000000000000000	0.00000000000000000000	4.00000000000000000000	4.00000000000000000000	4.00000000000000000000	4.00000000000000000000	4.00000000000000000000	4.00000000000000000000	4.00000000000000000000
45.00000000000000000000	0.00000000000000000000	4146.15380859375000000000	4132.30761718750000000000	4146.66650390625000000000	4162.05126953125000000000	4122.56396484375000000000	4163.58984375000000000000	4159.48730468750000000000	4137.94873046875000000000	4162.56396484375000000000	4136.41015625000000000000	4147.69238281250000000000	4122.05126953125000000000	4149.74365234375000000000	4134.35888671875000000000	0.00000000000000000000	10247.00000000000000000000	10227.00000000000000000000	0.00000000000000000000	0.00000000000000000000	0.00000000000000000000	411.00000000000000000000	151.00000000000000000000	4.00000000000000000000	4.00000000000000000000	4.00000000000000000000	4.00000000000000000000	4.00000000000000000000	0.00000000000000000000	4.00000000000000000000	4.00000000000000000000	0.00000000000000000000	4.00000000000000000000	4.00000000000000000000	4.00000000000000000000	4.00000000000000000000	4.00000000000000000000	4.00000000000000000000	4.00000000000000000000
46.00000000000000000000	0.00000000000000000000	4143.07666015625000000000	4124.61523437500000000000	4146.66650390625000000000	4156.41015625000000000000	4115.38427734375000000000	4163.07666015625000000000	4160.00000000000000000000	4132.30761718750000000000	4163.58984375000000000000	4136.92285156250000000000	4144.61523437500000000000	4123.07666015625000000000	4146.15380859375000000000	4134.87158203125000000000	0.00000000000000000000	10247.00000000000000000000	10227.00000000000000000000	0.00000000000000000000	0.00000000000000000000	0.00000000000000000000	411.00000000000000000000	158.00000000000000000000	4.00000000000000000000	4.00000000000000000000	4.00000000000000000000	4.00000000000000000000	4.00000000000000000000	0.00000000000000000000	4.00000000000000000000	4.00000000000000000000	0.00000000000000000000	4.00000000000000000000	4.00000000000000000000	4.00000000000000000000	4.00000000000000000000	4.00000000000000000000	4.00000000000000000000	4.00000000000000000000
47.00000000000000000000	0.00000000000000000000	4148.71777343750000000000	4122.56396484375000000000	4149.23046875000000000000	4153.84619140625000000000	4112.82031250000000000000	4164.10253906250000000000	4163.07666015625000000000	4130.76904296875000000000	4166.66650390625000000000	4142.05126953125000000000	4135.89746093750000000000	4123.07666015625000000000	4136.41015625000000000000	4131.79492187500000000000	0.00000000000000000000	10246.00000000000000000000	10229.00000000000000000000	0.00000000000000000000	0.00000000000000000000	0.00000000000000000000	411.00000000000000000000	166.00000000000000000000	4.00000000000000000000	4.00000000000000000000	4.00000000000000000000	4.00000000000000000000	4.00000000000000000000	0.00000000000000000000	4.00000000000000000000	4.00000000000000000000	0.00000000000000000000	4.00000000000000000000	4.00000000000000000000	4.00000000000000000000	4.00000000000000000000	4.00000000000000000000	4.00000000000000000000	4.00000000000000000000
48.00000000000000000000	0.00000000000000000000	4141.02539062500000000000	4132.82031250000000000000	4143.07666015625000000000	4161.02539062500000000000	4123.58984375000000000000	4156.41015625000000000000	4158.97412109375000000000	4137.94873046875000000000	4165.12792968750000000000	4145.12792968750000000000	4136.41015625000000000000	4119.48730468750000000000	4139.48730468750000000000	4126.66650390625000000000	0.00000000000000000000	10246.00000000000000000000	10229.00000000000000000000	0.00000000000000000000	0.00000000000000000000	0.00000000000000000000	411.00000000000000000000	174.00000000000000000000	4.00000000000000000000	4.00000000000000000000	4.00000000000000000000	4.00000000000000000000	4.00000000000000000000	0.00000000000000000000	4.00000000000000000000	4.00000000000000000000	0.00000000000000000000	4.00000000000000000000	4.00000000000000000000	4.00000000000000000000	4.00000000000000000000	4.00000000000000000000	4.00000000000000000000	4.00000000000000000000
49.00000000000000000000	0.00000000000000000000	4145.64111328125000000000	4127.69238281250000000000	4152.82031250000000000000	4157.94873046875000000000	4115.89746093750000000000	4168.20507812500000000000	4165.64111328125000000000	4128.20507812500000000000	4163.58984375000000000000	4128.71777343750000000000	4130.25634765625000000000	4122.05126953125000000000	4134.35888671875000000000	4124.61523437500000000000	0.00000000000000000000	10245.00000000000000000000	10229.00000000000000000000	0.00000000000000000000	0.00000000000000000000	0.00000000000000000000	411.00000000000000000000	183.00000000000000000000	4.00000000000000000000	4.00000000000000000000	4.00000000000000000000	4.00000000000000000000	4.00000000000000000000	0.00000000000000000000	4.00000000000000000000	4.00000000000000000000	0.00000000000000000000	4.00000000000000000000	4.00000000000000000000	4.00000000000000000000	4.00000000000000000000	4.00000000000000000000	4.00000000000000000000	4.00000000000000000000
50.00000000000000000000	0.00000000000000000000	4145.64111328125000000000	4134.35888671875000000000	4149.74365234375000000000	4166.15380859375000000000	4125.12792968750000000000	4166.66650390625000000000	4162.05126953125000000000	4134.35888671875000000000	4164.61523437500000000000	4136.41015625000000000000	4143.58984375000000000000	4123.07666015625000000000	4144.61523437500000000000	4127.69238281250000000000	0.00000000000000000000	10245.00000000000000000000	10229.00000000000000000000	0.00000000000000000000	0.00000000000000000000	0.00000000000000000000	411.00000000000000000000	191.00000000000000000000	4.00000000000000000000	4.00000000000000000000	4.00000000000000000000	4.00000000000000000000	4.00000000000000000000	0.00000000000000000000	4.00000000000000000000	4.00000000000000000000	0.00000000000000000000	4.00000000000000000000	4.00000000000000000000	4.00000000000000000000	4.00000000000000000000	4.00000000000000000000	4.00000000000000000000	4.00000000000000000000
51.00000000000000000000	0.00000000000000000000	4152.30761718750000000000	4139.48730468750000000000	4152.30761718750000000000	4169.74365234375000000000	4132.30761718750000000000	4168.71777343750000000000	4165.64111328125000000000	4140.51269531250000000000	4169.23046875000000000000	4143.58984375000000000000	4153.33300781250000000000	4124.10253906250000000000	4153.33300781250000000000	4134.35888671875000000000	0.00000000000000000000	10247.00000000000000000000	10227.00000000000000000000	0.00000000000000000000	0.00000000000000000000	0.00000000000000000000	411.00000000000000000000	198.00000000000000000000	4.00000000000000000000	4.00000000000000000000	4.00000000000000000000	4.00000000000000000000	4.00000000000000000000	0.00000000000000000000	4.00000000000000000000	4.00000000000000000000	0.00000000000000000000	4.00000000000000000000	4.00000000000000000000	4.00000000000000000000	4.00000000000000000000	4.00000000000000000000	4.00000000000000000000	4.00000000000000000000
52.00000000000000000000	0.00000000000000000000	4157.94873046875000000000	4135.89746093750000000000	4158.97412109375000000000	4165.64111328125000000000	4127.17919921875000000000	4168.71777343750000000000	4165.64111328125000000000	4132.82031250000000000000	4169.74365234375000000000	4140.51269531250000000000	4145.12792968750000000000	4124.61523437500000000000	4149.23046875000000000000	4134.87158203125000000000	0.00000000000000000000	10247.00000000000000000000	10227.00000000000000000000	0.00000000000000000000	0.00000000000000000000	0.00000000000000000000	411.00000000000000000000	207.00000000000000000000	4.00000000000000000000	4.00000000000000000000	4.00000000000000000000	4.00000000000000000000	4.00000000000000000000	0.00000000000000000000	4.00000000000000000000	4.00000000000000000000	0.00000000000000000000	4.00000000000000000000	4.00000000000000000000	4.00000000000000000000	4.00000000000000000000	4.00000000000000000000	4.00000000000000000000	4.00000000000000000000
53.00000000000000000000	0.00000000000000000000	4145.64111328125000000000	4136.92285156250000000000	4147.17919921875000000000	4168.71777343750000000000	4130.25634765625000000000	4157.94873046875000000000	4153.84619140625000000000	4129.23046875000000000000	4164.10253906250000000000	4148.20507812500000000000	4142.05126953125000000000	4122.56396484375000000000	4147.69238281250000000000	4131.79492187500000000000	0.00000000000000000000	10248.00000000000000000000	10227.00000000000000000000	0.00000000000000000000	0.00000000000000000000	0.00000000000000000000	411.00000000000000000000	215.00000000000000000000	4.00000000000000000000	4.00000000000000000000	4.00000000000000000000	4.00000000000000000000	4.00000000000000000000	0.00000000000000000000	4.00000000000000000000	4.00000000000000000000	0.00000000000000000000	4.00000000000000000000	4.00000000000000000000	4.00000000000000000000	4.00000000000000000000	4.00000000000000000000	4.00000000000000000000	4.00000000000000000000
54.00000000000000000000	0.00000000000000000000	4148.71777343750000000000	4126.66650390625000000000	4151.79492187500000000000	4158.97412109375000000000	4116.92285156250000000000	4165.12792968750000000000	4160.00000000000000000000	4116.41015625000000000000	4166.15380859375000000000	4132.82031250000000000000	4130.25634765625000000000	4122.05126953125000000000	4133.84619140625000000000	4130.25634765625000000000	0.00000000000000000000	10248.00000000000000000000	10227.00000000000000000000	0.00000000000000000000	0.00000000000000000000	0.00000000000000000000	411.00000000000000000000	223.00000000000000000000	4.00000000000000000000	4.00000000000000000000	4.00000000000000000000	4.00000000000000000000	4.00000000000000000000	0.00000000000000000000	4.00000000000000000000	4.00000000000000000000	0.00000000000000000000	4.00000000000000000000	4.00000000000000000000	4.00000000000000000000	4.00000000000000000000	4.00000000000000000000	4.00000000000000000000	4.00000000000000000000
55.00000000000000000000	0.00000000000000000000	4146.66650390625000000000	4131.28173828125000000000	4147.69238281250000000000	4162.05126953125000000000	4116.41015625000000000000	4157.94873046875000000000	4158.46142578125000000000	4126.66650390625000000000	4169.74365234375000000000	4129.23046875000000000000	4138.46142578125000000000	4120.51269531250000000000	4141.02539062500000000000	4130.25634765625000000000	0.00000000000000000000	10247.00000000000000000000	10227.00000000000000000000	0.00000000000000000000	0.00000000000000000000	0.00000000000000000000	411.00000000000000000000	230.00000000000000000000	4.00000000000000000000	4.00000000000000000000	4.00000000000000000000	4.00000000000000000000	4.00000000000000000000	0.00000000000000000000	4.00000000000000000000	4.00000000000000000000	0.00000000000000000000	4.00000000000000000000	4.00000000000000000000	4.00000000000000000000	4.00000000000000000000	4.00000000000000000000	4.00000000000000000000	4.00000000000000000000
56.00000000000000000000	0.00000000000000000000	4145.12792968750000000000	4136.41015625000000000000	4145.12792968750000000000	4168.20507812500000000000	4123.07666015625000000000	4161.53857421875000000000	4160.51269531250000000000	4134.35888671875000000000	4168.20507812500000000000	4135.38427734375000000000	4145.64111328125000000000	4124.10253906250000000000	4146.15380859375000000000	4130.76904296875000000000	0.00000000000000000000	10247.00000000000000000000	10227.00000000000000000000	0.00000000000000000000	0.00000000000000000000	0.00000000000000000000	411.00000000000000000000	237.00000000000000000000	4.00000000000000000000	4.00000000000000000000	4.00000000000000000000	4.00000000000000000000	4.00000000000000000000	0.00000000000000000000	4.00000000000000000000	4.00000000000000000000	0.00000000000000000000	4.00000000000000000000	4.00000000000000000000	4.00000000000000000000	4.00000000000000000000	4.00000000000000000000	4.00000000000000000000	4.00000000000000000000
57.00000000000000000000	0.00000000000000000000	4149.74365234375000000000	4131.79492187500000000000	4150.76904296875000000000	4165.12792968750000000000	4122.56396484375000000000	4170.76904296875000000000	4163.07666015625000000000	4123.07666015625000000000	4164.61523437500000000000	4129.74365234375000000000	4139.48730468750000000000	4125.12792968750000000000	4138.46142578125000000000	4130.76904296875000000000	0.00000000000000000000	10249.00000000000000000000	10228.00000000000000000000	0.00000000000000000000	0.00000000000000000000	0.00000000000000000000	411.00000000000000000000	245.00000000000000000000	4.00000000000000000000	4.00000000000000000000	4.00000000000000000000	4.00000000000000000000	4.00000000000000000000	0.00000000000000000000	4.00000000000000000000	4.00000000000000000000	0.00000000000000000000	4.00000000000000000000	4.00000000000000000000	4.00000000000000000000	4.00000000000000000000	4.00000000000000000000	4.00000000000000000000	4.00000000000000000000
58.00000000000000000000	0.00000000000000000000	4143.58984375000000000000	4138.97412109375000000000	4143.07666015625000000000	4172.82031250000000000000	4131.28173828125000000000	4161.53857421875000000000	4154.87158203125000000000	4129.74365234375000000000	4163.07666015625000000000	4135.38427734375000000000	4148.20507812500000000000	4123.07666015625000000000	4150.76904296875000000000	4132.82031250000000000000	0.00000000000000000000	10249.00000000000000000000	10228.00000000000000000000	0.00000000000000000000	0.00000000000000000000	0.00000000000000000000	411.00000000000000000000	254.00000000000000000000	4.00000000000000000000	4.00000000000000000000	4.00000000000000000000	4.00000000000000000000	4.00000000000000000000	0.00000000000000000000	4.00000000000000000000	4.00000000000000000000	0.00000000000000000000	4.00000000000000000000	4.00000000000000000000	4.00000000000000000000	4.00000000000000000000	4.00000000000000000000	4.00000000000000000000	4.00000000000000000000
59.00000000000000000000	0.00000000000000000000	4151.79492187500000000000	4134.87158203125000000000	4151.79492187500000000000	4169.74365234375000000000	4124.61523437500000000000	4167.69238281250000000000	4165.12792968750000000000	4126.66650390625000000000	4166.66650390625000000000	4126.15380859375000000000	4140.00000000000000000000	4127.17919921875000000000	4146.15380859375000000000	4133.84619140625000000000	0.00000000000000000000	10249.00000000000000000000	10228.00000000000000000000	0.00000000000000000000	0.00000000000000000000	0.00000000000000000000	411.00000000000000000000	261.00000000000000000000	4.00000000000000000000	4.00000000000000000000	4.00000000000000000000	4.00000000000000000000	4.00000000000000000000	0.00000000000000000000	4.00000000000000000000	4.00000000000000000000	0.00000000000000000000	4.00000000000000000000	4.00000000000000000000	4.00000000000000000000	4.00000000000000000000	4.00000000000000000000	4.00000000000000000000	4.00000000000000000000
60.00000000000000000000	0.00000000000000000000	4150.25634765625000000000	4132.30761718750000000000	4151.79492187500000000000	4168.71777343750000000000	4123.58984375000000000000	4165.12792968750000000000	4162.56396484375000000000	4124.61523437500000000000	4167.17919921875000000000	4131.79492187500000000000	4136.41015625000000000000	4126.15380859375000000000	4143.58984375000000000000	4131.28173828125000000000	0.00000000000000000000	10249.00000000000000000000	10228.00000000000000000000	0.00000000000000000000	0.00000000000000000000	0.00000000000000000000	411.00000000000000000000	269.00000000000000000000	4.00000000000000000000	4.00000000000000000000	4.00000000000000000000	4.00000000000000000000	4.00000000000000000000	0.00000000000000000000	4.00000000000000000000	4.00000000000000000000	0.00000000000000000000	4.00000000000000000000	4.00000000000000000000	4.00000000000000000000	4.00000000000000000000	4.00000000000000000000	4.00000000000000000000	4.00000000000000000000
61.00000000000000000000	0.00000000000000000000	4148.20507812500000000000	4131.28173828125000000000	4147.69238281250000000000	4164.61523437500000000000	4119.48730468750000000000	4164.61523437500000000000	4156.41015625000000000000	4124.61523437500000000000	4164.10253906250000000000	4140.00000000000000000000	4136.92285156250000000000	4125.12792968750000000000	4145.64111328125000000000	4129.74365234375000000000	0.00000000000000000000	10249.00000000000000000000	10226.00000000000000000000	0.00000000000000000000	0.00000000000000000000	0.00000000000000000000	411.00000000000000000000	277.00000000000000000000	4.00000000000000000000	4.00000000000000000000	4.00000000000000000000	4.00000000000000000000	4.00000000000000000000	0.00000000000000000000	4.00000000000000000000	4.00000000000000000000	0.00000000000000000000	4.00000000000000000000	4.00000000000000000000	4.00000000000000000000	4.00000000000000000000	4.00000000000000000000	4.00000000000000000000	4.00000000000000000000
62.00000000000000000000	0.00000000000000000000	4152.82031250000000000000	4125.64111328125000000000	4153.33300781250000000000	4153.33300781250000000000	4110.76904296875000000000	4167.69238281250000000000	4158.46142578125000000000	4113.33300781250000000000	4165.64111328125000000000	4127.17919921875000000000	4126.15380859375000000000	4126.66650390625000000000	4136.41015625000000000000	4129.23046875000000000000	0.00000000000000000000	10249.00000000000000000000	10226.00000000000000000000	0.00000000000000000000	0.00000000000000000000	0.00000000000000000000	411.00000000000000000000	285.00000000000000000000	4.00000000000000000000	4.00000000000000000000	4.00000000000000000000	4.00000000000000000000	4.00000000000000000000	0.00000000000000000000	4.00000000000000000000	4.00000000000000000000	0.00000000000000000000	4.00000000000000000000	4.00000000000000000000	4.00000000000000000000	4.00000000000000000000	4.00000000000000000000	4.00000000000000000000	4.00000000000000000000
63.00000000000000000000	0.00000000000000000000	4141.02539062500000000000	4131.79492187500000000000	4146.66650390625000000000	4157.43603515625000000000	4127.17919921875000000000	4158.97412109375000000000	4155.89746093750000000000	4117.94873046875000000000	4168.71777343750000000000	4130.76904296875000000000	4134.35888671875000000000	4124.61523437500000000000	4145.12792968750000000000	4129.74365234375000000000	0.00000000000000000000	10249.00000000000000000000	10226.00000000000000000000	0.00000000000000000000	0.00000000000000000000	0.00000000000000000000	411.00000000000000000000	292.00000000000000000000	4.00000000000000000000	4.00000000000000000000	4.00000000000000000000	4.00000000000000000000	4.00000000000000000000	0.00000000000000000000	4.00000000000000000000	4.00000000000000000000	0.00000000000000000000	4.00000000000000000000	4.00000000000000000000	4.00000000000000000000	4.00000000000000000000	4.00000000000000000000	4.00000000000000000000	4.00000000000000000000
64.00000000000000000000	0.00000000000000000000	4145.12792968750000000000	4126.15380859375000000000	4149.74365234375000000000	4153.33300781250000000000	4114.87158203125000000000	4170.25634765625000000000	4166.66650390625000000000	4117.43603515625000000000	4168.20507812500000000000	4122.05126953125000000000	4131.28173828125000000000	4125.12792968750000000000	4137.94873046875000000000	4126.15380859375000000000	1737.00000000000000000000	10249.00000000000000000000	10226.00000000000000000000	0.00000000000000000000	0.00000000000000000000	0.00000000000000000000	411.00000000000000000000	301.00000000000000000000	4.00000000000000000000	4.00000000000000000000	4.00000000000000000000	4.00000000000000000000	4.00000000000000000000	0.00000000000000000000	4.00000000000000000000	4.00000000000000000000	0.00000000000000000000	4.00000000000000000000	4.00000000000000000000	4.00000000000000000000	4.00000000000000000000	4.00000000000000000000	4.00000000000000000000	4.00000000000000000000
65.00000000000000000000	0.00000000000000000000	4147.17919921875000000000	4128.20507812500000000000	4146.15380859375000000000	4154.35888671875000000000	4106.66650390625000000000	4168.20507812500000000000	4164.10253906250000000000	4126.66650390625000000000	4165.12792968750000000000	4122.56396484375000000000	4129.23046875000000000000	4124.61523437500000000000	4131.28173828125000000000	4124.10253906250000000000	3194.00000000000000000000	10250.00000000000000000000	10226.00000000000000000000	0.00000000000000000000	0.00000000000000000000	0.00000000000000000000	411.00000000000000000000	309.00000000000000000000	4.00000000000000000000	4.00000000000000000000	4.00000000000000000000	4.00000000000000000000	4.00000000000000000000	0.00000000000000000000	4.00000000000000000000	4.00000000000000000000	0.00000000000000000000	4.00000000000000000000	4.00000000000000000000	4.00000000000000000000	4.00000000000000000000	4.00000000000000000000	4.00000000000000000000	4.00000000000000000000
66.00000000000000000000	0.00000000000000000000	4143.58984375000000000000	4136.92285156250000000000	4145.64111328125000000000	4158.97412109375000000000	4126.15380859375000000000	4162.56396484375000000000	4158.97412109375000000000	4138.97412109375000000000	4165.12792968750000000000	4138.97412109375000000000	4138.97412109375000000000	4125.64111328125000000000	4137.94873046875000000000	4128.71777343750000000000	1574.00000000000000000000	10250.00000000000000000000	10226.00000000000000000000	0.00000000000000000000	0.00000000000000000000	0.00000000000000000000	411.00000000000000000000	316.00000000000000000000	4.00000000000000000000	4.00000000000000000000	4.00000000000000000000	4.00000000000000000000	4.00000000000000000000	0.00000000000000000000	4.00000000000000000000	4.00000000000000000000	0.00000000000000000000	4.00000000000000000000	4.00000000000000000000	4.00000000000000000000	4.00000000000000000000	4.00000000000000000000	4.00000000000000000000	4.00000000000000000000
67.00000000000000000000	0.00000000000000000000	4150.76904296875000000000	4131.79492187500000000000	4157.43603515625000000000	4153.33300781250000000000	4127.17919921875000000000	4166.66650390625000000000	4165.64111328125000000000	4130.76904296875000000000	4164.61523437500000000000	4129.74365234375000000000	4136.41015625000000000000	4128.71777343750000000000	4137.43603515625000000000	4134.87158203125000000000	3240.00000000000000000000	10249.00000000000000000000	10227.00000000000000000000	0.00000000000000000000	0.00000000000000000000	0.00000000000000000000	411.00000000000000000000	324.00000000000000000000	4.00000000000000000000	4.00000000000000000000	4.00000000000000000000	4.00000000000000000000	4.00000000000000000000	0.00000000000000000000	4.00000000000000000000	4.00000000000000000000	0.00000000000000000000	4.00000000000000000000	4.00000000000000000000	4.00000000000000000000	4.00000000000000000000	4.00000000000000000000	4.00000000000000000000	4.00000000000000000000
68.00000000000000000000	0.00000000000000000000	4146.15380859375000000000	4132.82031250000000000000	4147.69238281250000000000	4155.89746093750000000000	4118.97412109375000000000	4157.94873046875000000000	4158.97412109375000000000	4132.30761718750000000000	4162.56396484375000000000	4128.20507812500000000000	4137.43603515625000000000	4123.07666015625000000000	4141.53857421875000000000	4136.92285156250000000000	3549.00000000000000000000	10249.00000000000000000000	10227.00000000000000000000	0.00000000000000000000	0.00000000000000000000	0.00000000000000000000	411.00000000000000000000	333.00000000000000000000	4.00000000000000000000	4.00000000000000000000	4.00000000000000000000	4.00000000000000000000	4.00000000000000000000	0.00000000000000000000	4.00000000000000000000	4.00000000000000000000	0.00000000000000000000	4.00000000000000000000	4.00000000000000000000	4.00000000000000000000	4.00000000000000000000	4.00000000000000000000	4.00000000000000000000	4.00000000000000000000
69.00000000000000000000	0.00000000000000000000	4148.20507812500000000000	4125.64111328125000000000	4150.25634765625000000000	4147.69238281250000000000	4106.15380859375000000000	4166.66650390625000000000	4162.56396484375000000000	4124.10253906250000000000	4164.61523437500000000000	4123.07666015625000000000	4123.07666015625000000000	4123.07666015625000000000	4126.66650390625000000000	4133.33300781250000000000	0.00000000000000000000	10249.00000000000000000000	10227.00000000000000000000	0.00000000000000000000	0.00000000000000000000	0.00000000000000000000	411.00000000000000000000	340.00000000000000000000	4.00000000000000000000	4.00000000000000000000	4.00000000000000000000	4.00000000000000000000	4.00000000000000000000	0.00000000000000000000	4.00000000000000000000	4.00000000000000000000	0.00000000000000000000	4.00000000000000000000	4.00000000000000000000	4.00000000000000000000	4.00000000000000000000	4.00000000000000000000	4.00000000000000000000	4.00000000000000000000
70.00000000000000000000	0.00000000000000000000	4147.17919921875000000000	4127.69238281250000000000	4155.38427734375000000000	4149.23046875000000000000	4118.97412109375000000000	4165.64111328125000000000	4162.56396484375000000000	4123.58984375000000000000	4166.66650390625000000000	4118.46142578125000000000	4119.48730468750000000000	4130.76904296875000000000	4122.56396484375000000000	4131.79492187500000000000	485.00000000000000000000	10249.00000000000000000000	10227.00000000000000000000	0.00000000000000000000	0.00000000000000000000	0.00000000000000000000	411.00000000000000000000	348.00000000000000000000	4.00000000000000000000	4.00000000000000000000	4.00000000000000000000	4.00000000000000000000	4.00000000000000000000	0.00000000000000000000	4.00000000000000000000	4.00000000000000000000	0.00000000000000000000	4.00000000000000000000	4.00000000000000000000	4.00000000000000000000	4.00000000000000000000	4.00000000000000000000	4.00000000000000000000	4.00000000000000000000
71.00000000000000000000	0.00000000000000000000	4145.64111328125000000000	4134.87158203125000000000	4153.33300781250000000000	4157.43603515625000000000	4133.84619140625000000000	4160.51269531250000000000	4160.51269531250000000000	4135.38427734375000000000	4166.15380859375000000000	4122.56396484375000000000	4133.84619140625000000000	4132.82031250000000000000	4138.97412109375000000000	4134.87158203125000000000	3318.00000000000000000000	10250.00000000000000000000	10229.00000000000000000000	0.00000000000000000000	0.00000000000000000000	0.00000000000000000000	411.00000000000000000000	355.00000000000000000000	4.00000000000000000000	4.00000000000000000000	4.00000000000000000000	4.00000000000000000000	4.00000000000000000000	0.00000000000000000000	4.00000000000000000000	4.00000000000000000000	0.00000000000000000000	4.00000000000000000000	4.00000000000000000000	4.00000000000000000000	4.00000000000000000000	4.00000000000000000000	4.00000000000000000000	4.00000000000000000000
72.00000000000000000000	0.00000000000000000000	4155.38427734375000000000	4130.25634765625000000000	4160.00000000000000000000	4150.76904296875000000000	4126.15380859375000000000	4171.28173828125000000000	4168.71777343750000000000	4131.28173828125000000000	4166.15380859375000000000	4124.61523437500000000000	4134.87158203125000000000	4132.30761718750000000000	4141.02539062500000000000	4138.46142578125000000000	0.00000000000000000000	10250.00000000000000000000	10229.00000000000000000000	0.00000000000000000000	0.00000000000000000000	0.00000000000000000000	411.00000000000000000000	363.00000000000000000000	4.00000000000000000000	4.00000000000000000000	4.00000000000000000000	4.00000000000000000000	4.00000000000000000000	0.00000000000000000000	4.00000000000000000000	4.00000000000000000000	0.00000000000000000000	4.00000000000000000000	4.00000000000000000000	4.00000000000000000000	4.00000000000000000000	4.00000000000000000000	4.00000000000000000000	4.00000000000000000000
73.00000000000000000000	0.00000000000000000000	4151.28173828125000000000	4144.10253906250000000000	4156.41015625000000000000	4161.53857421875000000000	4143.58984375000000000000	4163.58984375000000000000	4163.07666015625000000000	4147.17919921875000000000	4165.64111328125000000000	4150.76904296875000000000	4148.20507812500000000000	4135.38427734375000000000	4155.89746093750000000000	4141.02539062500000000000	3533.00000000000000000000	10249.00000000000000000000	10229.00000000000000000000	0.00000000000000000000	0.00000000000000000000	0.00000000000000000000	411.00000000000000000000	372.00000000000000000000	4.00000000000000000000	4.00000000000000000000	4.00000000000000000000	4.00000000000000000000	4.00000000000000000000	0.00000000000000000000	4.00000000000000000000	4.00000000000000000000	0.00000000000000000000	4.00000000000000000000	4.00000000000000000000	4.00000000000000000000	4.00000000000000000000	4.00000000000000000000	4.00000000000000000000	4.00000000000000000000
74.00000000000000000000	0.00000000000000000000	4156.41015625000000000000	4147.17919921875000000000	4164.61523437500000000000	4163.07666015625000000000	4143.58984375000000000000	4164.61523437500000000000	4166.66650390625000000000	4153.33300781250000000000	4166.66650390625000000000	4154.35888671875000000000	4149.23046875000000000000	4141.02539062500000000000	4154.87158203125000000000	4143.07666015625000000000	3426.00000000000000000000	10249.00000000000000000000	10229.00000000000000000000	0.00000000000000000000	0.00000000000000000000	0.00000000000000000000	411.00000000000000000000	380.00000000000000000000	4.00000000000000000000	4.00000000000000000000	4.00000000000000000000	4.00000000000000000000	4.00000000000000000000	0.00000000000000000000	4.00000000000000000000	4.00000000000000000000	0.00000000000000000000	4.00000000000000000000	4.00000000000000000000	4.00000000000000000000	4.00000000000000000000	4.00000000000000000000	4.00000000000000000000	4.00000000000000000000
75.00000000000000000000	0.00000000000000000000	4158.46142578125000000000	4143.58984375000000000000	4164.61523437500000000000	4157.43603515625000000000	4136.92285156250000000000	4162.56396484375000000000	4165.64111328125000000000	4148.71777343750000000000	4165.64111328125000000000	4146.66650390625000000000	4144.61523437500000000000	4141.53857421875000000000	4149.74365234375000000000	4143.07666015625000000000	1684.00000000000000000000	10248.00000000000000000000	10229.00000000000000000000	0.00000000000000000000	0.00000000000000000000	0.00000000000000000000	411.00000000000000000000	388.00000000000000000000	4.00000000000000000000	4.00000000000000000000	4.00000000000000000000	4.00000000000000000000	4.00000000000000000000	0.00000000000000000000	4.00000000000000000000	4.00000000000000000000	0.00000000000000000000	4.00000000000000000000	4.00000000000000000000	4.00000000000000000000	4.00000000000000000000	4.00000000000000000000	4.00000000000000000000	4.00000000000000000000
76.00000000000000000000	0.00000000000000000000	4151.28173828125000000000	4152.30761718750000000000	4155.89746093750000000000	4164.61523437500000000000	4156.92285156250000000000	4158.97412109375000000000	4161.02539062500000000000	4156.41015625000000000000	4166.15380859375000000000	4164.10253906250000000000	4155.38427734375000000000	4140.51269531250000000000	4162.56396484375000000000	4145.12792968750000000000	3269.00000000000000000000	10248.00000000000000000000	10229.00000000000000000000	0.00000000000000000000	0.00000000000000000000	0.00000000000000000000	411.00000000000000000000	397.00000000000000000000	4.00000000000000000000	4.00000000000000000000	4.00000000000000000000	4.00000000000000000000	4.00000000000000000000	0.00000000000000000000	4.00000000000000000000	4.00000000000000000000	0.00000000000000000000	4.00000000000000000000	4.00000000000000000000	4.00000000000000000000	4.00000000000000000000	4.00000000000000000000	4.00000000000000000000	4.00000000000000000000
77.00000000000000000000	0.00000000000000000000	4157.43603515625000000000	4151.79492187500000000000	4167.17919921875000000000	4164.10253906250000000000	4156.92285156250000000000	4170.25634765625000000000	4170.76904296875000000000	4154.35888671875000000000	4168.71777343750000000000	4161.53857421875000000000	4155.38427734375000000000	4147.17919921875000000000	4159.48730468750000000000	4146.15380859375000000000	1651.00000000000000000000	10249.00000000000000000000	10228.00000000000000000000	0.00000000000000000000	0.00000000000000000000	0.00000000000000000000	411.00000000000000000000	405.00000000000000000000	4.00000000000000000000	4.00000000000000000000	4.00000000000000000000	4.00000000000000000000	4.00000000000000000000	0.00000000000000000000	4.00000000000000000000	4.00000000000000000000	0.00000000000000000000	4.00000000000000000000	4.00000000000000000000	4.00000000000000000000	4.00000000000000000000	4.00000000000000000000	4.00000000000000000000	4.00000000000000000000
78.00000000000000000000	0.00000000000000000000	4150.25634765625000000000	4154.87158203125000000000	4164.10253906250000000000	4170.76904296875000000000	4158.97412109375000000000	4163.58984375000000000000	4165.12792968750000000000	4165.64111328125000000000	4164.10253906250000000000	4166.15380859375000000000	4164.10253906250000000000	4150.76904296875000000000	4167.17919921875000000000	4144.61523437500000000000	3426.00000000000000000000	10249.00000000000000000000	10228.00000000000000000000	0.00000000000000000000	0.00000000000000000000	0.00000000000000000000	411.00000000000000000000	414.00000000000000000000	4.00000000000000000000	4.00000000000000000000	4.00000000000000000000	4.00000000000000000000	4.00000000000000000000	0.00000000000000000000	4.00000000000000000000	4.00000000000000000000	0.00000000000000000000	4.00000000000000000000	4.00000000000000000000	4.00000000000000000000	4.00000000000000000000	4.00000000000000000000	4.00000000000000000000	4.00000000000000000000
79.00000000000000000000	0.00000000000000000000	4152.82031250000000000000	4153.33300781250000000000	4165.12792968750000000000	4172.30761718750000000000	4161.53857421875000000000	4167.17919921875000000000	4167.69238281250000000000	4170.25634765625000000000	4162.05126953125000000000	4171.79492187500000000000	4162.05126953125000000000	4149.23046875000000000000	4166.15380859375000000000	4146.66650390625000000000	1684.00000000000000000000	10246.00000000000000000000	10229.00000000000000000000	0.00000000000000000000	0.00000000000000000000	0.00000000000000000000	411.00000000000000000000	421.00000000000000000000	4.00000000000000000000	4.00000000000000000000	4.00000000000000000000	4.00000000000000000000	4.00000000000000000000	0.00000000000000000000	4.00000000000000000000	4.00000000000000000000	0.00000000000000000000	4.00000000000000000000	4.00000000000000000000	4.00000000000000000000	4.00000000000000000000	4.00000000000000000000	4.00000000000000000000	4.00000000000000000000
80.00000000000000000000	0.00000000000000000000	4156.92285156250000000000	4151.79492187500000000000	4169.23046875000000000000	4166.15380859375000000000	4157.94873046875000000000	4168.20507812500000000000	4168.71777343750000000000	4157.94873046875000000000	4164.61523437500000000000	4156.92285156250000000000	4149.74365234375000000000	4142.05126953125000000000	4153.84619140625000000000	4147.69238281250000000000	3269.00000000000000000000	10246.00000000000000000000	10229.00000000000000000000	0.00000000000000000000	0.00000000000000000000	0.00000000000000000000	411.00000000000000000000	428.00000000000000000000	4.00000000000000000000	4.00000000000000000000	4.00000000000000000000	4.00000000000000000000	4.00000000000000000000	0.00000000000000000000	4.00000000000000000000	4.00000000000000000000	0.00000000000000000000	4.00000000000000000000	4.00000000000000000000	4.00000000000000000000	4.00000000000000000000	4.00000000000000000000	4.00000000000000000000	4.00000000000000000000
81.00000000000000000000	0.00000000000000000000	4147.69238281250000000000	4152.82031250000000000000	4161.53857421875000000000	4162.56396484375000000000	4160.00000000000000000000	4160.00000000000000000000	4160.00000000000000000000	4152.82031250000000000000	4164.10253906250000000000	4149.74365234375000000000	4148.20507812500000000000	4137.43603515625000000000	4153.33300781250000000000	4145.12792968750000000000	1651.00000000000000000000	10245.00000000000000000000	10229.00000000000000000000	0.00000000000000000000	0.00000000000000000000	0.00000000000000000000	411.00000000000000000000	436.00000000000000000000	4.00000000000000000000	4.00000000000000000000	4.00000000000000000000	4.00000000000000000000	4.00000000000000000000	0.00000000000000000000	4.00000000000000000000	4.00000000000000000000	0.00000000000000000000	4.00000000000000000000	4.00000000000000000000	4.00000000000000000000	4.00000000000000000000	4.00000000000000000000	4.00000000000000000000	4.00000000000000000000
82.00000000000000000000	0.00000000000000000000	4157.43603515625000000000	4142.05126953125000000000	4166.15380859375000000000	4151.79492187500000000000	4150.25634765625000000000	4165.12792968750000000000	4165.64111328125000000000	4146.66650390625000000000	4164.10253906250000000000	4151.28173828125000000000	4142.05126953125000000000	4144.61523437500000000000	4146.66650390625000000000	4144.10253906250000000000	3426.00000000000000000000	10245.00000000000000000000	10229.00000000000000000000	0.00000000000000000000	0.00000000000000000000	0.00000000000000000000	411.00000000000000000000	443.00000000000000000000	4.00000000000000000000	4.00000000000000000000	4.00000000000000000000	4.00000000000000000000	4.00000000000000000000	0.00000000000000000000	4.00000000000000000000	4.00000000000000000000	0.00000000000000000000	4.00000000000000000000	4.00000000000000000000	4.00000000000000000000	4.00000000000000000000	4.00000000000000000000	4.00000000000000000000	4.00000000000000000000
83.00000000000000000000	0.00000000000000000000	4159.48730468750000000000	4153.84619140625000000000	4163.58984375000000000000	4162.05126953125000000000	4151.28173828125000000000	4158.46142578125000000000	4162.56396484375000000000	4160.51269531250000000000	4165.64111328125000000000	4171.79492187500000000000	4157.43603515625000000000	4150.25634765625000000000	4163.58984375000000000000	4152.82031250000000000000	1684.00000000000000000000	10246.00000000000000000000	10229.00000000000000000000	0.00000000000000000000	0.00000000000000000000	0.00000000000000000000	411.00000000000000000000	450.00000000000000000000	4.00000000000000000000	4.00000000000000000000	4.00000000000000000000	4.00000000000000000000	4.00000000000000000000	0.00000000000000000000	4.00000000000000000000	4.00000000000000000000	0.00000000000000000000	4.00000000000000000000	4.00000000000000000000	4.00000000000000000000	4.00000000000000000000	4.00000000000000000000	4.00000000000000000000	4.00000000000000000000
84.00000000000000000000	0.00000000000000000000	4161.02539062500000000000	4166.66650390625000000000	4168.71777343750000000000	4170.25634765625000000000	4151.28173828125000000000	4166.15380859375000000000	4165.64111328125000000000	4168.20507812500000000000	4166.15380859375000000000	4173.33300781250000000000	4167.69238281250000000000	4153.84619140625000000000	4174.35888671875000000000	4157.94873046875000000000	3269.00000000000000000000	10246.00000000000000000000	10229.00000000000000000000	0.00000000000000000000	0.00000000000000000000	0.00000000000000000000	411.00000000000000000000	458.00000000000000000000	4.00000000000000000000	4.00000000000000000000	4.00000000000000000000	4.00000000000000000000	4.00000000000000000000	0.00000000000000000000	4.00000000000000000000	4.00000000000000000000	0.00000000000000000000	4.00000000000000000000	4.00000000000000000000	4.00000000000000000000	4.00000000000000000000	4.00000000000000000000	4.00000000000000000000	4.00000000000000000000
85.00000000000000000000	0.00000000000000000000	4164.10253906250000000000	4160.51269531250000000000	4173.84619140625000000000	4164.61523437500000000000	4153.33300781250000000000	4171.28173828125000000000	4168.71777343750000000000	4166.66650390625000000000	4166.66650390625000000000	4165.64111328125000000000	4163.07666015625000000000	4153.33300781250000000000	4166.66650390625000000000	4151.79492187500000000000	1651.00000000000000000000	10247.00000000000000000000	10230.00000000000000000000	0.00000000000000000000	0.00000000000000000000	0.00000000000000000000	411.00000000000000000000	465.00000000000000000000	4.00000000000000000000	4.00000000000000000000	4.00000000000000000000	4.00000000000000000000	4.00000000000000000000	0.00000000000000000000	4.00000000000000000000	4.00000000000000000000	0.00000000000000000000	4.00000000000000000000	4.00000000000000000000	4.00000000000000000000	4.00000000000000000000	4.00000000000000000000	4.00000000000000000000	4.00000000000000000000
86.00000000000000000000	0.00000000000000000000	4153.33300781250000000000	4156.92285156250000000000	4162.56396484375000000000	4165.12792968750000000000	4163.07666015625000000000	4161.53857421875000000000	4163.07666015625000000000	4177.94873046875000000000	4165.64111328125000000000	4178.97412109375000000000	4167.69238281250000000000	4148.20507812500000000000	4167.69238281250000000000	4150.76904296875000000000	3426.00000000000000000000	10247.00000000000000000000	10230.00000000000000000000	0.00000000000000000000	0.00000000000000000000	0.00000000000000000000	411.00000000000000000000	473.00000000000000000000	4.00000000000000000000	4.00000000000000000000	4.00000000000000000000	4.00000000000000000000	4.00000000000000000000	0.00000000000000000000	4.00000000000000000000	4.00000000000000000000	0.00000000000000000000	4.00000000000000000000	4.00000000000000000000	4.00000000000000000000	4.00000000000000000000	4.00000000000000000000	4.00000000000000000000	4.00000000000000000000
87.00000000000000000000	0.00000000000000000000	4158.46142578125000000000	4148.20507812500000000000	4167.69238281250000000000	4153.33300781250000000000	4148.20507812500000000000	4170.76904296875000000000	4168.71777343750000000000	4165.64111328125000000000	4164.61523437500000000000	4172.30761718750000000000	4157.43603515625000000000	4151.79492187500000000000	4159.48730468750000000000	4152.82031250000000000000	1684.00000000000000000000	10247.00000000000000000000	10228.00000000000000000000	0.00000000000000000000	0.00000000000000000000	0.00000000000000000000	411.00000000000000000000	481.00000000000000000000	4.00000000000000000000	4.00000000000000000000	4.00000000000000000000	4.00000000000000000000	4.00000000000000000000	0.00000000000000000000	4.00000000000000000000	4.00000000000000000000	0.00000000000000000000	4.00000000000000000000	4.00000000000000000000	4.00000000000000000000	4.00000000000000000000	4.00000000000000000000	4.00000000000000000000	4.00000000000000000000
88.00000000000000000000	0.00000000000000000000	4157.43603515625000000000	4151.79492187500000000000	4162.56396484375000000000	4152.82031250000000000000	4151.28173828125000000000	4163.58984375000000000000	4162.05126953125000000000	4157.94873046875000000000	4164.10253906250000000000	4170.25634765625000000000	4154.87158203125000000000	4148.71777343750000000000	4162.05126953125000000000	4149.23046875000000000000	3269.00000000000000000000	10247.00000000000000000000	10228.00000000000000000000	0.00000000000000000000	0.00000000000000000000	0.00000000000000000000	411.00000000000000000000	489.00000000000000000000	4.00000000000000000000	4.00000000000000000000	4.00000000000000000000	4.00000000000000000000	4.00000000000000000000	0.00000000000000000000	4.00000000000000000000	4.00000000000000000000	0.00000000000000000000	4.00000000000000000000	4.00000000000000000000	4.00000000000000000000	4.00000000000000000000	4.00000000000000000000	4.00000000000000000000	4.00000000000000000000
89.00000000000000000000	0.00000000000000000000	4153.84619140625000000000	4149.74365234375000000000	4160.00000000000000000000	4152.82031250000000000000	4155.89746093750000000000	4159.48730468750000000000	4160.51269531250000000000	4157.94873046875000000000	4164.10253906250000000000	4163.58984375000000000000	4154.35888671875000000000	4141.53857421875000000000	4157.94873046875000000000	4146.15380859375000000000	1651.00000000000000000000	10248.00000000000000000000	10228.00000000000000000000	0.00000000000000000000	0.00000000000000000000	0.00000000000000000000	411.00000000000000000000	498.00000000000000000000	4.00000000000000000000	4.00000000000000000000	4.00000000000000000000	4.00000000000000000000	4.00000000000000000000	0.00000000000000000000	4.00000000000000000000	4.00000000000000000000	0.00000000000000000000	4.00000000000000000000	4.00000000000000000000	4.00000000000000000000	4.00000000000000000000	4.00000000000000000000	4.00000000000000000000	4.00000000000000000000
90.00000000000000000000	0.00000000000000000000	4157.43603515625000000000	4143.58984375000000000000	4167.17919921875000000000	4147.17919921875000000000	4141.02539062500000000000	4165.64111328125000000000	4165.64111328125000000000	4152.82031250000000000000	4164.10253906250000000000	4150.76904296875000000000	4145.64111328125000000000	4144.10253906250000000000	4145.64111328125000000000	4145.64111328125000000000	3426.00000000000000000000	10248.00000000000000000000	10228.00000000000000000000	0.00000000000000000000	0.00000000000000000000	0.00000000000000000000	411.00000000000000000000	506.00000000000000000000	4.00000000000000000000	4.00000000000000000000	4.00000000000000000000	4.00000000000000000000	4.00000000000000000000	0.00000000000000000000	4.00000000000000000000	4.00000000000000000000	0.00000000000000000000	4.00000000000000000000	4.00000000000000000000	4.00000000000000000000	4.00000000000000000000	4.00000000000000000000	4.00000000000000000000	4.00000000000000000000
91.00000000000000000000	0.00000000000000000000	4150.25634765625000000000	4152.30761718750000000000	4156.41015625000000000000	4150.76904296875000000000	4144.61523437500000000000	4160.51269531250000000000	4160.00000000000000000000	4155.89746093750000000000	4165.64111328125000000000	4159.48730468750000000000	4148.71777343750000000000	4145.64111328125000000000	4151.79492187500000000000	4143.58984375000000000000	1684.00000000000000000000	10248.00000000000000000000	10228.00000000000000000000	0.00000000000000000000	0.00000000000000000000	0.00000000000000000000	411.00000000000000000000	513.00000000000000000000	4.00000000000000000000	4.00000000000000000000	4.00000000000000000000	4.00000000000000000000	4.00000000000000000000	0.00000000000000000000	4.00000000000000000000	4.00000000000000000000	0.00000000000000000000	4.00000000000000000000	4.00000000000000000000	4.00000000000000000000	4.00000000000000000000	4.00000000000000000000	4.00000000000000000000	4.00000000000000000000
92.00000000000000000000	0.00000000000000000000	4155.89746093750000000000	4144.61523437500000000000	4160.51269531250000000000	4143.58984375000000000000	4140.51269531250000000000	4168.71777343750000000000	4168.71777343750000000000	4142.05126953125000000000	4169.74365234375000000000	4144.10253906250000000000	4137.94873046875000000000	4144.10253906250000000000	4141.53857421875000000000	4138.97412109375000000000	3269.00000000000000000000	10248.00000000000000000000	10228.00000000000000000000	0.00000000000000000000	0.00000000000000000000	0.00000000000000000000	411.00000000000000000000	521.00000000000000000000	4.00000000000000000000	4.00000000000000000000	4.00000000000000000000	4.00000000000000000000	4.00000000000000000000	0.00000000000000000000	4.00000000000000000000	4.00000000000000000000	0.00000000000000000000	4.00000000000000000000	4.00000000000000000000	4.00000000000000000000	4.00000000000000000000	4.00000000000000000000	4.00000000000000000000	4.00000000000000000000
93.00000000000000000000	0.00000000000000000000	4157.94873046875000000000	4148.71777343750000000000	4163.58984375000000000000	4149.74365234375000000000	4146.15380859375000000000	4163.58984375000000000000	4168.71777343750000000000	4147.69238281250000000000	4167.69238281250000000000	4146.15380859375000000000	4144.10253906250000000000	4145.64111328125000000000	4147.17919921875000000000	4140.51269531250000000000	1651.00000000000000000000	10248.00000000000000000000	10228.00000000000000000000	0.00000000000000000000	0.00000000000000000000	0.00000000000000000000	411.00000000000000000000	529.00000000000000000000	4.00000000000000000000	4.00000000000000000000	4.00000000000000000000	4.00000000000000000000	4.00000000000000000000	0.00000000000000000000	4.00000000000000000000	4.00000000000000000000	0.00000000000000000000	4.00000000000000000000	4.00000000000000000000	4.00000000000000000000	4.00000000000000000000	4.00000000000000000000	4.00000000000000000000	4.00000000000000000000
94.00000000000000000000	0.00000000000000000000	4161.02539062500000000000	4162.56396484375000000000	4165.12792968750000000000	4160.51269531250000000000	4154.35888671875000000000	4163.58984375000000000000	4164.10253906250000000000	4166.66650390625000000000	4163.58984375000000000000	4174.35888671875000000000	4161.53857421875000000000	4154.87158203125000000000	4167.17919921875000000000	4147.69238281250000000000	3426.00000000000000000000	10248.00000000000000000000	10228.00000000000000000000	0.00000000000000000000	0.00000000000000000000	0.00000000000000000000	411.00000000000000000000	537.00000000000000000000	4.00000000000000000000	4.00000000000000000000	4.00000000000000000000	4.00000000000000000000	4.00000000000000000000	0.00000000000000000000	4.00000000000000000000	4.00000000000000000000	0.00000000000000000000	4.00000000000000000000	4.00000000000000000000	4.00000000000000000000	4.00000000000000000000	4.00000000000000000000	4.00000000000000000000	4.00000000000000000000
95.00000000000000000000	0.00000000000000000000	4171.28173828125000000000	4165.64111328125000000000	4175.38427734375000000000	4158.97412109375000000000	4154.35888671875000000000	4170.76904296875000000000	4166.66650390625000000000	4167.69238281250000000000	4163.58984375000000000000	4182.05126953125000000000	4163.58984375000000000000	4160.00000000000000000000	4167.69238281250000000000	4154.35888671875000000000	1684.00000000000000000000	10246.00000000000000000000	10228.00000000000000000000	0.00000000000000000000	0.00000000000000000000	0.00000000000000000000	411.00000000000000000000	544.00000000000000000000	4.00000000000000000000	4.00000000000000000000	4.00000000000000000000	4.00000000000000000000	4.00000000000000000000	0.00000000000000000000	4.00000000000000000000	4.00000000000000000000	0.00000000000000000000	4.00000000000000000000	4.00000000000000000000	4.00000000000000000000	4.00000000000000000000	4.00000000000000000000	4.00000000000000000000	4.00000000000000000000
96.00000000000000000000	0.00000000000000000000	4161.53857421875000000000	4172.30761718750000000000	4167.69238281250000000000	4165.12792968750000000000	4168.71777343750000000000	4161.02539062500000000000	4161.53857421875000000000	4176.92285156250000000000	4164.10253906250000000000	4188.71777343750000000000	4172.82031250000000000000	4158.97412109375000000000	4173.33300781250000000000	4156.92285156250000000000	3269.00000000000000000000	10246.00000000000000000000	10228.00000000000000000000	0.00000000000000000000	0.00000000000000000000	0.00000000000000000000	411.00000000000000000000	553.00000000000000000000	4.00000000000000000000	4.00000000000000000000	4.00000000000000000000	4.00000000000000000000	4.00000000000000000000	0.00000000000000000000	4.00000000000000000000	4.00000000000000000000	0.00000000000000000000	4.00000000000000000000	4.00000000000000000000	4.00000000000000000000	4.00000000000000000000	4.00000000000000000000	4.00000000000000000000	4.00000000000000000000
97.00000000000000000000	0.00000000000000000000	4160.51269531250000000000	4161.02539062500000000000	4167.17919921875000000000	4156.92285156250000000000	4158.46142578125000000000	4168.71777343750000000000	4168.71777343750000000000	4164.61523437500000000000	4165.64111328125000000000	4180.00000000000000000000	4162.05126953125000000000	4160.51269531250000000000	4163.58984375000000000000	4153.33300781250000000000	1651.00000000000000000000	10248.00000000000000000000	10228.00000000000000000000	0.00000000000000000000	0.00000000000000000000	0.00000000000000000000	411.00000000000000000000	561.00000000000000000000	4.00000000000000000000	4.00000000000000000000	4.00000000000000000000	4.00000000000000000000	4.00000000000000000000	0.00000000000000000000	4.00000000000000000000	4.00000000000000000000	0.00000000000000000000	4.00000000000000000000	4.00000000000000000000	4.00000000000000000000	4.00000000000000000000	4.00000000000000000000	4.00000000000000000000	4.00000000000000000000
98.00000000000000000000	0.00000000000000000000	4157.94873046875000000000	4160.00000000000000000000	4164.10253906250000000000	4154.87158203125000000000	4157.94873046875000000000	4167.69238281250000000000	4163.58984375000000000000	4154.87158203125000000000	4165.12792968750000000000	4173.84619140625000000000	4155.38427734375000000000	4155.38427734375000000000	4157.94873046875000000000	4150.25634765625000000000	3426.00000000000000000000	10248.00000000000000000000	10228.00000000000000000000	0.00000000000000000000	0.00000000000000000000	0.00000000000000000000	411.00000000000000000000	569.00000000000000000000	4.00000000000000000000	4.00000000000000000000	4.00000000000000000000	4.00000000000000000000	4.00000000000000000000	0.00000000000000000000	4.00000000000000000000	4.00000000000000000000	0.00000000000000000000	4.00000000000000000000	4.00000000000000000000	4.00000000000000000000	4.00000000000000000000	4.00000000000000000000	4.00000000000000000000	4.00000000000000000000
99.00000000000000000000	0.00000000000000000000	4154.87158203125000000000	4168.71777343750000000000	4163.07666015625000000000	4163.07666015625000000000	4165.64111328125000000000	4163.58984375000000000000	4162.56396484375000000000	4165.12792968750000000000	4164.10253906250000000000	4177.94873046875000000000	4162.56396484375000000000	4151.79492187500000000000	4166.66650390625000000000	4151.79492187500000000000	1684.00000000000000000000	10248.00000000000000000000	10229.00000000000000000000	0.00000000000000000000	0.00000000000000000000	0.00000000000000000000	411.00000000000000000000	578.00000000000000000000	4.00000000000000000000	4.00000000000000000000	4.00000000000000000000	4.00000000000000000000	4.00000000000000000000	0.00000000000000000000	4.00000000000000000000	4.00000000000000000000	0.00000000000000000000	4.00000000000000000000	4.00000000000000000000	4.00000000000000000000	4.00000000000000000000	4.00000000000000000000	4.00000000000000000000	4.00000000000000000000
100.00000000000000000000	0.00000000000000000000	4163.58984375000000000000	4157.94873046875000000000	4169.23046875000000000000	4155.89746093750000000000	4149.23046875000000000000	4171.28173828125000000000	4173.84619140625000000000	4157.43603515625000000000	4165.64111328125000000000	4166.15380859375000000000	4152.30761718750000000000	4152.30761718750000000000	4160.00000000000000000000	4149.74365234375000000000	3269.00000000000000000000	10248.00000000000000000000	10229.00000000000000000000	0.00000000000000000000	0.00000000000000000000	0.00000000000000000000	411.00000000000000000000	586.00000000000000000000	4.00000000000000000000	4.00000000000000000000	4.00000000000000000000	4.00000000000000000000	4.00000000000000000000	0.00000000000000000000	4.00000000000000000000	4.00000000000000000000	0.00000000000000000000	4.00000000000000000000	4.00000000000000000000	4.00000000000000000000	4.00000000000000000000	4.00000000000000000000	4.00000000000000000000	4.00000000000000000000
101.00000000000000000000	0.00000000000000000000	4156.92285156250000000000	4155.38427734375000000000	4157.94873046875000000000	4153.33300781250000000000	4152.82031250000000000000	4163.07666015625000000000	4163.58984375000000000000	4153.84619140625000000000	4165.64111328125000000000	4164.10253906250000000000	4154.35888671875000000000	4147.69238281250000000000	4159.48730468750000000000	4148.20507812500000000000	1651.00000000000000000000	10246.00000000000000000000	10229.00000000000000000000	0.00000000000000000000	0.00000000000000000000	0.00000000000000000000	411.00000000000000000000	593.00000000000000000000	4.00000000000000000000	4.00000000000000000000	4.00000000000000000000	4.00000000000000000000	4.00000000000000000000	0.00000000000000000000	4.00000000000000000000	4.00000000000000000000	0.00000000000000000000	4.00000000000000000000	4.00000000000000000000	4.00000000000000000000	4.00000000000000000000	4.00000000000000000000	4.00000000000000000000	4.00000000000000000000
102.00000000000000000000	0.00000000000000000000	4161.02539062500000000000	4156.92285156250000000000	4164.61523437500000000000	4149.23046875000000000000	4149.74365234375000000000	4168.20507812500000000000	4165.12792968750000000000	4151.79492187500000000000	4163.07666015625000000000	4157.43603515625000000000	4155.38427734375000000000	4150.76904296875000000000	4155.89746093750000000000	4151.28173828125000000000	3426.00000000000000000000	10246.00000000000000000000	10229.00000000000000000000	0.00000000000000000000	0.00000000000000000000	0.00000000000000000000	411.00000000000000000000	601.00000000000000000000	4.00000000000000000000	4.00000000000000000000	4.00000000000000000000	4.00000000000000000000	4.00000000000000000000	0.00000000000000000000	4.00000000000000000000	4.00000000000000000000	0.00000000000000000000	4.00000000000000000000	4.00000000000000000000	4.00000000000000000000	4.00000000000000000000	4.00000000000000000000	4.00000000000000000000	4.00000000000000000000
103.00000000000000000000	0.00000000000000000000	4161.53857421875000000000	4157.94873046875000000000	4168.20507812500000000000	4148.20507812500000000000	4137.94873046875000000000	4165.12792968750000000000	4166.15380859375000000000	4151.79492187500000000000	4162.56396484375000000000	4156.92285156250000000000	4152.30761718750000000000	4152.82031250000000000000	4159.48730468750000000000	4156.41015625000000000000	1684.00000000000000000000	10245.00000000000000000000	10227.00000000000000000000	0.00000000000000000000	0.00000000000000000000	0.00000000000000000000	411.00000000000000000000	608.00000000000000000000	4.00000000000000000000	4.00000000000000000000	4.00000000000000000000	4.00000000000000000000	4.00000000000000000000	0.00000000000000000000	4.00000000000000000000	4.00000000000000000000	0.00000000000000000000	4.00000000000000000000	4.00000000000000000000	4.00000000000000000000	4.00000000000000000000	4.00000000000000000000	4.00000000000000000000	4.00000000000000000000
104.00000000000000000000	0.00000000000000000000	4153.84619140625000000000	4153.33300781250000000000	4160.51269531250000000000	4144.10253906250000000000	4142.05126953125000000000	4160.51269531250000000000	4162.05126953125000000000	4150.76904296875000000000	4165.64111328125000000000	4168.20507812500000000000	4148.71777343750000000000	4148.71777343750000000000	4162.56396484375000000000	4155.89746093750000000000	3269.00000000000000000000	10245.00000000000000000000	10227.00000000000000000000	0.00000000000000000000	0.00000000000000000000	0.00000000000000000000	411.00000000000000000000	615.00000000000000000000	4.00000000000000000000	4.00000000000000000000	4.00000000000000000000	4.00000000000000000000	4.00000000000000000000	0.00000000000000000000	4.00000000000000000000	4.00000000000000000000	0.00000000000000000000	4.00000000000000000000	4.00000000000000000000	4.00000000000000000000	4.00000000000000000000	4.00000000000000000000	4.00000000000000000000	4.00000000000000000000
105.00000000000000000000	0.00000000000000000000	4158.97412109375000000000	4146.15380859375000000000	4164.61523437500000000000	4133.84619140625000000000	4145.12792968750000000000	4171.79492187500000000000	4168.71777343750000000000	4138.97412109375000000000	4166.66650390625000000000	4158.97412109375000000000	4142.05126953125000000000	4150.76904296875000000000	4148.71777343750000000000	4150.76904296875000000000	1651.00000000000000000000	10246.00000000000000000000	10228.00000000000000000000	0.00000000000000000000	0.00000000000000000000	0.00000000000000000000	411.00000000000000000000	623.00000000000000000000	4.00000000000000000000	4.00000000000000000000	4.00000000000000000000	4.00000000000000000000	4.00000000000000000000	0.00000000000000000000	4.00000000000000000000	4.00000000000000000000	0.00000000000000000000	4.00000000000000000000	4.00000000000000000000	4.00000000000000000000	4.00000000000000000000	4.00000000000000000000	4.00000000000000000000	4.00000000000000000000
106.00000000000000000000	0.00000000000000000000	4153.33300781250000000000	4159.48730468750000000000	4155.38427734375000000000	4145.64111328125000000000	4156.41015625000000000000	4164.61523437500000000000	4164.10253906250000000000	4151.79492187500000000000	4162.56396484375000000000	4166.15380859375000000000	4156.41015625000000000000	4149.74365234375000000000	4160.51269531250000000000	4150.76904296875000000000	3426.00000000000000000000	10246.00000000000000000000	10228.00000000000000000000	0.00000000000000000000	0.00000000000000000000	0.00000000000000000000	411.00000000000000000000	631.00000000000000000000	4.00000000000000000000	4.00000000000000000000	4.00000000000000000000	4.00000000000000000000	4.00000000000000000000	0.00000000000000000000	4.00000000000000000000	4.00000000000000000000	0.00000000000000000000	4.00000000000000000000	4.00000000000000000000	4.00000000000000000000	4.00000000000000000000	4.00000000000000000000	4.00000000000000000000	4.00000000000000000000
107.00000000000000000000	0.00000000000000000000	4160.51269531250000000000	4160.51269531250000000000	4162.56396484375000000000	4148.20507812500000000000	4153.84619140625000000000	4166.66650390625000000000	4166.15380859375000000000	4161.02539062500000000000	4163.58984375000000000000	4174.87158203125000000000	4161.02539062500000000000	4149.23046875000000000000	4165.12792968750000000000	4154.87158203125000000000	1684.00000000000000000000	10248.00000000000000000000	10228.00000000000000000000	0.00000000000000000000	0.00000000000000000000	0.00000000000000000000	411.00000000000000000000	639.00000000000000000000	4.00000000000000000000	4.00000000000000000000	4.00000000000000000000	4.00000000000000000000	4.00000000000000000000	0.00000000000000000000	4.00000000000000000000	4.00000000000000000000	0.00000000000000000000	4.00000000000000000000	4.00000000000000000000	4.00000000000000000000	4.00000000000000000000	4.00000000000000000000	4.00000000000000000000	4.00000000000000000000
108.00000000000000000000	0.00000000000000000000	4163.58984375000000000000	4157.43603515625000000000	4166.66650390625000000000	4145.64111328125000000000	4154.87158203125000000000	4168.20507812500000000000	4166.15380859375000000000	4160.51269531250000000000	4166.15380859375000000000	4175.38427734375000000000	4156.92285156250000000000	4150.25634765625000000000	4158.46142578125000000000	4152.30761718750000000000	3269.00000000000000000000	10248.00000000000000000000	10228.00000000000000000000	0.00000000000000000000	0.00000000000000000000	0.00000000000000000000	411.00000000000000000000	648.00000000000000000000	4.00000000000000000000	4.00000000000000000000	4.00000000000000000000	4.00000000000000000000	4.00000000000000000000	0.00000000000000000000	4.00000000000000000000	4.00000000000000000000	0.00000000000000000000	4.00000000000000000000	4.00000000000000000000	4.00000000000000000000	4.00000000000000000000	4.00000000000000000000	4.00000000000000000000	4.00000000000000000000
109.00000000000000000000	0.00000000000000000000	4150.76904296875000000000	4161.53857421875000000000	4153.84619140625000000000	4148.20507812500000000000	4161.53857421875000000000	4162.05126953125000000000	4162.05126953125000000000	4161.02539062500000000000	4165.12792968750000000000	4177.43603515625000000000	4157.43603515625000000000	4148.20507812500000000000	4162.56396484375000000000	4149.74365234375000000000	1651.00000000000000000000	10247.00000000000000000000	10230.00000000000000000000	0.00000000000000000000	0.00000000000000000000	0.00000000000000000000	411.00000000000000000000	656.00000000000000000000	4.00000000000000000000	4.00000000000000000000	4.00000000000000000000	4.00000000000000000000	4.00000000000000000000	0.00000000000000000000	4.00000000000000000000	4.00000000000000000000	0.00000000000000000000	4.00000000000000000000	4.00000000000000000000	4.00000000000000000000	4.00000000000000000000	4.00000000000000000000	4.00000000000000000000	4.00000000000000000000
110.00000000000000000000	0.00000000000000000000	4156.41015625000000000000	4154.35888671875000000000	4163.07666015625000000000	4140.00000000000000000000	4142.56396484375000000000	4167.69238281250000000000	4167.17919921875000000000	4147.69238281250000000000	4163.07666015625000000000	4158.97412109375000000000	4143.58984375000000000000	4149.23046875000000000000	4152.82031250000000000000	4150.76904296875000000000	3426.00000000000000000000	10247.00000000000000000000	10230.00000000000000000000	0.00000000000000000000	0.00000000000000000000	0.00000000000000000000	411.00000000000000000000	664.00000000000000000000	4.00000000000000000000	4.00000000000000000000	4.00000000000000000000	4.00000000000000000000	4.00000000000000000000	0.00000000000000000000	4.00000000000000000000	4.00000000000000000000	0.00000000000000000000	4.00000000000000000000	4.00000000000000000000	4.00000000000000000000	4.00000000000000000000	4.00000000000000000000	4.00000000000000000000	4.00000000000000000000
111.00000000000000000000	0.00000000000000000000	4152.82031250000000000000	4157.94873046875000000000	4161.02539062500000000000	4147.69238281250000000000	4145.64111328125000000000	4159.48730468750000000000	4160.51269531250000000000	4154.35888671875000000000	4163.58984375000000000000	4161.53857421875000000000	4146.66650390625000000000	4150.25634765625000000000	4153.33300781250000000000	4148.20507812500000000000	1684.00000000000000000000	10247.00000000000000000000	10231.00000000000000000000	0.00000000000000000000	0.00000000000000000000	0.00000000000000000000	411.00000000000000000000	672.00000000000000000000	4.00000000000000000000	4.00000000000000000000	4.00000000000000000000	4.00000000000000000000	4.00000000000000000000	0.00000000000000000000	4.00000000000000000000	4.00000000000000000000	0.00000000000000000000	4.00000000000000000000	4.00000000000000000000	4.00000000000000000000	4.00000000000000000000	4.00000000000000000000	4.00000000000000000000	4.00000000000000000000
112.00000000000000000000	0.00000000000000000000	4149.74365234375000000000	4150.25634765625000000000	4154.35888671875000000000	4146.66650390625000000000	4147.17919921875000000000	4165.12792968750000000000	4168.71777343750000000000	4152.30761718750000000000	4168.20507812500000000000	4157.94873046875000000000	4142.56396484375000000000	4148.20507812500000000000	4145.12792968750000000000	4144.61523437500000000000	3269.00000000000000000000	10247.00000000000000000000	10231.00000000000000000000	0.00000000000000000000	0.00000000000000000000	0.00000000000000000000	411.00000000000000000000	679.00000000000000000000	4.00000000000000000000	4.00000000000000000000	4.00000000000000000000	4.00000000000000000000	4.00000000000000000000	0.00000000000000000000	4.00000000000000000000	4.00000000000000000000	0.00000000000000000000	4.00000000000000000000	4.00000000000000000000	4.00000000000000000000	4.00000000000000000000	4.00000000000000000000	4.00000000000000000000	4.00000000000000000000
113.00000000000000000000	0.00000000000000000000	4151.79492187500000000000	4139.48730468750000000000	4151.79492187500000000000	4136.92285156250000000000	4134.35888671875000000000	4169.74365234375000000000	4172.82031250000000000000	4136.92285156250000000000	4169.74365234375000000000	4136.92285156250000000000	4128.71777343750000000000	4142.56396484375000000000	4133.84619140625000000000	4144.10253906250000000000	1651.00000000000000000000	10249.00000000000000000000	10233.00000000000000000000	0.00000000000000000000	0.00000000000000000000	0.00000000000000000000	411.00000000000000000000	686.00000000000000000000	4.00000000000000000000	4.00000000000000000000	4.00000000000000000000	4.00000000000000000000	4.00000000000000000000	0.00000000000000000000	4.00000000000000000000	4.00000000000000000000	0.00000000000000000000	4.00000000000000000000	4.00000000000000000000	4.00000000000000000000	4.00000000000000000000	4.00000000000000000000	4.00000000000000000000	4.00000000000000000000
114.00000000000000000000	0.00000000000000000000	4149.23046875000000000000	4145.12792968750000000000	4146.66650390625000000000	4142.56396484375000000000	4135.89746093750000000000	4162.05126953125000000000	4160.51269531250000000000	4141.53857421875000000000	4167.17919921875000000000	4138.97412109375000000000	4132.30761718750000000000	4141.02539062500000000000	4141.02539062500000000000	4147.17919921875000000000	3426.00000000000000000000	10249.00000000000000000000	10233.00000000000000000000	0.00000000000000000000	0.00000000000000000000	0.00000000000000000000	411.00000000000000000000	694.00000000000000000000	4.00000000000000000000	4.00000000000000000000	4.00000000000000000000	4.00000000000000000000	4.00000000000000000000	0.00000000000000000000	4.00000000000000000000	4.00000000000000000000	0.00000000000000000000	4.00000000000000000000	4.00000000000000000000	4.00000000000000000000	4.00000000000000000000	4.00000000000000000000	4.00000000000000000000	4.00000000000000000000
115.00000000000000000000	0.00000000000000000000	4157.43603515625000000000	4138.46142578125000000000	4154.87158203125000000000	4140.51269531250000000000	4126.66650390625000000000	4168.71777343750000000000	4166.15380859375000000000	4136.92285156250000000000	4166.66650390625000000000	4133.84619140625000000000	4127.17919921875000000000	4147.17919921875000000000	4133.33300781250000000000	4152.30761718750000000000	1684.00000000000000000000	10249.00000000000000000000	10231.00000000000000000000	0.00000000000000000000	0.00000000000000000000	0.00000000000000000000	411.00000000000000000000	703.00000000000000000000	4.00000000000000000000	4.00000000000000000000	4.00000000000000000000	4.00000000000000000000	4.00000000000000000000	0.00000000000000000000	4.00000000000000000000	4.00000000000000000000	0.00000000000000000000	4.00000000000000000000	4.00000000000000000000	4.00000000000000000000	4.00000000000000000000	4.00000000000000000000	4.00000000000000000000	4.00000000000000000000
116.00000000000000000000	0.00000000000000000000	4150.25634765625000000000	4142.56396484375000000000	4149.74365234375000000000	4144.10253906250000000000	4135.89746093750000000000	4159.48730468750000000000	4163.58984375000000000000	4144.61523437500000000000	4164.61523437500000000000	4141.53857421875000000000	4138.97412109375000000000	4147.17919921875000000000	4142.05126953125000000000	4161.02539062500000000000	3269.00000000000000000000	10249.00000000000000000000	10231.00000000000000000000	0.00000000000000000000	0.00000000000000000000	0.00000000000000000000	411.00000000000000000000	711.00000000000000000000	4.00000000000000000000	4.00000000000000000000	4.00000000000000000000	4.00000000000000000000	4.00000000000000000000	0.00000000000000000000	4.00000000000000000000	4.00000000000000000000	0.00000000000000000000	4.00000000000000000000	4.00000000000000000000	4.00000000000000000000	4.00000000000000000000	4.00000000000000000000	4.00000000000000000000	4.00000000000000000000
117.00000000000000000000	0.00000000000000000000	4153.33300781250000000000	4150.76904296875000000000	4152.82031250000000000000	4150.25634765625000000000	4143.07666015625000000000	4164.61523437500000000000	4163.58984375000000000000	4156.92285156250000000000	4162.05126953125000000000	4155.89746093750000000000	4152.82031250000000000000	4152.82031250000000000000	4155.38427734375000000000	4171.79492187500000000000	1651.00000000000000000000	10250.00000000000000000000	10231.00000000000000000000	0.00000000000000000000	0.00000000000000000000	0.00000000000000000000	411.00000000000000000000	719.00000000000000000000	4.00000000000000000000	4.00000000000000000000	4.00000000000000000000	4.00000000000000000000	4.00000000000000000000	0.00000000000000000000	4.00000000000000000000	4.00000000000000000000	0.00000000000000000000	4.00000000000000000000	4.00000000000000000000	4.00000000000000000000	4.00000000000000000000	4.00000000000000000000	4.00000000000000000000	4.00000000000000000000
118.00000000000000000000	0.00000000000000000000	4162.05126953125000000000	4149.74365234375000000000	4156.92285156250000000000	4149.74365234375000000000	4125.12792968750000000000	4171.28173828125000000000	4165.12792968750000000000	4155.38427734375000000000	4162.56396484375000000000	4156.41015625000000000000	4148.20507812500000000000	4159.48730468750000000000	4151.28173828125000000000	4170.76904296875000000000	3426.00000000000000000000	10250.00000000000000000000	10231.00000000000000000000	0.00000000000000000000	0.00000000000000000000	0.00000000000000000000	411.00000000000000000000	727.00000000000000000000	4.00000000000000000000	4.00000000000000000000	4.00000000000000000000	4.00000000000000000000	4.00000000000000000000	0.00000000000000000000	4.00000000000000000000	4.00000000000000000000	0.00000000000000000000	4.00000000000000000000	4.00000000000000000000	4.00000000000000000000	4.00000000000000000000	4.00000000000000000000	4.00000000000000000000	4.00000000000000000000
119.00000000000000000000	0.00000000000000000000	4148.20507812500000000000	4147.69238281250000000000	4141.53857421875000000000	4152.30761718750000000000	4121.02539062500000000000	4160.51269531250000000000	4160.00000000000000000000	4151.28173828125000000000	4163.07666015625000000000	4149.23046875000000000000	4143.07666015625000000000	4151.28173828125000000000	4149.74365234375000000000	4164.10253906250000000000	1684.00000000000000000000	10248.00000000000000000000	10230.00000000000000000000	0.00000000000000000000	0.00000000000000000000	0.00000000000000000000	411.00000000000000000000	734.00000000000000000000	4.00000000000000000000	4.00000000000000000000	4.00000000000000000000	4.00000000000000000000	4.00000000000000000000	0.00000000000000000000	4.00000000000000000000	4.00000000000000000000	0.00000000000000000000	4.00000000000000000000	4.00000000000000000000	4.00000000000000000000	4.00000000000000000000	4.00000000000000000000	4.00000000000000000000	4.00000000000000000000
120.00000000000000000000	0.00000000000000000000	4150.25634765625000000000	4131.28173828125000000000	4144.61523437500000000000	4141.02539062500000000000	4119.48730468750000000000	4170.25634765625000000000	4168.71777343750000000000	4133.33300781250000000000	4164.10253906250000000000	4124.61523437500000000000	4125.64111328125000000000	4144.10253906250000000000	4130.76904296875000000000	4161.02539062500000000000	3269.00000000000000000000	10248.00000000000000000000	10230.00000000000000000000	0.00000000000000000000	0.00000000000000000000	0.00000000000000000000	411.00000000000000000000	742.00000000000000000000	4.00000000000000000000	4.00000000000000000000	4.00000000000000000000	4.00000000000000000000	4.00000000000000000000	0.00000000000000000000	4.00000000000000000000	4.00000000000000000000	0.00000000000000000000	4.00000000000000000000	4.00000000000000000000	4.00000000000000000000	4.00000000000000000000	4.00000000000000000000	4.00000000000000000000	4.00000000000000000000
121.00000000000000000000	0.00000000000000000000	4149.74365234375000000000	4132.82031250000000000000	4141.02539062500000000000	4140.00000000000000000000	4124.61523437500000000000	4166.15380859375000000000	4164.10253906250000000000	4132.30761718750000000000	4164.10253906250000000000	4126.66650390625000000000	4128.71777343750000000000	4144.61523437500000000000	4128.20507812500000000000	4162.05126953125000000000	1651.00000000000000000000	10250.00000000000000000000	10228.00000000000000000000	0.00000000000000000000	0.00000000000000000000	0.00000000000000000000	411.00000000000000000000	749.00000000000000000000	4.00000000000000000000	4.00000000000000000000	4.00000000000000000000	4.00000000000000000000	4.00000000000000000000	0.00000000000000000000	4.00000000000000000000	4.00000000000000000000	0.00000000000000000000	4.00000000000000000000	4.00000000000000000000	4.00000000000000000000	4.00000000000000000000	4.00000000000000000000	4.00000000000000000000	4.00000000000000000000
122.00000000000000000000	0.00000000000000000000	4149.74365234375000000000	4137.94873046875000000000	4139.48730468750000000000	4144.61523437500000000000	4121.02539062500000000000	4163.07666015625000000000	4164.10253906250000000000	4136.41015625000000000000	4163.58984375000000000000	4134.35888671875000000000	4136.92285156250000000000	4147.17919921875000000000	4136.92285156250000000000	4162.05126953125000000000	3426.00000000000000000000	10250.00000000000000000000	10228.00000000000000000000	0.00000000000000000000	0.00000000000000000000	0.00000000000000000000	411.00000000000000000000	757.00000000000000000000	4.00000000000000000000	4.00000000000000000000	4.00000000000000000000	4.00000000000000000000	4.00000000000000000000	0.00000000000000000000	4.00000000000000000000	4.00000000000000000000	0.00000000000000000000	4.00000000000000000000	4.00000000000000000000	4.00000000000000000000	4.00000000000000000000	4.00000000000000000000	4.00000000000000000000	4.00000000000000000000
123.00000000000000000000	0.00000000000000000000	4156.41015625000000000000	4134.87158203125000000000	4150.25634765625000000000	4147.69238281250000000000	4118.46142578125000000000	4167.17919921875000000000	4168.20507812500000000000	4134.87158203125000000000	4164.10253906250000000000	4126.66650390625000000000	4130.25634765625000000000	4145.64111328125000000000	4134.35888671875000000000	4165.12792968750000000000	1684.00000000000000000000	10248.00000000000000000000	10228.00000000000000000000	0.00000000000000000000	0.00000000000000000000	0.00000000000000000000	411.00000000000000000000	765.00000000000000000000	4.00000000000000000000	4.00000000000000000000	4.00000000000000000000	4.00000000000000000000	4.00000000000000000000	0.00000000000000000000	4.00000000000000000000	4.00000000000000000000	0.00000000000000000000	4.00000000000000000000	4.00000000000000000000	4.00000000000000000000	4.00000000000000000000	4.00000000000000000000	4.00000000000000000000	4.00000000000000000000
123.00000000000000000000	0.00000000000000000000	4156.41015625000000000000	4134.87158203125000000000	4150.25634765625000000000	4147.69238281250000000000	4118.46142578125000000000	4167.17919921875000000000	4168.20507812500000000000	4134.87158203125000000000	4164.10253906250000000000	4126.66650390625000000000	4130.25634765625000000000	4145.64111328125000000000	4134.35888671875000000000	4165.12792968750000000000	1684.00000000000000000000	10248.00000000000000000000	10228.00000000000000000000	0.00000000000000000000	0.00000000000000000000	0.00000000000000000000	411.00000000000000000000	774.00000000000000000000	4.00000000000000000000	4.00000000000000000000	4.00000000000000000000	4.00000000000000000000	4.00000000000000000000	0.00000000000000000000	4.00000000000000000000	4.00000000000000000000	0.00000000000000000000	4.00000000000000000000	4.00000000000000000000	4.00000000000000000000	4.00000000000000000000	4.00000000000000000000	4.00000000000000000000	4.00000000000000000000
124.00000000000000000000	0.00000000000000000000	4148.71777343750000000000	4145.64111328125000000000	4144.10253906250000000000	4162.05126953125000000000	4134.87158203125000000000	4161.53857421875000000000	4158.46142578125000000000	4149.23046875000000000000	4166.15380859375000000000	4138.97412109375000000000	4138.97412109375000000000	4147.17919921875000000000	4143.58984375000000000000	4169.74365234375000000000	3269.00000000000000000000	10248.00000000000000000000	10228.00000000000000000000	0.00000000000000000000	0.00000000000000000000	0.00000000000000000000	411.00000000000000000000	782.00000000000000000000	4.00000000000000000000	4.00000000000000000000	4.00000000000000000000	4.00000000000000000000	4.00000000000000000000	0.00000000000000000000	4.00000000000000000000	4.00000000000000000000	0.00000000000000000000	4.00000000000000000000	4.00000000000000000000	4.00000000000000000000	4.00000000000000000000	4.00000000000000000000	4.00000000000000000000	4.00000000000000000000
125.00000000000000000000	0.00000000000000000000	4156.41015625000000000000	4150.25634765625000000000	4150.25634765625000000000	4163.07666015625000000000	4129.23046875000000000000	4169.23046875000000000000	4165.64111328125000000000	4147.17919921875000000000	4167.69238281250000000000	4141.53857421875000000000	4141.53857421875000000000	4155.89746093750000000000	4147.17919921875000000000	4168.71777343750000000000	1651.00000000000000000000	10248.00000000000000000000	10228.00000000000000000000	0.00000000000000000000	0.00000000000000000000	0.00000000000000000000	411.00000000000000000000	790.00000000000000000000	4.00000000000000000000	4.00000000000000000000	4.00000000000000000000	4.00000000000000000000	4.00000000000000000000	0.00000000000000000000	4.00000000000000000000	4.00000000000000000000	0.00000000000000000000	4.00000000000000000000	4.00000000000000000000	4.00000000000000000000	4.00000000000000000000	4.00000000000000000000	4.00000000000000000000	4.00000000000000000000
126.00000000000000000000	0.00000000000000000000	4158.46142578125000000000	4157.94873046875000000000	4152.30761718750000000000	4170.76904296875000000000	4131.79492187500000000000	4163.58984375000000000000	4166.66650390625000000000	4155.38427734375000000000	4165.12792968750000000000	4145.64111328125000000000	4153.33300781250000000000	4157.94873046875000000000	4160.51269531250000000000	4167.17919921875000000000	3426.00000000000000000000	10248.00000000000000000000	10228.00000000000000000000	0.00000000000000000000	0.00000000000000000000	0.00000000000000000000	411.00000000000000000000	799.00000000000000000000	4.00000000000000000000	4.00000000000000000000	4.00000000000000000000	4.00000000000000000000	4.00000000000000000000	0.00000000000000000000	4.00000000000000000000	4.00000000000000000000	0.00000000000000000000	4.00000000000000000000	4.00000000000000000000	4.00000000000000000000	4.00000000000000000000	4.00000000000000000000	4.00000000000000000000	4.00000000000000000000
127.00000000000000000000	0.00000000000000000000	4154.35888671875000000000	4157.94873046875000000000	4151.79492187500000000000	4173.84619140625000000000	4133.33300781250000000000	4163.58984375000000000000	4165.64111328125000000000	4167.17919921875000000000	4163.58984375000000000000	4150.25634765625000000000	4160.51269531250000000000	4155.38427734375000000000	4161.53857421875000000000	4165.64111328125000000000	51.00000000000000000000	10245.00000000000000000000	10228.00000000000000000000	0.00000000000000000000	0.00000000000000000000	0.00000000000000000000	411.00000000000000000000	807.00000000000000000000	4.00000000000000000000	4.00000000000000000000	4.00000000000000000000	4.00000000000000000000	4.00000000000000000000	0.00000000000000000000	4.00000000000000000000	4.00000000000000000000	0.00000000000000000000	4.00000000000000000000	4.00000000000000000000	4.00000000000000000000	4.00000000000000000000	4.00000000000000000000	4.00000000000000000000	4.00000000000000000000
0.00000000000000000000	0.00000000000000000000	4160.51269531250000000000	4151.79492187500000000000	4157.43603515625000000000	4164.10253906250000000000	4126.15380859375000000000	4171.79492187500000000000	4169.74365234375000000000	4160.51269531250000000000	4164.61523437500000000000	4150.76904296875000000000	4151.28173828125000000000	4154.35888671875000000000	4149.74365234375000000000	4162.05126953125000000000	1733.00000000000000000000	10245.00000000000000000000	10228.00000000000000000000	0.00000000000000000000	0.00000000000000000000	0.00000000000000000000	411.00000000000000000000	814.00000000000000000000	4.00000000000000000000	4.00000000000000000000	4.00000000000000000000	4.00000000000000000000	4.00000000000000000000	0.00000000000000000000	4.00000000000000000000	4.00000000000000000000	0.00000000000000000000	4.00000000000000000000	4.00000000000000000000	4.00000000000000000000	4.00000000000000000000	4.00000000000000000000	4.00000000000000000000	4.00000000000000000000
1.00000000000000000000	0.00000000000000000000	4157.43603515625000000000	4166.15380859375000000000	4152.82031250000000000000	4177.43603515625000000000	4152.82031250000000000000	4160.51269531250000000000	4163.07666015625000000000	4176.41015625000000000000	4164.10253906250000000000	4181.02539062500000000000	4168.71777343750000000000	4161.02539062500000000000	4174.35888671875000000000	4164.61523437500000000000	3201.00000000000000000000	10246.00000000000000000000	10228.00000000000000000000	0.00000000000000000000	0.00000000000000000000	0.00000000000000000000	411.00000000000000000000	822.00000000000000000000	4.00000000000000000000	4.00000000000000000000	4.00000000000000000000	4.00000000000000000000	4.00000000000000000000	0.00000000000000000000	4.00000000000000000000	4.00000000000000000000	0.00000000000000000000	4.00000000000000000000	4.00000000000000000000	4.00000000000000000000	4.00000000000000000000	4.00000000000000000000	4.00000000000000000000	4.00000000000000000000
2.00000000000000000000	0.00000000000000000000	4162.56396484375000000000	4163.58984375000000000000	4159.48730468750000000000	4176.41015625000000000000	4156.41015625000000000000	4164.61523437500000000000	4168.20507812500000000000	4176.41015625000000000000	4164.61523437500000000000	4181.53857421875000000000	4170.25634765625000000000	4168.71777343750000000000	4175.89746093750000000000	4168.20507812500000000000	1572.00000000000000000000	10246.00000000000000000000	10228.00000000000000000000	0.00000000000000000000	0.00000000000000000000	0.00000000000000000000	411.00000000000000000000	829.00000000000000000000	4.00000000000000000000	4.00000000000000000000	4.00000000000000000000	4.00000000000000000000	4.00000000000000000000	0.00000000000000000000	4.00000000000000000000	4.00000000000000000000	0.00000000000000000000	4.00000000000000000000	4.00000000000000000000	4.00000000000000000000	4.00000000000000000000	4.00000000000000000000	4.00000000000000000000	4.00000000000000000000
3.00000000000000000000	0.00000000000000000000	4158.46142578125000000000	4156.92285156250000000000	4155.89746093750000000000	4169.74365234375000000000	4144.10253906250000000000	4160.51269531250000000000	4164.61523437500000000000	4163.07666015625000000000	4164.10253906250000000000	4163.58984375000000000000	4156.41015625000000000000	4160.51269531250000000000	4157.94873046875000000000	4164.10253906250000000000	3242.00000000000000000000	10247.00000000000000000000	10228.00000000000000000000	0.00000000000000000000	0.00000000000000000000	0.00000000000000000000	411.00000000000000000000	836.00000000000000000000	4.00000000000000000000	4.00000000000000000000	4.00000000000000000000	4.00000000000000000000	4.00000000000000000000	0.00000000000000000000	4.00000000000000000000	4.00000000000000000000	0.00000000000000000000	4.00000000000000000000	4.00000000000000000000	4.00000000000000000000	4.00000000000000000000	4.00000000000000000000	4.00000000000000000000	4.00000000000000000000
4.00000000000000000000	0.00000000000000000000	4153.33300781250000000000	4160.00000000000000000000	4151.79492187500000000000	4175.38427734375000000000	4145.64111328125000000000	4158.97412109375000000000	4163.58984375000000000000	4162.05126953125000000000	4164.10253906250000000000	4162.56396484375000000000	4154.87158203125000000000	4155.38427734375000000000	4161.02539062500000000000	4162.56396484375000000000	3547.00000000000000000000	10247.00000000000000000000	10228.00000000000000000000	0.00000000000000000000	0.00000000000000000000	0.00000000000000000000	411.00000000000000000000	844.00000000000000000000	4.00000000000000000000	4.00000000000000000000	4.00000000000000000000	4.00000000000000000000	4.00000000000000000000	0.00000000000000000000	4.00000000000000000000	4.00000000000000000000	0.00000000000000000000	4.00000000000000000000	4.00000000000000000000	4.00000000000000000000	4.00000000000000000000	4.00000000000000000000	4.00000000000000000000	4.00000000000000000000
5.00000000000000000000	0.00000000000000000000	4160.51269531250000000000	4152.82031250000000000000	4158.97412109375000000000	4172.82031250000000000000	4136.41015625000000000000	4171.28173828125000000000	4174.35888671875000000000	4156.92285156250000000000	4166.66650390625000000000	4154.87158203125000000000	4153.84619140625000000000	4162.05126953125000000000	4163.07666015625000000000	4165.12792968750000000000	0.00000000000000000000	10247.00000000000000000000	10228.00000000000000000000	0.00000000000000000000	0.00000000000000000000	0.00000000000000000000	411.00000000000000000000	851.00000000000000000000	4.00000000000000000000	4.00000000000000000000	4.00000000000000000000	4.00000000000000000000	4.00000000000000000000	0.00000000000000000000	4.00000000000000000000	4.00000000000000000000	0.00000000000000000000	4.00000000000000000000	4.00000000000000000000	4.00000000000000000000	4.00000000000000000000	4.00000000000000000000	4.00000000000000000000	4.00000000000000000000
6.00000000000000000000	0.00000000000000000000	4152.30761718750000000000	4151.79492187500000000000	4147.69238281250000000000	4174.35888671875000000000	4135.38427734375000000000	4162.05126953125000000000	4165.64111328125000000000	4158.97412109375000000000	4164.61523437500000000000	4158.46142578125000000000	4158.46142578125000000000	4156.92285156250000000000	4163.58984375000000000000	4163.58984375000000000000	495.00000000000000000000	10247.00000000000000000000	10228.00000000000000000000	0.00000000000000000000	0.00000000000000000000	0.00000000000000000000	411.00000000000000000000	858.00000000000000000000	4.00000000000000000000	4.00000000000000000000	4.00000000000000000000	4.00000000000000000000	4.00000000000000000000	0.00000000000000000000	4.00000000000000000000	4.00000000000000000000	0.00000000000000000000	4.00000000000000000000	4.00000000000000000000	4.00000000000000000000	4.00000000000000000000	4.00000000000000000000	4.00000000000000000000	4.00000000000000000000
7.00000000000000000000	0.00000000000000000000	4156.92285156250000000000	4146.15380859375000000000	4151.28173828125000000000	4171.28173828125000000000	4129.74365234375000000000	4166.15380859375000000000	4166.15380859375000000000	4152.82031250000000000000	4164.10253906250000000000	4152.82031250000000000000	4146.15380859375000000000	4150.25634765625000000000	4148.71777343750000000000	4160.51269531250000000000	3324.00000000000000000000	10245.00000000000000000000	10230.00000000000000000000	0.00000000000000000000	0.00000000000000000000	0.00000000000000000000	411.00000000000000000000	866.00000000000000000000	4.00000000000000000000	4.00000000000000000000	4.00000000000000000000	4.00000000000000000000	4.00000000000000000000	0.00000000000000000000	4.00000000000000000000	4.00000000000000000000	0.00000000000000000000	4.00000000000000000000	4.00000000000000000000	4.00000000000000000000	4.00000000000000000000	4.00000000000000000000	4.00000000000000000000	4.00000000000000000000
8.00000000000000000000	0.00000000000000000000	4162.05126953125000000000	4148.71777343750000000000	4155.89746093750000000000	4176.41015625000000000000	4136.41015625000000000000	4167.17919921875000000000	4165.12792968750000000000	4154.35888671875000000000	4165.64111328125000000000	4153.84619140625000000000	4145.12792968750000000000	4151.79492187500000000000	4150.76904296875000000000	4161.02539062500000000000	0.00000000000000000000	10245.00000000000000000000	10230.00000000000000000000	0.00000000000000000000	0.00000000000000000000	0.00000000000000000000	411.00000000000000000000	873.00000000000000000000	4.00000000000000000000	4.00000000000000000000	4.00000000000000000000	4.00000000000000000000	4.00000000000000000000	0.00000000000000000000	4.00000000000000000000	4.00000000000000000000	0.00000000000000000000	4.00000000000000000000	4.00000000000000000000	4.00000000000000000000	4.00000000000000000000	4.00000000000000000000	4.00000000000000000000	4.00000000000000000000
9.00000000000000000000	0.00000000000000000000	4157.94873046875000000000	4159.48730468750000000000	4155.38427734375000000000	4185.12792968750000000000	4148.71777343750000000000	4161.53857421875000000000	4160.00000000000000000000	4161.53857421875000000000	4164.61523437500000000000	4166.66650390625000000000	4162.05126953125000000000	4156.41015625000000000000	4167.17919921875000000000	4167.17919921875000000000	3535.00000000000000000000	10245.00000000000000000000	10230.00000000000000000000	0.00000000000000000000	0.00000000000000000000	0.00000000000000000000	411.00000000000000000000	880.00000000000000000000	4.00000000000000000000	4.00000000000000000000	4.00000000000000000000	4.00000000000000000000	4.00000000000000000000	0.00000000000000000000	4.00000000000000000000	4.00000000000000000000	0.00000000000000000000	4.00000000000000000000	4.00000000000000000000	4.00000000000000000000	4.00000000000000000000	4.00000000000000000000	4.00000000000000000000	4.00000000000000000000
10.00000000000000000000	0.00000000000000000000	4161.02539062500000000000	4151.79492187500000000000	4164.10253906250000000000	4175.38427734375000000000	4139.48730468750000000000	4166.15380859375000000000	4165.12792968750000000000	4146.15380859375000000000	4163.07666015625000000000	4154.35888671875000000000	4150.76904296875000000000	4158.46142578125000000000	4156.92285156250000000000	4168.71777343750000000000	3526.00000000000000000000	10245.00000000000000000000	10230.00000000000000000000	0.00000000000000000000	0.00000000000000000000	0.00000000000000000000	411.00000000000000000000	888.00000000000000000000	4.00000000000000000000	4.00000000000000000000	4.00000000000000000000	4.00000000000000000000	4.00000000000000000000	0.00000000000000000000	4.00000000000000000000	4.00000000000000000000	0.00000000000000000000	4.00000000000000000000	4.00000000000000000000	4.00000000000000000000	4.00000000000000000000	4.00000000000000000000	4.00000000000000000000	4.00000000000000000000
11.00000000000000000000	0.00000000000000000000	4150.76904296875000000000	4150.25634765625000000000	4149.74365234375000000000	4173.33300781250000000000	4143.58984375000000000000	4160.00000000000000000000	4158.97412109375000000000	4146.66650390625000000000	4164.10253906250000000000	4152.30761718750000000000	4146.66650390625000000000	4152.30761718750000000000	4155.38427734375000000000	4161.02539062500000000000	1675.00000000000000000000	10248.00000000000000000000	10227.00000000000000000000	0.00000000000000000000	0.00000000000000000000	0.00000000000000000000	411.00000000000000000000	895.00000000000000000000	4.00000000000000000000	4.00000000000000000000	4.00000000000000000000	4.00000000000000000000	4.00000000000000000000	0.00000000000000000000	4.00000000000000000000	4.00000000000000000000	0.00000000000000000000	4.00000000000000000000	4.00000000000000000000	4.00000000000000000000	4.00000000000000000000	4.00000000000000000000	4.00000000000000000000	4.00000000000000000000
12.00000000000000000000	0.00000000000000000000	4154.87158203125000000000	4145.12792968750000000000	4147.17919921875000000000	4170.25634765625000000000	4136.92285156250000000000	4168.20507812500000000000	4165.12792968750000000000	4148.71777343750000000000	4167.69238281250000000000	4150.76904296875000000000	4148.71777343750000000000	4150.25634765625000000000	4153.84619140625000000000	4157.43603515625000000000	3275.00000000000000000000	10248.00000000000000000000	10227.00000000000000000000	0.00000000000000000000	0.00000000000000000000	0.00000000000000000000	411.00000000000000000000	902.00000000000000000000	4.00000000000000000000	4.00000000000000000000	4.00000000000000000000	4.00000000000000000000	4.00000000000000000000	0.00000000000000000000	4.00000000000000000000	4.00000000000000000000	0.00000000000000000000	4.00000000000000000000	4.00000000000000000000	4.00000000000000000000	4.00000000000000000000	4.00000000000000000000	4.00000000000000000000	4.00000000000000000000
13.00000000000000000000	0.00000000000000000000	4160.00000000000000000000	4147.69238281250000000000	4155.89746093750000000000	4174.35888671875000000000	4131.79492187500000000000	4168.20507812500000000000	4168.71777343750000000000	4148.71777343750000000000	4166.66650390625000000000	4148.20507812500000000000	4152.30761718750000000000	4152.82031250000000000000	4156.41015625000000000000	4161.53857421875000000000	1639.00000000000000000000	10248.00000000000000000000	10228.00000000000000000000	0.00000000000000000000	0.00000000000000000000	0.00000000000000000000	411.00000000000000000000	910.00000000000000000000	4.00000000000000000000	4.00000000000000000000	4.00000000000000000000	4.00000000000000000000	4.00000000000000000000	0.00000000000000000000	4.00000000000000000000	4.00000000000000000000	0.00000000000000000000	4.00000000000000000000	4.00000000000000000000	4.00000000000000000000	4.00000000000000000000	4.00000000000000000000	4.00000000000000000000	4.00000000000000000000
14.00000000000000000000	0.00000000000000000000	4152.30761718750000000000	4157.43603515625000000000	4154.87158203125000000000	4181.53857421875000000000	4144.61523437500000000000	4160.51269531250000000000	4162.56396484375000000000	4155.89746093750000000000	4162.05126953125000000000	4157.94873046875000000000	4159.48730468750000000000	4153.84619140625000000000	4165.12792968750000000000	4163.07666015625000000000	3526.00000000000000000000	10248.00000000000000000000	10228.00000000000000000000	0.00000000000000000000	0.00000000000000000000	0.00000000000000000000	411.00000000000000000000	917.00000000000000000000	4.00000000000000000000	4.00000000000000000000	4.00000000000000000000	4.00000000000000000000	4.00000000000000000000	0.00000000000000000000	4.00000000000000000000	4.00000000000000000000	0.00000000000000000000	4.00000000000000000000	4.00000000000000000000	4.00000000000000000000	4.00000000000000000000	4.00000000000000000000	4.00000000000000000000	4.00000000000000000000
15.00000000000000000000	0.00000000000000000000	4160.51269531250000000000	4151.79492187500000000000	4164.61523437500000000000	4170.76904296875000000000	4137.43603515625000000000	4170.76904296875000000000	4169.74365234375000000000	4146.66650390625000000000	4163.58984375000000000000	4155.89746093750000000000	4150.25634765625000000000	4156.41015625000000000000	4155.38427734375000000000	4163.58984375000000000000	1675.00000000000000000000	10247.00000000000000000000	10227.00000000000000000000	0.00000000000000000000	0.00000000000000000000	0.00000000000000000000	411.00000000000000000000	925.00000000000000000000	4.00000000000000000000	4.00000000000000000000	4.00000000000000000000	4.00000000000000000000	4.00000000000000000000	0.00000000000000000000	4.00000000000000000000	4.00000000000000000000	0.00000000000000000000	4.00000000000000000000	4.00000000000000000000	4.00000000000000000000	4.00000000000000000000	4.00000000000000000000	4.00000000000000000000	4.00000000000000000000
16.00000000000000000000	0.00000000000000000000	4156.41015625000000000000	4154.87158203125000000000	4157.43603515625000000000	4174.87158203125000000000	4141.02539062500000000000	4161.02539062500000000000	4161.53857421875000000000	4151.28173828125000000000	4167.69238281250000000000	4168.20507812500000000000	4152.82031250000000000000	4154.87158203125000000000	4161.02539062500000000000	4170.25634765625000000000	0.00000000000000000000	10247.00000000000000000000	10227.00000000000000000000	0.00000000000000000000	0.00000000000000000000	0.00000000000000000000	411.00000000000000000000	934.00000000000000000000	4.00000000000000000000	4.00000000000000000000	4.00000000000000000000	4.00000000000000000000	4.00000000000000000000	0.00000000000000000000	4.00000000000000000000	4.00000000000000000000	0.00000000000000000000	4.00000000000000000000	4.00000000000000000000	4.00000000000000000000	4.00000000000000000000	4.00000000000000000000	4.00000000000000000000	4.00000000000000000000
17.00000000000000000000	0.00000000000000000000	4157.43603515625000000000	4154.87158203125000000000	4158.97412109375000000000	4176.92285156250000000000	4140.51269531250000000000	4161.02539062500000000000	4160.00000000000000000000	4153.84619140625000000000	4167.69238281250000000000	4171.28173828125000000000	4152.82031250000000000000	4157.43603515625000000000	4161.02539062500000000000	4170.76904296875000000000	0.00000000000000000000	10247.00000000000000000000	10228.00000000000000000000	0.00000000000000000000	0.00000000000000000000	0.00000000000000000000	411.00000000000000000000	942.00000000000000000000	4.00000000000000000000	4.00000000000000000000	4.00000000000000000000	4.00000000000000000000	4.00000000000000000000	0.00000000000000000000	4.00000000000000000000	4.00000000000000000000	0.00000000000000000000	4.00000000000000000000	4.00000000000000000000	4.00000000000000000000	4.00000000000000000000	4.00000000000000000000	4.00000000000000000000	4.00000000000000000000
18.00000000000000000000	0.00000000000000000000	4163.07666015625000000000	4155.38427734375000000000	4168.20507812500000000000	4173.84619140625000000000	4134.35888671875000000000	4166.15380859375000000000	4165.12792968750000000000	4150.76904296875000000000	4165.12792968750000000000	4163.07666015625000000000	4152.30761718750000000000	4162.05126953125000000000	4154.87158203125000000000	4166.66650390625000000000	0.00000000000000000000	10247.00000000000000000000	10228.00000000000000000000	0.00000000000000000000	0.00000000000000000000	0.00000000000000000000	411.00000000000000000000	950.00000000000000000000	4.00000000000000000000	4.00000000000000000000	4.00000000000000000000	4.00000000000000000000	4.00000000000000000000	0.00000000000000000000	4.00000000000000000000	4.00000000000000000000	0.00000000000000000000	4.00000000000000000000	4.00000000000000000000	4.00000000000000000000	4.00000000000000000000	4.00000000000000000000	4.00000000000000000000	4.00000000000000000000
19.00000000000000000000	0.00000000000000000000	4155.89746093750000000000	4165.12792968750000000000	4162.56396484375000000000	4182.05126953125000000000	4146.66650390625000000000	4161.53857421875000000000	4164.10253906250000000000	4160.00000000000000000000	4164.61523437500000000000	4166.66650390625000000000	4160.51269531250000000000	4160.00000000000000000000	4165.12792968750000000000	4168.71777343750000000000	0.00000000000000000000	10249.00000000000000000000	10229.00000000000000000000	0.00000000000000000000	0.00000000000000000000	0.00000000000000000000	411.00000000000000000000	959.00000000000000000000	4.00000000000000000000	4.00000000000000000000	4.00000000000000000000	4.00000000000000000000	4.00000000000000000000	0.00000000000000000000	4.00000000000000000000	4.00000000000000000000	0.00000000000000000000	4.00000000000000000000	4.00000000000000000000	4.00000000000000000000	4.00000000000000000000	4.00000000000000000000	4.00000000000000000000	4.00000000000000000000
20.00000000000000000000	0.00000000000000000000	4163.58984375000000000000	4161.53857421875000000000	4167.69238281250000000000	4178.46142578125000000000	4147.17919921875000000000	4171.28173828125000000000	4171.79492187500000000000	4156.41015625000000000000	4165.12792968750000000000	4154.87158203125000000000	4150.25634765625000000000	4159.48730468750000000000	4161.53857421875000000000	4168.71777343750000000000	0.00000000000000000000	10249.00000000000000000000	10229.00000000000000000000	0.00000000000000000000	0.00000000000000000000	0.00000000000000000000	411.00000000000000000000	967.00000000000000000000	4.00000000000000000000	4.00000000000000000000	4.00000000000000000000	4.00000000000000000000	4.00000000000000000000	0.00000000000000000000	4.00000000000000000000	4.00000000000000000000	0.00000000000000000000	4.00000000000000000000	4.00000000000000000000	4.00000000000000000000	4.00000000000000000000	4.00000000000000000000	4.00000000000000000000	4.00000000000000000000
21.00000000000000000000	0.00000000000000000000	4165.64111328125000000000	4169.23046875000000000000	4166.15380859375000000000	4182.05126953125000000000	4154.35888671875000000000	4164.10253906250000000000	4164.61523437500000000000	4167.69238281250000000000	4162.56396484375000000000	4170.76904296875000000000	4161.53857421875000000000	4163.07666015625000000000	4172.30761718750000000000	4170.25634765625000000000	0.00000000000000000000	10247.00000000000000000000	10229.00000000000000000000	0.00000000000000000000	0.00000000000000000000	0.00000000000000000000	411.00000000000000000000	975.00000000000000000000	4.00000000000000000000	4.00000000000000000000	4.00000000000000000000	4.00000000000000000000	4.00000000000000000000	0.00000000000000000000	4.00000000000000000000	4.00000000000000000000	0.00000000000000000000	4.00000000000000000000	4.00000000000000000000	4.00000000000000000000	4.00000000000000000000	4.00000000000000000000	4.00000000000000000000	4.00000000000000000000
22.00000000000000000000	0.00000000000000000000	4165.64111328125000000000	4168.20507812500000000000	4166.66650390625000000000	4180.00000000000000000000	4149.74365234375000000000	4162.05126953125000000000	4164.61523437500000000000	4171.79492187500000000000	4161.53857421875000000000	4187.17919921875000000000	4170.25634765625000000000	4166.15380859375000000000	4173.84619140625000000000	4173.33300781250000000000	0.00000000000000000000	10247.00000000000000000000	10229.00000000000000000000	0.00000000000000000000	0.00000000000000000000	0.00000000000000000000	411.00000000000000000000	984.00000000000000000000	4.00000000000000000000	4.00000000000000000000	4.00000000000000000000	4.00000000000000000000	4.00000000000000000000	0.00000000000000000000	4.00000000000000000000	4.00000000000000000000	0.00000000000000000000	4.00000000000000000000	4.00000000000000000000	4.00000000000000000000	4.00000000000000000000	4.00000000000000000000	4.00000000000000000000	4.00000000000000000000
23.00000000000000000000	0.00000000000000000000	4165.12792968750000000000	4158.46142578125000000000	4170.25634765625000000000	4172.82031250000000000000	4141.02539062500000000000	4163.58984375000000000000	4166.66650390625000000000	4158.46142578125000000000	4162.56396484375000000000	4172.82031250000000000000	4157.94873046875000000000	4163.58984375000000000000	4160.51269531250000000000	4170.76904296875000000000	0.00000000000000000000	10247.00000000000000000000	10228.00000000000000000000	0.00000000000000000000	0.00000000000000000000	0.00000000000000000000	411.00000000000000000000	992.00000000000000000000	4.00000000000000000000	4.00000000000000000000	4.00000000000000000000	4.00000000000000000000	4.00000000000000000000	0.00000000000000000000	4.00000000000000000000	4.00000000000000000000	0.00000000000000000000	4.00000000000000000000	4.00000000000000000000	4.00000000000000000000	4.00000000000000000000	4.00000000000000000000	4.00000000000000000000	4.00000000000000000000
24.00000000000000000000	0.00000000000000000000	4155.38427734375000000000	4169.74365234375000000000	4165.64111328125000000000	4183.58984375000000000000	4156.92285156250000000000	4156.92285156250000000000	4161.02539062500000000000	4163.07666015625000000000	4163.58984375000000000000	4174.35888671875000000000	4165.12792968750000000000	4163.07666015625000000000	4171.79492187500000000000	4172.30761718750000000000	0.00000000000000000000	10247.00000000000000000000	10228.00000000000000000000	0.00000000000000000000	0.00000000000000000000	0.00000000000000000000	412.00000000000000000000	0.00000000000000000000	4.00000000000000000000	4.00000000000000000000	4.00000000000000000000	4.00000000000000000000	4.00000000000000000000	0.00000000000000000000	4.00000000000000000000	4.00000000000000000000	0.00000000000000000000	4.00000000000000000000	4.00000000000000000000	4.00000000000000000000	4.00000000000000000000	4.00000000000000000000	4.00000000000000000000	4.00000000000000000000
25.00000000000000000000	0.00000000000000000000	4164.61523437500000000000	4169.74365234375000000000	4173.84619140625000000000	4186.15380859375000000000	4155.38427734375000000000	4167.17919921875000000000	4169.74365234375000000000	4162.56396484375000000000	4165.64111328125000000000	4174.35888671875000000000	4167.17919921875000000000	4170.76904296875000000000	4172.30761718750000000000	4177.43603515625000000000	0.00000000000000000000	10248.00000000000000000000	10228.00000000000000000000	0.00000000000000000000	0.00000000000000000000	0.00000000000000000000	412.00000000000000000000	9.00000000000000000000	4.00000000000000000000	4.00000000000000000000	4.00000000000000000000	4.00000000000000000000	4.00000000000000000000	0.00000000000000000000	4.00000000000000000000	4.00000000000000000000	0.00000000000000000000	4.00000000000000000000	4.00000000000000000000	4.00000000000000000000	4.00000000000000000000	4.00000000000000000000	4.00000000000000000000	4.00000000000000000000
26.00000000000000000000	0.00000000000000000000	4164.61523437500000000000	4172.82031250000000000000	4170.76904296875000000000	4190.25634765625000000000	4162.05126953125000000000	4162.05126953125000000000	4165.12792968750000000000	4169.74365234375000000000	4165.64111328125000000000	4178.46142578125000000000	4173.84619140625000000000	4169.74365234375000000000	4176.92285156250000000000	4174.35888671875000000000	0.00000000000000000000	10248.00000000000000000000	10228.00000000000000000000	0.00000000000000000000	0.00000000000000000000	0.00000000000000000000	412.00000000000000000000	17.00000000000000000000	4.00000000000000000000	4.00000000000000000000	4.00000000000000000000	4.00000000000000000000	4.00000000000000000000	0.00000000000000000000	4.00000000000000000000	4.00000000000000000000	0.00000000000000000000	4.00000000000000000000	4.00000000000000000000	4.00000000000000000000	4.00000000000000000000	4.00000000000000000000	4.00000000000000000000	4.00000000000000000000
27.00000000000000000000	0.00000000000000000000	4163.58984375000000000000	4175.89746093750000000000	4172.30761718750000000000	4191.28173828125000000000	4165.64111328125000000000	4163.07666015625000000000	4167.17919921875000000000	4173.84619140625000000000	4166.15380859375000000000	4182.05126953125000000000	4178.46142578125000000000	4166.66650390625000000000	4183.07666015625000000000	4173.84619140625000000000	0.00000000000000000000	10248.00000000000000000000	10226.00000000000000000000	0.00000000000000000000	0.00000000000000000000	0.00000000000000000000	412.00000000000000000000	25.00000000000000000000	4.00000000000000000000	4.00000000000000000000	4.00000000000000000000	4.00000000000000000000	4.00000000000000000000	0.00000000000000000000	4.00000000000000000000	4.00000000000000000000	0.00000000000000000000	4.00000000000000000000	4.00000000000000000000	4.00000000000000000000	4.00000000000000000000	4.00000000000000000000	4.00000000000000000000	4.00000000000000000000
28.00000000000000000000	0.00000000000000000000	4171.28173828125000000000	4171.79492187500000000000	4180.00000000000000000000	4184.61523437500000000000	4152.30761718750000000000	4170.25634765625000000000	4172.30761718750000000000	4167.69238281250000000000	4165.64111328125000000000	4181.02539062500000000000	4173.84619140625000000000	4167.69238281250000000000	4176.92285156250000000000	4180.00000000000000000000	0.00000000000000000000	10248.00000000000000000000	10226.00000000000000000000	0.00000000000000000000	0.00000000000000000000	0.00000000000000000000	412.00000000000000000000	34.00000000000000000000	4.00000000000000000000	4.00000000000000000000	4.00000000000000000000	4.00000000000000000000	4.00000000000000000000	0.00000000000000000000	4.00000000000000000000	4.00000000000000000000	0.00000000000000000000	4.00000000000000000000	4.00000000000000000000	4.00000000000000000000	4.00000000000000000000	4.00000000000000000000	4.00000000000000000000	4.00000000000000000000
29.00000000000000000000	0.00000000000000000000	4166.15380859375000000000	4178.97412109375000000000	4170.76904296875000000000	4190.25634765625000000000	4165.64111328125000000000	4158.97412109375000000000	4161.02539062500000000000	4181.02539062500000000000	4165.12792968750000000000	4197.43603515625000000000	4183.07666015625000000000	4168.71777343750000000000	4187.17919921875000000000	4181.02539062500000000000	0.00000000000000000000	10248.00000000000000000000	10226.00000000000000000000	0.00000000000000000000	0.00000000000000000000	0.00000000000000000000	412.00000000000000000000	42.00000000000000000000	4.00000000000000000000	4.00000000000000000000	4.00000000000000000000	4.00000000000000000000	4.00000000000000000000	0.00000000000000000000	4.00000000000000000000	4.00000000000000000000	0.00000000000000000000	4.00000000000000000000	4.00000000000000000000	4.00000000000000000000	4.00000000000000000000	4.00000000000000000000	4.00000000000000000000	4.00000000000000000000
30.00000000000000000000	0.00000000000000000000	4172.82031250000000000000	4178.46142578125000000000	4179.48730468750000000000	4187.17919921875000000000	4174.35888671875000000000	4163.07666015625000000000	4166.66650390625000000000	4177.43603515625000000000	4166.66650390625000000000	4186.66650390625000000000	4175.89746093750000000000	4174.35888671875000000000	4185.12792968750000000000	4179.48730468750000000000	0.00000000000000000000	10248.00000000000000000000	10226.00000000000000000000	0.00000000000000000000	0.00000000000000000000	0.00000000000000000000	412.00000000000000000000	50.00000000000000000000	4.00000000000000000000	4.00000000000000000000	4.00000000000000000000	4.00000000000000000000	4.00000000000000000000	0.00000000000000000000	4.00000000000000000000	4.00000000000000000000	0.00000000000000000000	4.00000000000000000000	4.00000000000000000000	4.00000000000000000000	4.00000000000000000000	4.00000000000000000000	4.00000000000000000000	4.00000000000000000000
31.00000000000000000000	0.00000000000000000000	4171.28173828125000000000	4185.12792968750000000000	4181.02539062500000000000	4189.74365234375000000000	4178.46142578125000000000	4159.48730468750000000000	4167.69238281250000000000	4173.33300781250000000000	4164.10253906250000000000	4179.48730468750000000000	4172.82031250000000000000	4171.79492187500000000000	4184.61523437500000000000	4183.58984375000000000000	0.00000000000000000000	10248.00000000000000000000	10227.00000000000000000000	0.00000000000000000000	0.00000000000000000000	0.00000000000000000000	412.00000000000000000000	59.00000000000000000000	4.00000000000000000000	4.00000000000000000000	4.00000000000000000000	4.00000000000000000000	4.00000000000000000000	0.00000000000000000000	4.00000000000000000000	4.00000000000000000000	0.00000000000000000000	4.00000000000000000000	4.00000000000000000000	4.00000000000000000000	4.00000000000000000000	4.00000000000000000000	4.00000000000000000000	4.00000000000000000000
32.00000000000000000000	0.00000000000000000000	4166.15380859375000000000	4190.25634765625000000000	4174.87158203125000000000	4194.35888671875000000000	4180.51269531250000000000	4161.53857421875000000000	4166.15380859375000000000	4181.53857421875000000000	4165.64111328125000000000	4196.41015625000000000000	4181.02539062500000000000	4169.23046875000000000000	4190.25634765625000000000	4186.15380859375000000000	0.00000000000000000000	10248.00000000000000000000	10227.00000000000000000000	0.00000000000000000000	0.00000000000000000000	0.00000000000000000000	412.00000000000000000000	67.00000000000000000000	4.00000000000000000000	4.00000000000000000000	4.00000000000000000000	4.00000000000000000000	4.00000000000000000000	0.00000000000000000000	4.00000000000000000000	4.00000000000000000000	0.00000000000000000000	4.00000000000000000000	4.00000000000000000000	4.00000000000000000000	4.00000000000000000000	4.00000000000000000000	4.00000000000000000000	4.00000000000000000000
33.00000000000000000000	0.00000000000000000000	4173.84619140625000000000	4184.10253906250000000000	4183.58984375000000000000	4192.30761718750000000000	4174.87158203125000000000	4170.76904296875000000000	4170.76904296875000000000	4185.12792968750000000000	4169.74365234375000000000	4200.00000000000000000000	4181.02539062500000000000	4177.43603515625000000000	4190.76904296875000000000	4184.61523437500000000000	0.00000000000000000000	10249.00000000000000000000	10227.00000000000000000000	0.00000000000000000000	0.00000000000000000000	0.00000000000000000000	412.00000000000000000000	75.00000000000000000000	4.00000000000000000000	4.00000000000000000000	4.00000000000000000000	4.00000000000000000000	4.00000000000000000000	0.00000000000000000000	4.00000000000000000000	4.00000000000000000000	0.00000000000000000000	4.00000000000000000000	4.00000000000000000000	4.00000000000000000000	4.00000000000000000000	4.00000000000000000000	4.00000000000000000000	4.00000000000000000000
34.00000000000000000000	0.00000000000000000000	4168.71777343750000000000	4191.28173828125000000000	4179.48730468750000000000	4200.00000000000000000000	4183.07666015625000000000	4162.05126953125000000000	4163.58984375000000000000	4193.33300781250000000000	4164.61523437500000000000	4206.15380859375000000000	4190.76904296875000000000	4178.97412109375000000000	4201.02539062500000000000	4186.66650390625000000000	0.00000000000000000000	10249.00000000000000000000	10227.00000000000000000000	0.00000000000000000000	0.00000000000000000000	0.00000000000000000000	412.00000000000000000000	83.00000000000000000000	4.00000000000000000000	4.00000000000000000000	4.00000000000000000000	4.00000000000000000000	4.00000000000000000000	0.00000000000000000000	4.00000000000000000000	4.00000000000000000000	0.00000000000000000000	4.00000000000000000000	4.00000000000000000000	4.00000000000000000000	4.00000000000000000000	4.00000000000000000000	4.00000000000000000000	4.00000000000000000000
35.00000000000000000000	0.00000000000000000000	4172.30761718750000000000	4187.69238281250000000000	4184.61523437500000000000	4192.30761718750000000000	4175.89746093750000000000	4168.20507812500000000000	4169.23046875000000000000	4180.00000000000000000000	4161.53857421875000000000	4200.51269531250000000000	4185.64111328125000000000	4175.38427734375000000000	4190.25634765625000000000	4185.64111328125000000000	0.00000000000000000000	10248.00000000000000000000	10226.00000000000000000000	0.00000000000000000000	0.00000000000000000000	0.00000000000000000000	412.00000000000000000000	90.00000000000000000000	4.00000000000000000000	4.00000000000000000000	4.00000000000000000000	4.00000000000000000000	4.00000000000000000000	0.00000000000000000000	4.00000000000000000000	4.00000000000000000000	0.00000000000000000000	4.00000000000000000000	4.00000000000000000000	4.00000000000000000000	4.00000000000000000000	4.00000000000000000000	4.00000000000000000000	4.00000000000000000000
36.00000000000000000000	0.00000000000000000000	4170.76904296875000000000	4183.58984375000000000000	4183.58984375000000000000	4188.20507812500000000000	4174.35888671875000000000	4165.64111328125000000000	4166.66650390625000000000	4173.84619140625000000000	4164.10253906250000000000	4200.51269531250000000000	4185.12792968750000000000	4174.87158203125000000000	4186.66650390625000000000	4184.61523437500000000000	0.00000000000000000000	10248.00000000000000000000	10226.00000000000000000000	0.00000000000000000000	0.00000000000000000000	0.00000000000000000000	412.00000000000000000000	97.00000000000000000000	4.00000000000000000000	4.00000000000000000000	4.00000000000000000000	4.00000000000000000000	4.00000000000000000000	0.00000000000000000000	4.00000000000000000000	4.00000000000000000000	0.00000000000000000000	4.00000000000000000000	4.00000000000000000000	4.00000000000000000000	4.00000000000000000000	4.00000000000000000000	4.00000000000000000000	4.00000000000000000000
37.00000000000000000000	0.00000000000000000000	4166.66650390625000000000	4186.15380859375000000000	4180.00000000000000000000	4192.82031250000000000000	4176.92285156250000000000	4161.02539062500000000000	4159.48730468750000000000	4181.02539062500000000000	4163.58984375000000000000	4206.66650390625000000000	4188.71777343750000000000	4177.43603515625000000000	4194.35888671875000000000	4186.15380859375000000000	0.00000000000000000000	10249.00000000000000000000	10228.00000000000000000000	0.00000000000000000000	0.00000000000000000000	0.00000000000000000000	412.00000000000000000000	105.00000000000000000000	4.00000000000000000000	4.00000000000000000000	4.00000000000000000000	4.00000000000000000000	4.00000000000000000000	0.00000000000000000000	4.00000000000000000000	4.00000000000000000000	0.00000000000000000000	4.00000000000000000000	4.00000000000000000000	4.00000000000000000000	4.00000000000000000000	4.00000000000000000000	4.00000000000000000000	4.00000000000000000000
38.00000000000000000000	0.00000000000000000000	4175.38427734375000000000	4184.10253906250000000000	4190.25634765625000000000	4186.15380859375000000000	4169.23046875000000000000	4166.66650390625000000000	4165.12792968750000000000	4174.35888671875000000000	4163.07666015625000000000	4194.35888671875000000000	4177.43603515625000000000	4178.46142578125000000000	4185.64111328125000000000	4185.64111328125000000000	0.00000000000000000000	10249.00000000000000000000	10228.00000000000000000000	0.00000000000000000000	0.00000000000000000000	0.00000000000000000000	412.00000000000000000000	112.00000000000000000000	4.00000000000000000000	4.00000000000000000000	4.00000000000000000000	4.00000000000000000000	4.00000000000000000000	0.00000000000000000000	4.00000000000000000000	4.00000000000000000000	0.00000000000000000000	4.00000000000000000000	4.00000000000000000000	4.00000000000000000000	4.00000000000000000000	4.00000000000000000000	4.00000000000000000000	4.00000000000000000000
39.00000000000000000000	0.00000000000000000000	4167.69238281250000000000	4192.30761718750000000000	4182.05126953125000000000	4191.28173828125000000000	4185.12792968750000000000	4156.41015625000000000000	4161.53857421875000000000	4181.02539062500000000000	4165.64111328125000000000	4194.87158203125000000000	4184.10253906250000000000	4174.35888671875000000000	4192.82031250000000000000	4184.61523437500000000000	0.00000000000000000000	10249.00000000000000000000	10229.00000000000000000000	0.00000000000000000000	0.00000000000000000000	0.00000000000000000000	412.00000000000000000000	119.00000000000000000000	4.00000000000000000000	4.00000000000000000000	4.00000000000000000000	4.00000000000000000000	4.00000000000000000000	0.00000000000000000000	4.00000000000000000000	4.00000000000000000000	0.00000000000000000000	4.00000000000000000000	4.00000000000000000000	4.00000000000000000000	4.00000000000000000000	4.00000000000000000000	4.00000000000000000000	4.00000000000000000000
40.00000000000000000000	0.00000000000000000000	4169.23046875000000000000	4189.23046875000000000000	4181.02539062500000000000	4187.69238281250000000000	4184.10253906250000000000	4165.12792968750000000000	4168.71777343750000000000	4176.92285156250000000000	4168.20507812500000000000	4186.66650390625000000000	4181.53857421875000000000	4173.33300781250000000000	4192.30761718750000000000	4184.61523437500000000000	0.00000000000000000000	10249.00000000000000000000	10229.00000000000000000000	0.00000000000000000000	0.00000000000000000000	0.00000000000000000000	412.00000000000000000000	127.00000000000000000000	4.00000000000000000000	4.00000000000000000000	4.00000000000000000000	4.00000000000000000000	4.00000000000000000000	0.00000000000000000000	4.00000000000000000000	4.00000000000000000000	0.00000000000000000000	4.00000000000000000000	4.00000000000000000000	4.00000000000000000000	4.00000000000000000000	4.00000000000000000000	4.00000000000000000000	4.00000000000000000000
41.00000000000000000000	0.00000000000000000000	4171.79492187500000000000	4190.76904296875000000000	4181.02539062500000000000	4182.05126953125000000000	4176.92285156250000000000	4169.23046875000000000000	4169.74365234375000000000	4177.94873046875000000000	4166.66650390625000000000	4185.64111328125000000000	4176.92285156250000000000	4171.28173828125000000000	4190.76904296875000000000	4184.61523437500000000000	0.00000000000000000000	10248.00000000000000000000	10229.00000000000000000000	0.00000000000000000000	0.00000000000000000000	0.00000000000000000000	412.00000000000000000000	134.00000000000000000000	4.00000000000000000000	4.00000000000000000000	4.00000000000000000000	4.00000000000000000000	4.00000000000000000000	0.00000000000000000000	4.00000000000000000000	4.00000000000000000000	0.00000000000000000000	4.00000000000000000000	4.00000000000000000000	4.00000000000000000000	4.00000000000000000000	4.00000000000000000000	4.00000000000000000000	4.00000000000000000000
42.00000000000000000000	0.00000000000000000000	4166.15380859375000000000	4195.89746093750000000000	4177.43603515625000000000	4185.12792968750000000000	4184.61523437500000000000	4162.05126953125000000000	4164.10253906250000000000	4196.92285156250000000000	4163.07666015625000000000	4208.20507812500000000000	4188.71777343750000000000	4168.71777343750000000000	4202.56396484375000000000	4186.15380859375000000000	0.00000000000000000000	10248.00000000000000000000	10229.00000000000000000000	0.00000000000000000000	0.00000000000000000000	0.00000000000000000000	412.00000000000000000000	141.00000000000000000000	4.00000000000000000000	4.00000000000000000000	4.00000000000000000000	4.00000000000000000000	4.00000000000000000000	0.00000000000000000000	4.00000000000000000000	4.00000000000000000000	0.00000000000000000000	4.00000000000000000000	4.00000000000000000000	4.00000000000000000000	4.00000000000000000000	4.00000000000000000000	4.00000000000000000000	4.00000000000000000000
43.00000000000000000000	0.00000000000000000000	4172.82031250000000000000	4184.61523437500000000000	4187.17919921875000000000	4178.46142578125000000000	4178.97412109375000000000	4168.20507812500000000000	4171.28173828125000000000	4196.41015625000000000000	4163.58984375000000000000	4208.71777343750000000000	4186.66650390625000000000	4172.30761718750000000000	4195.89746093750000000000	4184.61523437500000000000	0.00000000000000000000	10248.00000000000000000000	10229.00000000000000000000	0.00000000000000000000	0.00000000000000000000	0.00000000000000000000	412.00000000000000000000	149.00000000000000000000	4.00000000000000000000	4.00000000000000000000	4.00000000000000000000	4.00000000000000000000	4.00000000000000000000	0.00000000000000000000	4.00000000000000000000	4.00000000000000000000	0.00000000000000000000	4.00000000000000000000	4.00000000000000000000	4.00000000000000000000	4.00000000000000000000	4.00000000000000000000	4.00000000000000000000	4.00000000000000000000
44.00000000000000000000	0.00000000000000000000	4168.71777343750000000000	4191.79492187500000000000	4181.02539062500000000000	4180.51269531250000000000	4190.25634765625000000000	4161.02539062500000000000	4166.15380859375000000000	4198.97412109375000000000	4165.64111328125000000000	4211.79492187500000000000	4190.76904296875000000000	4173.84619140625000000000	4199.48730468750000000000	4181.02539062500000000000	0.00000000000000000000	10248.00000000000000000000	10229.00000000000000000000	0.00000000000000000000	0.00000000000000000000	0.00000000000000000000	412.00000000000000000000	156.00000000000000000000	4.00000000000000000000	4.00000000000000000000	4.00000000000000000000	4.00000000000000000000	4.00000000000000000000	0.00000000000000000000	4.00000000000000000000	4.00000000000000000000	0.00000000000000000000	4.00000000000000000000	4.00000000000000000000	4.00000000000000000000	4.00000000000000000000	4.00000000000000000000	4.00000000000000000000	4.00000000000000000000
45.00000000000000000000	0.00000000000000000000	4171.79492187500000000000	4194.35888671875000000000	4183.58984375000000000000	4179.48730468750000000000	4191.28173828125000000000	4162.05126953125000000000	4168.71777343750000000000	4195.89746093750000000000	4167.17919921875000000000	4211.28173828125000000000	4191.79492187500000000000	4178.46142578125000000000	4198.46142578125000000000	4185.12792968750000000000	0.00000000000000000000	10248.00000000000000000000	10229.00000000000000000000	0.00000000000000000000	0.00000000000000000000	0.00000000000000000000	412.00000000000000000000	163.00000000000000000000	4.00000000000000000000	4.00000000000000000000	4.00000000000000000000	4.00000000000000000000	4.00000000000000000000	0.00000000000000000000	4.00000000000000000000	4.00000000000000000000	0.00000000000000000000	4.00000000000000000000	4.00000000000000000000	4.00000000000000000000	4.00000000000000000000	4.00000000000000000000	4.00000000000000000000	4.00000000000000000000
46.00000000000000000000	0.00000000000000000000	4174.35888671875000000000	4189.74365234375000000000	4186.15380859375000000000	4177.94873046875000000000	4178.46142578125000000000	4163.07666015625000000000	4170.25634765625000000000	4189.74365234375000000000	4166.15380859375000000000	4205.64111328125000000000	4186.66650390625000000000	4178.97412109375000000000	4190.76904296875000000000	4186.15380859375000000000	0.00000000000000000000	10248.00000000000000000000	10229.00000000000000000000	0.00000000000000000000	0.00000000000000000000	0.00000000000000000000	412.00000000000000000000	171.00000000000000000000	4.00000000000000000000	4.00000000000000000000	4.00000000000000000000	4.00000000000000000000	4.00000000000000000000	0.00000000000000000000	4.00000000000000000000	4.00000000000000000000	0.00000000000000000000	4.00000000000000000000	4.00000000000000000000	4.00000000000000000000	4.00000000000000000000	4.00000000000000000000	4.00000000000000000000	4.00000000000000000000
47.00000000000000000000	0.00000000000000000000	4165.12792968750000000000	4190.25634765625000000000	4176.41015625000000000000	4178.97412109375000000000	4178.46142578125000000000	4162.56396484375000000000	4165.12792968750000000000	4187.17919921875000000000	4165.12792968750000000000	4204.61523437500000000000	4182.56396484375000000000	4172.30761718750000000000	4189.23046875000000000000	4179.48730468750000000000	0.00000000000000000000	10247.00000000000000000000	10229.00000000000000000000	0.00000000000000000000	0.00000000000000000000	0.00000000000000000000	412.00000000000000000000	179.00000000000000000000	4.00000000000000000000	4.00000000000000000000	4.00000000000000000000	4.00000000000000000000	4.00000000000000000000	0.00000000000000000000	4.00000000000000000000	4.00000000000000000000	0.00000000000000000000	4.00000000000000000000	4.00000000000000000000	4.00000000000000000000	4.00000000000000000000	4.00000000000000000000	4.00000000000000000000	4.00000000000000000000
48.00000000000000000000	0.00000000000000000000	4173.33300781250000000000	4181.02539062500000000000	4183.07666015625000000000	4166.66650390625000000000	4169.74365234375000000000	4174.35888671875000000000	4171.79492187500000000000	4170.76904296875000000000	4167.17919921875000000000	4189.74365234375000000000	4168.71777343750000000000	4168.20507812500000000000	4176.41015625000000000000	4177.94873046875000000000	0.00000000000000000000	10247.00000000000000000000	10229.00000000000000000000	0.00000000000000000000	0.00000000000000000000	0.00000000000000000000	412.00000000000000000000	187.00000000000000000000	4.00000000000000000000	4.00000000000000000000	4.00000000000000000000	4.00000000000000000000	4.00000000000000000000	0.00000000000000000000	4.00000000000000000000	4.00000000000000000000	0.00000000000000000000	4.00000000000000000000	4.00000000000000000000	4.00000000000000000000	4.00000000000000000000	4.00000000000000000000	4.00000000000000000000	4.00000000000000000000
49.00000000000000000000	0.00000000000000000000	4171.28173828125000000000	4186.66650390625000000000	4181.53857421875000000000	4172.30761718750000000000	4176.92285156250000000000	4163.58984375000000000000	4165.12792968750000000000	4180.51269531250000000000	4165.64111328125000000000	4201.53857421875000000000	4184.61523437500000000000	4169.23046875000000000000	4189.74365234375000000000	4184.61523437500000000000	0.00000000000000000000	10246.00000000000000000000	10229.00000000000000000000	0.00000000000000000000	0.00000000000000000000	0.00000000000000000000	412.00000000000000000000	196.00000000000000000000	4.00000000000000000000	4.00000000000000000000	4.00000000000000000000	4.00000000000000000000	4.00000000000000000000	0.00000000000000000000	4.00000000000000000000	4.00000000000000000000	0.00000000000000000000	4.00000000000000000000	4.00000000000000000000	4.00000000000000000000	4.00000000000000000000	4.00000000000000000000	4.00000000000000000000	4.00000000000000000000
50.00000000000000000000	0.00000000000000000000	4172.30761718750000000000	4188.20507812500000000000	4185.12792968750000000000	4172.30761718750000000000	4177.94873046875000000000	4163.58984375000000000000	4167.17919921875000000000	4188.71777343750000000000	4165.64111328125000000000	4206.15380859375000000000	4191.79492187500000000000	4174.87158203125000000000	4195.89746093750000000000	4188.71777343750000000000	0.00000000000000000000	10246.00000000000000000000	10229.00000000000000000000	0.00000000000000000000	0.00000000000000000000	0.00000000000000000000	412.00000000000000000000	204.00000000000000000000	4.00000000000000000000	4.00000000000000000000	4.00000000000000000000	4.00000000000000000000	4.00000000000000000000	0.00000000000000000000	4.00000000000000000000	4.00000000000000000000	0.00000000000000000000	4.00000000000000000000	4.00000000000000000000	4.00000000000000000000	4.00000000000000000000	4.00000000000000000000	4.00000000000000000000	4.00000000000000000000
51.00000000000000000000	0.00000000000000000000	4173.33300781250000000000	4180.51269531250000000000	4186.15380859375000000000	4160.51269531250000000000	4165.64111328125000000000	4166.15380859375000000000	4167.17919921875000000000	4175.38427734375000000000	4167.17919921875000000000	4186.66650390625000000000	4171.79492187500000000000	4174.35888671875000000000	4181.02539062500000000000	4182.05126953125000000000	0.00000000000000000000	10247.00000000000000000000	10230.00000000000000000000	0.00000000000000000000	0.00000000000000000000	0.00000000000000000000	412.00000000000000000000	212.00000000000000000000	4.00000000000000000000	4.00000000000000000000	4.00000000000000000000	4.00000000000000000000	4.00000000000000000000	0.00000000000000000000	4.00000000000000000000	4.00000000000000000000	0.00000000000000000000	4.00000000000000000000	4.00000000000000000000	4.00000000000000000000	4.00000000000000000000	4.00000000000000000000	4.00000000000000000000	4.00000000000000000000
52.00000000000000000000	0.00000000000000000000	4164.61523437500000000000	4183.58984375000000000000	4173.84619140625000000000	4162.05126953125000000000	4170.76904296875000000000	4157.43603515625000000000	4156.92285156250000000000	4176.41015625000000000000	4166.66650390625000000000	4189.74365234375000000000	4174.35888671875000000000	4170.25634765625000000000	4184.61523437500000000000	4178.97412109375000000000	0.00000000000000000000	10247.00000000000000000000	10230.00000000000000000000	0.00000000000000000000	0.00000000000000000000	0.00000000000000000000	412.00000000000000000000	221.00000000000000000000	4.00000000000000000000	4.00000000000000000000	4.00000000000000000000	4.00000000000000000000	4.00000000000000000000	0.00000000000000000000	4.00000000000000000000	4.00000000000000000000	0.00000000000000000000	4.00000000000000000000	4.00000000000000000000	4.00000000000000000000	4.00000000000000000000	4.00000000000000000000	4.00000000000000000000	4.00000000000000000000
53.00000000000000000000	0.00000000000000000000	4174.87158203125000000000	4180.00000000000000000000	4182.56396484375000000000	4160.00000000000000000000	4165.12792968750000000000	4167.17919921875000000000	4167.17919921875000000000	4176.92285156250000000000	4166.15380859375000000000	4190.25634765625000000000	4179.48730468750000000000	4173.84619140625000000000	4184.61523437500000000000	4181.02539062500000000000	0.00000000000000000000	10247.00000000000000000000	10230.00000000000000000000	0.00000000000000000000	0.00000000000000000000	0.00000000000000000000	412.00000000000000000000	229.00000000000000000000	4.00000000000000000000	4.00000000000000000000	4.00000000000000000000	4.00000000000000000000	4.00000000000000000000	0.00000000000000000000	4.00000000000000000000	4.00000000000000000000	0.00000000000000000000	4.00000000000000000000	4.00000000000000000000	4.00000000000000000000	4.00000000000000000000	4.00000000000000000000	4.00000000000000000000	4.00000000000000000000
54.00000000000000000000	0.00000000000000000000	4169.74365234375000000000	4183.07666015625000000000	4181.02539062500000000000	4162.05126953125000000000	4164.10253906250000000000	4162.56396484375000000000	4164.61523437500000000000	4183.07666015625000000000	4166.15380859375000000000	4197.43603515625000000000	4182.56396484375000000000	4171.79492187500000000000	4187.17919921875000000000	4175.38427734375000000000	0.00000000000000000000	10247.00000000000000000000	10230.00000000000000000000	0.00000000000000000000	0.00000000000000000000	0.00000000000000000000	412.00000000000000000000	237.00000000000000000000	4.00000000000000000000	4.00000000000000000000	4.00000000000000000000	4.00000000000000000000	4.00000000000000000000	0.00000000000000000000	4.00000000000000000000	4.00000000000000000000	0.00000000000000000000	4.00000000000000000000	4.00000000000000000000	4.00000000000000000000	4.00000000000000000000	4.00000000000000000000	4.00000000000000000000	4.00000000000000000000
55.00000000000000000000	0.00000000000000000000	4163.58984375000000000000	4177.94873046875000000000	4176.92285156250000000000	4157.94873046875000000000	4161.02539062500000000000	4164.10253906250000000000	4160.51269531250000000000	4177.43603515625000000000	4166.15380859375000000000	4195.38427734375000000000	4175.89746093750000000000	4169.23046875000000000000	4182.56396484375000000000	4173.84619140625000000000	0.00000000000000000000	10248.00000000000000000000	10230.00000000000000000000	0.00000000000000000000	0.00000000000000000000	0.00000000000000000000	412.00000000000000000000	246.00000000000000000000	4.00000000000000000000	4.00000000000000000000	4.00000000000000000000	4.00000000000000000000	4.00000000000000000000	0.00000000000000000000	4.00000000000000000000	4.00000000000000000000	0.00000000000000000000	4.00000000000000000000	4.00000000000000000000	4.00000000000000000000	4.00000000000000000000	4.00000000000000000000	4.00000000000000000000	4.00000000000000000000
56.00000000000000000000	0.00000000000000000000	4169.74365234375000000000	4166.66650390625000000000	4178.46142578125000000000	4151.28173828125000000000	4155.89746093750000000000	4170.25634765625000000000	4164.61523437500000000000	4158.97412109375000000000	4165.12792968750000000000	4181.53857421875000000000	4168.20507812500000000000	4166.66650390625000000000	4174.87158203125000000000	4175.89746093750000000000	0.00000000000000000000	10248.00000000000000000000	10230.00000000000000000000	0.00000000000000000000	0.00000000000000000000	0.00000000000000000000	412.00000000000000000000	254.00000000000000000000	4.00000000000000000000	4.00000000000000000000	4.00000000000000000000	4.00000000000000000000	4.00000000000000000000	0.00000000000000000000	4.00000000000000000000	4.00000000000000000000	0.00000000000000000000	4.00000000000000000000	4.00000000000000000000	4.00000000000000000000	4.00000000000000000000	4.00000000000000000000	4.00000000000000000000	4.00000000000000000000
57.00000000000000000000	0.00000000000000000000	4164.61523437500000000000	4175.38427734375000000000	4172.30761718750000000000	4157.94873046875000000000	4163.58984375000000000000	4162.56396484375000000000	4158.46142578125000000000	4161.53857421875000000000	4165.12792968750000000000	4190.25634765625000000000	4177.43603515625000000000	4164.10253906250000000000	4184.61523437500000000000	4174.87158203125000000000	0.00000000000000000000	10247.00000000000000000000	10229.00000000000000000000	0.00000000000000000000	0.00000000000000000000	0.00000000000000000000	412.00000000000000000000	262.00000000000000000000	4.00000000000000000000	4.00000000000000000000	4.00000000000000000000	4.00000000000000000000	4.00000000000000000000	0.00000000000000000000	4.00000000000000000000	4.00000000000000000000	0.00000000000000000000	4.00000000000000000000	4.00000000000000000000	4.00000000000000000000	4.00000000000000000000	4.00000000000000000000	4.00000000000000000000	4.00000000000000000000
58.00000000000000000000	0.00000000000000000000	4170.25634765625000000000	4173.84619140625000000000	4183.58984375000000000000	4150.25634765625000000000	4155.38427734375000000000	4167.17919921875000000000	4161.53857421875000000000	4155.38427734375000000000	4166.15380859375000000000	4184.10253906250000000000	4172.30761718750000000000	4171.28173828125000000000	4180.51269531250000000000	4176.41015625000000000000	0.00000000000000000000	10247.00000000000000000000	10229.00000000000000000000	0.00000000000000000000	0.00000000000000000000	0.00000000000000000000	412.00000000000000000000	271.00000000000000000000	4.00000000000000000000	4.00000000000000000000	4.00000000000000000000	4.00000000000000000000	4.00000000000000000000	0.00000000000000000000	4.00000000000000000000	4.00000000000000000000	0.00000000000000000000	4.00000000000000000000	4.00000000000000000000	4.00000000000000000000	4.00000000000000000000	4.00000000000000000000	4.00000000000000000000	4.00000000000000000000
59.00000000000000000000	0.00000000000000000000	4165.12792968750000000000	4170.25634765625000000000	4176.41015625000000000000	4147.17919921875000000000	4157.43603515625000000000	4158.46142578125000000000	4157.94873046875000000000	4148.20507812500000000000	4165.64111328125000000000	4176.41015625000000000000	4168.71777343750000000000	4168.71777343750000000000	4176.92285156250000000000	4172.82031250000000000000	0.00000000000000000000	10248.00000000000000000000	10228.00000000000000000000	0.00000000000000000000	0.00000000000000000000	0.00000000000000000000	412.00000000000000000000	279.00000000000000000000	4.00000000000000000000	4.00000000000000000000	4.00000000000000000000	4.00000000000000000000	4.00000000000000000000	0.00000000000000000000	4.00000000000000000000	4.00000000000000000000	0.00000000000000000000	4.00000000000000000000	4.00000000000000000000	4.00000000000000000000	4.00000000000000000000	4.00000000000000000000	4.00000000000000000000	4.00000000000000000000
60.00000000000000000000	0.00000000000000000000	4156.41015625000000000000	4160.51269531250000000000	4162.05126953125000000000	4142.05126953125000000000	4150.76904296875000000000	4160.51269531250000000000	4158.97412109375000000000	4136.92285156250000000000	4166.15380859375000000000	4167.69238281250000000000	4155.89746093750000000000	4159.48730468750000000000	4164.61523437500000000000	4164.10253906250000000000	0.00000000000000000000	10248.00000000000000000000	10228.00000000000000000000	0.00000000000000000000	0.00000000000000000000	0.00000000000000000000	412.00000000000000000000	286.00000000000000000000	4.00000000000000000000	4.00000000000000000000	4.00000000000000000000	4.00000000000000000000	4.00000000000000000000	0.00000000000000000000	4.00000000000000000000	4.00000000000000000000	0.00000000000000000000	4.00000000000000000000	4.00000000000000000000	4.00000000000000000000	4.00000000000000000000	4.00000000000000000000	4.00000000000000000000	4.00000000000000000000
61.00000000000000000000	0.00000000000000000000	4161.02539062500000000000	4149.74365234375000000000	4166.15380859375000000000	4129.74365234375000000000	4130.76904296875000000000	4170.25634765625000000000	4162.56396484375000000000	4123.07666015625000000000	4166.66650390625000000000	4152.30761718750000000000	4138.97412109375000000000	4157.94873046875000000000	4146.66650390625000000000	4160.00000000000000000000	0.00000000000000000000	10248.00000000000000000000	10228.00000000000000000000	0.00000000000000000000	0.00000000000000000000	0.00000000000000000000	412.00000000000000000000	293.00000000000000000000	4.00000000000000000000	4.00000000000000000000	4.00000000000000000000	4.00000000000000000000	4.00000000000000000000	0.00000000000000000000	4.00000000000000000000	4.00000000000000000000	0.00000000000000000000	4.00000000000000000000	4.00000000000000000000	4.00000000000000000000	4.00000000000000000000	4.00000000000000000000	4.00000000000000000000	4.00000000000000000000
62.00000000000000000000	0.00000000000000000000	4155.38427734375000000000	4153.33300781250000000000	4161.53857421875000000000	4133.84619140625000000000	4133.33300781250000000000	4161.53857421875000000000	4155.38427734375000000000	4132.30761718750000000000	4164.61523437500000000000	4158.46142578125000000000	4149.23046875000000000000	4156.92285156250000000000	4156.92285156250000000000	4161.02539062500000000000	0.00000000000000000000	10248.00000000000000000000	10228.00000000000000000000	0.00000000000000000000	0.00000000000000000000	0.00000000000000000000	412.00000000000000000000	301.00000000000000000000	4.00000000000000000000	4.00000000000000000000	4.00000000000000000000	4.00000000000000000000	4.00000000000000000000	0.00000000000000000000	4.00000000000000000000	4.00000000000000000000	0.00000000000000000000	4.00000000000000000000	4.00000000000000000000	4.00000000000000000000	4.00000000000000000000	4.00000000000000000000	4.00000000000000000000	4.00000000000000000000
[truncated: 107 more rows]
