# Supplementary material for: Discriminating three motor imagery states of the same joint for brain-computer interface
Source: PeerJ. 2021 Aug 24;9:e12027. doi: 10.7717/peerj.12027 (PMC8395581; doi:10.7717/peerj.12027)
Supplement: Supplemental Information 1 [file peerj-09-12027-s001.zip › dataset/D/01-01-23.01.18.16.48.17.csv]

title:01	recorded:23.01.18 16.48.17	sampling:128	subject:01	labels:COUNTER INTERPOLATED AF3 F7 F3 FC5 T7 P7 O1 O2 P8 T8 FC6 F4 F8 AF4 RAW_CQ GYROX GYROY MARKER MARKER_HARDWARE SYNC TIME_STAMP_s TIME_STAMP_ms CQ_AF3 CQ_F7 CQ_F3 CQ_FC5 CQ_T7 CQ_P7 CQ_O1 CQ_O2 CQ_P8 CQ_T8 CQ_FC6 CQ_F4 CQ_F8 CQ_AF4 CQ_CMS CQ_DRL	chan:40	units:emotiv
112.00000000000000000000	0.00000000000000000000	4135.89746093750000000000	4148.20507812500000000000	4144.61523437500000000000	4140.00000000000000000000	4148.71777343750000000000	4166.15380859375000000000	4164.61523437500000000000	4145.64111328125000000000	4165.64111328125000000000	4136.41015625000000000000	4145.12792968750000000000	4159.48730468750000000000	4125.64111328125000000000	4141.02539062500000000000	3038.00000000000000000000	10247.00000000000000000000	10228.00000000000000000000	0.00000000000000000000	0.00000000000000000000	0.00000000000000000000	597.00000000000000000000	300.00000000000000000000	0.00000000000000000000	0.00000000000000000000	0.00000000000000000000	0.00000000000000000000	0.00000000000000000000	0.00000000000000000000	0.00000000000000000000	0.00000000000000000000	0.00000000000000000000	0.00000000000000000000	0.00000000000000000000	0.00000000000000000000	0.00000000000000000000	0.00000000000000000000	0.00000000000000000000	0.00000000000000000000
113.00000000000000000000	0.00000000000000000000	4131.79492187500000000000	4156.92285156250000000000	4141.53857421875000000000	4143.07666015625000000000	4155.38427734375000000000	4157.43603515625000000000	4160.51269531250000000000	4140.00000000000000000000	4167.69238281250000000000	4143.58984375000000000000	4148.71777343750000000000	4155.38427734375000000000	4130.25634765625000000000	4140.00000000000000000000	1611.00000000000000000000	10246.00000000000000000000	10226.00000000000000000000	0.00000000000000000000	0.00000000000000000000	0.00000000000000000000	597.00000000000000000000	308.00000000000000000000	0.00000000000000000000	0.00000000000000000000	0.00000000000000000000	0.00000000000000000000	0.00000000000000000000	0.00000000000000000000	0.00000000000000000000	0.00000000000000000000	0.00000000000000000000	0.00000000000000000000	0.00000000000000000000	0.00000000000000000000	0.00000000000000000000	0.00000000000000000000	0.00000000000000000000	0.00000000000000000000
114.00000000000000000000	0.00000000000000000000	4129.74365234375000000000	4162.05126953125000000000	4139.48730468750000000000	4142.56396484375000000000	4155.38427734375000000000	4166.15380859375000000000	4164.10253906250000000000	4133.84619140625000000000	4170.25634765625000000000	4148.20507812500000000000	4146.15380859375000000000	4150.25634765625000000000	4130.25634765625000000000	4136.41015625000000000000	3438.00000000000000000000	10246.00000000000000000000	10226.00000000000000000000	0.00000000000000000000	0.00000000000000000000	0.00000000000000000000	597.00000000000000000000	315.00000000000000000000	0.00000000000000000000	0.00000000000000000000	0.00000000000000000000	0.00000000000000000000	0.00000000000000000000	0.00000000000000000000	0.00000000000000000000	0.00000000000000000000	0.00000000000000000000	0.00000000000000000000	0.00000000000000000000	0.00000000000000000000	0.00000000000000000000	0.00000000000000000000	0.00000000000000000000	0.00000000000000000000
115.00000000000000000000	0.00000000000000000000	4132.82031250000000000000	4155.38427734375000000000	4144.61523437500000000000	4137.94873046875000000000	4149.23046875000000000000	4175.38427734375000000000	4169.23046875000000000000	4129.74365234375000000000	4167.69238281250000000000	4138.46142578125000000000	4135.89746093750000000000	4150.76904296875000000000	4118.46142578125000000000	4135.89746093750000000000	1267.00000000000000000000	10246.00000000000000000000	10228.00000000000000000000	0.00000000000000000000	0.00000000000000000000	0.00000000000000000000	597.00000000000000000000	323.00000000000000000000	0.00000000000000000000	0.00000000000000000000	0.00000000000000000000	0.00000000000000000000	0.00000000000000000000	0.00000000000000000000	0.00000000000000000000	0.00000000000000000000	0.00000000000000000000	0.00000000000000000000	0.00000000000000000000	0.00000000000000000000	0.00000000000000000000	0.00000000000000000000	0.00000000000000000000	0.00000000000000000000
116.00000000000000000000	0.00000000000000000000	4125.12792968750000000000	4154.87158203125000000000	4137.43603515625000000000	4140.51269531250000000000	4157.43603515625000000000	4160.00000000000000000000	4160.51269531250000000000	4140.00000000000000000000	4164.61523437500000000000	4135.89746093750000000000	4136.41015625000000000000	4149.23046875000000000000	4115.89746093750000000000	4136.92285156250000000000	3038.00000000000000000000	10246.00000000000000000000	10228.00000000000000000000	0.00000000000000000000	0.00000000000000000000	0.00000000000000000000	597.00000000000000000000	331.00000000000000000000	0.00000000000000000000	0.00000000000000000000	0.00000000000000000000	0.00000000000000000000	0.00000000000000000000	0.00000000000000000000	0.00000000000000000000	0.00000000000000000000	0.00000000000000000000	0.00000000000000000000	0.00000000000000000000	0.00000000000000000000	0.00000000000000000000	0.00000000000000000000	0.00000000000000000000	0.00000000000000000000
117.00000000000000000000	0.00000000000000000000	4133.33300781250000000000	4150.76904296875000000000	4145.12792968750000000000	4134.35888671875000000000	4153.33300781250000000000	4163.58984375000000000000	4166.66650390625000000000	4139.48730468750000000000	4168.71777343750000000000	4130.25634765625000000000	4130.76904296875000000000	4153.33300781250000000000	4110.76904296875000000000	4143.07666015625000000000	1611.00000000000000000000	10250.00000000000000000000	10228.00000000000000000000	0.00000000000000000000	0.00000000000000000000	0.00000000000000000000	597.00000000000000000000	339.00000000000000000000	0.00000000000000000000	0.00000000000000000000	0.00000000000000000000	0.00000000000000000000	0.00000000000000000000	0.00000000000000000000	0.00000000000000000000	0.00000000000000000000	0.00000000000000000000	0.00000000000000000000	0.00000000000000000000	0.00000000000000000000	0.00000000000000000000	0.00000000000000000000	0.00000000000000000000	0.00000000000000000000
118.00000000000000000000	0.00000000000000000000	4129.23046875000000000000	4153.33300781250000000000	4142.56396484375000000000	4134.35888671875000000000	4154.87158203125000000000	4161.53857421875000000000	4162.05126953125000000000	4145.64111328125000000000	4168.20507812500000000000	4145.12792968750000000000	4138.46142578125000000000	4153.84619140625000000000	4119.48730468750000000000	4143.07666015625000000000	3438.00000000000000000000	10250.00000000000000000000	10228.00000000000000000000	0.00000000000000000000	0.00000000000000000000	0.00000000000000000000	597.00000000000000000000	348.00000000000000000000	0.00000000000000000000	0.00000000000000000000	0.00000000000000000000	0.00000000000000000000	0.00000000000000000000	0.00000000000000000000	0.00000000000000000000	0.00000000000000000000	0.00000000000000000000	0.00000000000000000000	0.00000000000000000000	0.00000000000000000000	0.00000000000000000000	0.00000000000000000000	0.00000000000000000000	0.00000000000000000000
119.00000000000000000000	0.00000000000000000000	4122.05126953125000000000	4151.79492187500000000000	4137.43603515625000000000	4133.84619140625000000000	4153.84619140625000000000	4163.58984375000000000000	4161.53857421875000000000	4156.92285156250000000000	4162.56396484375000000000	4170.25634765625000000000	4142.05126953125000000000	4154.35888671875000000000	4121.53857421875000000000	4139.48730468750000000000	1267.00000000000000000000	10250.00000000000000000000	10230.00000000000000000000	0.00000000000000000000	0.00000000000000000000	0.00000000000000000000	597.00000000000000000000	356.00000000000000000000	0.00000000000000000000	0.00000000000000000000	0.00000000000000000000	0.00000000000000000000	0.00000000000000000000	0.00000000000000000000	0.00000000000000000000	0.00000000000000000000	0.00000000000000000000	0.00000000000000000000	0.00000000000000000000	0.00000000000000000000	0.00000000000000000000	0.00000000000000000000	0.00000000000000000000	0.00000000000000000000
120.00000000000000000000	0.00000000000000000000	4127.69238281250000000000	4144.10253906250000000000	4140.00000000000000000000	4128.20507812500000000000	4144.61523437500000000000	4166.66650390625000000000	4168.20507812500000000000	4155.89746093750000000000	4163.07666015625000000000	4173.84619140625000000000	4131.79492187500000000000	4153.84619140625000000000	4109.23046875000000000000	4136.92285156250000000000	3038.00000000000000000000	10250.00000000000000000000	10230.00000000000000000000	0.00000000000000000000	0.00000000000000000000	0.00000000000000000000	597.00000000000000000000	364.00000000000000000000	0.00000000000000000000	0.00000000000000000000	0.00000000000000000000	0.00000000000000000000	0.00000000000000000000	0.00000000000000000000	0.00000000000000000000	0.00000000000000000000	0.00000000000000000000	0.00000000000000000000	0.00000000000000000000	0.00000000000000000000	0.00000000000000000000	0.00000000000000000000	0.00000000000000000000	0.00000000000000000000
121.00000000000000000000	0.00000000000000000000	4124.10253906250000000000	4152.82031250000000000000	4134.87158203125000000000	4135.38427734375000000000	4151.79492187500000000000	4155.89746093750000000000	4161.53857421875000000000	4157.43603515625000000000	4166.66650390625000000000	4176.41015625000000000000	4140.51269531250000000000	4148.71777343750000000000	4118.46142578125000000000	4135.38427734375000000000	1611.00000000000000000000	10249.00000000000000000000	10230.00000000000000000000	0.00000000000000000000	0.00000000000000000000	0.00000000000000000000	597.00000000000000000000	372.00000000000000000000	0.00000000000000000000	0.00000000000000000000	0.00000000000000000000	0.00000000000000000000	0.00000000000000000000	0.00000000000000000000	0.00000000000000000000	0.00000000000000000000	0.00000000000000000000	0.00000000000000000000	0.00000000000000000000	0.00000000000000000000	0.00000000000000000000	0.00000000000000000000	0.00000000000000000000	0.00000000000000000000
122.00000000000000000000	0.00000000000000000000	4130.76904296875000000000	4153.33300781250000000000	4145.64111328125000000000	4133.84619140625000000000	4148.20507812500000000000	4168.71777343750000000000	4166.66650390625000000000	4144.61523437500000000000	4166.66650390625000000000	4169.74365234375000000000	4142.56396484375000000000	4151.79492187500000000000	4121.02539062500000000000	4144.10253906250000000000	3438.00000000000000000000	10249.00000000000000000000	10230.00000000000000000000	0.00000000000000000000	0.00000000000000000000	0.00000000000000000000	597.00000000000000000000	379.00000000000000000000	0.00000000000000000000	0.00000000000000000000	0.00000000000000000000	0.00000000000000000000	0.00000000000000000000	0.00000000000000000000	0.00000000000000000000	0.00000000000000000000	0.00000000000000000000	0.00000000000000000000	0.00000000000000000000	0.00000000000000000000	0.00000000000000000000	0.00000000000000000000	0.00000000000000000000	0.00000000000000000000
123.00000000000000000000	0.00000000000000000000	4127.17919921875000000000	4150.76904296875000000000	4144.61523437500000000000	4134.35888671875000000000	4147.17919921875000000000	4166.15380859375000000000	4158.46142578125000000000	4139.48730468750000000000	4166.66650390625000000000	4166.66650390625000000000	4140.00000000000000000000	4149.23046875000000000000	4118.97412109375000000000	4147.17919921875000000000	1267.00000000000000000000	10250.00000000000000000000	10230.00000000000000000000	0.00000000000000000000	0.00000000000000000000	0.00000000000000000000	597.00000000000000000000	386.00000000000000000000	0.00000000000000000000	0.00000000000000000000	0.00000000000000000000	0.00000000000000000000	0.00000000000000000000	0.00000000000000000000	0.00000000000000000000	0.00000000000000000000	0.00000000000000000000	0.00000000000000000000	0.00000000000000000000	0.00000000000000000000	0.00000000000000000000	0.00000000000000000000	0.00000000000000000000	0.00000000000000000000
124.00000000000000000000	0.00000000000000000000	4122.56396484375000000000	4150.25634765625000000000	4138.46142578125000000000	4134.87158203125000000000	4150.76904296875000000000	4159.48730468750000000000	4155.89746093750000000000	4146.15380859375000000000	4167.69238281250000000000	4168.20507812500000000000	4140.51269531250000000000	4147.17919921875000000000	4117.43603515625000000000	4144.10253906250000000000	3038.00000000000000000000	10250.00000000000000000000	10230.00000000000000000000	0.00000000000000000000	0.00000000000000000000	0.00000000000000000000	597.00000000000000000000	395.00000000000000000000	0.00000000000000000000	0.00000000000000000000	0.00000000000000000000	0.00000000000000000000	0.00000000000000000000	0.00000000000000000000	0.00000000000000000000	0.00000000000000000000	0.00000000000000000000	0.00000000000000000000	0.00000000000000000000	0.00000000000000000000	0.00000000000000000000	0.00000000000000000000	0.00000000000000000000	0.00000000000000000000
125.00000000000000000000	0.00000000000000000000	4130.25634765625000000000	4148.71777343750000000000	4144.10253906250000000000	4128.20507812500000000000	4143.58984375000000000000	4164.10253906250000000000	4169.23046875000000000000	4141.02539062500000000000	4164.61523437500000000000	4163.07666015625000000000	4134.87158203125000000000	4153.33300781250000000000	4111.28173828125000000000	4145.64111328125000000000	1611.00000000000000000000	10248.00000000000000000000	10231.00000000000000000000	0.00000000000000000000	0.00000000000000000000	0.00000000000000000000	597.00000000000000000000	403.00000000000000000000	0.00000000000000000000	0.00000000000000000000	0.00000000000000000000	0.00000000000000000000	0.00000000000000000000	0.00000000000000000000	0.00000000000000000000	0.00000000000000000000	0.00000000000000000000	0.00000000000000000000	0.00000000000000000000	0.00000000000000000000	0.00000000000000000000	0.00000000000000000000	0.00000000000000000000	0.00000000000000000000
126.00000000000000000000	0.00000000000000000000	4121.53857421875000000000	4155.38427734375000000000	4130.76904296875000000000	4134.87158203125000000000	4145.64111328125000000000	4156.41015625000000000000	4161.53857421875000000000	4144.61523437500000000000	4166.15380859375000000000	4172.30761718750000000000	4137.43603515625000000000	4152.82031250000000000000	4115.89746093750000000000	4144.10253906250000000000	3438.00000000000000000000	10248.00000000000000000000	10231.00000000000000000000	0.00000000000000000000	0.00000000000000000000	0.00000000000000000000	597.00000000000000000000	411.00000000000000000000	0.00000000000000000000	0.00000000000000000000	0.00000000000000000000	0.00000000000000000000	0.00000000000000000000	0.00000000000000000000	0.00000000000000000000	0.00000000000000000000	0.00000000000000000000	0.00000000000000000000	0.00000000000000000000	0.00000000000000000000	0.00000000000000000000	0.00000000000000000000	0.00000000000000000000	0.00000000000000000000
127.00000000000000000000	0.00000000000000000000	4125.12792968750000000000	4148.20507812500000000000	4128.20507812500000000000	4133.33300781250000000000	4140.51269531250000000000	4166.15380859375000000000	4166.66650390625000000000	4144.61523437500000000000	4172.82031250000000000000	4168.20507812500000000000	4133.33300781250000000000	4153.33300781250000000000	4109.23046875000000000000	4140.00000000000000000000	50.00000000000000000000	10248.00000000000000000000	10231.00000000000000000000	0.00000000000000000000	0.00000000000000000000	0.00000000000000000000	597.00000000000000000000	419.00000000000000000000	0.00000000000000000000	0.00000000000000000000	0.00000000000000000000	0.00000000000000000000	0.00000000000000000000	0.00000000000000000000	0.00000000000000000000	0.00000000000000000000	0.00000000000000000000	0.00000000000000000000	0.00000000000000000000	0.00000000000000000000	0.00000000000000000000	0.00000000000000000000	0.00000000000000000000	0.00000000000000000000
0.00000000000000000000	0.00000000000000000000	4127.17919921875000000000	4149.23046875000000000000	4128.71777343750000000000	4131.79492187500000000000	4143.58984375000000000000	4165.64111328125000000000	4169.23046875000000000000	4150.25634765625000000000	4169.74365234375000000000	4168.71777343750000000000	4136.41015625000000000000	4152.82031250000000000000	4110.25634765625000000000	4135.38427734375000000000	1816.00000000000000000000	10248.00000000000000000000	10231.00000000000000000000	0.00000000000000000000	0.00000000000000000000	0.00000000000000000000	597.00000000000000000000	426.00000000000000000000	4.00000000000000000000	0.00000000000000000000	0.00000000000000000000	0.00000000000000000000	0.00000000000000000000	0.00000000000000000000	0.00000000000000000000	0.00000000000000000000	0.00000000000000000000	0.00000000000000000000	0.00000000000000000000	0.00000000000000000000	0.00000000000000000000	0.00000000000000000000	0.00000000000000000000	0.00000000000000000000
1.00000000000000000000	0.00000000000000000000	4125.12792968750000000000	4155.89746093750000000000	4124.10253906250000000000	4134.87158203125000000000	4149.74365234375000000000	4159.48730468750000000000	4165.12792968750000000000	4163.07666015625000000000	4165.64111328125000000000	4174.35888671875000000000	4142.56396484375000000000	4149.23046875000000000000	4118.46142578125000000000	4138.46142578125000000000	3280.00000000000000000000	10249.00000000000000000000	10229.00000000000000000000	0.00000000000000000000	0.00000000000000000000	0.00000000000000000000	597.00000000000000000000	434.00000000000000000000	4.00000000000000000000	4.00000000000000000000	0.00000000000000000000	0.00000000000000000000	0.00000000000000000000	0.00000000000000000000	0.00000000000000000000	0.00000000000000000000	0.00000000000000000000	0.00000000000000000000	0.00000000000000000000	0.00000000000000000000	0.00000000000000000000	0.00000000000000000000	0.00000000000000000000	0.00000000000000000000
2.00000000000000000000	0.00000000000000000000	4135.38427734375000000000	4149.23046875000000000000	4127.17919921875000000000	4132.82031250000000000000	4136.92285156250000000000	4168.71777343750000000000	4170.25634765625000000000	4160.51269531250000000000	4168.20507812500000000000	4157.43603515625000000000	4131.79492187500000000000	4148.20507812500000000000	4110.76904296875000000000	4146.15380859375000000000	1721.00000000000000000000	10249.00000000000000000000	10229.00000000000000000000	0.00000000000000000000	0.00000000000000000000	0.00000000000000000000	597.00000000000000000000	441.00000000000000000000	4.00000000000000000000	4.00000000000000000000	4.00000000000000000000	0.00000000000000000000	0.00000000000000000000	0.00000000000000000000	0.00000000000000000000	0.00000000000000000000	0.00000000000000000000	0.00000000000000000000	0.00000000000000000000	0.00000000000000000000	0.00000000000000000000	0.00000000000000000000	4.00000000000000000000	0.00000000000000000000
3.00000000000000000000	0.00000000000000000000	4129.23046875000000000000	4153.84619140625000000000	4117.94873046875000000000	4142.56396484375000000000	4141.53857421875000000000	4162.05126953125000000000	4162.05126953125000000000	4163.58984375000000000000	4167.69238281250000000000	4165.64111328125000000000	4137.94873046875000000000	4147.17919921875000000000	4116.92285156250000000000	4144.10253906250000000000	3273.00000000000000000000	10247.00000000000000000000	10227.00000000000000000000	0.00000000000000000000	0.00000000000000000000	0.00000000000000000000	597.00000000000000000000	448.00000000000000000000	4.00000000000000000000	4.00000000000000000000	4.00000000000000000000	4.00000000000000000000	0.00000000000000000000	0.00000000000000000000	0.00000000000000000000	0.00000000000000000000	0.00000000000000000000	0.00000000000000000000	0.00000000000000000000	0.00000000000000000000	0.00000000000000000000	0.00000000000000000000	4.00000000000000000000	4.00000000000000000000
4.00000000000000000000	0.00000000000000000000	4132.82031250000000000000	4156.92285156250000000000	4121.53857421875000000000	4145.12792968750000000000	4146.66650390625000000000	4163.58984375000000000000	4167.17919921875000000000	4161.53857421875000000000	4167.17919921875000000000	4176.41015625000000000000	4144.10253906250000000000	4153.84619140625000000000	4124.10253906250000000000	4145.12792968750000000000	3554.00000000000000000000	10247.00000000000000000000	10227.00000000000000000000	0.00000000000000000000	0.00000000000000000000	0.00000000000000000000	597.00000000000000000000	457.00000000000000000000	4.00000000000000000000	4.00000000000000000000	4.00000000000000000000	4.00000000000000000000	4.00000000000000000000	0.00000000000000000000	0.00000000000000000000	0.00000000000000000000	0.00000000000000000000	0.00000000000000000000	0.00000000000000000000	0.00000000000000000000	0.00000000000000000000	0.00000000000000000000	4.00000000000000000000	4.00000000000000000000
5.00000000000000000000	0.00000000000000000000	4136.41015625000000000000	4158.97412109375000000000	4121.53857421875000000000	4146.66650390625000000000	4148.20507812500000000000	4159.48730468750000000000	4168.71777343750000000000	4159.48730468750000000000	4169.74365234375000000000	4171.28173828125000000000	4143.58984375000000000000	4153.84619140625000000000	4127.69238281250000000000	4146.66650390625000000000	0.00000000000000000000	10247.00000000000000000000	10228.00000000000000000000	0.00000000000000000000	0.00000000000000000000	0.00000000000000000000	597.00000000000000000000	465.00000000000000000000	4.00000000000000000000	4.00000000000000000000	4.00000000000000000000	4.00000000000000000000	4.00000000000000000000	0.00000000000000000000	0.00000000000000000000	0.00000000000000000000	0.00000000000000000000	0.00000000000000000000	0.00000000000000000000	0.00000000000000000000	0.00000000000000000000	0.00000000000000000000	4.00000000000000000000	4.00000000000000000000
6.00000000000000000000	0.00000000000000000000	4131.79492187500000000000	4163.07666015625000000000	4111.28173828125000000000	4153.33300781250000000000	4152.82031250000000000000	4156.41015625000000000000	4163.07666015625000000000	4160.51269531250000000000	4168.71777343750000000000	4171.28173828125000000000	4146.66650390625000000000	4147.69238281250000000000	4130.25634765625000000000	4142.05126953125000000000	501.00000000000000000000	10247.00000000000000000000	10228.00000000000000000000	0.00000000000000000000	0.00000000000000000000	0.00000000000000000000	597.00000000000000000000	474.00000000000000000000	4.00000000000000000000	4.00000000000000000000	4.00000000000000000000	4.00000000000000000000	4.00000000000000000000	0.00000000000000000000	4.00000000000000000000	0.00000000000000000000	0.00000000000000000000	0.00000000000000000000	0.00000000000000000000	0.00000000000000000000	0.00000000000000000000	0.00000000000000000000	4.00000000000000000000	4.00000000000000000000
7.00000000000000000000	0.00000000000000000000	4135.89746093750000000000	4155.89746093750000000000	4114.87158203125000000000	4146.66650390625000000000	4144.10253906250000000000	4169.74365234375000000000	4170.76904296875000000000	4145.64111328125000000000	4164.10253906250000000000	4164.10253906250000000000	4134.35888671875000000000	4145.12792968750000000000	4113.84619140625000000000	4136.41015625000000000000	3217.00000000000000000000	10246.00000000000000000000	10228.00000000000000000000	0.00000000000000000000	0.00000000000000000000	0.00000000000000000000	597.00000000000000000000	482.00000000000000000000	4.00000000000000000000	4.00000000000000000000	4.00000000000000000000	4.00000000000000000000	4.00000000000000000000	0.00000000000000000000	4.00000000000000000000	4.00000000000000000000	0.00000000000000000000	0.00000000000000000000	0.00000000000000000000	0.00000000000000000000	0.00000000000000000000	0.00000000000000000000	4.00000000000000000000	4.00000000000000000000
8.00000000000000000000	0.00000000000000000000	4127.69238281250000000000	4153.84619140625000000000	4106.66650390625000000000	4147.69238281250000000000	4148.20507812500000000000	4161.02539062500000000000	4162.05126953125000000000	4148.71777343750000000000	4166.15380859375000000000	4165.64111328125000000000	4132.30761718750000000000	4135.38427734375000000000	4109.23046875000000000000	4133.33300781250000000000	0.00000000000000000000	10246.00000000000000000000	10228.00000000000000000000	0.00000000000000000000	0.00000000000000000000	0.00000000000000000000	597.00000000000000000000	490.00000000000000000000	4.00000000000000000000	4.00000000000000000000	4.00000000000000000000	4.00000000000000000000	4.00000000000000000000	0.00000000000000000000	4.00000000000000000000	4.00000000000000000000	0.00000000000000000000	0.00000000000000000000	0.00000000000000000000	0.00000000000000000000	0.00000000000000000000	0.00000000000000000000	4.00000000000000000000	4.00000000000000000000
9.00000000000000000000	0.00000000000000000000	4133.84619140625000000000	4154.87158203125000000000	4111.28173828125000000000	4153.33300781250000000000	4150.76904296875000000000	4163.07666015625000000000	4163.58984375000000000000	4154.87158203125000000000	4169.74365234375000000000	4165.64111328125000000000	4133.33300781250000000000	4136.92285156250000000000	4112.82031250000000000000	4137.94873046875000000000	3546.00000000000000000000	10245.00000000000000000000	10228.00000000000000000000	0.00000000000000000000	0.00000000000000000000	0.00000000000000000000	597.00000000000000000000	499.00000000000000000000	4.00000000000000000000	4.00000000000000000000	4.00000000000000000000	4.00000000000000000000	4.00000000000000000000	0.00000000000000000000	4.00000000000000000000	4.00000000000000000000	0.00000000000000000000	4.00000000000000000000	0.00000000000000000000	0.00000000000000000000	0.00000000000000000000	0.00000000000000000000	4.00000000000000000000	4.00000000000000000000
10.00000000000000000000	0.00000000000000000000	4141.02539062500000000000	4158.97412109375000000000	4117.94873046875000000000	4156.41015625000000000000	4150.76904296875000000000	4165.64111328125000000000	4165.64111328125000000000	4151.28173828125000000000	4167.69238281250000000000	4165.64111328125000000000	4132.82031250000000000000	4142.05126953125000000000	4114.35888671875000000000	4138.97412109375000000000	3440.00000000000000000000	10245.00000000000000000000	10228.00000000000000000000	0.00000000000000000000	0.00000000000000000000	0.00000000000000000000	597.00000000000000000000	506.00000000000000000000	4.00000000000000000000	4.00000000000000000000	4.00000000000000000000	4.00000000000000000000	4.00000000000000000000	0.00000000000000000000	4.00000000000000000000	4.00000000000000000000	0.00000000000000000000	4.00000000000000000000	4.00000000000000000000	0.00000000000000000000	0.00000000000000000000	0.00000000000000000000	4.00000000000000000000	4.00000000000000000000
11.00000000000000000000	0.00000000000000000000	4130.76904296875000000000	4164.10253906250000000000	4109.74365234375000000000	4158.46142578125000000000	4158.97412109375000000000	4157.43603515625000000000	4159.48730468750000000000	4153.33300781250000000000	4167.69238281250000000000	4173.33300781250000000000	4134.87158203125000000000	4139.48730468750000000000	4115.89746093750000000000	4136.92285156250000000000	1280.00000000000000000000	10246.00000000000000000000	10229.00000000000000000000	0.00000000000000000000	0.00000000000000000000	0.00000000000000000000	597.00000000000000000000	513.00000000000000000000	4.00000000000000000000	4.00000000000000000000	4.00000000000000000000	4.00000000000000000000	4.00000000000000000000	0.00000000000000000000	4.00000000000000000000	4.00000000000000000000	0.00000000000000000000	4.00000000000000000000	4.00000000000000000000	4.00000000000000000000	0.00000000000000000000	0.00000000000000000000	4.00000000000000000000	4.00000000000000000000
12.00000000000000000000	0.00000000000000000000	4135.38427734375000000000	4158.97412109375000000000	4116.41015625000000000000	4153.84619140625000000000	4151.79492187500000000000	4164.10253906250000000000	4167.17919921875000000000	4146.66650390625000000000	4171.79492187500000000000	4163.58984375000000000000	4125.64111328125000000000	4143.58984375000000000000	4107.17919921875000000000	4138.46142578125000000000	3199.00000000000000000000	10246.00000000000000000000	10229.00000000000000000000	0.00000000000000000000	0.00000000000000000000	0.00000000000000000000	597.00000000000000000000	521.00000000000000000000	4.00000000000000000000	4.00000000000000000000	4.00000000000000000000	4.00000000000000000000	4.00000000000000000000	0.00000000000000000000	4.00000000000000000000	4.00000000000000000000	0.00000000000000000000	4.00000000000000000000	4.00000000000000000000	4.00000000000000000000	4.00000000000000000000	0.00000000000000000000	4.00000000000000000000	4.00000000000000000000
13.00000000000000000000	0.00000000000000000000	4134.87158203125000000000	4162.05126953125000000000	4110.25634765625000000000	4157.43603515625000000000	4153.33300781250000000000	4158.97412109375000000000	4163.07666015625000000000	4147.17919921875000000000	4166.66650390625000000000	4158.46142578125000000000	4131.28173828125000000000	4141.53857421875000000000	4112.82031250000000000000	4133.84619140625000000000	1617.00000000000000000000	10247.00000000000000000000	10229.00000000000000000000	0.00000000000000000000	0.00000000000000000000	0.00000000000000000000	597.00000000000000000000	529.00000000000000000000	4.00000000000000000000	4.00000000000000000000	4.00000000000000000000	4.00000000000000000000	4.00000000000000000000	0.00000000000000000000	4.00000000000000000000	4.00000000000000000000	0.00000000000000000000	4.00000000000000000000	4.00000000000000000000	4.00000000000000000000	4.00000000000000000000	4.00000000000000000000	4.00000000000000000000	4.00000000000000000000
14.00000000000000000000	0.00000000000000000000	4140.51269531250000000000	4161.53857421875000000000	4112.30761718750000000000	4157.43603515625000000000	4155.38427734375000000000	4164.10253906250000000000	4165.12792968750000000000	4145.12792968750000000000	4162.56396484375000000000	4157.94873046875000000000	4135.89746093750000000000	4135.89746093750000000000	4116.92285156250000000000	4132.82031250000000000000	3440.00000000000000000000	10247.00000000000000000000	10229.00000000000000000000	0.00000000000000000000	0.00000000000000000000	0.00000000000000000000	597.00000000000000000000	536.00000000000000000000	4.00000000000000000000	4.00000000000000000000	4.00000000000000000000	4.00000000000000000000	4.00000000000000000000	0.00000000000000000000	4.00000000000000000000	4.00000000000000000000	0.00000000000000000000	4.00000000000000000000	4.00000000000000000000	4.00000000000000000000	4.00000000000000000000	4.00000000000000000000	4.00000000000000000000	4.00000000000000000000
15.00000000000000000000	0.00000000000000000000	4147.69238281250000000000	4161.02539062500000000000	4123.58984375000000000000	4156.41015625000000000000	4149.74365234375000000000	4168.71777343750000000000	4166.15380859375000000000	4144.61523437500000000000	4168.71777343750000000000	4164.61523437500000000000	4135.38427734375000000000	4138.46142578125000000000	4118.97412109375000000000	4138.46142578125000000000	1280.00000000000000000000	10247.00000000000000000000	10230.00000000000000000000	0.00000000000000000000	0.00000000000000000000	0.00000000000000000000	597.00000000000000000000	545.00000000000000000000	4.00000000000000000000	4.00000000000000000000	4.00000000000000000000	4.00000000000000000000	4.00000000000000000000	0.00000000000000000000	4.00000000000000000000	4.00000000000000000000	0.00000000000000000000	4.00000000000000000000	4.00000000000000000000	4.00000000000000000000	4.00000000000000000000	4.00000000000000000000	4.00000000000000000000	4.00000000000000000000
16.00000000000000000000	0.00000000000000000000	4140.51269531250000000000	4168.71777343750000000000	4121.02539062500000000000	4165.64111328125000000000	4151.28173828125000000000	4160.51269531250000000000	4159.48730468750000000000	4155.38427734375000000000	4168.71777343750000000000	4178.46142578125000000000	4148.71777343750000000000	4145.64111328125000000000	4136.41015625000000000000	4137.43603515625000000000	0.00000000000000000000	10247.00000000000000000000	10230.00000000000000000000	0.00000000000000000000	0.00000000000000000000	0.00000000000000000000	597.00000000000000000000	553.00000000000000000000	4.00000000000000000000	4.00000000000000000000	4.00000000000000000000	4.00000000000000000000	4.00000000000000000000	0.00000000000000000000	4.00000000000000000000	4.00000000000000000000	0.00000000000000000000	4.00000000000000000000	4.00000000000000000000	4.00000000000000000000	4.00000000000000000000	4.00000000000000000000	4.00000000000000000000	4.00000000000000000000
17.00000000000000000000	0.00000000000000000000	4146.66650390625000000000	4162.05126953125000000000	4125.12792968750000000000	4157.94873046875000000000	4144.61523437500000000000	4169.23046875000000000000	4167.17919921875000000000	4149.23046875000000000000	4164.61523437500000000000	4163.58984375000000000000	4145.12792968750000000000	4148.20507812500000000000	4130.25634765625000000000	4128.20507812500000000000	0.00000000000000000000	10247.00000000000000000000	10230.00000000000000000000	0.00000000000000000000	0.00000000000000000000	0.00000000000000000000	597.00000000000000000000	561.00000000000000000000	4.00000000000000000000	4.00000000000000000000	4.00000000000000000000	4.00000000000000000000	4.00000000000000000000	0.00000000000000000000	4.00000000000000000000	4.00000000000000000000	0.00000000000000000000	4.00000000000000000000	4.00000000000000000000	4.00000000000000000000	4.00000000000000000000	4.00000000000000000000	4.00000000000000000000	4.00000000000000000000
18.00000000000000000000	0.00000000000000000000	4143.58984375000000000000	4158.46142578125000000000	4117.43603515625000000000	4151.79492187500000000000	4146.66650390625000000000	4161.02539062500000000000	4159.48730468750000000000	4144.61523437500000000000	4166.66650390625000000000	4156.41015625000000000000	4137.43603515625000000000	4140.00000000000000000000	4121.53857421875000000000	4115.38427734375000000000	0.00000000000000000000	10247.00000000000000000000	10230.00000000000000000000	0.00000000000000000000	0.00000000000000000000	0.00000000000000000000	597.00000000000000000000	568.00000000000000000000	4.00000000000000000000	4.00000000000000000000	4.00000000000000000000	4.00000000000000000000	4.00000000000000000000	0.00000000000000000000	4.00000000000000000000	4.00000000000000000000	0.00000000000000000000	4.00000000000000000000	4.00000000000000000000	4.00000000000000000000	4.00000000000000000000	4.00000000000000000000	4.00000000000000000000	4.00000000000000000000
19.00000000000000000000	0.00000000000000000000	4142.05126953125000000000	4156.41015625000000000000	4114.87158203125000000000	4152.30761718750000000000	4144.10253906250000000000	4157.43603515625000000000	4159.48730468750000000000	4141.53857421875000000000	4167.69238281250000000000	4158.46142578125000000000	4134.35888671875000000000	4140.51269531250000000000	4120.00000000000000000000	4109.23046875000000000000	0.00000000000000000000	10247.00000000000000000000	10230.00000000000000000000	0.00000000000000000000	0.00000000000000000000	0.00000000000000000000	597.00000000000000000000	575.00000000000000000000	4.00000000000000000000	4.00000000000000000000	4.00000000000000000000	4.00000000000000000000	4.00000000000000000000	0.00000000000000000000	4.00000000000000000000	4.00000000000000000000	0.00000000000000000000	4.00000000000000000000	4.00000000000000000000	4.00000000000000000000	4.00000000000000000000	4.00000000000000000000	4.00000000000000000000	4.00000000000000000000
20.00000000000000000000	0.00000000000000000000	4143.58984375000000000000	4152.30761718750000000000	4118.97412109375000000000	4150.25634765625000000000	4135.89746093750000000000	4164.10253906250000000000	4167.69238281250000000000	4135.38427734375000000000	4166.15380859375000000000	4148.20507812500000000000	4130.76904296875000000000	4145.12792968750000000000	4114.87158203125000000000	4102.56396484375000000000	0.00000000000000000000	10247.00000000000000000000	10230.00000000000000000000	0.00000000000000000000	0.00000000000000000000	0.00000000000000000000	597.00000000000000000000	583.00000000000000000000	4.00000000000000000000	4.00000000000000000000	4.00000000000000000000	4.00000000000000000000	4.00000000000000000000	0.00000000000000000000	4.00000000000000000000	4.00000000000000000000	0.00000000000000000000	4.00000000000000000000	4.00000000000000000000	4.00000000000000000000	4.00000000000000000000	4.00000000000000000000	4.00000000000000000000	4.00000000000000000000
21.00000000000000000000	0.00000000000000000000	4132.30761718750000000000	4156.41015625000000000000	4109.23046875000000000000	4152.30761718750000000000	4143.58984375000000000000	4161.02539062500000000000	4160.51269531250000000000	4141.02539062500000000000	4164.61523437500000000000	4149.74365234375000000000	4132.30761718750000000000	4136.92285156250000000000	4118.46142578125000000000	4093.33325195312500000000	0.00000000000000000000	10249.00000000000000000000	10229.00000000000000000000	0.00000000000000000000	0.00000000000000000000	0.00000000000000000000	597.00000000000000000000	590.00000000000000000000	4.00000000000000000000	4.00000000000000000000	4.00000000000000000000	4.00000000000000000000	4.00000000000000000000	0.00000000000000000000	4.00000000000000000000	4.00000000000000000000	0.00000000000000000000	4.00000000000000000000	4.00000000000000000000	4.00000000000000000000	4.00000000000000000000	4.00000000000000000000	4.00000000000000000000	4.00000000000000000000
22.00000000000000000000	0.00000000000000000000	4140.51269531250000000000	4150.76904296875000000000	4115.89746093750000000000	4143.58984375000000000000	4140.51269531250000000000	4171.28173828125000000000	4168.71777343750000000000	4134.87158203125000000000	4164.10253906250000000000	4150.25634765625000000000	4126.15380859375000000000	4135.38427734375000000000	4112.82031250000000000000	4094.87158203125000000000	0.00000000000000000000	10249.00000000000000000000	10229.00000000000000000000	0.00000000000000000000	0.00000000000000000000	0.00000000000000000000	597.00000000000000000000	597.00000000000000000000	4.00000000000000000000	4.00000000000000000000	4.00000000000000000000	4.00000000000000000000	4.00000000000000000000	0.00000000000000000000	4.00000000000000000000	4.00000000000000000000	0.00000000000000000000	4.00000000000000000000	4.00000000000000000000	4.00000000000000000000	4.00000000000000000000	4.00000000000000000000	4.00000000000000000000	4.00000000000000000000
23.00000000000000000000	0.00000000000000000000	4139.48730468750000000000	4149.74365234375000000000	4113.33300781250000000000	4143.07666015625000000000	4141.53857421875000000000	4163.07666015625000000000	4163.58984375000000000000	4136.41015625000000000000	4163.58984375000000000000	4155.38427734375000000000	4132.30761718750000000000	4135.38427734375000000000	4118.46142578125000000000	4095.38452148437500000000	0.00000000000000000000	10248.00000000000000000000	10228.00000000000000000000	0.00000000000000000000	0.00000000000000000000	0.00000000000000000000	597.00000000000000000000	605.00000000000000000000	4.00000000000000000000	4.00000000000000000000	4.00000000000000000000	4.00000000000000000000	4.00000000000000000000	0.00000000000000000000	4.00000000000000000000	4.00000000000000000000	0.00000000000000000000	4.00000000000000000000	4.00000000000000000000	4.00000000000000000000	4.00000000000000000000	4.00000000000000000000	4.00000000000000000000	4.00000000000000000000
24.00000000000000000000	0.00000000000000000000	4135.38427734375000000000	4151.28173828125000000000	4112.30761718750000000000	4143.07666015625000000000	4141.53857421875000000000	4161.02539062500000000000	4156.41015625000000000000	4139.48730468750000000000	4167.17919921875000000000	4156.92285156250000000000	4133.84619140625000000000	4136.41015625000000000000	4122.56396484375000000000	4095.89721679687500000000	0.00000000000000000000	10248.00000000000000000000	10228.00000000000000000000	0.00000000000000000000	0.00000000000000000000	0.00000000000000000000	597.00000000000000000000	613.00000000000000000000	4.00000000000000000000	4.00000000000000000000	4.00000000000000000000	4.00000000000000000000	4.00000000000000000000	0.00000000000000000000	4.00000000000000000000	4.00000000000000000000	0.00000000000000000000	4.00000000000000000000	4.00000000000000000000	4.00000000000000000000	4.00000000000000000000	4.00000000000000000000	4.00000000000000000000	4.00000000000000000000
25.00000000000000000000	0.00000000000000000000	4145.12792968750000000000	4152.82031250000000000000	4123.58984375000000000000	4140.51269531250000000000	4135.38427734375000000000	4167.17919921875000000000	4162.05126953125000000000	4134.35888671875000000000	4168.71777343750000000000	4147.69238281250000000000	4126.15380859375000000000	4140.00000000000000000000	4114.35888671875000000000	4100.00000000000000000000	0.00000000000000000000	10247.00000000000000000000	10226.00000000000000000000	0.00000000000000000000	0.00000000000000000000	0.00000000000000000000	597.00000000000000000000	621.00000000000000000000	4.00000000000000000000	4.00000000000000000000	4.00000000000000000000	4.00000000000000000000	4.00000000000000000000	0.00000000000000000000	4.00000000000000000000	4.00000000000000000000	0.00000000000000000000	4.00000000000000000000	4.00000000000000000000	4.00000000000000000000	4.00000000000000000000	4.00000000000000000000	4.00000000000000000000	4.00000000000000000000
26.00000000000000000000	0.00000000000000000000	4138.97412109375000000000	4161.02539062500000000000	4117.43603515625000000000	4148.71777343750000000000	4147.17919921875000000000	4157.43603515625000000000	4157.94873046875000000000	4143.58984375000000000000	4165.64111328125000000000	4155.89746093750000000000	4138.46142578125000000000	4137.43603515625000000000	4124.61523437500000000000	4099.48730468750000000000	0.00000000000000000000	10247.00000000000000000000	10226.00000000000000000000	0.00000000000000000000	0.00000000000000000000	0.00000000000000000000	597.00000000000000000000	630.00000000000000000000	4.00000000000000000000	4.00000000000000000000	4.00000000000000000000	4.00000000000000000000	4.00000000000000000000	0.00000000000000000000	4.00000000000000000000	4.00000000000000000000	0.00000000000000000000	4.00000000000000000000	4.00000000000000000000	4.00000000000000000000	4.00000000000000000000	4.00000000000000000000	4.00000000000000000000	4.00000000000000000000
27.00000000000000000000	0.00000000000000000000	4142.56396484375000000000	4155.89746093750000000000	4119.48730468750000000000	4145.12792968750000000000	4145.64111328125000000000	4168.20507812500000000000	4166.66650390625000000000	4144.10253906250000000000	4166.15380859375000000000	4150.25634765625000000000	4141.02539062500000000000	4140.00000000000000000000	4129.74365234375000000000	4097.94873046875000000000	0.00000000000000000000	10249.00000000000000000000	10227.00000000000000000000	0.00000000000000000000	0.00000000000000000000	0.00000000000000000000	597.00000000000000000000	638.00000000000000000000	4.00000000000000000000	4.00000000000000000000	4.00000000000000000000	4.00000000000000000000	4.00000000000000000000	0.00000000000000000000	4.00000000000000000000	4.00000000000000000000	0.00000000000000000000	4.00000000000000000000	4.00000000000000000000	4.00000000000000000000	4.00000000000000000000	4.00000000000000000000	4.00000000000000000000	4.00000000000000000000
28.00000000000000000000	0.00000000000000000000	4142.56396484375000000000	4158.46142578125000000000	4118.46142578125000000000	4144.61523437500000000000	4142.05126953125000000000	4166.15380859375000000000	4163.07666015625000000000	4141.53857421875000000000	4168.71777343750000000000	4144.10253906250000000000	4141.02539062500000000000	4136.92285156250000000000	4130.76904296875000000000	4090.76904296875000000000	0.00000000000000000000	10249.00000000000000000000	10227.00000000000000000000	0.00000000000000000000	0.00000000000000000000	0.00000000000000000000	597.00000000000000000000	647.00000000000000000000	4.00000000000000000000	4.00000000000000000000	4.00000000000000000000	4.00000000000000000000	4.00000000000000000000	0.00000000000000000000	4.00000000000000000000	4.00000000000000000000	0.00000000000000000000	4.00000000000000000000	4.00000000000000000000	4.00000000000000000000	4.00000000000000000000	4.00000000000000000000	4.00000000000000000000	4.00000000000000000000
29.00000000000000000000	0.00000000000000000000	4138.97412109375000000000	4167.17919921875000000000	4117.43603515625000000000	4149.74365234375000000000	4144.61523437500000000000	4161.02539062500000000000	4160.51269531250000000000	4144.10253906250000000000	4170.25634765625000000000	4151.28173828125000000000	4144.61523437500000000000	4134.35888671875000000000	4130.76904296875000000000	4091.28198242187500000000	0.00000000000000000000	10249.00000000000000000000	10227.00000000000000000000	0.00000000000000000000	0.00000000000000000000	0.00000000000000000000	597.00000000000000000000	655.00000000000000000000	4.00000000000000000000	4.00000000000000000000	4.00000000000000000000	4.00000000000000000000	4.00000000000000000000	0.00000000000000000000	4.00000000000000000000	4.00000000000000000000	0.00000000000000000000	4.00000000000000000000	4.00000000000000000000	4.00000000000000000000	4.00000000000000000000	4.00000000000000000000	4.00000000000000000000	4.00000000000000000000
30.00000000000000000000	0.00000000000000000000	4146.15380859375000000000	4162.05126953125000000000	4124.61523437500000000000	4143.58984375000000000000	4136.92285156250000000000	4169.23046875000000000000	4171.79492187500000000000	4142.05126953125000000000	4169.74365234375000000000	4148.71777343750000000000	4140.00000000000000000000	4138.97412109375000000000	4125.12792968750000000000	4099.48730468750000000000	0.00000000000000000000	10249.00000000000000000000	10227.00000000000000000000	0.00000000000000000000	0.00000000000000000000	0.00000000000000000000	597.00000000000000000000	662.00000000000000000000	4.00000000000000000000	4.00000000000000000000	4.00000000000000000000	4.00000000000000000000	4.00000000000000000000	0.00000000000000000000	4.00000000000000000000	4.00000000000000000000	0.00000000000000000000	4.00000000000000000000	4.00000000000000000000	4.00000000000000000000	4.00000000000000000000	4.00000000000000000000	4.00000000000000000000	4.00000000000000000000
31.00000000000000000000	0.00000000000000000000	4138.46142578125000000000	4160.00000000000000000000	4113.33300781250000000000	4143.07666015625000000000	4140.00000000000000000000	4157.94873046875000000000	4162.05126953125000000000	4144.61523437500000000000	4166.15380859375000000000	4148.71777343750000000000	4143.58984375000000000000	4137.43603515625000000000	4132.30761718750000000000	4096.92285156250000000000	0.00000000000000000000	10248.00000000000000000000	10228.00000000000000000000	0.00000000000000000000	0.00000000000000000000	0.00000000000000000000	597.00000000000000000000	670.00000000000000000000	4.00000000000000000000	4.00000000000000000000	4.00000000000000000000	4.00000000000000000000	4.00000000000000000000	0.00000000000000000000	4.00000000000000000000	4.00000000000000000000	0.00000000000000000000	4.00000000000000000000	4.00000000000000000000	4.00000000000000000000	4.00000000000000000000	4.00000000000000000000	4.00000000000000000000	4.00000000000000000000
32.00000000000000000000	0.00000000000000000000	4141.53857421875000000000	4154.35888671875000000000	4115.38427734375000000000	4139.48730468750000000000	4137.94873046875000000000	4161.02539062500000000000	4161.02539062500000000000	4135.89746093750000000000	4165.64111328125000000000	4136.41015625000000000000	4136.92285156250000000000	4138.46142578125000000000	4125.64111328125000000000	4095.89721679687500000000	0.00000000000000000000	10248.00000000000000000000	10228.00000000000000000000	0.00000000000000000000	0.00000000000000000000	0.00000000000000000000	597.00000000000000000000	678.00000000000000000000	4.00000000000000000000	4.00000000000000000000	4.00000000000000000000	4.00000000000000000000	4.00000000000000000000	0.00000000000000000000	4.00000000000000000000	4.00000000000000000000	0.00000000000000000000	4.00000000000000000000	4.00000000000000000000	4.00000000000000000000	4.00000000000000000000	4.00000000000000000000	4.00000000000000000000	4.00000000000000000000
33.00000000000000000000	0.00000000000000000000	4140.51269531250000000000	4157.43603515625000000000	4118.46142578125000000000	4142.05126953125000000000	4137.43603515625000000000	4160.00000000000000000000	4160.00000000000000000000	4137.43603515625000000000	4166.66650390625000000000	4130.76904296875000000000	4136.41015625000000000000	4137.43603515625000000000	4121.53857421875000000000	4097.43603515625000000000	0.00000000000000000000	10248.00000000000000000000	10227.00000000000000000000	0.00000000000000000000	0.00000000000000000000	0.00000000000000000000	597.00000000000000000000	685.00000000000000000000	4.00000000000000000000	4.00000000000000000000	4.00000000000000000000	4.00000000000000000000	4.00000000000000000000	0.00000000000000000000	4.00000000000000000000	4.00000000000000000000	0.00000000000000000000	4.00000000000000000000	4.00000000000000000000	4.00000000000000000000	4.00000000000000000000	4.00000000000000000000	4.00000000000000000000	4.00000000000000000000
34.00000000000000000000	0.00000000000000000000	4130.76904296875000000000	4162.05126953125000000000	4113.33300781250000000000	4146.15380859375000000000	4140.51269531250000000000	4158.46142578125000000000	4156.92285156250000000000	4146.66650390625000000000	4167.17919921875000000000	4131.79492187500000000000	4141.53857421875000000000	4136.41015625000000000000	4128.20507812500000000000	4096.41015625000000000000	0.00000000000000000000	10248.00000000000000000000	10227.00000000000000000000	0.00000000000000000000	0.00000000000000000000	0.00000000000000000000	597.00000000000000000000	693.00000000000000000000	4.00000000000000000000	4.00000000000000000000	4.00000000000000000000	4.00000000000000000000	4.00000000000000000000	0.00000000000000000000	4.00000000000000000000	4.00000000000000000000	0.00000000000000000000	4.00000000000000000000	4.00000000000000000000	4.00000000000000000000	4.00000000000000000000	4.00000000000000000000	4.00000000000000000000	4.00000000000000000000
35.00000000000000000000	0.00000000000000000000	4138.46142578125000000000	4156.41015625000000000000	4118.97412109375000000000	4141.02539062500000000000	4134.35888671875000000000	4169.74365234375000000000	4164.10253906250000000000	4138.97412109375000000000	4168.20507812500000000000	4124.10253906250000000000	4135.38427734375000000000	4140.51269531250000000000	4124.61523437500000000000	4095.38452148437500000000	0.00000000000000000000	10247.00000000000000000000	10228.00000000000000000000	0.00000000000000000000	0.00000000000000000000	0.00000000000000000000	597.00000000000000000000	700.00000000000000000000	4.00000000000000000000	4.00000000000000000000	4.00000000000000000000	4.00000000000000000000	4.00000000000000000000	0.00000000000000000000	4.00000000000000000000	4.00000000000000000000	0.00000000000000000000	4.00000000000000000000	4.00000000000000000000	4.00000000000000000000	4.00000000000000000000	4.00000000000000000000	4.00000000000000000000	4.00000000000000000000
36.00000000000000000000	0.00000000000000000000	4137.94873046875000000000	4161.53857421875000000000	4115.89746093750000000000	4147.69238281250000000000	4143.07666015625000000000	4160.51269531250000000000	4158.97412109375000000000	4144.61523437500000000000	4165.64111328125000000000	4132.30761718750000000000	4145.64111328125000000000	4138.97412109375000000000	4132.82031250000000000000	4095.38452148437500000000	0.00000000000000000000	10247.00000000000000000000	10228.00000000000000000000	0.00000000000000000000	0.00000000000000000000	0.00000000000000000000	597.00000000000000000000	708.00000000000000000000	4.00000000000000000000	4.00000000000000000000	4.00000000000000000000	4.00000000000000000000	4.00000000000000000000	0.00000000000000000000	4.00000000000000000000	4.00000000000000000000	0.00000000000000000000	4.00000000000000000000	4.00000000000000000000	4.00000000000000000000	4.00000000000000000000	4.00000000000000000000	4.00000000000000000000	4.00000000000000000000
37.00000000000000000000	0.00000000000000000000	4141.53857421875000000000	4161.02539062500000000000	4124.10253906250000000000	4147.17919921875000000000	4140.51269531250000000000	4164.10253906250000000000	4163.07666015625000000000	4143.58984375000000000000	4164.61523437500000000000	4125.12792968750000000000	4143.58984375000000000000	4138.97412109375000000000	4130.25634765625000000000	4099.48730468750000000000	0.00000000000000000000	10248.00000000000000000000	10227.00000000000000000000	0.00000000000000000000	0.00000000000000000000	0.00000000000000000000	597.00000000000000000000	717.00000000000000000000	4.00000000000000000000	4.00000000000000000000	4.00000000000000000000	4.00000000000000000000	4.00000000000000000000	0.00000000000000000000	4.00000000000000000000	4.00000000000000000000	0.00000000000000000000	4.00000000000000000000	4.00000000000000000000	4.00000000000000000000	4.00000000000000000000	4.00000000000000000000	4.00000000000000000000	4.00000000000000000000
38.00000000000000000000	0.00000000000000000000	4140.00000000000000000000	4156.92285156250000000000	4125.12792968750000000000	4142.56396484375000000000	4134.35888671875000000000	4164.61523437500000000000	4160.51269531250000000000	4132.82031250000000000000	4167.17919921875000000000	4110.25634765625000000000	4133.33300781250000000000	4138.46142578125000000000	4120.00000000000000000000	4097.43603515625000000000	0.00000000000000000000	10248.00000000000000000000	10227.00000000000000000000	0.00000000000000000000	0.00000000000000000000	0.00000000000000000000	597.00000000000000000000	724.00000000000000000000	4.00000000000000000000	4.00000000000000000000	4.00000000000000000000	4.00000000000000000000	4.00000000000000000000	0.00000000000000000000	4.00000000000000000000	4.00000000000000000000	0.00000000000000000000	4.00000000000000000000	4.00000000000000000000	4.00000000000000000000	4.00000000000000000000	4.00000000000000000000	4.00000000000000000000	4.00000000000000000000
39.00000000000000000000	0.00000000000000000000	4132.82031250000000000000	4157.43603515625000000000	4117.43603515625000000000	4143.58984375000000000000	4140.00000000000000000000	4156.92285156250000000000	4156.41015625000000000000	4135.89746093750000000000	4171.28173828125000000000	4112.82031250000000000000	4139.48730468750000000000	4142.05126953125000000000	4121.53857421875000000000	4096.92285156250000000000	0.00000000000000000000	10248.00000000000000000000	10225.00000000000000000000	0.00000000000000000000	0.00000000000000000000	0.00000000000000000000	597.00000000000000000000	732.00000000000000000000	4.00000000000000000000	4.00000000000000000000	4.00000000000000000000	4.00000000000000000000	4.00000000000000000000	0.00000000000000000000	4.00000000000000000000	4.00000000000000000000	0.00000000000000000000	4.00000000000000000000	4.00000000000000000000	4.00000000000000000000	4.00000000000000000000	4.00000000000000000000	4.00000000000000000000	4.00000000000000000000
40.00000000000000000000	0.00000000000000000000	4140.00000000000000000000	4153.33300781250000000000	4125.64111328125000000000	4138.97412109375000000000	4134.35888671875000000000	4163.58984375000000000000	4166.66650390625000000000	4133.33300781250000000000	4169.74365234375000000000	4111.79492187500000000000	4139.48730468750000000000	4149.74365234375000000000	4122.05126953125000000000	4102.56396484375000000000	0.00000000000000000000	10248.00000000000000000000	10225.00000000000000000000	0.00000000000000000000	0.00000000000000000000	0.00000000000000000000	597.00000000000000000000	740.00000000000000000000	4.00000000000000000000	4.00000000000000000000	4.00000000000000000000	4.00000000000000000000	4.00000000000000000000	0.00000000000000000000	4.00000000000000000000	4.00000000000000000000	0.00000000000000000000	4.00000000000000000000	4.00000000000000000000	4.00000000000000000000	4.00000000000000000000	4.00000000000000000000	4.00000000000000000000	4.00000000000000000000
41.00000000000000000000	0.00000000000000000000	4133.33300781250000000000	4162.05126953125000000000	4118.46142578125000000000	4143.58984375000000000000	4139.48730468750000000000	4157.94873046875000000000	4158.46142578125000000000	4135.38427734375000000000	4166.15380859375000000000	4120.51269531250000000000	4143.58984375000000000000	4145.64111328125000000000	4133.33300781250000000000	4099.48730468750000000000	0.00000000000000000000	10247.00000000000000000000	10225.00000000000000000000	0.00000000000000000000	0.00000000000000000000	0.00000000000000000000	597.00000000000000000000	748.00000000000000000000	4.00000000000000000000	4.00000000000000000000	4.00000000000000000000	4.00000000000000000000	4.00000000000000000000	0.00000000000000000000	4.00000000000000000000	4.00000000000000000000	0.00000000000000000000	4.00000000000000000000	4.00000000000000000000	4.00000000000000000000	4.00000000000000000000	4.00000000000000000000	4.00000000000000000000	4.00000000000000000000
42.00000000000000000000	0.00000000000000000000	4136.41015625000000000000	4158.46142578125000000000	4116.41015625000000000000	4139.48730468750000000000	4135.89746093750000000000	4167.69238281250000000000	4160.51269531250000000000	4130.76904296875000000000	4170.25634765625000000000	4114.35888671875000000000	4140.51269531250000000000	4141.53857421875000000000	4126.15380859375000000000	4095.89721679687500000000	0.00000000000000000000	10247.00000000000000000000	10225.00000000000000000000	0.00000000000000000000	0.00000000000000000000	0.00000000000000000000	597.00000000000000000000	756.00000000000000000000	4.00000000000000000000	4.00000000000000000000	4.00000000000000000000	4.00000000000000000000	4.00000000000000000000	0.00000000000000000000	4.00000000000000000000	4.00000000000000000000	0.00000000000000000000	4.00000000000000000000	4.00000000000000000000	4.00000000000000000000	4.00000000000000000000	4.00000000000000000000	4.00000000000000000000	4.00000000000000000000
43.00000000000000000000	0.00000000000000000000	4141.02539062500000000000	4146.15380859375000000000	4118.46142578125000000000	4128.20507812500000000000	4126.66650390625000000000	4171.79492187500000000000	4162.05126953125000000000	4124.10253906250000000000	4171.79492187500000000000	4102.05126953125000000000	4132.82031250000000000000	4136.41015625000000000000	4113.33300781250000000000	4096.41015625000000000000	0.00000000000000000000	10248.00000000000000000000	10226.00000000000000000000	0.00000000000000000000	0.00000000000000000000	0.00000000000000000000	597.00000000000000000000	764.00000000000000000000	4.00000000000000000000	4.00000000000000000000	4.00000000000000000000	4.00000000000000000000	4.00000000000000000000	0.00000000000000000000	4.00000000000000000000	4.00000000000000000000	0.00000000000000000000	4.00000000000000000000	4.00000000000000000000	4.00000000000000000000	4.00000000000000000000	4.00000000000000000000	4.00000000000000000000	4.00000000000000000000
44.00000000000000000000	0.00000000000000000000	4133.84619140625000000000	4151.28173828125000000000	4113.33300781250000000000	4132.82031250000000000000	4133.33300781250000000000	4160.51269531250000000000	4153.33300781250000000000	4134.87158203125000000000	4166.66650390625000000000	4114.35888671875000000000	4138.46142578125000000000	4135.38427734375000000000	4124.10253906250000000000	4099.48730468750000000000	0.00000000000000000000	10248.00000000000000000000	10226.00000000000000000000	0.00000000000000000000	0.00000000000000000000	0.00000000000000000000	597.00000000000000000000	772.00000000000000000000	4.00000000000000000000	4.00000000000000000000	4.00000000000000000000	4.00000000000000000000	4.00000000000000000000	0.00000000000000000000	4.00000000000000000000	4.00000000000000000000	0.00000000000000000000	4.00000000000000000000	4.00000000000000000000	4.00000000000000000000	4.00000000000000000000	4.00000000000000000000	4.00000000000000000000	4.00000000000000000000
45.00000000000000000000	0.00000000000000000000	4142.05126953125000000000	4155.38427734375000000000	4126.15380859375000000000	4135.38427734375000000000	4131.79492187500000000000	4167.17919921875000000000	4162.56396484375000000000	4138.46142578125000000000	4164.61523437500000000000	4116.92285156250000000000	4138.97412109375000000000	4144.61523437500000000000	4127.69238281250000000000	4105.12792968750000000000	0.00000000000000000000	10249.00000000000000000000	10227.00000000000000000000	0.00000000000000000000	0.00000000000000000000	0.00000000000000000000	597.00000000000000000000	780.00000000000000000000	4.00000000000000000000	4.00000000000000000000	4.00000000000000000000	4.00000000000000000000	4.00000000000000000000	0.00000000000000000000	4.00000000000000000000	4.00000000000000000000	0.00000000000000000000	4.00000000000000000000	4.00000000000000000000	4.00000000000000000000	4.00000000000000000000	4.00000000000000000000	4.00000000000000000000	4.00000000000000000000
46.00000000000000000000	0.00000000000000000000	4136.41015625000000000000	4157.43603515625000000000	4121.02539062500000000000	4135.89746093750000000000	4137.43603515625000000000	4160.00000000000000000000	4158.97412109375000000000	4141.53857421875000000000	4164.10253906250000000000	4118.46142578125000000000	4142.05126953125000000000	4142.56396484375000000000	4128.20507812500000000000	4102.05126953125000000000	0.00000000000000000000	10249.00000000000000000000	10227.00000000000000000000	0.00000000000000000000	0.00000000000000000000	0.00000000000000000000	597.00000000000000000000	789.00000000000000000000	4.00000000000000000000	4.00000000000000000000	4.00000000000000000000	4.00000000000000000000	4.00000000000000000000	0.00000000000000000000	4.00000000000000000000	4.00000000000000000000	0.00000000000000000000	4.00000000000000000000	4.00000000000000000000	4.00000000000000000000	4.00000000000000000000	4.00000000000000000000	4.00000000000000000000	4.00000000000000000000
47.00000000000000000000	0.00000000000000000000	4133.33300781250000000000	4152.82031250000000000000	4115.38427734375000000000	4132.30761718750000000000	4137.94873046875000000000	4158.97412109375000000000	4160.00000000000000000000	4137.94873046875000000000	4165.64111328125000000000	4120.00000000000000000000	4137.43603515625000000000	4138.97412109375000000000	4118.97412109375000000000	4098.46142578125000000000	0.00000000000000000000	10248.00000000000000000000	10228.00000000000000000000	0.00000000000000000000	0.00000000000000000000	0.00000000000000000000	597.00000000000000000000	797.00000000000000000000	4.00000000000000000000	4.00000000000000000000	4.00000000000000000000	4.00000000000000000000	4.00000000000000000000	0.00000000000000000000	4.00000000000000000000	4.00000000000000000000	0.00000000000000000000	4.00000000000000000000	4.00000000000000000000	4.00000000000000000000	4.00000000000000000000	4.00000000000000000000	4.00000000000000000000	4.00000000000000000000
48.00000000000000000000	0.00000000000000000000	4140.51269531250000000000	4152.30761718750000000000	4126.15380859375000000000	4131.79492187500000000000	4135.38427734375000000000	4161.53857421875000000000	4163.07666015625000000000	4133.33300781250000000000	4168.20507812500000000000	4117.43603515625000000000	4132.30761718750000000000	4142.56396484375000000000	4114.87158203125000000000	4098.97412109375000000000	0.00000000000000000000	10248.00000000000000000000	10228.00000000000000000000	0.00000000000000000000	0.00000000000000000000	0.00000000000000000000	597.00000000000000000000	805.00000000000000000000	4.00000000000000000000	4.00000000000000000000	4.00000000000000000000	4.00000000000000000000	4.00000000000000000000	0.00000000000000000000	4.00000000000000000000	4.00000000000000000000	0.00000000000000000000	4.00000000000000000000	4.00000000000000000000	4.00000000000000000000	4.00000000000000000000	4.00000000000000000000	4.00000000000000000000	4.00000000000000000000
49.00000000000000000000	0.00000000000000000000	4132.30761718750000000000	4160.51269531250000000000	4120.00000000000000000000	4137.43603515625000000000	4145.64111328125000000000	4156.41015625000000000000	4156.92285156250000000000	4136.41015625000000000000	4165.64111328125000000000	4118.46142578125000000000	4139.48730468750000000000	4140.51269531250000000000	4128.71777343750000000000	4097.94873046875000000000	0.00000000000000000000	10250.00000000000000000000	10228.00000000000000000000	0.00000000000000000000	0.00000000000000000000	0.00000000000000000000	597.00000000000000000000	812.00000000000000000000	4.00000000000000000000	4.00000000000000000000	4.00000000000000000000	4.00000000000000000000	4.00000000000000000000	0.00000000000000000000	4.00000000000000000000	4.00000000000000000000	0.00000000000000000000	4.00000000000000000000	4.00000000000000000000	4.00000000000000000000	4.00000000000000000000	4.00000000000000000000	4.00000000000000000000	4.00000000000000000000
50.00000000000000000000	0.00000000000000000000	4135.38427734375000000000	4152.82031250000000000000	4120.00000000000000000000	4128.71777343750000000000	4141.02539062500000000000	4171.28173828125000000000	4168.20507812500000000000	4129.74365234375000000000	4164.10253906250000000000	4108.20507812500000000000	4135.38427734375000000000	4140.00000000000000000000	4125.64111328125000000000	4099.48730468750000000000	0.00000000000000000000	10250.00000000000000000000	10228.00000000000000000000	0.00000000000000000000	0.00000000000000000000	0.00000000000000000000	597.00000000000000000000	820.00000000000000000000	4.00000000000000000000	4.00000000000000000000	4.00000000000000000000	4.00000000000000000000	4.00000000000000000000	0.00000000000000000000	4.00000000000000000000	4.00000000000000000000	0.00000000000000000000	4.00000000000000000000	4.00000000000000000000	4.00000000000000000000	4.00000000000000000000	4.00000000000000000000	4.00000000000000000000	4.00000000000000000000
51.00000000000000000000	0.00000000000000000000	4133.84619140625000000000	4157.43603515625000000000	4121.53857421875000000000	4134.35888671875000000000	4143.07666015625000000000	4165.64111328125000000000	4162.56396484375000000000	4138.97412109375000000000	4167.69238281250000000000	4122.05126953125000000000	4144.61523437500000000000	4142.05126953125000000000	4128.71777343750000000000	4102.56396484375000000000	0.00000000000000000000	10249.00000000000000000000	10228.00000000000000000000	0.00000000000000000000	0.00000000000000000000	0.00000000000000000000	597.00000000000000000000	827.00000000000000000000	4.00000000000000000000	4.00000000000000000000	4.00000000000000000000	4.00000000000000000000	4.00000000000000000000	0.00000000000000000000	4.00000000000000000000	4.00000000000000000000	0.00000000000000000000	4.00000000000000000000	4.00000000000000000000	4.00000000000000000000	4.00000000000000000000	4.00000000000000000000	4.00000000000000000000	4.00000000000000000000
52.00000000000000000000	0.00000000000000000000	4136.92285156250000000000	4166.66650390625000000000	4130.25634765625000000000	4144.10253906250000000000	4146.66650390625000000000	4160.00000000000000000000	4158.97412109375000000000	4145.64111328125000000000	4169.23046875000000000000	4136.92285156250000000000	4152.82031250000000000000	4149.74365234375000000000	4136.41015625000000000000	4111.79492187500000000000	0.00000000000000000000	10249.00000000000000000000	10228.00000000000000000000	0.00000000000000000000	0.00000000000000000000	0.00000000000000000000	597.00000000000000000000	834.00000000000000000000	4.00000000000000000000	4.00000000000000000000	4.00000000000000000000	4.00000000000000000000	4.00000000000000000000	0.00000000000000000000	4.00000000000000000000	4.00000000000000000000	0.00000000000000000000	4.00000000000000000000	4.00000000000000000000	4.00000000000000000000	4.00000000000000000000	4.00000000000000000000	4.00000000000000000000	4.00000000000000000000
53.00000000000000000000	0.00000000000000000000	4145.12792968750000000000	4161.02539062500000000000	4135.38427734375000000000	4136.92285156250000000000	4142.56396484375000000000	4165.12792968750000000000	4165.64111328125000000000	4138.97412109375000000000	4167.17919921875000000000	4129.23046875000000000000	4145.64111328125000000000	4152.30761718750000000000	4130.25634765625000000000	4118.46142578125000000000	0.00000000000000000000	10248.00000000000000000000	10227.00000000000000000000	0.00000000000000000000	0.00000000000000000000	0.00000000000000000000	597.00000000000000000000	843.00000000000000000000	4.00000000000000000000	4.00000000000000000000	4.00000000000000000000	4.00000000000000000000	4.00000000000000000000	0.00000000000000000000	4.00000000000000000000	4.00000000000000000000	0.00000000000000000000	4.00000000000000000000	4.00000000000000000000	4.00000000000000000000	4.00000000000000000000	4.00000000000000000000	4.00000000000000000000	4.00000000000000000000
54.00000000000000000000	0.00000000000000000000	4135.89746093750000000000	4161.02539062500000000000	4123.58984375000000000000	4135.38427734375000000000	4150.76904296875000000000	4155.89746093750000000000	4158.97412109375000000000	4144.61523437500000000000	4165.64111328125000000000	4134.35888671875000000000	4151.28173828125000000000	4145.12792968750000000000	4132.30761718750000000000	4114.35888671875000000000	0.00000000000000000000	10248.00000000000000000000	10227.00000000000000000000	0.00000000000000000000	0.00000000000000000000	0.00000000000000000000	597.00000000000000000000	850.00000000000000000000	4.00000000000000000000	4.00000000000000000000	4.00000000000000000000	4.00000000000000000000	4.00000000000000000000	0.00000000000000000000	4.00000000000000000000	4.00000000000000000000	0.00000000000000000000	4.00000000000000000000	4.00000000000000000000	4.00000000000000000000	4.00000000000000000000	4.00000000000000000000	4.00000000000000000000	4.00000000000000000000
55.00000000000000000000	0.00000000000000000000	4138.46142578125000000000	4159.48730468750000000000	4131.79492187500000000000	4134.35888671875000000000	4146.66650390625000000000	4161.02539062500000000000	4163.07666015625000000000	4142.05126953125000000000	4166.66650390625000000000	4132.30761718750000000000	4150.25634765625000000000	4149.23046875000000000000	4130.76904296875000000000	4115.89746093750000000000	0.00000000000000000000	10247.00000000000000000000	10228.00000000000000000000	0.00000000000000000000	0.00000000000000000000	0.00000000000000000000	597.00000000000000000000	858.00000000000000000000	4.00000000000000000000	4.00000000000000000000	4.00000000000000000000	4.00000000000000000000	4.00000000000000000000	0.00000000000000000000	4.00000000000000000000	4.00000000000000000000	0.00000000000000000000	4.00000000000000000000	4.00000000000000000000	4.00000000000000000000	4.00000000000000000000	4.00000000000000000000	4.00000000000000000000	4.00000000000000000000
56.00000000000000000000	0.00000000000000000000	4134.87158203125000000000	4161.02539062500000000000	4130.76904296875000000000	4140.00000000000000000000	4146.66650390625000000000	4159.48730468750000000000	4158.46142578125000000000	4141.53857421875000000000	4167.17919921875000000000	4128.20507812500000000000	4147.69238281250000000000	4149.74365234375000000000	4132.82031250000000000000	4119.48730468750000000000	0.00000000000000000000	10247.00000000000000000000	10228.00000000000000000000	0.00000000000000000000	0.00000000000000000000	0.00000000000000000000	597.00000000000000000000	866.00000000000000000000	4.00000000000000000000	4.00000000000000000000	4.00000000000000000000	4.00000000000000000000	4.00000000000000000000	0.00000000000000000000	4.00000000000000000000	4.00000000000000000000	0.00000000000000000000	4.00000000000000000000	4.00000000000000000000	4.00000000000000000000	4.00000000000000000000	4.00000000000000000000	4.00000000000000000000	4.00000000000000000000
57.00000000000000000000	0.00000000000000000000	4133.33300781250000000000	4160.51269531250000000000	4128.20507812500000000000	4141.53857421875000000000	4149.23046875000000000000	4162.56396484375000000000	4158.97412109375000000000	4141.02539062500000000000	4169.74365234375000000000	4127.17919921875000000000	4144.61523437500000000000	4146.66650390625000000000	4129.74365234375000000000	4121.02539062500000000000	0.00000000000000000000	10247.00000000000000000000	10229.00000000000000000000	0.00000000000000000000	0.00000000000000000000	0.00000000000000000000	597.00000000000000000000	875.00000000000000000000	4.00000000000000000000	4.00000000000000000000	4.00000000000000000000	4.00000000000000000000	4.00000000000000000000	0.00000000000000000000	4.00000000000000000000	4.00000000000000000000	0.00000000000000000000	4.00000000000000000000	4.00000000000000000000	4.00000000000000000000	4.00000000000000000000	4.00000000000000000000	4.00000000000000000000	4.00000000000000000000
58.00000000000000000000	0.00000000000000000000	4141.02539062500000000000	4156.41015625000000000000	4136.41015625000000000000	4133.33300781250000000000	4141.02539062500000000000	4169.23046875000000000000	4168.20507812500000000000	4131.28173828125000000000	4169.74365234375000000000	4118.97412109375000000000	4136.41015625000000000000	4147.69238281250000000000	4116.92285156250000000000	4122.05126953125000000000	0.00000000000000000000	10247.00000000000000000000	10229.00000000000000000000	0.00000000000000000000	0.00000000000000000000	0.00000000000000000000	597.00000000000000000000	882.00000000000000000000	4.00000000000000000000	4.00000000000000000000	4.00000000000000000000	4.00000000000000000000	4.00000000000000000000	0.00000000000000000000	4.00000000000000000000	4.00000000000000000000	0.00000000000000000000	4.00000000000000000000	4.00000000000000000000	4.00000000000000000000	4.00000000000000000000	4.00000000000000000000	4.00000000000000000000	4.00000000000000000000
59.00000000000000000000	0.00000000000000000000	4132.30761718750000000000	4161.53857421875000000000	4127.17919921875000000000	4137.94873046875000000000	4147.17919921875000000000	4156.92285156250000000000	4159.48730468750000000000	4139.48730468750000000000	4166.15380859375000000000	4127.69238281250000000000	4143.07666015625000000000	4144.10253906250000000000	4124.10253906250000000000	4125.64111328125000000000	0.00000000000000000000	10246.00000000000000000000	10229.00000000000000000000	0.00000000000000000000	0.00000000000000000000	0.00000000000000000000	597.00000000000000000000	889.00000000000000000000	4.00000000000000000000	4.00000000000000000000	4.00000000000000000000	4.00000000000000000000	4.00000000000000000000	0.00000000000000000000	4.00000000000000000000	4.00000000000000000000	0.00000000000000000000	4.00000000000000000000	4.00000000000000000000	4.00000000000000000000	4.00000000000000000000	4.00000000000000000000	4.00000000000000000000	4.00000000000000000000
60.00000000000000000000	0.00000000000000000000	4136.41015625000000000000	4160.00000000000000000000	4133.84619140625000000000	4136.92285156250000000000	4147.17919921875000000000	4165.64111328125000000000	4163.07666015625000000000	4141.53857421875000000000	4167.17919921875000000000	4130.25634765625000000000	4142.05126953125000000000	4148.20507812500000000000	4122.56396484375000000000	4134.35888671875000000000	0.00000000000000000000	10246.00000000000000000000	10229.00000000000000000000	0.00000000000000000000	0.00000000000000000000	0.00000000000000000000	597.00000000000000000000	897.00000000000000000000	4.00000000000000000000	4.00000000000000000000	4.00000000000000000000	4.00000000000000000000	4.00000000000000000000	0.00000000000000000000	4.00000000000000000000	4.00000000000000000000	0.00000000000000000000	4.00000000000000000000	4.00000000000000000000	4.00000000000000000000	4.00000000000000000000	4.00000000000000000000	4.00000000000000000000	4.00000000000000000000
61.00000000000000000000	0.00000000000000000000	4133.84619140625000000000	4162.05126953125000000000	4138.46142578125000000000	4137.43603515625000000000	4149.74365234375000000000	4163.07666015625000000000	4161.02539062500000000000	4140.00000000000000000000	4167.69238281250000000000	4127.17919921875000000000	4141.02539062500000000000	4153.33300781250000000000	4119.48730468750000000000	4137.94873046875000000000	0.00000000000000000000	10246.00000000000000000000	10230.00000000000000000000	0.00000000000000000000	0.00000000000000000000	0.00000000000000000000	597.00000000000000000000	905.00000000000000000000	4.00000000000000000000	4.00000000000000000000	4.00000000000000000000	4.00000000000000000000	4.00000000000000000000	0.00000000000000000000	4.00000000000000000000	4.00000000000000000000	0.00000000000000000000	4.00000000000000000000	4.00000000000000000000	4.00000000000000000000	4.00000000000000000000	4.00000000000000000000	4.00000000000000000000	4.00000000000000000000
62.00000000000000000000	0.00000000000000000000	4128.20507812500000000000	4164.61523437500000000000	4134.87158203125000000000	4137.94873046875000000000	4151.79492187500000000000	4158.46142578125000000000	4158.97412109375000000000	4143.58984375000000000000	4164.61523437500000000000	4126.15380859375000000000	4142.56396484375000000000	4154.35888671875000000000	4124.61523437500000000000	4137.94873046875000000000	0.00000000000000000000	10246.00000000000000000000	10230.00000000000000000000	0.00000000000000000000	0.00000000000000000000	0.00000000000000000000	597.00000000000000000000	912.00000000000000000000	4.00000000000000000000	4.00000000000000000000	4.00000000000000000000	4.00000000000000000000	4.00000000000000000000	0.00000000000000000000	4.00000000000000000000	4.00000000000000000000	0.00000000000000000000	4.00000000000000000000	4.00000000000000000000	4.00000000000000000000	4.00000000000000000000	4.00000000000000000000	4.00000000000000000000	4.00000000000000000000
63.00000000000000000000	0.00000000000000000000	4137.43603515625000000000	4158.97412109375000000000	4137.43603515625000000000	4128.71777343750000000000	4139.48730468750000000000	4167.69238281250000000000	4166.15380859375000000000	4141.02539062500000000000	4163.58984375000000000000	4122.05126953125000000000	4136.41015625000000000000	4153.84619140625000000000	4119.48730468750000000000	4134.87158203125000000000	0.00000000000000000000	10247.00000000000000000000	10230.00000000000000000000	0.00000000000000000000	0.00000000000000000000	0.00000000000000000000	597.00000000000000000000	920.00000000000000000000	4.00000000000000000000	4.00000000000000000000	4.00000000000000000000	4.00000000000000000000	4.00000000000000000000	0.00000000000000000000	4.00000000000000000000	4.00000000000000000000	0.00000000000000000000	4.00000000000000000000	4.00000000000000000000	4.00000000000000000000	4.00000000000000000000	4.00000000000000000000	4.00000000000000000000	4.00000000000000000000
64.00000000000000000000	0.00000000000000000000	4130.76904296875000000000	4164.10253906250000000000	4130.25634765625000000000	4131.28173828125000000000	4145.12792968750000000000	4159.48730468750000000000	4158.46142578125000000000	4148.20507812500000000000	4168.20507812500000000000	4137.43603515625000000000	4145.12792968750000000000	4148.71777343750000000000	4126.15380859375000000000	4134.87158203125000000000	1891.00000000000000000000	10247.00000000000000000000	10230.00000000000000000000	0.00000000000000000000	0.00000000000000000000	0.00000000000000000000	597.00000000000000000000	929.00000000000000000000	4.00000000000000000000	4.00000000000000000000	4.00000000000000000000	4.00000000000000000000	4.00000000000000000000	0.00000000000000000000	4.00000000000000000000	4.00000000000000000000	0.00000000000000000000	4.00000000000000000000	4.00000000000000000000	4.00000000000000000000	4.00000000000000000000	4.00000000000000000000	4.00000000000000000000	4.00000000000000000000
65.00000000000000000000	0.00000000000000000000	4132.82031250000000000000	4160.51269531250000000000	4140.51269531250000000000	4127.69238281250000000000	4144.61523437500000000000	4167.17919921875000000000	4164.61523437500000000000	4142.56396484375000000000	4171.28173828125000000000	4136.92285156250000000000	4143.07666015625000000000	4151.28173828125000000000	4123.07666015625000000000	4142.56396484375000000000	3282.00000000000000000000	10249.00000000000000000000	10228.00000000000000000000	0.00000000000000000000	0.00000000000000000000	0.00000000000000000000	597.00000000000000000000	937.00000000000000000000	4.00000000000000000000	4.00000000000000000000	4.00000000000000000000	4.00000000000000000000	4.00000000000000000000	0.00000000000000000000	4.00000000000000000000	4.00000000000000000000	0.00000000000000000000	4.00000000000000000000	4.00000000000000000000	4.00000000000000000000	4.00000000000000000000	4.00000000000000000000	4.00000000000000000000	4.00000000000000000000
66.00000000000000000000	0.00000000000000000000	4135.38427734375000000000	4158.97412109375000000000	4141.02539062500000000000	4124.61523437500000000000	4138.97412109375000000000	4166.15380859375000000000	4163.58984375000000000000	4137.94873046875000000000	4166.66650390625000000000	4130.25634765625000000000	4138.97412109375000000000	4149.74365234375000000000	4118.97412109375000000000	4140.51269531250000000000	1721.00000000000000000000	10249.00000000000000000000	10228.00000000000000000000	0.00000000000000000000	0.00000000000000000000	0.00000000000000000000	597.00000000000000000000	945.00000000000000000000	4.00000000000000000000	4.00000000000000000000	4.00000000000000000000	4.00000000000000000000	4.00000000000000000000	0.00000000000000000000	4.00000000000000000000	4.00000000000000000000	0.00000000000000000000	4.00000000000000000000	4.00000000000000000000	4.00000000000000000000	4.00000000000000000000	4.00000000000000000000	4.00000000000000000000	4.00000000000000000000
67.00000000000000000000	0.00000000000000000000	4127.69238281250000000000	4163.58984375000000000000	4129.74365234375000000000	4126.15380859375000000000	4142.56396484375000000000	4156.41015625000000000000	4156.41015625000000000000	4146.15380859375000000000	4163.07666015625000000000	4132.82031250000000000000	4143.58984375000000000000	4148.20507812500000000000	4124.61523437500000000000	4138.97412109375000000000	3268.00000000000000000000	10248.00000000000000000000	10228.00000000000000000000	0.00000000000000000000	0.00000000000000000000	0.00000000000000000000	597.00000000000000000000	954.00000000000000000000	4.00000000000000000000	4.00000000000000000000	4.00000000000000000000	4.00000000000000000000	4.00000000000000000000	0.00000000000000000000	4.00000000000000000000	4.00000000000000000000	0.00000000000000000000	4.00000000000000000000	4.00000000000000000000	4.00000000000000000000	4.00000000000000000000	4.00000000000000000000	4.00000000000000000000	4.00000000000000000000
68.00000000000000000000	0.00000000000000000000	4134.35888671875000000000	4157.94873046875000000000	4136.41015625000000000000	4118.97412109375000000000	4136.92285156250000000000	4164.61523437500000000000	4164.10253906250000000000	4136.41015625000000000000	4167.69238281250000000000	4121.53857421875000000000	4137.43603515625000000000	4152.82031250000000000000	4119.48730468750000000000	4143.07666015625000000000	3546.00000000000000000000	10248.00000000000000000000	10228.00000000000000000000	0.00000000000000000000	0.00000000000000000000	0.00000000000000000000	597.00000000000000000000	962.00000000000000000000	4.00000000000000000000	4.00000000000000000000	4.00000000000000000000	4.00000000000000000000	4.00000000000000000000	0.00000000000000000000	4.00000000000000000000	4.00000000000000000000	0.00000000000000000000	4.00000000000000000000	4.00000000000000000000	4.00000000000000000000	4.00000000000000000000	4.00000000000000000000	4.00000000000000000000	4.00000000000000000000
69.00000000000000000000	0.00000000000000000000	4126.15380859375000000000	4159.48730468750000000000	4131.28173828125000000000	4122.05126953125000000000	4138.46142578125000000000	4157.43603515625000000000	4156.92285156250000000000	4136.92285156250000000000	4166.66650390625000000000	4127.69238281250000000000	4142.56396484375000000000	4150.25634765625000000000	4123.58984375000000000000	4137.94873046875000000000	0.00000000000000000000	10249.00000000000000000000	10228.00000000000000000000	0.00000000000000000000	0.00000000000000000000	0.00000000000000000000	597.00000000000000000000	970.00000000000000000000	4.00000000000000000000	4.00000000000000000000	4.00000000000000000000	4.00000000000000000000	4.00000000000000000000	0.00000000000000000000	4.00000000000000000000	4.00000000000000000000	0.00000000000000000000	4.00000000000000000000	4.00000000000000000000	4.00000000000000000000	4.00000000000000000000	4.00000000000000000000	4.00000000000000000000	4.00000000000000000000
70.00000000000000000000	0.00000000000000000000	4124.61523437500000000000	4156.92285156250000000000	4134.35888671875000000000	4122.56396484375000000000	4136.41015625000000000000	4164.61523437500000000000	4164.10253906250000000000	4139.48730468750000000000	4164.10253906250000000000	4130.76904296875000000000	4140.51269531250000000000	4149.23046875000000000000	4120.51269531250000000000	4134.87158203125000000000	499.00000000000000000000	10249.00000000000000000000	10228.00000000000000000000	0.00000000000000000000	0.00000000000000000000	0.00000000000000000000	597.00000000000000000000	977.00000000000000000000	4.00000000000000000000	4.00000000000000000000	4.00000000000000000000	4.00000000000000000000	4.00000000000000000000	0.00000000000000000000	4.00000000000000000000	4.00000000000000000000	0.00000000000000000000	4.00000000000000000000	4.00000000000000000000	4.00000000000000000000	4.00000000000000000000	4.00000000000000000000	4.00000000000000000000	4.00000000000000000000
71.00000000000000000000	0.00000000000000000000	4126.15380859375000000000	4155.89746093750000000000	4134.35888671875000000000	4120.51269531250000000000	4136.41015625000000000000	4168.71777343750000000000	4167.17919921875000000000	4136.41015625000000000000	4166.15380859375000000000	4120.00000000000000000000	4130.25634765625000000000	4145.64111328125000000000	4114.87158203125000000000	4134.35888671875000000000	3301.00000000000000000000	10249.00000000000000000000	10229.00000000000000000000	0.00000000000000000000	0.00000000000000000000	0.00000000000000000000	597.00000000000000000000	985.00000000000000000000	4.00000000000000000000	4.00000000000000000000	4.00000000000000000000	4.00000000000000000000	4.00000000000000000000	0.00000000000000000000	4.00000000000000000000	4.00000000000000000000	0.00000000000000000000	4.00000000000000000000	4.00000000000000000000	4.00000000000000000000	4.00000000000000000000	4.00000000000000000000	4.00000000000000000000	4.00000000000000000000
72.00000000000000000000	0.00000000000000000000	4121.53857421875000000000	4158.97412109375000000000	4125.64111328125000000000	4123.07666015625000000000	4141.53857421875000000000	4162.56396484375000000000	4158.46142578125000000000	4137.94873046875000000000	4165.64111328125000000000	4122.05126953125000000000	4132.82031250000000000000	4141.02539062500000000000	4120.00000000000000000000	4134.35888671875000000000	0.00000000000000000000	10249.00000000000000000000	10229.00000000000000000000	0.00000000000000000000	0.00000000000000000000	0.00000000000000000000	597.00000000000000000000	992.00000000000000000000	4.00000000000000000000	4.00000000000000000000	4.00000000000000000000	4.00000000000000000000	4.00000000000000000000	0.00000000000000000000	4.00000000000000000000	4.00000000000000000000	0.00000000000000000000	4.00000000000000000000	4.00000000000000000000	4.00000000000000000000	4.00000000000000000000	4.00000000000000000000	4.00000000000000000000	4.00000000000000000000
73.00000000000000000000	0.00000000000000000000	4132.82031250000000000000	4152.30761718750000000000	4137.43603515625000000000	4121.02539062500000000000	4130.25634765625000000000	4168.71777343750000000000	4165.64111328125000000000	4135.89746093750000000000	4164.10253906250000000000	4122.56396484375000000000	4132.82031250000000000000	4149.23046875000000000000	4115.89746093750000000000	4144.10253906250000000000	3546.00000000000000000000	10247.00000000000000000000	10229.00000000000000000000	0.00000000000000000000	0.00000000000000000000	0.00000000000000000000	597.00000000000000000000	999.00000000000000000000	4.00000000000000000000	4.00000000000000000000	4.00000000000000000000	4.00000000000000000000	4.00000000000000000000	0.00000000000000000000	4.00000000000000000000	4.00000000000000000000	0.00000000000000000000	4.00000000000000000000	4.00000000000000000000	4.00000000000000000000	4.00000000000000000000	4.00000000000000000000	4.00000000000000000000	4.00000000000000000000
74.00000000000000000000	0.00000000000000000000	4127.17919921875000000000	4160.00000000000000000000	4136.92285156250000000000	4126.15380859375000000000	4136.92285156250000000000	4158.46142578125000000000	4158.46142578125000000000	4145.12792968750000000000	4164.10253906250000000000	4131.79492187500000000000	4141.02539062500000000000	4151.79492187500000000000	4123.58984375000000000000	4148.20507812500000000000	3437.00000000000000000000	10247.00000000000000000000	10229.00000000000000000000	0.00000000000000000000	0.00000000000000000000	0.00000000000000000000	598.00000000000000000000	7.00000000000000000000	4.00000000000000000000	4.00000000000000000000	4.00000000000000000000	4.00000000000000000000	4.00000000000000000000	0.00000000000000000000	4.00000000000000000000	4.00000000000000000000	0.00000000000000000000	4.00000000000000000000	4.00000000000000000000	4.00000000000000000000	4.00000000000000000000	4.00000000000000000000	4.00000000000000000000	4.00000000000000000000
75.00000000000000000000	0.00000000000000000000	4124.61523437500000000000	4166.66650390625000000000	4138.46142578125000000000	4127.69238281250000000000	4141.53857421875000000000	4161.02539062500000000000	4161.02539062500000000000	4146.15380859375000000000	4167.17919921875000000000	4134.35888671875000000000	4138.97412109375000000000	4151.28173828125000000000	4124.61523437500000000000	4148.71777343750000000000	1267.00000000000000000000	10247.00000000000000000000	10229.00000000000000000000	0.00000000000000000000	0.00000000000000000000	0.00000000000000000000	598.00000000000000000000	15.00000000000000000000	4.00000000000000000000	4.00000000000000000000	4.00000000000000000000	4.00000000000000000000	4.00000000000000000000	0.00000000000000000000	4.00000000000000000000	4.00000000000000000000	0.00000000000000000000	4.00000000000000000000	4.00000000000000000000	4.00000000000000000000	4.00000000000000000000	4.00000000000000000000	4.00000000000000000000	4.00000000000000000000
76.00000000000000000000	0.00000000000000000000	4127.69238281250000000000	4162.56396484375000000000	4141.02539062500000000000	4126.66650390625000000000	4133.33300781250000000000	4162.56396484375000000000	4165.12792968750000000000	4137.43603515625000000000	4167.69238281250000000000	4126.15380859375000000000	4131.28173828125000000000	4152.30761718750000000000	4116.41015625000000000000	4148.71777343750000000000	3275.00000000000000000000	10247.00000000000000000000	10229.00000000000000000000	0.00000000000000000000	0.00000000000000000000	0.00000000000000000000	598.00000000000000000000	23.00000000000000000000	4.00000000000000000000	4.00000000000000000000	4.00000000000000000000	4.00000000000000000000	4.00000000000000000000	0.00000000000000000000	4.00000000000000000000	4.00000000000000000000	0.00000000000000000000	4.00000000000000000000	4.00000000000000000000	4.00000000000000000000	4.00000000000000000000	4.00000000000000000000	4.00000000000000000000	4.00000000000000000000
77.00000000000000000000	0.00000000000000000000	4121.02539062500000000000	4163.58984375000000000000	4132.30761718750000000000	4129.23046875000000000000	4135.89746093750000000000	4156.41015625000000000000	4158.46142578125000000000	4136.41015625000000000000	4165.12792968750000000000	4125.12792968750000000000	4135.89746093750000000000	4150.25634765625000000000	4121.02539062500000000000	4144.10253906250000000000	1607.00000000000000000000	10246.00000000000000000000	10229.00000000000000000000	0.00000000000000000000	0.00000000000000000000	0.00000000000000000000	598.00000000000000000000	31.00000000000000000000	4.00000000000000000000	4.00000000000000000000	4.00000000000000000000	4.00000000000000000000	4.00000000000000000000	0.00000000000000000000	4.00000000000000000000	4.00000000000000000000	0.00000000000000000000	4.00000000000000000000	4.00000000000000000000	4.00000000000000000000	4.00000000000000000000	4.00000000000000000000	4.00000000000000000000	4.00000000000000000000
78.00000000000000000000	0.00000000000000000000	4130.25634765625000000000	4165.64111328125000000000	4142.05126953125000000000	4125.64111328125000000000	4136.41015625000000000000	4170.25634765625000000000	4166.15380859375000000000	4131.28173828125000000000	4166.66650390625000000000	4125.12792968750000000000	4136.41015625000000000000	4151.79492187500000000000	4124.61523437500000000000	4144.61523437500000000000	3437.00000000000000000000	10246.00000000000000000000	10229.00000000000000000000	0.00000000000000000000	0.00000000000000000000	0.00000000000000000000	598.00000000000000000000	39.00000000000000000000	4.00000000000000000000	4.00000000000000000000	4.00000000000000000000	4.00000000000000000000	4.00000000000000000000	0.00000000000000000000	4.00000000000000000000	4.00000000000000000000	0.00000000000000000000	4.00000000000000000000	4.00000000000000000000	4.00000000000000000000	4.00000000000000000000	4.00000000000000000000	4.00000000000000000000	4.00000000000000000000
79.00000000000000000000	0.00000000000000000000	4127.17919921875000000000	4171.79492187500000000000	4138.46142578125000000000	4131.28173828125000000000	4143.58984375000000000000	4164.61523437500000000000	4159.48730468750000000000	4137.43603515625000000000	4166.66650390625000000000	4133.84619140625000000000	4142.56396484375000000000	4150.25634765625000000000	4130.76904296875000000000	4146.66650390625000000000	1267.00000000000000000000	10246.00000000000000000000	10228.00000000000000000000	0.00000000000000000000	0.00000000000000000000	0.00000000000000000000	598.00000000000000000000	47.00000000000000000000	4.00000000000000000000	4.00000000000000000000	4.00000000000000000000	4.00000000000000000000	4.00000000000000000000	0.00000000000000000000	4.00000000000000000000	4.00000000000000000000	0.00000000000000000000	4.00000000000000000000	4.00000000000000000000	4.00000000000000000000	4.00000000000000000000	4.00000000000000000000	4.00000000000000000000	4.00000000000000000000
80.00000000000000000000	0.00000000000000000000	4127.17919921875000000000	4170.25634765625000000000	4137.43603515625000000000	4130.76904296875000000000	4140.51269531250000000000	4162.56396484375000000000	4158.46142578125000000000	4140.00000000000000000000	4164.10253906250000000000	4130.25634765625000000000	4140.51269531250000000000	4152.82031250000000000000	4125.64111328125000000000	4150.76904296875000000000	3275.00000000000000000000	10246.00000000000000000000	10228.00000000000000000000	0.00000000000000000000	0.00000000000000000000	0.00000000000000000000	598.00000000000000000000	55.00000000000000000000	4.00000000000000000000	4.00000000000000000000	4.00000000000000000000	4.00000000000000000000	4.00000000000000000000	0.00000000000000000000	4.00000000000000000000	4.00000000000000000000	0.00000000000000000000	4.00000000000000000000	4.00000000000000000000	4.00000000000000000000	4.00000000000000000000	4.00000000000000000000	4.00000000000000000000	4.00000000000000000000
81.00000000000000000000	0.00000000000000000000	4134.35888671875000000000	4169.74365234375000000000	4145.64111328125000000000	4126.66650390625000000000	4139.48730468750000000000	4165.64111328125000000000	4161.53857421875000000000	4139.48730468750000000000	4165.64111328125000000000	4133.33300781250000000000	4141.02539062500000000000	4157.43603515625000000000	4124.10253906250000000000	4155.38427734375000000000	1607.00000000000000000000	10244.00000000000000000000	10226.00000000000000000000	0.00000000000000000000	0.00000000000000000000	0.00000000000000000000	598.00000000000000000000	64.00000000000000000000	4.00000000000000000000	4.00000000000000000000	4.00000000000000000000	4.00000000000000000000	4.00000000000000000000	0.00000000000000000000	4.00000000000000000000	4.00000000000000000000	0.00000000000000000000	4.00000000000000000000	4.00000000000000000000	4.00000000000000000000	4.00000000000000000000	4.00000000000000000000	4.00000000000000000000	4.00000000000000000000
82.00000000000000000000	0.00000000000000000000	4125.12792968750000000000	4176.41015625000000000000	4138.97412109375000000000	4134.35888671875000000000	4151.79492187500000000000	4156.92285156250000000000	4154.35888671875000000000	4150.25634765625000000000	4166.15380859375000000000	4153.33300781250000000000	4156.92285156250000000000	4155.89746093750000000000	4141.53857421875000000000	4155.89746093750000000000	3437.00000000000000000000	10244.00000000000000000000	10226.00000000000000000000	0.00000000000000000000	0.00000000000000000000	0.00000000000000000000	598.00000000000000000000	72.00000000000000000000	4.00000000000000000000	4.00000000000000000000	4.00000000000000000000	4.00000000000000000000	4.00000000000000000000	0.00000000000000000000	4.00000000000000000000	4.00000000000000000000	0.00000000000000000000	4.00000000000000000000	4.00000000000000000000	4.00000000000000000000	4.00000000000000000000	4.00000000000000000000	4.00000000000000000000	4.00000000000000000000
83.00000000000000000000	0.00000000000000000000	4128.71777343750000000000	4170.76904296875000000000	4145.64111328125000000000	4129.23046875000000000000	4143.07666015625000000000	4163.58984375000000000000	4163.58984375000000000000	4145.12792968750000000000	4164.61523437500000000000	4141.53857421875000000000	4147.69238281250000000000	4158.97412109375000000000	4135.89746093750000000000	4154.35888671875000000000	1267.00000000000000000000	10246.00000000000000000000	10227.00000000000000000000	0.00000000000000000000	0.00000000000000000000	0.00000000000000000000	598.00000000000000000000	80.00000000000000000000	4.00000000000000000000	4.00000000000000000000	4.00000000000000000000	4.00000000000000000000	4.00000000000000000000	0.00000000000000000000	4.00000000000000000000	4.00000000000000000000	0.00000000000000000000	4.00000000000000000000	4.00000000000000000000	4.00000000000000000000	4.00000000000000000000	4.00000000000000000000	4.00000000000000000000	4.00000000000000000000
84.00000000000000000000	0.00000000000000000000	4126.66650390625000000000	4174.35888671875000000000	4144.10253906250000000000	4131.28173828125000000000	4148.20507812500000000000	4160.51269531250000000000	4161.53857421875000000000	4145.12792968750000000000	4162.56396484375000000000	4135.38427734375000000000	4143.58984375000000000000	4158.97412109375000000000	4137.43603515625000000000	4152.82031250000000000000	3275.00000000000000000000	10246.00000000000000000000	10227.00000000000000000000	0.00000000000000000000	0.00000000000000000000	0.00000000000000000000	598.00000000000000000000	89.00000000000000000000	4.00000000000000000000	4.00000000000000000000	4.00000000000000000000	4.00000000000000000000	4.00000000000000000000	0.00000000000000000000	4.00000000000000000000	4.00000000000000000000	0.00000000000000000000	4.00000000000000000000	4.00000000000000000000	4.00000000000000000000	4.00000000000000000000	4.00000000000000000000	4.00000000000000000000	4.00000000000000000000
85.00000000000000000000	0.00000000000000000000	4129.74365234375000000000	4178.46142578125000000000	4142.56396484375000000000	4137.94873046875000000000	4155.38427734375000000000	4166.15380859375000000000	4162.05126953125000000000	4147.17919921875000000000	4163.58984375000000000000	4146.66650390625000000000	4151.28173828125000000000	4160.00000000000000000000	4146.15380859375000000000	4157.94873046875000000000	1607.00000000000000000000	10246.00000000000000000000	10228.00000000000000000000	0.00000000000000000000	0.00000000000000000000	0.00000000000000000000	598.00000000000000000000	97.00000000000000000000	4.00000000000000000000	4.00000000000000000000	4.00000000000000000000	4.00000000000000000000	4.00000000000000000000	0.00000000000000000000	4.00000000000000000000	4.00000000000000000000	0.00000000000000000000	4.00000000000000000000	4.00000000000000000000	4.00000000000000000000	4.00000000000000000000	4.00000000000000000000	4.00000000000000000000	4.00000000000000000000
86.00000000000000000000	0.00000000000000000000	4135.89746093750000000000	4171.79492187500000000000	4148.20507812500000000000	4132.82031250000000000000	4146.15380859375000000000	4172.30761718750000000000	4165.64111328125000000000	4141.53857421875000000000	4163.58984375000000000000	4143.07666015625000000000	4145.64111328125000000000	4158.97412109375000000000	4137.94873046875000000000	4156.92285156250000000000	3437.00000000000000000000	10246.00000000000000000000	10228.00000000000000000000	0.00000000000000000000	0.00000000000000000000	0.00000000000000000000	598.00000000000000000000	104.00000000000000000000	4.00000000000000000000	4.00000000000000000000	4.00000000000000000000	4.00000000000000000000	4.00000000000000000000	0.00000000000000000000	4.00000000000000000000	4.00000000000000000000	0.00000000000000000000	4.00000000000000000000	4.00000000000000000000	4.00000000000000000000	4.00000000000000000000	4.00000000000000000000	4.00000000000000000000	4.00000000000000000000
87.00000000000000000000	0.00000000000000000000	4125.64111328125000000000	4174.87158203125000000000	4140.51269531250000000000	4136.92285156250000000000	4154.35888671875000000000	4157.43603515625000000000	4157.94873046875000000000	4147.17919921875000000000	4164.61523437500000000000	4143.07666015625000000000	4146.15380859375000000000	4154.87158203125000000000	4139.48730468750000000000	4152.30761718750000000000	1267.00000000000000000000	10248.00000000000000000000	10230.00000000000000000000	0.00000000000000000000	0.00000000000000000000	0.00000000000000000000	598.00000000000000000000	112.00000000000000000000	4.00000000000000000000	4.00000000000000000000	4.00000000000000000000	4.00000000000000000000	4.00000000000000000000	0.00000000000000000000	4.00000000000000000000	4.00000000000000000000	0.00000000000000000000	4.00000000000000000000	4.00000000000000000000	4.00000000000000000000	4.00000000000000000000	4.00000000000000000000	4.00000000000000000000	4.00000000000000000000
88.00000000000000000000	0.00000000000000000000	4130.76904296875000000000	4173.84619140625000000000	4145.64111328125000000000	4136.92285156250000000000	4155.38427734375000000000	4162.56396484375000000000	4164.61523437500000000000	4145.12792968750000000000	4168.71777343750000000000	4142.05126953125000000000	4145.64111328125000000000	4161.02539062500000000000	4138.46142578125000000000	4159.48730468750000000000	3275.00000000000000000000	10248.00000000000000000000	10230.00000000000000000000	0.00000000000000000000	0.00000000000000000000	0.00000000000000000000	598.00000000000000000000	120.00000000000000000000	4.00000000000000000000	4.00000000000000000000	4.00000000000000000000	4.00000000000000000000	4.00000000000000000000	0.00000000000000000000	4.00000000000000000000	4.00000000000000000000	0.00000000000000000000	4.00000000000000000000	4.00000000000000000000	4.00000000000000000000	4.00000000000000000000	4.00000000000000000000	4.00000000000000000000	4.00000000000000000000
89.00000000000000000000	0.00000000000000000000	4128.20507812500000000000	4178.46142578125000000000	4145.64111328125000000000	4134.87158203125000000000	4154.35888671875000000000	4158.46142578125000000000	4158.97412109375000000000	4150.25634765625000000000	4166.66650390625000000000	4151.79492187500000000000	4151.28173828125000000000	4161.02539062500000000000	4142.05126953125000000000	4160.51269531250000000000	1607.00000000000000000000	10249.00000000000000000000	10230.00000000000000000000	0.00000000000000000000	0.00000000000000000000	0.00000000000000000000	598.00000000000000000000	129.00000000000000000000	4.00000000000000000000	4.00000000000000000000	4.00000000000000000000	4.00000000000000000000	4.00000000000000000000	0.00000000000000000000	4.00000000000000000000	4.00000000000000000000	0.00000000000000000000	4.00000000000000000000	4.00000000000000000000	4.00000000000000000000	4.00000000000000000000	4.00000000000000000000	4.00000000000000000000	4.00000000000000000000
90.00000000000000000000	0.00000000000000000000	4125.12792968750000000000	4182.56396484375000000000	4147.17919921875000000000	4136.41015625000000000000	4155.89746093750000000000	4160.51269531250000000000	4156.41015625000000000000	4156.41015625000000000000	4161.53857421875000000000	4159.48730468750000000000	4156.41015625000000000000	4160.00000000000000000000	4148.20507812500000000000	4157.43603515625000000000	3437.00000000000000000000	10249.00000000000000000000	10230.00000000000000000000	0.00000000000000000000	0.00000000000000000000	0.00000000000000000000	598.00000000000000000000	136.00000000000000000000	4.00000000000000000000	4.00000000000000000000	4.00000000000000000000	4.00000000000000000000	4.00000000000000000000	0.00000000000000000000	4.00000000000000000000	4.00000000000000000000	0.00000000000000000000	4.00000000000000000000	4.00000000000000000000	4.00000000000000000000	4.00000000000000000000	4.00000000000000000000	4.00000000000000000000	4.00000000000000000000
91.00000000000000000000	0.00000000000000000000	4134.35888671875000000000	4175.38427734375000000000	4152.82031250000000000000	4136.41015625000000000000	4151.28173828125000000000	4171.79492187500000000000	4168.71777343750000000000	4148.20507812500000000000	4164.10253906250000000000	4146.15380859375000000000	4150.25634765625000000000	4161.53857421875000000000	4143.07666015625000000000	4156.92285156250000000000	1267.00000000000000000000	10250.00000000000000000000	10230.00000000000000000000	0.00000000000000000000	0.00000000000000000000	0.00000000000000000000	598.00000000000000000000	143.00000000000000000000	4.00000000000000000000	4.00000000000000000000	4.00000000000000000000	4.00000000000000000000	4.00000000000000000000	0.00000000000000000000	4.00000000000000000000	4.00000000000000000000	0.00000000000000000000	4.00000000000000000000	4.00000000000000000000	4.00000000000000000000	4.00000000000000000000	4.00000000000000000000	4.00000000000000000000	4.00000000000000000000
92.00000000000000000000	0.00000000000000000000	4124.61523437500000000000	4173.33300781250000000000	4140.00000000000000000000	4137.94873046875000000000	4151.28173828125000000000	4159.48730468750000000000	4162.05126953125000000000	4148.20507812500000000000	4167.69238281250000000000	4145.64111328125000000000	4149.23046875000000000000	4154.35888671875000000000	4142.05126953125000000000	4151.28173828125000000000	3275.00000000000000000000	10250.00000000000000000000	10230.00000000000000000000	0.00000000000000000000	0.00000000000000000000	0.00000000000000000000	598.00000000000000000000	151.00000000000000000000	4.00000000000000000000	4.00000000000000000000	4.00000000000000000000	4.00000000000000000000	4.00000000000000000000	0.00000000000000000000	4.00000000000000000000	4.00000000000000000000	0.00000000000000000000	4.00000000000000000000	4.00000000000000000000	4.00000000000000000000	4.00000000000000000000	4.00000000000000000000	4.00000000000000000000	4.00000000000000000000
93.00000000000000000000	0.00000000000000000000	4126.66650390625000000000	4171.28173828125000000000	4148.20507812500000000000	4129.74365234375000000000	4144.10253906250000000000	4164.61523437500000000000	4164.61523437500000000000	4141.53857421875000000000	4166.66650390625000000000	4142.05126953125000000000	4141.53857421875000000000	4152.82031250000000000000	4132.82031250000000000000	4153.84619140625000000000	1607.00000000000000000000	10249.00000000000000000000	10232.00000000000000000000	0.00000000000000000000	0.00000000000000000000	0.00000000000000000000	598.00000000000000000000	158.00000000000000000000	4.00000000000000000000	4.00000000000000000000	4.00000000000000000000	4.00000000000000000000	4.00000000000000000000	0.00000000000000000000	4.00000000000000000000	4.00000000000000000000	0.00000000000000000000	4.00000000000000000000	4.00000000000000000000	4.00000000000000000000	4.00000000000000000000	4.00000000000000000000	4.00000000000000000000	4.00000000000000000000
94.00000000000000000000	0.00000000000000000000	4130.76904296875000000000	4173.84619140625000000000	4151.79492187500000000000	4133.33300781250000000000	4146.66650390625000000000	4163.58984375000000000000	4163.07666015625000000000	4144.10253906250000000000	4162.56396484375000000000	4137.94873046875000000000	4140.51269531250000000000	4152.82031250000000000000	4129.23046875000000000000	4156.92285156250000000000	3437.00000000000000000000	10249.00000000000000000000	10232.00000000000000000000	0.00000000000000000000	0.00000000000000000000	0.00000000000000000000	598.00000000000000000000	165.00000000000000000000	4.00000000000000000000	4.00000000000000000000	4.00000000000000000000	4.00000000000000000000	4.00000000000000000000	0.00000000000000000000	4.00000000000000000000	4.00000000000000000000	0.00000000000000000000	4.00000000000000000000	4.00000000000000000000	4.00000000000000000000	4.00000000000000000000	4.00000000000000000000	4.00000000000000000000	4.00000000000000000000
95.00000000000000000000	0.00000000000000000000	4125.12792968750000000000	4172.30761718750000000000	4142.05126953125000000000	4138.46142578125000000000	4149.23046875000000000000	4157.94873046875000000000	4158.46142578125000000000	4151.79492187500000000000	4164.10253906250000000000	4137.43603515625000000000	4141.53857421875000000000	4152.82031250000000000000	4127.69238281250000000000	4153.84619140625000000000	1267.00000000000000000000	10251.00000000000000000000	10231.00000000000000000000	0.00000000000000000000	0.00000000000000000000	0.00000000000000000000	598.00000000000000000000	173.00000000000000000000	4.00000000000000000000	4.00000000000000000000	4.00000000000000000000	4.00000000000000000000	4.00000000000000000000	0.00000000000000000000	4.00000000000000000000	4.00000000000000000000	0.00000000000000000000	4.00000000000000000000	4.00000000000000000000	4.00000000000000000000	4.00000000000000000000	4.00000000000000000000	4.00000000000000000000	4.00000000000000000000
96.00000000000000000000	0.00000000000000000000	4127.17919921875000000000	4164.10253906250000000000	4143.58984375000000000000	4129.23046875000000000000	4142.05126953125000000000	4164.10253906250000000000	4165.12792968750000000000	4143.58984375000000000000	4167.69238281250000000000	4130.76904296875000000000	4135.89746093750000000000	4157.94873046875000000000	4123.07666015625000000000	4153.33300781250000000000	3275.00000000000000000000	10251.00000000000000000000	10231.00000000000000000000	0.00000000000000000000	0.00000000000000000000	0.00000000000000000000	598.00000000000000000000	180.00000000000000000000	4.00000000000000000000	4.00000000000000000000	4.00000000000000000000	4.00000000000000000000	4.00000000000000000000	0.00000000000000000000	4.00000000000000000000	4.00000000000000000000	0.00000000000000000000	4.00000000000000000000	4.00000000000000000000	4.00000000000000000000	4.00000000000000000000	4.00000000000000000000	4.00000000000000000000	4.00000000000000000000
97.00000000000000000000	0.00000000000000000000	4121.02539062500000000000	4172.82031250000000000000	4134.35888671875000000000	4135.38427734375000000000	4152.30761718750000000000	4157.94873046875000000000	4160.51269531250000000000	4151.28173828125000000000	4165.64111328125000000000	4144.10253906250000000000	4152.82031250000000000000	4157.94873046875000000000	4144.10253906250000000000	4155.38427734375000000000	1607.00000000000000000000	10251.00000000000000000000	10231.00000000000000000000	0.00000000000000000000	0.00000000000000000000	0.00000000000000000000	598.00000000000000000000	188.00000000000000000000	4.00000000000000000000	4.00000000000000000000	4.00000000000000000000	4.00000000000000000000	4.00000000000000000000	0.00000000000000000000	4.00000000000000000000	4.00000000000000000000	0.00000000000000000000	4.00000000000000000000	4.00000000000000000000	4.00000000000000000000	4.00000000000000000000	4.00000000000000000000	4.00000000000000000000	4.00000000000000000000
98.00000000000000000000	0.00000000000000000000	4127.17919921875000000000	4172.82031250000000000000	4137.94873046875000000000	4135.89746093750000000000	4149.23046875000000000000	4168.20507812500000000000	4169.74365234375000000000	4156.92285156250000000000	4166.15380859375000000000	4149.23046875000000000000	4158.97412109375000000000	4163.07666015625000000000	4153.33300781250000000000	4158.46142578125000000000	3437.00000000000000000000	10251.00000000000000000000	10231.00000000000000000000	0.00000000000000000000	0.00000000000000000000	0.00000000000000000000	598.00000000000000000000	197.00000000000000000000	4.00000000000000000000	4.00000000000000000000	4.00000000000000000000	4.00000000000000000000	4.00000000000000000000	0.00000000000000000000	4.00000000000000000000	4.00000000000000000000	0.00000000000000000000	4.00000000000000000000	4.00000000000000000000	4.00000000000000000000	4.00000000000000000000	4.00000000000000000000	4.00000000000000000000	4.00000000000000000000
99.00000000000000000000	0.00000000000000000000	4131.28173828125000000000	4166.66650390625000000000	4138.46142578125000000000	4134.87158203125000000000	4142.56396484375000000000	4169.23046875000000000000	4168.71777343750000000000	4161.53857421875000000000	4166.15380859375000000000	4155.38427734375000000000	4163.58984375000000000000	4167.69238281250000000000	4163.58984375000000000000	4160.51269531250000000000	1267.00000000000000000000	10249.00000000000000000000	10229.00000000000000000000	0.00000000000000000000	0.00000000000000000000	0.00000000000000000000	598.00000000000000000000	205.00000000000000000000	4.00000000000000000000	4.00000000000000000000	4.00000000000000000000	4.00000000000000000000	4.00000000000000000000	0.00000000000000000000	4.00000000000000000000	4.00000000000000000000	0.00000000000000000000	4.00000000000000000000	4.00000000000000000000	4.00000000000000000000	4.00000000000000000000	4.00000000000000000000	4.00000000000000000000	4.00000000000000000000
100.00000000000000000000	0.00000000000000000000	4128.71777343750000000000	4169.23046875000000000000	4130.76904296875000000000	4141.53857421875000000000	4153.33300781250000000000	4163.07666015625000000000	4161.02539062500000000000	4172.30761718750000000000	4162.56396484375000000000	4171.79492187500000000000	4183.07666015625000000000	4166.15380859375000000000	4189.23046875000000000000	4167.17919921875000000000	3275.00000000000000000000	10249.00000000000000000000	10229.00000000000000000000	0.00000000000000000000	0.00000000000000000000	0.00000000000000000000	598.00000000000000000000	213.00000000000000000000	4.00000000000000000000	4.00000000000000000000	4.00000000000000000000	4.00000000000000000000	4.00000000000000000000	0.00000000000000000000	4.00000000000000000000	4.00000000000000000000	0.00000000000000000000	4.00000000000000000000	4.00000000000000000000	4.00000000000000000000	4.00000000000000000000	4.00000000000000000000	4.00000000000000000000	4.00000000000000000000
101.00000000000000000000	0.00000000000000000000	4137.94873046875000000000	4165.12792968750000000000	4136.92285156250000000000	4139.48730468750000000000	4153.33300781250000000000	4170.25634765625000000000	4169.23046875000000000000	4169.74365234375000000000	4161.02539062500000000000	4169.74365234375000000000	4181.53857421875000000000	4168.20507812500000000000	4189.74365234375000000000	4173.33300781250000000000	1607.00000000000000000000	10248.00000000000000000000	10229.00000000000000000000	0.00000000000000000000	0.00000000000000000000	0.00000000000000000000	598.00000000000000000000	221.00000000000000000000	4.00000000000000000000	4.00000000000000000000	4.00000000000000000000	4.00000000000000000000	4.00000000000000000000	0.00000000000000000000	4.00000000000000000000	4.00000000000000000000	0.00000000000000000000	4.00000000000000000000	4.00000000000000000000	4.00000000000000000000	4.00000000000000000000	4.00000000000000000000	4.00000000000000000000	4.00000000000000000000
102.00000000000000000000	0.00000000000000000000	4130.76904296875000000000	4164.61523437500000000000	4127.69238281250000000000	4144.10253906250000000000	4153.33300781250000000000	4158.97412109375000000000	4161.02539062500000000000	4175.38427734375000000000	4166.15380859375000000000	4172.30761718750000000000	4181.53857421875000000000	4167.69238281250000000000	4190.25634765625000000000	4167.69238281250000000000	3437.00000000000000000000	10248.00000000000000000000	10229.00000000000000000000	0.00000000000000000000	0.00000000000000000000	0.00000000000000000000	598.00000000000000000000	228.00000000000000000000	4.00000000000000000000	4.00000000000000000000	4.00000000000000000000	4.00000000000000000000	4.00000000000000000000	0.00000000000000000000	4.00000000000000000000	4.00000000000000000000	0.00000000000000000000	4.00000000000000000000	4.00000000000000000000	4.00000000000000000000	4.00000000000000000000	4.00000000000000000000	4.00000000000000000000	4.00000000000000000000
103.00000000000000000000	0.00000000000000000000	4135.38427734375000000000	4161.53857421875000000000	4128.71777343750000000000	4144.10253906250000000000	4150.25634765625000000000	4161.02539062500000000000	4163.58984375000000000000	4179.48730468750000000000	4170.76904296875000000000	4175.38427734375000000000	4191.28173828125000000000	4172.82031250000000000000	4199.48730468750000000000	4168.20507812500000000000	1267.00000000000000000000	10246.00000000000000000000	10229.00000000000000000000	0.00000000000000000000	0.00000000000000000000	0.00000000000000000000	598.00000000000000000000	236.00000000000000000000	4.00000000000000000000	4.00000000000000000000	4.00000000000000000000	4.00000000000000000000	4.00000000000000000000	0.00000000000000000000	4.00000000000000000000	4.00000000000000000000	0.00000000000000000000	4.00000000000000000000	4.00000000000000000000	4.00000000000000000000	4.00000000000000000000	4.00000000000000000000	4.00000000000000000000	4.00000000000000000000
104.00000000000000000000	0.00000000000000000000	4140.51269531250000000000	4160.51269531250000000000	4130.76904296875000000000	4144.61523437500000000000	4150.76904296875000000000	4165.12792968750000000000	4166.15380859375000000000	4178.97412109375000000000	4167.17919921875000000000	4187.69238281250000000000	4201.53857421875000000000	4175.89746093750000000000	4212.30761718750000000000	4172.30761718750000000000	3275.00000000000000000000	10246.00000000000000000000	10229.00000000000000000000	0.00000000000000000000	0.00000000000000000000	0.00000000000000000000	598.00000000000000000000	244.00000000000000000000	4.00000000000000000000	4.00000000000000000000	4.00000000000000000000	4.00000000000000000000	4.00000000000000000000	0.00000000000000000000	4.00000000000000000000	4.00000000000000000000	0.00000000000000000000	4.00000000000000000000	4.00000000000000000000	4.00000000000000000000	4.00000000000000000000	4.00000000000000000000	4.00000000000000000000	4.00000000000000000000
105.00000000000000000000	0.00000000000000000000	4129.23046875000000000000	4159.48730468750000000000	4120.51269531250000000000	4148.20507812500000000000	4156.92285156250000000000	4162.05126953125000000000	4159.48730468750000000000	4185.64111328125000000000	4167.17919921875000000000	4205.64111328125000000000	4205.64111328125000000000	4170.25634765625000000000	4221.02539062500000000000	4169.23046875000000000000	1607.00000000000000000000	10244.00000000000000000000	10228.00000000000000000000	0.00000000000000000000	0.00000000000000000000	0.00000000000000000000	598.00000000000000000000	253.00000000000000000000	4.00000000000000000000	4.00000000000000000000	4.00000000000000000000	4.00000000000000000000	4.00000000000000000000	0.00000000000000000000	4.00000000000000000000	4.00000000000000000000	0.00000000000000000000	4.00000000000000000000	4.00000000000000000000	4.00000000000000000000	4.00000000000000000000	4.00000000000000000000	4.00000000000000000000	4.00000000000000000000
106.00000000000000000000	0.00000000000000000000	4132.82031250000000000000	4152.30761718750000000000	4127.69238281250000000000	4141.53857421875000000000	4150.76904296875000000000	4174.35888671875000000000	4170.25634765625000000000	4182.56396484375000000000	4171.79492187500000000000	4191.79492187500000000000	4196.92285156250000000000	4166.66650390625000000000	4212.30761718750000000000	4167.17919921875000000000	3437.00000000000000000000	10244.00000000000000000000	10228.00000000000000000000	0.00000000000000000000	0.00000000000000000000	0.00000000000000000000	598.00000000000000000000	261.00000000000000000000	4.00000000000000000000	4.00000000000000000000	4.00000000000000000000	4.00000000000000000000	4.00000000000000000000	0.00000000000000000000	4.00000000000000000000	4.00000000000000000000	0.00000000000000000000	4.00000000000000000000	4.00000000000000000000	4.00000000000000000000	4.00000000000000000000	4.00000000000000000000	4.00000000000000000000	4.00000000000000000000
107.00000000000000000000	0.00000000000000000000	4128.71777343750000000000	4157.43603515625000000000	4123.07666015625000000000	4144.10253906250000000000	4154.87158203125000000000	4167.17919921875000000000	4165.64111328125000000000	4180.00000000000000000000	4170.76904296875000000000	4187.69238281250000000000	4200.51269531250000000000	4160.51269531250000000000	4214.87158203125000000000	4165.64111328125000000000	1267.00000000000000000000	10245.00000000000000000000	10228.00000000000000000000	0.00000000000000000000	0.00000000000000000000	0.00000000000000000000	598.00000000000000000000	269.00000000000000000000	4.00000000000000000000	4.00000000000000000000	4.00000000000000000000	4.00000000000000000000	4.00000000000000000000	0.00000000000000000000	4.00000000000000000000	4.00000000000000000000	0.00000000000000000000	4.00000000000000000000	4.00000000000000000000	4.00000000000000000000	4.00000000000000000000	4.00000000000000000000	4.00000000000000000000	4.00000000000000000000
108.00000000000000000000	0.00000000000000000000	4130.76904296875000000000	4153.84619140625000000000	4119.48730468750000000000	4145.12792968750000000000	4154.35888671875000000000	4164.10253906250000000000	4165.64111328125000000000	4175.89746093750000000000	4169.23046875000000000000	4195.89746093750000000000	4196.92285156250000000000	4162.56396484375000000000	4214.35888671875000000000	4168.71777343750000000000	3275.00000000000000000000	10245.00000000000000000000	10228.00000000000000000000	0.00000000000000000000	0.00000000000000000000	0.00000000000000000000	598.00000000000000000000	277.00000000000000000000	4.00000000000000000000	4.00000000000000000000	4.00000000000000000000	4.00000000000000000000	4.00000000000000000000	0.00000000000000000000	4.00000000000000000000	4.00000000000000000000	0.00000000000000000000	4.00000000000000000000	4.00000000000000000000	4.00000000000000000000	4.00000000000000000000	4.00000000000000000000	4.00000000000000000000	4.00000000000000000000
109.00000000000000000000	0.00000000000000000000	4139.48730468750000000000	4153.33300781250000000000	4123.58984375000000000000	4145.12792968750000000000	4155.38427734375000000000	4165.64111328125000000000	4168.20507812500000000000	4180.51269531250000000000	4168.20507812500000000000	4197.94873046875000000000	4195.38427734375000000000	4167.69238281250000000000	4214.87158203125000000000	4172.30761718750000000000	1607.00000000000000000000	10246.00000000000000000000	10228.00000000000000000000	0.00000000000000000000	0.00000000000000000000	0.00000000000000000000	598.00000000000000000000	285.00000000000000000000	4.00000000000000000000	4.00000000000000000000	4.00000000000000000000	4.00000000000000000000	4.00000000000000000000	0.00000000000000000000	4.00000000000000000000	4.00000000000000000000	0.00000000000000000000	4.00000000000000000000	4.00000000000000000000	4.00000000000000000000	4.00000000000000000000	4.00000000000000000000	4.00000000000000000000	4.00000000000000000000
110.00000000000000000000	0.00000000000000000000	4139.48730468750000000000	4169.23046875000000000000	4124.10253906250000000000	4159.48730468750000000000	4168.20507812500000000000	4158.97412109375000000000	4160.51269531250000000000	4195.38427734375000000000	4165.12792968750000000000	4204.10253906250000000000	4214.35888671875000000000	4169.74365234375000000000	4228.71777343750000000000	4173.84619140625000000000	3437.00000000000000000000	10246.00000000000000000000	10228.00000000000000000000	0.00000000000000000000	0.00000000000000000000	0.00000000000000000000	598.00000000000000000000	292.00000000000000000000	4.00000000000000000000	4.00000000000000000000	4.00000000000000000000	4.00000000000000000000	4.00000000000000000000	0.00000000000000000000	4.00000000000000000000	4.00000000000000000000	0.00000000000000000000	4.00000000000000000000	4.00000000000000000000	4.00000000000000000000	4.00000000000000000000	4.00000000000000000000	4.00000000000000000000	4.00000000000000000000
111.00000000000000000000	0.00000000000000000000	4147.69238281250000000000	4169.23046875000000000000	4136.41015625000000000000	4165.12792968750000000000	4163.07666015625000000000	4165.12792968750000000000	4169.23046875000000000000	4188.20507812500000000000	4166.15380859375000000000	4200.51269531250000000000	4214.35888671875000000000	4175.38427734375000000000	4229.23046875000000000000	4177.43603515625000000000	1267.00000000000000000000	10249.00000000000000000000	10229.00000000000000000000	0.00000000000000000000	0.00000000000000000000	0.00000000000000000000	598.00000000000000000000	300.00000000000000000000	4.00000000000000000000	4.00000000000000000000	4.00000000000000000000	4.00000000000000000000	4.00000000000000000000	0.00000000000000000000	4.00000000000000000000	4.00000000000000000000	0.00000000000000000000	4.00000000000000000000	4.00000000000000000000	4.00000000000000000000	4.00000000000000000000	4.00000000000000000000	4.00000000000000000000	4.00000000000000000000
112.00000000000000000000	0.00000000000000000000	4143.58984375000000000000	4168.20507812500000000000	4128.71777343750000000000	4165.12792968750000000000	4166.66650390625000000000	4160.51269531250000000000	4168.71777343750000000000	4184.61523437500000000000	4170.76904296875000000000	4204.10253906250000000000	4211.79492187500000000000	4170.25634765625000000000	4229.74365234375000000000	4170.76904296875000000000	3275.00000000000000000000	10249.00000000000000000000	10229.00000000000000000000	0.00000000000000000000	0.00000000000000000000	0.00000000000000000000	598.00000000000000000000	307.00000000000000000000	4.00000000000000000000	4.00000000000000000000	4.00000000000000000000	4.00000000000000000000	4.00000000000000000000	0.00000000000000000000	4.00000000000000000000	4.00000000000000000000	0.00000000000000000000	4.00000000000000000000	4.00000000000000000000	4.00000000000000000000	4.00000000000000000000	4.00000000000000000000	4.00000000000000000000	4.00000000000000000000
113.00000000000000000000	0.00000000000000000000	4141.02539062500000000000	4164.61523437500000000000	4123.58984375000000000000	4156.92285156250000000000	4167.69238281250000000000	4168.20507812500000000000	4169.74365234375000000000	4186.66650390625000000000	4172.30761718750000000000	4198.97412109375000000000	4207.17919921875000000000	4165.12792968750000000000	4223.58984375000000000000	4164.61523437500000000000	1607.00000000000000000000	10248.00000000000000000000	10229.00000000000000000000	0.00000000000000000000	0.00000000000000000000	0.00000000000000000000	598.00000000000000000000	315.00000000000000000000	4.00000000000000000000	4.00000000000000000000	4.00000000000000000000	4.00000000000000000000	4.00000000000000000000	0.00000000000000000000	4.00000000000000000000	4.00000000000000000000	0.00000000000000000000	4.00000000000000000000	4.00000000000000000000	4.00000000000000000000	4.00000000000000000000	4.00000000000000000000	4.00000000000000000000	4.00000000000000000000
114.00000000000000000000	0.00000000000000000000	4142.05126953125000000000	4153.33300781250000000000	4129.23046875000000000000	4148.20507812500000000000	4156.41015625000000000000	4173.33300781250000000000	4169.23046875000000000000	4182.56396484375000000000	4171.28173828125000000000	4184.10253906250000000000	4194.35888671875000000000	4160.51269531250000000000	4208.71777343750000000000	4163.58984375000000000000	3437.00000000000000000000	10248.00000000000000000000	10229.00000000000000000000	0.00000000000000000000	0.00000000000000000000	0.00000000000000000000	598.00000000000000000000	323.00000000000000000000	4.00000000000000000000	4.00000000000000000000	4.00000000000000000000	4.00000000000000000000	4.00000000000000000000	0.00000000000000000000	4.00000000000000000000	4.00000000000000000000	0.00000000000000000000	4.00000000000000000000	4.00000000000000000000	4.00000000000000000000	4.00000000000000000000	4.00000000000000000000	4.00000000000000000000	4.00000000000000000000
115.00000000000000000000	0.00000000000000000000	4132.30761718750000000000	4152.82031250000000000000	4123.07666015625000000000	4149.23046875000000000000	4158.46142578125000000000	4158.46142578125000000000	4159.48730468750000000000	4186.15380859375000000000	4168.20507812500000000000	4191.28173828125000000000	4194.87158203125000000000	4154.35888671875000000000	4208.71777343750000000000	4163.58984375000000000000	1267.00000000000000000000	10247.00000000000000000000	10229.00000000000000000000	0.00000000000000000000	0.00000000000000000000	0.00000000000000000000	598.00000000000000000000	330.00000000000000000000	4.00000000000000000000	4.00000000000000000000	4.00000000000000000000	4.00000000000000000000	4.00000000000000000000	0.00000000000000000000	4.00000000000000000000	4.00000000000000000000	0.00000000000000000000	4.00000000000000000000	4.00000000000000000000	4.00000000000000000000	4.00000000000000000000	4.00000000000000000000	4.00000000000000000000	4.00000000000000000000
116.00000000000000000000	0.00000000000000000000	4141.02539062500000000000	4151.79492187500000000000	4129.74365234375000000000	4141.02539062500000000000	4155.38427734375000000000	4167.17919921875000000000	4166.66650390625000000000	4178.46142578125000000000	4165.12792968750000000000	4190.25634765625000000000	4190.76904296875000000000	4163.07666015625000000000	4203.58984375000000000000	4167.69238281250000000000	3275.00000000000000000000	10247.00000000000000000000	10229.00000000000000000000	0.00000000000000000000	0.00000000000000000000	0.00000000000000000000	598.00000000000000000000	338.00000000000000000000	4.00000000000000000000	4.00000000000000000000	4.00000000000000000000	4.00000000000000000000	4.00000000000000000000	0.00000000000000000000	4.00000000000000000000	4.00000000000000000000	0.00000000000000000000	4.00000000000000000000	4.00000000000000000000	4.00000000000000000000	4.00000000000000000000	4.00000000000000000000	4.00000000000000000000	4.00000000000000000000
117.00000000000000000000	0.00000000000000000000	4141.02539062500000000000	4156.92285156250000000000	4127.17919921875000000000	4143.58984375000000000000	4157.94873046875000000000	4163.07666015625000000000	4161.02539062500000000000	4177.94873046875000000000	4164.61523437500000000000	4189.74365234375000000000	4191.28173828125000000000	4166.66650390625000000000	4207.17919921875000000000	4165.64111328125000000000	1607.00000000000000000000	10247.00000000000000000000	10228.00000000000000000000	0.00000000000000000000	0.00000000000000000000	0.00000000000000000000	598.00000000000000000000	347.00000000000000000000	4.00000000000000000000	4.00000000000000000000	4.00000000000000000000	4.00000000000000000000	4.00000000000000000000	0.00000000000000000000	4.00000000000000000000	4.00000000000000000000	0.00000000000000000000	4.00000000000000000000	4.00000000000000000000	4.00000000000000000000	4.00000000000000000000	4.00000000000000000000	4.00000000000000000000	4.00000000000000000000
118.00000000000000000000	0.00000000000000000000	4138.46142578125000000000	4158.46142578125000000000	4126.66650390625000000000	4153.33300781250000000000	4159.48730468750000000000	4160.51269531250000000000	4162.56396484375000000000	4183.07666015625000000000	4170.25634765625000000000	4192.30761718750000000000	4192.82031250000000000000	4165.12792968750000000000	4209.23046875000000000000	4163.58984375000000000000	3437.00000000000000000000	10247.00000000000000000000	10228.00000000000000000000	0.00000000000000000000	0.00000000000000000000	0.00000000000000000000	598.00000000000000000000	354.00000000000000000000	4.00000000000000000000	4.00000000000000000000	4.00000000000000000000	4.00000000000000000000	4.00000000000000000000	0.00000000000000000000	4.00000000000000000000	4.00000000000000000000	0.00000000000000000000	4.00000000000000000000	4.00000000000000000000	4.00000000000000000000	4.00000000000000000000	4.00000000000000000000	4.00000000000000000000	4.00000000000000000000
119.00000000000000000000	0.00000000000000000000	4143.58984375000000000000	4152.30761718750000000000	4133.84619140625000000000	4149.74365234375000000000	4155.38427734375000000000	4167.17919921875000000000	4173.33300781250000000000	4176.41015625000000000000	4172.30761718750000000000	4187.69238281250000000000	4189.23046875000000000000	4165.12792968750000000000	4198.97412109375000000000	4163.07666015625000000000	1267.00000000000000000000	10248.00000000000000000000	10227.00000000000000000000	0.00000000000000000000	0.00000000000000000000	0.00000000000000000000	598.00000000000000000000	362.00000000000000000000	4.00000000000000000000	4.00000000000000000000	4.00000000000000000000	4.00000000000000000000	4.00000000000000000000	0.00000000000000000000	4.00000000000000000000	4.00000000000000000000	0.00000000000000000000	4.00000000000000000000	4.00000000000000000000	4.00000000000000000000	4.00000000000000000000	4.00000000000000000000	4.00000000000000000000	4.00000000000000000000
120.00000000000000000000	0.00000000000000000000	4136.41015625000000000000	4160.00000000000000000000	4125.64111328125000000000	4150.76904296875000000000	4164.10253906250000000000	4160.00000000000000000000	4165.64111328125000000000	4178.46142578125000000000	4165.64111328125000000000	4191.79492187500000000000	4193.33300781250000000000	4161.53857421875000000000	4205.12792968750000000000	4158.46142578125000000000	3275.00000000000000000000	10248.00000000000000000000	10227.00000000000000000000	0.00000000000000000000	0.00000000000000000000	0.00000000000000000000	598.00000000000000000000	371.00000000000000000000	4.00000000000000000000	4.00000000000000000000	4.00000000000000000000	4.00000000000000000000	4.00000000000000000000	0.00000000000000000000	4.00000000000000000000	4.00000000000000000000	0.00000000000000000000	4.00000000000000000000	4.00000000000000000000	4.00000000000000000000	4.00000000000000000000	4.00000000000000000000	4.00000000000000000000	4.00000000000000000000
121.00000000000000000000	0.00000000000000000000	4144.10253906250000000000	4157.43603515625000000000	4131.79492187500000000000	4148.71777343750000000000	4156.41015625000000000000	4168.71777343750000000000	4170.76904296875000000000	4171.28173828125000000000	4164.61523437500000000000	4178.97412109375000000000	4180.51269531250000000000	4161.02539062500000000000	4197.43603515625000000000	4160.00000000000000000000	1607.00000000000000000000	10246.00000000000000000000	10229.00000000000000000000	0.00000000000000000000	0.00000000000000000000	0.00000000000000000000	598.00000000000000000000	379.00000000000000000000	4.00000000000000000000	4.00000000000000000000	4.00000000000000000000	4.00000000000000000000	4.00000000000000000000	0.00000000000000000000	4.00000000000000000000	4.00000000000000000000	0.00000000000000000000	4.00000000000000000000	4.00000000000000000000	4.00000000000000000000	4.00000000000000000000	4.00000000000000000000	4.00000000000000000000	4.00000000000000000000
122.00000000000000000000	0.00000000000000000000	4136.41015625000000000000	4149.23046875000000000000	4129.23046875000000000000	4146.15380859375000000000	4152.82031250000000000000	4165.64111328125000000000	4165.64111328125000000000	4165.64111328125000000000	4167.17919921875000000000	4168.71777343750000000000	4169.74365234375000000000	4154.35888671875000000000	4182.05126953125000000000	4158.97412109375000000000	3437.00000000000000000000	10246.00000000000000000000	10229.00000000000000000000	0.00000000000000000000	0.00000000000000000000	0.00000000000000000000	598.00000000000000000000	387.00000000000000000000	4.00000000000000000000	4.00000000000000000000	4.00000000000000000000	4.00000000000000000000	4.00000000000000000000	0.00000000000000000000	4.00000000000000000000	4.00000000000000000000	0.00000000000000000000	4.00000000000000000000	4.00000000000000000000	4.00000000000000000000	4.00000000000000000000	4.00000000000000000000	4.00000000000000000000	4.00000000000000000000
123.00000000000000000000	0.00000000000000000000	4126.66650390625000000000	4144.61523437500000000000	4122.56396484375000000000	4141.53857421875000000000	4158.46142578125000000000	4163.07666015625000000000	4161.02539062500000000000	4166.15380859375000000000	4167.17919921875000000000	4170.25634765625000000000	4165.64111328125000000000	4150.76904296875000000000	4173.84619140625000000000	4156.41015625000000000000	1267.00000000000000000000	10246.00000000000000000000	10229.00000000000000000000	0.00000000000000000000	0.00000000000000000000	0.00000000000000000000	598.00000000000000000000	395.00000000000000000000	4.00000000000000000000	4.00000000000000000000	4.00000000000000000000	4.00000000000000000000	4.00000000000000000000	0.00000000000000000000	4.00000000000000000000	4.00000000000000000000	0.00000000000000000000	4.00000000000000000000	4.00000000000000000000	4.00000000000000000000	4.00000000000000000000	4.00000000000000000000	4.00000000000000000000	4.00000000000000000000
124.00000000000000000000	0.00000000000000000000	4138.46142578125000000000	4145.12792968750000000000	4130.76904296875000000000	4140.00000000000000000000	4154.87158203125000000000	4169.74365234375000000000	4169.74365234375000000000	4158.46142578125000000000	4167.69238281250000000000	4163.58984375000000000000	4160.51269531250000000000	4156.92285156250000000000	4170.25634765625000000000	4160.00000000000000000000	3275.00000000000000000000	10246.00000000000000000000	10229.00000000000000000000	0.00000000000000000000	0.00000000000000000000	0.00000000000000000000	598.00000000000000000000	403.00000000000000000000	4.00000000000000000000	4.00000000000000000000	4.00000000000000000000	4.00000000000000000000	4.00000000000000000000	0.00000000000000000000	4.00000000000000000000	4.00000000000000000000	0.00000000000000000000	4.00000000000000000000	4.00000000000000000000	4.00000000000000000000	4.00000000000000000000	4.00000000000000000000	4.00000000000000000000	4.00000000000000000000
125.00000000000000000000	0.00000000000000000000	4133.84619140625000000000	4156.41015625000000000000	4125.12792968750000000000	4150.25634765625000000000	4161.53857421875000000000	4160.51269531250000000000	4162.05126953125000000000	4165.12792968750000000000	4165.64111328125000000000	4168.71777343750000000000	4172.82031250000000000000	4154.87158203125000000000	4183.58984375000000000000	4160.51269531250000000000	1607.00000000000000000000	10247.00000000000000000000	10229.00000000000000000000	0.00000000000000000000	0.00000000000000000000	0.00000000000000000000	598.00000000000000000000	411.00000000000000000000	4.00000000000000000000	4.00000000000000000000	4.00000000000000000000	4.00000000000000000000	4.00000000000000000000	0.00000000000000000000	4.00000000000000000000	4.00000000000000000000	0.00000000000000000000	4.00000000000000000000	4.00000000000000000000	4.00000000000000000000	4.00000000000000000000	4.00000000000000000000	4.00000000000000000000	4.00000000000000000000
126.00000000000000000000	0.00000000000000000000	4135.89746093750000000000	4154.87158203125000000000	4127.69238281250000000000	4145.64111328125000000000	4158.97412109375000000000	4169.74365234375000000000	4167.17919921875000000000	4168.71777343750000000000	4163.58984375000000000000	4172.82031250000000000000	4174.35888671875000000000	4155.38427734375000000000	4183.07666015625000000000	4157.94873046875000000000	3437.00000000000000000000	10247.00000000000000000000	10229.00000000000000000000	0.00000000000000000000	0.00000000000000000000	0.00000000000000000000	598.00000000000000000000	418.00000000000000000000	4.00000000000000000000	4.00000000000000000000	4.00000000000000000000	4.00000000000000000000	4.00000000000000000000	0.00000000000000000000	4.00000000000000000000	4.00000000000000000000	0.00000000000000000000	4.00000000000000000000	4.00000000000000000000	4.00000000000000000000	4.00000000000000000000	4.00000000000000000000	4.00000000000000000000	4.00000000000000000000
127.00000000000000000000	0.00000000000000000000	4139.48730468750000000000	4155.89746093750000000000	4130.76904296875000000000	4148.20507812500000000000	4159.48730468750000000000	4169.23046875000000000000	4169.23046875000000000000	4174.87158203125000000000	4166.15380859375000000000	4180.00000000000000000000	4177.94873046875000000000	4158.46142578125000000000	4187.69238281250000000000	4155.89746093750000000000	50.00000000000000000000	10247.00000000000000000000	10229.00000000000000000000	0.00000000000000000000	0.00000000000000000000	0.00000000000000000000	598.00000000000000000000	425.00000000000000000000	4.00000000000000000000	4.00000000000000000000	4.00000000000000000000	4.00000000000000000000	4.00000000000000000000	0.00000000000000000000	4.00000000000000000000	4.00000000000000000000	0.00000000000000000000	4.00000000000000000000	4.00000000000000000000	4.00000000000000000000	4.00000000000000000000	4.00000000000000000000	4.00000000000000000000	4.00000000000000000000
0.00000000000000000000	0.00000000000000000000	4137.94873046875000000000	4163.07666015625000000000	4129.74365234375000000000	4157.43603515625000000000	4163.07666015625000000000	4164.10253906250000000000	4164.61523437500000000000	4179.48730468750000000000	4166.15380859375000000000	4185.64111328125000000000	4187.17919921875000000000	4162.56396484375000000000	4197.43603515625000000000	4159.48730468750000000000	1907.00000000000000000000	10247.00000000000000000000	10229.00000000000000000000	0.00000000000000000000	0.00000000000000000000	0.00000000000000000000	598.00000000000000000000	434.00000000000000000000	4.00000000000000000000	4.00000000000000000000	4.00000000000000000000	4.00000000000000000000	4.00000000000000000000	0.00000000000000000000	4.00000000000000000000	4.00000000000000000000	0.00000000000000000000	4.00000000000000000000	4.00000000000000000000	4.00000000000000000000	4.00000000000000000000	4.00000000000000000000	4.00000000000000000000	4.00000000000000000000
1.00000000000000000000	0.00000000000000000000	4144.61523437500000000000	4160.00000000000000000000	4140.00000000000000000000	4148.71777343750000000000	4154.87158203125000000000	4172.30761718750000000000	4167.69238281250000000000	4170.76904296875000000000	4163.58984375000000000000	4171.79492187500000000000	4177.94873046875000000000	4161.02539062500000000000	4186.66650390625000000000	4163.07666015625000000000	3279.00000000000000000000	10247.00000000000000000000	10228.00000000000000000000	0.00000000000000000000	0.00000000000000000000	0.00000000000000000000	598.00000000000000000000	442.00000000000000000000	4.00000000000000000000	4.00000000000000000000	4.00000000000000000000	4.00000000000000000000	4.00000000000000000000	0.00000000000000000000	4.00000000000000000000	4.00000000000000000000	0.00000000000000000000	4.00000000000000000000	4.00000000000000000000	4.00000000000000000000	4.00000000000000000000	4.00000000000000000000	4.00000000000000000000	4.00000000000000000000
2.00000000000000000000	0.00000000000000000000	4133.33300781250000000000	4161.02539062500000000000	4132.82031250000000000000	4149.74365234375000000000	4160.51269531250000000000	4161.02539062500000000000	4157.43603515625000000000	4173.33300781250000000000	4163.58984375000000000000	4171.28173828125000000000	4173.84619140625000000000	4154.87158203125000000000	4185.64111328125000000000	4159.48730468750000000000	1721.00000000000000000000	10247.00000000000000000000	10228.00000000000000000000	0.00000000000000000000	0.00000000000000000000	0.00000000000000000000	598.00000000000000000000	450.00000000000000000000	4.00000000000000000000	4.00000000000000000000	4.00000000000000000000	4.00000000000000000000	4.00000000000000000000	0.00000000000000000000	4.00000000000000000000	4.00000000000000000000	0.00000000000000000000	4.00000000000000000000	4.00000000000000000000	4.00000000000000000000	4.00000000000000000000	4.00000000000000000000	4.00000000000000000000	4.00000000000000000000
3.00000000000000000000	0.00000000000000000000	4133.84619140625000000000	4155.89746093750000000000	4133.33300781250000000000	4151.28173828125000000000	4161.02539062500000000000	4163.07666015625000000000	4165.12792968750000000000	4167.17919921875000000000	4166.66650390625000000000	4169.74365234375000000000	4170.25634765625000000000	4162.05126953125000000000	4181.53857421875000000000	4159.48730468750000000000	3268.00000000000000000000	10248.00000000000000000000	10228.00000000000000000000	0.00000000000000000000	0.00000000000000000000	0.00000000000000000000	598.00000000000000000000	459.00000000000000000000	4.00000000000000000000	4.00000000000000000000	4.00000000000000000000	4.00000000000000000000	4.00000000000000000000	0.00000000000000000000	4.00000000000000000000	4.00000000000000000000	0.00000000000000000000	4.00000000000000000000	4.00000000000000000000	4.00000000000000000000	4.00000000000000000000	4.00000000000000000000	4.00000000000000000000	4.00000000000000000000
4.00000000000000000000	0.00000000000000000000	4134.35888671875000000000	4153.33300781250000000000	4132.82031250000000000000	4148.20507812500000000000	4161.02539062500000000000	4164.61523437500000000000	4169.23046875000000000000	4165.12792968750000000000	4166.15380859375000000000	4168.71777343750000000000	4169.23046875000000000000	4162.56396484375000000000	4176.41015625000000000000	4158.97412109375000000000	3541.00000000000000000000	10248.00000000000000000000	10228.00000000000000000000	0.00000000000000000000	0.00000000000000000000	0.00000000000000000000	598.00000000000000000000	467.00000000000000000000	4.00000000000000000000	4.00000000000000000000	4.00000000000000000000	4.00000000000000000000	4.00000000000000000000	0.00000000000000000000	4.00000000000000000000	4.00000000000000000000	0.00000000000000000000	4.00000000000000000000	4.00000000000000000000	4.00000000000000000000	4.00000000000000000000	4.00000000000000000000	4.00000000000000000000	4.00000000000000000000
5.00000000000000000000	0.00000000000000000000	4126.66650390625000000000	4152.82031250000000000000	4123.58984375000000000000	4146.66650390625000000000	4162.05126953125000000000	4162.56396484375000000000	4163.58984375000000000000	4172.82031250000000000000	4164.10253906250000000000	4175.89746093750000000000	4171.28173828125000000000	4154.87158203125000000000	4179.48730468750000000000	4155.89746093750000000000	0.00000000000000000000	10248.00000000000000000000	10227.00000000000000000000	0.00000000000000000000	0.00000000000000000000	0.00000000000000000000	598.00000000000000000000	476.00000000000000000000	4.00000000000000000000	4.00000000000000000000	4.00000000000000000000	4.00000000000000000000	4.00000000000000000000	0.00000000000000000000	4.00000000000000000000	4.00000000000000000000	0.00000000000000000000	4.00000000000000000000	4.00000000000000000000	4.00000000000000000000	4.00000000000000000000	4.00000000000000000000	4.00000000000000000000	4.00000000000000000000
6.00000000000000000000	0.00000000000000000000	4134.87158203125000000000	4145.12792968750000000000	4130.25634765625000000000	4140.00000000000000000000	4149.74365234375000000000	4172.30761718750000000000	4173.33300781250000000000	4163.58984375000000000000	4165.12792968750000000000	4170.25634765625000000000	4167.17919921875000000000	4156.41015625000000000000	4173.84619140625000000000	4154.87158203125000000000	497.00000000000000000000	10248.00000000000000000000	10227.00000000000000000000	0.00000000000000000000	0.00000000000000000000	0.00000000000000000000	598.00000000000000000000	484.00000000000000000000	4.00000000000000000000	4.00000000000000000000	4.00000000000000000000	4.00000000000000000000	4.00000000000000000000	0.00000000000000000000	4.00000000000000000000	4.00000000000000000000	0.00000000000000000000	4.00000000000000000000	4.00000000000000000000	4.00000000000000000000	4.00000000000000000000	4.00000000000000000000	4.00000000000000000000	4.00000000000000000000
7.00000000000000000000	0.00000000000000000000	4135.38427734375000000000	4156.41015625000000000000	4127.17919921875000000000	4149.74365234375000000000	4157.94873046875000000000	4162.05126953125000000000	4167.69238281250000000000	4165.64111328125000000000	4165.12792968750000000000	4177.43603515625000000000	4178.46142578125000000000	4158.46142578125000000000	4181.53857421875000000000	4153.33300781250000000000	3309.00000000000000000000	10249.00000000000000000000	10227.00000000000000000000	0.00000000000000000000	0.00000000000000000000	0.00000000000000000000	598.00000000000000000000	492.00000000000000000000	4.00000000000000000000	4.00000000000000000000	4.00000000000000000000	4.00000000000000000000	4.00000000000000000000	0.00000000000000000000	4.00000000000000000000	4.00000000000000000000	0.00000000000000000000	4.00000000000000000000	4.00000000000000000000	4.00000000000000000000	4.00000000000000000000	4.00000000000000000000	4.00000000000000000000	4.00000000000000000000
8.00000000000000000000	0.00000000000000000000	4141.02539062500000000000	4161.53857421875000000000	4133.84619140625000000000	4154.87158203125000000000	4165.64111328125000000000	4165.12792968750000000000	4164.61523437500000000000	4167.69238281250000000000	4166.15380859375000000000	4179.48730468750000000000	4181.53857421875000000000	4161.53857421875000000000	4186.66650390625000000000	4160.51269531250000000000	0.00000000000000000000	10249.00000000000000000000	10227.00000000000000000000	0.00000000000000000000	0.00000000000000000000	0.00000000000000000000	598.00000000000000000000	501.00000000000000000000	4.00000000000000000000	4.00000000000000000000	4.00000000000000000000	4.00000000000000000000	4.00000000000000000000	0.00000000000000000000	4.00000000000000000000	4.00000000000000000000	0.00000000000000000000	4.00000000000000000000	4.00000000000000000000	4.00000000000000000000	4.00000000000000000000	4.00000000000000000000	4.00000000000000000000	4.00000000000000000000
9.00000000000000000000	0.00000000000000000000	4142.56396484375000000000	4156.92285156250000000000	4135.89746093750000000000	4147.17919921875000000000	4164.10253906250000000000	4167.69238281250000000000	4162.56396484375000000000	4164.10253906250000000000	4166.66650390625000000000	4168.71777343750000000000	4174.35888671875000000000	4161.53857421875000000000	4183.58984375000000000000	4165.64111328125000000000	3533.00000000000000000000	10249.00000000000000000000	10227.00000000000000000000	0.00000000000000000000	0.00000000000000000000	0.00000000000000000000	598.00000000000000000000	509.00000000000000000000	4.00000000000000000000	4.00000000000000000000	4.00000000000000000000	4.00000000000000000000	4.00000000000000000000	0.00000000000000000000	4.00000000000000000000	4.00000000000000000000	0.00000000000000000000	4.00000000000000000000	4.00000000000000000000	4.00000000000000000000	4.00000000000000000000	4.00000000000000000000	4.00000000000000000000	4.00000000000000000000
10.00000000000000000000	0.00000000000000000000	4134.35888671875000000000	4160.51269531250000000000	4128.71777343750000000000	4148.20507812500000000000	4164.61523437500000000000	4157.94873046875000000000	4159.48730468750000000000	4169.74365234375000000000	4167.17919921875000000000	4172.82031250000000000000	4178.46142578125000000000	4160.51269531250000000000	4184.61523437500000000000	4161.02539062500000000000	3425.00000000000000000000	10249.00000000000000000000	10227.00000000000000000000	0.00000000000000000000	0.00000000000000000000	0.00000000000000000000	598.00000000000000000000	518.00000000000000000000	4.00000000000000000000	4.00000000000000000000	4.00000000000000000000	4.00000000000000000000	4.00000000000000000000	0.00000000000000000000	4.00000000000000000000	4.00000000000000000000	0.00000000000000000000	4.00000000000000000000	4.00000000000000000000	4.00000000000000000000	4.00000000000000000000	4.00000000000000000000	4.00000000000000000000	4.00000000000000000000
11.00000000000000000000	0.00000000000000000000	4144.10253906250000000000	4156.92285156250000000000	4141.02539062500000000000	4147.17919921875000000000	4154.35888671875000000000	4165.64111328125000000000	4170.25634765625000000000	4166.66650390625000000000	4166.15380859375000000000	4172.30761718750000000000	4175.38427734375000000000	4166.15380859375000000000	4176.92285156250000000000	4158.46142578125000000000	1277.00000000000000000000	10249.00000000000000000000	10228.00000000000000000000	0.00000000000000000000	0.00000000000000000000	0.00000000000000000000	598.00000000000000000000	526.00000000000000000000	4.00000000000000000000	4.00000000000000000000	4.00000000000000000000	4.00000000000000000000	4.00000000000000000000	0.00000000000000000000	4.00000000000000000000	4.00000000000000000000	0.00000000000000000000	4.00000000000000000000	4.00000000000000000000	4.00000000000000000000	4.00000000000000000000	4.00000000000000000000	4.00000000000000000000	4.00000000000000000000
12.00000000000000000000	0.00000000000000000000	4139.48730468750000000000	4158.97412109375000000000	4133.84619140625000000000	4152.30761718750000000000	4160.51269531250000000000	4159.48730468750000000000	4165.12792968750000000000	4170.76904296875000000000	4167.17919921875000000000	4175.89746093750000000000	4176.41015625000000000000	4163.07666015625000000000	4181.53857421875000000000	4156.92285156250000000000	3281.00000000000000000000	10249.00000000000000000000	10228.00000000000000000000	0.00000000000000000000	0.00000000000000000000	0.00000000000000000000	598.00000000000000000000	534.00000000000000000000	4.00000000000000000000	4.00000000000000000000	4.00000000000000000000	4.00000000000000000000	4.00000000000000000000	0.00000000000000000000	4.00000000000000000000	4.00000000000000000000	0.00000000000000000000	4.00000000000000000000	4.00000000000000000000	4.00000000000000000000	4.00000000000000000000	4.00000000000000000000	4.00000000000000000000	4.00000000000000000000
13.00000000000000000000	0.00000000000000000000	4136.92285156250000000000	4157.94873046875000000000	4130.25634765625000000000	4148.71777343750000000000	4161.02539062500000000000	4163.58984375000000000000	4168.71777343750000000000	4171.28173828125000000000	4171.79492187500000000000	4169.74365234375000000000	4172.82031250000000000000	4161.02539062500000000000	4178.97412109375000000000	4156.41015625000000000000	1612.00000000000000000000	10249.00000000000000000000	10227.00000000000000000000	0.00000000000000000000	0.00000000000000000000	0.00000000000000000000	598.00000000000000000000	543.00000000000000000000	4.00000000000000000000	4.00000000000000000000	4.00000000000000000000	4.00000000000000000000	4.00000000000000000000	0.00000000000000000000	4.00000000000000000000	4.00000000000000000000	0.00000000000000000000	4.00000000000000000000	4.00000000000000000000	4.00000000000000000000	4.00000000000000000000	4.00000000000000000000	4.00000000000000000000	4.00000000000000000000
14.00000000000000000000	0.00000000000000000000	4140.51269531250000000000	4149.74365234375000000000	4135.89746093750000000000	4141.02539062500000000000	4151.79492187500000000000	4169.74365234375000000000	4170.76904296875000000000	4165.12792968750000000000	4168.71777343750000000000	4163.07666015625000000000	4167.69238281250000000000	4162.05126953125000000000	4168.71777343750000000000	4153.33300781250000000000	3425.00000000000000000000	10249.00000000000000000000	10227.00000000000000000000	0.00000000000000000000	0.00000000000000000000	0.00000000000000000000	598.00000000000000000000	551.00000000000000000000	4.00000000000000000000	4.00000000000000000000	4.00000000000000000000	4.00000000000000000000	4.00000000000000000000	0.00000000000000000000	4.00000000000000000000	4.00000000000000000000	0.00000000000000000000	4.00000000000000000000	4.00000000000000000000	4.00000000000000000000	4.00000000000000000000	4.00000000000000000000	4.00000000000000000000	4.00000000000000000000
15.00000000000000000000	0.00000000000000000000	4131.79492187500000000000	4149.74365234375000000000	4130.76904296875000000000	4144.61523437500000000000	4160.51269531250000000000	4163.07666015625000000000	4158.46142578125000000000	4169.74365234375000000000	4167.17919921875000000000	4173.33300781250000000000	4172.82031250000000000000	4157.43603515625000000000	4175.89746093750000000000	4153.84619140625000000000	1277.00000000000000000000	10250.00000000000000000000	10227.00000000000000000000	0.00000000000000000000	0.00000000000000000000	0.00000000000000000000	598.00000000000000000000	559.00000000000000000000	4.00000000000000000000	4.00000000000000000000	4.00000000000000000000	4.00000000000000000000	4.00000000000000000000	0.00000000000000000000	4.00000000000000000000	4.00000000000000000000	0.00000000000000000000	4.00000000000000000000	4.00000000000000000000	4.00000000000000000000	4.00000000000000000000	4.00000000000000000000	4.00000000000000000000	4.00000000000000000000
16.00000000000000000000	0.00000000000000000000	4140.51269531250000000000	4148.20507812500000000000	4138.46142578125000000000	4141.53857421875000000000	4158.97412109375000000000	4169.74365234375000000000	4168.20507812500000000000	4167.17919921875000000000	4171.28173828125000000000	4168.71777343750000000000	4167.17919921875000000000	4160.00000000000000000000	4175.89746093750000000000	4162.56396484375000000000	0.00000000000000000000	10250.00000000000000000000	10227.00000000000000000000	0.00000000000000000000	0.00000000000000000000	0.00000000000000000000	598.00000000000000000000	568.00000000000000000000	4.00000000000000000000	4.00000000000000000000	4.00000000000000000000	4.00000000000000000000	4.00000000000000000000	0.00000000000000000000	4.00000000000000000000	4.00000000000000000000	0.00000000000000000000	4.00000000000000000000	4.00000000000000000000	4.00000000000000000000	4.00000000000000000000	4.00000000000000000000	4.00000000000000000000	4.00000000000000000000
17.00000000000000000000	0.00000000000000000000	4141.02539062500000000000	4155.38427734375000000000	4135.89746093750000000000	4144.10253906250000000000	4157.94873046875000000000	4160.00000000000000000000	4166.15380859375000000000	4171.28173828125000000000	4168.71777343750000000000	4174.87158203125000000000	4172.82031250000000000000	4162.05126953125000000000	4179.48730468750000000000	4164.10253906250000000000	0.00000000000000000000	10249.00000000000000000000	10228.00000000000000000000	0.00000000000000000000	0.00000000000000000000	0.00000000000000000000	598.00000000000000000000	576.00000000000000000000	4.00000000000000000000	4.00000000000000000000	4.00000000000000000000	4.00000000000000000000	4.00000000000000000000	0.00000000000000000000	4.00000000000000000000	4.00000000000000000000	0.00000000000000000000	4.00000000000000000000	4.00000000000000000000	4.00000000000000000000	4.00000000000000000000	4.00000000000000000000	4.00000000000000000000	4.00000000000000000000
18.00000000000000000000	0.00000000000000000000	4137.43603515625000000000	4155.89746093750000000000	4135.89746093750000000000	4144.10253906250000000000	4157.94873046875000000000	4161.02539062500000000000	4164.10253906250000000000	4170.25634765625000000000	4167.69238281250000000000	4182.56396484375000000000	4178.46142578125000000000	4165.12792968750000000000	4180.00000000000000000000	4163.07666015625000000000	0.00000000000000000000	10249.00000000000000000000	10228.00000000000000000000	0.00000000000000000000	0.00000000000000000000	0.00000000000000000000	598.00000000000000000000	585.00000000000000000000	4.00000000000000000000	4.00000000000000000000	4.00000000000000000000	4.00000000000000000000	4.00000000000000000000	0.00000000000000000000	4.00000000000000000000	4.00000000000000000000	0.00000000000000000000	4.00000000000000000000	4.00000000000000000000	4.00000000000000000000	4.00000000000000000000	4.00000000000000000000	4.00000000000000000000	4.00000000000000000000
19.00000000000000000000	0.00000000000000000000	4138.97412109375000000000	4151.79492187500000000000	4142.05126953125000000000	4142.56396484375000000000	4156.41015625000000000000	4169.74365234375000000000	4167.69238281250000000000	4161.53857421875000000000	4172.82031250000000000000	4173.33300781250000000000	4173.33300781250000000000	4164.61523437500000000000	4174.35888671875000000000	4161.02539062500000000000	0.00000000000000000000	10249.00000000000000000000	10229.00000000000000000000	0.00000000000000000000	0.00000000000000000000	0.00000000000000000000	598.00000000000000000000	593.00000000000000000000	4.00000000000000000000	4.00000000000000000000	4.00000000000000000000	4.00000000000000000000	4.00000000000000000000	0.00000000000000000000	4.00000000000000000000	4.00000000000000000000	0.00000000000000000000	4.00000000000000000000	4.00000000000000000000	4.00000000000000000000	4.00000000000000000000	4.00000000000000000000	4.00000000000000000000	4.00000000000000000000
20.00000000000000000000	0.00000000000000000000	4128.71777343750000000000	4156.92285156250000000000	4134.87158203125000000000	4149.74365234375000000000	4165.64111328125000000000	4162.56396484375000000000	4161.53857421875000000000	4166.66650390625000000000	4169.74365234375000000000	4174.35888671875000000000	4176.92285156250000000000	4155.38427734375000000000	4178.46142578125000000000	4154.35888671875000000000	0.00000000000000000000	10249.00000000000000000000	10229.00000000000000000000	0.00000000000000000000	0.00000000000000000000	0.00000000000000000000	598.00000000000000000000	601.00000000000000000000	4.00000000000000000000	4.00000000000000000000	4.00000000000000000000	4.00000000000000000000	4.00000000000000000000	0.00000000000000000000	4.00000000000000000000	4.00000000000000000000	0.00000000000000000000	4.00000000000000000000	4.00000000000000000000	4.00000000000000000000	4.00000000000000000000	4.00000000000000000000	4.00000000000000000000	4.00000000000000000000
21.00000000000000000000	0.00000000000000000000	4133.33300781250000000000	4152.82031250000000000000	4144.10253906250000000000	4145.12792968750000000000	4158.97412109375000000000	4170.76904296875000000000	4168.71777343750000000000	4159.48730468750000000000	4164.10253906250000000000	4169.74365234375000000000	4167.17919921875000000000	4156.92285156250000000000	4168.71777343750000000000	4156.92285156250000000000	0.00000000000000000000	10246.00000000000000000000	10229.00000000000000000000	0.00000000000000000000	0.00000000000000000000	0.00000000000000000000	598.00000000000000000000	610.00000000000000000000	4.00000000000000000000	4.00000000000000000000	4.00000000000000000000	4.00000000000000000000	4.00000000000000000000	0.00000000000000000000	4.00000000000000000000	4.00000000000000000000	0.00000000000000000000	4.00000000000000000000	4.00000000000000000000	4.00000000000000000000	4.00000000000000000000	4.00000000000000000000	4.00000000000000000000	4.00000000000000000000
22.00000000000000000000	0.00000000000000000000	4133.84619140625000000000	4156.92285156250000000000	4145.64111328125000000000	4146.66650390625000000000	4159.48730468750000000000	4165.12792968750000000000	4162.05126953125000000000	4156.92285156250000000000	4164.10253906250000000000	4172.30761718750000000000	4167.17919921875000000000	4161.02539062500000000000	4172.82031250000000000000	4163.58984375000000000000	0.00000000000000000000	10246.00000000000000000000	10229.00000000000000000000	0.00000000000000000000	0.00000000000000000000	0.00000000000000000000	598.00000000000000000000	618.00000000000000000000	4.00000000000000000000	4.00000000000000000000	4.00000000000000000000	4.00000000000000000000	4.00000000000000000000	0.00000000000000000000	4.00000000000000000000	4.00000000000000000000	0.00000000000000000000	4.00000000000000000000	4.00000000000000000000	4.00000000000000000000	4.00000000000000000000	4.00000000000000000000	4.00000000000000000000	4.00000000000000000000
23.00000000000000000000	0.00000000000000000000	4137.43603515625000000000	4163.58984375000000000000	4147.17919921875000000000	4153.84619140625000000000	4169.23046875000000000000	4162.56396484375000000000	4158.46142578125000000000	4166.15380859375000000000	4166.15380859375000000000	4180.00000000000000000000	4180.51269531250000000000	4166.15380859375000000000	4186.66650390625000000000	4168.71777343750000000000	0.00000000000000000000	10248.00000000000000000000	10229.00000000000000000000	0.00000000000000000000	0.00000000000000000000	0.00000000000000000000	598.00000000000000000000	626.00000000000000000000	4.00000000000000000000	4.00000000000000000000	4.00000000000000000000	4.00000000000000000000	4.00000000000000000000	0.00000000000000000000	4.00000000000000000000	4.00000000000000000000	0.00000000000000000000	4.00000000000000000000	4.00000000000000000000	4.00000000000000000000	4.00000000000000000000	4.00000000000000000000	4.00000000000000000000	4.00000000000000000000
24.00000000000000000000	0.00000000000000000000	4143.07666015625000000000	4161.02539062500000000000	4154.87158203125000000000	4152.82031250000000000000	4169.23046875000000000000	4166.66650390625000000000	4166.15380859375000000000	4164.61523437500000000000	4168.20507812500000000000	4179.48730468750000000000	4178.46142578125000000000	4171.79492187500000000000	4183.07666015625000000000	4168.71777343750000000000	0.00000000000000000000	10248.00000000000000000000	10229.00000000000000000000	0.00000000000000000000	0.00000000000000000000	0.00000000000000000000	598.00000000000000000000	633.00000000000000000000	4.00000000000000000000	4.00000000000000000000	4.00000000000000000000	4.00000000000000000000	4.00000000000000000000	0.00000000000000000000	4.00000000000000000000	4.00000000000000000000	0.00000000000000000000	4.00000000000000000000	4.00000000000000000000	4.00000000000000000000	4.00000000000000000000	4.00000000000000000000	4.00000000000000000000	4.00000000000000000000
25.00000000000000000000	0.00000000000000000000	4133.33300781250000000000	4166.15380859375000000000	4143.58984375000000000000	4156.92285156250000000000	4171.28173828125000000000	4155.89746093750000000000	4161.53857421875000000000	4165.12792968750000000000	4166.15380859375000000000	4186.15380859375000000000	4175.89746093750000000000	4167.69238281250000000000	4183.58984375000000000000	4164.61523437500000000000	0.00000000000000000000	10245.00000000000000000000	10230.00000000000000000000	0.00000000000000000000	0.00000000000000000000	0.00000000000000000000	598.00000000000000000000	640.00000000000000000000	4.00000000000000000000	4.00000000000000000000	4.00000000000000000000	4.00000000000000000000	4.00000000000000000000	0.00000000000000000000	4.00000000000000000000	4.00000000000000000000	0.00000000000000000000	4.00000000000000000000	4.00000000000000000000	4.00000000000000000000	4.00000000000000000000	4.00000000000000000000	4.00000000000000000000	4.00000000000000000000
26.00000000000000000000	0.00000000000000000000	4141.53857421875000000000	4163.07666015625000000000	4149.23046875000000000000	4152.82031250000000000000	4163.07666015625000000000	4166.66650390625000000000	4168.71777343750000000000	4162.05126953125000000000	4166.66650390625000000000	4180.51269531250000000000	4173.84619140625000000000	4167.17919921875000000000	4176.92285156250000000000	4166.66650390625000000000	0.00000000000000000000	10245.00000000000000000000	10230.00000000000000000000	0.00000000000000000000	0.00000000000000000000	0.00000000000000000000	598.00000000000000000000	648.00000000000000000000	4.00000000000000000000	4.00000000000000000000	4.00000000000000000000	4.00000000000000000000	4.00000000000000000000	0.00000000000000000000	4.00000000000000000000	4.00000000000000000000	0.00000000000000000000	4.00000000000000000000	4.00000000000000000000	4.00000000000000000000	4.00000000000000000000	4.00000000000000000000	4.00000000000000000000	4.00000000000000000000
27.00000000000000000000	0.00000000000000000000	4140.51269531250000000000	4161.02539062500000000000	4148.71777343750000000000	4147.69238281250000000000	4162.05126953125000000000	4166.66650390625000000000	4166.15380859375000000000	4166.66650390625000000000	4168.71777343750000000000	4176.92285156250000000000	4177.43603515625000000000	4166.15380859375000000000	4175.89746093750000000000	4164.61523437500000000000	0.00000000000000000000	10246.00000000000000000000	10231.00000000000000000000	0.00000000000000000000	0.00000000000000000000	0.00000000000000000000	598.00000000000000000000	655.00000000000000000000	4.00000000000000000000	4.00000000000000000000	4.00000000000000000000	4.00000000000000000000	4.00000000000000000000	0.00000000000000000000	4.00000000000000000000	4.00000000000000000000	0.00000000000000000000	4.00000000000000000000	4.00000000000000000000	4.00000000000000000000	4.00000000000000000000	4.00000000000000000000	4.00000000000000000000	4.00000000000000000000
28.00000000000000000000	0.00000000000000000000	4131.28173828125000000000	4159.48730468750000000000	4143.07666015625000000000	4145.12792968750000000000	4163.07666015625000000000	4162.56396484375000000000	4164.61523437500000000000	4166.66650390625000000000	4165.64111328125000000000	4175.89746093750000000000	4174.87158203125000000000	4163.07666015625000000000	4177.43603515625000000000	4161.53857421875000000000	0.00000000000000000000	10246.00000000000000000000	10231.00000000000000000000	0.00000000000000000000	0.00000000000000000000	0.00000000000000000000	598.00000000000000000000	663.00000000000000000000	4.00000000000000000000	4.00000000000000000000	4.00000000000000000000	4.00000000000000000000	4.00000000000000000000	0.00000000000000000000	4.00000000000000000000	4.00000000000000000000	0.00000000000000000000	4.00000000000000000000	4.00000000000000000000	4.00000000000000000000	4.00000000000000000000	4.00000000000000000000	4.00000000000000000000	4.00000000000000000000
29.00000000000000000000	0.00000000000000000000	4140.51269531250000000000	4155.89746093750000000000	4155.89746093750000000000	4142.05126953125000000000	4156.41015625000000000000	4167.69238281250000000000	4170.25634765625000000000	4155.89746093750000000000	4165.12792968750000000000	4166.15380859375000000000	4165.64111328125000000000	4162.56396484375000000000	4172.82031250000000000000	4165.64111328125000000000	0.00000000000000000000	10245.00000000000000000000	10231.00000000000000000000	0.00000000000000000000	0.00000000000000000000	0.00000000000000000000	598.00000000000000000000	670.00000000000000000000	4.00000000000000000000	4.00000000000000000000	4.00000000000000000000	4.00000000000000000000	4.00000000000000000000	0.00000000000000000000	4.00000000000000000000	4.00000000000000000000	0.00000000000000000000	4.00000000000000000000	4.00000000000000000000	4.00000000000000000000	4.00000000000000000000	4.00000000000000000000	4.00000000000000000000	4.00000000000000000000
30.00000000000000000000	0.00000000000000000000	4138.46142578125000000000	4164.10253906250000000000	4153.84619140625000000000	4148.20507812500000000000	4170.76904296875000000000	4157.43603515625000000000	4159.48730468750000000000	4163.07666015625000000000	4168.20507812500000000000	4180.00000000000000000000	4175.89746093750000000000	4161.53857421875000000000	4180.00000000000000000000	4167.69238281250000000000	0.00000000000000000000	10245.00000000000000000000	10231.00000000000000000000	0.00000000000000000000	0.00000000000000000000	0.00000000000000000000	598.00000000000000000000	677.00000000000000000000	4.00000000000000000000	4.00000000000000000000	4.00000000000000000000	4.00000000000000000000	4.00000000000000000000	0.00000000000000000000	4.00000000000000000000	4.00000000000000000000	0.00000000000000000000	4.00000000000000000000	4.00000000000000000000	4.00000000000000000000	4.00000000000000000000	4.00000000000000000000	4.00000000000000000000	4.00000000000000000000
31.00000000000000000000	0.00000000000000000000	4139.48730468750000000000	4162.05126953125000000000	4152.82031250000000000000	4144.10253906250000000000	4169.74365234375000000000	4163.07666015625000000000	4165.64111328125000000000	4167.69238281250000000000	4167.69238281250000000000	4185.12792968750000000000	4174.87158203125000000000	4168.71777343750000000000	4174.87158203125000000000	4170.25634765625000000000	0.00000000000000000000	10246.00000000000000000000	10231.00000000000000000000	0.00000000000000000000	0.00000000000000000000	0.00000000000000000000	598.00000000000000000000	685.00000000000000000000	4.00000000000000000000	4.00000000000000000000	4.00000000000000000000	4.00000000000000000000	4.00000000000000000000	0.00000000000000000000	4.00000000000000000000	4.00000000000000000000	0.00000000000000000000	4.00000000000000000000	4.00000000000000000000	4.00000000000000000000	4.00000000000000000000	4.00000000000000000000	4.00000000000000000000	4.00000000000000000000
32.00000000000000000000	0.00000000000000000000	4133.84619140625000000000	4158.46142578125000000000	4148.20507812500000000000	4141.02539062500000000000	4161.02539062500000000000	4161.02539062500000000000	4166.15380859375000000000	4170.76904296875000000000	4166.15380859375000000000	4176.92285156250000000000	4171.79492187500000000000	4169.74365234375000000000	4171.28173828125000000000	4169.74365234375000000000	0.00000000000000000000	10246.00000000000000000000	10231.00000000000000000000	0.00000000000000000000	0.00000000000000000000	0.00000000000000000000	598.00000000000000000000	692.00000000000000000000	4.00000000000000000000	4.00000000000000000000	4.00000000000000000000	4.00000000000000000000	4.00000000000000000000	0.00000000000000000000	4.00000000000000000000	4.00000000000000000000	0.00000000000000000000	4.00000000000000000000	4.00000000000000000000	4.00000000000000000000	4.00000000000000000000	4.00000000000000000000	4.00000000000000000000	4.00000000000000000000
33.00000000000000000000	0.00000000000000000000	4130.25634765625000000000	4163.07666015625000000000	4146.66650390625000000000	4144.61523437500000000000	4163.07666015625000000000	4158.97412109375000000000	4162.05126953125000000000	4175.89746093750000000000	4170.76904296875000000000	4175.38427734375000000000	4178.46142578125000000000	4165.64111328125000000000	4178.97412109375000000000	4167.69238281250000000000	0.00000000000000000000	10247.00000000000000000000	10230.00000000000000000000	0.00000000000000000000	0.00000000000000000000	0.00000000000000000000	598.00000000000000000000	699.00000000000000000000	4.00000000000000000000	4.00000000000000000000	4.00000000000000000000	4.00000000000000000000	4.00000000000000000000	0.00000000000000000000	4.00000000000000000000	4.00000000000000000000	0.00000000000000000000	4.00000000000000000000	4.00000000000000000000	4.00000000000000000000	4.00000000000000000000	4.00000000000000000000	4.00000000000000000000	4.00000000000000000000
34.00000000000000000000	0.00000000000000000000	4141.02539062500000000000	4160.00000000000000000000	4156.41015625000000000000	4140.00000000000000000000	4157.94873046875000000000	4173.33300781250000000000	4173.33300781250000000000	4170.25634765625000000000	4170.76904296875000000000	4169.74365234375000000000	4171.79492187500000000000	4168.71777343750000000000	4175.38427734375000000000	4165.64111328125000000000	0.00000000000000000000	10247.00000000000000000000	10230.00000000000000000000	0.00000000000000000000	0.00000000000000000000	0.00000000000000000000	598.00000000000000000000	707.00000000000000000000	4.00000000000000000000	4.00000000000000000000	4.00000000000000000000	4.00000000000000000000	4.00000000000000000000	0.00000000000000000000	4.00000000000000000000	4.00000000000000000000	0.00000000000000000000	4.00000000000000000000	4.00000000000000000000	4.00000000000000000000	4.00000000000000000000	4.00000000000000000000	4.00000000000000000000	4.00000000000000000000
35.00000000000000000000	0.00000000000000000000	4132.82031250000000000000	4164.10253906250000000000	4149.74365234375000000000	4144.10253906250000000000	4164.61523437500000000000	4165.64111328125000000000	4167.69238281250000000000	4178.97412109375000000000	4166.66650390625000000000	4179.48730468750000000000	4177.43603515625000000000	4170.25634765625000000000	4180.00000000000000000000	4162.05126953125000000000	0.00000000000000000000	10248.00000000000000000000	10228.00000000000000000000	0.00000000000000000000	0.00000000000000000000	0.00000000000000000000	598.00000000000000000000	714.00000000000000000000	4.00000000000000000000	4.00000000000000000000	4.00000000000000000000	4.00000000000000000000	4.00000000000000000000	0.00000000000000000000	4.00000000000000000000	4.00000000000000000000	0.00000000000000000000	4.00000000000000000000	4.00000000000000000000	4.00000000000000000000	4.00000000000000000000	4.00000000000000000000	4.00000000000000000000	4.00000000000000000000
36.00000000000000000000	0.00000000000000000000	4140.51269531250000000000	4166.15380859375000000000	4158.97412109375000000000	4147.69238281250000000000	4166.66650390625000000000	4165.64111328125000000000	4166.66650390625000000000	4181.53857421875000000000	4168.20507812500000000000	4185.64111328125000000000	4183.07666015625000000000	4172.30761718750000000000	4180.51269531250000000000	4169.74365234375000000000	0.00000000000000000000	10248.00000000000000000000	10228.00000000000000000000	0.00000000000000000000	0.00000000000000000000	0.00000000000000000000	598.00000000000000000000	722.00000000000000000000	4.00000000000000000000	4.00000000000000000000	4.00000000000000000000	4.00000000000000000000	4.00000000000000000000	0.00000000000000000000	4.00000000000000000000	4.00000000000000000000	0.00000000000000000000	4.00000000000000000000	4.00000000000000000000	4.00000000000000000000	4.00000000000000000000	4.00000000000000000000	4.00000000000000000000	4.00000000000000000000
37.00000000000000000000	0.00000000000000000000	4147.17919921875000000000	4165.64111328125000000000	4162.56396484375000000000	4147.17919921875000000000	4163.58984375000000000000	4163.58984375000000000000	4162.56396484375000000000	4174.87158203125000000000	4168.71777343750000000000	4187.69238281250000000000	4180.00000000000000000000	4172.82031250000000000000	4180.00000000000000000000	4174.35888671875000000000	0.00000000000000000000	10248.00000000000000000000	10228.00000000000000000000	0.00000000000000000000	0.00000000000000000000	0.00000000000000000000	598.00000000000000000000	729.00000000000000000000	4.00000000000000000000	4.00000000000000000000	4.00000000000000000000	4.00000000000000000000	4.00000000000000000000	0.00000000000000000000	4.00000000000000000000	4.00000000000000000000	0.00000000000000000000	4.00000000000000000000	4.00000000000000000000	4.00000000000000000000	4.00000000000000000000	4.00000000000000000000	4.00000000000000000000	4.00000000000000000000
38.00000000000000000000	0.00000000000000000000	4135.38427734375000000000	4166.15380859375000000000	4149.74365234375000000000	4145.64111328125000000000	4164.61523437500000000000	4158.97412109375000000000	4158.97412109375000000000	4172.30761718750000000000	4165.64111328125000000000	4190.76904296875000000000	4178.46142578125000000000	4170.25634765625000000000	4184.61523437500000000000	4172.30761718750000000000	0.00000000000000000000	10248.00000000000000000000	10228.00000000000000000000	0.00000000000000000000	0.00000000000000000000	0.00000000000000000000	598.00000000000000000000	736.00000000000000000000	4.00000000000000000000	4.00000000000000000000	4.00000000000000000000	4.00000000000000000000	4.00000000000000000000	0.00000000000000000000	4.00000000000000000000	4.00000000000000000000	0.00000000000000000000	4.00000000000000000000	4.00000000000000000000	4.00000000000000000000	4.00000000000000000000	4.00000000000000000000	4.00000000000000000000	4.00000000000000000000
39.00000000000000000000	0.00000000000000000000	4141.53857421875000000000	4159.48730468750000000000	4154.87158203125000000000	4134.87158203125000000000	4158.97412109375000000000	4167.17919921875000000000	4170.25634765625000000000	4162.05126953125000000000	4164.10253906250000000000	4175.89746093750000000000	4172.30761718750000000000	4171.28173828125000000000	4172.82031250000000000000	4170.25634765625000000000	0.00000000000000000000	10249.00000000000000000000	10228.00000000000000000000	0.00000000000000000000	0.00000000000000000000	0.00000000000000000000	598.00000000000000000000	744.00000000000000000000	4.00000000000000000000	4.00000000000000000000	4.00000000000000000000	4.00000000000000000000	4.00000000000000000000	0.00000000000000000000	4.00000000000000000000	4.00000000000000000000	0.00000000000000000000	4.00000000000000000000	4.00000000000000000000	4.00000000000000000000	4.00000000000000000000	4.00000000000000000000	4.00000000000000000000	4.00000000000000000000
40.00000000000000000000	0.00000000000000000000	4137.94873046875000000000	4164.10253906250000000000	4150.76904296875000000000	4138.97412109375000000000	4164.61523437500000000000	4156.41015625000000000000	4161.02539062500000000000	4164.10253906250000000000	4165.64111328125000000000	4174.35888671875000000000	4175.89746093750000000000	4168.20507812500000000000	4172.82031250000000000000	4164.10253906250000000000	0.00000000000000000000	10249.00000000000000000000	10228.00000000000000000000	0.00000000000000000000	0.00000000000000000000	0.00000000000000000000	598.00000000000000000000	751.00000000000000000000	4.00000000000000000000	4.00000000000000000000	4.00000000000000000000	4.00000000000000000000	4.00000000000000000000	0.00000000000000000000	4.00000000000000000000	4.00000000000000000000	0.00000000000000000000	4.00000000000000000000	4.00000000000000000000	4.00000000000000000000	4.00000000000000000000	4.00000000000000000000	4.00000000000000000000	4.00000000000000000000
41.00000000000000000000	0.00000000000000000000	4136.41015625000000000000	4163.58984375000000000000	4151.28173828125000000000	4141.02539062500000000000	4163.07666015625000000000	4163.58984375000000000000	4164.10253906250000000000	4163.58984375000000000000	4169.23046875000000000000	4172.30761718750000000000	4167.17919921875000000000	4170.76904296875000000000	4170.25634765625000000000	4163.58984375000000000000	0.00000000000000000000	10249.00000000000000000000	10227.00000000000000000000	0.00000000000000000000	0.00000000000000000000	0.00000000000000000000	598.00000000000000000000	760.00000000000000000000	4.00000000000000000000	4.00000000000000000000	4.00000000000000000000	4.00000000000000000000	4.00000000000000000000	0.00000000000000000000	4.00000000000000000000	4.00000000000000000000	0.00000000000000000000	4.00000000000000000000	4.00000000000000000000	4.00000000000000000000	4.00000000000000000000	4.00000000000000000000	4.00000000000000000000	4.00000000000000000000
47.00000000000000000000	0.00000000000000000000	4139.48730468750000000000	4165.64111328125000000000	4163.58984375000000000000	4141.02539062500000000000	4155.89746093750000000000	4166.66650390625000000000	4168.20507812500000000000	4158.46142578125000000000	4168.20507812500000000000	4168.71777343750000000000	4174.35888671875000000000	4176.92285156250000000000	4169.74365234375000000000	4173.84619140625000000000	0.00000000000000000000	10247.00000000000000000000	10227.00000000000000000000	0.00000000000000000000	0.00000000000000000000	0.00000000000000000000	598.00000000000000000000	768.00000000000000000000	4.00000000000000000000	4.00000000000000000000	4.00000000000000000000	4.00000000000000000000	4.00000000000000000000	0.00000000000000000000	4.00000000000000000000	4.00000000000000000000	0.00000000000000000000	4.00000000000000000000	4.00000000000000000000	4.00000000000000000000	4.00000000000000000000	4.00000000000000000000	4.00000000000000000000	4.00000000000000000000
48.00000000000000000000	0.00000000000000000000	4128.71777343750000000000	4167.17919921875000000000	4151.79492187500000000000	4143.58984375000000000000	4163.58984375000000000000	4158.46142578125000000000	4161.02539062500000000000	4164.10253906250000000000	4168.20507812500000000000	4173.84619140625000000000	4174.35888671875000000000	4169.74365234375000000000	4171.28173828125000000000	4171.79492187500000000000	0.00000000000000000000	10247.00000000000000000000	10227.00000000000000000000	0.00000000000000000000	0.00000000000000000000	0.00000000000000000000	598.00000000000000000000	776.00000000000000000000	4.00000000000000000000	4.00000000000000000000	4.00000000000000000000	4.00000000000000000000	4.00000000000000000000	0.00000000000000000000	4.00000000000000000000	4.00000000000000000000	0.00000000000000000000	4.00000000000000000000	4.00000000000000000000	4.00000000000000000000	4.00000000000000000000	4.00000000000000000000	4.00000000000000000000	4.00000000000000000000
49.00000000000000000000	0.00000000000000000000	4133.84619140625000000000	4160.00000000000000000000	4156.41015625000000000000	4135.38427734375000000000	4163.07666015625000000000	4168.20507812500000000000	4168.71777343750000000000	4151.28173828125000000000	4167.69238281250000000000	4171.28173828125000000000	4166.15380859375000000000	4167.69238281250000000000	4161.02539062500000000000	4171.79492187500000000000	0.00000000000000000000	10247.00000000000000000000	10227.00000000000000000000	0.00000000000000000000	0.00000000000000000000	0.00000000000000000000	598.00000000000000000000	785.00000000000000000000	4.00000000000000000000	4.00000000000000000000	4.00000000000000000000	4.00000000000000000000	4.00000000000000000000	0.00000000000000000000	4.00000000000000000000	4.00000000000000000000	0.00000000000000000000	4.00000000000000000000	4.00000000000000000000	4.00000000000000000000	4.00000000000000000000	4.00000000000000000000	4.00000000000000000000	4.00000000000000000000
50.00000000000000000000	0.00000000000000000000	4133.84619140625000000000	4165.12792968750000000000	4158.97412109375000000000	4137.43603515625000000000	4166.66650390625000000000	4162.56396484375000000000	4164.61523437500000000000	4155.38427734375000000000	4168.71777343750000000000	4177.43603515625000000000	4171.79492187500000000000	4168.71777343750000000000	4168.71777343750000000000	4170.76904296875000000000	0.00000000000000000000	10247.00000000000000000000	10227.00000000000000000000	0.00000000000000000000	0.00000000000000000000	0.00000000000000000000	598.00000000000000000000	793.00000000000000000000	4.00000000000000000000	4.00000000000000000000	4.00000000000000000000	4.00000000000000000000	4.00000000000000000000	0.00000000000000000000	4.00000000000000000000	4.00000000000000000000	0.00000000000000000000	4.00000000000000000000	4.00000000000000000000	4.00000000000000000000	4.00000000000000000000	4.00000000000000000000	4.00000000000000000000	4.00000000000000000000
51.00000000000000000000	0.00000000000000000000	4136.41015625000000000000	4167.69238281250000000000	4162.56396484375000000000	4142.05126953125000000000	4164.10253906250000000000	4161.53857421875000000000	4163.58984375000000000000	4166.15380859375000000000	4169.23046875000000000000	4180.51269531250000000000	4177.94873046875000000000	4173.33300781250000000000	4173.84619140625000000000	4172.82031250000000000000	0.00000000000000000000	10247.00000000000000000000	10228.00000000000000000000	0.00000000000000000000	0.00000000000000000000	0.00000000000000000000	598.00000000000000000000	802.00000000000000000000	4.00000000000000000000	4.00000000000000000000	4.00000000000000000000	4.00000000000000000000	4.00000000000000000000	0.00000000000000000000	4.00000000000000000000	4.00000000000000000000	0.00000000000000000000	4.00000000000000000000	4.00000000000000000000	4.00000000000000000000	4.00000000000000000000	4.00000000000000000000	4.00000000000000000000	4.00000000000000000000
52.00000000000000000000	0.00000000000000000000	4145.12792968750000000000	4163.58984375000000000000	4169.23046875000000000000	4138.97412109375000000000	4155.89746093750000000000	4165.64111328125000000000	4164.61523437500000000000	4157.94873046875000000000	4166.15380859375000000000	4171.79492187500000000000	4173.33300781250000000000	4177.43603515625000000000	4167.69238281250000000000	4176.41015625000000000000	0.00000000000000000000	10247.00000000000000000000	10228.00000000000000000000	0.00000000000000000000	0.00000000000000000000	0.00000000000000000000	598.00000000000000000000	810.00000000000000000000	4.00000000000000000000	4.00000000000000000000	4.00000000000000000000	4.00000000000000000000	4.00000000000000000000	0.00000000000000000000	4.00000000000000000000	4.00000000000000000000	0.00000000000000000000	4.00000000000000000000	4.00000000000000000000	4.00000000000000000000	4.00000000000000000000	4.00000000000000000000	4.00000000000000000000	4.00000000000000000000
53.00000000000000000000	0.00000000000000000000	4135.38427734375000000000	4171.28173828125000000000	4160.00000000000000000000	4144.61523437500000000000	4164.61523437500000000000	4155.89746093750000000000	4155.38427734375000000000	4163.07666015625000000000	4163.58984375000000000000	4178.97412109375000000000	4178.97412109375000000000	4174.87158203125000000000	4177.94873046875000000000	4177.43603515625000000000	0.00000000000000000000	10246.00000000000000000000	10226.00000000000000000000	0.00000000000000000000	0.00000000000000000000	0.00000000000000000000	598.00000000000000000000	818.00000000000000000000	4.00000000000000000000	4.00000000000000000000	4.00000000000000000000	4.00000000000000000000	4.00000000000000000000	0.00000000000000000000	4.00000000000000000000	4.00000000000000000000	0.00000000000000000000	4.00000000000000000000	4.00000000000000000000	4.00000000000000000000	4.00000000000000000000	4.00000000000000000000	4.00000000000000000000	4.00000000000000000000
54.00000000000000000000	0.00000000000000000000	4136.92285156250000000000	4169.23046875000000000000	4164.61523437500000000000	4139.48730468750000000000	4163.07666015625000000000	4167.17919921875000000000	4168.71777343750000000000	4167.17919921875000000000	4166.15380859375000000000	4177.43603515625000000000	4176.92285156250000000000	4177.43603515625000000000	4176.41015625000000000000	4180.00000000000000000000	0.00000000000000000000	10246.00000000000000000000	10226.00000000000000000000	0.00000000000000000000	0.00000000000000000000	0.00000000000000000000	598.00000000000000000000	827.00000000000000000000	4.00000000000000000000	4.00000000000000000000	4.00000000000000000000	4.00000000000000000000	4.00000000000000000000	0.00000000000000000000	4.00000000000000000000	4.00000000000000000000	0.00000000000000000000	4.00000000000000000000	4.00000000000000000000	4.00000000000000000000	4.00000000000000000000	4.00000000000000000000	4.00000000000000000000	4.00000000000000000000
55.00000000000000000000	0.00000000000000000000	4136.41015625000000000000	4168.71777343750000000000	4162.56396484375000000000	4137.94873046875000000000	4164.61523437500000000000	4164.61523437500000000000	4169.74365234375000000000	4168.20507812500000000000	4166.66650390625000000000	4177.94873046875000000000	4175.38427734375000000000	4173.84619140625000000000	4173.33300781250000000000	4175.38427734375000000000	0.00000000000000000000	10248.00000000000000000000	10228.00000000000000000000	0.00000000000000000000	0.00000000000000000000	0.00000000000000000000	598.00000000000000000000	835.00000000000000000000	4.00000000000000000000	4.00000000000000000000	4.00000000000000000000	4.00000000000000000000	4.00000000000000000000	0.00000000000000000000	4.00000000000000000000	4.00000000000000000000	0.00000000000000000000	4.00000000000000000000	4.00000000000000000000	4.00000000000000000000	4.00000000000000000000	4.00000000000000000000	4.00000000000000000000	4.00000000000000000000
56.00000000000000000000	0.00000000000000000000	4136.92285156250000000000	4170.25634765625000000000	4160.51269531250000000000	4140.00000000000000000000	4166.15380859375000000000	4162.56396484375000000000	4162.56396484375000000000	4163.58984375000000000000	4166.15380859375000000000	4176.41015625000000000000	4170.76904296875000000000	4168.71777343750000000000	4168.20507812500000000000	4170.76904296875000000000	0.00000000000000000000	10248.00000000000000000000	10228.00000000000000000000	0.00000000000000000000	0.00000000000000000000	0.00000000000000000000	598.00000000000000000000	844.00000000000000000000	4.00000000000000000000	4.00000000000000000000	4.00000000000000000000	4.00000000000000000000	4.00000000000000000000	0.00000000000000000000	4.00000000000000000000	4.00000000000000000000	0.00000000000000000000	4.00000000000000000000	4.00000000000000000000	4.00000000000000000000	4.00000000000000000000	4.00000000000000000000	4.00000000000000000000	4.00000000000000000000
57.00000000000000000000	0.00000000000000000000	4143.58984375000000000000	4165.64111328125000000000	4167.17919921875000000000	4134.87158203125000000000	4155.38427734375000000000	4170.25634765625000000000	4165.64111328125000000000	4154.87158203125000000000	4167.17919921875000000000	4162.05126953125000000000	4162.56396484375000000000	4172.82031250000000000000	4156.92285156250000000000	4173.84619140625000000000	0.00000000000000000000	10247.00000000000000000000	10227.00000000000000000000	0.00000000000000000000	0.00000000000000000000	0.00000000000000000000	598.00000000000000000000	852.00000000000000000000	4.00000000000000000000	4.00000000000000000000	4.00000000000000000000	4.00000000000000000000	4.00000000000000000000	0.00000000000000000000	4.00000000000000000000	4.00000000000000000000	0.00000000000000000000	4.00000000000000000000	4.00000000000000000000	4.00000000000000000000	4.00000000000000000000	4.00000000000000000000	4.00000000000000000000	4.00000000000000000000
58.00000000000000000000	0.00000000000000000000	4132.82031250000000000000	4170.25634765625000000000	4160.00000000000000000000	4137.94873046875000000000	4161.02539062500000000000	4158.46142578125000000000	4159.48730468750000000000	4163.58984375000000000000	4166.66650390625000000000	4171.79492187500000000000	4171.79492187500000000000	4174.87158203125000000000	4167.17919921875000000000	4174.35888671875000000000	0.00000000000000000000	10247.00000000000000000000	10227.00000000000000000000	0.00000000000000000000	0.00000000000000000000	0.00000000000000000000	598.00000000000000000000	860.00000000000000000000	4.00000000000000000000	4.00000000000000000000	4.00000000000000000000	4.00000000000000000000	4.00000000000000000000	0.00000000000000000000	4.00000000000000000000	4.00000000000000000000	0.00000000000000000000	4.00000000000000000000	4.00000000000000000000	4.00000000000000000000	4.00000000000000000000	4.00000000000000000000	4.00000000000000000000	4.00000000000000000000
59.00000000000000000000	0.00000000000000000000	4134.87158203125000000000	4164.10253906250000000000	4167.69238281250000000000	4136.92285156250000000000	4159.48730468750000000000	4161.53857421875000000000	4165.64111328125000000000	4161.02539062500000000000	4169.74365234375000000000	4172.30761718750000000000	4167.17919921875000000000	4177.43603515625000000000	4164.10253906250000000000	4177.43603515625000000000	0.00000000000000000000	10250.00000000000000000000	10229.00000000000000000000	0.00000000000000000000	0.00000000000000000000	0.00000000000000000000	598.00000000000000000000	869.00000000000000000000	4.00000000000000000000	4.00000000000000000000	4.00000000000000000000	4.00000000000000000000	4.00000000000000000000	0.00000000000000000000	4.00000000000000000000	4.00000000000000000000	0.00000000000000000000	4.00000000000000000000	4.00000000000000000000	4.00000000000000000000	4.00000000000000000000	4.00000000000000000000	4.00000000000000000000	4.00000000000000000000
60.00000000000000000000	0.00000000000000000000	4134.87158203125000000000	4160.51269531250000000000	4170.25634765625000000000	4140.51269531250000000000	4160.00000000000000000000	4158.97412109375000000000	4162.56396484375000000000	4158.97412109375000000000	4168.71777343750000000000	4162.05126953125000000000	4163.58984375000000000000	4175.38427734375000000000	4158.97412109375000000000	4176.41015625000000000000	0.00000000000000000000	10250.00000000000000000000	10229.00000000000000000000	0.00000000000000000000	0.00000000000000000000	0.00000000000000000000	598.00000000000000000000	877.00000000000000000000	4.00000000000000000000	4.00000000000000000000	4.00000000000000000000	4.00000000000000000000	4.00000000000000000000	0.00000000000000000000	4.00000000000000000000	4.00000000000000000000	0.00000000000000000000	4.00000000000000000000	4.00000000000000000000	4.00000000000000000000	4.00000000000000000000	4.00000000000000000000	4.00000000000000000000	4.00000000000000000000
61.00000000000000000000	0.00000000000000000000	4134.35888671875000000000	4167.69238281250000000000	4165.64111328125000000000	4147.69238281250000000000	4163.07666015625000000000	4159.48730468750000000000	4161.02539062500000000000	4163.58984375000000000000	4164.10253906250000000000	4166.15380859375000000000	4172.30761718750000000000	4177.43603515625000000000	4167.69238281250000000000	4173.84619140625000000000	0.00000000000000000000	10248.00000000000000000000	10231.00000000000000000000	0.00000000000000000000	0.00000000000000000000	0.00000000000000000000	598.00000000000000000000	885.00000000000000000000	4.00000000000000000000	4.00000000000000000000	4.00000000000000000000	4.00000000000000000000	4.00000000000000000000	0.00000000000000000000	4.00000000000000000000	4.00000000000000000000	0.00000000000000000000	4.00000000000000000000	4.00000000000000000000	4.00000000000000000000	4.00000000000000000000	4.00000000000000000000	4.00000000000000000000	4.00000000000000000000
62.00000000000000000000	0.00000000000000000000	4141.02539062500000000000	4165.12792968750000000000	4171.28173828125000000000	4146.66650390625000000000	4152.30761718750000000000	4170.25634765625000000000	4168.71777343750000000000	4159.48730468750000000000	4166.15380859375000000000	4167.69238281250000000000	4169.23046875000000000000	4180.51269531250000000000	4166.66650390625000000000	4171.79492187500000000000	0.00000000000000000000	10248.00000000000000000000	10231.00000000000000000000	0.00000000000000000000	0.00000000000000000000	0.00000000000000000000	598.00000000000000000000	894.00000000000000000000	4.00000000000000000000	4.00000000000000000000	4.00000000000000000000	4.00000000000000000000	4.00000000000000000000	0.00000000000000000000	4.00000000000000000000	4.00000000000000000000	0.00000000000000000000	4.00000000000000000000	4.00000000000000000000	4.00000000000000000000	4.00000000000000000000	4.00000000000000000000	4.00000000000000000000	4.00000000000000000000
63.00000000000000000000	0.00000000000000000000	4127.69238281250000000000	4160.51269531250000000000	4160.00000000000000000000	4148.71777343750000000000	4154.87158203125000000000	4161.02539062500000000000	4158.97412109375000000000	4163.07666015625000000000	4168.71777343750000000000	4169.23046875000000000000	4168.71777343750000000000	4171.79492187500000000000	4164.61523437500000000000	4169.23046875000000000000	0.00000000000000000000	10247.00000000000000000000	10232.00000000000000000000	0.00000000000000000000	0.00000000000000000000	0.00000000000000000000	598.00000000000000000000	902.00000000000000000000	4.00000000000000000000	4.00000000000000000000	4.00000000000000000000	4.00000000000000000000	4.00000000000000000000	0.00000000000000000000	4.00000000000000000000	4.00000000000000000000	0.00000000000000000000	4.00000000000000000000	4.00000000000000000000	4.00000000000000000000	4.00000000000000000000	4.00000000000000000000	4.00000000000000000000	4.00000000000000000000
64.00000000000000000000	0.00000000000000000000	4132.82031250000000000000	4155.89746093750000000000	4164.61523437500000000000	4141.53857421875000000000	4156.41015625000000000000	4165.64111328125000000000	4165.12792968750000000000	4164.61523437500000000000	4167.17919921875000000000	4162.05126953125000000000	4164.61523437500000000000	4173.33300781250000000000	4162.56396484375000000000	4174.87158203125000000000	1904.00000000000000000000	10247.00000000000000000000	10232.00000000000000000000	0.00000000000000000000	0.00000000000000000000	0.00000000000000000000	598.00000000000000000000	911.00000000000000000000	4.00000000000000000000	4.00000000000000000000	4.00000000000000000000	4.00000000000000000000	4.00000000000000000000	0.00000000000000000000	4.00000000000000000000	4.00000000000000000000	0.00000000000000000000	4.00000000000000000000	4.00000000000000000000	4.00000000000000000000	4.00000000000000000000	4.00000000000000000000	4.00000000000000000000	4.00000000000000000000
65.00000000000000000000	0.00000000000000000000	4141.53857421875000000000	4164.61523437500000000000	4171.79492187500000000000	4145.64111328125000000000	4161.53857421875000000000	4163.58984375000000000000	4167.17919921875000000000	4171.28173828125000000000	4165.12792968750000000000	4170.25634765625000000000	4170.76904296875000000000	4177.43603515625000000000	4173.84619140625000000000	4178.97412109375000000000	3280.00000000000000000000	10248.00000000000000000000	10232.00000000000000000000	0.00000000000000000000	0.00000000000000000000	0.00000000000000000000	598.00000000000000000000	919.00000000000000000000	4.00000000000000000000	4.00000000000000000000	4.00000000000000000000	4.00000000000000000000	4.00000000000000000000	0.00000000000000000000	4.00000000000000000000	4.00000000000000000000	0.00000000000000000000	4.00000000000000000000	4.00000000000000000000	4.00000000000000000000	4.00000000000000000000	4.00000000000000000000	4.00000000000000000000	4.00000000000000000000
66.00000000000000000000	0.00000000000000000000	4137.94873046875000000000	4168.71777343750000000000	4166.66650390625000000000	4154.87158203125000000000	4167.69238281250000000000	4158.46142578125000000000	4161.02539062500000000000	4176.92285156250000000000	4166.66650390625000000000	4183.07666015625000000000	4178.97412109375000000000	4177.43603515625000000000	4179.48730468750000000000	4176.92285156250000000000	1716.00000000000000000000	10248.00000000000000000000	10232.00000000000000000000	0.00000000000000000000	0.00000000000000000000	0.00000000000000000000	598.00000000000000000000	927.00000000000000000000	4.00000000000000000000	4.00000000000000000000	4.00000000000000000000	4.00000000000000000000	4.00000000000000000000	0.00000000000000000000	4.00000000000000000000	4.00000000000000000000	0.00000000000000000000	4.00000000000000000000	4.00000000000000000000	4.00000000000000000000	4.00000000000000000000	4.00000000000000000000	4.00000000000000000000	4.00000000000000000000
67.00000000000000000000	0.00000000000000000000	4144.61523437500000000000	4163.58984375000000000000	4172.82031250000000000000	4148.20507812500000000000	4158.46142578125000000000	4167.17919921875000000000	4168.20507812500000000000	4164.61523437500000000000	4167.69238281250000000000	4170.25634765625000000000	4171.28173828125000000000	4182.56396484375000000000	4168.71777343750000000000	4177.94873046875000000000	3264.00000000000000000000	10248.00000000000000000000	10232.00000000000000000000	0.00000000000000000000	0.00000000000000000000	0.00000000000000000000	598.00000000000000000000	936.00000000000000000000	4.00000000000000000000	4.00000000000000000000	4.00000000000000000000	4.00000000000000000000	4.00000000000000000000	0.00000000000000000000	4.00000000000000000000	4.00000000000000000000	0.00000000000000000000	4.00000000000000000000	4.00000000000000000000	4.00000000000000000000	4.00000000000000000000	4.00000000000000000000	4.00000000000000000000	4.00000000000000000000
68.00000000000000000000	0.00000000000000000000	4142.56396484375000000000	4176.41015625000000000000	4168.20507812500000000000	4156.92285156250000000000	4165.12792968750000000000	4159.48730468750000000000	4161.02539062500000000000	4171.28173828125000000000	4166.15380859375000000000	4176.92285156250000000000	4180.00000000000000000000	4182.05126953125000000000	4180.00000000000000000000	4177.43603515625000000000	3547.00000000000000000000	10248.00000000000000000000	10232.00000000000000000000	0.00000000000000000000	0.00000000000000000000	0.00000000000000000000	598.00000000000000000000	944.00000000000000000000	4.00000000000000000000	4.00000000000000000000	4.00000000000000000000	4.00000000000000000000	4.00000000000000000000	0.00000000000000000000	4.00000000000000000000	4.00000000000000000000	0.00000000000000000000	4.00000000000000000000	4.00000000000000000000	4.00000000000000000000	4.00000000000000000000	4.00000000000000000000	4.00000000000000000000	4.00000000000000000000
69.00000000000000000000	0.00000000000000000000	4145.64111328125000000000	4177.94873046875000000000	4169.74365234375000000000	4161.53857421875000000000	4164.10253906250000000000	4166.66650390625000000000	4165.64111328125000000000	4176.41015625000000000000	4168.20507812500000000000	4182.05126953125000000000	4181.02539062500000000000	4183.07666015625000000000	4181.53857421875000000000	4175.89746093750000000000	0.00000000000000000000	10249.00000000000000000000	10229.00000000000000000000	0.00000000000000000000	0.00000000000000000000	0.00000000000000000000	598.00000000000000000000	952.00000000000000000000	4.00000000000000000000	4.00000000000000000000	4.00000000000000000000	4.00000000000000000000	4.00000000000000000000	0.00000000000000000000	4.00000000000000000000	4.00000000000000000000	0.00000000000000000000	4.00000000000000000000	4.00000000000000000000	4.00000000000000000000	4.00000000000000000000	4.00000000000000000000	4.00000000000000000000	4.00000000000000000000
70.00000000000000000000	0.00000000000000000000	4143.07666015625000000000	4169.74365234375000000000	4165.12792968750000000000	4150.25634765625000000000	4155.89746093750000000000	4169.74365234375000000000	4165.12792968750000000000	4169.23046875000000000000	4167.17919921875000000000	4169.23046875000000000000	4172.82031250000000000000	4180.51269531250000000000	4168.20507812500000000000	4168.71777343750000000000	493.00000000000000000000	10249.00000000000000000000	10229.00000000000000000000	0.00000000000000000000	0.00000000000000000000	0.00000000000000000000	598.00000000000000000000	959.00000000000000000000	4.00000000000000000000	4.00000000000000000000	4.00000000000000000000	4.00000000000000000000	4.00000000000000000000	0.00000000000000000000	4.00000000000000000000	4.00000000000000000000	0.00000000000000000000	4.00000000000000000000	4.00000000000000000000	4.00000000000000000000	4.00000000000000000000	4.00000000000000000000	4.00000000000000000000	4.00000000000000000000
71.00000000000000000000	0.00000000000000000000	4136.92285156250000000000	4171.28173828125000000000	4154.35888671875000000000	4148.20507812500000000000	4157.43603515625000000000	4161.02539062500000000000	4157.43603515625000000000	4169.74365234375000000000	4163.58984375000000000000	4163.58984375000000000000	4177.43603515625000000000	4175.38427734375000000000	4171.28173828125000000000	4169.23046875000000000000	3311.00000000000000000000	10248.00000000000000000000	10229.00000000000000000000	0.00000000000000000000	0.00000000000000000000	0.00000000000000000000	598.00000000000000000000	966.00000000000000000000	4.00000000000000000000	4.00000000000000000000	4.00000000000000000000	4.00000000000000000000	4.00000000000000000000	0.00000000000000000000	4.00000000000000000000	4.00000000000000000000	0.00000000000000000000	4.00000000000000000000	4.00000000000000000000	4.00000000000000000000	4.00000000000000000000	4.00000000000000000000	4.00000000000000000000	4.00000000000000000000
72.00000000000000000000	0.00000000000000000000	4149.74365234375000000000	4168.71777343750000000000	4163.07666015625000000000	4151.28173828125000000000	4153.84619140625000000000	4167.17919921875000000000	4169.23046875000000000000	4168.20507812500000000000	4164.61523437500000000000	4162.56396484375000000000	4174.87158203125000000000	4181.02539062500000000000	4172.82031250000000000000	4180.00000000000000000000	0.00000000000000000000	10248.00000000000000000000	10229.00000000000000000000	0.00000000000000000000	0.00000000000000000000	0.00000000000000000000	598.00000000000000000000	974.00000000000000000000	4.00000000000000000000	4.00000000000000000000	4.00000000000000000000	4.00000000000000000000	4.00000000000000000000	0.00000000000000000000	4.00000000000000000000	4.00000000000000000000	0.00000000000000000000	4.00000000000000000000	4.00000000000000000000	4.00000000000000000000	4.00000000000000000000	4.00000000000000000000	4.00000000000000000000	4.00000000000000000000
73.00000000000000000000	0.00000000000000000000	4147.69238281250000000000	4174.35888671875000000000	4156.92285156250000000000	4162.56396484375000000000	4164.10253906250000000000	4158.97412109375000000000	4164.10253906250000000000	4172.82031250000000000000	4168.71777343750000000000	4174.87158203125000000000	4178.46142578125000000000	4183.07666015625000000000	4178.97412109375000000000	4180.51269531250000000000	3540.00000000000000000000	10246.00000000000000000000	10227.00000000000000000000	0.00000000000000000000	0.00000000000000000000	0.00000000000000000000	598.00000000000000000000	981.00000000000000000000	4.00000000000000000000	4.00000000000000000000	4.00000000000000000000	4.00000000000000000000	4.00000000000000000000	0.00000000000000000000	4.00000000000000000000	4.00000000000000000000	0.00000000000000000000	4.00000000000000000000	4.00000000000000000000	4.00000000000000000000	4.00000000000000000000	4.00000000000000000000	4.00000000000000000000	4.00000000000000000000
74.00000000000000000000	0.00000000000000000000	4149.74365234375000000000	4177.94873046875000000000	4155.38427734375000000000	4165.12792968750000000000	4166.15380859375000000000	4163.07666015625000000000	4162.56396484375000000000	4169.74365234375000000000	4172.82031250000000000000	4170.76904296875000000000	4176.92285156250000000000	4180.51269531250000000000	4174.87158203125000000000	4176.41015625000000000000	3428.00000000000000000000	10246.00000000000000000000	10227.00000000000000000000	0.00000000000000000000	0.00000000000000000000	0.00000000000000000000	598.00000000000000000000	989.00000000000000000000	4.00000000000000000000	4.00000000000000000000	4.00000000000000000000	4.00000000000000000000	4.00000000000000000000	0.00000000000000000000	4.00000000000000000000	4.00000000000000000000	0.00000000000000000000	4.00000000000000000000	4.00000000000000000000	4.00000000000000000000	4.00000000000000000000	4.00000000000000000000	4.00000000000000000000	4.00000000000000000000
75.00000000000000000000	0.00000000000000000000	4153.84619140625000000000	4176.92285156250000000000	4156.41015625000000000000	4161.53857421875000000000	4162.56396484375000000000	4167.69238281250000000000	4166.66650390625000000000	4166.66650390625000000000	4169.74365234375000000000	4161.53857421875000000000	4171.79492187500000000000	4177.43603515625000000000	4168.20507812500000000000	4169.74365234375000000000	1264.00000000000000000000	10245.00000000000000000000	10228.00000000000000000000	0.00000000000000000000	0.00000000000000000000	0.00000000000000000000	598.00000000000000000000	996.00000000000000000000	4.00000000000000000000	4.00000000000000000000	4.00000000000000000000	4.00000000000000000000	4.00000000000000000000	0.00000000000000000000	4.00000000000000000000	4.00000000000000000000	0.00000000000000000000	4.00000000000000000000	4.00000000000000000000	4.00000000000000000000	4.00000000000000000000	4.00000000000000000000	4.00000000000000000000	4.00000000000000000000
76.00000000000000000000	0.00000000000000000000	4145.64111328125000000000	4180.51269531250000000000	4148.71777343750000000000	4163.58984375000000000000	4172.82031250000000000000	4161.53857421875000000000	4164.10253906250000000000	4174.87158203125000000000	4166.66650390625000000000	4172.82031250000000000000	4181.02539062500000000000	4174.87158203125000000000	4175.89746093750000000000	4169.23046875000000000000	3283.00000000000000000000	10245.00000000000000000000	10228.00000000000000000000	0.00000000000000000000	0.00000000000000000000	0.00000000000000000000	599.00000000000000000000	3.00000000000000000000	4.00000000000000000000	4.00000000000000000000	4.00000000000000000000	4.00000000000000000000	4.00000000000000000000	0.00000000000000000000	4.00000000000000000000	4.00000000000000000000	0.00000000000000000000	4.00000000000000000000	4.00000000000000000000	4.00000000000000000000	4.00000000000000000000	4.00000000000000000000	4.00000000000000000000	4.00000000000000000000
77.00000000000000000000	0.00000000000000000000	4156.41015625000000000000	4176.92285156250000000000	4158.97412109375000000000	4162.05126953125000000000	4167.17919921875000000000	4171.28173828125000000000	4170.76904296875000000000	4166.66650390625000000000	4168.71777343750000000000	4170.76904296875000000000	4177.43603515625000000000	4174.35888671875000000000	4171.79492187500000000000	4174.87158203125000000000	1602.00000000000000000000	10245.00000000000000000000	10229.00000000000000000000	0.00000000000000000000	0.00000000000000000000	0.00000000000000000000	599.00000000000000000000	11.00000000000000000000	4.00000000000000000000	4.00000000000000000000	4.00000000000000000000	4.00000000000000000000	4.00000000000000000000	0.00000000000000000000	4.00000000000000000000	4.00000000000000000000	0.00000000000000000000	4.00000000000000000000	4.00000000000000000000	4.00000000000000000000	4.00000000000000000000	4.00000000000000000000	4.00000000000000000000	4.00000000000000000000
78.00000000000000000000	0.00000000000000000000	4157.94873046875000000000	4183.07666015625000000000	4155.38427734375000000000	4174.35888671875000000000	4167.17919921875000000000	4164.10253906250000000000	4162.05126953125000000000	4161.53857421875000000000	4167.69238281250000000000	4169.23046875000000000000	4178.46142578125000000000	4170.25634765625000000000	4174.87158203125000000000	4167.17919921875000000000	3428.00000000000000000000	10245.00000000000000000000	10229.00000000000000000000	0.00000000000000000000	0.00000000000000000000	0.00000000000000000000	599.00000000000000000000	18.00000000000000000000	4.00000000000000000000	4.00000000000000000000	4.00000000000000000000	4.00000000000000000000	4.00000000000000000000	0.00000000000000000000	4.00000000000000000000	4.00000000000000000000	0.00000000000000000000	4.00000000000000000000	4.00000000000000000000	4.00000000000000000000	4.00000000000000000000	4.00000000000000000000	4.00000000000000000000	4.00000000000000000000
79.00000000000000000000	0.00000000000000000000	4161.53857421875000000000	4188.20507812500000000000	4155.38427734375000000000	4178.46142578125000000000	4171.28173828125000000000	4163.58984375000000000000	4163.07666015625000000000	4164.61523437500000000000	4168.20507812500000000000	4170.76904296875000000000	4183.07666015625000000000	4175.38427734375000000000	4180.51269531250000000000	4157.94873046875000000000	1264.00000000000000000000	10246.00000000000000000000	10228.00000000000000000000	0.00000000000000000000	0.00000000000000000000	0.00000000000000000000	599.00000000000000000000	26.00000000000000000000	4.00000000000000000000	4.00000000000000000000	4.00000000000000000000	4.00000000000000000000	4.00000000000000000000	0.00000000000000000000	4.00000000000000000000	4.00000000000000000000	0.00000000000000000000	4.00000000000000000000	4.00000000000000000000	4.00000000000000000000	4.00000000000000000000	4.00000000000000000000	4.00000000000000000000	4.00000000000000000000
80.00000000000000000000	0.00000000000000000000	4166.15380859375000000000	4181.53857421875000000000	4162.56396484375000000000	4170.76904296875000000000	4168.71777343750000000000	4165.12792968750000000000	4169.74365234375000000000	4169.23046875000000000000	4167.69238281250000000000	4172.82031250000000000000	4180.51269531250000000000	4179.48730468750000000000	4179.48730468750000000000	4152.82031250000000000000	3283.00000000000000000000	10246.00000000000000000000	10228.00000000000000000000	0.00000000000000000000	0.00000000000000000000	0.00000000000000000000	599.00000000000000000000	33.00000000000000000000	4.00000000000000000000	4.00000000000000000000	4.00000000000000000000	4.00000000000000000000	4.00000000000000000000	0.00000000000000000000	4.00000000000000000000	4.00000000000000000000	0.00000000000000000000	4.00000000000000000000	4.00000000000000000000	4.00000000000000000000	4.00000000000000000000	4.00000000000000000000	4.00000000000000000000	4.00000000000000000000
81.00000000000000000000	0.00000000000000000000	4154.87158203125000000000	4179.48730468750000000000	4155.89746093750000000000	4172.30761718750000000000	4170.76904296875000000000	4157.43603515625000000000	4161.02539062500000000000	4177.94873046875000000000	4168.20507812500000000000	4184.61523437500000000000	4182.56396484375000000000	4174.35888671875000000000	4183.07666015625000000000	4145.12792968750000000000	1602.00000000000000000000	10248.00000000000000000000	10230.00000000000000000000	0.00000000000000000000	0.00000000000000000000	0.00000000000000000000	599.00000000000000000000	40.00000000000000000000	4.00000000000000000000	4.00000000000000000000	4.00000000000000000000	4.00000000000000000000	4.00000000000000000000	0.00000000000000000000	4.00000000000000000000	4.00000000000000000000	0.00000000000000000000	4.00000000000000000000	4.00000000000000000000	4.00000000000000000000	4.00000000000000000000	4.00000000000000000000	4.00000000000000000000	4.00000000000000000000
82.00000000000000000000	0.00000000000000000000	4161.53857421875000000000	4176.41015625000000000000	4162.05126953125000000000	4169.23046875000000000000	4163.58984375000000000000	4168.71777343750000000000	4168.20507812500000000000	4168.71777343750000000000	4173.33300781250000000000	4176.41015625000000000000	4177.94873046875000000000	4178.46142578125000000000	4176.41015625000000000000	4140.00000000000000000000	3428.00000000000000000000	10248.00000000000000000000	10230.00000000000000000000	0.00000000000000000000	0.00000000000000000000	0.00000000000000000000	599.00000000000000000000	48.00000000000000000000	4.00000000000000000000	4.00000000000000000000	4.00000000000000000000	4.00000000000000000000	4.00000000000000000000	0.00000000000000000000	4.00000000000000000000	4.00000000000000000000	0.00000000000000000000	4.00000000000000000000	4.00000000000000000000	4.00000000000000000000	4.00000000000000000000	4.00000000000000000000	4.00000000000000000000	4.00000000000000000000
83.00000000000000000000	0.00000000000000000000	4161.53857421875000000000	4185.12792968750000000000	4158.97412109375000000000	4173.84619140625000000000	4168.71777343750000000000	4164.61523437500000000000	4164.10253906250000000000	4171.79492187500000000000	4171.28173828125000000000	4174.87158203125000000000	4185.12792968750000000000	4178.46142578125000000000	4184.10253906250000000000	4133.33300781250000000000	1264.00000000000000000000	10247.00000000000000000000	10229.00000000000000000000	0.00000000000000000000	0.00000000000000000000	0.00000000000000000000	599.00000000000000000000	55.00000000000000000000	4.00000000000000000000	4.00000000000000000000	4.00000000000000000000	4.00000000000000000000	4.00000000000000000000	0.00000000000000000000	4.00000000000000000000	4.00000000000000000000	0.00000000000000000000	4.00000000000000000000	4.00000000000000000000	4.00000000000000000000	4.00000000000000000000	4.00000000000000000000	4.00000000000000000000	4.00000000000000000000
84.00000000000000000000	0.00000000000000000000	4161.53857421875000000000	4188.71777343750000000000	4159.48730468750000000000	4177.94873046875000000000	4171.79492187500000000000	4165.64111328125000000000	4164.10253906250000000000	4178.97412109375000000000	4164.10253906250000000000	4183.58984375000000000000	4192.30761718750000000000	4175.89746093750000000000	4191.79492187500000000000	4132.30761718750000000000	3283.00000000000000000000	10247.00000000000000000000	10229.00000000000000000000	0.00000000000000000000	0.00000000000000000000	0.00000000000000000000	599.00000000000000000000	62.00000000000000000000	4.00000000000000000000	4.00000000000000000000	4.00000000000000000000	4.00000000000000000000	4.00000000000000000000	0.00000000000000000000	4.00000000000000000000	4.00000000000000000000	0.00000000000000000000	4.00000000000000000000	4.00000000000000000000	4.00000000000000000000	4.00000000000000000000	4.00000000000000000000	4.00000000000000000000	4.00000000000000000000
85.00000000000000000000	0.00000000000000000000	4168.71777343750000000000	4182.05126953125000000000	4167.17919921875000000000	4171.79492187500000000000	4166.66650390625000000000	4172.30761718750000000000	4171.79492187500000000000	4171.28173828125000000000	4163.07666015625000000000	4176.92285156250000000000	4185.64111328125000000000	4174.87158203125000000000	4182.56396484375000000000	4135.89746093750000000000	1602.00000000000000000000	10244.00000000000000000000	10229.00000000000000000000	0.00000000000000000000	0.00000000000000000000	0.00000000000000000000	599.00000000000000000000	70.00000000000000000000	4.00000000000000000000	4.00000000000000000000	4.00000000000000000000	4.00000000000000000000	4.00000000000000000000	0.00000000000000000000	4.00000000000000000000	4.00000000000000000000	0.00000000000000000000	4.00000000000000000000	4.00000000000000000000	4.00000000000000000000	4.00000000000000000000	4.00000000000000000000	4.00000000000000000000	4.00000000000000000000
86.00000000000000000000	0.00000000000000000000	4159.48730468750000000000	4183.07666015625000000000	4158.46142578125000000000	4173.33300781250000000000	4173.33300781250000000000	4160.00000000000000000000	4162.56396484375000000000	4177.43603515625000000000	4164.61523437500000000000	4177.43603515625000000000	4186.15380859375000000000	4171.79492187500000000000	4185.12792968750000000000	4132.82031250000000000000	3428.00000000000000000000	10244.00000000000000000000	10229.00000000000000000000	0.00000000000000000000	0.00000000000000000000	0.00000000000000000000	599.00000000000000000000	77.00000000000000000000	4.00000000000000000000	4.00000000000000000000	4.00000000000000000000	4.00000000000000000000	4.00000000000000000000	0.00000000000000000000	4.00000000000000000000	4.00000000000000000000	0.00000000000000000000	4.00000000000000000000	4.00000000000000000000	4.00000000000000000000	4.00000000000000000000	4.00000000000000000000	4.00000000000000000000	4.00000000000000000000
87.00000000000000000000	0.00000000000000000000	4162.56396484375000000000	4174.87158203125000000000	4164.10253906250000000000	4167.69238281250000000000	4167.17919921875000000000	4164.61523437500000000000	4166.15380859375000000000	4171.28173828125000000000	4166.66650390625000000000	4172.30761718750000000000	4174.35888671875000000000	4174.87158203125000000000	4175.89746093750000000000	4132.30761718750000000000	1264.00000000000000000000	10244.00000000000000000000	10229.00000000000000000000	0.00000000000000000000	0.00000000000000000000	0.00000000000000000000	599.00000000000000000000	85.00000000000000000000	4.00000000000000000000	4.00000000000000000000	4.00000000000000000000	4.00000000000000000000	4.00000000000000000000	0.00000000000000000000	4.00000000000000000000	4.00000000000000000000	0.00000000000000000000	4.00000000000000000000	4.00000000000000000000	4.00000000000000000000	4.00000000000000000000	4.00000000000000000000	4.00000000000000000000	4.00000000000000000000
88.00000000000000000000	0.00000000000000000000	4158.97412109375000000000	4173.84619140625000000000	4160.00000000000000000000	4165.12792968750000000000	4164.10253906250000000000	4160.00000000000000000000	4161.02539062500000000000	4161.53857421875000000000	4168.20507812500000000000	4173.33300781250000000000	4171.28173828125000000000	4169.23046875000000000000	4171.79492187500000000000	4128.71777343750000000000	3283.00000000000000000000	10244.00000000000000000000	10229.00000000000000000000	0.00000000000000000000	0.00000000000000000000	0.00000000000000000000	599.00000000000000000000	92.00000000000000000000	4.00000000000000000000	4.00000000000000000000	4.00000000000000000000	4.00000000000000000000	4.00000000000000000000	0.00000000000000000000	4.00000000000000000000	4.00000000000000000000	0.00000000000000000000	4.00000000000000000000	4.00000000000000000000	4.00000000000000000000	4.00000000000000000000	4.00000000000000000000	4.00000000000000000000	4.00000000000000000000
89.00000000000000000000	0.00000000000000000000	4157.94873046875000000000	4180.51269531250000000000	4155.89746093750000000000	4167.69238281250000000000	4166.66650390625000000000	4162.05126953125000000000	4159.48730468750000000000	4166.66650390625000000000	4166.15380859375000000000	4181.53857421875000000000	4181.53857421875000000000	4167.17919921875000000000	4181.53857421875000000000	4124.10253906250000000000	1602.00000000000000000000	10246.00000000000000000000	10227.00000000000000000000	0.00000000000000000000	0.00000000000000000000	0.00000000000000000000	599.00000000000000000000	99.00000000000000000000	4.00000000000000000000	4.00000000000000000000	4.00000000000000000000	4.00000000000000000000	4.00000000000000000000	0.00000000000000000000	4.00000000000000000000	4.00000000000000000000	0.00000000000000000000	4.00000000000000000000	4.00000000000000000000	4.00000000000000000000	4.00000000000000000000	4.00000000000000000000	4.00000000000000000000	4.00000000000000000000
90.00000000000000000000	0.00000000000000000000	4169.74365234375000000000	4183.07666015625000000000	4167.69238281250000000000	4168.20507812500000000000	4164.10253906250000000000	4173.33300781250000000000	4168.20507812500000000000	4168.71777343750000000000	4165.12792968750000000000	4179.48730468750000000000	4186.66650390625000000000	4175.38427734375000000000	4185.64111328125000000000	4125.12792968750000000000	3428.00000000000000000000	10246.00000000000000000000	10227.00000000000000000000	0.00000000000000000000	0.00000000000000000000	0.00000000000000000000	599.00000000000000000000	107.00000000000000000000	4.00000000000000000000	4.00000000000000000000	4.00000000000000000000	4.00000000000000000000	4.00000000000000000000	0.00000000000000000000	4.00000000000000000000	4.00000000000000000000	0.00000000000000000000	4.00000000000000000000	4.00000000000000000000	4.00000000000000000000	4.00000000000000000000	4.00000000000000000000	4.00000000000000000000	4.00000000000000000000
91.00000000000000000000	0.00000000000000000000	4160.00000000000000000000	4184.61523437500000000000	4162.05126953125000000000	4170.76904296875000000000	4169.74365234375000000000	4162.56396484375000000000	4162.05126953125000000000	4171.28173828125000000000	4165.64111328125000000000	4182.05126953125000000000	4190.25634765625000000000	4173.33300781250000000000	4188.20507812500000000000	4124.10253906250000000000	1264.00000000000000000000	10246.00000000000000000000	10228.00000000000000000000	0.00000000000000000000	0.00000000000000000000	0.00000000000000000000	599.00000000000000000000	114.00000000000000000000	4.00000000000000000000	4.00000000000000000000	4.00000000000000000000	4.00000000000000000000	4.00000000000000000000	0.00000000000000000000	4.00000000000000000000	4.00000000000000000000	0.00000000000000000000	4.00000000000000000000	4.00000000000000000000	4.00000000000000000000	4.00000000000000000000	4.00000000000000000000	4.00000000000000000000	4.00000000000000000000
92.00000000000000000000	0.00000000000000000000	4161.02539062500000000000	4172.82031250000000000000	4166.15380859375000000000	4162.05126953125000000000	4162.05126953125000000000	4167.69238281250000000000	4165.12792968750000000000	4158.46142578125000000000	4167.17919921875000000000	4168.20507812500000000000	4173.84619140625000000000	4168.20507812500000000000	4171.79492187500000000000	4124.61523437500000000000	3283.00000000000000000000	10246.00000000000000000000	10228.00000000000000000000	0.00000000000000000000	0.00000000000000000000	0.00000000000000000000	599.00000000000000000000	123.00000000000000000000	4.00000000000000000000	4.00000000000000000000	4.00000000000000000000	4.00000000000000000000	4.00000000000000000000	0.00000000000000000000	4.00000000000000000000	4.00000000000000000000	0.00000000000000000000	4.00000000000000000000	4.00000000000000000000	4.00000000000000000000	4.00000000000000000000	4.00000000000000000000	4.00000000000000000000	4.00000000000000000000
93.00000000000000000000	0.00000000000000000000	4165.64111328125000000000	4176.92285156250000000000	4170.76904296875000000000	4167.17919921875000000000	4160.00000000000000000000	4164.10253906250000000000	4160.51269531250000000000	4156.92285156250000000000	4167.17919921875000000000	4161.02539062500000000000	4170.25634765625000000000	4167.17919921875000000000	4168.71777343750000000000	4125.12792968750000000000	1602.00000000000000000000	10246.00000000000000000000	10228.00000000000000000000	0.00000000000000000000	0.00000000000000000000	0.00000000000000000000	599.00000000000000000000	131.00000000000000000000	4.00000000000000000000	4.00000000000000000000	4.00000000000000000000	4.00000000000000000000	4.00000000000000000000	0.00000000000000000000	4.00000000000000000000	4.00000000000000000000	0.00000000000000000000	4.00000000000000000000	4.00000000000000000000	4.00000000000000000000	4.00000000000000000000	4.00000000000000000000	4.00000000000000000000	4.00000000000000000000
94.00000000000000000000	0.00000000000000000000	4163.58984375000000000000	4188.20507812500000000000	4166.66650390625000000000	4175.38427734375000000000	4166.66650390625000000000	4156.92285156250000000000	4159.48730468750000000000	4169.74365234375000000000	4169.74365234375000000000	4173.33300781250000000000	4182.56396484375000000000	4172.82031250000000000000	4180.00000000000000000000	4125.12792968750000000000	3428.00000000000000000000	10246.00000000000000000000	10228.00000000000000000000	0.00000000000000000000	0.00000000000000000000	0.00000000000000000000	599.00000000000000000000	139.00000000000000000000	4.00000000000000000000	4.00000000000000000000	4.00000000000000000000	4.00000000000000000000	4.00000000000000000000	0.00000000000000000000	4.00000000000000000000	4.00000000000000000000	0.00000000000000000000	4.00000000000000000000	4.00000000000000000000	4.00000000000000000000	4.00000000000000000000	4.00000000000000000000	4.00000000000000000000	4.00000000000000000000
95.00000000000000000000	0.00000000000000000000	4164.61523437500000000000	4180.00000000000000000000	4169.23046875000000000000	4164.10253906250000000000	4163.07666015625000000000	4165.64111328125000000000	4169.23046875000000000000	4169.74365234375000000000	4170.25634765625000000000	4175.38427734375000000000	4178.97412109375000000000	4177.43603515625000000000	4172.30761718750000000000	4123.58984375000000000000	1264.00000000000000000000	10246.00000000000000000000	10229.00000000000000000000	0.00000000000000000000	0.00000000000000000000	0.00000000000000000000	599.00000000000000000000	148.00000000000000000000	4.00000000000000000000	4.00000000000000000000	4.00000000000000000000	4.00000000000000000000	4.00000000000000000000	0.00000000000000000000	4.00000000000000000000	4.00000000000000000000	0.00000000000000000000	4.00000000000000000000	4.00000000000000000000	4.00000000000000000000	4.00000000000000000000	4.00000000000000000000	4.00000000000000000000	4.00000000000000000000
96.00000000000000000000	0.00000000000000000000	4152.30761718750000000000	4175.38427734375000000000	4160.00000000000000000000	4163.58984375000000000000	4168.20507812500000000000	4158.46142578125000000000	4161.02539062500000000000	4174.87158203125000000000	4166.15380859375000000000	4178.46142578125000000000	4177.94873046875000000000	4168.71777343750000000000	4173.33300781250000000000	4119.48730468750000000000	3283.00000000000000000000	10246.00000000000000000000	10229.00000000000000000000	0.00000000000000000000	0.00000000000000000000	0.00000000000000000000	599.00000000000000000000	156.00000000000000000000	4.00000000000000000000	4.00000000000000000000	4.00000000000000000000	4.00000000000000000000	4.00000000000000000000	0.00000000000000000000	4.00000000000000000000	4.00000000000000000000	0.00000000000000000000	4.00000000000000000000	4.00000000000000000000	4.00000000000000000000	4.00000000000000000000	4.00000000000000000000	4.00000000000000000000	4.00000000000000000000
97.00000000000000000000	0.00000000000000000000	4155.38427734375000000000	4170.76904296875000000000	4164.61523437500000000000	4162.56396484375000000000	4163.07666015625000000000	4165.64111328125000000000	4165.12792968750000000000	4167.69238281250000000000	4167.17919921875000000000	4167.17919921875000000000	4171.79492187500000000000	4166.66650390625000000000	4169.74365234375000000000	4120.00000000000000000000	1602.00000000000000000000	10247.00000000000000000000	10228.00000000000000000000	0.00000000000000000000	0.00000000000000000000	0.00000000000000000000	599.00000000000000000000	164.00000000000000000000	4.00000000000000000000	4.00000000000000000000	4.00000000000000000000	4.00000000000000000000	4.00000000000000000000	0.00000000000000000000	4.00000000000000000000	4.00000000000000000000	0.00000000000000000000	4.00000000000000000000	4.00000000000000000000	4.00000000000000000000	4.00000000000000000000	4.00000000000000000000	4.00000000000000000000	4.00000000000000000000
98.00000000000000000000	0.00000000000000000000	4161.02539062500000000000	4173.33300781250000000000	4168.71777343750000000000	4165.12792968750000000000	4160.00000000000000000000	4168.20507812500000000000	4168.20507812500000000000	4161.53857421875000000000	4169.23046875000000000000	4163.07666015625000000000	4168.71777343750000000000	4168.71777343750000000000	4166.15380859375000000000	4119.48730468750000000000	3428.00000000000000000000	10247.00000000000000000000	10228.00000000000000000000	0.00000000000000000000	0.00000000000000000000	0.00000000000000000000	599.00000000000000000000	173.00000000000000000000	4.00000000000000000000	4.00000000000000000000	4.00000000000000000000	4.00000000000000000000	4.00000000000000000000	0.00000000000000000000	4.00000000000000000000	4.00000000000000000000	0.00000000000000000000	4.00000000000000000000	4.00000000000000000000	4.00000000000000000000	4.00000000000000000000	4.00000000000000000000	4.00000000000000000000	4.00000000000000000000
99.00000000000000000000	0.00000000000000000000	4157.43603515625000000000	4181.02539062500000000000	4165.64111328125000000000	4173.33300781250000000000	4170.76904296875000000000	4164.10253906250000000000	4163.58984375000000000000	4166.15380859375000000000	4166.66650390625000000000	4171.28173828125000000000	4175.89746093750000000000	4165.64111328125000000000	4172.30761718750000000000	4122.05126953125000000000	1264.00000000000000000000	10248.00000000000000000000	10227.00000000000000000000	0.00000000000000000000	0.00000000000000000000	0.00000000000000000000	599.00000000000000000000	181.00000000000000000000	4.00000000000000000000	4.00000000000000000000	4.00000000000000000000	4.00000000000000000000	4.00000000000000000000	0.00000000000000000000	4.00000000000000000000	4.00000000000000000000	0.00000000000000000000	4.00000000000000000000	4.00000000000000000000	4.00000000000000000000	4.00000000000000000000	4.00000000000000000000	4.00000000000000000000	4.00000000000000000000
100.00000000000000000000	0.00000000000000000000	4165.12792968750000000000	4177.43603515625000000000	4173.33300781250000000000	4170.76904296875000000000	4169.74365234375000000000	4170.76904296875000000000	4166.15380859375000000000	4160.51269531250000000000	4163.58984375000000000000	4163.07666015625000000000	4171.28173828125000000000	4167.69238281250000000000	4166.66650390625000000000	4126.15380859375000000000	3283.00000000000000000000	10248.00000000000000000000	10227.00000000000000000000	0.00000000000000000000	0.00000000000000000000	0.00000000000000000000	599.00000000000000000000	190.00000000000000000000	4.00000000000000000000	4.00000000000000000000	4.00000000000000000000	4.00000000000000000000	4.00000000000000000000	0.00000000000000000000	4.00000000000000000000	4.00000000000000000000	0.00000000000000000000	4.00000000000000000000	4.00000000000000000000	4.00000000000000000000	4.00000000000000000000	4.00000000000000000000	4.00000000000000000000	4.00000000000000000000
101.00000000000000000000	0.00000000000000000000	4159.48730468750000000000	4180.00000000000000000000	4166.15380859375000000000	4172.30761718750000000000	4174.87158203125000000000	4160.51269531250000000000	4155.89746093750000000000	4166.66650390625000000000	4168.20507812500000000000	4167.17919921875000000000	4177.43603515625000000000	4169.74365234375000000000	4171.28173828125000000000	4124.61523437500000000000	1602.00000000000000000000	10249.00000000000000000000	10227.00000000000000000000	0.00000000000000000000	0.00000000000000000000	0.00000000000000000000	599.00000000000000000000	198.00000000000000000000	4.00000000000000000000	4.00000000000000000000	4.00000000000000000000	4.00000000000000000000	4.00000000000000000000	0.00000000000000000000	4.00000000000000000000	4.00000000000000000000	0.00000000000000000000	4.00000000000000000000	4.00000000000000000000	4.00000000000000000000	4.00000000000000000000	4.00000000000000000000	4.00000000000000000000	4.00000000000000000000
102.00000000000000000000	0.00000000000000000000	4160.00000000000000000000	4175.38427734375000000000	4169.23046875000000000000	4167.69238281250000000000	4166.66650390625000000000	4162.56396484375000000000	4163.07666015625000000000	4164.61523437500000000000	4173.33300781250000000000	4170.76904296875000000000	4180.00000000000000000000	4173.84619140625000000000	4170.76904296875000000000	4126.15380859375000000000	3428.00000000000000000000	10249.00000000000000000000	10227.00000000000000000000	0.00000000000000000000	0.00000000000000000000	0.00000000000000000000	599.00000000000000000000	206.00000000000000000000	4.00000000000000000000	4.00000000000000000000	4.00000000000000000000	4.00000000000000000000	4.00000000000000000000	0.00000000000000000000	4.00000000000000000000	4.00000000000000000000	0.00000000000000000000	4.00000000000000000000	4.00000000000000000000	4.00000000000000000000	4.00000000000000000000	4.00000000000000000000	4.00000000000000000000	4.00000000000000000000
103.00000000000000000000	0.00000000000000000000	4158.46142578125000000000	4171.28173828125000000000	4170.76904296875000000000	4163.07666015625000000000	4161.02539062500000000000	4162.56396484375000000000	4167.69238281250000000000	4157.43603515625000000000	4168.71777343750000000000	4168.20507812500000000000	4175.89746093750000000000	4170.25634765625000000000	4165.12792968750000000000	4123.07666015625000000000	1264.00000000000000000000	10248.00000000000000000000	10228.00000000000000000000	0.00000000000000000000	0.00000000000000000000	0.00000000000000000000	599.00000000000000000000	215.00000000000000000000	4.00000000000000000000	4.00000000000000000000	4.00000000000000000000	4.00000000000000000000	4.00000000000000000000	0.00000000000000000000	4.00000000000000000000	4.00000000000000000000	0.00000000000000000000	4.00000000000000000000	4.00000000000000000000	4.00000000000000000000	4.00000000000000000000	4.00000000000000000000	4.00000000000000000000	4.00000000000000000000
104.00000000000000000000	0.00000000000000000000	4150.76904296875000000000	4177.43603515625000000000	4160.00000000000000000000	4169.74365234375000000000	4174.87158203125000000000	4158.97412109375000000000	4160.51269531250000000000	4163.07666015625000000000	4168.20507812500000000000	4169.74365234375000000000	4177.43603515625000000000	4163.58984375000000000000	4169.74365234375000000000	4117.43603515625000000000	3283.00000000000000000000	10248.00000000000000000000	10228.00000000000000000000	0.00000000000000000000	0.00000000000000000000	0.00000000000000000000	599.00000000000000000000	223.00000000000000000000	4.00000000000000000000	4.00000000000000000000	4.00000000000000000000	4.00000000000000000000	4.00000000000000000000	0.00000000000000000000	4.00000000000000000000	4.00000000000000000000	0.00000000000000000000	4.00000000000000000000	4.00000000000000000000	4.00000000000000000000	4.00000000000000000000	4.00000000000000000000	4.00000000000000000000	4.00000000000000000000
105.00000000000000000000	0.00000000000000000000	4159.48730468750000000000	4173.84619140625000000000	4170.25634765625000000000	4166.66650390625000000000	4166.66650390625000000000	4171.28173828125000000000	4169.23046875000000000000	4159.48730468750000000000	4173.84619140625000000000	4156.92285156250000000000	4168.71777343750000000000	4166.66650390625000000000	4164.10253906250000000000	4118.97412109375000000000	1602.00000000000000000000	10248.00000000000000000000	10229.00000000000000000000	0.00000000000000000000	0.00000000000000000000	0.00000000000000000000	599.00000000000000000000	231.00000000000000000000	4.00000000000000000000	4.00000000000000000000	4.00000000000000000000	4.00000000000000000000	4.00000000000000000000	0.00000000000000000000	4.00000000000000000000	4.00000000000000000000	0.00000000000000000000	4.00000000000000000000	4.00000000000000000000	4.00000000000000000000	4.00000000000000000000	4.00000000000000000000	4.00000000000000000000	4.00000000000000000000
106.00000000000000000000	0.00000000000000000000	4151.79492187500000000000	4172.30761718750000000000	4167.17919921875000000000	4167.17919921875000000000	4162.56396484375000000000	4161.53857421875000000000	4164.10253906250000000000	4160.00000000000000000000	4169.23046875000000000000	4161.53857421875000000000	4169.74365234375000000000	4164.10253906250000000000	4163.58984375000000000000	4120.00000000000000000000	3428.00000000000000000000	10248.00000000000000000000	10229.00000000000000000000	0.00000000000000000000	0.00000000000000000000	0.00000000000000000000	599.00000000000000000000	240.00000000000000000000	4.00000000000000000000	4.00000000000000000000	4.00000000000000000000	4.00000000000000000000	4.00000000000000000000	0.00000000000000000000	4.00000000000000000000	4.00000000000000000000	0.00000000000000000000	4.00000000000000000000	4.00000000000000000000	4.00000000000000000000	4.00000000000000000000	4.00000000000000000000	4.00000000000000000000	4.00000000000000000000
107.00000000000000000000	0.00000000000000000000	4153.33300781250000000000	4169.23046875000000000000	4164.10253906250000000000	4165.64111328125000000000	4165.12792968750000000000	4163.07666015625000000000	4166.66650390625000000000	4164.61523437500000000000	4163.07666015625000000000	4168.71777343750000000000	4171.79492187500000000000	4166.15380859375000000000	4160.51269531250000000000	4125.12792968750000000000	1264.00000000000000000000	10247.00000000000000000000	10228.00000000000000000000	0.00000000000000000000	0.00000000000000000000	0.00000000000000000000	599.00000000000000000000	248.00000000000000000000	4.00000000000000000000	4.00000000000000000000	4.00000000000000000000	4.00000000000000000000	4.00000000000000000000	0.00000000000000000000	4.00000000000000000000	4.00000000000000000000	0.00000000000000000000	4.00000000000000000000	4.00000000000000000000	4.00000000000000000000	4.00000000000000000000	4.00000000000000000000	4.00000000000000000000	4.00000000000000000000
108.00000000000000000000	0.00000000000000000000	4164.10253906250000000000	4169.74365234375000000000	4168.71777343750000000000	4162.05126953125000000000	4165.12792968750000000000	4166.66650390625000000000	4167.17919921875000000000	4168.71777343750000000000	4166.15380859375000000000	4166.15380859375000000000	4170.76904296875000000000	4169.74365234375000000000	4163.07666015625000000000	4129.74365234375000000000	3283.00000000000000000000	10247.00000000000000000000	10228.00000000000000000000	0.00000000000000000000	0.00000000000000000000	0.00000000000000000000	599.00000000000000000000	257.00000000000000000000	4.00000000000000000000	4.00000000000000000000	4.00000000000000000000	4.00000000000000000000	4.00000000000000000000	0.00000000000000000000	4.00000000000000000000	4.00000000000000000000	0.00000000000000000000	4.00000000000000000000	4.00000000000000000000	4.00000000000000000000	4.00000000000000000000	4.00000000000000000000	4.00000000000000000000	4.00000000000000000000
109.00000000000000000000	0.00000000000000000000	4153.84619140625000000000	4178.46142578125000000000	4164.10253906250000000000	4170.25634765625000000000	4169.23046875000000000000	4157.94873046875000000000	4156.41015625000000000000	4171.28173828125000000000	4170.25634765625000000000	4175.38427734375000000000	4177.43603515625000000000	4168.71777343750000000000	4178.46142578125000000000	4126.15380859375000000000	1602.00000000000000000000	10249.00000000000000000000	10228.00000000000000000000	0.00000000000000000000	0.00000000000000000000	0.00000000000000000000	599.00000000000000000000	265.00000000000000000000	4.00000000000000000000	4.00000000000000000000	4.00000000000000000000	4.00000000000000000000	4.00000000000000000000	0.00000000000000000000	4.00000000000000000000	4.00000000000000000000	0.00000000000000000000	4.00000000000000000000	4.00000000000000000000	4.00000000000000000000	4.00000000000000000000	4.00000000000000000000	4.00000000000000000000	4.00000000000000000000
110.00000000000000000000	0.00000000000000000000	4157.94873046875000000000	4176.92285156250000000000	4174.35888671875000000000	4172.30761718750000000000	4162.56396484375000000000	4169.74365234375000000000	4167.69238281250000000000	4160.51269531250000000000	4172.30761718750000000000	4176.92285156250000000000	4176.41015625000000000000	4175.89746093750000000000	4173.84619140625000000000	4128.20507812500000000000	3428.00000000000000000000	10249.00000000000000000000	10228.00000000000000000000	0.00000000000000000000	0.00000000000000000000	0.00000000000000000000	599.00000000000000000000	273.00000000000000000000	4.00000000000000000000	4.00000000000000000000	4.00000000000000000000	4.00000000000000000000	4.00000000000000000000	0.00000000000000000000	4.00000000000000000000	4.00000000000000000000	0.00000000000000000000	4.00000000000000000000	4.00000000000000000000	4.00000000000000000000	4.00000000000000000000	4.00000000000000000000	4.00000000000000000000	4.00000000000000000000
111.00000000000000000000	0.00000000000000000000	4155.89746093750000000000	4176.41015625000000000000	4171.28173828125000000000	4170.76904296875000000000	4165.12792968750000000000	4163.58984375000000000000	4164.61523437500000000000	4160.00000000000000000000	4172.30761718750000000000	4176.92285156250000000000	4178.97412109375000000000	4171.79492187500000000000	4170.76904296875000000000	4127.69238281250000000000	1264.00000000000000000000	10250.00000000000000000000	10226.00000000000000000000	0.00000000000000000000	0.00000000000000000000	0.00000000000000000000	599.00000000000000000000	281.00000000000000000000	4.00000000000000000000	4.00000000000000000000	4.00000000000000000000	4.00000000000000000000	4.00000000000000000000	0.00000000000000000000	4.00000000000000000000	4.00000000000000000000	0.00000000000000000000	4.00000000000000000000	4.00000000000000000000	4.00000000000000000000	4.00000000000000000000	4.00000000000000000000	4.00000000000000000000	4.00000000000000000000
112.00000000000000000000	0.00000000000000000000	4150.25634765625000000000	4168.71777343750000000000	4167.17919921875000000000	4161.53857421875000000000	4159.48730468750000000000	4163.07666015625000000000	4162.56396484375000000000	4153.84619140625000000000	4169.74365234375000000000	4164.61523437500000000000	4169.74365234375000000000	4163.07666015625000000000	4162.56396484375000000000	4123.58984375000000000000	3283.00000000000000000000	10250.00000000000000000000	10226.00000000000000000000	0.00000000000000000000	0.00000000000000000000	0.00000000000000000000	599.00000000000000000000	288.00000000000000000000	4.00000000000000000000	4.00000000000000000000	4.00000000000000000000	4.00000000000000000000	4.00000000000000000000	0.00000000000000000000	4.00000000000000000000	4.00000000000000000000	0.00000000000000000000	4.00000000000000000000	4.00000000000000000000	4.00000000000000000000	4.00000000000000000000	4.00000000000000000000	4.00000000000000000000	4.00000000000000000000
113.00000000000000000000	0.00000000000000000000	4153.84619140625000000000	4164.61523437500000000000	4170.76904296875000000000	4159.48730468750000000000	4151.79492187500000000000	4169.74365234375000000000	4167.17919921875000000000	4146.15380859375000000000	4167.69238281250000000000	4155.38427734375000000000	4163.07666015625000000000	4161.02539062500000000000	4156.41015625000000000000	4123.58984375000000000000	1602.00000000000000000000	10249.00000000000000000000	10227.00000000000000000000	0.00000000000000000000	0.00000000000000000000	0.00000000000000000000	599.00000000000000000000	295.00000000000000000000	4.00000000000000000000	4.00000000000000000000	4.00000000000000000000	4.00000000000000000000	4.00000000000000000000	0.00000000000000000000	4.00000000000000000000	4.00000000000000000000	0.00000000000000000000	4.00000000000000000000	4.00000000000000000000	4.00000000000000000000	4.00000000000000000000	4.00000000000000000000	4.00000000000000000000	4.00000000000000000000
114.00000000000000000000	0.00000000000000000000	4152.30761718750000000000	4174.87158203125000000000	4167.69238281250000000000	4167.17919921875000000000	4167.17919921875000000000	4161.53857421875000000000	4160.00000000000000000000	4163.07666015625000000000	4168.71777343750000000000	4172.82031250000000000000	4177.94873046875000000000	4163.58984375000000000000	4171.28173828125000000000	4129.74365234375000000000	3428.00000000000000000000	10249.00000000000000000000	10227.00000000000000000000	0.00000000000000000000	0.00000000000000000000	0.00000000000000000000	599.00000000000000000000	303.00000000000000000000	4.00000000000000000000	4.00000000000000000000	4.00000000000000000000	4.00000000000000000000	4.00000000000000000000	0.00000000000000000000	4.00000000000000000000	4.00000000000000000000	0.00000000000000000000	4.00000000000000000000	4.00000000000000000000	4.00000000000000000000	4.00000000000000000000	4.00000000000000000000	4.00000000000000000000	4.00000000000000000000
115.00000000000000000000	0.00000000000000000000	4160.51269531250000000000	4174.87158203125000000000	4176.41015625000000000000	4161.53857421875000000000	4169.23046875000000000000	4166.15380859375000000000	4164.61523437500000000000	4168.71777343750000000000	4172.30761718750000000000	4174.87158203125000000000	4175.89746093750000000000	4174.35888671875000000000	4170.76904296875000000000	4135.89746093750000000000	1264.00000000000000000000	10248.00000000000000000000	10228.00000000000000000000	0.00000000000000000000	0.00000000000000000000	0.00000000000000000000	599.00000000000000000000	310.00000000000000000000	4.00000000000000000000	4.00000000000000000000	4.00000000000000000000	4.00000000000000000000	4.00000000000000000000	0.00000000000000000000	4.00000000000000000000	4.00000000000000000000	0.00000000000000000000	4.00000000000000000000	4.00000000000000000000	4.00000000000000000000	4.00000000000000000000	4.00000000000000000000	4.00000000000000000000	4.00000000000000000000
116.00000000000000000000	0.00000000000000000000	4154.35888671875000000000	4176.92285156250000000000	4168.71777343750000000000	4163.07666015625000000000	4170.76904296875000000000	4160.51269531250000000000	4160.51269531250000000000	4163.07666015625000000000	4169.23046875000000000000	4172.30761718750000000000	4172.82031250000000000000	4173.33300781250000000000	4169.74365234375000000000	4133.33300781250000000000	3283.00000000000000000000	10248.00000000000000000000	10228.00000000000000000000	0.00000000000000000000	0.00000000000000000000	0.00000000000000000000	599.00000000000000000000	318.00000000000000000000	4.00000000000000000000	4.00000000000000000000	4.00000000000000000000	4.00000000000000000000	4.00000000000000000000	0.00000000000000000000	4.00000000000000000000	4.00000000000000000000	0.00000000000000000000	4.00000000000000000000	4.00000000000000000000	4.00000000000000000000	4.00000000000000000000	4.00000000000000000000	4.00000000000000000000	4.00000000000000000000
117.00000000000000000000	0.00000000000000000000	4152.30761718750000000000	4177.94873046875000000000	4166.15380859375000000000	4165.64111328125000000000	4171.79492187500000000000	4162.56396484375000000000	4161.53857421875000000000	4154.35888671875000000000	4163.58984375000000000000	4171.79492187500000000000	4174.87158203125000000000	4168.20507812500000000000	4173.33300781250000000000	4133.33300781250000000000	1602.00000000000000000000	10247.00000000000000000000	10228.00000000000000000000	0.00000000000000000000	0.00000000000000000000	0.00000000000000000000	599.00000000000000000000	325.00000000000000000000	4.00000000000000000000	4.00000000000000000000	4.00000000000000000000	4.00000000000000000000	4.00000000000000000000	0.00000000000000000000	4.00000000000000000000	4.00000000000000000000	0.00000000000000000000	4.00000000000000000000	4.00000000000000000000	4.00000000000000000000	4.00000000000000000000	4.00000000000000000000	4.00000000000000000000	4.00000000000000000000
118.00000000000000000000	0.00000000000000000000	4158.46142578125000000000	4172.30761718750000000000	4175.38427734375000000000	4160.51269531250000000000	4167.17919921875000000000	4170.25634765625000000000	4167.17919921875000000000	4149.74365234375000000000	4167.69238281250000000000	4165.12792968750000000000	4171.28173828125000000000	4169.23046875000000000000	4171.79492187500000000000	4133.84619140625000000000	3428.00000000000000000000	10247.00000000000000000000	10228.00000000000000000000	0.00000000000000000000	0.00000000000000000000	0.00000000000000000000	599.00000000000000000000	332.00000000000000000000	4.00000000000000000000	4.00000000000000000000	4.00000000000000000000	4.00000000000000000000	4.00000000000000000000	0.00000000000000000000	4.00000000000000000000	4.00000000000000000000	0.00000000000000000000	4.00000000000000000000	4.00000000000000000000	4.00000000000000000000	4.00000000000000000000	4.00000000000000000000	4.00000000000000000000	4.00000000000000000000
119.00000000000000000000	0.00000000000000000000	4148.71777343750000000000	4178.46142578125000000000	4168.20507812500000000000	4165.64111328125000000000	4176.92285156250000000000	4160.51269531250000000000	4160.00000000000000000000	4162.56396484375000000000	4173.33300781250000000000	4173.33300781250000000000	4180.00000000000000000000	4165.64111328125000000000	4176.92285156250000000000	4131.28173828125000000000	1264.00000000000000000000	10247.00000000000000000000	10230.00000000000000000000	0.00000000000000000000	0.00000000000000000000	0.00000000000000000000	599.00000000000000000000	340.00000000000000000000	4.00000000000000000000	4.00000000000000000000	4.00000000000000000000	4.00000000000000000000	4.00000000000000000000	0.00000000000000000000	4.00000000000000000000	4.00000000000000000000	0.00000000000000000000	4.00000000000000000000	4.00000000000000000000	4.00000000000000000000	4.00000000000000000000	4.00000000000000000000	4.00000000000000000000	4.00000000000000000000
120.00000000000000000000	0.00000000000000000000	4154.35888671875000000000	4176.41015625000000000000	4176.92285156250000000000	4162.05126953125000000000	4175.38427734375000000000	4166.66650390625000000000	4167.69238281250000000000	4159.48730468750000000000	4169.74365234375000000000	4175.89746093750000000000	4178.46142578125000000000	4167.17919921875000000000	4172.30761718750000000000	4137.43603515625000000000	3283.00000000000000000000	10247.00000000000000000000	10230.00000000000000000000	0.00000000000000000000	0.00000000000000000000	0.00000000000000000000	599.00000000000000000000	347.00000000000000000000	4.00000000000000000000	4.00000000000000000000	4.00000000000000000000	4.00000000000000000000	4.00000000000000000000	0.00000000000000000000	4.00000000000000000000	4.00000000000000000000	0.00000000000000000000	4.00000000000000000000	4.00000000000000000000	4.00000000000000000000	4.00000000000000000000	4.00000000000000000000	4.00000000000000000000	4.00000000000000000000
121.00000000000000000000	0.00000000000000000000	4154.35888671875000000000	4176.92285156250000000000	4177.43603515625000000000	4163.58984375000000000000	4171.28173828125000000000	4162.56396484375000000000	4163.58984375000000000000	4159.48730468750000000000	4167.17919921875000000000	4178.46142578125000000000	4175.89746093750000000000	4168.20507812500000000000	4172.82031250000000000000	4137.94873046875000000000	1602.00000000000000000000	10247.00000000000000000000	10231.00000000000000000000	0.00000000000000000000	0.00000000000000000000	0.00000000000000000000	599.00000000000000000000	354.00000000000000000000	4.00000000000000000000	4.00000000000000000000	4.00000000000000000000	4.00000000000000000000	4.00000000000000000000	0.00000000000000000000	4.00000000000000000000	4.00000000000000000000	0.00000000000000000000	4.00000000000000000000	4.00000000000000000000	4.00000000000000000000	4.00000000000000000000	4.00000000000000000000	4.00000000000000000000	4.00000000000000000000
122.00000000000000000000	0.00000000000000000000	4149.74365234375000000000	4178.97412109375000000000	4175.89746093750000000000	4166.15380859375000000000	4170.76904296875000000000	4158.97412109375000000000	4158.97412109375000000000	4167.69238281250000000000	4172.30761718750000000000	4177.43603515625000000000	4177.43603515625000000000	4170.76904296875000000000	4172.82031250000000000000	4133.84619140625000000000	3428.00000000000000000000	10247.00000000000000000000	10231.00000000000000000000	0.00000000000000000000	0.00000000000000000000	0.00000000000000000000	599.00000000000000000000	362.00000000000000000000	4.00000000000000000000	4.00000000000000000000	4.00000000000000000000	4.00000000000000000000	4.00000000000000000000	0.00000000000000000000	4.00000000000000000000	4.00000000000000000000	0.00000000000000000000	4.00000000000000000000	4.00000000000000000000	4.00000000000000000000	4.00000000000000000000	4.00000000000000000000	4.00000000000000000000	4.00000000000000000000
123.00000000000000000000	0.00000000000000000000	4155.89746093750000000000	4175.38427734375000000000	4184.61523437500000000000	4159.48730468750000000000	4169.74365234375000000000	4166.15380859375000000000	4166.66650390625000000000	4160.51269531250000000000	4171.79492187500000000000	4172.30761718750000000000	4173.84619140625000000000	4174.87158203125000000000	4166.66650390625000000000	4136.92285156250000000000	1264.00000000000000000000	10246.00000000000000000000	10231.00000000000000000000	0.00000000000000000000	0.00000000000000000000	0.00000000000000000000	599.00000000000000000000	369.00000000000000000000	4.00000000000000000000	4.00000000000000000000	4.00000000000000000000	4.00000000000000000000	4.00000000000000000000	0.00000000000000000000	4.00000000000000000000	4.00000000000000000000	0.00000000000000000000	4.00000000000000000000	4.00000000000000000000	4.00000000000000000000	4.00000000000000000000	4.00000000000000000000	4.00000000000000000000	4.00000000000000000000
124.00000000000000000000	0.00000000000000000000	4147.69238281250000000000	4183.58984375000000000000	4175.38427734375000000000	4167.17919921875000000000	4180.51269531250000000000	4157.94873046875000000000	4161.02539062500000000000	4165.64111328125000000000	4166.15380859375000000000	4192.30761718750000000000	4183.58984375000000000000	4174.87158203125000000000	4178.46142578125000000000	4139.48730468750000000000	3283.00000000000000000000	10246.00000000000000000000	10231.00000000000000000000	0.00000000000000000000	0.00000000000000000000	0.00000000000000000000	599.00000000000000000000	377.00000000000000000000	4.00000000000000000000	4.00000000000000000000	4.00000000000000000000	4.00000000000000000000	4.00000000000000000000	0.00000000000000000000	4.00000000000000000000	4.00000000000000000000	0.00000000000000000000	4.00000000000000000000	4.00000000000000000000	4.00000000000000000000	4.00000000000000000000	4.00000000000000000000	4.00000000000000000000	4.00000000000000000000
125.00000000000000000000	0.00000000000000000000	4152.30761718750000000000	4181.02539062500000000000	4181.02539062500000000000	4167.17919921875000000000	4172.30761718750000000000	4168.20507812500000000000	4168.20507812500000000000	4168.71777343750000000000	4170.25634765625000000000	4192.30761718750000000000	4183.58984375000000000000	4178.46142578125000000000	4176.41015625000000000000	4139.48730468750000000000	1602.00000000000000000000	10245.00000000000000000000	10230.00000000000000000000	0.00000000000000000000	0.00000000000000000000	0.00000000000000000000	599.00000000000000000000	384.00000000000000000000	4.00000000000000000000	4.00000000000000000000	4.00000000000000000000	4.00000000000000000000	4.00000000000000000000	0.00000000000000000000	4.00000000000000000000	4.00000000000000000000	0.00000000000000000000	4.00000000000000000000	4.00000000000000000000	4.00000000000000000000	4.00000000000000000000	4.00000000000000000000	4.00000000000000000000	4.00000000000000000000
126.00000000000000000000	0.00000000000000000000	4155.89746093750000000000	4184.10253906250000000000	4185.12792968750000000000	4166.66650390625000000000	4169.23046875000000000000	4167.17919921875000000000	4166.15380859375000000000	4170.76904296875000000000	4170.25634765625000000000	4182.56396484375000000000	4185.12792968750000000000	4178.46142578125000000000	4177.43603515625000000000	4140.51269531250000000000	3428.00000000000000000000	10245.00000000000000000000	10230.00000000000000000000	0.00000000000000000000	0.00000000000000000000	0.00000000000000000000	599.00000000000000000000	391.00000000000000000000	4.00000000000000000000	4.00000000000000000000	4.00000000000000000000	4.00000000000000000000	4.00000000000000000000	0.00000000000000000000	4.00000000000000000000	4.00000000000000000000	0.00000000000000000000	4.00000000000000000000	4.00000000000000000000	4.00000000000000000000	4.00000000000000000000	4.00000000000000000000	4.00000000000000000000	4.00000000000000000000
127.00000000000000000000	0.00000000000000000000	4156.92285156250000000000	4195.89746093750000000000	4183.58984375000000000000	4173.84619140625000000000	4180.00000000000000000000	4160.51269531250000000000	4160.00000000000000000000	4174.35888671875000000000	4162.56396484375000000000	4191.79492187500000000000	4196.41015625000000000000	4178.97412109375000000000	4192.30761718750000000000	4149.23046875000000000000	50.00000000000000000000	10246.00000000000000000000	10229.00000000000000000000	0.00000000000000000000	0.00000000000000000000	0.00000000000000000000	599.00000000000000000000	400.00000000000000000000	4.00000000000000000000	4.00000000000000000000	4.00000000000000000000	4.00000000000000000000	4.00000000000000000000	0.00000000000000000000	4.00000000000000000000	4.00000000000000000000	0.00000000000000000000	4.00000000000000000000	4.00000000000000000000	4.00000000000000000000	4.00000000000000000000	4.00000000000000000000	4.00000000000000000000	4.00000000000000000000
0.00000000000000000000	0.00000000000000000000	4163.07666015625000000000	4189.23046875000000000000	4192.30761718750000000000	4168.20507812500000000000	4170.76904296875000000000	4170.25634765625000000000	4167.17919921875000000000	4163.58984375000000000000	4162.56396484375000000000	4184.61523437500000000000	4187.69238281250000000000	4181.53857421875000000000	4186.15380859375000000000	4155.38427734375000000000	1905.00000000000000000000	10246.00000000000000000000	10229.00000000000000000000	0.00000000000000000000	0.00000000000000000000	0.00000000000000000000	599.00000000000000000000	408.00000000000000000000	4.00000000000000000000	4.00000000000000000000	4.00000000000000000000	4.00000000000000000000	4.00000000000000000000	0.00000000000000000000	4.00000000000000000000	4.00000000000000000000	0.00000000000000000000	4.00000000000000000000	4.00000000000000000000	4.00000000000000000000	4.00000000000000000000	4.00000000000000000000	4.00000000000000000000	4.00000000000000000000
1.00000000000000000000	0.00000000000000000000	4149.74365234375000000000	4185.64111328125000000000	4184.61523437500000000000	4164.61523437500000000000	4171.28173828125000000000	4161.53857421875000000000	4158.46142578125000000000	4160.51269531250000000000	4166.15380859375000000000	4175.89746093750000000000	4183.58984375000000000000	4175.89746093750000000000	4181.02539062500000000000	4149.23046875000000000000	3275.00000000000000000000	10245.00000000000000000000	10230.00000000000000000000	0.00000000000000000000	0.00000000000000000000	0.00000000000000000000	599.00000000000000000000	416.00000000000000000000	4.00000000000000000000	4.00000000000000000000	4.00000000000000000000	4.00000000000000000000	4.00000000000000000000	0.00000000000000000000	4.00000000000000000000	4.00000000000000000000	0.00000000000000000000	4.00000000000000000000	4.00000000000000000000	4.00000000000000000000	4.00000000000000000000	4.00000000000000000000	4.00000000000000000000	4.00000000000000000000
2.00000000000000000000	0.00000000000000000000	4154.35888671875000000000	4185.64111328125000000000	4189.74365234375000000000	4164.10253906250000000000	4172.82031250000000000000	4160.51269531250000000000	4162.05126953125000000000	4155.38427734375000000000	4166.15380859375000000000	4170.25634765625000000000	4184.10253906250000000000	4178.97412109375000000000	4177.43603515625000000000	4149.74365234375000000000	1934.00000000000000000000	10245.00000000000000000000	10230.00000000000000000000	0.00000000000000000000	0.00000000000000000000	0.00000000000000000000	599.00000000000000000000	425.00000000000000000000	4.00000000000000000000	4.00000000000000000000	4.00000000000000000000	4.00000000000000000000	4.00000000000000000000	0.00000000000000000000	4.00000000000000000000	4.00000000000000000000	0.00000000000000000000	4.00000000000000000000	4.00000000000000000000	4.00000000000000000000	4.00000000000000000000	4.00000000000000000000	4.00000000000000000000	4.00000000000000000000
3.00000000000000000000	0.00000000000000000000	4157.43603515625000000000	4186.15380859375000000000	4193.33300781250000000000	4165.12792968750000000000	4171.79492187500000000000	4159.48730468750000000000	4165.12792968750000000000	4154.35888671875000000000	4167.17919921875000000000	4171.79492187500000000000	4185.12792968750000000000	4180.51269531250000000000	4177.43603515625000000000	4152.30761718750000000000	3020.00000000000000000000	10246.00000000000000000000	10229.00000000000000000000	0.00000000000000000000	0.00000000000000000000	0.00000000000000000000	599.00000000000000000000	433.00000000000000000000	4.00000000000000000000	4.00000000000000000000	4.00000000000000000000	4.00000000000000000000	4.00000000000000000000	0.00000000000000000000	4.00000000000000000000	4.00000000000000000000	0.00000000000000000000	4.00000000000000000000	4.00000000000000000000	4.00000000000000000000	4.00000000000000000000	4.00000000000000000000	4.00000000000000000000	4.00000000000000000000
4.00000000000000000000	0.00000000000000000000	4145.64111328125000000000	4185.12792968750000000000	4182.56396484375000000000	4163.58984375000000000000	4172.82031250000000000000	4161.02539062500000000000	4162.05126953125000000000	4158.97412109375000000000	4167.17919921875000000000	4174.35888671875000000000	4183.07666015625000000000	4173.84619140625000000000	4178.97412109375000000000	4150.76904296875000000000	3548.00000000000000000000	10246.00000000000000000000	10229.00000000000000000000	0.00000000000000000000	0.00000000000000000000	0.00000000000000000000	599.00000000000000000000	442.00000000000000000000	4.00000000000000000000	4.00000000000000000000	4.00000000000000000000	4.00000000000000000000	4.00000000000000000000	0.00000000000000000000	4.00000000000000000000	4.00000000000000000000	0.00000000000000000000	4.00000000000000000000	4.00000000000000000000	4.00000000000000000000	4.00000000000000000000	4.00000000000000000000	4.00000000000000000000	4.00000000000000000000
5.00000000000000000000	0.00000000000000000000	4151.28173828125000000000	4178.97412109375000000000	4184.10253906250000000000	4153.33300781250000000000	4166.66650390625000000000	4173.84619140625000000000	4169.23046875000000000000	4147.17919921875000000000	4168.71777343750000000000	4160.00000000000000000000	4170.76904296875000000000	4171.79492187500000000000	4167.17919921875000000000	4151.79492187500000000000	0.00000000000000000000	10247.00000000000000000000	10228.00000000000000000000	0.00000000000000000000	0.00000000000000000000	0.00000000000000000000	599.00000000000000000000	450.00000000000000000000	4.00000000000000000000	4.00000000000000000000	4.00000000000000000000	4.00000000000000000000	4.00000000000000000000	0.00000000000000000000	4.00000000000000000000	4.00000000000000000000	0.00000000000000000000	4.00000000000000000000	4.00000000000000000000	4.00000000000000000000	4.00000000000000000000	4.00000000000000000000	4.00000000000000000000	4.00000000000000000000
6.00000000000000000000	0.00000000000000000000	4147.17919921875000000000	4183.07666015625000000000	4178.46142578125000000000	4157.94873046875000000000	4172.30761718750000000000	4162.05126953125000000000	4160.00000000000000000000	4149.23046875000000000000	4169.74365234375000000000	4162.05126953125000000000	4173.84619140625000000000	4171.79492187500000000000	4166.15380859375000000000	4150.76904296875000000000	497.00000000000000000000	10247.00000000000000000000	10228.00000000000000000000	0.00000000000000000000	0.00000000000000000000	0.00000000000000000000	599.00000000000000000000	458.00000000000000000000	4.00000000000000000000	4.00000000000000000000	4.00000000000000000000	4.00000000000000000000	4.00000000000000000000	0.00000000000000000000	4.00000000000000000000	4.00000000000000000000	0.00000000000000000000	4.00000000000000000000	4.00000000000000000000	4.00000000000000000000	4.00000000000000000000	4.00000000000000000000	4.00000000000000000000	4.00000000000000000000
7.00000000000000000000	0.00000000000000000000	4148.71777343750000000000	4180.51269531250000000000	4185.64111328125000000000	4159.48730468750000000000	4171.79492187500000000000	4163.07666015625000000000	4163.07666015625000000000	4154.87158203125000000000	4169.74365234375000000000	4164.61523437500000000000	4172.30761718750000000000	4176.92285156250000000000	4162.05126953125000000000	4153.84619140625000000000	3310.00000000000000000000	10245.00000000000000000000	10228.00000000000000000000	0.00000000000000000000	0.00000000000000000000	0.00000000000000000000	599.00000000000000000000	467.00000000000000000000	4.00000000000000000000	4.00000000000000000000	4.00000000000000000000	4.00000000000000000000	4.00000000000000000000	0.00000000000000000000	4.00000000000000000000	4.00000000000000000000	0.00000000000000000000	4.00000000000000000000	4.00000000000000000000	4.00000000000000000000	4.00000000000000000000	4.00000000000000000000	4.00000000000000000000	4.00000000000000000000
8.00000000000000000000	0.00000000000000000000	4155.38427734375000000000	4178.46142578125000000000	4189.23046875000000000000	4153.84619140625000000000	4170.76904296875000000000	4166.15380859375000000000	4164.61523437500000000000	4153.84619140625000000000	4168.20507812500000000000	4161.53857421875000000000	4169.23046875000000000000	4177.94873046875000000000	4158.97412109375000000000	4155.89746093750000000000	0.00000000000000000000	10245.00000000000000000000	10228.00000000000000000000	0.00000000000000000000	0.00000000000000000000	0.00000000000000000000	599.00000000000000000000	475.00000000000000000000	4.00000000000000000000	4.00000000000000000000	4.00000000000000000000	4.00000000000000000000	4.00000000000000000000	0.00000000000000000000	4.00000000000000000000	4.00000000000000000000	0.00000000000000000000	4.00000000000000000000	4.00000000000000000000	4.00000000000000000000	4.00000000000000000000	4.00000000000000000000	4.00000000000000000000	4.00000000000000000000
9.00000000000000000000	0.00000000000000000000	4148.71777343750000000000	4185.12792968750000000000	4178.97412109375000000000	4153.33300781250000000000	4175.89746093750000000000	4158.97412109375000000000	4154.87158203125000000000	4154.35888671875000000000	4167.17919921875000000000	4170.76904296875000000000	4177.94873046875000000000	4174.87158203125000000000	4169.74365234375000000000	4154.35888671875000000000	3536.00000000000000000000	10245.00000000000000000000	10226.00000000000000000000	0.00000000000000000000	0.00000000000000000000	0.00000000000000000000	599.00000000000000000000	484.00000000000000000000	4.00000000000000000000	4.00000000000000000000	4.00000000000000000000	4.00000000000000000000	4.00000000000000000000	0.00000000000000000000	4.00000000000000000000	4.00000000000000000000	0.00000000000000000000	4.00000000000000000000	4.00000000000000000000	4.00000000000000000000	4.00000000000000000000	4.00000000000000000000	4.00000000000000000000	4.00000000000000000000
10.00000000000000000000	0.00000000000000000000	4151.28173828125000000000	4182.56396484375000000000	4187.17919921875000000000	4152.82031250000000000000	4165.12792968750000000000	4167.17919921875000000000	4164.61523437500000000000	4146.15380859375000000000	4165.12792968750000000000	4168.20507812500000000000	4175.38427734375000000000	4180.00000000000000000000	4170.76904296875000000000	4158.97412109375000000000	3433.00000000000000000000	10245.00000000000000000000	10226.00000000000000000000	0.00000000000000000000	0.00000000000000000000	0.00000000000000000000	599.00000000000000000000	492.00000000000000000000	4.00000000000000000000	4.00000000000000000000	4.00000000000000000000	4.00000000000000000000	4.00000000000000000000	0.00000000000000000000	4.00000000000000000000	4.00000000000000000000	0.00000000000000000000	4.00000000000000000000	4.00000000000000000000	4.00000000000000000000	4.00000000000000000000	4.00000000000000000000	4.00000000000000000000	4.00000000000000000000
11.00000000000000000000	0.00000000000000000000	4149.23046875000000000000	4187.69238281250000000000	4186.15380859375000000000	4164.61523437500000000000	4171.79492187500000000000	4161.53857421875000000000	4164.10253906250000000000	4150.25634765625000000000	4166.15380859375000000000	4169.74365234375000000000	4183.07666015625000000000	4183.07666015625000000000	4177.43603515625000000000	4158.97412109375000000000	1275.00000000000000000000	10247.00000000000000000000	10227.00000000000000000000	0.00000000000000000000	0.00000000000000000000	0.00000000000000000000	599.00000000000000000000	500.00000000000000000000	4.00000000000000000000	4.00000000000000000000	4.00000000000000000000	4.00000000000000000000	4.00000000000000000000	0.00000000000000000000	4.00000000000000000000	4.00000000000000000000	0.00000000000000000000	4.00000000000000000000	4.00000000000000000000	4.00000000000000000000	4.00000000000000000000	4.00000000000000000000	4.00000000000000000000	4.00000000000000000000
12.00000000000000000000	0.00000000000000000000	4155.38427734375000000000	4189.23046875000000000000	4189.74365234375000000000	4167.69238281250000000000	4174.87158203125000000000	4167.69238281250000000000	4166.15380859375000000000	4149.74365234375000000000	4172.82031250000000000000	4167.17919921875000000000	4184.10253906250000000000	4183.07666015625000000000	4178.46142578125000000000	4158.97412109375000000000	3288.00000000000000000000	10247.00000000000000000000	10227.00000000000000000000	0.00000000000000000000	0.00000000000000000000	0.00000000000000000000	599.00000000000000000000	509.00000000000000000000	4.00000000000000000000	4.00000000000000000000	4.00000000000000000000	4.00000000000000000000	4.00000000000000000000	0.00000000000000000000	4.00000000000000000000	4.00000000000000000000	0.00000000000000000000	4.00000000000000000000	4.00000000000000000000	4.00000000000000000000	4.00000000000000000000	4.00000000000000000000	4.00000000000000000000	4.00000000000000000000
13.00000000000000000000	0.00000000000000000000	4159.48730468750000000000	4183.07666015625000000000	4195.89746093750000000000	4160.51269531250000000000	4165.12792968750000000000	4170.76904296875000000000	4164.61523437500000000000	4141.53857421875000000000	4170.76904296875000000000	4160.51269531250000000000	4175.38427734375000000000	4178.97412109375000000000	4173.33300781250000000000	4160.51269531250000000000	1614.00000000000000000000	10246.00000000000000000000	10229.00000000000000000000	0.00000000000000000000	0.00000000000000000000	0.00000000000000000000	599.00000000000000000000	517.00000000000000000000	4.00000000000000000000	4.00000000000000000000	4.00000000000000000000	4.00000000000000000000	4.00000000000000000000	0.00000000000000000000	4.00000000000000000000	4.00000000000000000000	0.00000000000000000000	4.00000000000000000000	4.00000000000000000000	4.00000000000000000000	4.00000000000000000000	4.00000000000000000000	4.00000000000000000000	4.00000000000000000000
14.00000000000000000000	0.00000000000000000000	4147.69238281250000000000	4181.02539062500000000000	4188.20507812500000000000	4158.97412109375000000000	4171.79492187500000000000	4157.43603515625000000000	4157.43603515625000000000	4146.15380859375000000000	4165.64111328125000000000	4163.07666015625000000000	4178.46142578125000000000	4174.35888671875000000000	4175.38427734375000000000	4161.53857421875000000000	3433.00000000000000000000	10246.00000000000000000000	10229.00000000000000000000	0.00000000000000000000	0.00000000000000000000	0.00000000000000000000	599.00000000000000000000	526.00000000000000000000	4.00000000000000000000	4.00000000000000000000	4.00000000000000000000	4.00000000000000000000	4.00000000000000000000	0.00000000000000000000	4.00000000000000000000	4.00000000000000000000	0.00000000000000000000	4.00000000000000000000	4.00000000000000000000	4.00000000000000000000	4.00000000000000000000	4.00000000000000000000	4.00000000000000000000	4.00000000000000000000
15.00000000000000000000	0.00000000000000000000	4153.84619140625000000000	4176.41015625000000000000	4196.92285156250000000000	4149.74365234375000000000	4175.89746093750000000000	4166.15380859375000000000	4168.71777343750000000000	4145.12792968750000000000	4167.17919921875000000000	4155.89746093750000000000	4172.30761718750000000000	4177.94873046875000000000	4164.61523437500000000000	4165.64111328125000000000	1275.00000000000000000000	10246.00000000000000000000	10228.00000000000000000000	0.00000000000000000000	0.00000000000000000000	0.00000000000000000000	599.00000000000000000000	534.00000000000000000000	4.00000000000000000000	4.00000000000000000000	4.00000000000000000000	4.00000000000000000000	4.00000000000000000000	0.00000000000000000000	4.00000000000000000000	4.00000000000000000000	0.00000000000000000000	4.00000000000000000000	4.00000000000000000000	4.00000000000000000000	4.00000000000000000000	4.00000000000000000000	4.00000000000000000000	4.00000000000000000000
16.00000000000000000000	0.00000000000000000000	4150.25634765625000000000	4182.05126953125000000000	4195.38427734375000000000	4153.33300781250000000000	4180.00000000000000000000	4163.07666015625000000000	4161.02539062500000000000	4152.30761718750000000000	4168.20507812500000000000	4163.07666015625000000000	4174.87158203125000000000	4176.41015625000000000000	4164.61523437500000000000	4166.15380859375000000000	0.00000000000000000000	10246.00000000000000000000	10228.00000000000000000000	0.00000000000000000000	0.00000000000000000000	0.00000000000000000000	599.00000000000000000000	542.00000000000000000000	4.00000000000000000000	4.00000000000000000000	4.00000000000000000000	4.00000000000000000000	4.00000000000000000000	0.00000000000000000000	4.00000000000000000000	4.00000000000000000000	0.00000000000000000000	4.00000000000000000000	4.00000000000000000000	4.00000000000000000000	4.00000000000000000000	4.00000000000000000000	4.00000000000000000000	4.00000000000000000000
17.00000000000000000000	0.00000000000000000000	4146.66650390625000000000	4182.56396484375000000000	4192.30761718750000000000	4155.38427734375000000000	4175.89746093750000000000	4163.58984375000000000000	4157.43603515625000000000	4155.89746093750000000000	4170.25634765625000000000	4166.66650390625000000000	4177.43603515625000000000	4177.43603515625000000000	4166.15380859375000000000	4165.64111328125000000000	0.00000000000000000000	10245.00000000000000000000	10228.00000000000000000000	0.00000000000000000000	0.00000000000000000000	0.00000000000000000000	599.00000000000000000000	551.00000000000000000000	4.00000000000000000000	4.00000000000000000000	4.00000000000000000000	4.00000000000000000000	4.00000000000000000000	0.00000000000000000000	4.00000000000000000000	4.00000000000000000000	0.00000000000000000000	4.00000000000000000000	4.00000000000000000000	4.00000000000000000000	4.00000000000000000000	4.00000000000000000000	4.00000000000000000000	4.00000000000000000000
18.00000000000000000000	0.00000000000000000000	4152.82031250000000000000	4178.97412109375000000000	4194.35888671875000000000	4150.76904296875000000000	4170.76904296875000000000	4169.74365234375000000000	4165.12792968750000000000	4152.30761718750000000000	4169.74365234375000000000	4157.43603515625000000000	4171.28173828125000000000	4179.48730468750000000000	4165.12792968750000000000	4164.10253906250000000000	0.00000000000000000000	10245.00000000000000000000	10228.00000000000000000000	0.00000000000000000000	0.00000000000000000000	0.00000000000000000000	599.00000000000000000000	559.00000000000000000000	4.00000000000000000000	4.00000000000000000000	4.00000000000000000000	4.00000000000000000000	4.00000000000000000000	0.00000000000000000000	4.00000000000000000000	4.00000000000000000000	0.00000000000000000000	4.00000000000000000000	4.00000000000000000000	4.00000000000000000000	4.00000000000000000000	4.00000000000000000000	4.00000000000000000000	4.00000000000000000000
19.00000000000000000000	0.00000000000000000000	4149.74365234375000000000	4188.71777343750000000000	4189.74365234375000000000	4161.53857421875000000000	4180.00000000000000000000	4164.61523437500000000000	4159.48730468750000000000	4158.97412109375000000000	4164.61523437500000000000	4168.71777343750000000000	4182.56396484375000000000	4176.92285156250000000000	4180.51269531250000000000	4167.17919921875000000000	0.00000000000000000000	10245.00000000000000000000	10227.00000000000000000000	0.00000000000000000000	0.00000000000000000000	0.00000000000000000000	599.00000000000000000000	568.00000000000000000000	4.00000000000000000000	4.00000000000000000000	4.00000000000000000000	4.00000000000000000000	4.00000000000000000000	0.00000000000000000000	4.00000000000000000000	4.00000000000000000000	0.00000000000000000000	4.00000000000000000000	4.00000000000000000000	4.00000000000000000000	4.00000000000000000000	4.00000000000000000000	4.00000000000000000000	4.00000000000000000000
20.00000000000000000000	0.00000000000000000000	4162.05126953125000000000	4188.20507812500000000000	4202.05126953125000000000	4161.53857421875000000000	4170.76904296875000000000	4174.87158203125000000000	4164.10253906250000000000	4152.30761718750000000000	4166.66650390625000000000	4170.25634765625000000000	4185.12792968750000000000	4182.56396484375000000000	4179.48730468750000000000	4172.82031250000000000000	0.00000000000000000000	10245.00000000000000000000	10227.00000000000000000000	0.00000000000000000000	0.00000000000000000000	0.00000000000000000000	599.00000000000000000000	576.00000000000000000000	4.00000000000000000000	4.00000000000000000000	4.00000000000000000000	4.00000000000000000000	4.00000000000000000000	0.00000000000000000000	4.00000000000000000000	4.00000000000000000000	0.00000000000000000000	4.00000000000000000000	4.00000000000000000000	4.00000000000000000000	4.00000000000000000000	4.00000000000000000000	4.00000000000000000000	4.00000000000000000000
21.00000000000000000000	0.00000000000000000000	4159.48730468750000000000	4188.71777343750000000000	4201.53857421875000000000	4157.94873046875000000000	4166.15380859375000000000	4165.64111328125000000000	4156.92285156250000000000	4143.58984375000000000000	4171.28173828125000000000	4160.00000000000000000000	4177.94873046875000000000	4181.02539062500000000000	4172.30761718750000000000	4169.74365234375000000000	0.00000000000000000000	10248.00000000000000000000	10228.00000000000000000000	0.00000000000000000000	0.00000000000000000000	0.00000000000000000000	599.00000000000000000000	584.00000000000000000000	4.00000000000000000000	4.00000000000000000000	4.00000000000000000000	4.00000000000000000000	4.00000000000000000000	0.00000000000000000000	4.00000000000000000000	4.00000000000000000000	0.00000000000000000000	4.00000000000000000000	4.00000000000000000000	4.00000000000000000000	4.00000000000000000000	4.00000000000000000000	4.00000000000000000000	4.00000000000000000000
22.00000000000000000000	0.00000000000000000000	4151.79492187500000000000	4187.69238281250000000000	4194.87158203125000000000	4155.89746093750000000000	4172.30761718750000000000	4160.00000000000000000000	4157.43603515625000000000	4135.38427734375000000000	4167.17919921875000000000	4150.25634765625000000000	4169.74365234375000000000	4177.94873046875000000000	4167.17919921875000000000	4170.25634765625000000000	0.00000000000000000000	10248.00000000000000000000	10228.00000000000000000000	0.00000000000000000000	0.00000000000000000000	0.00000000000000000000	599.00000000000000000000	593.00000000000000000000	4.00000000000000000000	4.00000000000000000000	4.00000000000000000000	4.00000000000000000000	4.00000000000000000000	0.00000000000000000000	4.00000000000000000000	4.00000000000000000000	0.00000000000000000000	4.00000000000000000000	4.00000000000000000000	4.00000000000000000000	4.00000000000000000000	4.00000000000000000000	4.00000000000000000000	4.00000000000000000000
23.00000000000000000000	0.00000000000000000000	4154.87158203125000000000	4180.51269531250000000000	4197.43603515625000000000	4149.74365234375000000000	4170.76904296875000000000	4165.64111328125000000000	4168.20507812500000000000	4131.28173828125000000000	4165.64111328125000000000	4146.15380859375000000000	4166.66650390625000000000	4182.56396484375000000000	4159.48730468750000000000	4173.33300781250000000000	0.00000000000000000000	10249.00000000000000000000	10229.00000000000000000000	0.00000000000000000000	0.00000000000000000000	0.00000000000000000000	599.00000000000000000000	601.00000000000000000000	4.00000000000000000000	4.00000000000000000000	4.00000000000000000000	4.00000000000000000000	4.00000000000000000000	0.00000000000000000000	4.00000000000000000000	4.00000000000000000000	0.00000000000000000000	4.00000000000000000000	4.00000000000000000000	4.00000000000000000000	4.00000000000000000000	4.00000000000000000000	4.00000000000000000000	4.00000000000000000000
24.00000000000000000000	0.00000000000000000000	4144.10253906250000000000	4181.53857421875000000000	4187.69238281250000000000	4151.28173828125000000000	4173.33300781250000000000	4158.46142578125000000000	4161.53857421875000000000	4145.12792968750000000000	4166.15380859375000000000	4158.97412109375000000000	4174.35888671875000000000	4179.48730468750000000000	4164.61523437500000000000	4167.69238281250000000000	0.00000000000000000000	10249.00000000000000000000	10229.00000000000000000000	0.00000000000000000000	0.00000000000000000000	0.00000000000000000000	599.00000000000000000000	610.00000000000000000000	4.00000000000000000000	4.00000000000000000000	4.00000000000000000000	4.00000000000000000000	4.00000000000000000000	0.00000000000000000000	4.00000000000000000000	4.00000000000000000000	0.00000000000000000000	4.00000000000000000000	4.00000000000000000000	4.00000000000000000000	4.00000000000000000000	4.00000000000000000000	4.00000000000000000000	4.00000000000000000000
25.00000000000000000000	0.00000000000000000000	4147.17919921875000000000	4178.46142578125000000000	4193.33300781250000000000	4148.20507812500000000000	4169.23046875000000000000	4171.28173828125000000000	4166.66650390625000000000	4145.12792968750000000000	4166.15380859375000000000	4154.87158203125000000000	4166.66650390625000000000	4178.46142578125000000000	4161.02539062500000000000	4166.66650390625000000000	0.00000000000000000000	10248.00000000000000000000	10230.00000000000000000000	0.00000000000000000000	0.00000000000000000000	0.00000000000000000000	599.00000000000000000000	618.00000000000000000000	4.00000000000000000000	4.00000000000000000000	4.00000000000000000000	4.00000000000000000000	4.00000000000000000000	0.00000000000000000000	4.00000000000000000000	4.00000000000000000000	0.00000000000000000000	4.00000000000000000000	4.00000000000000000000	4.00000000000000000000	4.00000000000000000000	4.00000000000000000000	4.00000000000000000000	4.00000000000000000000
26.00000000000000000000	0.00000000000000000000	4145.64111328125000000000	4178.97412109375000000000	4190.76904296875000000000	4148.71777343750000000000	4175.89746093750000000000	4168.20507812500000000000	4167.69238281250000000000	4150.25634765625000000000	4166.66650390625000000000	4153.33300781250000000000	4165.12792968750000000000	4175.38427734375000000000	4161.02539062500000000000	4164.61523437500000000000	0.00000000000000000000	10248.00000000000000000000	10230.00000000000000000000	0.00000000000000000000	0.00000000000000000000	0.00000000000000000000	599.00000000000000000000	626.00000000000000000000	4.00000000000000000000	4.00000000000000000000	4.00000000000000000000	4.00000000000000000000	4.00000000000000000000	0.00000000000000000000	4.00000000000000000000	4.00000000000000000000	0.00000000000000000000	4.00000000000000000000	4.00000000000000000000	4.00000000000000000000	4.00000000000000000000	4.00000000000000000000	4.00000000000000000000	4.00000000000000000000
27.00000000000000000000	0.00000000000000000000	4139.48730468750000000000	4176.41015625000000000000	4182.56396484375000000000	4148.71777343750000000000	4176.41015625000000000000	4162.05126953125000000000	4163.58984375000000000000	4161.53857421875000000000	4165.12792968750000000000	4159.48730468750000000000	4167.69238281250000000000	4170.76904296875000000000	4163.07666015625000000000	4162.05126953125000000000	0.00000000000000000000	10247.00000000000000000000	10231.00000000000000000000	0.00000000000000000000	0.00000000000000000000	0.00000000000000000000	599.00000000000000000000	635.00000000000000000000	4.00000000000000000000	4.00000000000000000000	4.00000000000000000000	4.00000000000000000000	4.00000000000000000000	0.00000000000000000000	4.00000000000000000000	4.00000000000000000000	0.00000000000000000000	4.00000000000000000000	4.00000000000000000000	4.00000000000000000000	4.00000000000000000000	4.00000000000000000000	4.00000000000000000000	4.00000000000000000000
28.00000000000000000000	0.00000000000000000000	4147.69238281250000000000	4167.69238281250000000000	4189.23046875000000000000	4143.07666015625000000000	4163.58984375000000000000	4170.76904296875000000000	4166.15380859375000000000	4154.35888671875000000000	4164.10253906250000000000	4154.35888671875000000000	4161.53857421875000000000	4171.79492187500000000000	4155.38427734375000000000	4166.66650390625000000000	0.00000000000000000000	10247.00000000000000000000	10231.00000000000000000000	0.00000000000000000000	0.00000000000000000000	0.00000000000000000000	599.00000000000000000000	643.00000000000000000000	4.00000000000000000000	4.00000000000000000000	4.00000000000000000000	4.00000000000000000000	4.00000000000000000000	0.00000000000000000000	4.00000000000000000000	4.00000000000000000000	0.00000000000000000000	4.00000000000000000000	4.00000000000000000000	4.00000000000000000000	4.00000000000000000000	4.00000000000000000000	4.00000000000000000000	4.00000000000000000000
29.00000000000000000000	0.00000000000000000000	4143.07666015625000000000	4178.46142578125000000000	4184.61523437500000000000	4150.76904296875000000000	4175.89746093750000000000	4161.53857421875000000000	4159.48730468750000000000	4158.46142578125000000000	4165.12792968750000000000	4165.64111328125000000000	4175.89746093750000000000	4173.33300781250000000000	4167.17919921875000000000	4168.20507812500000000000	0.00000000000000000000	10247.00000000000000000000	10232.00000000000000000000	0.00000000000000000000	0.00000000000000000000	0.00000000000000000000	599.00000000000000000000	652.00000000000000000000	4.00000000000000000000	4.00000000000000000000	4.00000000000000000000	4.00000000000000000000	4.00000000000000000000	0.00000000000000000000	4.00000000000000000000	4.00000000000000000000	0.00000000000000000000	4.00000000000000000000	4.00000000000000000000	4.00000000000000000000	4.00000000000000000000	4.00000000000000000000	4.00000000000000000000	4.00000000000000000000
30.00000000000000000000	0.00000000000000000000	4146.15380859375000000000	4184.10253906250000000000	4190.76904296875000000000	4153.33300781250000000000	4177.94873046875000000000	4164.10253906250000000000	4166.66650390625000000000	4161.02539062500000000000	4166.15380859375000000000	4170.76904296875000000000	4177.43603515625000000000	4178.97412109375000000000	4170.76904296875000000000	4169.74365234375000000000	0.00000000000000000000	10247.00000000000000000000	10232.00000000000000000000	0.00000000000000000000	0.00000000000000000000	0.00000000000000000000	599.00000000000000000000	660.00000000000000000000	4.00000000000000000000	4.00000000000000000000	4.00000000000000000000	4.00000000000000000000	4.00000000000000000000	0.00000000000000000000	4.00000000000000000000	4.00000000000000000000	0.00000000000000000000	4.00000000000000000000	4.00000000000000000000	4.00000000000000000000	4.00000000000000000000	4.00000000000000000000	4.00000000000000000000	4.00000000000000000000
31.00000000000000000000	0.00000000000000000000	4148.20507812500000000000	4183.58984375000000000000	4188.20507812500000000000	4155.38427734375000000000	4172.30761718750000000000	4161.53857421875000000000	4161.53857421875000000000	4158.97412109375000000000	4167.17919921875000000000	4168.20507812500000000000	4168.71777343750000000000	4176.92285156250000000000	4165.64111328125000000000	4170.25634765625000000000	0.00000000000000000000	10248.00000000000000000000	10231.00000000000000000000	0.00000000000000000000	0.00000000000000000000	0.00000000000000000000	599.00000000000000000000	668.00000000000000000000	4.00000000000000000000	4.00000000000000000000	4.00000000000000000000	4.00000000000000000000	4.00000000000000000000	0.00000000000000000000	4.00000000000000000000	4.00000000000000000000	0.00000000000000000000	4.00000000000000000000	4.00000000000000000000	4.00000000000000000000	4.00000000000000000000	4.00000000000000000000	4.00000000000000000000	4.00000000000000000000
32.00000000000000000000	0.00000000000000000000	4144.61523437500000000000	4186.15380859375000000000	4183.07666015625000000000	4158.46142578125000000000	4175.38427734375000000000	4159.48730468750000000000	4155.89746093750000000000	4158.97412109375000000000	4169.74365234375000000000	4167.69238281250000000000	4174.87158203125000000000	4174.87158203125000000000	4169.74365234375000000000	4170.76904296875000000000	0.00000000000000000000	10248.00000000000000000000	10231.00000000000000000000	0.00000000000000000000	0.00000000000000000000	0.00000000000000000000	599.00000000000000000000	677.00000000000000000000	4.00000000000000000000	4.00000000000000000000	4.00000000000000000000	4.00000000000000000000	4.00000000000000000000	0.00000000000000000000	4.00000000000000000000	4.00000000000000000000	0.00000000000000000000	4.00000000000000000000	4.00000000000000000000	4.00000000000000000000	4.00000000000000000000	4.00000000000000000000	4.00000000000000000000	4.00000000000000000000
33.00000000000000000000	0.00000000000000000000	4152.82031250000000000000	4184.10253906250000000000	4193.33300781250000000000	4152.30761718750000000000	4173.84619140625000000000	4172.30761718750000000000	4171.28173828125000000000	4152.30761718750000000000	4168.71777343750000000000	4153.84619140625000000000	4173.33300781250000000000	4179.48730468750000000000	4166.15380859375000000000	4171.28173828125000000000	0.00000000000000000000	10248.00000000000000000000	10228.00000000000000000000	0.00000000000000000000	0.00000000000000000000	0.00000000000000000000	599.00000000000000000000	685.00000000000000000000	4.00000000000000000000	4.00000000000000000000	4.00000000000000000000	4.00000000000000000000	4.00000000000000000000	0.00000000000000000000	4.00000000000000000000	4.00000000000000000000	0.00000000000000000000	4.00000000000000000000	4.00000000000000000000	4.00000000000000000000	4.00000000000000000000	4.00000000000000000000	4.00000000000000000000	4.00000000000000000000
34.00000000000000000000	0.00000000000000000000	4148.71777343750000000000	4186.66650390625000000000	4182.56396484375000000000	4160.00000000000000000000	4181.53857421875000000000	4165.64111328125000000000	4168.20507812500000000000	4157.94873046875000000000	4166.15380859375000000000	4153.33300781250000000000	4173.84619140625000000000	4174.35888671875000000000	4168.20507812500000000000	4166.66650390625000000000	0.00000000000000000000	10248.00000000000000000000	10228.00000000000000000000	0.00000000000000000000	0.00000000000000000000	0.00000000000000000000	599.00000000000000000000	694.00000000000000000000	4.00000000000000000000	4.00000000000000000000	4.00000000000000000000	4.00000000000000000000	4.00000000000000000000	0.00000000000000000000	4.00000000000000000000	4.00000000000000000000	0.00000000000000000000	4.00000000000000000000	4.00000000000000000000	4.00000000000000000000	4.00000000000000000000	4.00000000000000000000	4.00000000000000000000	4.00000000000000000000
35.00000000000000000000	0.00000000000000000000	4153.84619140625000000000	4181.02539062500000000000	4181.53857421875000000000	4158.97412109375000000000	4172.82031250000000000000	4170.76904296875000000000	4168.71777343750000000000	4157.94873046875000000000	4170.25634765625000000000	4155.38427734375000000000	4168.71777343750000000000	4174.35888671875000000000	4160.51269531250000000000	4169.74365234375000000000	0.00000000000000000000	10246.00000000000000000000	10226.00000000000000000000	0.00000000000000000000	0.00000000000000000000	0.00000000000000000000	599.00000000000000000000	701.00000000000000000000	4.00000000000000000000	4.00000000000000000000	4.00000000000000000000	4.00000000000000000000	4.00000000000000000000	0.00000000000000000000	4.00000000000000000000	4.00000000000000000000	0.00000000000000000000	4.00000000000000000000	4.00000000000000000000	4.00000000000000000000	4.00000000000000000000	4.00000000000000000000	4.00000000000000000000	4.00000000000000000000
36.00000000000000000000	0.00000000000000000000	4152.82031250000000000000	4176.41015625000000000000	4184.61523437500000000000	4148.20507812500000000000	4158.97412109375000000000	4168.71777343750000000000	4165.64111328125000000000	4154.35888671875000000000	4169.23046875000000000000	4157.43603515625000000000	4165.64111328125000000000	4175.89746093750000000000	4154.87158203125000000000	4171.28173828125000000000	0.00000000000000000000	10246.00000000000000000000	10226.00000000000000000000	0.00000000000000000000	0.00000000000000000000	0.00000000000000000000	599.00000000000000000000	708.00000000000000000000	4.00000000000000000000	4.00000000000000000000	4.00000000000000000000	4.00000000000000000000	4.00000000000000000000	0.00000000000000000000	4.00000000000000000000	4.00000000000000000000	0.00000000000000000000	4.00000000000000000000	4.00000000000000000000	4.00000000000000000000	4.00000000000000000000	4.00000000000000000000	4.00000000000000000000	4.00000000000000000000
37.00000000000000000000	0.00000000000000000000	4141.53857421875000000000	4175.89746093750000000000	4175.89746093750000000000	4149.23046875000000000000	4167.17919921875000000000	4158.46142578125000000000	4157.94873046875000000000	4155.89746093750000000000	4162.05126953125000000000	4160.51269531250000000000	4166.15380859375000000000	4171.28173828125000000000	4156.92285156250000000000	4165.64111328125000000000	0.00000000000000000000	10248.00000000000000000000	10228.00000000000000000000	0.00000000000000000000	0.00000000000000000000	0.00000000000000000000	599.00000000000000000000	716.00000000000000000000	4.00000000000000000000	4.00000000000000000000	4.00000000000000000000	4.00000000000000000000	4.00000000000000000000	0.00000000000000000000	4.00000000000000000000	4.00000000000000000000	0.00000000000000000000	4.00000000000000000000	4.00000000000000000000	4.00000000000000000000	4.00000000000000000000	4.00000000000000000000	4.00000000000000000000	4.00000000000000000000
38.00000000000000000000	0.00000000000000000000	4149.23046875000000000000	4170.25634765625000000000	4175.38427734375000000000	4150.76904296875000000000	4173.33300781250000000000	4165.64111328125000000000	4167.69238281250000000000	4150.25634765625000000000	4164.10253906250000000000	4146.15380859375000000000	4154.87158203125000000000	4170.25634765625000000000	4147.17919921875000000000	4165.64111328125000000000	0.00000000000000000000	10248.00000000000000000000	10228.00000000000000000000	0.00000000000000000000	0.00000000000000000000	0.00000000000000000000	599.00000000000000000000	723.00000000000000000000	4.00000000000000000000	4.00000000000000000000	4.00000000000000000000	4.00000000000000000000	4.00000000000000000000	0.00000000000000000000	4.00000000000000000000	4.00000000000000000000	0.00000000000000000000	4.00000000000000000000	4.00000000000000000000	4.00000000000000000000	4.00000000000000000000	4.00000000000000000000	4.00000000000000000000	4.00000000000000000000
39.00000000000000000000	0.00000000000000000000	4145.64111328125000000000	4178.97412109375000000000	4164.10253906250000000000	4156.92285156250000000000	4176.41015625000000000000	4161.02539062500000000000	4164.10253906250000000000	4158.97412109375000000000	4167.69238281250000000000	4148.71777343750000000000	4158.97412109375000000000	4169.23046875000000000000	4152.82031250000000000000	4163.07666015625000000000	0.00000000000000000000	10247.00000000000000000000	10230.00000000000000000000	0.00000000000000000000	0.00000000000000000000	0.00000000000000000000	599.00000000000000000000	731.00000000000000000000	4.00000000000000000000	4.00000000000000000000	4.00000000000000000000	4.00000000000000000000	4.00000000000000000000	0.00000000000000000000	4.00000000000000000000	4.00000000000000000000	0.00000000000000000000	4.00000000000000000000	4.00000000000000000000	4.00000000000000000000	4.00000000000000000000	4.00000000000000000000	4.00000000000000000000	4.00000000000000000000
40.00000000000000000000	0.00000000000000000000	4149.23046875000000000000	4181.02539062500000000000	4167.17919921875000000000	4156.41015625000000000000	4163.58984375000000000000	4167.69238281250000000000	4167.17919921875000000000	4160.51269531250000000000	4164.10253906250000000000	4151.28173828125000000000	4159.48730468750000000000	4170.76904296875000000000	4155.38427734375000000000	4163.07666015625000000000	0.00000000000000000000	10247.00000000000000000000	10230.00000000000000000000	0.00000000000000000000	0.00000000000000000000	0.00000000000000000000	599.00000000000000000000	738.00000000000000000000	4.00000000000000000000	4.00000000000000000000	4.00000000000000000000	4.00000000000000000000	4.00000000000000000000	0.00000000000000000000	4.00000000000000000000	4.00000000000000000000	0.00000000000000000000	4.00000000000000000000	4.00000000000000000000	4.00000000000000000000	4.00000000000000000000	4.00000000000000000000	4.00000000000000000000	4.00000000000000000000
41.00000000000000000000	0.00000000000000000000	4158.97412109375000000000	4178.46142578125000000000	4175.89746093750000000000	4158.97412109375000000000	4155.89746093750000000000	4171.28173828125000000000	4169.74365234375000000000	4157.43603515625000000000	4163.58984375000000000000	4145.64111328125000000000	4156.41015625000000000000	4168.20507812500000000000	4154.87158203125000000000	4165.64111328125000000000	0.00000000000000000000	10248.00000000000000000000	10230.00000000000000000000	0.00000000000000000000	0.00000000000000000000	0.00000000000000000000	599.00000000000000000000	745.00000000000000000000	4.00000000000000000000	4.00000000000000000000	4.00000000000000000000	4.00000000000000000000	4.00000000000000000000	0.00000000000000000000	4.00000000000000000000	4.00000000000000000000	0.00000000000000000000	4.00000000000000000000	4.00000000000000000000	4.00000000000000000000	4.00000000000000000000	4.00000000000000000000	4.00000000000000000000	4.00000000000000000000
42.00000000000000000000	0.00000000000000000000	4156.92285156250000000000	4188.20507812500000000000	4171.79492187500000000000	4171.79492187500000000000	4168.71777343750000000000	4162.05126953125000000000	4162.56396484375000000000	4165.64111328125000000000	4166.15380859375000000000	4151.79492187500000000000	4164.10253906250000000000	4165.12792968750000000000	4163.58984375000000000000	4168.20507812500000000000	0.00000000000000000000	10248.00000000000000000000	10230.00000000000000000000	0.00000000000000000000	0.00000000000000000000	0.00000000000000000000	599.00000000000000000000	753.00000000000000000000	4.00000000000000000000	4.00000000000000000000	4.00000000000000000000	4.00000000000000000000	4.00000000000000000000	0.00000000000000000000	4.00000000000000000000	4.00000000000000000000	0.00000000000000000000	4.00000000000000000000	4.00000000000000000000	4.00000000000000000000	4.00000000000000000000	4.00000000000000000000	4.00000000000000000000	4.00000000000000000000
43.00000000000000000000	0.00000000000000000000	4166.15380859375000000000	4187.17919921875000000000	4181.53857421875000000000	4170.76904296875000000000	4167.17919921875000000000	4169.23046875000000000000	4168.20507812500000000000	4159.48730468750000000000	4166.66650390625000000000	4153.33300781250000000000	4163.58984375000000000000	4171.79492187500000000000	4160.00000000000000000000	4172.30761718750000000000	0.00000000000000000000	10247.00000000000000000000	10228.00000000000000000000	0.00000000000000000000	0.00000000000000000000	0.00000000000000000000	599.00000000000000000000	760.00000000000000000000	4.00000000000000000000	4.00000000000000000000	4.00000000000000000000	4.00000000000000000000	4.00000000000000000000	0.00000000000000000000	4.00000000000000000000	4.00000000000000000000	0.00000000000000000000	4.00000000000000000000	4.00000000000000000000	4.00000000000000000000	4.00000000000000000000	4.00000000000000000000	4.00000000000000000000	4.00000000000000000000
44.00000000000000000000	0.00000000000000000000	4162.56396484375000000000	4184.61523437500000000000	4176.41015625000000000000	4172.30761718750000000000	4168.20507812500000000000	4161.53857421875000000000	4157.94873046875000000000	4157.43603515625000000000	4166.66650390625000000000	4164.10253906250000000000	4172.30761718750000000000	4171.79492187500000000000	4168.71777343750000000000	4173.84619140625000000000	0.00000000000000000000	10247.00000000000000000000	10228.00000000000000000000	0.00000000000000000000	0.00000000000000000000	0.00000000000000000000	599.00000000000000000000	768.00000000000000000000	4.00000000000000000000	4.00000000000000000000	4.00000000000000000000	4.00000000000000000000	4.00000000000000000000	0.00000000000000000000	4.00000000000000000000	4.00000000000000000000	0.00000000000000000000	4.00000000000000000000	4.00000000000000000000	4.00000000000000000000	4.00000000000000000000	4.00000000000000000000	4.00000000000000000000	4.00000000000000000000
45.00000000000000000000	0.00000000000000000000	4161.02539062500000000000	4181.53857421875000000000	4172.82031250000000000000	4170.76904296875000000000	4168.71777343750000000000	4162.05126953125000000000	4159.48730468750000000000	4156.92285156250000000000	4169.74365234375000000000	4163.07666015625000000000	4172.30761718750000000000	4170.25634765625000000000	4172.30761718750000000000	4174.87158203125000000000	0.00000000000000000000	10249.00000000000000000000	10230.00000000000000000000	0.00000000000000000000	0.00000000000000000000	0.00000000000000000000	599.00000000000000000000	775.00000000000000000000	4.00000000000000000000	4.00000000000000000000	4.00000000000000000000	4.00000000000000000000	4.00000000000000000000	0.00000000000000000000	4.00000000000000000000	4.00000000000000000000	0.00000000000000000000	4.00000000000000000000	4.00000000000000000000	4.00000000000000000000	4.00000000000000000000	4.00000000000000000000	4.00000000000000000000	4.00000000000000000000
46.00000000000000000000	0.00000000000000000000	4165.12792968750000000000	4183.07666015625000000000	4177.94873046875000000000	4170.25634765625000000000	4171.79492187500000000000	4166.66650390625000000000	4168.20507812500000000000	4153.33300781250000000000	4170.76904296875000000000	4153.33300781250000000000	4165.12792968750000000000	4170.76904296875000000000	4165.64111328125000000000	4170.25634765625000000000	0.00000000000000000000	10249.00000000000000000000	10230.00000000000000000000	0.00000000000000000000	0.00000000000000000000	0.00000000000000000000	599.00000000000000000000	782.00000000000000000000	4.00000000000000000000	4.00000000000000000000	4.00000000000000000000	4.00000000000000000000	4.00000000000000000000	0.00000000000000000000	4.00000000000000000000	4.00000000000000000000	0.00000000000000000000	4.00000000000000000000	4.00000000000000000000	4.00000000000000000000	4.00000000000000000000	4.00000000000000000000	4.00000000000000000000	4.00000000000000000000
47.00000000000000000000	0.00000000000000000000	4158.97412109375000000000	4193.84619140625000000000	4172.82031250000000000000	4180.51269531250000000000	4180.51269531250000000000	4161.02539062500000000000	4162.05126953125000000000	4159.48730468750000000000	4169.74365234375000000000	4165.64111328125000000000	4175.38427734375000000000	4168.20507812500000000000	4173.33300781250000000000	4167.17919921875000000000	0.00000000000000000000	10249.00000000000000000000	10231.00000000000000000000	0.00000000000000000000	0.00000000000000000000	0.00000000000000000000	599.00000000000000000000	790.00000000000000000000	4.00000000000000000000	4.00000000000000000000	4.00000000000000000000	4.00000000000000000000	4.00000000000000000000	0.00000000000000000000	4.00000000000000000000	4.00000000000000000000	0.00000000000000000000	4.00000000000000000000	4.00000000000000000000	4.00000000000000000000	4.00000000000000000000	4.00000000000000000000	4.00000000000000000000	4.00000000000000000000
48.00000000000000000000	0.00000000000000000000	4166.15380859375000000000	4189.23046875000000000000	4180.51269531250000000000	4176.92285156250000000000	4168.71777343750000000000	4172.30761718750000000000	4171.28173828125000000000	4155.89746093750000000000	4170.25634765625000000000	4161.02539062500000000000	4174.87158203125000000000	4169.23046875000000000000	4170.25634765625000000000	4171.28173828125000000000	0.00000000000000000000	10249.00000000000000000000	10231.00000000000000000000	0.00000000000000000000	0.00000000000000000000	0.00000000000000000000	599.00000000000000000000	797.00000000000000000000	4.00000000000000000000	4.00000000000000000000	4.00000000000000000000	4.00000000000000000000	4.00000000000000000000	0.00000000000000000000	4.00000000000000000000	4.00000000000000000000	0.00000000000000000000	4.00000000000000000000	4.00000000000000000000	4.00000000000000000000	4.00000000000000000000	4.00000000000000000000	4.00000000000000000000	4.00000000000000000000
49.00000000000000000000	0.00000000000000000000	4163.07666015625000000000	4189.74365234375000000000	4176.92285156250000000000	4176.41015625000000000000	4171.79492187500000000000	4166.15380859375000000000	4168.20507812500000000000	4161.02539062500000000000	4169.74365234375000000000	4157.94873046875000000000	4175.89746093750000000000	4165.12792968750000000000	4171.79492187500000000000	4169.74365234375000000000	0.00000000000000000000	10247.00000000000000000000	10230.00000000000000000000	0.00000000000000000000	0.00000000000000000000	0.00000000000000000000	599.00000000000000000000	805.00000000000000000000	4.00000000000000000000	4.00000000000000000000	4.00000000000000000000	4.00000000000000000000	4.00000000000000000000	0.00000000000000000000	4.00000000000000000000	4.00000000000000000000	0.00000000000000000000	4.00000000000000000000	4.00000000000000000000	4.00000000000000000000	4.00000000000000000000	4.00000000000000000000	4.00000000000000000000	4.00000000000000000000
50.00000000000000000000	0.00000000000000000000	4163.58984375000000000000	4191.28173828125000000000	4175.38427734375000000000	4176.92285156250000000000	4182.05126953125000000000	4164.10253906250000000000	4163.58984375000000000000	4165.64111328125000000000	4170.76904296875000000000	4167.17919921875000000000	4177.43603515625000000000	4164.61523437500000000000	4173.84619140625000000000	4171.79492187500000000000	0.00000000000000000000	10247.00000000000000000000	10230.00000000000000000000	0.00000000000000000000	0.00000000000000000000	0.00000000000000000000	599.00000000000000000000	812.00000000000000000000	4.00000000000000000000	4.00000000000000000000	4.00000000000000000000	4.00000000000000000000	4.00000000000000000000	0.00000000000000000000	4.00000000000000000000	4.00000000000000000000	0.00000000000000000000	4.00000000000000000000	4.00000000000000000000	4.00000000000000000000	4.00000000000000000000	4.00000000000000000000	4.00000000000000000000	4.00000000000000000000
51.00000000000000000000	0.00000000000000000000	4171.28173828125000000000	4188.20507812500000000000	4184.10253906250000000000	4174.87158203125000000000	4178.97412109375000000000	4167.17919921875000000000	4166.66650390625000000000	4161.02539062500000000000	4170.76904296875000000000	4169.23046875000000000000	4172.82031250000000000000	4169.74365234375000000000	4166.15380859375000000000	4174.35888671875000000000	0.00000000000000000000	10246.00000000000000000000	10230.00000000000000000000	0.00000000000000000000	0.00000000000000000000	0.00000000000000000000	599.00000000000000000000	819.00000000000000000000	4.00000000000000000000	4.00000000000000000000	4.00000000000000000000	4.00000000000000000000	4.00000000000000000000	0.00000000000000000000	4.00000000000000000000	4.00000000000000000000	0.00000000000000000000	4.00000000000000000000	4.00000000000000000000	4.00000000000000000000	4.00000000000000000000	4.00000000000000000000	4.00000000000000000000	4.00000000000000000000
52.00000000000000000000	0.00000000000000000000	4161.53857421875000000000	4191.79492187500000000000	4178.46142578125000000000	4181.53857421875000000000	4184.61523437500000000000	4157.94873046875000000000	4163.07666015625000000000	4170.25634765625000000000	4166.66650390625000000000	4173.84619140625000000000	4179.48730468750000000000	4169.74365234375000000000	4173.33300781250000000000	4170.25634765625000000000	0.00000000000000000000	10246.00000000000000000000	10230.00000000000000000000	0.00000000000000000000	0.00000000000000000000	0.00000000000000000000	599.00000000000000000000	827.00000000000000000000	4.00000000000000000000	4.00000000000000000000	4.00000000000000000000	4.00000000000000000000	4.00000000000000000000	0.00000000000000000000	4.00000000000000000000	4.00000000000000000000	0.00000000000000000000	4.00000000000000000000	4.00000000000000000000	4.00000000000000000000	4.00000000000000000000	4.00000000000000000000	4.00000000000000000000	4.00000000000000000000
53.00000000000000000000	0.00000000000000000000	4168.20507812500000000000	4188.71777343750000000000	4184.10253906250000000000	4177.94873046875000000000	4178.97412109375000000000	4170.25634765625000000000	4169.23046875000000000000	4164.61523437500000000000	4166.66650390625000000000	4164.61523437500000000000	4176.92285156250000000000	4171.79492187500000000000	4174.35888671875000000000	4172.30761718750000000000	0.00000000000000000000	10247.00000000000000000000	10226.00000000000000000000	0.00000000000000000000	0.00000000000000000000	0.00000000000000000000	599.00000000000000000000	834.00000000000000000000	4.00000000000000000000	4.00000000000000000000	4.00000000000000000000	4.00000000000000000000	4.00000000000000000000	0.00000000000000000000	4.00000000000000000000	4.00000000000000000000	0.00000000000000000000	4.00000000000000000000	4.00000000000000000000	4.00000000000000000000	4.00000000000000000000	4.00000000000000000000	4.00000000000000000000	4.00000000000000000000
54.00000000000000000000	0.00000000000000000000	4169.74365234375000000000	4194.35888671875000000000	4184.10253906250000000000	4181.02539062500000000000	4178.46142578125000000000	4165.12792968750000000000	4161.02539062500000000000	4157.43603515625000000000	4168.20507812500000000000	4165.64111328125000000000	4177.94873046875000000000	4166.66650390625000000000	4177.94873046875000000000	4174.87158203125000000000	0.00000000000000000000	10247.00000000000000000000	10226.00000000000000000000	0.00000000000000000000	0.00000000000000000000	0.00000000000000000000	599.00000000000000000000	842.00000000000000000000	4.00000000000000000000	4.00000000000000000000	4.00000000000000000000	4.00000000000000000000	4.00000000000000000000	0.00000000000000000000	4.00000000000000000000	4.00000000000000000000	0.00000000000000000000	4.00000000000000000000	4.00000000000000000000	4.00000000000000000000	4.00000000000000000000	4.00000000000000000000	4.00000000000000000000	4.00000000000000000000
55.00000000000000000000	0.00000000000000000000	4167.17919921875000000000	4200.00000000000000000000	4185.12792968750000000000	4187.69238281250000000000	4181.02539062500000000000	4162.56396484375000000000	4160.51269531250000000000	4164.61523437500000000000	4169.23046875000000000000	4174.35888671875000000000	4183.58984375000000000000	4166.15380859375000000000	4178.97412109375000000000	4174.87158203125000000000	0.00000000000000000000	10246.00000000000000000000	10227.00000000000000000000	0.00000000000000000000	0.00000000000000000000	0.00000000000000000000	599.00000000000000000000	849.00000000000000000000	4.00000000000000000000	4.00000000000000000000	4.00000000000000000000	4.00000000000000000000	4.00000000000000000000	0.00000000000000000000	4.00000000000000000000	4.00000000000000000000	0.00000000000000000000	4.00000000000000000000	4.00000000000000000000	4.00000000000000000000	4.00000000000000000000	4.00000000000000000000	4.00000000000000000000	4.00000000000000000000
56.00000000000000000000	0.00000000000000000000	4176.41015625000000000000	4194.87158203125000000000	4194.35888671875000000000	4182.56396484375000000000	4175.38427734375000000000	4172.30761718750000000000	4170.25634765625000000000	4168.71777343750000000000	4167.69238281250000000000	4167.69238281250000000000	4180.51269531250000000000	4173.33300781250000000000	4172.30761718750000000000	4177.43603515625000000000	0.00000000000000000000	10246.00000000000000000000	10227.00000000000000000000	0.00000000000000000000	0.00000000000000000000	0.00000000000000000000	599.00000000000000000000	856.00000000000000000000	4.00000000000000000000	4.00000000000000000000	4.00000000000000000000	4.00000000000000000000	4.00000000000000000000	0.00000000000000000000	4.00000000000000000000	4.00000000000000000000	0.00000000000000000000	4.00000000000000000000	4.00000000000000000000	4.00000000000000000000	4.00000000000000000000	4.00000000000000000000	4.00000000000000000000	4.00000000000000000000
57.00000000000000000000	0.00000000000000000000	4174.87158203125000000000	4198.46142578125000000000	4190.25634765625000000000	4186.15380859375000000000	4184.10253906250000000000	4161.02539062500000000000	4161.53857421875000000000	4173.84619140625000000000	4165.64111328125000000000	4169.74365234375000000000	4185.64111328125000000000	4172.30761718750000000000	4182.05126953125000000000	4180.00000000000000000000	0.00000000000000000000	10246.00000000000000000000	10225.00000000000000000000	0.00000000000000000000	0.00000000000000000000	0.00000000000000000000	599.00000000000000000000	864.00000000000000000000	4.00000000000000000000	4.00000000000000000000	4.00000000000000000000	4.00000000000000000000	4.00000000000000000000	0.00000000000000000000	4.00000000000000000000	4.00000000000000000000	0.00000000000000000000	4.00000000000000000000	4.00000000000000000000	4.00000000000000000000	4.00000000000000000000	4.00000000000000000000	4.00000000000000000000	4.00000000000000000000
58.00000000000000000000	0.00000000000000000000	4176.92285156250000000000	4192.82031250000000000000	4193.84619140625000000000	4181.53857421875000000000	4177.43603515625000000000	4162.56396484375000000000	4165.64111328125000000000	4160.00000000000000000000	4164.61523437500000000000	4162.05126953125000000000	4175.89746093750000000000	4172.82031250000000000000	4172.30761718750000000000	4180.00000000000000000000	0.00000000000000000000	10246.00000000000000000000	10225.00000000000000000000	0.00000000000000000000	0.00000000000000000000	0.00000000000000000000	599.00000000000000000000	871.00000000000000000000	4.00000000000000000000	4.00000000000000000000	4.00000000000000000000	4.00000000000000000000	4.00000000000000000000	0.00000000000000000000	4.00000000000000000000	4.00000000000000000000	0.00000000000000000000	4.00000000000000000000	4.00000000000000000000	4.00000000000000000000	4.00000000000000000000	4.00000000000000000000	4.00000000000000000000	4.00000000000000000000
59.00000000000000000000	0.00000000000000000000	4166.15380859375000000000	4188.20507812500000000000	4184.61523437500000000000	4174.35888671875000000000	4169.74365234375000000000	4161.53857421875000000000	4162.56396484375000000000	4148.20507812500000000000	4166.15380859375000000000	4153.84619140625000000000	4163.07666015625000000000	4169.23046875000000000000	4154.87158203125000000000	4169.74365234375000000000	0.00000000000000000000	10246.00000000000000000000	10226.00000000000000000000	0.00000000000000000000	0.00000000000000000000	0.00000000000000000000	599.00000000000000000000	879.00000000000000000000	4.00000000000000000000	4.00000000000000000000	4.00000000000000000000	4.00000000000000000000	4.00000000000000000000	0.00000000000000000000	4.00000000000000000000	4.00000000000000000000	0.00000000000000000000	4.00000000000000000000	4.00000000000000000000	4.00000000000000000000	4.00000000000000000000	4.00000000000000000000	4.00000000000000000000	4.00000000000000000000
60.00000000000000000000	0.00000000000000000000	4157.43603515625000000000	4186.66650390625000000000	4176.92285156250000000000	4174.87158203125000000000	4171.79492187500000000000	4163.58984375000000000000	4161.53857421875000000000	4148.20507812500000000000	4172.30761718750000000000	4149.74365234375000000000	4162.05126953125000000000	4164.61523437500000000000	4154.35888671875000000000	4165.12792968750000000000	0.00000000000000000000	10246.00000000000000000000	10226.00000000000000000000	0.00000000000000000000	0.00000000000000000000	0.00000000000000000000	599.00000000000000000000	886.00000000000000000000	4.00000000000000000000	4.00000000000000000000	4.00000000000000000000	4.00000000000000000000	4.00000000000000000000	0.00000000000000000000	4.00000000000000000000	4.00000000000000000000	0.00000000000000000000	4.00000000000000000000	4.00000000000000000000	4.00000000000000000000	4.00000000000000000000	4.00000000000000000000	4.00000000000000000000	4.00000000000000000000
61.00000000000000000000	0.00000000000000000000	4167.17919921875000000000	4178.97412109375000000000	4186.15380859375000000000	4172.30761718750000000000	4166.15380859375000000000	4172.82031250000000000000	4169.74365234375000000000	4148.71777343750000000000	4171.79492187500000000000	4144.61523437500000000000	4163.58984375000000000000	4168.71777343750000000000	4157.43603515625000000000	4168.71777343750000000000	0.00000000000000000000	10247.00000000000000000000	10227.00000000000000000000	0.00000000000000000000	0.00000000000000000000	0.00000000000000000000	599.00000000000000000000	893.00000000000000000000	4.00000000000000000000	4.00000000000000000000	4.00000000000000000000	4.00000000000000000000	4.00000000000000000000	0.00000000000000000000	4.00000000000000000000	4.00000000000000000000	0.00000000000000000000	4.00000000000000000000	4.00000000000000000000	4.00000000000000000000	4.00000000000000000000	4.00000000000000000000	4.00000000000000000000	4.00000000000000000000
62.00000000000000000000	0.00000000000000000000	4158.46142578125000000000	4180.51269531250000000000	4174.87158203125000000000	4173.33300781250000000000	4172.30761718750000000000	4163.07666015625000000000	4161.02539062500000000000	4161.02539062500000000000	4167.17919921875000000000	4164.61523437500000000000	4172.82031250000000000000	4166.66650390625000000000	4166.15380859375000000000	4167.69238281250000000000	0.00000000000000000000	10247.00000000000000000000	10227.00000000000000000000	0.00000000000000000000	0.00000000000000000000	0.00000000000000000000	599.00000000000000000000	901.00000000000000000000	4.00000000000000000000	4.00000000000000000000	4.00000000000000000000	4.00000000000000000000	4.00000000000000000000	0.00000000000000000000	4.00000000000000000000	4.00000000000000000000	0.00000000000000000000	4.00000000000000000000	4.00000000000000000000	4.00000000000000000000	4.00000000000000000000	4.00000000000000000000	4.00000000000000000000	4.00000000000000000000
63.00000000000000000000	0.00000000000000000000	4162.56396484375000000000	4182.05126953125000000000	4182.56396484375000000000	4171.28173828125000000000	4171.28173828125000000000	4167.17919921875000000000	4166.66650390625000000000	4162.05126953125000000000	4169.74365234375000000000	4170.76904296875000000000	4172.30761718750000000000	4168.20507812500000000000	4162.05126953125000000000	4172.82031250000000000000	0.00000000000000000000	10249.00000000000000000000	10228.00000000000000000000	0.00000000000000000000	0.00000000000000000000	0.00000000000000000000	599.00000000000000000000	908.00000000000000000000	4.00000000000000000000	4.00000000000000000000	4.00000000000000000000	4.00000000000000000000	4.00000000000000000000	0.00000000000000000000	4.00000000000000000000	4.00000000000000000000	0.00000000000000000000	4.00000000000000000000	4.00000000000000000000	4.00000000000000000000	4.00000000000000000000	4.00000000000000000000	4.00000000000000000000	4.00000000000000000000
64.00000000000000000000	0.00000000000000000000	4168.20507812500000000000	4188.71777343750000000000	4191.28173828125000000000	4177.94873046875000000000	4173.33300781250000000000	4164.10253906250000000000	4166.66650390625000000000	4165.64111328125000000000	4170.25634765625000000000	4165.64111328125000000000	4180.00000000000000000000	4173.33300781250000000000	4164.10253906250000000000	4177.43603515625000000000	1905.00000000000000000000	10249.00000000000000000000	10228.00000000000000000000	0.00000000000000000000	0.00000000000000000000	0.00000000000000000000	599.00000000000000000000	916.00000000000000000000	4.00000000000000000000	4.00000000000000000000	4.00000000000000000000	4.00000000000000000000	4.00000000000000000000	0.00000000000000000000	4.00000000000000000000	4.00000000000000000000	0.00000000000000000000	4.00000000000000000000	4.00000000000000000000	4.00000000000000000000	4.00000000000000000000	4.00000000000000000000	4.00000000000000000000	4.00000000000000000000
65.00000000000000000000	0.00000000000000000000	4162.05126953125000000000	4193.33300781250000000000	4184.61523437500000000000	4183.07666015625000000000	4178.97412109375000000000	4157.43603515625000000000	4157.94873046875000000000	4172.30761718750000000000	4169.74365234375000000000	4169.74365234375000000000	4185.64111328125000000000	4172.30761718750000000000	4169.74365234375000000000	4174.87158203125000000000	3282.00000000000000000000	10249.00000000000000000000	10228.00000000000000000000	0.00000000000000000000	0.00000000000000000000	0.00000000000000000000	599.00000000000000000000	923.00000000000000000000	4.00000000000000000000	4.00000000000000000000	4.00000000000000000000	4.00000000000000000000	4.00000000000000000000	0.00000000000000000000	4.00000000000000000000	4.00000000000000000000	0.00000000000000000000	4.00000000000000000000	4.00000000000000000000	4.00000000000000000000	4.00000000000000000000	4.00000000000000000000	4.00000000000000000000	4.00000000000000000000
66.00000000000000000000	0.00000000000000000000	4165.64111328125000000000	4188.71777343750000000000	4187.69238281250000000000	4176.41015625000000000000	4168.71777343750000000000	4165.12792968750000000000	4164.10253906250000000000	4156.92285156250000000000	4171.79492187500000000000	4163.07666015625000000000	4168.20507812500000000000	4170.25634765625000000000	4159.48730468750000000000	4172.30761718750000000000	1761.00000000000000000000	10249.00000000000000000000	10228.00000000000000000000	0.00000000000000000000	0.00000000000000000000	0.00000000000000000000	599.00000000000000000000	930.00000000000000000000	4.00000000000000000000	4.00000000000000000000	4.00000000000000000000	4.00000000000000000000	4.00000000000000000000	0.00000000000000000000	4.00000000000000000000	4.00000000000000000000	0.00000000000000000000	4.00000000000000000000	4.00000000000000000000	4.00000000000000000000	4.00000000000000000000	4.00000000000000000000	4.00000000000000000000	4.00000000000000000000
67.00000000000000000000	0.00000000000000000000	4159.48730468750000000000	4194.87158203125000000000	4180.51269531250000000000	4182.56396484375000000000	4172.30761718750000000000	4157.94873046875000000000	4158.46142578125000000000	4155.89746093750000000000	4170.76904296875000000000	4166.66650390625000000000	4171.28173828125000000000	4167.17919921875000000000	4165.64111328125000000000	4170.25634765625000000000	3224.00000000000000000000	10248.00000000000000000000	10226.00000000000000000000	0.00000000000000000000	0.00000000000000000000	0.00000000000000000000	599.00000000000000000000	938.00000000000000000000	4.00000000000000000000	4.00000000000000000000	4.00000000000000000000	4.00000000000000000000	4.00000000000000000000	0.00000000000000000000	4.00000000000000000000	4.00000000000000000000	0.00000000000000000000	4.00000000000000000000	4.00000000000000000000	4.00000000000000000000	4.00000000000000000000	4.00000000000000000000	4.00000000000000000000	4.00000000000000000000
68.00000000000000000000	0.00000000000000000000	4163.07666015625000000000	4189.23046875000000000000	4183.58984375000000000000	4178.97412109375000000000	4172.30761718750000000000	4167.69238281250000000000	4165.64111328125000000000	4158.46142578125000000000	4169.74365234375000000000	4162.56396484375000000000	4175.89746093750000000000	4169.74365234375000000000	4164.61523437500000000000	4170.76904296875000000000	3549.00000000000000000000	10248.00000000000000000000	10226.00000000000000000000	0.00000000000000000000	0.00000000000000000000	0.00000000000000000000	599.00000000000000000000	945.00000000000000000000	4.00000000000000000000	4.00000000000000000000	4.00000000000000000000	4.00000000000000000000	4.00000000000000000000	0.00000000000000000000	4.00000000000000000000	4.00000000000000000000	0.00000000000000000000	4.00000000000000000000	4.00000000000000000000	4.00000000000000000000	4.00000000000000000000	4.00000000000000000000	4.00000000000000000000	4.00000000000000000000
69.00000000000000000000	0.00000000000000000000	4166.15380859375000000000	4182.56396484375000000000	4185.12792968750000000000	4173.84619140625000000000	4167.17919921875000000000	4168.71777343750000000000	4168.71777343750000000000	4157.43603515625000000000	4169.74365234375000000000	4155.38427734375000000000	4172.30761718750000000000	4167.69238281250000000000	4156.41015625000000000000	4170.25634765625000000000	0.00000000000000000000	10248.00000000000000000000	10227.00000000000000000000	0.00000000000000000000	0.00000000000000000000	0.00000000000000000000	599.00000000000000000000	953.00000000000000000000	4.00000000000000000000	4.00000000000000000000	4.00000000000000000000	4.00000000000000000000	4.00000000000000000000	0.00000000000000000000	4.00000000000000000000	4.00000000000000000000	0.00000000000000000000	4.00000000000000000000	4.00000000000000000000	4.00000000000000000000	4.00000000000000000000	4.00000000000000000000	4.00000000000000000000	4.00000000000000000000
70.00000000000000000000	0.00000000000000000000	4160.51269531250000000000	4188.20507812500000000000	4176.92285156250000000000	4179.48730468750000000000	4171.28173828125000000000	4158.97412109375000000000	4161.02539062500000000000	4165.12792968750000000000	4165.64111328125000000000	4165.12792968750000000000	4175.38427734375000000000	4162.56396484375000000000	4162.56396484375000000000	4170.25634765625000000000	279.00000000000000000000	10248.00000000000000000000	10227.00000000000000000000	0.00000000000000000000	0.00000000000000000000	0.00000000000000000000	599.00000000000000000000	961.00000000000000000000	4.00000000000000000000	4.00000000000000000000	4.00000000000000000000	4.00000000000000000000	4.00000000000000000000	0.00000000000000000000	2.00000000000000000000	4.00000000000000000000	0.00000000000000000000	4.00000000000000000000	4.00000000000000000000	4.00000000000000000000	4.00000000000000000000	4.00000000000000000000	4.00000000000000000000	4.00000000000000000000
71.00000000000000000000	0.00000000000000000000	4169.23046875000000000000	4183.58984375000000000000	4185.12792968750000000000	4175.89746093750000000000	4171.79492187500000000000	4170.25634765625000000000	4166.66650390625000000000	4161.02539062500000000000	4165.64111328125000000000	4157.43603515625000000000	4165.64111328125000000000	4167.17919921875000000000	4155.89746093750000000000	4174.35888671875000000000	3315.00000000000000000000	10249.00000000000000000000	10228.00000000000000000000	0.00000000000000000000	0.00000000000000000000	0.00000000000000000000	599.00000000000000000000	969.00000000000000000000	4.00000000000000000000	4.00000000000000000000	4.00000000000000000000	4.00000000000000000000	4.00000000000000000000	0.00000000000000000000	2.00000000000000000000	4.00000000000000000000	0.00000000000000000000	4.00000000000000000000	4.00000000000000000000	4.00000000000000000000	4.00000000000000000000	4.00000000000000000000	4.00000000000000000000	4.00000000000000000000
72.00000000000000000000	0.00000000000000000000	4161.02539062500000000000	4183.07666015625000000000	4180.51269531250000000000	4179.48730468750000000000	4180.00000000000000000000	4162.56396484375000000000	4158.46142578125000000000	4154.35888671875000000000	4170.25634765625000000000	4150.76904296875000000000	4163.07666015625000000000	4166.15380859375000000000	4150.25634765625000000000	4171.79492187500000000000	0.00000000000000000000	10249.00000000000000000000	10228.00000000000000000000	0.00000000000000000000	0.00000000000000000000	0.00000000000000000000	599.00000000000000000000	978.00000000000000000000	4.00000000000000000000	4.00000000000000000000	4.00000000000000000000	4.00000000000000000000	4.00000000000000000000	0.00000000000000000000	2.00000000000000000000	4.00000000000000000000	0.00000000000000000000	4.00000000000000000000	4.00000000000000000000	4.00000000000000000000	4.00000000000000000000	4.00000000000000000000	4.00000000000000000000	4.00000000000000000000
73.00000000000000000000	0.00000000000000000000	4161.02539062500000000000	4180.00000000000000000000	4178.97412109375000000000	4179.48730468750000000000	4176.92285156250000000000	4162.56396484375000000000	4162.05126953125000000000	4146.66650390625000000000	4171.79492187500000000000	4151.28173828125000000000	4163.58984375000000000000	4165.64111328125000000000	4147.17919921875000000000	4171.28173828125000000000	3546.00000000000000000000	10248.00000000000000000000	10227.00000000000000000000	0.00000000000000000000	0.00000000000000000000	0.00000000000000000000	599.00000000000000000000	986.00000000000000000000	4.00000000000000000000	4.00000000000000000000	4.00000000000000000000	4.00000000000000000000	4.00000000000000000000	0.00000000000000000000	2.00000000000000000000	4.00000000000000000000	0.00000000000000000000	4.00000000000000000000	4.00000000000000000000	4.00000000000000000000	4.00000000000000000000	4.00000000000000000000	4.00000000000000000000	4.00000000000000000000
74.00000000000000000000	0.00000000000000000000	4166.66650390625000000000	4181.53857421875000000000	4183.58984375000000000000	4176.92285156250000000000	4174.87158203125000000000	4168.20507812500000000000	4169.74365234375000000000	4152.30761718750000000000	4168.20507812500000000000	4160.51269531250000000000	4167.17919921875000000000	4165.64111328125000000000	4154.87158203125000000000	4172.30761718750000000000	3434.00000000000000000000	10248.00000000000000000000	10227.00000000000000000000	0.00000000000000000000	0.00000000000000000000	0.00000000000000000000	599.00000000000000000000	995.00000000000000000000	4.00000000000000000000	4.00000000000000000000	4.00000000000000000000	4.00000000000000000000	4.00000000000000000000	0.00000000000000000000	2.00000000000000000000	4.00000000000000000000	0.00000000000000000000	4.00000000000000000000	4.00000000000000000000	4.00000000000000000000	4.00000000000000000000	4.00000000000000000000	4.00000000000000000000	4.00000000000000000000
75.00000000000000000000	0.00000000000000000000	4157.43603515625000000000	4188.20507812500000000000	4178.46142578125000000000	4182.56396484375000000000	4184.10253906250000000000	4164.61523437500000000000	4162.05126953125000000000	4168.71777343750000000000	4165.64111328125000000000	4170.76904296875000000000	4177.94873046875000000000	4162.56396484375000000000	4167.69238281250000000000	4168.71777343750000000000	1264.00000000000000000000	10248.00000000000000000000	10227.00000000000000000000	0.00000000000000000000	0.00000000000000000000	0.00000000000000000000	600.00000000000000000000	3.00000000000000000000	4.00000000000000000000	4.00000000000000000000	4.00000000000000000000	4.00000000000000000000	4.00000000000000000000	0.00000000000000000000	2.00000000000000000000	4.00000000000000000000	0.00000000000000000000	4.00000000000000000000	4.00000000000000000000	4.00000000000000000000	4.00000000000000000000	4.00000000000000000000	4.00000000000000000000	4.00000000000000000000
76.00000000000000000000	0.00000000000000000000	4163.58984375000000000000	4180.51269531250000000000	4183.58984375000000000000	4175.38427734375000000000	4171.28173828125000000000	4172.30761718750000000000	4165.64111328125000000000	4163.58984375000000000000	4169.23046875000000000000	4156.41015625000000000000	4172.82031250000000000000	4163.07666015625000000000	4157.43603515625000000000	4170.25634765625000000000	3289.00000000000000000000	10248.00000000000000000000	10227.00000000000000000000	0.00000000000000000000	0.00000000000000000000	0.00000000000000000000	600.00000000000000000000	11.00000000000000000000	4.00000000000000000000	4.00000000000000000000	4.00000000000000000000	4.00000000000000000000	4.00000000000000000000	0.00000000000000000000	2.00000000000000000000	4.00000000000000000000	0.00000000000000000000	4.00000000000000000000	4.00000000000000000000	4.00000000000000000000	4.00000000000000000000	4.00000000000000000000	4.00000000000000000000	4.00000000000000000000
77.00000000000000000000	0.00000000000000000000	4161.02539062500000000000	4180.51269531250000000000	4178.46142578125000000000	4173.84619140625000000000	4168.71777343750000000000	4162.05126953125000000000	4157.43603515625000000000	4163.58984375000000000000	4170.76904296875000000000	4164.10253906250000000000	4174.87158203125000000000	4157.94873046875000000000	4159.48730468750000000000	4172.82031250000000000000	1601.00000000000000000000	10248.00000000000000000000	10227.00000000000000000000	0.00000000000000000000	0.00000000000000000000	0.00000000000000000000	600.00000000000000000000	20.00000000000000000000	4.00000000000000000000	4.00000000000000000000	4.00000000000000000000	4.00000000000000000000	4.00000000000000000000	0.00000000000000000000	2.00000000000000000000	4.00000000000000000000	0.00000000000000000000	4.00000000000000000000	4.00000000000000000000	4.00000000000000000000	4.00000000000000000000	4.00000000000000000000	4.00000000000000000000	4.00000000000000000000
78.00000000000000000000	0.00000000000000000000	4160.51269531250000000000	4181.53857421875000000000	4181.53857421875000000000	4174.35888671875000000000	4172.30761718750000000000	4162.56396484375000000000	4157.94873046875000000000	4162.05126953125000000000	4169.23046875000000000000	4173.84619140625000000000	4173.84619140625000000000	4161.53857421875000000000	4162.56396484375000000000	4174.35888671875000000000	3434.00000000000000000000	10248.00000000000000000000	10227.00000000000000000000	0.00000000000000000000	0.00000000000000000000	0.00000000000000000000	600.00000000000000000000	28.00000000000000000000	4.00000000000000000000	4.00000000000000000000	4.00000000000000000000	4.00000000000000000000	4.00000000000000000000	0.00000000000000000000	2.00000000000000000000	4.00000000000000000000	0.00000000000000000000	4.00000000000000000000	4.00000000000000000000	4.00000000000000000000	4.00000000000000000000	4.00000000000000000000	4.00000000000000000000	4.00000000000000000000
79.00000000000000000000	0.00000000000000000000	4165.12792968750000000000	4176.92285156250000000000	4189.23046875000000000000	4172.82031250000000000000	4167.69238281250000000000	4167.69238281250000000000	4165.12792968750000000000	4154.35888671875000000000	4168.20507812500000000000	4159.48730468750000000000	4166.66650390625000000000	4166.15380859375000000000	4153.33300781250000000000	4173.33300781250000000000	1264.00000000000000000000	10249.00000000000000000000	10226.00000000000000000000	0.00000000000000000000	0.00000000000000000000	0.00000000000000000000	600.00000000000000000000	37.00000000000000000000	4.00000000000000000000	4.00000000000000000000	4.00000000000000000000	4.00000000000000000000	4.00000000000000000000	0.00000000000000000000	2.00000000000000000000	4.00000000000000000000	0.00000000000000000000	4.00000000000000000000	4.00000000000000000000	4.00000000000000000000	4.00000000000000000000	4.00000000000000000000	4.00000000000000000000	4.00000000000000000000
80.00000000000000000000	0.00000000000000000000	4156.92285156250000000000	4178.46142578125000000000	4178.97412109375000000000	4174.35888671875000000000	4171.79492187500000000000	4158.97412109375000000000	4161.53857421875000000000	4163.07666015625000000000	4167.69238281250000000000	4160.51269531250000000000	4172.30761718750000000000	4162.05126953125000000000	4155.89746093750000000000	4170.76904296875000000000	3289.00000000000000000000	10249.00000000000000000000	10226.00000000000000000000	0.00000000000000000000	0.00000000000000000000	0.00000000000000000000	600.00000000000000000000	45.00000000000000000000	4.00000000000000000000	4.00000000000000000000	4.00000000000000000000	4.00000000000000000000	4.00000000000000000000	0.00000000000000000000	2.00000000000000000000	4.00000000000000000000	0.00000000000000000000	4.00000000000000000000	4.00000000000000000000	4.00000000000000000000	4.00000000000000000000	4.00000000000000000000	4.00000000000000000000	4.00000000000000000000
81.00000000000000000000	0.00000000000000000000	4162.05126953125000000000	4168.71777343750000000000	4182.56396484375000000000	4163.07666015625000000000	4165.12792968750000000000	4167.17919921875000000000	4167.17919921875000000000	4155.89746093750000000000	4169.74365234375000000000	4157.43603515625000000000	4165.64111328125000000000	4161.53857421875000000000	4148.71777343750000000000	4169.74365234375000000000	1601.00000000000000000000	10249.00000000000000000000	10228.00000000000000000000	0.00000000000000000000	0.00000000000000000000	0.00000000000000000000	600.00000000000000000000	53.00000000000000000000	4.00000000000000000000	4.00000000000000000000	4.00000000000000000000	4.00000000000000000000	4.00000000000000000000	0.00000000000000000000	2.00000000000000000000	4.00000000000000000000	0.00000000000000000000	4.00000000000000000000	4.00000000000000000000	4.00000000000000000000	4.00000000000000000000	4.00000000000000000000	4.00000000000000000000	4.00000000000000000000
82.00000000000000000000	0.00000000000000000000	4156.92285156250000000000	4166.66650390625000000000	4174.87158203125000000000	4160.51269531250000000000	4164.10253906250000000000	4162.05126953125000000000	4159.48730468750000000000	4147.69238281250000000000	4171.79492187500000000000	4151.28173828125000000000	4160.51269531250000000000	4155.38427734375000000000	4145.64111328125000000000	4164.10253906250000000000	3434.00000000000000000000	10249.00000000000000000000	10228.00000000000000000000	0.00000000000000000000	0.00000000000000000000	0.00000000000000000000	600.00000000000000000000	62.00000000000000000000	4.00000000000000000000	4.00000000000000000000	4.00000000000000000000	4.00000000000000000000	4.00000000000000000000	0.00000000000000000000	2.00000000000000000000	4.00000000000000000000	0.00000000000000000000	4.00000000000000000000	4.00000000000000000000	4.00000000000000000000	4.00000000000000000000	4.00000000000000000000	4.00000000000000000000	4.00000000000000000000
83.00000000000000000000	0.00000000000000000000	4154.87158203125000000000	4171.28173828125000000000	4173.33300781250000000000	4164.10253906250000000000	4165.12792968750000000000	4165.12792968750000000000	4161.02539062500000000000	4148.71777343750000000000	4168.71777343750000000000	4148.20507812500000000000	4161.02539062500000000000	4151.28173828125000000000	4147.17919921875000000000	4164.61523437500000000000	1264.00000000000000000000	10249.00000000000000000000	10229.00000000000000000000	0.00000000000000000000	0.00000000000000000000	0.00000000000000000000	600.00000000000000000000	70.00000000000000000000	4.00000000000000000000	4.00000000000000000000	4.00000000000000000000	4.00000000000000000000	4.00000000000000000000	0.00000000000000000000	2.00000000000000000000	4.00000000000000000000	0.00000000000000000000	4.00000000000000000000	4.00000000000000000000	4.00000000000000000000	4.00000000000000000000	4.00000000000000000000	4.00000000000000000000	4.00000000000000000000
84.00000000000000000000	0.00000000000000000000	4163.58984375000000000000	4169.74365234375000000000	4186.15380859375000000000	4162.05126953125000000000	4162.05126953125000000000	4172.30761718750000000000	4168.20507812500000000000	4143.58984375000000000000	4165.12792968750000000000	4144.61523437500000000000	4158.97412109375000000000	4154.87158203125000000000	4145.12792968750000000000	4167.17919921875000000000	3289.00000000000000000000	10249.00000000000000000000	10229.00000000000000000000	0.00000000000000000000	0.00000000000000000000	0.00000000000000000000	600.00000000000000000000	79.00000000000000000000	4.00000000000000000000	4.00000000000000000000	4.00000000000000000000	4.00000000000000000000	4.00000000000000000000	0.00000000000000000000	2.00000000000000000000	4.00000000000000000000	0.00000000000000000000	4.00000000000000000000	4.00000000000000000000	4.00000000000000000000	4.00000000000000000000	4.00000000000000000000	4.00000000000000000000	4.00000000000000000000
85.00000000000000000000	0.00000000000000000000	4155.89746093750000000000	4171.28173828125000000000	4178.46142578125000000000	4163.07666015625000000000	4168.71777343750000000000	4157.94873046875000000000	4157.94873046875000000000	4143.07666015625000000000	4166.66650390625000000000	4146.15380859375000000000	4164.61523437500000000000	4154.87158203125000000000	4153.33300781250000000000	4167.17919921875000000000	1601.00000000000000000000	10247.00000000000000000000	10230.00000000000000000000	0.00000000000000000000	0.00000000000000000000	0.00000000000000000000	600.00000000000000000000	87.00000000000000000000	4.00000000000000000000	4.00000000000000000000	4.00000000000000000000	4.00000000000000000000	4.00000000000000000000	0.00000000000000000000	2.00000000000000000000	4.00000000000000000000	0.00000000000000000000	4.00000000000000000000	4.00000000000000000000	4.00000000000000000000	4.00000000000000000000	4.00000000000000000000	4.00000000000000000000	4.00000000000000000000
86.00000000000000000000	0.00000000000000000000	4161.02539062500000000000	4170.25634765625000000000	4184.61523437500000000000	4156.92285156250000000000	4162.05126953125000000000	4163.58984375000000000000	4165.64111328125000000000	4140.51269531250000000000	4170.76904296875000000000	4140.51269531250000000000	4157.43603515625000000000	4157.94873046875000000000	4146.66650390625000000000	4174.35888671875000000000	3434.00000000000000000000	10247.00000000000000000000	10230.00000000000000000000	0.00000000000000000000	0.00000000000000000000	0.00000000000000000000	600.00000000000000000000	95.00000000000000000000	4.00000000000000000000	4.00000000000000000000	4.00000000000000000000	4.00000000000000000000	4.00000000000000000000	0.00000000000000000000	2.00000000000000000000	4.00000000000000000000	0.00000000000000000000	4.00000000000000000000	4.00000000000000000000	4.00000000000000000000	4.00000000000000000000	4.00000000000000000000	4.00000000000000000000	4.00000000000000000000
87.00000000000000000000	0.00000000000000000000	4159.48730468750000000000	4174.87158203125000000000	4185.64111328125000000000	4158.97412109375000000000	4165.64111328125000000000	4162.56396484375000000000	4163.07666015625000000000	4150.25634765625000000000	4167.17919921875000000000	4146.66650390625000000000	4156.41015625000000000000	4155.89746093750000000000	4145.12792968750000000000	4172.82031250000000000000	1264.00000000000000000000	10247.00000000000000000000	10230.00000000000000000000	0.00000000000000000000	0.00000000000000000000	0.00000000000000000000	600.00000000000000000000	104.00000000000000000000	4.00000000000000000000	4.00000000000000000000	4.00000000000000000000	4.00000000000000000000	4.00000000000000000000	0.00000000000000000000	2.00000000000000000000	4.00000000000000000000	0.00000000000000000000	4.00000000000000000000	4.00000000000000000000	4.00000000000000000000	4.00000000000000000000	4.00000000000000000000	4.00000000000000000000	4.00000000000000000000
88.00000000000000000000	0.00000000000000000000	4156.41015625000000000000	4172.30761718750000000000	4180.00000000000000000000	4162.56396484375000000000	4168.20507812500000000000	4164.10253906250000000000	4161.02539062500000000000	4156.92285156250000000000	4163.07666015625000000000	4148.20507812500000000000	4164.10253906250000000000	4153.84619140625000000000	4150.76904296875000000000	4166.66650390625000000000	3289.00000000000000000000	10247.00000000000000000000	10230.00000000000000000000	0.00000000000000000000	0.00000000000000000000	0.00000000000000000000	600.00000000000000000000	112.00000000000000000000	4.00000000000000000000	4.00000000000000000000	4.00000000000000000000	4.00000000000000000000	4.00000000000000000000	0.00000000000000000000	2.00000000000000000000	4.00000000000000000000	0.00000000000000000000	4.00000000000000000000	4.00000000000000000000	4.00000000000000000000	4.00000000000000000000	4.00000000000000000000	4.00000000000000000000	4.00000000000000000000
89.00000000000000000000	0.00000000000000000000	4164.10253906250000000000	4168.71777343750000000000	4185.64111328125000000000	4159.48730468750000000000	4158.46142578125000000000	4171.79492187500000000000	4171.79492187500000000000	4149.74365234375000000000	4165.64111328125000000000	4146.15380859375000000000	4168.20507812500000000000	4158.46142578125000000000	4154.35888671875000000000	4170.76904296875000000000	1601.00000000000000000000	10247.00000000000000000000	10230.00000000000000000000	0.00000000000000000000	0.00000000000000000000	0.00000000000000000000	600.00000000000000000000	121.00000000000000000000	4.00000000000000000000	4.00000000000000000000	4.00000000000000000000	4.00000000000000000000	4.00000000000000000000	0.00000000000000000000	2.00000000000000000000	4.00000000000000000000	0.00000000000000000000	4.00000000000000000000	4.00000000000000000000	4.00000000000000000000	4.00000000000000000000	4.00000000000000000000	4.00000000000000000000	4.00000000000000000000
90.00000000000000000000	0.00000000000000000000	4160.00000000000000000000	4181.53857421875000000000	4186.15380859375000000000	4167.69238281250000000000	4168.71777343750000000000	4160.51269531250000000000	4163.58984375000000000000	4160.51269531250000000000	4165.64111328125000000000	4168.71777343750000000000	4180.00000000000000000000	4158.97412109375000000000	4169.74365234375000000000	4175.89746093750000000000	3434.00000000000000000000	10247.00000000000000000000	10230.00000000000000000000	0.00000000000000000000	0.00000000000000000000	0.00000000000000000000	600.00000000000000000000	129.00000000000000000000	4.00000000000000000000	4.00000000000000000000	4.00000000000000000000	4.00000000000000000000	4.00000000000000000000	0.00000000000000000000	2.00000000000000000000	4.00000000000000000000	0.00000000000000000000	4.00000000000000000000	4.00000000000000000000	4.00000000000000000000	4.00000000000000000000	4.00000000000000000000	4.00000000000000000000	4.00000000000000000000
91.00000000000000000000	0.00000000000000000000	4169.23046875000000000000	4176.92285156250000000000	4196.92285156250000000000	4166.15380859375000000000	4166.66650390625000000000	4167.69238281250000000000	4166.15380859375000000000	4161.02539062500000000000	4165.12792968750000000000	4165.12792968750000000000	4171.28173828125000000000	4161.02539062500000000000	4163.07666015625000000000	4178.46142578125000000000	1264.00000000000000000000	10246.00000000000000000000	10231.00000000000000000000	0.00000000000000000000	0.00000000000000000000	0.00000000000000000000	600.00000000000000000000	137.00000000000000000000	4.00000000000000000000	4.00000000000000000000	4.00000000000000000000	4.00000000000000000000	4.00000000000000000000	0.00000000000000000000	2.00000000000000000000	4.00000000000000000000	0.00000000000000000000	4.00000000000000000000	4.00000000000000000000	4.00000000000000000000	4.00000000000000000000	4.00000000000000000000	4.00000000000000000000	4.00000000000000000000
92.00000000000000000000	0.00000000000000000000	4167.69238281250000000000	4171.28173828125000000000	4194.87158203125000000000	4163.07666015625000000000	4161.02539062500000000000	4165.12792968750000000000	4164.61523437500000000000	4155.38427734375000000000	4167.69238281250000000000	4155.38427734375000000000	4167.69238281250000000000	4160.51269531250000000000	4159.48730468750000000000	4178.97412109375000000000	3289.00000000000000000000	10246.00000000000000000000	10231.00000000000000000000	0.00000000000000000000	0.00000000000000000000	0.00000000000000000000	600.00000000000000000000	146.00000000000000000000	4.00000000000000000000	4.00000000000000000000	4.00000000000000000000	4.00000000000000000000	4.00000000000000000000	0.00000000000000000000	2.00000000000000000000	4.00000000000000000000	0.00000000000000000000	4.00000000000000000000	4.00000000000000000000	4.00000000000000000000	4.00000000000000000000	4.00000000000000000000	4.00000000000000000000	4.00000000000000000000
93.00000000000000000000	0.00000000000000000000	4158.97412109375000000000	4178.46142578125000000000	4191.28173828125000000000	4165.64111328125000000000	4167.17919921875000000000	4158.46142578125000000000	4160.51269531250000000000	4155.38427734375000000000	4168.20507812500000000000	4166.66650390625000000000	4176.41015625000000000000	4165.12792968750000000000	4171.28173828125000000000	4184.61523437500000000000	1601.00000000000000000000	10247.00000000000000000000	10228.00000000000000000000	0.00000000000000000000	0.00000000000000000000	0.00000000000000000000	600.00000000000000000000	154.00000000000000000000	4.00000000000000000000	4.00000000000000000000	4.00000000000000000000	4.00000000000000000000	4.00000000000000000000	0.00000000000000000000	2.00000000000000000000	4.00000000000000000000	0.00000000000000000000	4.00000000000000000000	4.00000000000000000000	4.00000000000000000000	4.00000000000000000000	4.00000000000000000000	4.00000000000000000000	4.00000000000000000000
94.00000000000000000000	0.00000000000000000000	4165.64111328125000000000	4174.35888671875000000000	4201.02539062500000000000	4161.53857421875000000000	4163.58984375000000000000	4166.15380859375000000000	4167.17919921875000000000	4150.25634765625000000000	4167.17919921875000000000	4163.58984375000000000000	4170.76904296875000000000	4170.25634765625000000000	4167.69238281250000000000	4185.12792968750000000000	3434.00000000000000000000	10247.00000000000000000000	10228.00000000000000000000	0.00000000000000000000	0.00000000000000000000	0.00000000000000000000	600.00000000000000000000	163.00000000000000000000	4.00000000000000000000	4.00000000000000000000	4.00000000000000000000	4.00000000000000000000	4.00000000000000000000	0.00000000000000000000	2.00000000000000000000	4.00000000000000000000	0.00000000000000000000	4.00000000000000000000	4.00000000000000000000	4.00000000000000000000	4.00000000000000000000	4.00000000000000000000	4.00000000000000000000	4.00000000000000000000
95.00000000000000000000	0.00000000000000000000	4155.89746093750000000000	4172.82031250000000000000	4191.28173828125000000000	4166.15380859375000000000	4167.69238281250000000000	4159.48730468750000000000	4161.02539062500000000000	4155.38427734375000000000	4165.12792968750000000000	4160.00000000000000000000	4172.82031250000000000000	4161.02539062500000000000	4167.17919921875000000000	4173.84619140625000000000	1264.00000000000000000000	10247.00000000000000000000	10229.00000000000000000000	0.00000000000000000000	0.00000000000000000000	0.00000000000000000000	600.00000000000000000000	171.00000000000000000000	4.00000000000000000000	4.00000000000000000000	4.00000000000000000000	4.00000000000000000000	4.00000000000000000000	0.00000000000000000000	2.00000000000000000000	4.00000000000000000000	0.00000000000000000000	4.00000000000000000000	4.00000000000000000000	4.00000000000000000000	4.00000000000000000000	4.00000000000000000000	4.00000000000000000000	4.00000000000000000000
96.00000000000000000000	0.00000000000000000000	4157.43603515625000000000	4170.76904296875000000000	4191.79492187500000000000	4162.56396484375000000000	4166.66650390625000000000	4166.66650390625000000000	4169.23046875000000000000	4147.17919921875000000000	4167.69238281250000000000	4149.74365234375000000000	4166.66650390625000000000	4158.46142578125000000000	4161.02539062500000000000	4170.76904296875000000000	3289.00000000000000000000	10247.00000000000000000000	10229.00000000000000000000	0.00000000000000000000	0.00000000000000000000	0.00000000000000000000	600.00000000000000000000	179.00000000000000000000	4.00000000000000000000	4.00000000000000000000	4.00000000000000000000	4.00000000000000000000	4.00000000000000000000	0.00000000000000000000	2.00000000000000000000	4.00000000000000000000	0.00000000000000000000	4.00000000000000000000	4.00000000000000000000	4.00000000000000000000	4.00000000000000000000	4.00000000000000000000	4.00000000000000000000	4.00000000000000000000
97.00000000000000000000	0.00000000000000000000	4158.46142578125000000000	4167.69238281250000000000	4189.74365234375000000000	4157.43603515625000000000	4167.69238281250000000000	4166.66650390625000000000	4170.76904296875000000000	4135.38427734375000000000	4169.23046875000000000000	4143.07666015625000000000	4158.97412109375000000000	4156.92285156250000000000	4152.82031250000000000000	4169.74365234375000000000	1601.00000000000000000000	10248.00000000000000000000	10227.00000000000000000000	0.00000000000000000000	0.00000000000000000000	0.00000000000000000000	600.00000000000000000000	188.00000000000000000000	4.00000000000000000000	4.00000000000000000000	4.00000000000000000000	4.00000000000000000000	4.00000000000000000000	0.00000000000000000000	2.00000000000000000000	4.00000000000000000000	0.00000000000000000000	4.00000000000000000000	4.00000000000000000000	4.00000000000000000000	4.00000000000000000000	4.00000000000000000000	4.00000000000000000000	4.00000000000000000000
98.00000000000000000000	0.00000000000000000000	4150.76904296875000000000	4166.15380859375000000000	4184.61523437500000000000	4157.94873046875000000000	4171.79492187500000000000	4159.48730468750000000000	4163.07666015625000000000	4136.41015625000000000000	4165.12792968750000000000	4150.76904296875000000000	4158.46142578125000000000	4151.79492187500000000000	4150.25634765625000000000	4167.69238281250000000000	3434.00000000000000000000	10248.00000000000000000000	10227.00000000000000000000	0.00000000000000000000	0.00000000000000000000	0.00000000000000000000	600.00000000000000000000	196.00000000000000000000	4.00000000000000000000	4.00000000000000000000	4.00000000000000000000	4.00000000000000000000	4.00000000000000000000	0.00000000000000000000	2.00000000000000000000	4.00000000000000000000	0.00000000000000000000	4.00000000000000000000	4.00000000000000000000	4.00000000000000000000	4.00000000000000000000	4.00000000000000000000	4.00000000000000000000	4.00000000000000000000
99.00000000000000000000	0.00000000000000000000	4159.48730468750000000000	4165.64111328125000000000	4198.97412109375000000000	4154.87158203125000000000	4168.20507812500000000000	4168.71777343750000000000	4167.69238281250000000000	4137.43603515625000000000	4163.07666015625000000000	4148.71777343750000000000	4154.87158203125000000000	4158.97412109375000000000	4146.15380859375000000000	4174.87158203125000000000	1264.00000000000000000000	10248.00000000000000000000	10226.00000000000000000000	0.00000000000000000000	0.00000000000000000000	0.00000000000000000000	600.00000000000000000000	205.00000000000000000000	4.00000000000000000000	4.00000000000000000000	4.00000000000000000000	4.00000000000000000000	4.00000000000000000000	0.00000000000000000000	2.00000000000000000000	4.00000000000000000000	0.00000000000000000000	4.00000000000000000000	4.00000000000000000000	4.00000000000000000000	4.00000000000000000000	4.00000000000000000000	4.00000000000000000000	4.00000000000000000000
100.00000000000000000000	0.00000000000000000000	4158.46142578125000000000	4174.87158203125000000000	4194.87158203125000000000	4164.10253906250000000000	4176.92285156250000000000	4161.53857421875000000000	4159.48730468750000000000	4154.87158203125000000000	4166.15380859375000000000	4157.94873046875000000000	4170.25634765625000000000	4163.07666015625000000000	4159.48730468750000000000	4177.43603515625000000000	3289.00000000000000000000	10248.00000000000000000000	10226.00000000000000000000	0.00000000000000000000	0.00000000000000000000	0.00000000000000000000	600.00000000000000000000	213.00000000000000000000	4.00000000000000000000	4.00000000000000000000	4.00000000000000000000	4.00000000000000000000	4.00000000000000000000	0.00000000000000000000	2.00000000000000000000	4.00000000000000000000	0.00000000000000000000	4.00000000000000000000	4.00000000000000000000	4.00000000000000000000	4.00000000000000000000	4.00000000000000000000	4.00000000000000000000	4.00000000000000000000
101.00000000000000000000	0.00000000000000000000	4159.48730468750000000000	4172.30761718750000000000	4192.82031250000000000000	4165.64111328125000000000	4173.33300781250000000000	4162.56396484375000000000	4164.61523437500000000000	4163.07666015625000000000	4170.25634765625000000000	4166.15380859375000000000	4178.46142578125000000000	4165.12792968750000000000	4167.17919921875000000000	4177.94873046875000000000	1601.00000000000000000000	10247.00000000000000000000	10228.00000000000000000000	0.00000000000000000000	0.00000000000000000000	0.00000000000000000000	600.00000000000000000000	221.00000000000000000000	4.00000000000000000000	4.00000000000000000000	4.00000000000000000000	4.00000000000000000000	4.00000000000000000000	0.00000000000000000000	2.00000000000000000000	4.00000000000000000000	0.00000000000000000000	4.00000000000000000000	4.00000000000000000000	4.00000000000000000000	4.00000000000000000000	4.00000000000000000000	4.00000000000000000000	4.00000000000000000000
102.00000000000000000000	0.00000000000000000000	4160.00000000000000000000	4171.28173828125000000000	4193.84619140625000000000	4160.51269531250000000000	4167.17919921875000000000	4163.07666015625000000000	4169.74365234375000000000	4161.02539062500000000000	4169.23046875000000000000	4169.23046875000000000000	4173.84619140625000000000	4166.15380859375000000000	4165.12792968750000000000	4175.89746093750000000000	3434.00000000000000000000	10247.00000000000000000000	10228.00000000000000000000	0.00000000000000000000	0.00000000000000000000	0.00000000000000000000	600.00000000000000000000	228.00000000000000000000	4.00000000000000000000	4.00000000000000000000	4.00000000000000000000	4.00000000000000000000	4.00000000000000000000	0.00000000000000000000	2.00000000000000000000	4.00000000000000000000	0.00000000000000000000	4.00000000000000000000	4.00000000000000000000	4.00000000000000000000	4.00000000000000000000	4.00000000000000000000	4.00000000000000000000	4.00000000000000000000
103.00000000000000000000	0.00000000000000000000	4155.38427734375000000000	4177.43603515625000000000	4190.25634765625000000000	4164.61523437500000000000	4173.33300781250000000000	4161.53857421875000000000	4164.10253906250000000000	4163.58984375000000000000	4167.17919921875000000000	4172.82031250000000000000	4174.87158203125000000000	4162.56396484375000000000	4165.12792968750000000000	4169.74365234375000000000	1264.00000000000000000000	10247.00000000000000000000	10228.00000000000000000000	0.00000000000000000000	0.00000000000000000000	0.00000000000000000000	600.00000000000000000000	236.00000000000000000000	4.00000000000000000000	4.00000000000000000000	4.00000000000000000000	4.00000000000000000000	4.00000000000000000000	0.00000000000000000000	2.00000000000000000000	4.00000000000000000000	0.00000000000000000000	4.00000000000000000000	4.00000000000000000000	4.00000000000000000000	4.00000000000000000000	4.00000000000000000000	4.00000000000000000000	4.00000000000000000000
104.00000000000000000000	0.00000000000000000000	4164.61523437500000000000	4173.33300781250000000000	4202.05126953125000000000	4165.64111328125000000000	4169.74365234375000000000	4175.38427734375000000000	4167.69238281250000000000	4153.33300781250000000000	4167.17919921875000000000	4158.97412109375000000000	4170.25634765625000000000	4165.64111328125000000000	4156.92285156250000000000	4172.82031250000000000000	3289.00000000000000000000	10247.00000000000000000000	10228.00000000000000000000	0.00000000000000000000	0.00000000000000000000	0.00000000000000000000	600.00000000000000000000	243.00000000000000000000	4.00000000000000000000	4.00000000000000000000	4.00000000000000000000	4.00000000000000000000	4.00000000000000000000	0.00000000000000000000	2.00000000000000000000	4.00000000000000000000	0.00000000000000000000	4.00000000000000000000	4.00000000000000000000	4.00000000000000000000	4.00000000000000000000	4.00000000000000000000	4.00000000000000000000	4.00000000000000000000
105.00000000000000000000	0.00000000000000000000	4162.05126953125000000000	4182.56396484375000000000	4201.53857421875000000000	4172.82031250000000000000	4175.89746093750000000000	4165.12792968750000000000	4160.00000000000000000000	4154.87158203125000000000	4165.64111328125000000000	4161.02539062500000000000	4177.94873046875000000000	4166.66650390625000000000	4166.66650390625000000000	4181.02539062500000000000	1601.00000000000000000000	10248.00000000000000000000	10230.00000000000000000000	0.00000000000000000000	0.00000000000000000000	0.00000000000000000000	600.00000000000000000000	251.00000000000000000000	4.00000000000000000000	4.00000000000000000000	4.00000000000000000000	4.00000000000000000000	4.00000000000000000000	0.00000000000000000000	2.00000000000000000000	4.00000000000000000000	0.00000000000000000000	4.00000000000000000000	4.00000000000000000000	4.00000000000000000000	4.00000000000000000000	4.00000000000000000000	4.00000000000000000000	4.00000000000000000000
106.00000000000000000000	0.00000000000000000000	4165.64111328125000000000	4184.10253906250000000000	4203.58984375000000000000	4169.23046875000000000000	4176.92285156250000000000	4164.10253906250000000000	4163.58984375000000000000	4152.82031250000000000000	4167.69238281250000000000	4167.69238281250000000000	4180.51269531250000000000	4169.74365234375000000000	4168.71777343750000000000	4184.61523437500000000000	3434.00000000000000000000	10248.00000000000000000000	10230.00000000000000000000	0.00000000000000000000	0.00000000000000000000	0.00000000000000000000	600.00000000000000000000	258.00000000000000000000	4.00000000000000000000	4.00000000000000000000	4.00000000000000000000	4.00000000000000000000	4.00000000000000000000	0.00000000000000000000	2.00000000000000000000	4.00000000000000000000	0.00000000000000000000	4.00000000000000000000	4.00000000000000000000	4.00000000000000000000	4.00000000000000000000	4.00000000000000000000	4.00000000000000000000	4.00000000000000000000
107.00000000000000000000	0.00000000000000000000	4166.66650390625000000000	4171.28173828125000000000	4203.58984375000000000000	4160.00000000000000000000	4172.30761718750000000000	4168.71777343750000000000	4166.15380859375000000000	4141.53857421875000000000	4168.71777343750000000000	4160.51269531250000000000	4172.82031250000000000000	4171.28173828125000000000	4158.46142578125000000000	4182.05126953125000000000	1264.00000000000000000000	10246.00000000000000000000	10229.00000000000000000000	0.00000000000000000000	0.00000000000000000000	0.00000000000000000000	600.00000000000000000000	265.00000000000000000000	4.00000000000000000000	4.00000000000000000000	4.00000000000000000000	4.00000000000000000000	4.00000000000000000000	0.00000000000000000000	2.00000000000000000000	4.00000000000000000000	0.00000000000000000000	4.00000000000000000000	4.00000000000000000000	4.00000000000000000000	4.00000000000000000000	4.00000000000000000000	4.00000000000000000000	4.00000000000000000000
108.00000000000000000000	0.00000000000000000000	4152.82031250000000000000	4170.25634765625000000000	4190.76904296875000000000	4162.56396484375000000000	4178.97412109375000000000	4160.00000000000000000000	4156.41015625000000000000	4145.12792968750000000000	4164.61523437500000000000	4155.38427734375000000000	4171.79492187500000000000	4167.17919921875000000000	4158.46142578125000000000	4177.94873046875000000000	3289.00000000000000000000	10246.00000000000000000000	10229.00000000000000000000	0.00000000000000000000	0.00000000000000000000	0.00000000000000000000	600.00000000000000000000	273.00000000000000000000	4.00000000000000000000	4.00000000000000000000	4.00000000000000000000	4.00000000000000000000	4.00000000000000000000	0.00000000000000000000	2.00000000000000000000	4.00000000000000000000	0.00000000000000000000	4.00000000000000000000	4.00000000000000000000	4.00000000000000000000	4.00000000000000000000	4.00000000000000000000	4.00000000000000000000	4.00000000000000000000
109.00000000000000000000	0.00000000000000000000	4158.97412109375000000000	4167.69238281250000000000	4197.43603515625000000000	4158.46142578125000000000	4176.41015625000000000000	4164.61523437500000000000	4167.17919921875000000000	4146.15380859375000000000	4164.10253906250000000000	4148.71777343750000000000	4163.07666015625000000000	4170.25634765625000000000	4149.23046875000000000000	4178.97412109375000000000	1601.00000000000000000000	10245.00000000000000000000	10227.00000000000000000000	0.00000000000000000000	0.00000000000000000000	0.00000000000000000000	600.00000000000000000000	280.00000000000000000000	4.00000000000000000000	4.00000000000000000000	4.00000000000000000000	4.00000000000000000000	4.00000000000000000000	0.00000000000000000000	2.00000000000000000000	4.00000000000000000000	0.00000000000000000000	4.00000000000000000000	4.00000000000000000000	4.00000000000000000000	4.00000000000000000000	4.00000000000000000000	4.00000000000000000000	4.00000000000000000000
110.00000000000000000000	0.00000000000000000000	4157.94873046875000000000	4174.35888671875000000000	4197.43603515625000000000	4164.61523437500000000000	4182.56396484375000000000	4157.43603515625000000000	4166.66650390625000000000	4155.89746093750000000000	4167.69238281250000000000	4162.05126953125000000000	4171.28173828125000000000	4170.25634765625000000000	4157.43603515625000000000	4178.46142578125000000000	3434.00000000000000000000	10245.00000000000000000000	10227.00000000000000000000	0.00000000000000000000	0.00000000000000000000	0.00000000000000000000	600.00000000000000000000	288.00000000000000000000	4.00000000000000000000	4.00000000000000000000	4.00000000000000000000	4.00000000000000000000	4.00000000000000000000	0.00000000000000000000	2.00000000000000000000	4.00000000000000000000	0.00000000000000000000	4.00000000000000000000	4.00000000000000000000	4.00000000000000000000	4.00000000000000000000	4.00000000000000000000	4.00000000000000000000	4.00000000000000000000
111.00000000000000000000	0.00000000000000000000	4161.02539062500000000000	4180.00000000000000000000	4198.97412109375000000000	4171.79492187500000000000	4184.61523437500000000000	4162.05126953125000000000	4169.23046875000000000000	4166.66650390625000000000	4170.76904296875000000000	4169.23046875000000000000	4180.51269531250000000000	4172.30761718750000000000	4170.25634765625000000000	4178.46142578125000000000	1264.00000000000000000000	10246.00000000000000000000	10227.00000000000000000000	0.00000000000000000000	0.00000000000000000000	0.00000000000000000000	600.00000000000000000000	295.00000000000000000000	4.00000000000000000000	4.00000000000000000000	4.00000000000000000000	4.00000000000000000000	4.00000000000000000000	0.00000000000000000000	2.00000000000000000000	4.00000000000000000000	0.00000000000000000000	4.00000000000000000000	4.00000000000000000000	4.00000000000000000000	4.00000000000000000000	4.00000000000000000000	4.00000000000000000000	4.00000000000000000000
112.00000000000000000000	0.00000000000000000000	4167.69238281250000000000	4175.89746093750000000000	4203.58984375000000000000	4164.10253906250000000000	4176.92285156250000000000	4170.76904296875000000000	4171.79492187500000000000	4165.12792968750000000000	4168.71777343750000000000	4156.92285156250000000000	4172.82031250000000000000	4170.25634765625000000000	4161.53857421875000000000	4175.89746093750000000000	3289.00000000000000000000	10246.00000000000000000000	10227.00000000000000000000	0.00000000000000000000	0.00000000000000000000	0.00000000000000000000	600.00000000000000000000	302.00000000000000000000	4.00000000000000000000	4.00000000000000000000	4.00000000000000000000	4.00000000000000000000	4.00000000000000000000	0.00000000000000000000	2.00000000000000000000	4.00000000000000000000	0.00000000000000000000	4.00000000000000000000	4.00000000000000000000	4.00000000000000000000	4.00000000000000000000	4.00000000000000000000	4.00000000000000000000	4.00000000000000000000
113.00000000000000000000	0.00000000000000000000	4157.43603515625000000000	4177.94873046875000000000	4194.87158203125000000000	4164.61523437500000000000	4181.02539062500000000000	4162.05126953125000000000	4160.00000000000000000000	4167.69238281250000000000	4167.17919921875000000000	4167.17919921875000000000	4175.38427734375000000000	4164.10253906250000000000	4160.51269531250000000000	4173.84619140625000000000	1601.00000000000000000000	10249.00000000000000000000	10229.00000000000000000000	0.00000000000000000000	0.00000000000000000000	0.00000000000000000000	600.00000000000000000000	310.00000000000000000000	4.00000000000000000000	4.00000000000000000000	4.00000000000000000000	4.00000000000000000000	4.00000000000000000000	0.00000000000000000000	2.00000000000000000000	4.00000000000000000000	0.00000000000000000000	4.00000000000000000000	4.00000000000000000000	4.00000000000000000000	4.00000000000000000000	4.00000000000000000000	4.00000000000000000000	4.00000000000000000000
114.00000000000000000000	0.00000000000000000000	4165.64111328125000000000	4182.56396484375000000000	4207.69238281250000000000	4171.28173828125000000000	4179.48730468750000000000	4168.71777343750000000000	4168.20507812500000000000	4168.20507812500000000000	4170.25634765625000000000	4180.00000000000000000000	4180.51269531250000000000	4172.82031250000000000000	4168.20507812500000000000	4183.07666015625000000000	3434.00000000000000000000	10249.00000000000000000000	10229.00000000000000000000	0.00000000000000000000	0.00000000000000000000	0.00000000000000000000	600.00000000000000000000	317.00000000000000000000	4.00000000000000000000	4.00000000000000000000	4.00000000000000000000	4.00000000000000000000	4.00000000000000000000	0.00000000000000000000	2.00000000000000000000	4.00000000000000000000	0.00000000000000000000	4.00000000000000000000	4.00000000000000000000	4.00000000000000000000	4.00000000000000000000	4.00000000000000000000	4.00000000000000000000	4.00000000000000000000
115.00000000000000000000	0.00000000000000000000	4167.17919921875000000000	4191.28173828125000000000	4210.25634765625000000000	4177.94873046875000000000	4183.07666015625000000000	4161.53857421875000000000	4167.17919921875000000000	4172.30761718750000000000	4169.74365234375000000000	4182.56396484375000000000	4184.10253906250000000000	4175.38427734375000000000	4179.48730468750000000000	4186.66650390625000000000	1264.00000000000000000000	10250.00000000000000000000	10229.00000000000000000000	0.00000000000000000000	0.00000000000000000000	0.00000000000000000000	600.00000000000000000000	325.00000000000000000000	4.00000000000000000000	4.00000000000000000000	4.00000000000000000000	4.00000000000000000000	4.00000000000000000000	0.00000000000000000000	2.00000000000000000000	4.00000000000000000000	0.00000000000000000000	4.00000000000000000000	4.00000000000000000000	4.00000000000000000000	4.00000000000000000000	4.00000000000000000000	4.00000000000000000000	4.00000000000000000000
116.00000000000000000000	0.00000000000000000000	4160.00000000000000000000	4184.10253906250000000000	4200.51269531250000000000	4165.64111328125000000000	4175.38427734375000000000	4163.07666015625000000000	4164.10253906250000000000	4160.00000000000000000000	4168.71777343750000000000	4166.66650390625000000000	4172.30761718750000000000	4167.69238281250000000000	4169.23046875000000000000	4182.05126953125000000000	3289.00000000000000000000	10250.00000000000000000000	10229.00000000000000000000	0.00000000000000000000	0.00000000000000000000	0.00000000000000000000	600.00000000000000000000	332.00000000000000000000	4.00000000000000000000	4.00000000000000000000	4.00000000000000000000	4.00000000000000000000	4.00000000000000000000	0.00000000000000000000	2.00000000000000000000	4.00000000000000000000	0.00000000000000000000	4.00000000000000000000	4.00000000000000000000	4.00000000000000000000	4.00000000000000000000	4.00000000000000000000	4.00000000000000000000	4.00000000000000000000
117.00000000000000000000	0.00000000000000000000	4156.41015625000000000000	4168.20507812500000000000	4196.92285156250000000000	4151.28173828125000000000	4156.92285156250000000000	4173.33300781250000000000	4166.66650390625000000000	4141.53857421875000000000	4170.76904296875000000000	4148.71777343750000000000	4156.92285156250000000000	4161.53857421875000000000	4149.23046875000000000000	4176.41015625000000000000	1601.00000000000000000000	10250.00000000000000000000	10232.00000000000000000000	0.00000000000000000000	0.00000000000000000000	0.00000000000000000000	600.00000000000000000000	339.00000000000000000000	4.00000000000000000000	4.00000000000000000000	4.00000000000000000000	4.00000000000000000000	4.00000000000000000000	0.00000000000000000000	2.00000000000000000000	4.00000000000000000000	0.00000000000000000000	4.00000000000000000000	4.00000000000000000000	4.00000000000000000000	4.00000000000000000000	4.00000000000000000000	4.00000000000000000000	4.00000000000000000000
118.00000000000000000000	0.00000000000000000000	4148.20507812500000000000	4170.25634765625000000000	4188.71777343750000000000	4159.48730468750000000000	4166.15380859375000000000	4161.53857421875000000000	4160.00000000000000000000	4148.20507812500000000000	4167.69238281250000000000	4160.00000000000000000000	4164.61523437500000000000	4157.94873046875000000000	4157.94873046875000000000	4174.35888671875000000000	3434.00000000000000000000	10250.00000000000000000000	10232.00000000000000000000	0.00000000000000000000	0.00000000000000000000	0.00000000000000000000	600.00000000000000000000	347.00000000000000000000	4.00000000000000000000	4.00000000000000000000	4.00000000000000000000	4.00000000000000000000	4.00000000000000000000	0.00000000000000000000	2.00000000000000000000	4.00000000000000000000	0.00000000000000000000	4.00000000000000000000	4.00000000000000000000	4.00000000000000000000	4.00000000000000000000	4.00000000000000000000	4.00000000000000000000	4.00000000000000000000
119.00000000000000000000	0.00000000000000000000	4156.92285156250000000000	4166.66650390625000000000	4198.46142578125000000000	4155.38427734375000000000	4172.82031250000000000000	4166.15380859375000000000	4171.28173828125000000000	4149.74365234375000000000	4165.64111328125000000000	4158.97412109375000000000	4168.20507812500000000000	4163.07666015625000000000	4161.02539062500000000000	4181.02539062500000000000	1264.00000000000000000000	10248.00000000000000000000	10233.00000000000000000000	0.00000000000000000000	0.00000000000000000000	0.00000000000000000000	600.00000000000000000000	354.00000000000000000000	4.00000000000000000000	4.00000000000000000000	4.00000000000000000000	4.00000000000000000000	4.00000000000000000000	0.00000000000000000000	2.00000000000000000000	4.00000000000000000000	0.00000000000000000000	4.00000000000000000000	4.00000000000000000000	4.00000000000000000000	4.00000000000000000000	4.00000000000000000000	4.00000000000000000000	4.00000000000000000000
120.00000000000000000000	0.00000000000000000000	4152.82031250000000000000	4163.07666015625000000000	4194.35888671875000000000	4147.69238281250000000000	4171.79492187500000000000	4166.15380859375000000000	4167.17919921875000000000	4151.79492187500000000000	4168.20507812500000000000	4152.30761718750000000000	4168.71777343750000000000	4161.02539062500000000000	4157.43603515625000000000	4179.48730468750000000000	3289.00000000000000000000	10248.00000000000000000000	10233.00000000000000000000	0.00000000000000000000	0.00000000000000000000	0.00000000000000000000	600.00000000000000000000	362.00000000000000000000	4.00000000000000000000	4.00000000000000000000	4.00000000000000000000	4.00000000000000000000	4.00000000000000000000	0.00000000000000000000	2.00000000000000000000	4.00000000000000000000	0.00000000000000000000	4.00000000000000000000	4.00000000000000000000	4.00000000000000000000	4.00000000000000000000	4.00000000000000000000	4.00000000000000000000	4.00000000000000000000
121.00000000000000000000	0.00000000000000000000	4146.15380859375000000000	4164.10253906250000000000	4187.69238281250000000000	4151.28173828125000000000	4170.76904296875000000000	4162.56396484375000000000	4160.51269531250000000000	4152.82031250000000000000	4165.12792968750000000000	4154.87158203125000000000	4169.23046875000000000000	4160.51269531250000000000	4156.41015625000000000000	4176.92285156250000000000	1601.00000000000000000000	10249.00000000000000000000	10232.00000000000000000000	0.00000000000000000000	0.00000000000000000000	0.00000000000000000000	600.00000000000000000000	369.00000000000000000000	4.00000000000000000000	4.00000000000000000000	4.00000000000000000000	4.00000000000000000000	4.00000000000000000000	0.00000000000000000000	2.00000000000000000000	4.00000000000000000000	0.00000000000000000000	4.00000000000000000000	4.00000000000000000000	4.00000000000000000000	4.00000000000000000000	4.00000000000000000000	4.00000000000000000000	4.00000000000000000000
122.00000000000000000000	0.00000000000000000000	4160.00000000000000000000	4164.61523437500000000000	4200.51269531250000000000	4154.87158203125000000000	4167.17919921875000000000	4164.10253906250000000000	4169.23046875000000000000	4148.20507812500000000000	4162.56396484375000000000	4160.51269531250000000000	4169.23046875000000000000	4173.33300781250000000000	4160.51269531250000000000	4182.05126953125000000000	3434.00000000000000000000	10249.00000000000000000000	10232.00000000000000000000	0.00000000000000000000	0.00000000000000000000	0.00000000000000000000	600.00000000000000000000	376.00000000000000000000	4.00000000000000000000	4.00000000000000000000	4.00000000000000000000	4.00000000000000000000	4.00000000000000000000	0.00000000000000000000	2.00000000000000000000	4.00000000000000000000	0.00000000000000000000	4.00000000000000000000	4.00000000000000000000	4.00000000000000000000	4.00000000000000000000	4.00000000000000000000	4.00000000000000000000	4.00000000000000000000
123.00000000000000000000	0.00000000000000000000	4157.43603515625000000000	4174.35888671875000000000	4195.89746093750000000000	4162.05126953125000000000	4174.87158203125000000000	4156.92285156250000000000	4163.07666015625000000000	4163.58984375000000000000	4166.15380859375000000000	4175.89746093750000000000	4185.12792968750000000000	4178.97412109375000000000	4180.51269531250000000000	4183.07666015625000000000	1264.00000000000000000000	10249.00000000000000000000	10231.00000000000000000000	0.00000000000000000000	0.00000000000000000000	0.00000000000000000000	600.00000000000000000000	384.00000000000000000000	4.00000000000000000000	4.00000000000000000000	4.00000000000000000000	4.00000000000000000000	4.00000000000000000000	0.00000000000000000000	2.00000000000000000000	4.00000000000000000000	0.00000000000000000000	4.00000000000000000000	4.00000000000000000000	4.00000000000000000000	4.00000000000000000000	4.00000000000000000000	4.00000000000000000000	4.00000000000000000000
124.00000000000000000000	0.00000000000000000000	4157.43603515625000000000	4167.69238281250000000000	4192.82031250000000000000	4155.38427734375000000000	4164.10253906250000000000	4171.28173828125000000000	4169.74365234375000000000	4167.69238281250000000000	4168.20507812500000000000	4163.58984375000000000000	4181.02539062500000000000	4175.38427734375000000000	4171.79492187500000000000	4180.51269531250000000000	3289.00000000000000000000	10249.00000000000000000000	10231.00000000000000000000	0.00000000000000000000	0.00000000000000000000	0.00000000000000000000	600.00000000000000000000	391.00000000000000000000	4.00000000000000000000	4.00000000000000000000	4.00000000000000000000	4.00000000000000000000	4.00000000000000000000	0.00000000000000000000	2.00000000000000000000	4.00000000000000000000	0.00000000000000000000	4.00000000000000000000	4.00000000000000000000	4.00000000000000000000	4.00000000000000000000	4.00000000000000000000	4.00000000000000000000	4.00000000000000000000
125.00000000000000000000	0.00000000000000000000	4156.41015625000000000000	4162.05126953125000000000	4187.17919921875000000000	4154.87158203125000000000	4158.46142578125000000000	4168.20507812500000000000	4172.82031250000000000000	4166.15380859375000000000	4166.66650390625000000000	4156.41015625000000000000	4171.79492187500000000000	4170.25634765625000000000	4159.48730468750000000000	4173.84619140625000000000	1601.00000000000000000000	10250.00000000000000000000	10231.00000000000000000000	0.00000000000000000000	0.00000000000000000000	0.00000000000000000000	600.00000000000000000000	399.00000000000000000000	4.00000000000000000000	4.00000000000000000000	4.00000000000000000000	4.00000000000000000000	4.00000000000000000000	0.00000000000000000000	2.00000000000000000000	4.00000000000000000000	0.00000000000000000000	4.00000000000000000000	4.00000000000000000000	4.00000000000000000000	4.00000000000000000000	4.00000000000000000000	4.00000000000000000000	4.00000000000000000000
126.00000000000000000000	0.00000000000000000000	4155.89746093750000000000	4168.71777343750000000000	4187.17919921875000000000	4163.07666015625000000000	4168.71777343750000000000	4159.48730468750000000000	4170.76904296875000000000	4181.02539062500000000000	4168.71777343750000000000	4172.82031250000000000000	4181.02539062500000000000	4173.33300781250000000000	4170.76904296875000000000	4173.33300781250000000000	3434.00000000000000000000	10250.00000000000000000000	10231.00000000000000000000	0.00000000000000000000	0.00000000000000000000	0.00000000000000000000	600.00000000000000000000	406.00000000000000000000	4.00000000000000000000	4.00000000000000000000	4.00000000000000000000	4.00000000000000000000	4.00000000000000000000	0.00000000000000000000	2.00000000000000000000	4.00000000000000000000	0.00000000000000000000	4.00000000000000000000	4.00000000000000000000	4.00000000000000000000	4.00000000000000000000	4.00000000000000000000	4.00000000000000000000	4.00000000000000000000
127.00000000000000000000	0.00000000000000000000	4167.17919921875000000000	4169.74365234375000000000	4195.89746093750000000000	4162.56396484375000000000	4163.07666015625000000000	4172.30761718750000000000	4174.35888671875000000000	4182.56396484375000000000	4169.74365234375000000000	4166.66650390625000000000	4182.05126953125000000000	4177.43603515625000000000	4173.33300781250000000000	4180.51269531250000000000	50.00000000000000000000	10250.00000000000000000000	10230.00000000000000000000	0.00000000000000000000	0.00000000000000000000	0.00000000000000000000	600.00000000000000000000	413.00000000000000000000	4.00000000000000000000	4.00000000000000000000	4.00000000000000000000	4.00000000000000000000	4.00000000000000000000	0.00000000000000000000	2.00000000000000000000	4.00000000000000000000	0.00000000000000000000	4.00000000000000000000	4.00000000000000000000	4.00000000000000000000	4.00000000000000000000	4.00000000000000000000	4.00000000000000000000	4.00000000000000000000
0.00000000000000000000	0.00000000000000000000	4160.00000000000000000000	4172.30761718750000000000	4182.05126953125000000000	4166.15380859375000000000	4166.66650390625000000000	4165.12792968750000000000	4162.56396484375000000000	4182.05126953125000000000	4166.15380859375000000000	4166.66650390625000000000	4182.56396484375000000000	4171.28173828125000000000	4173.33300781250000000000	4180.51269531250000000000	1908.00000000000000000000	10250.00000000000000000000	10230.00000000000000000000	0.00000000000000000000	0.00000000000000000000	0.00000000000000000000	600.00000000000000000000	421.00000000000000000000	4.00000000000000000000	4.00000000000000000000	4.00000000000000000000	4.00000000000000000000	4.00000000000000000000	0.00000000000000000000	2.00000000000000000000	4.00000000000000000000	0.00000000000000000000	4.00000000000000000000	4.00000000000000000000	4.00000000000000000000	4.00000000000000000000	4.00000000000000000000	4.00000000000000000000	4.00000000000000000000
1.00000000000000000000	0.00000000000000000000	4160.51269531250000000000	4169.23046875000000000000	4182.05126953125000000000	4164.61523437500000000000	4167.17919921875000000000	4164.61523437500000000000	4165.64111328125000000000	4172.30761718750000000000	4168.20507812500000000000	4170.25634765625000000000	4173.84619140625000000000	4172.82031250000000000000	4166.66650390625000000000	4181.02539062500000000000	3282.00000000000000000000	10250.00000000000000000000	10228.00000000000000000000	0.00000000000000000000	0.00000000000000000000	0.00000000000000000000	600.00000000000000000000	428.00000000000000000000	4.00000000000000000000	4.00000000000000000000	4.00000000000000000000	4.00000000000000000000	4.00000000000000000000	0.00000000000000000000	2.00000000000000000000	4.00000000000000000000	0.00000000000000000000	4.00000000000000000000	4.00000000000000000000	4.00000000000000000000	4.00000000000000000000	4.00000000000000000000	4.00000000000000000000	4.00000000000000000000
2.00000000000000000000	0.00000000000000000000	4165.64111328125000000000	4171.28173828125000000000	4181.53857421875000000000	4170.25634765625000000000	4167.69238281250000000000	4163.07666015625000000000	4164.10253906250000000000	4160.00000000000000000000	4168.71777343750000000000	4165.64111328125000000000	4171.28173828125000000000	4173.33300781250000000000	4165.12792968750000000000	4178.97412109375000000000	1728.00000000000000000000	10250.00000000000000000000	10228.00000000000000000000	0.00000000000000000000	0.00000000000000000000	0.00000000000000000000	600.00000000000000000000	436.00000000000000000000	4.00000000000000000000	4.00000000000000000000	4.00000000000000000000	4.00000000000000000000	4.00000000000000000000	0.00000000000000000000	2.00000000000000000000	4.00000000000000000000	0.00000000000000000000	4.00000000000000000000	4.00000000000000000000	4.00000000000000000000	4.00000000000000000000	4.00000000000000000000	4.00000000000000000000	4.00000000000000000000
3.00000000000000000000	0.00000000000000000000	4163.07666015625000000000	4174.87158203125000000000	4168.20507812500000000000	4178.46142578125000000000	4172.82031250000000000000	4163.07666015625000000000	4160.00000000000000000000	4159.48730468750000000000	4168.71777343750000000000	4158.97412109375000000000	4174.87158203125000000000	4166.66650390625000000000	4168.71777343750000000000	4174.87158203125000000000	3265.00000000000000000000	10249.00000000000000000000	10228.00000000000000000000	0.00000000000000000000	0.00000000000000000000	0.00000000000000000000	600.00000000000000000000	443.00000000000000000000	4.00000000000000000000	4.00000000000000000000	4.00000000000000000000	4.00000000000000000000	4.00000000000000000000	0.00000000000000000000	2.00000000000000000000	4.00000000000000000000	0.00000000000000000000	4.00000000000000000000	4.00000000000000000000	4.00000000000000000000	4.00000000000000000000	4.00000000000000000000	4.00000000000000000000	4.00000000000000000000
4.00000000000000000000	0.00000000000000000000	4166.66650390625000000000	4164.61523437500000000000	4171.79492187500000000000	4166.66650390625000000000	4161.02539062500000000000	4174.87158203125000000000	4171.79492187500000000000	4153.84619140625000000000	4168.71777343750000000000	4146.66650390625000000000	4159.48730468750000000000	4162.56396484375000000000	4153.33300781250000000000	4170.76904296875000000000	3543.00000000000000000000	10249.00000000000000000000	10228.00000000000000000000	0.00000000000000000000	0.00000000000000000000	0.00000000000000000000	600.00000000000000000000	450.00000000000000000000	4.00000000000000000000	4.00000000000000000000	4.00000000000000000000	4.00000000000000000000	4.00000000000000000000	0.00000000000000000000	2.00000000000000000000	4.00000000000000000000	0.00000000000000000000	4.00000000000000000000	4.00000000000000000000	4.00000000000000000000	4.00000000000000000000	4.00000000000000000000	4.00000000000000000000	4.00000000000000000000
5.00000000000000000000	0.00000000000000000000	4154.35888671875000000000	4164.10253906250000000000	4165.12792968750000000000	4166.15380859375000000000	4160.51269531250000000000	4163.07666015625000000000	4164.10253906250000000000	4157.43603515625000000000	4163.58984375000000000000	4148.71777343750000000000	4157.94873046875000000000	4158.46142578125000000000	4152.30761718750000000000	4166.66650390625000000000	0.00000000000000000000	10248.00000000000000000000	10228.00000000000000000000	0.00000000000000000000	0.00000000000000000000	0.00000000000000000000	600.00000000000000000000	459.00000000000000000000	4.00000000000000000000	4.00000000000000000000	4.00000000000000000000	4.00000000000000000000	4.00000000000000000000	0.00000000000000000000	2.00000000000000000000	4.00000000000000000000	0.00000000000000000000	4.00000000000000000000	4.00000000000000000000	4.00000000000000000000	4.00000000000000000000	4.00000000000000000000	4.00000000000000000000	4.00000000000000000000
6.00000000000000000000	0.00000000000000000000	4160.00000000000000000000	4164.10253906250000000000	4168.20507812500000000000	4168.71777343750000000000	4160.00000000000000000000	4165.12792968750000000000	4165.12792968750000000000	4155.38427734375000000000	4164.61523437500000000000	4143.07666015625000000000	4161.02539062500000000000	4162.05126953125000000000	4153.33300781250000000000	4170.76904296875000000000	458.00000000000000000000	10248.00000000000000000000	10228.00000000000000000000	0.00000000000000000000	0.00000000000000000000	0.00000000000000000000	600.00000000000000000000	467.00000000000000000000	4.00000000000000000000	4.00000000000000000000	4.00000000000000000000	4.00000000000000000000	4.00000000000000000000	0.00000000000000000000	4.00000000000000000000	4.00000000000000000000	0.00000000000000000000	4.00000000000000000000	4.00000000000000000000	4.00000000000000000000	4.00000000000000000000	4.00000000000000000000	4.00000000000000000000	4.00000000000000000000
7.00000000000000000000	0.00000000000000000000	4170.25634765625000000000	4165.64111328125000000000	4173.84619140625000000000	4172.82031250000000000000	4162.56396484375000000000	4168.71777343750000000000	4168.20507812500000000000	4158.97412109375000000000	4168.71777343750000000000	4145.12792968750000000000	4163.58984375000000000000	4163.07666015625000000000	4154.35888671875000000000	4173.84619140625000000000	3309.00000000000000000000	10249.00000000000000000000	10228.00000000000000000000	0.00000000000000000000	0.00000000000000000000	0.00000000000000000000	600.00000000000000000000	476.00000000000000000000	4.00000000000000000000	4.00000000000000000000	4.00000000000000000000	4.00000000000000000000	4.00000000000000000000	0.00000000000000000000	4.00000000000000000000	4.00000000000000000000	0.00000000000000000000	4.00000000000000000000	4.00000000000000000000	4.00000000000000000000	4.00000000000000000000	4.00000000000000000000	4.00000000000000000000	4.00000000000000000000
8.00000000000000000000	0.00000000000000000000	4163.07666015625000000000	4174.87158203125000000000	4167.17919921875000000000	4182.05126953125000000000	4174.87158203125000000000	4161.02539062500000000000	4161.02539062500000000000	4173.33300781250000000000	4163.07666015625000000000	4165.12792968750000000000	4173.84619140625000000000	4157.43603515625000000000	4168.20507812500000000000	4173.84619140625000000000	0.00000000000000000000	10249.00000000000000000000	10228.00000000000000000000	0.00000000000000000000	0.00000000000000000000	0.00000000000000000000	600.00000000000000000000	484.00000000000000000000	4.00000000000000000000	4.00000000000000000000	4.00000000000000000000	4.00000000000000000000	4.00000000000000000000	0.00000000000000000000	4.00000000000000000000	4.00000000000000000000	0.00000000000000000000	4.00000000000000000000	4.00000000000000000000	4.00000000000000000000	4.00000000000000000000	4.00000000000000000000	4.00000000000000000000	4.00000000000000000000
[truncated: 236 more rows]
