# Supplementary material for: Discriminating three motor imagery states of the same joint for brain-computer interface
Source: PeerJ. 2021 Aug 24;9:e12027. doi: 10.7717/peerj.12027 (PMC8395581; doi:10.7717/peerj.12027)
Supplement: Supplemental Information 1 [file peerj-09-12027-s001.zip › dataset/D/01-01-23.01.18.16.52.29.csv]

title:01	recorded:23.01.18 16.52.29	sampling:128	subject:01	labels:COUNTER INTERPOLATED AF3 F7 F3 FC5 T7 P7 O1 O2 P8 T8 FC6 F4 F8 AF4 RAW_CQ GYROX GYROY MARKER MARKER_HARDWARE SYNC TIME_STAMP_s TIME_STAMP_ms CQ_AF3 CQ_F7 CQ_F3 CQ_FC5 CQ_T7 CQ_P7 CQ_O1 CQ_O2 CQ_P8 CQ_T8 CQ_FC6 CQ_F4 CQ_F8 CQ_AF4 CQ_CMS CQ_DRL	chan:40	units:emotiv
47.00000000000000000000	0.00000000000000000000	4154.87158203125000000000	4156.92285156250000000000	4149.74365234375000000000	4139.48730468750000000000	4151.79492187500000000000	4168.71777343750000000000	4167.69238281250000000000	4181.02539062500000000000	4168.20507812500000000000	4163.07666015625000000000	4153.33300781250000000000	4145.64111328125000000000	4166.66650390625000000000	4168.20507812500000000000	0.00000000000000000000	10251.00000000000000000000	10229.00000000000000000000	0.00000000000000000000	0.00000000000000000000	0.00000000000000000000	849.00000000000000000000	929.00000000000000000000	0.00000000000000000000	0.00000000000000000000	0.00000000000000000000	0.00000000000000000000	0.00000000000000000000	0.00000000000000000000	0.00000000000000000000	0.00000000000000000000	0.00000000000000000000	0.00000000000000000000	0.00000000000000000000	0.00000000000000000000	0.00000000000000000000	0.00000000000000000000	0.00000000000000000000	0.00000000000000000000
48.00000000000000000000	0.00000000000000000000	4155.89746093750000000000	4151.28173828125000000000	4150.25634765625000000000	4134.87158203125000000000	4148.71777343750000000000	4170.25634765625000000000	4174.35888671875000000000	4176.92285156250000000000	4165.64111328125000000000	4162.05126953125000000000	4147.69238281250000000000	4143.58984375000000000000	4154.87158203125000000000	4165.12792968750000000000	0.00000000000000000000	10251.00000000000000000000	10229.00000000000000000000	0.00000000000000000000	0.00000000000000000000	0.00000000000000000000	849.00000000000000000000	938.00000000000000000000	0.00000000000000000000	0.00000000000000000000	0.00000000000000000000	0.00000000000000000000	0.00000000000000000000	0.00000000000000000000	0.00000000000000000000	0.00000000000000000000	0.00000000000000000000	0.00000000000000000000	0.00000000000000000000	0.00000000000000000000	0.00000000000000000000	0.00000000000000000000	0.00000000000000000000	0.00000000000000000000
49.00000000000000000000	0.00000000000000000000	4153.33300781250000000000	4150.76904296875000000000	4142.05126953125000000000	4137.43603515625000000000	4157.94873046875000000000	4163.07666015625000000000	4168.71777343750000000000	4179.48730468750000000000	4165.64111328125000000000	4158.97412109375000000000	4149.74365234375000000000	4135.89746093750000000000	4152.30761718750000000000	4165.12792968750000000000	0.00000000000000000000	10250.00000000000000000000	10230.00000000000000000000	0.00000000000000000000	0.00000000000000000000	0.00000000000000000000	849.00000000000000000000	946.00000000000000000000	0.00000000000000000000	0.00000000000000000000	0.00000000000000000000	0.00000000000000000000	0.00000000000000000000	0.00000000000000000000	0.00000000000000000000	0.00000000000000000000	0.00000000000000000000	0.00000000000000000000	0.00000000000000000000	0.00000000000000000000	0.00000000000000000000	0.00000000000000000000	0.00000000000000000000	0.00000000000000000000
50.00000000000000000000	0.00000000000000000000	4166.66650390625000000000	4152.82031250000000000000	4153.33300781250000000000	4137.94873046875000000000	4153.84619140625000000000	4170.76904296875000000000	4172.30761718750000000000	4172.30761718750000000000	4167.17919921875000000000	4154.87158203125000000000	4147.69238281250000000000	4141.02539062500000000000	4153.33300781250000000000	4169.74365234375000000000	0.00000000000000000000	10250.00000000000000000000	10230.00000000000000000000	0.00000000000000000000	0.00000000000000000000	0.00000000000000000000	849.00000000000000000000	953.00000000000000000000	0.00000000000000000000	0.00000000000000000000	0.00000000000000000000	0.00000000000000000000	0.00000000000000000000	0.00000000000000000000	0.00000000000000000000	0.00000000000000000000	0.00000000000000000000	0.00000000000000000000	0.00000000000000000000	0.00000000000000000000	0.00000000000000000000	0.00000000000000000000	0.00000000000000000000	0.00000000000000000000
51.00000000000000000000	0.00000000000000000000	4161.53857421875000000000	4163.58984375000000000000	4151.28173828125000000000	4144.61523437500000000000	4154.35888671875000000000	4162.05126953125000000000	4164.61523437500000000000	4171.79492187500000000000	4163.58984375000000000000	4164.61523437500000000000	4153.33300781250000000000	4142.56396484375000000000	4162.56396484375000000000	4170.25634765625000000000	0.00000000000000000000	10250.00000000000000000000	10230.00000000000000000000	0.00000000000000000000	0.00000000000000000000	0.00000000000000000000	849.00000000000000000000	961.00000000000000000000	0.00000000000000000000	0.00000000000000000000	0.00000000000000000000	0.00000000000000000000	0.00000000000000000000	0.00000000000000000000	0.00000000000000000000	0.00000000000000000000	0.00000000000000000000	0.00000000000000000000	0.00000000000000000000	0.00000000000000000000	0.00000000000000000000	0.00000000000000000000	0.00000000000000000000	0.00000000000000000000
52.00000000000000000000	0.00000000000000000000	4159.48730468750000000000	4160.00000000000000000000	4150.76904296875000000000	4141.02539062500000000000	4156.92285156250000000000	4164.61523437500000000000	4165.64111328125000000000	4167.17919921875000000000	4165.12792968750000000000	4163.07666015625000000000	4153.84619140625000000000	4143.58984375000000000000	4159.48730468750000000000	4172.82031250000000000000	0.00000000000000000000	10250.00000000000000000000	10230.00000000000000000000	0.00000000000000000000	0.00000000000000000000	0.00000000000000000000	849.00000000000000000000	968.00000000000000000000	0.00000000000000000000	0.00000000000000000000	0.00000000000000000000	0.00000000000000000000	0.00000000000000000000	0.00000000000000000000	0.00000000000000000000	0.00000000000000000000	0.00000000000000000000	0.00000000000000000000	0.00000000000000000000	0.00000000000000000000	0.00000000000000000000	0.00000000000000000000	0.00000000000000000000	0.00000000000000000000
53.00000000000000000000	0.00000000000000000000	4160.00000000000000000000	4149.74365234375000000000	4149.74365234375000000000	4133.33300781250000000000	4154.87158203125000000000	4166.66650390625000000000	4168.20507812500000000000	4162.56396484375000000000	4170.25634765625000000000	4153.84619140625000000000	4148.71777343750000000000	4143.58984375000000000000	4152.30761718750000000000	4171.28173828125000000000	0.00000000000000000000	10251.00000000000000000000	10229.00000000000000000000	0.00000000000000000000	0.00000000000000000000	0.00000000000000000000	849.00000000000000000000	976.00000000000000000000	0.00000000000000000000	0.00000000000000000000	0.00000000000000000000	0.00000000000000000000	0.00000000000000000000	0.00000000000000000000	0.00000000000000000000	0.00000000000000000000	0.00000000000000000000	0.00000000000000000000	0.00000000000000000000	0.00000000000000000000	0.00000000000000000000	0.00000000000000000000	0.00000000000000000000	0.00000000000000000000
54.00000000000000000000	0.00000000000000000000	4147.17919921875000000000	4146.15380859375000000000	4140.00000000000000000000	4133.33300781250000000000	4150.25634765625000000000	4159.48730468750000000000	4165.64111328125000000000	4167.17919921875000000000	4166.15380859375000000000	4154.35888671875000000000	4146.15380859375000000000	4140.00000000000000000000	4151.79492187500000000000	4163.58984375000000000000	0.00000000000000000000	10251.00000000000000000000	10229.00000000000000000000	0.00000000000000000000	0.00000000000000000000	0.00000000000000000000	849.00000000000000000000	984.00000000000000000000	0.00000000000000000000	0.00000000000000000000	0.00000000000000000000	0.00000000000000000000	0.00000000000000000000	0.00000000000000000000	0.00000000000000000000	0.00000000000000000000	0.00000000000000000000	0.00000000000000000000	0.00000000000000000000	0.00000000000000000000	0.00000000000000000000	0.00000000000000000000	0.00000000000000000000	0.00000000000000000000
55.00000000000000000000	0.00000000000000000000	4151.79492187500000000000	4137.43603515625000000000	4145.12792968750000000000	4129.74365234375000000000	4141.53857421875000000000	4171.28173828125000000000	4173.84619140625000000000	4164.10253906250000000000	4163.58984375000000000000	4144.10253906250000000000	4137.43603515625000000000	4139.48730468750000000000	4140.51269531250000000000	4161.53857421875000000000	0.00000000000000000000	10250.00000000000000000000	10228.00000000000000000000	0.00000000000000000000	0.00000000000000000000	0.00000000000000000000	849.00000000000000000000	992.00000000000000000000	0.00000000000000000000	0.00000000000000000000	0.00000000000000000000	0.00000000000000000000	0.00000000000000000000	0.00000000000000000000	0.00000000000000000000	0.00000000000000000000	0.00000000000000000000	0.00000000000000000000	0.00000000000000000000	0.00000000000000000000	0.00000000000000000000	0.00000000000000000000	0.00000000000000000000	0.00000000000000000000
56.00000000000000000000	0.00000000000000000000	4150.76904296875000000000	4142.56396484375000000000	4142.05126953125000000000	4134.35888671875000000000	4148.20507812500000000000	4167.17919921875000000000	4165.64111328125000000000	4168.71777343750000000000	4165.64111328125000000000	4145.12792968750000000000	4141.02539062500000000000	4134.87158203125000000000	4142.05126953125000000000	4158.46142578125000000000	0.00000000000000000000	10250.00000000000000000000	10228.00000000000000000000	0.00000000000000000000	0.00000000000000000000	0.00000000000000000000	850.00000000000000000000	0.00000000000000000000	0.00000000000000000000	0.00000000000000000000	0.00000000000000000000	0.00000000000000000000	0.00000000000000000000	0.00000000000000000000	0.00000000000000000000	0.00000000000000000000	0.00000000000000000000	0.00000000000000000000	0.00000000000000000000	0.00000000000000000000	0.00000000000000000000	0.00000000000000000000	0.00000000000000000000	0.00000000000000000000
57.00000000000000000000	0.00000000000000000000	4154.87158203125000000000	4148.20507812500000000000	4148.71777343750000000000	4138.46142578125000000000	4148.71777343750000000000	4165.64111328125000000000	4164.61523437500000000000	4175.38427734375000000000	4165.12792968750000000000	4151.28173828125000000000	4147.17919921875000000000	4137.94873046875000000000	4150.25634765625000000000	4161.53857421875000000000	0.00000000000000000000	10251.00000000000000000000	10228.00000000000000000000	0.00000000000000000000	0.00000000000000000000	0.00000000000000000000	850.00000000000000000000	9.00000000000000000000	0.00000000000000000000	0.00000000000000000000	0.00000000000000000000	0.00000000000000000000	0.00000000000000000000	0.00000000000000000000	0.00000000000000000000	0.00000000000000000000	0.00000000000000000000	0.00000000000000000000	0.00000000000000000000	0.00000000000000000000	0.00000000000000000000	0.00000000000000000000	0.00000000000000000000	0.00000000000000000000
58.00000000000000000000	0.00000000000000000000	4162.56396484375000000000	4151.28173828125000000000	4157.94873046875000000000	4142.05126953125000000000	4147.69238281250000000000	4167.69238281250000000000	4170.25634765625000000000	4176.41015625000000000000	4162.56396484375000000000	4156.41015625000000000000	4152.82031250000000000000	4141.02539062500000000000	4155.38427734375000000000	4167.69238281250000000000	0.00000000000000000000	10251.00000000000000000000	10228.00000000000000000000	0.00000000000000000000	0.00000000000000000000	0.00000000000000000000	850.00000000000000000000	16.00000000000000000000	0.00000000000000000000	0.00000000000000000000	0.00000000000000000000	0.00000000000000000000	0.00000000000000000000	0.00000000000000000000	0.00000000000000000000	0.00000000000000000000	0.00000000000000000000	0.00000000000000000000	0.00000000000000000000	0.00000000000000000000	0.00000000000000000000	0.00000000000000000000	0.00000000000000000000	0.00000000000000000000
59.00000000000000000000	0.00000000000000000000	4158.46142578125000000000	4160.00000000000000000000	4150.25634765625000000000	4150.25634765625000000000	4163.07666015625000000000	4161.53857421875000000000	4162.56396484375000000000	4177.94873046875000000000	4163.07666015625000000000	4164.61523437500000000000	4158.46142578125000000000	4138.97412109375000000000	4162.56396484375000000000	4168.20507812500000000000	0.00000000000000000000	10249.00000000000000000000	10229.00000000000000000000	0.00000000000000000000	0.00000000000000000000	0.00000000000000000000	850.00000000000000000000	23.00000000000000000000	0.00000000000000000000	0.00000000000000000000	0.00000000000000000000	0.00000000000000000000	0.00000000000000000000	0.00000000000000000000	0.00000000000000000000	0.00000000000000000000	0.00000000000000000000	0.00000000000000000000	0.00000000000000000000	0.00000000000000000000	0.00000000000000000000	0.00000000000000000000	0.00000000000000000000	0.00000000000000000000
60.00000000000000000000	0.00000000000000000000	4164.10253906250000000000	4157.94873046875000000000	4157.43603515625000000000	4148.20507812500000000000	4161.53857421875000000000	4168.20507812500000000000	4168.71777343750000000000	4167.69238281250000000000	4165.64111328125000000000	4154.87158203125000000000	4151.28173828125000000000	4143.58984375000000000000	4155.89746093750000000000	4168.20507812500000000000	0.00000000000000000000	10249.00000000000000000000	10229.00000000000000000000	0.00000000000000000000	0.00000000000000000000	0.00000000000000000000	850.00000000000000000000	31.00000000000000000000	0.00000000000000000000	0.00000000000000000000	0.00000000000000000000	0.00000000000000000000	0.00000000000000000000	0.00000000000000000000	0.00000000000000000000	0.00000000000000000000	0.00000000000000000000	0.00000000000000000000	0.00000000000000000000	0.00000000000000000000	0.00000000000000000000	0.00000000000000000000	0.00000000000000000000	0.00000000000000000000
61.00000000000000000000	0.00000000000000000000	4158.46142578125000000000	4156.41015625000000000000	4155.89746093750000000000	4150.25634765625000000000	4163.07666015625000000000	4162.56396484375000000000	4164.10253906250000000000	4169.74365234375000000000	4164.61523437500000000000	4156.41015625000000000000	4157.43603515625000000000	4142.05126953125000000000	4162.05126953125000000000	4164.10253906250000000000	0.00000000000000000000	10248.00000000000000000000	10231.00000000000000000000	0.00000000000000000000	0.00000000000000000000	0.00000000000000000000	850.00000000000000000000	40.00000000000000000000	0.00000000000000000000	0.00000000000000000000	0.00000000000000000000	0.00000000000000000000	0.00000000000000000000	0.00000000000000000000	0.00000000000000000000	0.00000000000000000000	0.00000000000000000000	0.00000000000000000000	0.00000000000000000000	0.00000000000000000000	0.00000000000000000000	0.00000000000000000000	0.00000000000000000000	0.00000000000000000000
62.00000000000000000000	0.00000000000000000000	4157.43603515625000000000	4155.89746093750000000000	4153.33300781250000000000	4151.28173828125000000000	4166.66650390625000000000	4164.61523437500000000000	4167.17919921875000000000	4176.92285156250000000000	4165.12792968750000000000	4163.58984375000000000000	4161.53857421875000000000	4140.00000000000000000000	4168.71777343750000000000	4166.15380859375000000000	0.00000000000000000000	10248.00000000000000000000	10231.00000000000000000000	0.00000000000000000000	0.00000000000000000000	0.00000000000000000000	850.00000000000000000000	47.00000000000000000000	0.00000000000000000000	0.00000000000000000000	0.00000000000000000000	0.00000000000000000000	0.00000000000000000000	0.00000000000000000000	0.00000000000000000000	0.00000000000000000000	0.00000000000000000000	0.00000000000000000000	0.00000000000000000000	0.00000000000000000000	0.00000000000000000000	0.00000000000000000000	0.00000000000000000000	0.00000000000000000000
63.00000000000000000000	0.00000000000000000000	4160.00000000000000000000	4149.23046875000000000000	4156.41015625000000000000	4143.58984375000000000000	4157.94873046875000000000	4171.79492187500000000000	4176.41015625000000000000	4171.79492187500000000000	4167.17919921875000000000	4154.87158203125000000000	4151.79492187500000000000	4142.05126953125000000000	4156.41015625000000000000	4167.17919921875000000000	0.00000000000000000000	10248.00000000000000000000	10229.00000000000000000000	0.00000000000000000000	0.00000000000000000000	0.00000000000000000000	850.00000000000000000000	54.00000000000000000000	0.00000000000000000000	0.00000000000000000000	0.00000000000000000000	0.00000000000000000000	0.00000000000000000000	0.00000000000000000000	0.00000000000000000000	0.00000000000000000000	0.00000000000000000000	0.00000000000000000000	0.00000000000000000000	0.00000000000000000000	0.00000000000000000000	0.00000000000000000000	0.00000000000000000000	0.00000000000000000000
64.00000000000000000000	0.00000000000000000000	4151.28173828125000000000	4147.17919921875000000000	4148.71777343750000000000	4142.56396484375000000000	4156.41015625000000000000	4162.05126953125000000000	4162.05126953125000000000	4173.84619140625000000000	4167.17919921875000000000	4157.43603515625000000000	4156.41015625000000000000	4140.00000000000000000000	4152.82031250000000000000	4164.10253906250000000000	1937.00000000000000000000	10248.00000000000000000000	10229.00000000000000000000	0.00000000000000000000	0.00000000000000000000	0.00000000000000000000	850.00000000000000000000	63.00000000000000000000	4.00000000000000000000	0.00000000000000000000	0.00000000000000000000	0.00000000000000000000	0.00000000000000000000	0.00000000000000000000	0.00000000000000000000	0.00000000000000000000	0.00000000000000000000	0.00000000000000000000	0.00000000000000000000	0.00000000000000000000	0.00000000000000000000	0.00000000000000000000	0.00000000000000000000	0.00000000000000000000
65.00000000000000000000	0.00000000000000000000	4164.10253906250000000000	4145.12792968750000000000	4157.94873046875000000000	4139.48730468750000000000	4152.82031250000000000000	4169.74365234375000000000	4164.10253906250000000000	4174.87158203125000000000	4165.12792968750000000000	4157.43603515625000000000	4154.87158203125000000000	4143.07666015625000000000	4150.25634765625000000000	4168.71777343750000000000	3303.00000000000000000000	10247.00000000000000000000	10229.00000000000000000000	0.00000000000000000000	0.00000000000000000000	0.00000000000000000000	850.00000000000000000000	71.00000000000000000000	4.00000000000000000000	4.00000000000000000000	0.00000000000000000000	0.00000000000000000000	0.00000000000000000000	0.00000000000000000000	0.00000000000000000000	0.00000000000000000000	0.00000000000000000000	0.00000000000000000000	0.00000000000000000000	0.00000000000000000000	0.00000000000000000000	0.00000000000000000000	0.00000000000000000000	0.00000000000000000000
66.00000000000000000000	0.00000000000000000000	4163.07666015625000000000	4149.23046875000000000000	4158.97412109375000000000	4140.00000000000000000000	4152.82031250000000000000	4166.66650390625000000000	4166.66650390625000000000	4177.94873046875000000000	4165.64111328125000000000	4156.92285156250000000000	4148.71777343750000000000	4145.12792968750000000000	4151.79492187500000000000	4169.23046875000000000000	1711.00000000000000000000	10247.00000000000000000000	10229.00000000000000000000	0.00000000000000000000	0.00000000000000000000	0.00000000000000000000	850.00000000000000000000	78.00000000000000000000	4.00000000000000000000	4.00000000000000000000	4.00000000000000000000	0.00000000000000000000	0.00000000000000000000	0.00000000000000000000	0.00000000000000000000	0.00000000000000000000	0.00000000000000000000	0.00000000000000000000	0.00000000000000000000	0.00000000000000000000	0.00000000000000000000	0.00000000000000000000	4.00000000000000000000	0.00000000000000000000
67.00000000000000000000	0.00000000000000000000	4155.89746093750000000000	4148.71777343750000000000	4153.33300781250000000000	4141.02539062500000000000	4148.71777343750000000000	4161.53857421875000000000	4166.66650390625000000000	4174.87158203125000000000	4172.30761718750000000000	4156.41015625000000000000	4150.25634765625000000000	4146.15380859375000000000	4150.76904296875000000000	4167.17919921875000000000	3289.00000000000000000000	10248.00000000000000000000	10228.00000000000000000000	0.00000000000000000000	0.00000000000000000000	0.00000000000000000000	850.00000000000000000000	86.00000000000000000000	4.00000000000000000000	4.00000000000000000000	4.00000000000000000000	4.00000000000000000000	0.00000000000000000000	0.00000000000000000000	0.00000000000000000000	0.00000000000000000000	0.00000000000000000000	0.00000000000000000000	0.00000000000000000000	0.00000000000000000000	0.00000000000000000000	0.00000000000000000000	4.00000000000000000000	4.00000000000000000000
68.00000000000000000000	0.00000000000000000000	4163.58984375000000000000	4144.10253906250000000000	4158.46142578125000000000	4138.46142578125000000000	4142.05126953125000000000	4167.17919921875000000000	4171.28173828125000000000	4169.74365234375000000000	4172.30761718750000000000	4149.74365234375000000000	4155.38427734375000000000	4146.66650390625000000000	4148.71777343750000000000	4167.17919921875000000000	3549.00000000000000000000	10248.00000000000000000000	10228.00000000000000000000	0.00000000000000000000	0.00000000000000000000	0.00000000000000000000	850.00000000000000000000	95.00000000000000000000	4.00000000000000000000	4.00000000000000000000	4.00000000000000000000	4.00000000000000000000	4.00000000000000000000	0.00000000000000000000	0.00000000000000000000	0.00000000000000000000	0.00000000000000000000	0.00000000000000000000	0.00000000000000000000	0.00000000000000000000	0.00000000000000000000	0.00000000000000000000	4.00000000000000000000	4.00000000000000000000
69.00000000000000000000	0.00000000000000000000	4157.94873046875000000000	4152.30761718750000000000	4153.84619140625000000000	4146.15380859375000000000	4153.33300781250000000000	4161.02539062500000000000	4163.58984375000000000000	4182.56396484375000000000	4165.64111328125000000000	4160.00000000000000000000	4164.10253906250000000000	4145.12792968750000000000	4165.12792968750000000000	4166.66650390625000000000	0.00000000000000000000	10249.00000000000000000000	10228.00000000000000000000	0.00000000000000000000	0.00000000000000000000	0.00000000000000000000	850.00000000000000000000	103.00000000000000000000	4.00000000000000000000	4.00000000000000000000	4.00000000000000000000	4.00000000000000000000	4.00000000000000000000	0.00000000000000000000	0.00000000000000000000	0.00000000000000000000	0.00000000000000000000	0.00000000000000000000	0.00000000000000000000	0.00000000000000000000	0.00000000000000000000	0.00000000000000000000	4.00000000000000000000	4.00000000000000000000
70.00000000000000000000	0.00000000000000000000	4165.64111328125000000000	4152.30761718750000000000	4161.02539062500000000000	4147.17919921875000000000	4152.82031250000000000000	4167.69238281250000000000	4169.74365234375000000000	4181.53857421875000000000	4165.12792968750000000000	4166.15380859375000000000	4162.56396484375000000000	4149.74365234375000000000	4168.20507812500000000000	4169.23046875000000000000	514.00000000000000000000	10249.00000000000000000000	10228.00000000000000000000	0.00000000000000000000	0.00000000000000000000	0.00000000000000000000	850.00000000000000000000	110.00000000000000000000	4.00000000000000000000	4.00000000000000000000	4.00000000000000000000	4.00000000000000000000	4.00000000000000000000	0.00000000000000000000	4.00000000000000000000	0.00000000000000000000	0.00000000000000000000	0.00000000000000000000	0.00000000000000000000	0.00000000000000000000	0.00000000000000000000	0.00000000000000000000	4.00000000000000000000	4.00000000000000000000
71.00000000000000000000	0.00000000000000000000	4168.71777343750000000000	4150.76904296875000000000	4162.56396484375000000000	4148.71777343750000000000	4150.76904296875000000000	4166.66650390625000000000	4168.20507812500000000000	4176.92285156250000000000	4167.69238281250000000000	4170.76904296875000000000	4165.64111328125000000000	4146.66650390625000000000	4167.69238281250000000000	4169.74365234375000000000	3295.00000000000000000000	10249.00000000000000000000	10228.00000000000000000000	0.00000000000000000000	0.00000000000000000000	0.00000000000000000000	850.00000000000000000000	118.00000000000000000000	4.00000000000000000000	4.00000000000000000000	4.00000000000000000000	4.00000000000000000000	4.00000000000000000000	0.00000000000000000000	4.00000000000000000000	4.00000000000000000000	0.00000000000000000000	0.00000000000000000000	0.00000000000000000000	0.00000000000000000000	0.00000000000000000000	0.00000000000000000000	4.00000000000000000000	4.00000000000000000000
72.00000000000000000000	0.00000000000000000000	4165.64111328125000000000	4152.82031250000000000000	4158.97412109375000000000	4151.28173828125000000000	4156.41015625000000000000	4163.58984375000000000000	4163.58984375000000000000	4185.12792968750000000000	4169.74365234375000000000	4174.35888671875000000000	4171.28173828125000000000	4147.17919921875000000000	4174.87158203125000000000	4174.35888671875000000000	0.00000000000000000000	10249.00000000000000000000	10228.00000000000000000000	0.00000000000000000000	0.00000000000000000000	0.00000000000000000000	850.00000000000000000000	126.00000000000000000000	4.00000000000000000000	4.00000000000000000000	4.00000000000000000000	4.00000000000000000000	4.00000000000000000000	0.00000000000000000000	4.00000000000000000000	4.00000000000000000000	0.00000000000000000000	0.00000000000000000000	0.00000000000000000000	0.00000000000000000000	0.00000000000000000000	0.00000000000000000000	4.00000000000000000000	4.00000000000000000000
73.00000000000000000000	0.00000000000000000000	4171.28173828125000000000	4150.25634765625000000000	4168.71777343750000000000	4144.10253906250000000000	4154.87158203125000000000	4169.74365234375000000000	4169.74365234375000000000	4187.17919921875000000000	4170.25634765625000000000	4169.74365234375000000000	4165.64111328125000000000	4155.38427734375000000000	4170.25634765625000000000	4180.51269531250000000000	3539.00000000000000000000	10249.00000000000000000000	10229.00000000000000000000	0.00000000000000000000	0.00000000000000000000	0.00000000000000000000	850.00000000000000000000	135.00000000000000000000	4.00000000000000000000	4.00000000000000000000	4.00000000000000000000	4.00000000000000000000	4.00000000000000000000	0.00000000000000000000	4.00000000000000000000	4.00000000000000000000	0.00000000000000000000	4.00000000000000000000	0.00000000000000000000	0.00000000000000000000	0.00000000000000000000	0.00000000000000000000	4.00000000000000000000	4.00000000000000000000
74.00000000000000000000	0.00000000000000000000	4160.00000000000000000000	4150.76904296875000000000	4161.02539062500000000000	4143.07666015625000000000	4157.94873046875000000000	4162.05126953125000000000	4163.07666015625000000000	4188.20507812500000000000	4166.66650390625000000000	4168.20507812500000000000	4164.10253906250000000000	4149.74365234375000000000	4162.56396484375000000000	4172.82031250000000000000	3406.00000000000000000000	10249.00000000000000000000	10229.00000000000000000000	0.00000000000000000000	0.00000000000000000000	0.00000000000000000000	850.00000000000000000000	143.00000000000000000000	4.00000000000000000000	4.00000000000000000000	4.00000000000000000000	4.00000000000000000000	4.00000000000000000000	0.00000000000000000000	4.00000000000000000000	4.00000000000000000000	0.00000000000000000000	4.00000000000000000000	4.00000000000000000000	0.00000000000000000000	0.00000000000000000000	0.00000000000000000000	4.00000000000000000000	4.00000000000000000000
75.00000000000000000000	0.00000000000000000000	4161.02539062500000000000	4141.53857421875000000000	4161.02539062500000000000	4139.48730468750000000000	4148.71777343750000000000	4170.25634765625000000000	4171.79492187500000000000	4174.87158203125000000000	4164.61523437500000000000	4152.82031250000000000000	4156.41015625000000000000	4146.66650390625000000000	4152.30761718750000000000	4168.71777343750000000000	1118.00000000000000000000	10251.00000000000000000000	10229.00000000000000000000	0.00000000000000000000	0.00000000000000000000	0.00000000000000000000	850.00000000000000000000	152.00000000000000000000	4.00000000000000000000	4.00000000000000000000	4.00000000000000000000	4.00000000000000000000	4.00000000000000000000	0.00000000000000000000	4.00000000000000000000	4.00000000000000000000	0.00000000000000000000	4.00000000000000000000	4.00000000000000000000	4.00000000000000000000	0.00000000000000000000	0.00000000000000000000	4.00000000000000000000	4.00000000000000000000
76.00000000000000000000	0.00000000000000000000	4165.12792968750000000000	4142.56396484375000000000	4160.51269531250000000000	4140.51269531250000000000	4143.58984375000000000000	4169.23046875000000000000	4173.84619140625000000000	4171.79492187500000000000	4167.17919921875000000000	4150.76904296875000000000	4156.92285156250000000000	4147.69238281250000000000	4157.94873046875000000000	4169.74365234375000000000	3207.00000000000000000000	10251.00000000000000000000	10229.00000000000000000000	0.00000000000000000000	0.00000000000000000000	0.00000000000000000000	850.00000000000000000000	159.00000000000000000000	4.00000000000000000000	4.00000000000000000000	4.00000000000000000000	4.00000000000000000000	4.00000000000000000000	0.00000000000000000000	4.00000000000000000000	4.00000000000000000000	0.00000000000000000000	4.00000000000000000000	4.00000000000000000000	4.00000000000000000000	4.00000000000000000000	0.00000000000000000000	4.00000000000000000000	4.00000000000000000000
77.00000000000000000000	0.00000000000000000000	4161.53857421875000000000	4152.30761718750000000000	4156.92285156250000000000	4147.17919921875000000000	4149.23046875000000000000	4162.56396484375000000000	4166.15380859375000000000	4184.61523437500000000000	4168.71777343750000000000	4167.17919921875000000000	4166.66650390625000000000	4149.23046875000000000000	4167.17919921875000000000	4171.28173828125000000000	1538.00000000000000000000	10251.00000000000000000000	10228.00000000000000000000	0.00000000000000000000	0.00000000000000000000	0.00000000000000000000	850.00000000000000000000	166.00000000000000000000	4.00000000000000000000	4.00000000000000000000	4.00000000000000000000	4.00000000000000000000	4.00000000000000000000	0.00000000000000000000	4.00000000000000000000	4.00000000000000000000	0.00000000000000000000	4.00000000000000000000	4.00000000000000000000	4.00000000000000000000	4.00000000000000000000	4.00000000000000000000	4.00000000000000000000	4.00000000000000000000
78.00000000000000000000	0.00000000000000000000	4167.69238281250000000000	4149.23046875000000000000	4166.15380859375000000000	4145.64111328125000000000	4147.69238281250000000000	4172.30761718750000000000	4172.30761718750000000000	4182.05126953125000000000	4168.20507812500000000000	4167.69238281250000000000	4163.07666015625000000000	4151.28173828125000000000	4158.97412109375000000000	4175.38427734375000000000	3406.00000000000000000000	10251.00000000000000000000	10228.00000000000000000000	0.00000000000000000000	0.00000000000000000000	0.00000000000000000000	850.00000000000000000000	174.00000000000000000000	4.00000000000000000000	4.00000000000000000000	4.00000000000000000000	4.00000000000000000000	4.00000000000000000000	0.00000000000000000000	4.00000000000000000000	4.00000000000000000000	0.00000000000000000000	4.00000000000000000000	4.00000000000000000000	4.00000000000000000000	4.00000000000000000000	4.00000000000000000000	4.00000000000000000000	4.00000000000000000000
79.00000000000000000000	0.00000000000000000000	4162.56396484375000000000	4152.30761718750000000000	4162.56396484375000000000	4148.71777343750000000000	4150.25634765625000000000	4164.61523437500000000000	4163.58984375000000000000	4180.00000000000000000000	4168.71777343750000000000	4170.25634765625000000000	4169.23046875000000000000	4149.74365234375000000000	4166.66650390625000000000	4175.38427734375000000000	1118.00000000000000000000	10249.00000000000000000000	10228.00000000000000000000	0.00000000000000000000	0.00000000000000000000	0.00000000000000000000	850.00000000000000000000	181.00000000000000000000	4.00000000000000000000	4.00000000000000000000	4.00000000000000000000	4.00000000000000000000	4.00000000000000000000	0.00000000000000000000	4.00000000000000000000	4.00000000000000000000	0.00000000000000000000	4.00000000000000000000	4.00000000000000000000	4.00000000000000000000	4.00000000000000000000	4.00000000000000000000	4.00000000000000000000	4.00000000000000000000
80.00000000000000000000	0.00000000000000000000	4169.23046875000000000000	4157.94873046875000000000	4169.74365234375000000000	4152.30761718750000000000	4145.12792968750000000000	4166.15380859375000000000	4164.61523437500000000000	4180.51269531250000000000	4170.25634765625000000000	4170.25634765625000000000	4173.84619140625000000000	4157.94873046875000000000	4175.38427734375000000000	4182.56396484375000000000	3207.00000000000000000000	10249.00000000000000000000	10228.00000000000000000000	0.00000000000000000000	0.00000000000000000000	0.00000000000000000000	850.00000000000000000000	189.00000000000000000000	4.00000000000000000000	4.00000000000000000000	4.00000000000000000000	4.00000000000000000000	4.00000000000000000000	0.00000000000000000000	4.00000000000000000000	4.00000000000000000000	0.00000000000000000000	4.00000000000000000000	4.00000000000000000000	4.00000000000000000000	4.00000000000000000000	4.00000000000000000000	4.00000000000000000000	4.00000000000000000000
81.00000000000000000000	0.00000000000000000000	4173.33300781250000000000	4161.02539062500000000000	4173.84619140625000000000	4158.46142578125000000000	4145.64111328125000000000	4165.12792968750000000000	4166.15380859375000000000	4184.10253906250000000000	4169.23046875000000000000	4170.76904296875000000000	4172.82031250000000000000	4162.05126953125000000000	4174.35888671875000000000	4184.10253906250000000000	1538.00000000000000000000	10249.00000000000000000000	10229.00000000000000000000	0.00000000000000000000	0.00000000000000000000	0.00000000000000000000	850.00000000000000000000	198.00000000000000000000	4.00000000000000000000	4.00000000000000000000	4.00000000000000000000	4.00000000000000000000	4.00000000000000000000	0.00000000000000000000	4.00000000000000000000	4.00000000000000000000	0.00000000000000000000	4.00000000000000000000	4.00000000000000000000	4.00000000000000000000	4.00000000000000000000	4.00000000000000000000	4.00000000000000000000	4.00000000000000000000
82.00000000000000000000	0.00000000000000000000	4165.12792968750000000000	4156.92285156250000000000	4162.05126953125000000000	4157.43603515625000000000	4152.82031250000000000000	4159.48730468750000000000	4161.53857421875000000000	4184.10253906250000000000	4171.28173828125000000000	4173.33300781250000000000	4170.76904296875000000000	4153.84619140625000000000	4170.25634765625000000000	4178.46142578125000000000	3406.00000000000000000000	10249.00000000000000000000	10229.00000000000000000000	0.00000000000000000000	0.00000000000000000000	0.00000000000000000000	850.00000000000000000000	206.00000000000000000000	4.00000000000000000000	4.00000000000000000000	4.00000000000000000000	4.00000000000000000000	4.00000000000000000000	0.00000000000000000000	4.00000000000000000000	4.00000000000000000000	0.00000000000000000000	4.00000000000000000000	4.00000000000000000000	4.00000000000000000000	4.00000000000000000000	4.00000000000000000000	4.00000000000000000000	4.00000000000000000000
83.00000000000000000000	0.00000000000000000000	4168.20507812500000000000	4147.69238281250000000000	4165.12792968750000000000	4142.56396484375000000000	4146.15380859375000000000	4173.33300781250000000000	4171.28173828125000000000	4174.35888671875000000000	4170.76904296875000000000	4158.97412109375000000000	4161.53857421875000000000	4152.82031250000000000000	4162.05126953125000000000	4178.97412109375000000000	1118.00000000000000000000	10248.00000000000000000000	10229.00000000000000000000	0.00000000000000000000	0.00000000000000000000	0.00000000000000000000	850.00000000000000000000	214.00000000000000000000	4.00000000000000000000	4.00000000000000000000	4.00000000000000000000	4.00000000000000000000	4.00000000000000000000	0.00000000000000000000	4.00000000000000000000	4.00000000000000000000	0.00000000000000000000	4.00000000000000000000	4.00000000000000000000	4.00000000000000000000	4.00000000000000000000	4.00000000000000000000	4.00000000000000000000	4.00000000000000000000
84.00000000000000000000	0.00000000000000000000	4162.05126953125000000000	4153.33300781250000000000	4159.48730468750000000000	4145.64111328125000000000	4147.17919921875000000000	4168.20507812500000000000	4165.12792968750000000000	4179.48730468750000000000	4165.64111328125000000000	4157.94873046875000000000	4162.05126953125000000000	4150.25634765625000000000	4167.17919921875000000000	4178.97412109375000000000	3207.00000000000000000000	10248.00000000000000000000	10229.00000000000000000000	0.00000000000000000000	0.00000000000000000000	0.00000000000000000000	850.00000000000000000000	223.00000000000000000000	4.00000000000000000000	4.00000000000000000000	4.00000000000000000000	4.00000000000000000000	4.00000000000000000000	0.00000000000000000000	4.00000000000000000000	4.00000000000000000000	0.00000000000000000000	4.00000000000000000000	4.00000000000000000000	4.00000000000000000000	4.00000000000000000000	4.00000000000000000000	4.00000000000000000000	4.00000000000000000000
85.00000000000000000000	0.00000000000000000000	4163.07666015625000000000	4148.71777343750000000000	4158.97412109375000000000	4150.25634765625000000000	4145.64111328125000000000	4167.17919921875000000000	4165.64111328125000000000	4176.41015625000000000000	4168.71777343750000000000	4161.02539062500000000000	4159.48730468750000000000	4148.71777343750000000000	4162.56396484375000000000	4182.56396484375000000000	1538.00000000000000000000	10247.00000000000000000000	10227.00000000000000000000	0.00000000000000000000	0.00000000000000000000	0.00000000000000000000	850.00000000000000000000	231.00000000000000000000	4.00000000000000000000	4.00000000000000000000	4.00000000000000000000	4.00000000000000000000	4.00000000000000000000	0.00000000000000000000	4.00000000000000000000	4.00000000000000000000	0.00000000000000000000	4.00000000000000000000	4.00000000000000000000	4.00000000000000000000	4.00000000000000000000	4.00000000000000000000	4.00000000000000000000	4.00000000000000000000
86.00000000000000000000	0.00000000000000000000	4165.12792968750000000000	4138.97412109375000000000	4162.05126953125000000000	4145.64111328125000000000	4144.61523437500000000000	4169.23046875000000000000	4167.69238281250000000000	4168.20507812500000000000	4171.79492187500000000000	4156.41015625000000000000	4157.94873046875000000000	4150.76904296875000000000	4152.82031250000000000000	4184.61523437500000000000	3406.00000000000000000000	10247.00000000000000000000	10227.00000000000000000000	0.00000000000000000000	0.00000000000000000000	0.00000000000000000000	850.00000000000000000000	239.00000000000000000000	4.00000000000000000000	4.00000000000000000000	4.00000000000000000000	4.00000000000000000000	4.00000000000000000000	0.00000000000000000000	4.00000000000000000000	4.00000000000000000000	0.00000000000000000000	4.00000000000000000000	4.00000000000000000000	4.00000000000000000000	4.00000000000000000000	4.00000000000000000000	4.00000000000000000000	4.00000000000000000000
87.00000000000000000000	0.00000000000000000000	4155.89746093750000000000	4144.61523437500000000000	4155.89746093750000000000	4145.64111328125000000000	4149.74365234375000000000	4161.53857421875000000000	4162.56396484375000000000	4172.30761718750000000000	4169.23046875000000000000	4158.46142578125000000000	4162.56396484375000000000	4151.79492187500000000000	4156.41015625000000000000	4184.10253906250000000000	1118.00000000000000000000	10248.00000000000000000000	10227.00000000000000000000	0.00000000000000000000	0.00000000000000000000	0.00000000000000000000	850.00000000000000000000	246.00000000000000000000	4.00000000000000000000	4.00000000000000000000	4.00000000000000000000	4.00000000000000000000	4.00000000000000000000	0.00000000000000000000	4.00000000000000000000	4.00000000000000000000	0.00000000000000000000	4.00000000000000000000	4.00000000000000000000	4.00000000000000000000	4.00000000000000000000	4.00000000000000000000	4.00000000000000000000	4.00000000000000000000
88.00000000000000000000	0.00000000000000000000	4163.58984375000000000000	4148.71777343750000000000	4163.07666015625000000000	4146.66650390625000000000	4143.07666015625000000000	4168.20507812500000000000	4170.76904296875000000000	4166.15380859375000000000	4167.17919921875000000000	4154.35888671875000000000	4155.38427734375000000000	4152.30761718750000000000	4157.43603515625000000000	4186.66650390625000000000	3207.00000000000000000000	10248.00000000000000000000	10227.00000000000000000000	0.00000000000000000000	0.00000000000000000000	0.00000000000000000000	850.00000000000000000000	255.00000000000000000000	4.00000000000000000000	4.00000000000000000000	4.00000000000000000000	4.00000000000000000000	4.00000000000000000000	0.00000000000000000000	4.00000000000000000000	4.00000000000000000000	0.00000000000000000000	4.00000000000000000000	4.00000000000000000000	4.00000000000000000000	4.00000000000000000000	4.00000000000000000000	4.00000000000000000000	4.00000000000000000000
89.00000000000000000000	0.00000000000000000000	4161.53857421875000000000	4152.30761718750000000000	4161.02539062500000000000	4150.76904296875000000000	4146.66650390625000000000	4163.58984375000000000000	4163.58984375000000000000	4167.17919921875000000000	4168.71777343750000000000	4155.89746093750000000000	4162.05126953125000000000	4151.28173828125000000000	4169.74365234375000000000	4186.15380859375000000000	1538.00000000000000000000	10250.00000000000000000000	10227.00000000000000000000	0.00000000000000000000	0.00000000000000000000	0.00000000000000000000	850.00000000000000000000	263.00000000000000000000	4.00000000000000000000	4.00000000000000000000	4.00000000000000000000	4.00000000000000000000	4.00000000000000000000	0.00000000000000000000	4.00000000000000000000	4.00000000000000000000	0.00000000000000000000	4.00000000000000000000	4.00000000000000000000	4.00000000000000000000	4.00000000000000000000	4.00000000000000000000	4.00000000000000000000	4.00000000000000000000
90.00000000000000000000	0.00000000000000000000	4167.69238281250000000000	4153.33300781250000000000	4167.17919921875000000000	4149.74365234375000000000	4149.74365234375000000000	4166.15380859375000000000	4162.56396484375000000000	4172.30761718750000000000	4169.74365234375000000000	4160.51269531250000000000	4171.79492187500000000000	4157.43603515625000000000	4177.94873046875000000000	4191.79492187500000000000	3406.00000000000000000000	10250.00000000000000000000	10227.00000000000000000000	0.00000000000000000000	0.00000000000000000000	0.00000000000000000000	850.00000000000000000000	270.00000000000000000000	4.00000000000000000000	4.00000000000000000000	4.00000000000000000000	4.00000000000000000000	4.00000000000000000000	0.00000000000000000000	4.00000000000000000000	4.00000000000000000000	0.00000000000000000000	4.00000000000000000000	4.00000000000000000000	4.00000000000000000000	4.00000000000000000000	4.00000000000000000000	4.00000000000000000000	4.00000000000000000000
91.00000000000000000000	0.00000000000000000000	4179.48730468750000000000	4156.92285156250000000000	4178.46142578125000000000	4152.30761718750000000000	4148.71777343750000000000	4169.23046875000000000000	4169.74365234375000000000	4174.35888671875000000000	4169.74365234375000000000	4165.12792968750000000000	4171.79492187500000000000	4158.97412109375000000000	4177.94873046875000000000	4197.43603515625000000000	1118.00000000000000000000	10247.00000000000000000000	10230.00000000000000000000	0.00000000000000000000	0.00000000000000000000	0.00000000000000000000	850.00000000000000000000	278.00000000000000000000	4.00000000000000000000	4.00000000000000000000	4.00000000000000000000	4.00000000000000000000	4.00000000000000000000	0.00000000000000000000	4.00000000000000000000	4.00000000000000000000	0.00000000000000000000	4.00000000000000000000	4.00000000000000000000	4.00000000000000000000	4.00000000000000000000	4.00000000000000000000	4.00000000000000000000	4.00000000000000000000
92.00000000000000000000	0.00000000000000000000	4171.79492187500000000000	4162.56396484375000000000	4171.79492187500000000000	4164.10253906250000000000	4151.79492187500000000000	4159.48730468750000000000	4163.07666015625000000000	4181.53857421875000000000	4167.69238281250000000000	4173.33300781250000000000	4176.41015625000000000000	4155.38427734375000000000	4184.10253906250000000000	4194.87158203125000000000	3207.00000000000000000000	10247.00000000000000000000	10230.00000000000000000000	0.00000000000000000000	0.00000000000000000000	0.00000000000000000000	850.00000000000000000000	286.00000000000000000000	4.00000000000000000000	4.00000000000000000000	4.00000000000000000000	4.00000000000000000000	4.00000000000000000000	0.00000000000000000000	4.00000000000000000000	4.00000000000000000000	0.00000000000000000000	4.00000000000000000000	4.00000000000000000000	4.00000000000000000000	4.00000000000000000000	4.00000000000000000000	4.00000000000000000000	4.00000000000000000000
93.00000000000000000000	0.00000000000000000000	4174.35888671875000000000	4156.41015625000000000000	4180.00000000000000000000	4162.56396484375000000000	4144.61523437500000000000	4168.20507812500000000000	4167.17919921875000000000	4175.89746093750000000000	4168.71777343750000000000	4167.17919921875000000000	4172.82031250000000000000	4161.02539062500000000000	4177.43603515625000000000	4197.43603515625000000000	1538.00000000000000000000	10247.00000000000000000000	10231.00000000000000000000	0.00000000000000000000	0.00000000000000000000	0.00000000000000000000	850.00000000000000000000	294.00000000000000000000	4.00000000000000000000	4.00000000000000000000	4.00000000000000000000	4.00000000000000000000	4.00000000000000000000	0.00000000000000000000	4.00000000000000000000	4.00000000000000000000	0.00000000000000000000	4.00000000000000000000	4.00000000000000000000	4.00000000000000000000	4.00000000000000000000	4.00000000000000000000	4.00000000000000000000	4.00000000000000000000
94.00000000000000000000	0.00000000000000000000	4171.79492187500000000000	4158.97412109375000000000	4176.41015625000000000000	4164.61523437500000000000	4152.82031250000000000000	4163.58984375000000000000	4163.07666015625000000000	4173.33300781250000000000	4168.20507812500000000000	4167.17919921875000000000	4171.28173828125000000000	4158.46142578125000000000	4175.89746093750000000000	4196.92285156250000000000	3406.00000000000000000000	10247.00000000000000000000	10231.00000000000000000000	0.00000000000000000000	0.00000000000000000000	0.00000000000000000000	850.00000000000000000000	301.00000000000000000000	4.00000000000000000000	4.00000000000000000000	4.00000000000000000000	4.00000000000000000000	4.00000000000000000000	0.00000000000000000000	4.00000000000000000000	4.00000000000000000000	0.00000000000000000000	4.00000000000000000000	4.00000000000000000000	4.00000000000000000000	4.00000000000000000000	4.00000000000000000000	4.00000000000000000000	4.00000000000000000000
95.00000000000000000000	0.00000000000000000000	4173.33300781250000000000	4165.12792968750000000000	4170.76904296875000000000	4168.20507812500000000000	4164.10253906250000000000	4165.12792968750000000000	4167.69238281250000000000	4172.82031250000000000000	4164.61523437500000000000	4162.56396484375000000000	4168.20507812500000000000	4156.41015625000000000000	4176.92285156250000000000	4194.87158203125000000000	1118.00000000000000000000	10249.00000000000000000000	10232.00000000000000000000	0.00000000000000000000	0.00000000000000000000	0.00000000000000000000	850.00000000000000000000	309.00000000000000000000	4.00000000000000000000	4.00000000000000000000	4.00000000000000000000	4.00000000000000000000	4.00000000000000000000	0.00000000000000000000	4.00000000000000000000	4.00000000000000000000	0.00000000000000000000	4.00000000000000000000	4.00000000000000000000	4.00000000000000000000	4.00000000000000000000	4.00000000000000000000	4.00000000000000000000	4.00000000000000000000
96.00000000000000000000	0.00000000000000000000	4177.94873046875000000000	4159.48730468750000000000	4174.87158203125000000000	4163.07666015625000000000	4156.41015625000000000000	4174.35888671875000000000	4177.94873046875000000000	4168.20507812500000000000	4164.61523437500000000000	4148.20507812500000000000	4162.05126953125000000000	4157.94873046875000000000	4169.23046875000000000000	4191.28173828125000000000	3207.00000000000000000000	10249.00000000000000000000	10232.00000000000000000000	0.00000000000000000000	0.00000000000000000000	0.00000000000000000000	850.00000000000000000000	316.00000000000000000000	4.00000000000000000000	4.00000000000000000000	4.00000000000000000000	4.00000000000000000000	4.00000000000000000000	0.00000000000000000000	4.00000000000000000000	4.00000000000000000000	0.00000000000000000000	4.00000000000000000000	4.00000000000000000000	4.00000000000000000000	4.00000000000000000000	4.00000000000000000000	4.00000000000000000000	4.00000000000000000000
97.00000000000000000000	0.00000000000000000000	4166.66650390625000000000	4157.43603515625000000000	4167.17919921875000000000	4161.02539062500000000000	4154.35888671875000000000	4164.10253906250000000000	4168.20507812500000000000	4174.35888671875000000000	4168.71777343750000000000	4157.43603515625000000000	4169.74365234375000000000	4154.35888671875000000000	4173.33300781250000000000	4186.66650390625000000000	1538.00000000000000000000	10248.00000000000000000000	10229.00000000000000000000	0.00000000000000000000	0.00000000000000000000	0.00000000000000000000	850.00000000000000000000	323.00000000000000000000	4.00000000000000000000	4.00000000000000000000	4.00000000000000000000	4.00000000000000000000	4.00000000000000000000	0.00000000000000000000	4.00000000000000000000	4.00000000000000000000	0.00000000000000000000	4.00000000000000000000	4.00000000000000000000	4.00000000000000000000	4.00000000000000000000	4.00000000000000000000	4.00000000000000000000	4.00000000000000000000
98.00000000000000000000	0.00000000000000000000	4176.41015625000000000000	4158.97412109375000000000	4172.82031250000000000000	4155.38427734375000000000	4155.38427734375000000000	4168.71777343750000000000	4170.25634765625000000000	4176.41015625000000000000	4172.30761718750000000000	4161.02539062500000000000	4171.28173828125000000000	4160.00000000000000000000	4175.89746093750000000000	4191.79492187500000000000	3406.00000000000000000000	10248.00000000000000000000	10229.00000000000000000000	0.00000000000000000000	0.00000000000000000000	0.00000000000000000000	850.00000000000000000000	331.00000000000000000000	4.00000000000000000000	4.00000000000000000000	4.00000000000000000000	4.00000000000000000000	4.00000000000000000000	0.00000000000000000000	4.00000000000000000000	4.00000000000000000000	0.00000000000000000000	4.00000000000000000000	4.00000000000000000000	4.00000000000000000000	4.00000000000000000000	4.00000000000000000000	4.00000000000000000000	4.00000000000000000000
99.00000000000000000000	0.00000000000000000000	4175.38427734375000000000	4163.07666015625000000000	4169.74365234375000000000	4153.33300781250000000000	4163.58984375000000000000	4166.15380859375000000000	4165.64111328125000000000	4180.51269531250000000000	4168.71777343750000000000	4161.02539062500000000000	4175.38427734375000000000	4160.00000000000000000000	4178.97412109375000000000	4193.84619140625000000000	1118.00000000000000000000	10248.00000000000000000000	10229.00000000000000000000	0.00000000000000000000	0.00000000000000000000	0.00000000000000000000	850.00000000000000000000	338.00000000000000000000	4.00000000000000000000	4.00000000000000000000	4.00000000000000000000	4.00000000000000000000	4.00000000000000000000	0.00000000000000000000	4.00000000000000000000	4.00000000000000000000	0.00000000000000000000	4.00000000000000000000	4.00000000000000000000	4.00000000000000000000	4.00000000000000000000	4.00000000000000000000	4.00000000000000000000	4.00000000000000000000
100.00000000000000000000	0.00000000000000000000	4167.17919921875000000000	4159.48730468750000000000	4165.64111328125000000000	4150.76904296875000000000	4162.56396484375000000000	4163.07666015625000000000	4165.12792968750000000000	4184.61523437500000000000	4163.07666015625000000000	4162.56396484375000000000	4179.48730468750000000000	4158.97412109375000000000	4179.48730468750000000000	4193.33300781250000000000	3207.00000000000000000000	10248.00000000000000000000	10229.00000000000000000000	0.00000000000000000000	0.00000000000000000000	0.00000000000000000000	850.00000000000000000000	347.00000000000000000000	4.00000000000000000000	4.00000000000000000000	4.00000000000000000000	4.00000000000000000000	4.00000000000000000000	0.00000000000000000000	4.00000000000000000000	4.00000000000000000000	0.00000000000000000000	4.00000000000000000000	4.00000000000000000000	4.00000000000000000000	4.00000000000000000000	4.00000000000000000000	4.00000000000000000000	4.00000000000000000000
101.00000000000000000000	0.00000000000000000000	4177.43603515625000000000	4158.97412109375000000000	4172.82031250000000000000	4146.15380859375000000000	4153.33300781250000000000	4167.17919921875000000000	4172.82031250000000000000	4183.58984375000000000000	4165.12792968750000000000	4155.89746093750000000000	4174.87158203125000000000	4167.17919921875000000000	4177.43603515625000000000	4195.38427734375000000000	1538.00000000000000000000	10248.00000000000000000000	10227.00000000000000000000	0.00000000000000000000	0.00000000000000000000	0.00000000000000000000	850.00000000000000000000	355.00000000000000000000	4.00000000000000000000	4.00000000000000000000	4.00000000000000000000	4.00000000000000000000	4.00000000000000000000	0.00000000000000000000	4.00000000000000000000	4.00000000000000000000	0.00000000000000000000	4.00000000000000000000	4.00000000000000000000	4.00000000000000000000	4.00000000000000000000	4.00000000000000000000	4.00000000000000000000	4.00000000000000000000
102.00000000000000000000	0.00000000000000000000	4169.74365234375000000000	4173.33300781250000000000	4164.10253906250000000000	4151.28173828125000000000	4168.71777343750000000000	4157.94873046875000000000	4164.61523437500000000000	4193.84619140625000000000	4164.61523437500000000000	4164.61523437500000000000	4178.46142578125000000000	4166.15380859375000000000	4185.12792968750000000000	4194.87158203125000000000	3406.00000000000000000000	10248.00000000000000000000	10227.00000000000000000000	0.00000000000000000000	0.00000000000000000000	0.00000000000000000000	850.00000000000000000000	362.00000000000000000000	4.00000000000000000000	4.00000000000000000000	4.00000000000000000000	4.00000000000000000000	4.00000000000000000000	0.00000000000000000000	4.00000000000000000000	4.00000000000000000000	0.00000000000000000000	4.00000000000000000000	4.00000000000000000000	4.00000000000000000000	4.00000000000000000000	4.00000000000000000000	4.00000000000000000000	4.00000000000000000000
103.00000000000000000000	0.00000000000000000000	4165.64111328125000000000	4169.74365234375000000000	4164.61523437500000000000	4147.69238281250000000000	4172.30761718750000000000	4167.17919921875000000000	4174.87158203125000000000	4190.76904296875000000000	4164.10253906250000000000	4164.10253906250000000000	4172.82031250000000000000	4161.02539062500000000000	4176.92285156250000000000	4193.84619140625000000000	1118.00000000000000000000	10249.00000000000000000000	10226.00000000000000000000	0.00000000000000000000	0.00000000000000000000	0.00000000000000000000	850.00000000000000000000	371.00000000000000000000	4.00000000000000000000	4.00000000000000000000	4.00000000000000000000	4.00000000000000000000	4.00000000000000000000	0.00000000000000000000	4.00000000000000000000	4.00000000000000000000	0.00000000000000000000	4.00000000000000000000	4.00000000000000000000	4.00000000000000000000	4.00000000000000000000	4.00000000000000000000	4.00000000000000000000	4.00000000000000000000
104.00000000000000000000	0.00000000000000000000	4162.56396484375000000000	4164.10253906250000000000	4160.00000000000000000000	4146.66650390625000000000	4164.61523437500000000000	4168.71777343750000000000	4176.41015625000000000000	4183.58984375000000000000	4170.76904296875000000000	4153.33300781250000000000	4166.15380859375000000000	4154.35888671875000000000	4168.20507812500000000000	4189.74365234375000000000	3207.00000000000000000000	10249.00000000000000000000	10226.00000000000000000000	0.00000000000000000000	0.00000000000000000000	0.00000000000000000000	850.00000000000000000000	379.00000000000000000000	4.00000000000000000000	4.00000000000000000000	4.00000000000000000000	4.00000000000000000000	4.00000000000000000000	0.00000000000000000000	4.00000000000000000000	4.00000000000000000000	0.00000000000000000000	4.00000000000000000000	4.00000000000000000000	4.00000000000000000000	4.00000000000000000000	4.00000000000000000000	4.00000000000000000000	4.00000000000000000000
105.00000000000000000000	0.00000000000000000000	4160.51269531250000000000	4169.23046875000000000000	4152.82031250000000000000	4153.84619140625000000000	4172.82031250000000000000	4163.58984375000000000000	4169.74365234375000000000	4184.10253906250000000000	4174.87158203125000000000	4151.79492187500000000000	4167.17919921875000000000	4152.82031250000000000000	4171.79492187500000000000	4189.74365234375000000000	1538.00000000000000000000	10250.00000000000000000000	10225.00000000000000000000	0.00000000000000000000	0.00000000000000000000	0.00000000000000000000	850.00000000000000000000	387.00000000000000000000	4.00000000000000000000	4.00000000000000000000	4.00000000000000000000	4.00000000000000000000	4.00000000000000000000	0.00000000000000000000	4.00000000000000000000	4.00000000000000000000	0.00000000000000000000	4.00000000000000000000	4.00000000000000000000	4.00000000000000000000	4.00000000000000000000	4.00000000000000000000	4.00000000000000000000	4.00000000000000000000
106.00000000000000000000	0.00000000000000000000	4168.71777343750000000000	4168.20507812500000000000	4161.02539062500000000000	4154.87158203125000000000	4180.00000000000000000000	4170.76904296875000000000	4174.35888671875000000000	4181.53857421875000000000	4170.76904296875000000000	4155.38427734375000000000	4167.69238281250000000000	4156.41015625000000000000	4173.33300781250000000000	4192.82031250000000000000	3406.00000000000000000000	10250.00000000000000000000	10225.00000000000000000000	0.00000000000000000000	0.00000000000000000000	0.00000000000000000000	850.00000000000000000000	396.00000000000000000000	4.00000000000000000000	4.00000000000000000000	4.00000000000000000000	4.00000000000000000000	4.00000000000000000000	0.00000000000000000000	4.00000000000000000000	4.00000000000000000000	0.00000000000000000000	4.00000000000000000000	4.00000000000000000000	4.00000000000000000000	4.00000000000000000000	4.00000000000000000000	4.00000000000000000000	4.00000000000000000000
107.00000000000000000000	0.00000000000000000000	4163.58984375000000000000	4172.30761718750000000000	4157.43603515625000000000	4161.02539062500000000000	4178.46142578125000000000	4166.15380859375000000000	4164.61523437500000000000	4185.12792968750000000000	4165.64111328125000000000	4168.20507812500000000000	4177.94873046875000000000	4157.43603515625000000000	4183.58984375000000000000	4191.28173828125000000000	1118.00000000000000000000	10248.00000000000000000000	10226.00000000000000000000	0.00000000000000000000	0.00000000000000000000	0.00000000000000000000	850.00000000000000000000	404.00000000000000000000	4.00000000000000000000	4.00000000000000000000	4.00000000000000000000	4.00000000000000000000	4.00000000000000000000	0.00000000000000000000	4.00000000000000000000	4.00000000000000000000	0.00000000000000000000	4.00000000000000000000	4.00000000000000000000	4.00000000000000000000	4.00000000000000000000	4.00000000000000000000	4.00000000000000000000	4.00000000000000000000
108.00000000000000000000	0.00000000000000000000	4170.76904296875000000000	4171.28173828125000000000	4163.07666015625000000000	4161.02539062500000000000	4163.07666015625000000000	4169.23046875000000000000	4168.71777343750000000000	4176.92285156250000000000	4168.20507812500000000000	4165.12792968750000000000	4177.94873046875000000000	4164.61523437500000000000	4182.05126953125000000000	4196.41015625000000000000	3207.00000000000000000000	10248.00000000000000000000	10226.00000000000000000000	0.00000000000000000000	0.00000000000000000000	0.00000000000000000000	850.00000000000000000000	412.00000000000000000000	4.00000000000000000000	4.00000000000000000000	4.00000000000000000000	4.00000000000000000000	4.00000000000000000000	0.00000000000000000000	4.00000000000000000000	4.00000000000000000000	0.00000000000000000000	4.00000000000000000000	4.00000000000000000000	4.00000000000000000000	4.00000000000000000000	4.00000000000000000000	4.00000000000000000000	4.00000000000000000000
109.00000000000000000000	0.00000000000000000000	4167.69238281250000000000	4166.66650390625000000000	4163.07666015625000000000	4160.00000000000000000000	4163.58984375000000000000	4165.64111328125000000000	4170.76904296875000000000	4172.82031250000000000000	4170.76904296875000000000	4157.94873046875000000000	4177.94873046875000000000	4166.15380859375000000000	4178.97412109375000000000	4197.43603515625000000000	1538.00000000000000000000	10249.00000000000000000000	10227.00000000000000000000	0.00000000000000000000	0.00000000000000000000	0.00000000000000000000	850.00000000000000000000	421.00000000000000000000	4.00000000000000000000	4.00000000000000000000	4.00000000000000000000	4.00000000000000000000	4.00000000000000000000	0.00000000000000000000	4.00000000000000000000	4.00000000000000000000	0.00000000000000000000	4.00000000000000000000	4.00000000000000000000	4.00000000000000000000	4.00000000000000000000	4.00000000000000000000	4.00000000000000000000	4.00000000000000000000
110.00000000000000000000	0.00000000000000000000	4156.92285156250000000000	4165.12792968750000000000	4153.84619140625000000000	4165.12792968750000000000	4170.76904296875000000000	4163.58984375000000000000	4164.10253906250000000000	4178.46142578125000000000	4169.23046875000000000000	4157.94873046875000000000	4182.56396484375000000000	4164.10253906250000000000	4184.61523437500000000000	4192.30761718750000000000	3406.00000000000000000000	10249.00000000000000000000	10227.00000000000000000000	0.00000000000000000000	0.00000000000000000000	0.00000000000000000000	850.00000000000000000000	428.00000000000000000000	4.00000000000000000000	4.00000000000000000000	4.00000000000000000000	4.00000000000000000000	4.00000000000000000000	0.00000000000000000000	4.00000000000000000000	4.00000000000000000000	0.00000000000000000000	4.00000000000000000000	4.00000000000000000000	4.00000000000000000000	4.00000000000000000000	4.00000000000000000000	4.00000000000000000000	4.00000000000000000000
111.00000000000000000000	0.00000000000000000000	4167.17919921875000000000	4163.58984375000000000000	4157.43603515625000000000	4163.58984375000000000000	4161.53857421875000000000	4174.35888671875000000000	4170.76904296875000000000	4174.87158203125000000000	4168.20507812500000000000	4161.02539062500000000000	4178.46142578125000000000	4165.64111328125000000000	4182.05126953125000000000	4192.30761718750000000000	1118.00000000000000000000	10249.00000000000000000000	10226.00000000000000000000	0.00000000000000000000	0.00000000000000000000	0.00000000000000000000	850.00000000000000000000	436.00000000000000000000	4.00000000000000000000	4.00000000000000000000	4.00000000000000000000	4.00000000000000000000	4.00000000000000000000	0.00000000000000000000	4.00000000000000000000	4.00000000000000000000	0.00000000000000000000	4.00000000000000000000	4.00000000000000000000	4.00000000000000000000	4.00000000000000000000	4.00000000000000000000	4.00000000000000000000	4.00000000000000000000
112.00000000000000000000	0.00000000000000000000	4163.58984375000000000000	4168.71777343750000000000	4150.76904296875000000000	4164.10253906250000000000	4164.61523437500000000000	4163.58984375000000000000	4166.15380859375000000000	4178.97412109375000000000	4166.66650390625000000000	4174.35888671875000000000	4181.02539062500000000000	4157.94873046875000000000	4184.61523437500000000000	4192.30761718750000000000	3207.00000000000000000000	10249.00000000000000000000	10226.00000000000000000000	0.00000000000000000000	0.00000000000000000000	0.00000000000000000000	850.00000000000000000000	444.00000000000000000000	4.00000000000000000000	4.00000000000000000000	4.00000000000000000000	4.00000000000000000000	4.00000000000000000000	0.00000000000000000000	4.00000000000000000000	4.00000000000000000000	0.00000000000000000000	4.00000000000000000000	4.00000000000000000000	4.00000000000000000000	4.00000000000000000000	4.00000000000000000000	4.00000000000000000000	4.00000000000000000000
113.00000000000000000000	0.00000000000000000000	4164.61523437500000000000	4161.53857421875000000000	4153.84619140625000000000	4162.56396484375000000000	4158.46142578125000000000	4166.15380859375000000000	4168.20507812500000000000	4175.89746093750000000000	4165.64111328125000000000	4163.58984375000000000000	4171.28173828125000000000	4155.38427734375000000000	4175.38427734375000000000	4194.35888671875000000000	1538.00000000000000000000	10249.00000000000000000000	10226.00000000000000000000	0.00000000000000000000	0.00000000000000000000	0.00000000000000000000	850.00000000000000000000	453.00000000000000000000	4.00000000000000000000	4.00000000000000000000	4.00000000000000000000	4.00000000000000000000	4.00000000000000000000	0.00000000000000000000	4.00000000000000000000	4.00000000000000000000	0.00000000000000000000	4.00000000000000000000	4.00000000000000000000	4.00000000000000000000	4.00000000000000000000	4.00000000000000000000	4.00000000000000000000	4.00000000000000000000
114.00000000000000000000	0.00000000000000000000	4167.17919921875000000000	4159.48730468750000000000	4156.92285156250000000000	4164.10253906250000000000	4153.84619140625000000000	4168.20507812500000000000	4168.20507812500000000000	4169.74365234375000000000	4165.64111328125000000000	4150.25634765625000000000	4162.05126953125000000000	4156.92285156250000000000	4166.66650390625000000000	4195.38427734375000000000	3406.00000000000000000000	10249.00000000000000000000	10226.00000000000000000000	0.00000000000000000000	0.00000000000000000000	0.00000000000000000000	850.00000000000000000000	460.00000000000000000000	4.00000000000000000000	4.00000000000000000000	4.00000000000000000000	4.00000000000000000000	4.00000000000000000000	0.00000000000000000000	4.00000000000000000000	4.00000000000000000000	0.00000000000000000000	4.00000000000000000000	4.00000000000000000000	4.00000000000000000000	4.00000000000000000000	4.00000000000000000000	4.00000000000000000000	4.00000000000000000000
115.00000000000000000000	0.00000000000000000000	4157.94873046875000000000	4165.12792968750000000000	4150.76904296875000000000	4165.12792968750000000000	4171.79492187500000000000	4158.97412109375000000000	4161.53857421875000000000	4173.84619140625000000000	4170.76904296875000000000	4159.48730468750000000000	4165.64111328125000000000	4155.38427734375000000000	4170.25634765625000000000	4192.82031250000000000000	1118.00000000000000000000	10247.00000000000000000000	10226.00000000000000000000	0.00000000000000000000	0.00000000000000000000	0.00000000000000000000	850.00000000000000000000	467.00000000000000000000	4.00000000000000000000	4.00000000000000000000	4.00000000000000000000	4.00000000000000000000	4.00000000000000000000	0.00000000000000000000	4.00000000000000000000	4.00000000000000000000	0.00000000000000000000	4.00000000000000000000	4.00000000000000000000	4.00000000000000000000	4.00000000000000000000	4.00000000000000000000	4.00000000000000000000	4.00000000000000000000
116.00000000000000000000	0.00000000000000000000	4161.53857421875000000000	4155.89746093750000000000	4156.41015625000000000000	4156.92285156250000000000	4171.28173828125000000000	4168.71777343750000000000	4168.71777343750000000000	4168.20507812500000000000	4171.28173828125000000000	4148.71777343750000000000	4159.48730468750000000000	4155.38427734375000000000	4161.53857421875000000000	4190.25634765625000000000	3207.00000000000000000000	10247.00000000000000000000	10226.00000000000000000000	0.00000000000000000000	0.00000000000000000000	0.00000000000000000000	850.00000000000000000000	475.00000000000000000000	4.00000000000000000000	4.00000000000000000000	4.00000000000000000000	4.00000000000000000000	4.00000000000000000000	0.00000000000000000000	4.00000000000000000000	4.00000000000000000000	0.00000000000000000000	4.00000000000000000000	4.00000000000000000000	4.00000000000000000000	4.00000000000000000000	4.00000000000000000000	4.00000000000000000000	4.00000000000000000000
117.00000000000000000000	0.00000000000000000000	4156.41015625000000000000	4156.92285156250000000000	4148.71777343750000000000	4161.02539062500000000000	4161.53857421875000000000	4164.10253906250000000000	4165.12792968750000000000	4166.66650390625000000000	4167.69238281250000000000	4143.07666015625000000000	4162.05126953125000000000	4152.82031250000000000000	4162.56396484375000000000	4186.15380859375000000000	1538.00000000000000000000	10247.00000000000000000000	10225.00000000000000000000	0.00000000000000000000	0.00000000000000000000	0.00000000000000000000	850.00000000000000000000	482.00000000000000000000	4.00000000000000000000	4.00000000000000000000	4.00000000000000000000	4.00000000000000000000	4.00000000000000000000	0.00000000000000000000	4.00000000000000000000	4.00000000000000000000	0.00000000000000000000	4.00000000000000000000	4.00000000000000000000	4.00000000000000000000	4.00000000000000000000	4.00000000000000000000	4.00000000000000000000	4.00000000000000000000
118.00000000000000000000	0.00000000000000000000	4162.56396484375000000000	4161.53857421875000000000	4152.30761718750000000000	4165.64111328125000000000	4161.53857421875000000000	4164.61523437500000000000	4169.23046875000000000000	4168.20507812500000000000	4169.74365234375000000000	4151.79492187500000000000	4166.15380859375000000000	4155.38427734375000000000	4169.23046875000000000000	4190.25634765625000000000	3406.00000000000000000000	10247.00000000000000000000	10225.00000000000000000000	0.00000000000000000000	0.00000000000000000000	0.00000000000000000000	850.00000000000000000000	489.00000000000000000000	4.00000000000000000000	4.00000000000000000000	4.00000000000000000000	4.00000000000000000000	4.00000000000000000000	0.00000000000000000000	4.00000000000000000000	4.00000000000000000000	0.00000000000000000000	4.00000000000000000000	4.00000000000000000000	4.00000000000000000000	4.00000000000000000000	4.00000000000000000000	4.00000000000000000000	4.00000000000000000000
119.00000000000000000000	0.00000000000000000000	4170.76904296875000000000	4154.35888671875000000000	4160.00000000000000000000	4164.10253906250000000000	4160.51269531250000000000	4168.20507812500000000000	4172.30761718750000000000	4167.17919921875000000000	4169.74365234375000000000	4152.82031250000000000000	4165.12792968750000000000	4155.38427734375000000000	4170.76904296875000000000	4194.35888671875000000000	1118.00000000000000000000	10248.00000000000000000000	10225.00000000000000000000	0.00000000000000000000	0.00000000000000000000	0.00000000000000000000	850.00000000000000000000	497.00000000000000000000	4.00000000000000000000	4.00000000000000000000	4.00000000000000000000	4.00000000000000000000	4.00000000000000000000	0.00000000000000000000	4.00000000000000000000	4.00000000000000000000	0.00000000000000000000	4.00000000000000000000	4.00000000000000000000	4.00000000000000000000	4.00000000000000000000	4.00000000000000000000	4.00000000000000000000	4.00000000000000000000
120.00000000000000000000	0.00000000000000000000	4160.00000000000000000000	4150.25634765625000000000	4152.82031250000000000000	4167.17919921875000000000	4154.35888671875000000000	4164.10253906250000000000	4163.07666015625000000000	4168.71777343750000000000	4169.23046875000000000000	4147.69238281250000000000	4168.71777343750000000000	4153.84619140625000000000	4174.87158203125000000000	4193.33300781250000000000	3207.00000000000000000000	10248.00000000000000000000	10225.00000000000000000000	0.00000000000000000000	0.00000000000000000000	0.00000000000000000000	850.00000000000000000000	505.00000000000000000000	4.00000000000000000000	4.00000000000000000000	4.00000000000000000000	4.00000000000000000000	4.00000000000000000000	0.00000000000000000000	4.00000000000000000000	4.00000000000000000000	0.00000000000000000000	4.00000000000000000000	4.00000000000000000000	4.00000000000000000000	4.00000000000000000000	4.00000000000000000000	4.00000000000000000000	4.00000000000000000000
121.00000000000000000000	0.00000000000000000000	4165.64111328125000000000	4154.87158203125000000000	4158.97412109375000000000	4165.12792968750000000000	4154.35888671875000000000	4171.28173828125000000000	4170.25634765625000000000	4165.12792968750000000000	4170.76904296875000000000	4142.05126953125000000000	4167.17919921875000000000	4157.94873046875000000000	4167.69238281250000000000	4195.38427734375000000000	1538.00000000000000000000	10249.00000000000000000000	10227.00000000000000000000	0.00000000000000000000	0.00000000000000000000	0.00000000000000000000	850.00000000000000000000	513.00000000000000000000	4.00000000000000000000	4.00000000000000000000	4.00000000000000000000	4.00000000000000000000	4.00000000000000000000	0.00000000000000000000	4.00000000000000000000	4.00000000000000000000	0.00000000000000000000	4.00000000000000000000	4.00000000000000000000	4.00000000000000000000	4.00000000000000000000	4.00000000000000000000	4.00000000000000000000	4.00000000000000000000
122.00000000000000000000	0.00000000000000000000	4163.07666015625000000000	4167.69238281250000000000	4155.89746093750000000000	4166.15380859375000000000	4170.25634765625000000000	4163.07666015625000000000	4165.12792968750000000000	4168.71777343750000000000	4168.71777343750000000000	4155.89746093750000000000	4171.79492187500000000000	4155.89746093750000000000	4169.74365234375000000000	4194.35888671875000000000	3406.00000000000000000000	10249.00000000000000000000	10227.00000000000000000000	0.00000000000000000000	0.00000000000000000000	0.00000000000000000000	850.00000000000000000000	521.00000000000000000000	4.00000000000000000000	4.00000000000000000000	4.00000000000000000000	4.00000000000000000000	4.00000000000000000000	0.00000000000000000000	4.00000000000000000000	4.00000000000000000000	0.00000000000000000000	4.00000000000000000000	4.00000000000000000000	4.00000000000000000000	4.00000000000000000000	4.00000000000000000000	4.00000000000000000000	4.00000000000000000000
123.00000000000000000000	0.00000000000000000000	4162.05126953125000000000	4165.64111328125000000000	4155.38427734375000000000	4165.12792968750000000000	4168.20507812500000000000	4163.58984375000000000000	4164.61523437500000000000	4165.12792968750000000000	4167.17919921875000000000	4157.94873046875000000000	4169.74365234375000000000	4158.97412109375000000000	4172.30761718750000000000	4197.43603515625000000000	1118.00000000000000000000	10249.00000000000000000000	10227.00000000000000000000	0.00000000000000000000	0.00000000000000000000	0.00000000000000000000	850.00000000000000000000	529.00000000000000000000	4.00000000000000000000	4.00000000000000000000	4.00000000000000000000	4.00000000000000000000	4.00000000000000000000	0.00000000000000000000	4.00000000000000000000	4.00000000000000000000	0.00000000000000000000	4.00000000000000000000	4.00000000000000000000	4.00000000000000000000	4.00000000000000000000	4.00000000000000000000	4.00000000000000000000	4.00000000000000000000
124.00000000000000000000	0.00000000000000000000	4167.69238281250000000000	4158.97412109375000000000	4158.97412109375000000000	4162.05126953125000000000	4158.46142578125000000000	4170.25634765625000000000	4168.71777343750000000000	4157.43603515625000000000	4170.25634765625000000000	4143.58984375000000000000	4164.10253906250000000000	4162.05126953125000000000	4169.74365234375000000000	4198.97412109375000000000	3207.00000000000000000000	10249.00000000000000000000	10227.00000000000000000000	0.00000000000000000000	0.00000000000000000000	0.00000000000000000000	850.00000000000000000000	538.00000000000000000000	4.00000000000000000000	4.00000000000000000000	4.00000000000000000000	4.00000000000000000000	4.00000000000000000000	0.00000000000000000000	4.00000000000000000000	4.00000000000000000000	0.00000000000000000000	4.00000000000000000000	4.00000000000000000000	4.00000000000000000000	4.00000000000000000000	4.00000000000000000000	4.00000000000000000000	4.00000000000000000000
125.00000000000000000000	0.00000000000000000000	4162.56396484375000000000	4161.53857421875000000000	4150.25634765625000000000	4169.23046875000000000000	4163.58984375000000000000	4162.56396484375000000000	4162.56396484375000000000	4165.12792968750000000000	4168.71777343750000000000	4144.61523437500000000000	4169.74365234375000000000	4155.38427734375000000000	4171.79492187500000000000	4192.82031250000000000000	1538.00000000000000000000	10248.00000000000000000000	10226.00000000000000000000	0.00000000000000000000	0.00000000000000000000	0.00000000000000000000	850.00000000000000000000	545.00000000000000000000	4.00000000000000000000	4.00000000000000000000	4.00000000000000000000	4.00000000000000000000	4.00000000000000000000	0.00000000000000000000	4.00000000000000000000	4.00000000000000000000	0.00000000000000000000	4.00000000000000000000	4.00000000000000000000	4.00000000000000000000	4.00000000000000000000	4.00000000000000000000	4.00000000000000000000	4.00000000000000000000
126.00000000000000000000	0.00000000000000000000	4169.74365234375000000000	4156.92285156250000000000	4158.46142578125000000000	4168.71777343750000000000	4159.48730468750000000000	4169.74365234375000000000	4171.28173828125000000000	4163.58984375000000000000	4167.17919921875000000000	4142.05126953125000000000	4166.15380859375000000000	4156.41015625000000000000	4165.64111328125000000000	4193.84619140625000000000	3406.00000000000000000000	10248.00000000000000000000	10226.00000000000000000000	0.00000000000000000000	0.00000000000000000000	0.00000000000000000000	850.00000000000000000000	553.00000000000000000000	4.00000000000000000000	4.00000000000000000000	4.00000000000000000000	4.00000000000000000000	4.00000000000000000000	0.00000000000000000000	4.00000000000000000000	4.00000000000000000000	0.00000000000000000000	4.00000000000000000000	4.00000000000000000000	4.00000000000000000000	4.00000000000000000000	4.00000000000000000000	4.00000000000000000000	4.00000000000000000000
127.00000000000000000000	0.00000000000000000000	4164.10253906250000000000	4160.00000000000000000000	4157.94873046875000000000	4169.74365234375000000000	4159.48730468750000000000	4167.17919921875000000000	4166.15380859375000000000	4163.07666015625000000000	4168.71777343750000000000	4147.69238281250000000000	4165.64111328125000000000	4155.89746093750000000000	4168.20507812500000000000	4191.79492187500000000000	50.00000000000000000000	10247.00000000000000000000	10227.00000000000000000000	0.00000000000000000000	0.00000000000000000000	0.00000000000000000000	850.00000000000000000000	560.00000000000000000000	4.00000000000000000000	4.00000000000000000000	4.00000000000000000000	4.00000000000000000000	4.00000000000000000000	0.00000000000000000000	4.00000000000000000000	4.00000000000000000000	0.00000000000000000000	4.00000000000000000000	4.00000000000000000000	4.00000000000000000000	4.00000000000000000000	4.00000000000000000000	4.00000000000000000000	4.00000000000000000000
0.00000000000000000000	0.00000000000000000000	4164.61523437500000000000	4165.12792968750000000000	4157.43603515625000000000	4174.35888671875000000000	4158.46142578125000000000	4165.64111328125000000000	4162.05126953125000000000	4165.64111328125000000000	4169.74365234375000000000	4150.76904296875000000000	4169.74365234375000000000	4156.41015625000000000000	4169.74365234375000000000	4187.17919921875000000000	1929.00000000000000000000	10247.00000000000000000000	10227.00000000000000000000	0.00000000000000000000	0.00000000000000000000	0.00000000000000000000	850.00000000000000000000	568.00000000000000000000	4.00000000000000000000	4.00000000000000000000	4.00000000000000000000	4.00000000000000000000	4.00000000000000000000	0.00000000000000000000	4.00000000000000000000	4.00000000000000000000	0.00000000000000000000	4.00000000000000000000	4.00000000000000000000	4.00000000000000000000	4.00000000000000000000	4.00000000000000000000	4.00000000000000000000	4.00000000000000000000
1.00000000000000000000	0.00000000000000000000	4173.84619140625000000000	4159.48730468750000000000	4166.15380859375000000000	4172.30761718750000000000	4157.43603515625000000000	4168.71777343750000000000	4166.66650390625000000000	4161.53857421875000000000	4168.71777343750000000000	4138.46142578125000000000	4165.12792968750000000000	4158.97412109375000000000	4161.53857421875000000000	4181.02539062500000000000	3292.00000000000000000000	10247.00000000000000000000	10227.00000000000000000000	0.00000000000000000000	0.00000000000000000000	0.00000000000000000000	850.00000000000000000000	577.00000000000000000000	4.00000000000000000000	4.00000000000000000000	4.00000000000000000000	4.00000000000000000000	4.00000000000000000000	0.00000000000000000000	4.00000000000000000000	4.00000000000000000000	0.00000000000000000000	4.00000000000000000000	4.00000000000000000000	4.00000000000000000000	4.00000000000000000000	4.00000000000000000000	4.00000000000000000000	4.00000000000000000000
2.00000000000000000000	0.00000000000000000000	4158.97412109375000000000	4158.46142578125000000000	4155.89746093750000000000	4170.25634765625000000000	4168.71777343750000000000	4162.05126953125000000000	4160.51269531250000000000	4165.64111328125000000000	4164.61523437500000000000	4138.97412109375000000000	4162.56396484375000000000	4153.84619140625000000000	4164.61523437500000000000	4168.71777343750000000000	1716.00000000000000000000	10247.00000000000000000000	10227.00000000000000000000	0.00000000000000000000	0.00000000000000000000	0.00000000000000000000	850.00000000000000000000	585.00000000000000000000	4.00000000000000000000	4.00000000000000000000	4.00000000000000000000	4.00000000000000000000	4.00000000000000000000	0.00000000000000000000	4.00000000000000000000	4.00000000000000000000	0.00000000000000000000	4.00000000000000000000	4.00000000000000000000	4.00000000000000000000	4.00000000000000000000	4.00000000000000000000	4.00000000000000000000	4.00000000000000000000
3.00000000000000000000	0.00000000000000000000	4161.53857421875000000000	4155.38427734375000000000	4156.92285156250000000000	4164.61523437500000000000	4163.07666015625000000000	4172.30761718750000000000	4169.23046875000000000000	4163.58984375000000000000	4164.10253906250000000000	4143.07666015625000000000	4159.48730468750000000000	4154.35888671875000000000	4162.05126953125000000000	4164.61523437500000000000	3285.00000000000000000000	10249.00000000000000000000	10228.00000000000000000000	0.00000000000000000000	0.00000000000000000000	0.00000000000000000000	850.00000000000000000000	594.00000000000000000000	4.00000000000000000000	4.00000000000000000000	4.00000000000000000000	4.00000000000000000000	4.00000000000000000000	0.00000000000000000000	4.00000000000000000000	4.00000000000000000000	0.00000000000000000000	4.00000000000000000000	4.00000000000000000000	4.00000000000000000000	4.00000000000000000000	4.00000000000000000000	4.00000000000000000000	4.00000000000000000000
4.00000000000000000000	0.00000000000000000000	4165.12792968750000000000	4156.41015625000000000000	4158.46142578125000000000	4167.17919921875000000000	4160.51269531250000000000	4168.20507812500000000000	4168.71777343750000000000	4167.17919921875000000000	4166.15380859375000000000	4148.20507812500000000000	4163.58984375000000000000	4151.28173828125000000000	4162.56396484375000000000	4158.97412109375000000000	3542.00000000000000000000	10249.00000000000000000000	10228.00000000000000000000	0.00000000000000000000	0.00000000000000000000	0.00000000000000000000	850.00000000000000000000	602.00000000000000000000	4.00000000000000000000	4.00000000000000000000	4.00000000000000000000	4.00000000000000000000	4.00000000000000000000	0.00000000000000000000	4.00000000000000000000	4.00000000000000000000	0.00000000000000000000	4.00000000000000000000	4.00000000000000000000	4.00000000000000000000	4.00000000000000000000	4.00000000000000000000	4.00000000000000000000	4.00000000000000000000
5.00000000000000000000	0.00000000000000000000	4161.02539062500000000000	4157.43603515625000000000	4158.97412109375000000000	4170.25634765625000000000	4165.12792968750000000000	4163.58984375000000000000	4165.64111328125000000000	4167.69238281250000000000	4165.12792968750000000000	4146.66650390625000000000	4162.05126953125000000000	4145.64111328125000000000	4162.56396484375000000000	4152.82031250000000000000	0.00000000000000000000	10249.00000000000000000000	10227.00000000000000000000	0.00000000000000000000	0.00000000000000000000	0.00000000000000000000	850.00000000000000000000	610.00000000000000000000	4.00000000000000000000	4.00000000000000000000	4.00000000000000000000	4.00000000000000000000	4.00000000000000000000	0.00000000000000000000	4.00000000000000000000	4.00000000000000000000	0.00000000000000000000	4.00000000000000000000	4.00000000000000000000	4.00000000000000000000	4.00000000000000000000	4.00000000000000000000	4.00000000000000000000	4.00000000000000000000
6.00000000000000000000	0.00000000000000000000	4165.64111328125000000000	4155.89746093750000000000	4167.17919921875000000000	4166.66650390625000000000	4159.48730468750000000000	4170.76904296875000000000	4171.28173828125000000000	4160.00000000000000000000	4166.15380859375000000000	4134.87158203125000000000	4154.87158203125000000000	4146.15380859375000000000	4156.41015625000000000000	4153.33300781250000000000	513.00000000000000000000	10249.00000000000000000000	10227.00000000000000000000	0.00000000000000000000	0.00000000000000000000	0.00000000000000000000	850.00000000000000000000	617.00000000000000000000	4.00000000000000000000	4.00000000000000000000	4.00000000000000000000	4.00000000000000000000	4.00000000000000000000	0.00000000000000000000	4.00000000000000000000	4.00000000000000000000	0.00000000000000000000	4.00000000000000000000	4.00000000000000000000	4.00000000000000000000	4.00000000000000000000	4.00000000000000000000	4.00000000000000000000	4.00000000000000000000
7.00000000000000000000	0.00000000000000000000	4160.51269531250000000000	4161.53857421875000000000	4162.05126953125000000000	4170.76904296875000000000	4163.07666015625000000000	4160.51269531250000000000	4162.56396484375000000000	4164.61523437500000000000	4168.20507812500000000000	4143.07666015625000000000	4164.10253906250000000000	4147.17919921875000000000	4164.10253906250000000000	4154.35888671875000000000	3295.00000000000000000000	10248.00000000000000000000	10228.00000000000000000000	0.00000000000000000000	0.00000000000000000000	0.00000000000000000000	850.00000000000000000000	624.00000000000000000000	4.00000000000000000000	4.00000000000000000000	4.00000000000000000000	4.00000000000000000000	4.00000000000000000000	0.00000000000000000000	4.00000000000000000000	4.00000000000000000000	0.00000000000000000000	4.00000000000000000000	4.00000000000000000000	4.00000000000000000000	4.00000000000000000000	4.00000000000000000000	4.00000000000000000000	4.00000000000000000000
8.00000000000000000000	0.00000000000000000000	4166.66650390625000000000	4163.07666015625000000000	4167.69238281250000000000	4170.76904296875000000000	4163.07666015625000000000	4166.15380859375000000000	4166.66650390625000000000	4165.12792968750000000000	4169.74365234375000000000	4145.12792968750000000000	4164.10253906250000000000	4154.35888671875000000000	4165.64111328125000000000	4154.87158203125000000000	0.00000000000000000000	10248.00000000000000000000	10228.00000000000000000000	0.00000000000000000000	0.00000000000000000000	0.00000000000000000000	850.00000000000000000000	632.00000000000000000000	4.00000000000000000000	4.00000000000000000000	4.00000000000000000000	4.00000000000000000000	4.00000000000000000000	0.00000000000000000000	4.00000000000000000000	4.00000000000000000000	0.00000000000000000000	4.00000000000000000000	4.00000000000000000000	4.00000000000000000000	4.00000000000000000000	4.00000000000000000000	4.00000000000000000000	4.00000000000000000000
9.00000000000000000000	0.00000000000000000000	4169.74365234375000000000	4169.23046875000000000000	4167.69238281250000000000	4175.89746093750000000000	4165.64111328125000000000	4167.69238281250000000000	4168.20507812500000000000	4168.20507812500000000000	4167.17919921875000000000	4143.07666015625000000000	4160.51269531250000000000	4153.84619140625000000000	4164.61523437500000000000	4150.25634765625000000000	3540.00000000000000000000	10248.00000000000000000000	10227.00000000000000000000	0.00000000000000000000	0.00000000000000000000	0.00000000000000000000	850.00000000000000000000	639.00000000000000000000	4.00000000000000000000	4.00000000000000000000	4.00000000000000000000	4.00000000000000000000	4.00000000000000000000	0.00000000000000000000	4.00000000000000000000	4.00000000000000000000	0.00000000000000000000	4.00000000000000000000	4.00000000000000000000	4.00000000000000000000	4.00000000000000000000	4.00000000000000000000	4.00000000000000000000	4.00000000000000000000
10.00000000000000000000	0.00000000000000000000	4169.23046875000000000000	4170.25634765625000000000	4166.15380859375000000000	4180.51269531250000000000	4171.28173828125000000000	4165.12792968750000000000	4166.66650390625000000000	4174.87158203125000000000	4163.58984375000000000000	4142.05126953125000000000	4164.10253906250000000000	4149.23046875000000000000	4166.15380859375000000000	4147.69238281250000000000	3406.00000000000000000000	10248.00000000000000000000	10227.00000000000000000000	0.00000000000000000000	0.00000000000000000000	0.00000000000000000000	850.00000000000000000000	646.00000000000000000000	4.00000000000000000000	4.00000000000000000000	4.00000000000000000000	4.00000000000000000000	4.00000000000000000000	0.00000000000000000000	4.00000000000000000000	4.00000000000000000000	0.00000000000000000000	4.00000000000000000000	4.00000000000000000000	4.00000000000000000000	4.00000000000000000000	4.00000000000000000000	4.00000000000000000000	4.00000000000000000000
11.00000000000000000000	0.00000000000000000000	4175.89746093750000000000	4163.07666015625000000000	4174.35888671875000000000	4174.87158203125000000000	4164.61523437500000000000	4172.82031250000000000000	4173.84619140625000000000	4172.82031250000000000000	4165.12792968750000000000	4135.38427734375000000000	4161.02539062500000000000	4152.82031250000000000000	4163.07666015625000000000	4149.74365234375000000000	1129.00000000000000000000	10246.00000000000000000000	10229.00000000000000000000	0.00000000000000000000	0.00000000000000000000	0.00000000000000000000	850.00000000000000000000	654.00000000000000000000	4.00000000000000000000	4.00000000000000000000	4.00000000000000000000	4.00000000000000000000	4.00000000000000000000	0.00000000000000000000	4.00000000000000000000	4.00000000000000000000	0.00000000000000000000	4.00000000000000000000	4.00000000000000000000	4.00000000000000000000	4.00000000000000000000	4.00000000000000000000	4.00000000000000000000	4.00000000000000000000
12.00000000000000000000	0.00000000000000000000	4169.23046875000000000000	4168.20507812500000000000	4165.64111328125000000000	4178.97412109375000000000	4166.15380859375000000000	4164.10253906250000000000	4168.71777343750000000000	4176.92285156250000000000	4166.66650390625000000000	4145.64111328125000000000	4166.66650390625000000000	4151.79492187500000000000	4170.76904296875000000000	4148.20507812500000000000	3208.00000000000000000000	10246.00000000000000000000	10229.00000000000000000000	0.00000000000000000000	0.00000000000000000000	0.00000000000000000000	850.00000000000000000000	662.00000000000000000000	4.00000000000000000000	4.00000000000000000000	4.00000000000000000000	4.00000000000000000000	4.00000000000000000000	0.00000000000000000000	4.00000000000000000000	4.00000000000000000000	0.00000000000000000000	4.00000000000000000000	4.00000000000000000000	4.00000000000000000000	4.00000000000000000000	4.00000000000000000000	4.00000000000000000000	4.00000000000000000000
13.00000000000000000000	0.00000000000000000000	4173.84619140625000000000	4163.07666015625000000000	4168.20507812500000000000	4174.87158203125000000000	4162.05126953125000000000	4166.66650390625000000000	4172.82031250000000000000	4172.30761718750000000000	4167.17919921875000000000	4145.64111328125000000000	4165.12792968750000000000	4151.79492187500000000000	4164.10253906250000000000	4148.20507812500000000000	1531.00000000000000000000	10248.00000000000000000000	10229.00000000000000000000	0.00000000000000000000	0.00000000000000000000	0.00000000000000000000	850.00000000000000000000	670.00000000000000000000	4.00000000000000000000	4.00000000000000000000	4.00000000000000000000	4.00000000000000000000	4.00000000000000000000	0.00000000000000000000	4.00000000000000000000	4.00000000000000000000	0.00000000000000000000	4.00000000000000000000	4.00000000000000000000	4.00000000000000000000	4.00000000000000000000	4.00000000000000000000	4.00000000000000000000	4.00000000000000000000
14.00000000000000000000	0.00000000000000000000	4170.25634765625000000000	4157.43603515625000000000	4170.25634765625000000000	4168.20507812500000000000	4157.94873046875000000000	4165.64111328125000000000	4169.23046875000000000000	4168.71777343750000000000	4166.15380859375000000000	4138.97412109375000000000	4164.61523437500000000000	4150.25634765625000000000	4159.48730468750000000000	4146.66650390625000000000	3406.00000000000000000000	10248.00000000000000000000	10229.00000000000000000000	0.00000000000000000000	0.00000000000000000000	0.00000000000000000000	850.00000000000000000000	678.00000000000000000000	4.00000000000000000000	4.00000000000000000000	4.00000000000000000000	4.00000000000000000000	4.00000000000000000000	0.00000000000000000000	4.00000000000000000000	4.00000000000000000000	0.00000000000000000000	4.00000000000000000000	4.00000000000000000000	4.00000000000000000000	4.00000000000000000000	4.00000000000000000000	4.00000000000000000000	4.00000000000000000000
15.00000000000000000000	0.00000000000000000000	4162.05126953125000000000	4164.10253906250000000000	4166.15380859375000000000	4174.35888671875000000000	4159.48730468750000000000	4161.53857421875000000000	4161.53857421875000000000	4175.38427734375000000000	4164.61523437500000000000	4148.71777343750000000000	4171.28173828125000000000	4150.76904296875000000000	4166.15380859375000000000	4145.64111328125000000000	1129.00000000000000000000	10249.00000000000000000000	10231.00000000000000000000	0.00000000000000000000	0.00000000000000000000	0.00000000000000000000	850.00000000000000000000	687.00000000000000000000	4.00000000000000000000	4.00000000000000000000	4.00000000000000000000	4.00000000000000000000	4.00000000000000000000	0.00000000000000000000	4.00000000000000000000	4.00000000000000000000	0.00000000000000000000	4.00000000000000000000	4.00000000000000000000	4.00000000000000000000	4.00000000000000000000	4.00000000000000000000	4.00000000000000000000	4.00000000000000000000
16.00000000000000000000	0.00000000000000000000	4176.92285156250000000000	4164.61523437500000000000	4174.87158203125000000000	4177.43603515625000000000	4155.38427734375000000000	4169.23046875000000000000	4173.33300781250000000000	4172.30761718750000000000	4166.15380859375000000000	4150.25634765625000000000	4167.69238281250000000000	4158.97412109375000000000	4164.61523437500000000000	4147.17919921875000000000	0.00000000000000000000	10249.00000000000000000000	10231.00000000000000000000	0.00000000000000000000	0.00000000000000000000	0.00000000000000000000	850.00000000000000000000	695.00000000000000000000	4.00000000000000000000	4.00000000000000000000	4.00000000000000000000	4.00000000000000000000	4.00000000000000000000	0.00000000000000000000	4.00000000000000000000	4.00000000000000000000	0.00000000000000000000	4.00000000000000000000	4.00000000000000000000	4.00000000000000000000	4.00000000000000000000	4.00000000000000000000	4.00000000000000000000	4.00000000000000000000
17.00000000000000000000	0.00000000000000000000	4172.82031250000000000000	4167.69238281250000000000	4168.71777343750000000000	4176.92285156250000000000	4163.07666015625000000000	4159.48730468750000000000	4170.25634765625000000000	4173.84619140625000000000	4167.69238281250000000000	4154.35888671875000000000	4172.82031250000000000000	4156.41015625000000000000	4174.87158203125000000000	4145.64111328125000000000	0.00000000000000000000	10249.00000000000000000000	10230.00000000000000000000	0.00000000000000000000	0.00000000000000000000	0.00000000000000000000	850.00000000000000000000	703.00000000000000000000	4.00000000000000000000	4.00000000000000000000	4.00000000000000000000	4.00000000000000000000	4.00000000000000000000	0.00000000000000000000	4.00000000000000000000	4.00000000000000000000	0.00000000000000000000	4.00000000000000000000	4.00000000000000000000	4.00000000000000000000	4.00000000000000000000	4.00000000000000000000	4.00000000000000000000	4.00000000000000000000
18.00000000000000000000	0.00000000000000000000	4169.74365234375000000000	4164.10253906250000000000	4169.74365234375000000000	4171.28173828125000000000	4159.48730468750000000000	4164.61523437500000000000	4170.25634765625000000000	4175.38427734375000000000	4168.20507812500000000000	4152.30761718750000000000	4173.84619140625000000000	4152.82031250000000000000	4176.92285156250000000000	4146.66650390625000000000	0.00000000000000000000	10249.00000000000000000000	10230.00000000000000000000	0.00000000000000000000	0.00000000000000000000	0.00000000000000000000	850.00000000000000000000	710.00000000000000000000	4.00000000000000000000	4.00000000000000000000	4.00000000000000000000	4.00000000000000000000	4.00000000000000000000	0.00000000000000000000	4.00000000000000000000	4.00000000000000000000	0.00000000000000000000	4.00000000000000000000	4.00000000000000000000	4.00000000000000000000	4.00000000000000000000	4.00000000000000000000	4.00000000000000000000	4.00000000000000000000
19.00000000000000000000	0.00000000000000000000	4169.74365234375000000000	4156.92285156250000000000	4174.35888671875000000000	4169.23046875000000000000	4152.30761718750000000000	4171.28173828125000000000	4172.30761718750000000000	4173.84619140625000000000	4166.66650390625000000000	4142.05126953125000000000	4167.69238281250000000000	4150.25634765625000000000	4166.15380859375000000000	4144.61523437500000000000	0.00000000000000000000	10250.00000000000000000000	10230.00000000000000000000	0.00000000000000000000	0.00000000000000000000	0.00000000000000000000	850.00000000000000000000	718.00000000000000000000	4.00000000000000000000	4.00000000000000000000	4.00000000000000000000	4.00000000000000000000	4.00000000000000000000	0.00000000000000000000	4.00000000000000000000	4.00000000000000000000	0.00000000000000000000	4.00000000000000000000	4.00000000000000000000	4.00000000000000000000	4.00000000000000000000	4.00000000000000000000	4.00000000000000000000	4.00000000000000000000
20.00000000000000000000	0.00000000000000000000	4163.58984375000000000000	4157.94873046875000000000	4167.17919921875000000000	4173.33300781250000000000	4162.05126953125000000000	4164.10253906250000000000	4168.71777343750000000000	4175.89746093750000000000	4165.12792968750000000000	4146.15380859375000000000	4165.64111328125000000000	4150.25634765625000000000	4167.17919921875000000000	4143.58984375000000000000	0.00000000000000000000	10250.00000000000000000000	10230.00000000000000000000	0.00000000000000000000	0.00000000000000000000	0.00000000000000000000	850.00000000000000000000	725.00000000000000000000	4.00000000000000000000	4.00000000000000000000	4.00000000000000000000	4.00000000000000000000	4.00000000000000000000	0.00000000000000000000	4.00000000000000000000	4.00000000000000000000	0.00000000000000000000	4.00000000000000000000	4.00000000000000000000	4.00000000000000000000	4.00000000000000000000	4.00000000000000000000	4.00000000000000000000	4.00000000000000000000
21.00000000000000000000	0.00000000000000000000	4174.87158203125000000000	4158.97412109375000000000	4174.35888671875000000000	4172.30761718750000000000	4164.61523437500000000000	4168.71777343750000000000	4174.87158203125000000000	4172.30761718750000000000	4167.17919921875000000000	4153.33300781250000000000	4163.07666015625000000000	4156.41015625000000000000	4169.74365234375000000000	4150.25634765625000000000	0.00000000000000000000	10249.00000000000000000000	10230.00000000000000000000	0.00000000000000000000	0.00000000000000000000	0.00000000000000000000	850.00000000000000000000	733.00000000000000000000	4.00000000000000000000	4.00000000000000000000	4.00000000000000000000	4.00000000000000000000	4.00000000000000000000	0.00000000000000000000	4.00000000000000000000	4.00000000000000000000	0.00000000000000000000	4.00000000000000000000	4.00000000000000000000	4.00000000000000000000	4.00000000000000000000	4.00000000000000000000	4.00000000000000000000	4.00000000000000000000
22.00000000000000000000	0.00000000000000000000	4172.82031250000000000000	4163.07666015625000000000	4171.79492187500000000000	4178.46142578125000000000	4165.64111328125000000000	4161.53857421875000000000	4164.10253906250000000000	4172.82031250000000000000	4167.69238281250000000000	4156.92285156250000000000	4166.66650390625000000000	4152.30761718750000000000	4171.28173828125000000000	4148.71777343750000000000	0.00000000000000000000	10249.00000000000000000000	10230.00000000000000000000	0.00000000000000000000	0.00000000000000000000	0.00000000000000000000	850.00000000000000000000	741.00000000000000000000	4.00000000000000000000	4.00000000000000000000	4.00000000000000000000	4.00000000000000000000	4.00000000000000000000	0.00000000000000000000	4.00000000000000000000	4.00000000000000000000	0.00000000000000000000	4.00000000000000000000	4.00000000000000000000	4.00000000000000000000	4.00000000000000000000	4.00000000000000000000	4.00000000000000000000	4.00000000000000000000
23.00000000000000000000	0.00000000000000000000	4170.76904296875000000000	4161.02539062500000000000	4170.25634765625000000000	4179.48730468750000000000	4162.56396484375000000000	4164.61523437500000000000	4165.64111328125000000000	4164.10253906250000000000	4166.15380859375000000000	4144.10253906250000000000	4161.53857421875000000000	4152.30761718750000000000	4165.12792968750000000000	4147.69238281250000000000	0.00000000000000000000	10249.00000000000000000000	10228.00000000000000000000	0.00000000000000000000	0.00000000000000000000	0.00000000000000000000	850.00000000000000000000	749.00000000000000000000	4.00000000000000000000	4.00000000000000000000	4.00000000000000000000	4.00000000000000000000	4.00000000000000000000	0.00000000000000000000	4.00000000000000000000	4.00000000000000000000	0.00000000000000000000	4.00000000000000000000	4.00000000000000000000	4.00000000000000000000	4.00000000000000000000	4.00000000000000000000	4.00000000000000000000	4.00000000000000000000
24.00000000000000000000	0.00000000000000000000	4173.84619140625000000000	4162.05126953125000000000	4172.30761718750000000000	4179.48730468750000000000	4158.46142578125000000000	4168.20507812500000000000	4172.82031250000000000000	4160.00000000000000000000	4166.15380859375000000000	4141.02539062500000000000	4161.02539062500000000000	4153.33300781250000000000	4164.61523437500000000000	4146.66650390625000000000	0.00000000000000000000	10249.00000000000000000000	10228.00000000000000000000	0.00000000000000000000	0.00000000000000000000	0.00000000000000000000	850.00000000000000000000	757.00000000000000000000	4.00000000000000000000	4.00000000000000000000	4.00000000000000000000	4.00000000000000000000	4.00000000000000000000	0.00000000000000000000	4.00000000000000000000	4.00000000000000000000	0.00000000000000000000	4.00000000000000000000	4.00000000000000000000	4.00000000000000000000	4.00000000000000000000	4.00000000000000000000	4.00000000000000000000	4.00000000000000000000
25.00000000000000000000	0.00000000000000000000	4170.76904296875000000000	4168.20507812500000000000	4167.17919921875000000000	4184.61523437500000000000	4161.53857421875000000000	4161.02539062500000000000	4165.64111328125000000000	4171.79492187500000000000	4167.69238281250000000000	4156.92285156250000000000	4171.28173828125000000000	4147.69238281250000000000	4173.33300781250000000000	4144.10253906250000000000	0.00000000000000000000	10248.00000000000000000000	10229.00000000000000000000	0.00000000000000000000	0.00000000000000000000	0.00000000000000000000	850.00000000000000000000	766.00000000000000000000	4.00000000000000000000	4.00000000000000000000	4.00000000000000000000	4.00000000000000000000	4.00000000000000000000	0.00000000000000000000	4.00000000000000000000	4.00000000000000000000	0.00000000000000000000	4.00000000000000000000	4.00000000000000000000	4.00000000000000000000	4.00000000000000000000	4.00000000000000000000	4.00000000000000000000	4.00000000000000000000
26.00000000000000000000	0.00000000000000000000	4178.46142578125000000000	4160.00000000000000000000	4177.43603515625000000000	4176.41015625000000000000	4157.94873046875000000000	4171.79492187500000000000	4169.23046875000000000000	4166.66650390625000000000	4166.15380859375000000000	4151.79492187500000000000	4166.15380859375000000000	4151.28173828125000000000	4165.12792968750000000000	4147.17919921875000000000	0.00000000000000000000	10248.00000000000000000000	10229.00000000000000000000	0.00000000000000000000	0.00000000000000000000	0.00000000000000000000	850.00000000000000000000	774.00000000000000000000	4.00000000000000000000	4.00000000000000000000	4.00000000000000000000	4.00000000000000000000	4.00000000000000000000	0.00000000000000000000	4.00000000000000000000	4.00000000000000000000	0.00000000000000000000	4.00000000000000000000	4.00000000000000000000	4.00000000000000000000	4.00000000000000000000	4.00000000000000000000	4.00000000000000000000	4.00000000000000000000
27.00000000000000000000	0.00000000000000000000	4170.76904296875000000000	4158.97412109375000000000	4173.33300781250000000000	4177.43603515625000000000	4164.10253906250000000000	4164.10253906250000000000	4164.61523437500000000000	4166.15380859375000000000	4165.12792968750000000000	4150.76904296875000000000	4164.61523437500000000000	4153.84619140625000000000	4168.71777343750000000000	4144.61523437500000000000	0.00000000000000000000	10246.00000000000000000000	10229.00000000000000000000	0.00000000000000000000	0.00000000000000000000	0.00000000000000000000	850.00000000000000000000	781.00000000000000000000	4.00000000000000000000	4.00000000000000000000	4.00000000000000000000	4.00000000000000000000	4.00000000000000000000	0.00000000000000000000	4.00000000000000000000	4.00000000000000000000	0.00000000000000000000	4.00000000000000000000	4.00000000000000000000	4.00000000000000000000	4.00000000000000000000	4.00000000000000000000	4.00000000000000000000	4.00000000000000000000
28.00000000000000000000	0.00000000000000000000	4171.79492187500000000000	4162.56396484375000000000	4171.28173828125000000000	4182.05126953125000000000	4168.71777343750000000000	4161.53857421875000000000	4166.15380859375000000000	4173.33300781250000000000	4169.23046875000000000000	4152.30761718750000000000	4169.74365234375000000000	4154.87158203125000000000	4175.38427734375000000000	4147.17919921875000000000	0.00000000000000000000	10246.00000000000000000000	10229.00000000000000000000	0.00000000000000000000	0.00000000000000000000	0.00000000000000000000	850.00000000000000000000	789.00000000000000000000	4.00000000000000000000	4.00000000000000000000	4.00000000000000000000	4.00000000000000000000	4.00000000000000000000	0.00000000000000000000	4.00000000000000000000	4.00000000000000000000	0.00000000000000000000	4.00000000000000000000	4.00000000000000000000	4.00000000000000000000	4.00000000000000000000	4.00000000000000000000	4.00000000000000000000	4.00000000000000000000
29.00000000000000000000	0.00000000000000000000	4182.05126953125000000000	4160.51269531250000000000	4178.46142578125000000000	4177.94873046875000000000	4161.53857421875000000000	4169.74365234375000000000	4171.79492187500000000000	4172.30761718750000000000	4170.76904296875000000000	4148.71777343750000000000	4170.25634765625000000000	4156.41015625000000000000	4173.33300781250000000000	4151.79492187500000000000	0.00000000000000000000	10248.00000000000000000000	10230.00000000000000000000	0.00000000000000000000	0.00000000000000000000	0.00000000000000000000	850.00000000000000000000	798.00000000000000000000	4.00000000000000000000	4.00000000000000000000	4.00000000000000000000	4.00000000000000000000	4.00000000000000000000	0.00000000000000000000	4.00000000000000000000	4.00000000000000000000	0.00000000000000000000	4.00000000000000000000	4.00000000000000000000	4.00000000000000000000	4.00000000000000000000	4.00000000000000000000	4.00000000000000000000	4.00000000000000000000
30.00000000000000000000	0.00000000000000000000	4173.84619140625000000000	4162.05126953125000000000	4171.79492187500000000000	4181.53857421875000000000	4158.97412109375000000000	4162.56396484375000000000	4163.58984375000000000000	4172.82031250000000000000	4163.58984375000000000000	4151.79492187500000000000	4173.84619140625000000000	4156.92285156250000000000	4178.97412109375000000000	4148.20507812500000000000	0.00000000000000000000	10248.00000000000000000000	10230.00000000000000000000	0.00000000000000000000	0.00000000000000000000	0.00000000000000000000	850.00000000000000000000	805.00000000000000000000	4.00000000000000000000	4.00000000000000000000	4.00000000000000000000	4.00000000000000000000	4.00000000000000000000	0.00000000000000000000	4.00000000000000000000	4.00000000000000000000	0.00000000000000000000	4.00000000000000000000	4.00000000000000000000	4.00000000000000000000	4.00000000000000000000	4.00000000000000000000	4.00000000000000000000	4.00000000000000000000
31.00000000000000000000	0.00000000000000000000	4181.02539062500000000000	4161.53857421875000000000	4177.94873046875000000000	4182.56396484375000000000	4153.33300781250000000000	4168.71777343750000000000	4170.76904296875000000000	4166.66650390625000000000	4160.00000000000000000000	4146.66650390625000000000	4169.74365234375000000000	4161.53857421875000000000	4176.92285156250000000000	4148.20507812500000000000	0.00000000000000000000	10246.00000000000000000000	10230.00000000000000000000	0.00000000000000000000	0.00000000000000000000	0.00000000000000000000	850.00000000000000000000	812.00000000000000000000	4.00000000000000000000	4.00000000000000000000	4.00000000000000000000	4.00000000000000000000	4.00000000000000000000	0.00000000000000000000	4.00000000000000000000	4.00000000000000000000	0.00000000000000000000	4.00000000000000000000	4.00000000000000000000	4.00000000000000000000	4.00000000000000000000	4.00000000000000000000	4.00000000000000000000	4.00000000000000000000
32.00000000000000000000	0.00000000000000000000	4177.94873046875000000000	4162.56396484375000000000	4175.89746093750000000000	4181.02539062500000000000	4158.97412109375000000000	4167.69238281250000000000	4168.71777343750000000000	4169.23046875000000000000	4164.61523437500000000000	4148.71777343750000000000	4173.84619140625000000000	4156.41015625000000000000	4178.46142578125000000000	4146.66650390625000000000	0.00000000000000000000	10246.00000000000000000000	10230.00000000000000000000	0.00000000000000000000	0.00000000000000000000	0.00000000000000000000	850.00000000000000000000	820.00000000000000000000	4.00000000000000000000	4.00000000000000000000	4.00000000000000000000	4.00000000000000000000	4.00000000000000000000	0.00000000000000000000	4.00000000000000000000	4.00000000000000000000	0.00000000000000000000	4.00000000000000000000	4.00000000000000000000	4.00000000000000000000	4.00000000000000000000	4.00000000000000000000	4.00000000000000000000	4.00000000000000000000
33.00000000000000000000	0.00000000000000000000	4168.20507812500000000000	4158.97412109375000000000	4170.76904296875000000000	4175.38427734375000000000	4158.97412109375000000000	4166.66650390625000000000	4167.17919921875000000000	4170.25634765625000000000	4167.17919921875000000000	4150.25634765625000000000	4174.87158203125000000000	4150.25634765625000000000	4176.41015625000000000000	4147.17919921875000000000	0.00000000000000000000	10246.00000000000000000000	10230.00000000000000000000	0.00000000000000000000	0.00000000000000000000	0.00000000000000000000	850.00000000000000000000	827.00000000000000000000	4.00000000000000000000	4.00000000000000000000	4.00000000000000000000	4.00000000000000000000	4.00000000000000000000	0.00000000000000000000	4.00000000000000000000	4.00000000000000000000	0.00000000000000000000	4.00000000000000000000	4.00000000000000000000	4.00000000000000000000	4.00000000000000000000	4.00000000000000000000	4.00000000000000000000	4.00000000000000000000
34.00000000000000000000	0.00000000000000000000	4173.84619140625000000000	4154.35888671875000000000	4175.38427734375000000000	4167.69238281250000000000	4148.20507812500000000000	4168.71777343750000000000	4172.30761718750000000000	4163.07666015625000000000	4164.10253906250000000000	4147.17919921875000000000	4166.66650390625000000000	4151.28173828125000000000	4169.74365234375000000000	4148.71777343750000000000	0.00000000000000000000	10246.00000000000000000000	10230.00000000000000000000	0.00000000000000000000	0.00000000000000000000	0.00000000000000000000	850.00000000000000000000	834.00000000000000000000	4.00000000000000000000	4.00000000000000000000	4.00000000000000000000	4.00000000000000000000	4.00000000000000000000	0.00000000000000000000	4.00000000000000000000	4.00000000000000000000	0.00000000000000000000	4.00000000000000000000	4.00000000000000000000	4.00000000000000000000	4.00000000000000000000	4.00000000000000000000	4.00000000000000000000	4.00000000000000000000
35.00000000000000000000	0.00000000000000000000	4171.79492187500000000000	4162.56396484375000000000	4168.20507812500000000000	4175.38427734375000000000	4161.02539062500000000000	4157.43603515625000000000	4162.56396484375000000000	4170.25634765625000000000	4165.12792968750000000000	4159.48730468750000000000	4171.28173828125000000000	4152.30761718750000000000	4176.92285156250000000000	4145.64111328125000000000	0.00000000000000000000	10246.00000000000000000000	10230.00000000000000000000	0.00000000000000000000	0.00000000000000000000	0.00000000000000000000	850.00000000000000000000	842.00000000000000000000	4.00000000000000000000	4.00000000000000000000	4.00000000000000000000	4.00000000000000000000	4.00000000000000000000	0.00000000000000000000	4.00000000000000000000	4.00000000000000000000	0.00000000000000000000	4.00000000000000000000	4.00000000000000000000	4.00000000000000000000	4.00000000000000000000	4.00000000000000000000	4.00000000000000000000	4.00000000000000000000
36.00000000000000000000	0.00000000000000000000	4179.48730468750000000000	4165.12792968750000000000	4175.38427734375000000000	4182.05126953125000000000	4166.66650390625000000000	4165.12792968750000000000	4168.71777343750000000000	4169.74365234375000000000	4168.20507812500000000000	4158.97412109375000000000	4167.69238281250000000000	4158.97412109375000000000	4174.87158203125000000000	4149.74365234375000000000	0.00000000000000000000	10246.00000000000000000000	10230.00000000000000000000	0.00000000000000000000	0.00000000000000000000	0.00000000000000000000	850.00000000000000000000	850.00000000000000000000	4.00000000000000000000	4.00000000000000000000	4.00000000000000000000	4.00000000000000000000	4.00000000000000000000	0.00000000000000000000	4.00000000000000000000	4.00000000000000000000	0.00000000000000000000	4.00000000000000000000	4.00000000000000000000	4.00000000000000000000	4.00000000000000000000	4.00000000000000000000	4.00000000000000000000	4.00000000000000000000
37.00000000000000000000	0.00000000000000000000	4177.94873046875000000000	4169.23046875000000000000	4177.94873046875000000000	4185.12792968750000000000	4163.07666015625000000000	4162.56396484375000000000	4168.20507812500000000000	4169.74365234375000000000	4166.15380859375000000000	4158.46142578125000000000	4170.25634765625000000000	4157.43603515625000000000	4176.92285156250000000000	4154.35888671875000000000	0.00000000000000000000	10248.00000000000000000000	10229.00000000000000000000	0.00000000000000000000	0.00000000000000000000	0.00000000000000000000	850.00000000000000000000	858.00000000000000000000	4.00000000000000000000	4.00000000000000000000	4.00000000000000000000	4.00000000000000000000	4.00000000000000000000	0.00000000000000000000	4.00000000000000000000	4.00000000000000000000	0.00000000000000000000	4.00000000000000000000	4.00000000000000000000	4.00000000000000000000	4.00000000000000000000	4.00000000000000000000	4.00000000000000000000	4.00000000000000000000
38.00000000000000000000	0.00000000000000000000	4172.82031250000000000000	4169.74365234375000000000	4174.87158203125000000000	4183.58984375000000000000	4164.61523437500000000000	4160.51269531250000000000	4167.17919921875000000000	4176.92285156250000000000	4168.71777343750000000000	4162.05126953125000000000	4180.51269531250000000000	4154.35888671875000000000	4184.10253906250000000000	4153.84619140625000000000	0.00000000000000000000	10248.00000000000000000000	10229.00000000000000000000	0.00000000000000000000	0.00000000000000000000	0.00000000000000000000	850.00000000000000000000	867.00000000000000000000	4.00000000000000000000	4.00000000000000000000	4.00000000000000000000	4.00000000000000000000	4.00000000000000000000	0.00000000000000000000	4.00000000000000000000	4.00000000000000000000	0.00000000000000000000	4.00000000000000000000	4.00000000000000000000	4.00000000000000000000	4.00000000000000000000	4.00000000000000000000	4.00000000000000000000	4.00000000000000000000
39.00000000000000000000	0.00000000000000000000	4174.87158203125000000000	4164.61523437500000000000	4174.35888671875000000000	4176.92285156250000000000	4165.12792968750000000000	4171.79492187500000000000	4173.84619140625000000000	4174.87158203125000000000	4173.33300781250000000000	4152.82031250000000000000	4173.33300781250000000000	4155.89746093750000000000	4178.97412109375000000000	4149.74365234375000000000	0.00000000000000000000	10249.00000000000000000000	10230.00000000000000000000	0.00000000000000000000	0.00000000000000000000	0.00000000000000000000	850.00000000000000000000	875.00000000000000000000	4.00000000000000000000	4.00000000000000000000	4.00000000000000000000	4.00000000000000000000	4.00000000000000000000	0.00000000000000000000	4.00000000000000000000	4.00000000000000000000	0.00000000000000000000	4.00000000000000000000	4.00000000000000000000	4.00000000000000000000	4.00000000000000000000	4.00000000000000000000	4.00000000000000000000	4.00000000000000000000
40.00000000000000000000	0.00000000000000000000	4167.69238281250000000000	4169.74365234375000000000	4167.17919921875000000000	4182.05126953125000000000	4170.76904296875000000000	4164.10253906250000000000	4164.10253906250000000000	4177.43603515625000000000	4166.66650390625000000000	4157.43603515625000000000	4172.30761718750000000000	4149.74365234375000000000	4180.51269531250000000000	4146.15380859375000000000	0.00000000000000000000	10249.00000000000000000000	10230.00000000000000000000	0.00000000000000000000	0.00000000000000000000	0.00000000000000000000	850.00000000000000000000	883.00000000000000000000	4.00000000000000000000	4.00000000000000000000	4.00000000000000000000	4.00000000000000000000	4.00000000000000000000	0.00000000000000000000	4.00000000000000000000	4.00000000000000000000	0.00000000000000000000	4.00000000000000000000	4.00000000000000000000	4.00000000000000000000	4.00000000000000000000	4.00000000000000000000	4.00000000000000000000	4.00000000000000000000
41.00000000000000000000	0.00000000000000000000	4181.02539062500000000000	4168.71777343750000000000	4180.00000000000000000000	4185.12792968750000000000	4166.66650390625000000000	4168.71777343750000000000	4168.71777343750000000000	4176.92285156250000000000	4163.58984375000000000000	4164.61523437500000000000	4177.94873046875000000000	4152.30761718750000000000	4181.53857421875000000000	4153.33300781250000000000	0.00000000000000000000	10249.00000000000000000000	10230.00000000000000000000	0.00000000000000000000	0.00000000000000000000	0.00000000000000000000	850.00000000000000000000	892.00000000000000000000	4.00000000000000000000	4.00000000000000000000	4.00000000000000000000	4.00000000000000000000	4.00000000000000000000	0.00000000000000000000	4.00000000000000000000	4.00000000000000000000	0.00000000000000000000	4.00000000000000000000	4.00000000000000000000	4.00000000000000000000	4.00000000000000000000	4.00000000000000000000	4.00000000000000000000	4.00000000000000000000
42.00000000000000000000	0.00000000000000000000	4184.61523437500000000000	4169.23046875000000000000	4182.05126953125000000000	4186.15380859375000000000	4164.10253906250000000000	4168.20507812500000000000	4171.28173828125000000000	4179.48730468750000000000	4167.17919921875000000000	4167.17919921875000000000	4180.51269531250000000000	4156.92285156250000000000	4183.07666015625000000000	4157.94873046875000000000	0.00000000000000000000	10249.00000000000000000000	10230.00000000000000000000	0.00000000000000000000	0.00000000000000000000	0.00000000000000000000	850.00000000000000000000	899.00000000000000000000	4.00000000000000000000	4.00000000000000000000	4.00000000000000000000	4.00000000000000000000	4.00000000000000000000	0.00000000000000000000	4.00000000000000000000	4.00000000000000000000	0.00000000000000000000	4.00000000000000000000	4.00000000000000000000	4.00000000000000000000	4.00000000000000000000	4.00000000000000000000	4.00000000000000000000	4.00000000000000000000
43.00000000000000000000	0.00000000000000000000	4174.35888671875000000000	4173.84619140625000000000	4173.84619140625000000000	4184.10253906250000000000	4165.12792968750000000000	4162.56396484375000000000	4164.61523437500000000000	4183.07666015625000000000	4166.15380859375000000000	4170.25634765625000000000	4178.97412109375000000000	4159.48730468750000000000	4187.69238281250000000000	4155.38427734375000000000	0.00000000000000000000	10249.00000000000000000000	10229.00000000000000000000	0.00000000000000000000	0.00000000000000000000	0.00000000000000000000	850.00000000000000000000	906.00000000000000000000	4.00000000000000000000	4.00000000000000000000	4.00000000000000000000	4.00000000000000000000	4.00000000000000000000	0.00000000000000000000	4.00000000000000000000	4.00000000000000000000	0.00000000000000000000	4.00000000000000000000	4.00000000000000000000	4.00000000000000000000	4.00000000000000000000	4.00000000000000000000	4.00000000000000000000	4.00000000000000000000
44.00000000000000000000	0.00000000000000000000	4182.56396484375000000000	4169.74365234375000000000	4183.07666015625000000000	4182.05126953125000000000	4163.07666015625000000000	4169.74365234375000000000	4167.69238281250000000000	4175.38427734375000000000	4165.12792968750000000000	4163.07666015625000000000	4176.92285156250000000000	4161.53857421875000000000	4182.56396484375000000000	4155.38427734375000000000	0.00000000000000000000	10249.00000000000000000000	10229.00000000000000000000	0.00000000000000000000	0.00000000000000000000	0.00000000000000000000	850.00000000000000000000	915.00000000000000000000	4.00000000000000000000	4.00000000000000000000	4.00000000000000000000	4.00000000000000000000	4.00000000000000000000	0.00000000000000000000	4.00000000000000000000	4.00000000000000000000	0.00000000000000000000	4.00000000000000000000	4.00000000000000000000	4.00000000000000000000	4.00000000000000000000	4.00000000000000000000	4.00000000000000000000	4.00000000000000000000
45.00000000000000000000	0.00000000000000000000	4174.87158203125000000000	4170.25634765625000000000	4177.94873046875000000000	4188.71777343750000000000	4169.23046875000000000000	4163.07666015625000000000	4164.10253906250000000000	4174.87158203125000000000	4166.66650390625000000000	4158.97412109375000000000	4177.94873046875000000000	4155.38427734375000000000	4180.51269531250000000000	4151.79492187500000000000	0.00000000000000000000	10250.00000000000000000000	10227.00000000000000000000	0.00000000000000000000	0.00000000000000000000	0.00000000000000000000	850.00000000000000000000	923.00000000000000000000	4.00000000000000000000	4.00000000000000000000	4.00000000000000000000	4.00000000000000000000	4.00000000000000000000	0.00000000000000000000	4.00000000000000000000	4.00000000000000000000	0.00000000000000000000	4.00000000000000000000	4.00000000000000000000	4.00000000000000000000	4.00000000000000000000	4.00000000000000000000	4.00000000000000000000	4.00000000000000000000
46.00000000000000000000	0.00000000000000000000	4173.84619140625000000000	4166.66650390625000000000	4177.94873046875000000000	4182.05126953125000000000	4156.41015625000000000000	4169.74365234375000000000	4171.28173828125000000000	4173.33300781250000000000	4168.20507812500000000000	4150.25634765625000000000	4168.20507812500000000000	4155.89746093750000000000	4172.82031250000000000000	4151.28173828125000000000	0.00000000000000000000	10250.00000000000000000000	10227.00000000000000000000	0.00000000000000000000	0.00000000000000000000	0.00000000000000000000	850.00000000000000000000	931.00000000000000000000	4.00000000000000000000	4.00000000000000000000	4.00000000000000000000	4.00000000000000000000	4.00000000000000000000	0.00000000000000000000	4.00000000000000000000	4.00000000000000000000	0.00000000000000000000	4.00000000000000000000	4.00000000000000000000	4.00000000000000000000	4.00000000000000000000	4.00000000000000000000	4.00000000000000000000	4.00000000000000000000
47.00000000000000000000	0.00000000000000000000	4181.53857421875000000000	4167.69238281250000000000	4181.53857421875000000000	4178.97412109375000000000	4152.82031250000000000000	4172.30761718750000000000	4171.28173828125000000000	4177.43603515625000000000	4167.69238281250000000000	4155.89746093750000000000	4172.30761718750000000000	4158.46142578125000000000	4177.43603515625000000000	4150.76904296875000000000	0.00000000000000000000	10249.00000000000000000000	10226.00000000000000000000	0.00000000000000000000	0.00000000000000000000	0.00000000000000000000	850.00000000000000000000	938.00000000000000000000	4.00000000000000000000	4.00000000000000000000	4.00000000000000000000	4.00000000000000000000	4.00000000000000000000	0.00000000000000000000	4.00000000000000000000	4.00000000000000000000	0.00000000000000000000	4.00000000000000000000	4.00000000000000000000	4.00000000000000000000	4.00000000000000000000	4.00000000000000000000	4.00000000000000000000	4.00000000000000000000
48.00000000000000000000	0.00000000000000000000	4180.51269531250000000000	4173.84619140625000000000	4182.56396484375000000000	4189.74365234375000000000	4171.79492187500000000000	4163.58984375000000000000	4165.64111328125000000000	4184.61523437500000000000	4164.61523437500000000000	4171.28173828125000000000	4184.61523437500000000000	4160.51269531250000000000	4188.20507812500000000000	4153.84619140625000000000	0.00000000000000000000	10249.00000000000000000000	10226.00000000000000000000	0.00000000000000000000	0.00000000000000000000	0.00000000000000000000	850.00000000000000000000	947.00000000000000000000	4.00000000000000000000	4.00000000000000000000	4.00000000000000000000	4.00000000000000000000	4.00000000000000000000	0.00000000000000000000	4.00000000000000000000	4.00000000000000000000	0.00000000000000000000	4.00000000000000000000	4.00000000000000000000	4.00000000000000000000	4.00000000000000000000	4.00000000000000000000	4.00000000000000000000	4.00000000000000000000
49.00000000000000000000	0.00000000000000000000	4185.64111328125000000000	4168.71777343750000000000	4190.76904296875000000000	4188.71777343750000000000	4169.74365234375000000000	4168.20507812500000000000	4174.35888671875000000000	4177.43603515625000000000	4165.12792968750000000000	4160.51269531250000000000	4174.87158203125000000000	4164.10253906250000000000	4177.43603515625000000000	4161.02539062500000000000	0.00000000000000000000	10247.00000000000000000000	10228.00000000000000000000	0.00000000000000000000	0.00000000000000000000	0.00000000000000000000	850.00000000000000000000	955.00000000000000000000	4.00000000000000000000	4.00000000000000000000	4.00000000000000000000	4.00000000000000000000	4.00000000000000000000	0.00000000000000000000	4.00000000000000000000	4.00000000000000000000	0.00000000000000000000	4.00000000000000000000	4.00000000000000000000	4.00000000000000000000	4.00000000000000000000	4.00000000000000000000	4.00000000000000000000	4.00000000000000000000
50.00000000000000000000	0.00000000000000000000	4178.97412109375000000000	4171.28173828125000000000	4182.05126953125000000000	4187.69238281250000000000	4167.69238281250000000000	4161.53857421875000000000	4166.66650390625000000000	4183.58984375000000000000	4168.71777343750000000000	4161.53857421875000000000	4175.89746093750000000000	4162.05126953125000000000	4181.02539062500000000000	4160.51269531250000000000	0.00000000000000000000	10247.00000000000000000000	10228.00000000000000000000	0.00000000000000000000	0.00000000000000000000	0.00000000000000000000	850.00000000000000000000	962.00000000000000000000	4.00000000000000000000	4.00000000000000000000	4.00000000000000000000	4.00000000000000000000	4.00000000000000000000	0.00000000000000000000	4.00000000000000000000	4.00000000000000000000	0.00000000000000000000	4.00000000000000000000	4.00000000000000000000	4.00000000000000000000	4.00000000000000000000	4.00000000000000000000	4.00000000000000000000	4.00000000000000000000
51.00000000000000000000	0.00000000000000000000	4183.07666015625000000000	4174.87158203125000000000	4186.66650390625000000000	4186.15380859375000000000	4169.23046875000000000000	4167.17919921875000000000	4168.20507812500000000000	4187.69238281250000000000	4171.28173828125000000000	4170.25634765625000000000	4178.97412109375000000000	4164.10253906250000000000	4187.69238281250000000000	4160.51269531250000000000	0.00000000000000000000	10247.00000000000000000000	10227.00000000000000000000	0.00000000000000000000	0.00000000000000000000	0.00000000000000000000	850.00000000000000000000	969.00000000000000000000	4.00000000000000000000	4.00000000000000000000	4.00000000000000000000	4.00000000000000000000	4.00000000000000000000	0.00000000000000000000	4.00000000000000000000	4.00000000000000000000	0.00000000000000000000	4.00000000000000000000	4.00000000000000000000	4.00000000000000000000	4.00000000000000000000	4.00000000000000000000	4.00000000000000000000	4.00000000000000000000
52.00000000000000000000	0.00000000000000000000	4187.69238281250000000000	4175.38427734375000000000	4194.87158203125000000000	4186.66650390625000000000	4172.30761718750000000000	4170.25634765625000000000	4172.30761718750000000000	4180.51269531250000000000	4167.17919921875000000000	4167.17919921875000000000	4176.41015625000000000000	4165.64111328125000000000	4185.12792968750000000000	4160.51269531250000000000	0.00000000000000000000	10247.00000000000000000000	10227.00000000000000000000	0.00000000000000000000	0.00000000000000000000	0.00000000000000000000	850.00000000000000000000	978.00000000000000000000	4.00000000000000000000	4.00000000000000000000	4.00000000000000000000	4.00000000000000000000	4.00000000000000000000	0.00000000000000000000	4.00000000000000000000	4.00000000000000000000	0.00000000000000000000	4.00000000000000000000	4.00000000000000000000	4.00000000000000000000	4.00000000000000000000	4.00000000000000000000	4.00000000000000000000	4.00000000000000000000
53.00000000000000000000	0.00000000000000000000	4178.46142578125000000000	4177.43603515625000000000	4188.20507812500000000000	4190.25634765625000000000	4177.43603515625000000000	4164.10253906250000000000	4167.69238281250000000000	4180.51269531250000000000	4168.20507812500000000000	4169.74365234375000000000	4182.56396484375000000000	4164.10253906250000000000	4190.25634765625000000000	4161.02539062500000000000	0.00000000000000000000	10248.00000000000000000000	10226.00000000000000000000	0.00000000000000000000	0.00000000000000000000	0.00000000000000000000	850.00000000000000000000	986.00000000000000000000	4.00000000000000000000	4.00000000000000000000	4.00000000000000000000	4.00000000000000000000	4.00000000000000000000	0.00000000000000000000	4.00000000000000000000	4.00000000000000000000	0.00000000000000000000	4.00000000000000000000	4.00000000000000000000	4.00000000000000000000	4.00000000000000000000	4.00000000000000000000	4.00000000000000000000	4.00000000000000000000
54.00000000000000000000	0.00000000000000000000	4184.10253906250000000000	4173.84619140625000000000	4193.84619140625000000000	4184.10253906250000000000	4166.15380859375000000000	4174.35888671875000000000	4175.38427734375000000000	4176.92285156250000000000	4172.82031250000000000000	4169.23046875000000000000	4176.41015625000000000000	4164.10253906250000000000	4183.58984375000000000000	4162.56396484375000000000	0.00000000000000000000	10248.00000000000000000000	10226.00000000000000000000	0.00000000000000000000	0.00000000000000000000	0.00000000000000000000	850.00000000000000000000	994.00000000000000000000	4.00000000000000000000	4.00000000000000000000	4.00000000000000000000	4.00000000000000000000	4.00000000000000000000	0.00000000000000000000	4.00000000000000000000	4.00000000000000000000	0.00000000000000000000	4.00000000000000000000	4.00000000000000000000	4.00000000000000000000	4.00000000000000000000	4.00000000000000000000	4.00000000000000000000	4.00000000000000000000
55.00000000000000000000	0.00000000000000000000	4181.02539062500000000000	4177.43603515625000000000	4188.20507812500000000000	4187.69238281250000000000	4165.64111328125000000000	4166.15380859375000000000	4166.66650390625000000000	4177.43603515625000000000	4167.17919921875000000000	4171.28173828125000000000	4171.28173828125000000000	4155.89746093750000000000	4176.92285156250000000000	4157.94873046875000000000	0.00000000000000000000	10248.00000000000000000000	10228.00000000000000000000	0.00000000000000000000	0.00000000000000000000	0.00000000000000000000	851.00000000000000000000	2.00000000000000000000	4.00000000000000000000	4.00000000000000000000	4.00000000000000000000	4.00000000000000000000	4.00000000000000000000	0.00000000000000000000	4.00000000000000000000	4.00000000000000000000	0.00000000000000000000	4.00000000000000000000	4.00000000000000000000	4.00000000000000000000	4.00000000000000000000	4.00000000000000000000	4.00000000000000000000	4.00000000000000000000
56.00000000000000000000	0.00000000000000000000	4183.58984375000000000000	4178.46142578125000000000	4188.20507812500000000000	4189.23046875000000000000	4171.28173828125000000000	4166.66650390625000000000	4165.64111328125000000000	4173.84619140625000000000	4163.07666015625000000000	4162.56396484375000000000	4170.76904296875000000000	4156.41015625000000000000	4174.35888671875000000000	4161.53857421875000000000	0.00000000000000000000	10248.00000000000000000000	10228.00000000000000000000	0.00000000000000000000	0.00000000000000000000	0.00000000000000000000	851.00000000000000000000	10.00000000000000000000	4.00000000000000000000	4.00000000000000000000	4.00000000000000000000	4.00000000000000000000	4.00000000000000000000	0.00000000000000000000	4.00000000000000000000	4.00000000000000000000	0.00000000000000000000	4.00000000000000000000	4.00000000000000000000	4.00000000000000000000	4.00000000000000000000	4.00000000000000000000	4.00000000000000000000	4.00000000000000000000
57.00000000000000000000	0.00000000000000000000	4187.17919921875000000000	4181.53857421875000000000	4194.87158203125000000000	4187.69238281250000000000	4175.38427734375000000000	4171.28173828125000000000	4170.76904296875000000000	4172.30761718750000000000	4166.66650390625000000000	4153.84619140625000000000	4171.28173828125000000000	4165.64111328125000000000	4174.87158203125000000000	4165.12792968750000000000	0.00000000000000000000	10249.00000000000000000000	10231.00000000000000000000	0.00000000000000000000	0.00000000000000000000	0.00000000000000000000	851.00000000000000000000	17.00000000000000000000	4.00000000000000000000	4.00000000000000000000	4.00000000000000000000	4.00000000000000000000	4.00000000000000000000	0.00000000000000000000	4.00000000000000000000	4.00000000000000000000	0.00000000000000000000	4.00000000000000000000	4.00000000000000000000	4.00000000000000000000	4.00000000000000000000	4.00000000000000000000	4.00000000000000000000	4.00000000000000000000
58.00000000000000000000	0.00000000000000000000	4178.46142578125000000000	4185.12792968750000000000	4186.66650390625000000000	4193.33300781250000000000	4178.46142578125000000000	4162.05126953125000000000	4163.58984375000000000000	4180.00000000000000000000	4168.20507812500000000000	4162.56396484375000000000	4178.46142578125000000000	4164.61523437500000000000	4177.94873046875000000000	4159.48730468750000000000	0.00000000000000000000	10249.00000000000000000000	10231.00000000000000000000	0.00000000000000000000	0.00000000000000000000	0.00000000000000000000	851.00000000000000000000	25.00000000000000000000	4.00000000000000000000	4.00000000000000000000	4.00000000000000000000	4.00000000000000000000	4.00000000000000000000	0.00000000000000000000	4.00000000000000000000	4.00000000000000000000	0.00000000000000000000	4.00000000000000000000	4.00000000000000000000	4.00000000000000000000	4.00000000000000000000	4.00000000000000000000	4.00000000000000000000	4.00000000000000000000
59.00000000000000000000	0.00000000000000000000	4185.64111328125000000000	4172.82031250000000000000	4190.76904296875000000000	4187.17919921875000000000	4169.74365234375000000000	4170.25634765625000000000	4170.25634765625000000000	4174.87158203125000000000	4166.15380859375000000000	4153.84619140625000000000	4174.35888671875000000000	4164.10253906250000000000	4171.28173828125000000000	4160.00000000000000000000	0.00000000000000000000	10249.00000000000000000000	10231.00000000000000000000	0.00000000000000000000	0.00000000000000000000	0.00000000000000000000	851.00000000000000000000	32.00000000000000000000	4.00000000000000000000	4.00000000000000000000	4.00000000000000000000	4.00000000000000000000	4.00000000000000000000	0.00000000000000000000	4.00000000000000000000	4.00000000000000000000	0.00000000000000000000	4.00000000000000000000	4.00000000000000000000	4.00000000000000000000	4.00000000000000000000	4.00000000000000000000	4.00000000000000000000	4.00000000000000000000
60.00000000000000000000	0.00000000000000000000	4178.97412109375000000000	4172.30761718750000000000	4187.69238281250000000000	4185.12792968750000000000	4173.84619140625000000000	4167.69238281250000000000	4165.12792968750000000000	4177.94873046875000000000	4167.17919921875000000000	4152.30761718750000000000	4172.82031250000000000000	4162.05126953125000000000	4175.89746093750000000000	4161.53857421875000000000	0.00000000000000000000	10249.00000000000000000000	10231.00000000000000000000	0.00000000000000000000	0.00000000000000000000	0.00000000000000000000	851.00000000000000000000	40.00000000000000000000	4.00000000000000000000	4.00000000000000000000	4.00000000000000000000	4.00000000000000000000	4.00000000000000000000	0.00000000000000000000	4.00000000000000000000	4.00000000000000000000	0.00000000000000000000	4.00000000000000000000	4.00000000000000000000	4.00000000000000000000	4.00000000000000000000	4.00000000000000000000	4.00000000000000000000	4.00000000000000000000
61.00000000000000000000	0.00000000000000000000	4180.51269531250000000000	4178.97412109375000000000	4189.23046875000000000000	4186.15380859375000000000	4175.38427734375000000000	4167.69238281250000000000	4164.61523437500000000000	4183.07666015625000000000	4171.28173828125000000000	4163.58984375000000000000	4174.87158203125000000000	4164.10253906250000000000	4178.97412109375000000000	4163.58984375000000000000	0.00000000000000000000	10249.00000000000000000000	10229.00000000000000000000	0.00000000000000000000	0.00000000000000000000	0.00000000000000000000	851.00000000000000000000	48.00000000000000000000	4.00000000000000000000	4.00000000000000000000	4.00000000000000000000	4.00000000000000000000	4.00000000000000000000	0.00000000000000000000	4.00000000000000000000	4.00000000000000000000	0.00000000000000000000	4.00000000000000000000	4.00000000000000000000	4.00000000000000000000	4.00000000000000000000	4.00000000000000000000	4.00000000000000000000	4.00000000000000000000
62.00000000000000000000	0.00000000000000000000	4190.25634765625000000000	4173.84619140625000000000	4194.87158203125000000000	4181.53857421875000000000	4166.15380859375000000000	4170.25634765625000000000	4172.30761718750000000000	4180.00000000000000000000	4172.82031250000000000000	4167.17919921875000000000	4174.35888671875000000000	4166.66650390625000000000	4175.89746093750000000000	4164.10253906250000000000	0.00000000000000000000	10249.00000000000000000000	10229.00000000000000000000	0.00000000000000000000	0.00000000000000000000	0.00000000000000000000	851.00000000000000000000	56.00000000000000000000	4.00000000000000000000	4.00000000000000000000	4.00000000000000000000	4.00000000000000000000	4.00000000000000000000	0.00000000000000000000	4.00000000000000000000	4.00000000000000000000	0.00000000000000000000	4.00000000000000000000	4.00000000000000000000	4.00000000000000000000	4.00000000000000000000	4.00000000000000000000	4.00000000000000000000	4.00000000000000000000
63.00000000000000000000	0.00000000000000000000	4175.89746093750000000000	4169.23046875000000000000	4181.53857421875000000000	4180.00000000000000000000	4172.82031250000000000000	4162.05126953125000000000	4163.07666015625000000000	4185.64111328125000000000	4170.76904296875000000000	4165.64111328125000000000	4174.87158203125000000000	4160.00000000000000000000	4178.97412109375000000000	4159.48730468750000000000	0.00000000000000000000	10250.00000000000000000000	10230.00000000000000000000	0.00000000000000000000	0.00000000000000000000	0.00000000000000000000	851.00000000000000000000	63.00000000000000000000	4.00000000000000000000	4.00000000000000000000	4.00000000000000000000	4.00000000000000000000	4.00000000000000000000	0.00000000000000000000	4.00000000000000000000	4.00000000000000000000	0.00000000000000000000	4.00000000000000000000	4.00000000000000000000	4.00000000000000000000	4.00000000000000000000	4.00000000000000000000	4.00000000000000000000	4.00000000000000000000
64.00000000000000000000	0.00000000000000000000	4177.94873046875000000000	4168.20507812500000000000	4185.12792968750000000000	4174.35888671875000000000	4177.43603515625000000000	4170.25634765625000000000	4167.17919921875000000000	4182.05126953125000000000	4167.69238281250000000000	4157.43603515625000000000	4166.66650390625000000000	4163.07666015625000000000	4172.30761718750000000000	4160.51269531250000000000	1928.00000000000000000000	10250.00000000000000000000	10230.00000000000000000000	0.00000000000000000000	0.00000000000000000000	0.00000000000000000000	851.00000000000000000000	72.00000000000000000000	4.00000000000000000000	4.00000000000000000000	4.00000000000000000000	4.00000000000000000000	4.00000000000000000000	0.00000000000000000000	4.00000000000000000000	4.00000000000000000000	0.00000000000000000000	4.00000000000000000000	4.00000000000000000000	4.00000000000000000000	4.00000000000000000000	4.00000000000000000000	4.00000000000000000000	4.00000000000000000000
65.00000000000000000000	0.00000000000000000000	4180.51269531250000000000	4177.94873046875000000000	4184.10253906250000000000	4176.41015625000000000000	4184.61523437500000000000	4163.58984375000000000000	4167.17919921875000000000	4183.07666015625000000000	4166.15380859375000000000	4165.64111328125000000000	4172.30761718750000000000	4166.66650390625000000000	4178.97412109375000000000	4160.00000000000000000000	3289.00000000000000000000	10250.00000000000000000000	10228.00000000000000000000	0.00000000000000000000	0.00000000000000000000	0.00000000000000000000	851.00000000000000000000	80.00000000000000000000	4.00000000000000000000	4.00000000000000000000	4.00000000000000000000	4.00000000000000000000	4.00000000000000000000	0.00000000000000000000	4.00000000000000000000	4.00000000000000000000	0.00000000000000000000	4.00000000000000000000	4.00000000000000000000	4.00000000000000000000	4.00000000000000000000	4.00000000000000000000	4.00000000000000000000	4.00000000000000000000
66.00000000000000000000	0.00000000000000000000	4176.41015625000000000000	4183.58984375000000000000	4179.48730468750000000000	4176.41015625000000000000	4189.23046875000000000000	4161.02539062500000000000	4168.71777343750000000000	4191.79492187500000000000	4169.23046875000000000000	4172.82031250000000000000	4181.53857421875000000000	4165.64111328125000000000	4188.71777343750000000000	4158.46142578125000000000	1710.00000000000000000000	10250.00000000000000000000	10228.00000000000000000000	0.00000000000000000000	0.00000000000000000000	0.00000000000000000000	851.00000000000000000000	87.00000000000000000000	4.00000000000000000000	4.00000000000000000000	4.00000000000000000000	4.00000000000000000000	4.00000000000000000000	0.00000000000000000000	4.00000000000000000000	4.00000000000000000000	0.00000000000000000000	4.00000000000000000000	4.00000000000000000000	4.00000000000000000000	4.00000000000000000000	4.00000000000000000000	4.00000000000000000000	4.00000000000000000000
67.00000000000000000000	0.00000000000000000000	4179.48730468750000000000	4180.51269531250000000000	4182.56396484375000000000	4170.25634765625000000000	4188.20507812500000000000	4171.79492187500000000000	4173.84619140625000000000	4190.25634765625000000000	4171.79492187500000000000	4166.15380859375000000000	4176.92285156250000000000	4163.58984375000000000000	4184.10253906250000000000	4156.92285156250000000000	3288.00000000000000000000	10248.00000000000000000000	10227.00000000000000000000	0.00000000000000000000	0.00000000000000000000	0.00000000000000000000	851.00000000000000000000	95.00000000000000000000	4.00000000000000000000	4.00000000000000000000	4.00000000000000000000	4.00000000000000000000	4.00000000000000000000	0.00000000000000000000	4.00000000000000000000	4.00000000000000000000	0.00000000000000000000	4.00000000000000000000	4.00000000000000000000	4.00000000000000000000	4.00000000000000000000	4.00000000000000000000	4.00000000000000000000	4.00000000000000000000
68.00000000000000000000	0.00000000000000000000	4173.33300781250000000000	4186.66650390625000000000	4172.30761718750000000000	4171.28173828125000000000	4193.33300781250000000000	4165.64111328125000000000	4164.10253906250000000000	4188.20507812500000000000	4168.20507812500000000000	4168.71777343750000000000	4177.94873046875000000000	4160.00000000000000000000	4184.61523437500000000000	4156.41015625000000000000	3542.00000000000000000000	10248.00000000000000000000	10227.00000000000000000000	0.00000000000000000000	0.00000000000000000000	0.00000000000000000000	851.00000000000000000000	104.00000000000000000000	4.00000000000000000000	4.00000000000000000000	4.00000000000000000000	4.00000000000000000000	4.00000000000000000000	0.00000000000000000000	4.00000000000000000000	4.00000000000000000000	0.00000000000000000000	4.00000000000000000000	4.00000000000000000000	4.00000000000000000000	4.00000000000000000000	4.00000000000000000000	4.00000000000000000000	4.00000000000000000000
69.00000000000000000000	0.00000000000000000000	4182.56396484375000000000	4187.17919921875000000000	4177.43603515625000000000	4167.17919921875000000000	4183.58984375000000000000	4169.23046875000000000000	4169.74365234375000000000	4185.64111328125000000000	4167.17919921875000000000	4165.64111328125000000000	4175.38427734375000000000	4163.58984375000000000000	4179.48730468750000000000	4162.05126953125000000000	0.00000000000000000000	10247.00000000000000000000	10227.00000000000000000000	0.00000000000000000000	0.00000000000000000000	0.00000000000000000000	851.00000000000000000000	112.00000000000000000000	4.00000000000000000000	4.00000000000000000000	4.00000000000000000000	4.00000000000000000000	4.00000000000000000000	0.00000000000000000000	4.00000000000000000000	4.00000000000000000000	0.00000000000000000000	4.00000000000000000000	4.00000000000000000000	4.00000000000000000000	4.00000000000000000000	4.00000000000000000000	4.00000000000000000000	4.00000000000000000000
70.00000000000000000000	0.00000000000000000000	4180.00000000000000000000	4186.15380859375000000000	4178.46142578125000000000	4168.71777343750000000000	4184.61523437500000000000	4165.64111328125000000000	4168.20507812500000000000	4191.79492187500000000000	4167.69238281250000000000	4174.35888671875000000000	4182.05126953125000000000	4164.10253906250000000000	4182.05126953125000000000	4161.02539062500000000000	518.00000000000000000000	10247.00000000000000000000	10227.00000000000000000000	0.00000000000000000000	0.00000000000000000000	0.00000000000000000000	851.00000000000000000000	120.00000000000000000000	4.00000000000000000000	4.00000000000000000000	4.00000000000000000000	4.00000000000000000000	4.00000000000000000000	0.00000000000000000000	4.00000000000000000000	4.00000000000000000000	0.00000000000000000000	4.00000000000000000000	4.00000000000000000000	4.00000000000000000000	4.00000000000000000000	4.00000000000000000000	4.00000000000000000000	4.00000000000000000000
71.00000000000000000000	0.00000000000000000000	4170.25634765625000000000	4184.61523437500000000000	4173.33300781250000000000	4174.87158203125000000000	4194.87158203125000000000	4164.10253906250000000000	4164.61523437500000000000	4193.33300781250000000000	4165.12792968750000000000	4185.12792968750000000000	4187.17919921875000000000	4167.17919921875000000000	4190.25634765625000000000	4159.48730468750000000000	3296.00000000000000000000	10247.00000000000000000000	10228.00000000000000000000	0.00000000000000000000	0.00000000000000000000	0.00000000000000000000	851.00000000000000000000	129.00000000000000000000	4.00000000000000000000	4.00000000000000000000	4.00000000000000000000	4.00000000000000000000	4.00000000000000000000	0.00000000000000000000	4.00000000000000000000	4.00000000000000000000	0.00000000000000000000	4.00000000000000000000	4.00000000000000000000	4.00000000000000000000	4.00000000000000000000	4.00000000000000000000	4.00000000000000000000	4.00000000000000000000
72.00000000000000000000	0.00000000000000000000	4178.97412109375000000000	4183.58984375000000000000	4180.00000000000000000000	4176.92285156250000000000	4191.28173828125000000000	4173.33300781250000000000	4170.76904296875000000000	4185.12792968750000000000	4166.15380859375000000000	4172.30761718750000000000	4176.41015625000000000000	4170.76904296875000000000	4184.61523437500000000000	4163.07666015625000000000	0.00000000000000000000	10247.00000000000000000000	10228.00000000000000000000	0.00000000000000000000	0.00000000000000000000	0.00000000000000000000	851.00000000000000000000	137.00000000000000000000	4.00000000000000000000	4.00000000000000000000	4.00000000000000000000	4.00000000000000000000	4.00000000000000000000	0.00000000000000000000	4.00000000000000000000	4.00000000000000000000	0.00000000000000000000	4.00000000000000000000	4.00000000000000000000	4.00000000000000000000	4.00000000000000000000	4.00000000000000000000	4.00000000000000000000	4.00000000000000000000
73.00000000000000000000	0.00000000000000000000	4175.89746093750000000000	4191.79492187500000000000	4174.87158203125000000000	4185.64111328125000000000	4195.38427734375000000000	4163.07666015625000000000	4166.15380859375000000000	4194.87158203125000000000	4167.69238281250000000000	4175.89746093750000000000	4184.10253906250000000000	4165.64111328125000000000	4191.28173828125000000000	4162.56396484375000000000	3538.00000000000000000000	10244.00000000000000000000	10228.00000000000000000000	0.00000000000000000000	0.00000000000000000000	0.00000000000000000000	851.00000000000000000000	144.00000000000000000000	4.00000000000000000000	4.00000000000000000000	4.00000000000000000000	4.00000000000000000000	4.00000000000000000000	0.00000000000000000000	4.00000000000000000000	4.00000000000000000000	0.00000000000000000000	4.00000000000000000000	4.00000000000000000000	4.00000000000000000000	4.00000000000000000000	4.00000000000000000000	4.00000000000000000000	4.00000000000000000000
74.00000000000000000000	0.00000000000000000000	4180.00000000000000000000	4186.66650390625000000000	4180.00000000000000000000	4185.12792968750000000000	4189.23046875000000000000	4167.69238281250000000000	4173.84619140625000000000	4202.05126953125000000000	4166.66650390625000000000	4184.10253906250000000000	4192.30761718750000000000	4171.28173828125000000000	4195.38427734375000000000	4163.58984375000000000000	3404.00000000000000000000	10244.00000000000000000000	10228.00000000000000000000	0.00000000000000000000	0.00000000000000000000	0.00000000000000000000	851.00000000000000000000	152.00000000000000000000	4.00000000000000000000	4.00000000000000000000	4.00000000000000000000	4.00000000000000000000	4.00000000000000000000	0.00000000000000000000	4.00000000000000000000	4.00000000000000000000	0.00000000000000000000	4.00000000000000000000	4.00000000000000000000	4.00000000000000000000	4.00000000000000000000	4.00000000000000000000	4.00000000000000000000	4.00000000000000000000
75.00000000000000000000	0.00000000000000000000	4177.43603515625000000000	4180.00000000000000000000	4177.43603515625000000000	4181.02539062500000000000	4179.48730468750000000000	4171.79492187500000000000	4171.28173828125000000000	4201.02539062500000000000	4166.66650390625000000000	4178.46142578125000000000	4186.15380859375000000000	4171.28173828125000000000	4188.71777343750000000000	4161.02539062500000000000	1122.00000000000000000000	10245.00000000000000000000	10229.00000000000000000000	0.00000000000000000000	0.00000000000000000000	0.00000000000000000000	851.00000000000000000000	159.00000000000000000000	4.00000000000000000000	4.00000000000000000000	4.00000000000000000000	4.00000000000000000000	4.00000000000000000000	0.00000000000000000000	4.00000000000000000000	4.00000000000000000000	0.00000000000000000000	4.00000000000000000000	4.00000000000000000000	4.00000000000000000000	4.00000000000000000000	4.00000000000000000000	4.00000000000000000000	4.00000000000000000000
76.00000000000000000000	0.00000000000000000000	4171.28173828125000000000	4180.00000000000000000000	4169.23046875000000000000	4182.56396484375000000000	4181.53857421875000000000	4167.17919921875000000000	4162.56396484375000000000	4198.97412109375000000000	4167.69238281250000000000	4171.79492187500000000000	4180.51269531250000000000	4165.12792968750000000000	4183.07666015625000000000	4160.51269531250000000000	3205.00000000000000000000	10245.00000000000000000000	10229.00000000000000000000	0.00000000000000000000	0.00000000000000000000	0.00000000000000000000	851.00000000000000000000	166.00000000000000000000	4.00000000000000000000	4.00000000000000000000	4.00000000000000000000	4.00000000000000000000	4.00000000000000000000	0.00000000000000000000	4.00000000000000000000	4.00000000000000000000	0.00000000000000000000	4.00000000000000000000	4.00000000000000000000	4.00000000000000000000	4.00000000000000000000	4.00000000000000000000	4.00000000000000000000	4.00000000000000000000
77.00000000000000000000	0.00000000000000000000	4182.05126953125000000000	4176.41015625000000000000	4181.02539062500000000000	4183.58984375000000000000	4179.48730468750000000000	4171.28173828125000000000	4171.28173828125000000000	4192.30761718750000000000	4168.20507812500000000000	4166.15380859375000000000	4179.48730468750000000000	4168.71777343750000000000	4181.02539062500000000000	4165.12792968750000000000	1533.00000000000000000000	10246.00000000000000000000	10229.00000000000000000000	0.00000000000000000000	0.00000000000000000000	0.00000000000000000000	851.00000000000000000000	175.00000000000000000000	4.00000000000000000000	4.00000000000000000000	4.00000000000000000000	4.00000000000000000000	4.00000000000000000000	0.00000000000000000000	4.00000000000000000000	4.00000000000000000000	0.00000000000000000000	4.00000000000000000000	4.00000000000000000000	4.00000000000000000000	4.00000000000000000000	4.00000000000000000000	4.00000000000000000000	4.00000000000000000000
78.00000000000000000000	0.00000000000000000000	4174.87158203125000000000	4179.48730468750000000000	4175.89746093750000000000	4187.17919921875000000000	4180.51269531250000000000	4162.56396484375000000000	4163.58984375000000000000	4194.87158203125000000000	4166.66650390625000000000	4172.82031250000000000000	4184.61523437500000000000	4167.17919921875000000000	4188.71777343750000000000	4163.07666015625000000000	3404.00000000000000000000	10246.00000000000000000000	10229.00000000000000000000	0.00000000000000000000	0.00000000000000000000	0.00000000000000000000	851.00000000000000000000	182.00000000000000000000	4.00000000000000000000	4.00000000000000000000	4.00000000000000000000	4.00000000000000000000	4.00000000000000000000	0.00000000000000000000	4.00000000000000000000	4.00000000000000000000	0.00000000000000000000	4.00000000000000000000	4.00000000000000000000	4.00000000000000000000	4.00000000000000000000	4.00000000000000000000	4.00000000000000000000	4.00000000000000000000
79.00000000000000000000	0.00000000000000000000	4176.41015625000000000000	4176.92285156250000000000	4173.33300781250000000000	4180.51269531250000000000	4176.41015625000000000000	4169.23046875000000000000	4165.12792968750000000000	4189.74365234375000000000	4164.61523437500000000000	4170.76904296875000000000	4178.97412109375000000000	4167.69238281250000000000	4181.02539062500000000000	4162.56396484375000000000	1122.00000000000000000000	10247.00000000000000000000	10229.00000000000000000000	0.00000000000000000000	0.00000000000000000000	0.00000000000000000000	851.00000000000000000000	191.00000000000000000000	4.00000000000000000000	4.00000000000000000000	4.00000000000000000000	4.00000000000000000000	4.00000000000000000000	0.00000000000000000000	4.00000000000000000000	4.00000000000000000000	0.00000000000000000000	4.00000000000000000000	4.00000000000000000000	4.00000000000000000000	4.00000000000000000000	4.00000000000000000000	4.00000000000000000000	4.00000000000000000000
80.00000000000000000000	0.00000000000000000000	4183.58984375000000000000	4176.92285156250000000000	4176.41015625000000000000	4178.97412109375000000000	4180.00000000000000000000	4170.76904296875000000000	4172.82031250000000000000	4187.69238281250000000000	4164.10253906250000000000	4170.25634765625000000000	4178.46142578125000000000	4168.71777343750000000000	4178.97412109375000000000	4162.05126953125000000000	3205.00000000000000000000	10247.00000000000000000000	10229.00000000000000000000	0.00000000000000000000	0.00000000000000000000	0.00000000000000000000	851.00000000000000000000	199.00000000000000000000	4.00000000000000000000	4.00000000000000000000	4.00000000000000000000	4.00000000000000000000	4.00000000000000000000	0.00000000000000000000	4.00000000000000000000	4.00000000000000000000	0.00000000000000000000	4.00000000000000000000	4.00000000000000000000	4.00000000000000000000	4.00000000000000000000	4.00000000000000000000	4.00000000000000000000	4.00000000000000000000
81.00000000000000000000	0.00000000000000000000	4181.53857421875000000000	4184.10253906250000000000	4175.38427734375000000000	4190.76904296875000000000	4186.66650390625000000000	4164.10253906250000000000	4170.76904296875000000000	4197.43603515625000000000	4169.74365234375000000000	4177.94873046875000000000	4186.15380859375000000000	4168.71777343750000000000	4191.79492187500000000000	4162.05126953125000000000	1533.00000000000000000000	10247.00000000000000000000	10228.00000000000000000000	0.00000000000000000000	0.00000000000000000000	0.00000000000000000000	851.00000000000000000000	207.00000000000000000000	4.00000000000000000000	4.00000000000000000000	4.00000000000000000000	4.00000000000000000000	4.00000000000000000000	0.00000000000000000000	4.00000000000000000000	4.00000000000000000000	0.00000000000000000000	4.00000000000000000000	4.00000000000000000000	4.00000000000000000000	4.00000000000000000000	4.00000000000000000000	4.00000000000000000000	4.00000000000000000000
82.00000000000000000000	0.00000000000000000000	4184.61523437500000000000	4178.97412109375000000000	4181.02539062500000000000	4187.69238281250000000000	4178.46142578125000000000	4173.33300781250000000000	4172.30761718750000000000	4192.30761718750000000000	4172.82031250000000000000	4173.33300781250000000000	4181.02539062500000000000	4170.25634765625000000000	4188.71777343750000000000	4164.61523437500000000000	3404.00000000000000000000	10247.00000000000000000000	10228.00000000000000000000	0.00000000000000000000	0.00000000000000000000	0.00000000000000000000	851.00000000000000000000	215.00000000000000000000	4.00000000000000000000	4.00000000000000000000	4.00000000000000000000	4.00000000000000000000	4.00000000000000000000	0.00000000000000000000	4.00000000000000000000	4.00000000000000000000	0.00000000000000000000	4.00000000000000000000	4.00000000000000000000	4.00000000000000000000	4.00000000000000000000	4.00000000000000000000	4.00000000000000000000	4.00000000000000000000
83.00000000000000000000	0.00000000000000000000	4174.87158203125000000000	4174.87158203125000000000	4170.25634765625000000000	4178.46142578125000000000	4185.64111328125000000000	4166.15380859375000000000	4162.56396484375000000000	4189.23046875000000000000	4167.69238281250000000000	4175.89746093750000000000	4182.05126953125000000000	4163.07666015625000000000	4189.23046875000000000000	4161.53857421875000000000	1122.00000000000000000000	10246.00000000000000000000	10225.00000000000000000000	0.00000000000000000000	0.00000000000000000000	0.00000000000000000000	851.00000000000000000000	222.00000000000000000000	4.00000000000000000000	4.00000000000000000000	4.00000000000000000000	4.00000000000000000000	4.00000000000000000000	0.00000000000000000000	4.00000000000000000000	4.00000000000000000000	0.00000000000000000000	4.00000000000000000000	4.00000000000000000000	4.00000000000000000000	4.00000000000000000000	4.00000000000000000000	4.00000000000000000000	4.00000000000000000000
84.00000000000000000000	0.00000000000000000000	4180.51269531250000000000	4170.76904296875000000000	4171.28173828125000000000	4176.92285156250000000000	4187.17919921875000000000	4166.66650390625000000000	4167.17919921875000000000	4184.61523437500000000000	4166.15380859375000000000	4170.25634765625000000000	4179.48730468750000000000	4163.58984375000000000000	4186.15380859375000000000	4161.53857421875000000000	3205.00000000000000000000	10246.00000000000000000000	10225.00000000000000000000	0.00000000000000000000	0.00000000000000000000	0.00000000000000000000	851.00000000000000000000	229.00000000000000000000	4.00000000000000000000	4.00000000000000000000	4.00000000000000000000	4.00000000000000000000	4.00000000000000000000	0.00000000000000000000	4.00000000000000000000	4.00000000000000000000	0.00000000000000000000	4.00000000000000000000	4.00000000000000000000	4.00000000000000000000	4.00000000000000000000	4.00000000000000000000	4.00000000000000000000	4.00000000000000000000
85.00000000000000000000	0.00000000000000000000	4187.17919921875000000000	4172.30761718750000000000	4176.92285156250000000000	4182.56396484375000000000	4184.10253906250000000000	4168.20507812500000000000	4170.76904296875000000000	4182.05126953125000000000	4167.17919921875000000000	4163.58984375000000000000	4177.94873046875000000000	4169.74365234375000000000	4183.58984375000000000000	4162.05126953125000000000	1533.00000000000000000000	10246.00000000000000000000	10226.00000000000000000000	0.00000000000000000000	0.00000000000000000000	0.00000000000000000000	851.00000000000000000000	237.00000000000000000000	4.00000000000000000000	4.00000000000000000000	4.00000000000000000000	4.00000000000000000000	4.00000000000000000000	0.00000000000000000000	4.00000000000000000000	4.00000000000000000000	0.00000000000000000000	4.00000000000000000000	4.00000000000000000000	4.00000000000000000000	4.00000000000000000000	4.00000000000000000000	4.00000000000000000000	4.00000000000000000000
86.00000000000000000000	0.00000000000000000000	4176.41015625000000000000	4177.43603515625000000000	4171.79492187500000000000	4186.15380859375000000000	4193.84619140625000000000	4161.02539062500000000000	4162.56396484375000000000	4191.28173828125000000000	4169.23046875000000000000	4174.35888671875000000000	4188.20507812500000000000	4170.25634765625000000000	4194.87158203125000000000	4159.48730468750000000000	3404.00000000000000000000	10246.00000000000000000000	10226.00000000000000000000	0.00000000000000000000	0.00000000000000000000	0.00000000000000000000	851.00000000000000000000	244.00000000000000000000	4.00000000000000000000	4.00000000000000000000	4.00000000000000000000	4.00000000000000000000	4.00000000000000000000	0.00000000000000000000	4.00000000000000000000	4.00000000000000000000	0.00000000000000000000	4.00000000000000000000	4.00000000000000000000	4.00000000000000000000	4.00000000000000000000	4.00000000000000000000	4.00000000000000000000	4.00000000000000000000
87.00000000000000000000	0.00000000000000000000	4184.10253906250000000000	4171.79492187500000000000	4175.38427734375000000000	4177.43603515625000000000	4193.33300781250000000000	4170.76904296875000000000	4171.28173828125000000000	4188.20507812500000000000	4171.79492187500000000000	4172.30761718750000000000	4183.07666015625000000000	4170.25634765625000000000	4190.25634765625000000000	4156.92285156250000000000	1122.00000000000000000000	10250.00000000000000000000	10224.00000000000000000000	0.00000000000000000000	0.00000000000000000000	0.00000000000000000000	851.00000000000000000000	251.00000000000000000000	4.00000000000000000000	4.00000000000000000000	4.00000000000000000000	4.00000000000000000000	4.00000000000000000000	0.00000000000000000000	4.00000000000000000000	4.00000000000000000000	0.00000000000000000000	4.00000000000000000000	4.00000000000000000000	4.00000000000000000000	4.00000000000000000000	4.00000000000000000000	4.00000000000000000000	4.00000000000000000000
88.00000000000000000000	0.00000000000000000000	4179.48730468750000000000	4171.79492187500000000000	4167.17919921875000000000	4177.94873046875000000000	4192.30761718750000000000	4167.17919921875000000000	4168.20507812500000000000	4184.61523437500000000000	4169.74365234375000000000	4167.17919921875000000000	4177.94873046875000000000	4164.10253906250000000000	4182.05126953125000000000	4148.71777343750000000000	3205.00000000000000000000	10250.00000000000000000000	10224.00000000000000000000	0.00000000000000000000	0.00000000000000000000	0.00000000000000000000	851.00000000000000000000	260.00000000000000000000	4.00000000000000000000	4.00000000000000000000	4.00000000000000000000	4.00000000000000000000	4.00000000000000000000	0.00000000000000000000	4.00000000000000000000	4.00000000000000000000	0.00000000000000000000	4.00000000000000000000	4.00000000000000000000	4.00000000000000000000	4.00000000000000000000	4.00000000000000000000	4.00000000000000000000	4.00000000000000000000
89.00000000000000000000	0.00000000000000000000	4176.92285156250000000000	4170.76904296875000000000	4171.28173828125000000000	4178.97412109375000000000	4189.23046875000000000000	4170.76904296875000000000	4171.28173828125000000000	4178.97412109375000000000	4165.64111328125000000000	4164.61523437500000000000	4174.35888671875000000000	4162.56396484375000000000	4177.43603515625000000000	4146.15380859375000000000	1533.00000000000000000000	10250.00000000000000000000	10226.00000000000000000000	0.00000000000000000000	0.00000000000000000000	0.00000000000000000000	851.00000000000000000000	268.00000000000000000000	4.00000000000000000000	4.00000000000000000000	4.00000000000000000000	4.00000000000000000000	4.00000000000000000000	0.00000000000000000000	4.00000000000000000000	4.00000000000000000000	0.00000000000000000000	4.00000000000000000000	4.00000000000000000000	4.00000000000000000000	4.00000000000000000000	4.00000000000000000000	4.00000000000000000000	4.00000000000000000000
90.00000000000000000000	0.00000000000000000000	4180.51269531250000000000	4168.20507812500000000000	4177.43603515625000000000	4175.89746093750000000000	4183.58984375000000000000	4172.30761718750000000000	4173.84619140625000000000	4172.82031250000000000000	4164.10253906250000000000	4162.05126953125000000000	4168.71777343750000000000	4163.58984375000000000000	4176.41015625000000000000	4146.15380859375000000000	3404.00000000000000000000	10250.00000000000000000000	10226.00000000000000000000	0.00000000000000000000	0.00000000000000000000	0.00000000000000000000	851.00000000000000000000	275.00000000000000000000	4.00000000000000000000	4.00000000000000000000	4.00000000000000000000	4.00000000000000000000	4.00000000000000000000	0.00000000000000000000	4.00000000000000000000	4.00000000000000000000	0.00000000000000000000	4.00000000000000000000	4.00000000000000000000	4.00000000000000000000	4.00000000000000000000	4.00000000000000000000	4.00000000000000000000	4.00000000000000000000
91.00000000000000000000	0.00000000000000000000	4171.79492187500000000000	4171.79492187500000000000	4164.61523437500000000000	4177.94873046875000000000	4188.20507812500000000000	4162.56396484375000000000	4161.02539062500000000000	4177.43603515625000000000	4167.17919921875000000000	4164.10253906250000000000	4171.79492187500000000000	4161.02539062500000000000	4180.00000000000000000000	4147.69238281250000000000	1122.00000000000000000000	10247.00000000000000000000	10226.00000000000000000000	0.00000000000000000000	0.00000000000000000000	0.00000000000000000000	851.00000000000000000000	284.00000000000000000000	4.00000000000000000000	4.00000000000000000000	4.00000000000000000000	4.00000000000000000000	4.00000000000000000000	0.00000000000000000000	4.00000000000000000000	4.00000000000000000000	0.00000000000000000000	4.00000000000000000000	4.00000000000000000000	4.00000000000000000000	4.00000000000000000000	4.00000000000000000000	4.00000000000000000000	4.00000000000000000000
92.00000000000000000000	0.00000000000000000000	4180.00000000000000000000	4169.23046875000000000000	4174.35888671875000000000	4175.38427734375000000000	4187.69238281250000000000	4171.28173828125000000000	4167.17919921875000000000	4172.82031250000000000000	4170.25634765625000000000	4159.48730468750000000000	4171.28173828125000000000	4165.64111328125000000000	4175.38427734375000000000	4154.87158203125000000000	3205.00000000000000000000	10247.00000000000000000000	10226.00000000000000000000	0.00000000000000000000	0.00000000000000000000	0.00000000000000000000	851.00000000000000000000	292.00000000000000000000	4.00000000000000000000	4.00000000000000000000	4.00000000000000000000	4.00000000000000000000	4.00000000000000000000	0.00000000000000000000	4.00000000000000000000	4.00000000000000000000	0.00000000000000000000	4.00000000000000000000	4.00000000000000000000	4.00000000000000000000	4.00000000000000000000	4.00000000000000000000	4.00000000000000000000	4.00000000000000000000
93.00000000000000000000	0.00000000000000000000	4180.00000000000000000000	4175.89746093750000000000	4175.89746093750000000000	4182.05126953125000000000	4185.12792968750000000000	4164.10253906250000000000	4167.17919921875000000000	4175.38427734375000000000	4168.71777343750000000000	4170.76904296875000000000	4177.94873046875000000000	4165.64111328125000000000	4180.51269531250000000000	4149.74365234375000000000	1533.00000000000000000000	10247.00000000000000000000	10227.00000000000000000000	0.00000000000000000000	0.00000000000000000000	0.00000000000000000000	851.00000000000000000000	300.00000000000000000000	4.00000000000000000000	4.00000000000000000000	4.00000000000000000000	4.00000000000000000000	4.00000000000000000000	0.00000000000000000000	4.00000000000000000000	4.00000000000000000000	0.00000000000000000000	4.00000000000000000000	4.00000000000000000000	4.00000000000000000000	4.00000000000000000000	4.00000000000000000000	4.00000000000000000000	4.00000000000000000000
94.00000000000000000000	0.00000000000000000000	4177.94873046875000000000	4178.97412109375000000000	4173.33300781250000000000	4186.15380859375000000000	4182.05126953125000000000	4163.07666015625000000000	4166.15380859375000000000	4177.94873046875000000000	4168.71777343750000000000	4173.33300781250000000000	4178.46142578125000000000	4167.69238281250000000000	4182.56396484375000000000	4142.56396484375000000000	3404.00000000000000000000	10247.00000000000000000000	10227.00000000000000000000	0.00000000000000000000	0.00000000000000000000	0.00000000000000000000	851.00000000000000000000	309.00000000000000000000	4.00000000000000000000	4.00000000000000000000	4.00000000000000000000	4.00000000000000000000	4.00000000000000000000	0.00000000000000000000	4.00000000000000000000	4.00000000000000000000	0.00000000000000000000	4.00000000000000000000	4.00000000000000000000	4.00000000000000000000	4.00000000000000000000	4.00000000000000000000	4.00000000000000000000	4.00000000000000000000
95.00000000000000000000	0.00000000000000000000	4181.02539062500000000000	4171.28173828125000000000	4178.97412109375000000000	4180.51269531250000000000	4188.71777343750000000000	4174.87158203125000000000	4173.84619140625000000000	4172.82031250000000000000	4170.25634765625000000000	4158.97412109375000000000	4174.87158203125000000000	4168.20507812500000000000	4178.97412109375000000000	4144.61523437500000000000	1122.00000000000000000000	10248.00000000000000000000	10228.00000000000000000000	0.00000000000000000000	0.00000000000000000000	0.00000000000000000000	851.00000000000000000000	317.00000000000000000000	4.00000000000000000000	4.00000000000000000000	4.00000000000000000000	4.00000000000000000000	4.00000000000000000000	0.00000000000000000000	4.00000000000000000000	4.00000000000000000000	0.00000000000000000000	4.00000000000000000000	4.00000000000000000000	4.00000000000000000000	4.00000000000000000000	4.00000000000000000000	4.00000000000000000000	4.00000000000000000000
96.00000000000000000000	0.00000000000000000000	4172.30761718750000000000	4170.76904296875000000000	4169.74365234375000000000	4182.56396484375000000000	4198.97412109375000000000	4166.66650390625000000000	4168.20507812500000000000	4176.41015625000000000000	4168.71777343750000000000	4165.64111328125000000000	4182.56396484375000000000	4163.07666015625000000000	4185.64111328125000000000	4146.15380859375000000000	3205.00000000000000000000	10248.00000000000000000000	10228.00000000000000000000	0.00000000000000000000	0.00000000000000000000	0.00000000000000000000	851.00000000000000000000	325.00000000000000000000	4.00000000000000000000	4.00000000000000000000	4.00000000000000000000	4.00000000000000000000	4.00000000000000000000	0.00000000000000000000	4.00000000000000000000	4.00000000000000000000	0.00000000000000000000	4.00000000000000000000	4.00000000000000000000	4.00000000000000000000	4.00000000000000000000	4.00000000000000000000	4.00000000000000000000	4.00000000000000000000
97.00000000000000000000	0.00000000000000000000	4178.97412109375000000000	4171.79492187500000000000	4173.84619140625000000000	4181.53857421875000000000	4185.12792968750000000000	4170.25634765625000000000	4170.76904296875000000000	4168.71777343750000000000	4170.25634765625000000000	4168.20507812500000000000	4176.92285156250000000000	4167.17919921875000000000	4177.94873046875000000000	4148.71777343750000000000	1533.00000000000000000000	10249.00000000000000000000	10229.00000000000000000000	0.00000000000000000000	0.00000000000000000000	0.00000000000000000000	851.00000000000000000000	334.00000000000000000000	4.00000000000000000000	4.00000000000000000000	4.00000000000000000000	4.00000000000000000000	4.00000000000000000000	0.00000000000000000000	4.00000000000000000000	4.00000000000000000000	0.00000000000000000000	4.00000000000000000000	4.00000000000000000000	4.00000000000000000000	4.00000000000000000000	4.00000000000000000000	4.00000000000000000000	4.00000000000000000000
98.00000000000000000000	0.00000000000000000000	4175.89746093750000000000	4175.89746093750000000000	4174.35888671875000000000	4183.07666015625000000000	4184.61523437500000000000	4168.20507812500000000000	4165.64111328125000000000	4162.56396484375000000000	4168.71777343750000000000	4164.10253906250000000000	4173.84619140625000000000	4166.66650390625000000000	4175.89746093750000000000	4145.64111328125000000000	3404.00000000000000000000	10249.00000000000000000000	10229.00000000000000000000	0.00000000000000000000	0.00000000000000000000	0.00000000000000000000	851.00000000000000000000	341.00000000000000000000	4.00000000000000000000	4.00000000000000000000	4.00000000000000000000	4.00000000000000000000	4.00000000000000000000	0.00000000000000000000	4.00000000000000000000	4.00000000000000000000	0.00000000000000000000	4.00000000000000000000	4.00000000000000000000	4.00000000000000000000	4.00000000000000000000	4.00000000000000000000	4.00000000000000000000	4.00000000000000000000
99.00000000000000000000	0.00000000000000000000	4170.25634765625000000000	4170.76904296875000000000	4168.20507812500000000000	4178.46142578125000000000	4191.79492187500000000000	4165.64111328125000000000	4164.61523437500000000000	4161.53857421875000000000	4163.58984375000000000000	4158.46142578125000000000	4174.35888671875000000000	4162.56396484375000000000	4176.92285156250000000000	4142.05126953125000000000	1122.00000000000000000000	10248.00000000000000000000	10227.00000000000000000000	0.00000000000000000000	0.00000000000000000000	0.00000000000000000000	851.00000000000000000000	348.00000000000000000000	4.00000000000000000000	4.00000000000000000000	4.00000000000000000000	4.00000000000000000000	4.00000000000000000000	0.00000000000000000000	4.00000000000000000000	4.00000000000000000000	0.00000000000000000000	4.00000000000000000000	4.00000000000000000000	4.00000000000000000000	4.00000000000000000000	4.00000000000000000000	4.00000000000000000000	4.00000000000000000000
100.00000000000000000000	0.00000000000000000000	4176.92285156250000000000	4161.02539062500000000000	4169.23046875000000000000	4170.76904296875000000000	4178.46142578125000000000	4171.28173828125000000000	4172.82031250000000000000	4156.41015625000000000000	4165.64111328125000000000	4150.25634765625000000000	4166.15380859375000000000	4162.56396484375000000000	4168.20507812500000000000	4143.07666015625000000000	3205.00000000000000000000	10248.00000000000000000000	10227.00000000000000000000	0.00000000000000000000	0.00000000000000000000	0.00000000000000000000	851.00000000000000000000	356.00000000000000000000	4.00000000000000000000	4.00000000000000000000	4.00000000000000000000	4.00000000000000000000	4.00000000000000000000	0.00000000000000000000	4.00000000000000000000	4.00000000000000000000	0.00000000000000000000	4.00000000000000000000	4.00000000000000000000	4.00000000000000000000	4.00000000000000000000	4.00000000000000000000	4.00000000000000000000	4.00000000000000000000
101.00000000000000000000	0.00000000000000000000	4167.17919921875000000000	4165.64111328125000000000	4161.53857421875000000000	4178.46142578125000000000	4175.89746093750000000000	4166.66650390625000000000	4167.69238281250000000000	4164.61523437500000000000	4168.71777343750000000000	4160.51269531250000000000	4168.71777343750000000000	4161.53857421875000000000	4176.41015625000000000000	4141.53857421875000000000	1533.00000000000000000000	10249.00000000000000000000	10229.00000000000000000000	0.00000000000000000000	0.00000000000000000000	0.00000000000000000000	851.00000000000000000000	364.00000000000000000000	4.00000000000000000000	4.00000000000000000000	4.00000000000000000000	4.00000000000000000000	4.00000000000000000000	0.00000000000000000000	4.00000000000000000000	4.00000000000000000000	0.00000000000000000000	4.00000000000000000000	4.00000000000000000000	4.00000000000000000000	4.00000000000000000000	4.00000000000000000000	4.00000000000000000000	4.00000000000000000000
102.00000000000000000000	0.00000000000000000000	4168.20507812500000000000	4166.15380859375000000000	4167.69238281250000000000	4177.94873046875000000000	4174.35888671875000000000	4173.33300781250000000000	4174.87158203125000000000	4166.15380859375000000000	4169.23046875000000000000	4162.05126953125000000000	4170.25634765625000000000	4163.07666015625000000000	4178.97412109375000000000	4144.61523437500000000000	3404.00000000000000000000	10249.00000000000000000000	10229.00000000000000000000	0.00000000000000000000	0.00000000000000000000	0.00000000000000000000	851.00000000000000000000	371.00000000000000000000	4.00000000000000000000	4.00000000000000000000	4.00000000000000000000	4.00000000000000000000	4.00000000000000000000	0.00000000000000000000	4.00000000000000000000	4.00000000000000000000	0.00000000000000000000	4.00000000000000000000	4.00000000000000000000	4.00000000000000000000	4.00000000000000000000	4.00000000000000000000	4.00000000000000000000	4.00000000000000000000
103.00000000000000000000	0.00000000000000000000	4172.82031250000000000000	4171.79492187500000000000	4169.23046875000000000000	4177.43603515625000000000	4177.94873046875000000000	4168.71777343750000000000	4169.23046875000000000000	4165.12792968750000000000	4167.17919921875000000000	4161.53857421875000000000	4172.30761718750000000000	4159.48730468750000000000	4177.94873046875000000000	4143.07666015625000000000	1122.00000000000000000000	10248.00000000000000000000	10229.00000000000000000000	0.00000000000000000000	0.00000000000000000000	0.00000000000000000000	851.00000000000000000000	378.00000000000000000000	4.00000000000000000000	4.00000000000000000000	4.00000000000000000000	4.00000000000000000000	4.00000000000000000000	0.00000000000000000000	4.00000000000000000000	4.00000000000000000000	0.00000000000000000000	4.00000000000000000000	4.00000000000000000000	4.00000000000000000000	4.00000000000000000000	4.00000000000000000000	4.00000000000000000000	4.00000000000000000000
104.00000000000000000000	0.00000000000000000000	4172.30761718750000000000	4177.94873046875000000000	4166.66650390625000000000	4180.00000000000000000000	4185.12792968750000000000	4164.61523437500000000000	4162.05126953125000000000	4167.69238281250000000000	4163.07666015625000000000	4164.61523437500000000000	4174.87158203125000000000	4157.94873046875000000000	4180.51269531250000000000	4140.51269531250000000000	3205.00000000000000000000	10248.00000000000000000000	10229.00000000000000000000	0.00000000000000000000	0.00000000000000000000	0.00000000000000000000	851.00000000000000000000	386.00000000000000000000	4.00000000000000000000	4.00000000000000000000	4.00000000000000000000	4.00000000000000000000	4.00000000000000000000	0.00000000000000000000	4.00000000000000000000	4.00000000000000000000	0.00000000000000000000	4.00000000000000000000	4.00000000000000000000	4.00000000000000000000	4.00000000000000000000	4.00000000000000000000	4.00000000000000000000	4.00000000000000000000
105.00000000000000000000	0.00000000000000000000	4178.97412109375000000000	4173.33300781250000000000	4176.92285156250000000000	4178.97412109375000000000	4183.58984375000000000000	4170.25634765625000000000	4170.76904296875000000000	4168.20507812500000000000	4166.15380859375000000000	4161.53857421875000000000	4173.84619140625000000000	4164.61523437500000000000	4177.43603515625000000000	4146.15380859375000000000	1533.00000000000000000000	10249.00000000000000000000	10228.00000000000000000000	0.00000000000000000000	0.00000000000000000000	0.00000000000000000000	851.00000000000000000000	395.00000000000000000000	4.00000000000000000000	4.00000000000000000000	4.00000000000000000000	4.00000000000000000000	4.00000000000000000000	0.00000000000000000000	4.00000000000000000000	4.00000000000000000000	0.00000000000000000000	4.00000000000000000000	4.00000000000000000000	4.00000000000000000000	4.00000000000000000000	4.00000000000000000000	4.00000000000000000000	4.00000000000000000000
106.00000000000000000000	0.00000000000000000000	4171.79492187500000000000	4173.84619140625000000000	4170.76904296875000000000	4185.64111328125000000000	4185.64111328125000000000	4161.02539062500000000000	4164.61523437500000000000	4173.84619140625000000000	4166.66650390625000000000	4170.25634765625000000000	4178.46142578125000000000	4163.07666015625000000000	4181.53857421875000000000	4147.17919921875000000000	3404.00000000000000000000	10249.00000000000000000000	10228.00000000000000000000	0.00000000000000000000	0.00000000000000000000	0.00000000000000000000	851.00000000000000000000	402.00000000000000000000	4.00000000000000000000	4.00000000000000000000	4.00000000000000000000	4.00000000000000000000	4.00000000000000000000	0.00000000000000000000	4.00000000000000000000	4.00000000000000000000	0.00000000000000000000	4.00000000000000000000	4.00000000000000000000	4.00000000000000000000	4.00000000000000000000	4.00000000000000000000	4.00000000000000000000	4.00000000000000000000
107.00000000000000000000	0.00000000000000000000	4174.87158203125000000000	4169.23046875000000000000	4170.76904296875000000000	4180.51269531250000000000	4182.05126953125000000000	4169.23046875000000000000	4169.74365234375000000000	4163.07666015625000000000	4163.58984375000000000000	4166.66650390625000000000	4170.25634765625000000000	4162.05126953125000000000	4173.84619140625000000000	4144.61523437500000000000	1122.00000000000000000000	10248.00000000000000000000	10229.00000000000000000000	0.00000000000000000000	0.00000000000000000000	0.00000000000000000000	851.00000000000000000000	410.00000000000000000000	4.00000000000000000000	4.00000000000000000000	4.00000000000000000000	4.00000000000000000000	4.00000000000000000000	0.00000000000000000000	4.00000000000000000000	4.00000000000000000000	0.00000000000000000000	4.00000000000000000000	4.00000000000000000000	4.00000000000000000000	4.00000000000000000000	4.00000000000000000000	4.00000000000000000000	4.00000000000000000000
108.00000000000000000000	0.00000000000000000000	4169.74365234375000000000	4167.17919921875000000000	4168.71777343750000000000	4171.28173828125000000000	4183.58984375000000000000	4169.74365234375000000000	4172.82031250000000000000	4157.94873046875000000000	4164.10253906250000000000	4162.56396484375000000000	4165.64111328125000000000	4158.46142578125000000000	4170.25634765625000000000	4139.48730468750000000000	3205.00000000000000000000	10248.00000000000000000000	10229.00000000000000000000	0.00000000000000000000	0.00000000000000000000	0.00000000000000000000	851.00000000000000000000	419.00000000000000000000	4.00000000000000000000	4.00000000000000000000	4.00000000000000000000	4.00000000000000000000	4.00000000000000000000	0.00000000000000000000	4.00000000000000000000	4.00000000000000000000	0.00000000000000000000	4.00000000000000000000	4.00000000000000000000	4.00000000000000000000	4.00000000000000000000	4.00000000000000000000	4.00000000000000000000	4.00000000000000000000
109.00000000000000000000	0.00000000000000000000	4160.00000000000000000000	4168.71777343750000000000	4161.02539062500000000000	4169.74365234375000000000	4183.58984375000000000000	4165.12792968750000000000	4168.20507812500000000000	4167.69238281250000000000	4164.61523437500000000000	4165.12792968750000000000	4171.28173828125000000000	4156.41015625000000000000	4176.41015625000000000000	4139.48730468750000000000	1533.00000000000000000000	10248.00000000000000000000	10230.00000000000000000000	0.00000000000000000000	0.00000000000000000000	0.00000000000000000000	851.00000000000000000000	427.00000000000000000000	4.00000000000000000000	4.00000000000000000000	4.00000000000000000000	4.00000000000000000000	4.00000000000000000000	0.00000000000000000000	4.00000000000000000000	4.00000000000000000000	0.00000000000000000000	4.00000000000000000000	4.00000000000000000000	4.00000000000000000000	4.00000000000000000000	4.00000000000000000000	4.00000000000000000000	4.00000000000000000000
110.00000000000000000000	0.00000000000000000000	4171.79492187500000000000	4160.00000000000000000000	4165.64111328125000000000	4163.58984375000000000000	4171.28173828125000000000	4175.89746093750000000000	4172.82031250000000000000	4162.56396484375000000000	4164.61523437500000000000	4152.82031250000000000000	4162.56396484375000000000	4156.41015625000000000000	4168.71777343750000000000	4144.10253906250000000000	3404.00000000000000000000	10248.00000000000000000000	10230.00000000000000000000	0.00000000000000000000	0.00000000000000000000	0.00000000000000000000	851.00000000000000000000	434.00000000000000000000	4.00000000000000000000	4.00000000000000000000	4.00000000000000000000	4.00000000000000000000	4.00000000000000000000	0.00000000000000000000	4.00000000000000000000	4.00000000000000000000	0.00000000000000000000	4.00000000000000000000	4.00000000000000000000	4.00000000000000000000	4.00000000000000000000	4.00000000000000000000	4.00000000000000000000	4.00000000000000000000
111.00000000000000000000	0.00000000000000000000	4170.76904296875000000000	4161.02539062500000000000	4163.07666015625000000000	4167.17919921875000000000	4175.38427734375000000000	4166.66650390625000000000	4164.61523437500000000000	4161.53857421875000000000	4165.12792968750000000000	4158.46142578125000000000	4164.10253906250000000000	4152.30761718750000000000	4169.74365234375000000000	4141.53857421875000000000	1122.00000000000000000000	10247.00000000000000000000	10231.00000000000000000000	0.00000000000000000000	0.00000000000000000000	0.00000000000000000000	851.00000000000000000000	443.00000000000000000000	4.00000000000000000000	4.00000000000000000000	4.00000000000000000000	4.00000000000000000000	4.00000000000000000000	0.00000000000000000000	4.00000000000000000000	4.00000000000000000000	0.00000000000000000000	4.00000000000000000000	4.00000000000000000000	4.00000000000000000000	4.00000000000000000000	4.00000000000000000000	4.00000000000000000000	4.00000000000000000000
112.00000000000000000000	0.00000000000000000000	4174.35888671875000000000	4165.64111328125000000000	4171.28173828125000000000	4172.82031250000000000000	4173.84619140625000000000	4168.20507812500000000000	4171.28173828125000000000	4164.10253906250000000000	4164.61523437500000000000	4166.15380859375000000000	4168.20507812500000000000	4160.51269531250000000000	4172.82031250000000000000	4146.15380859375000000000	3205.00000000000000000000	10247.00000000000000000000	10231.00000000000000000000	0.00000000000000000000	0.00000000000000000000	0.00000000000000000000	851.00000000000000000000	451.00000000000000000000	4.00000000000000000000	4.00000000000000000000	4.00000000000000000000	4.00000000000000000000	4.00000000000000000000	0.00000000000000000000	4.00000000000000000000	4.00000000000000000000	0.00000000000000000000	4.00000000000000000000	4.00000000000000000000	4.00000000000000000000	4.00000000000000000000	4.00000000000000000000	4.00000000000000000000	4.00000000000000000000
113.00000000000000000000	0.00000000000000000000	4175.38427734375000000000	4170.25634765625000000000	4172.30761718750000000000	4175.38427734375000000000	4172.82031250000000000000	4168.71777343750000000000	4174.87158203125000000000	4167.69238281250000000000	4163.58984375000000000000	4158.97412109375000000000	4167.69238281250000000000	4166.15380859375000000000	4172.82031250000000000000	4148.71777343750000000000	1533.00000000000000000000	10249.00000000000000000000	10229.00000000000000000000	0.00000000000000000000	0.00000000000000000000	0.00000000000000000000	851.00000000000000000000	459.00000000000000000000	4.00000000000000000000	4.00000000000000000000	4.00000000000000000000	4.00000000000000000000	4.00000000000000000000	0.00000000000000000000	4.00000000000000000000	4.00000000000000000000	0.00000000000000000000	4.00000000000000000000	4.00000000000000000000	4.00000000000000000000	4.00000000000000000000	4.00000000000000000000	4.00000000000000000000	4.00000000000000000000
114.00000000000000000000	0.00000000000000000000	4169.74365234375000000000	4174.35888671875000000000	4163.58984375000000000000	4175.89746093750000000000	4185.12792968750000000000	4161.53857421875000000000	4165.12792968750000000000	4170.25634765625000000000	4165.64111328125000000000	4157.43603515625000000000	4173.33300781250000000000	4163.07666015625000000000	4175.38427734375000000000	4147.17919921875000000000	3404.00000000000000000000	10249.00000000000000000000	10229.00000000000000000000	0.00000000000000000000	0.00000000000000000000	0.00000000000000000000	851.00000000000000000000	468.00000000000000000000	4.00000000000000000000	4.00000000000000000000	4.00000000000000000000	4.00000000000000000000	4.00000000000000000000	0.00000000000000000000	4.00000000000000000000	4.00000000000000000000	0.00000000000000000000	4.00000000000000000000	4.00000000000000000000	4.00000000000000000000	4.00000000000000000000	4.00000000000000000000	4.00000000000000000000	4.00000000000000000000
115.00000000000000000000	0.00000000000000000000	4179.48730468750000000000	4170.25634765625000000000	4173.84619140625000000000	4174.87158203125000000000	4179.48730468750000000000	4173.33300781250000000000	4170.76904296875000000000	4165.12792968750000000000	4168.20507812500000000000	4160.00000000000000000000	4172.82031250000000000000	4168.20507812500000000000	4172.82031250000000000000	4148.71777343750000000000	1122.00000000000000000000	10250.00000000000000000000	10229.00000000000000000000	0.00000000000000000000	0.00000000000000000000	0.00000000000000000000	851.00000000000000000000	476.00000000000000000000	4.00000000000000000000	4.00000000000000000000	4.00000000000000000000	4.00000000000000000000	4.00000000000000000000	0.00000000000000000000	4.00000000000000000000	4.00000000000000000000	0.00000000000000000000	4.00000000000000000000	4.00000000000000000000	4.00000000000000000000	4.00000000000000000000	4.00000000000000000000	4.00000000000000000000	4.00000000000000000000
116.00000000000000000000	0.00000000000000000000	4173.84619140625000000000	4175.89746093750000000000	4172.82031250000000000000	4184.61523437500000000000	4173.84619140625000000000	4167.17919921875000000000	4166.66650390625000000000	4171.79492187500000000000	4167.17919921875000000000	4170.76904296875000000000	4177.43603515625000000000	4167.69238281250000000000	4179.48730468750000000000	4149.74365234375000000000	3205.00000000000000000000	10250.00000000000000000000	10229.00000000000000000000	0.00000000000000000000	0.00000000000000000000	0.00000000000000000000	851.00000000000000000000	483.00000000000000000000	4.00000000000000000000	4.00000000000000000000	4.00000000000000000000	4.00000000000000000000	4.00000000000000000000	0.00000000000000000000	4.00000000000000000000	4.00000000000000000000	0.00000000000000000000	4.00000000000000000000	4.00000000000000000000	4.00000000000000000000	4.00000000000000000000	4.00000000000000000000	4.00000000000000000000	4.00000000000000000000
117.00000000000000000000	0.00000000000000000000	4173.84619140625000000000	4176.41015625000000000000	4172.82031250000000000000	4181.02539062500000000000	4174.35888671875000000000	4166.15380859375000000000	4167.17919921875000000000	4169.23046875000000000000	4166.15380859375000000000	4167.69238281250000000000	4175.38427734375000000000	4163.58984375000000000000	4178.97412109375000000000	4153.33300781250000000000	1533.00000000000000000000	10249.00000000000000000000	10229.00000000000000000000	0.00000000000000000000	0.00000000000000000000	0.00000000000000000000	851.00000000000000000000	490.00000000000000000000	4.00000000000000000000	4.00000000000000000000	4.00000000000000000000	4.00000000000000000000	4.00000000000000000000	0.00000000000000000000	4.00000000000000000000	4.00000000000000000000	0.00000000000000000000	4.00000000000000000000	4.00000000000000000000	4.00000000000000000000	4.00000000000000000000	4.00000000000000000000	4.00000000000000000000	4.00000000000000000000
118.00000000000000000000	0.00000000000000000000	4176.41015625000000000000	4169.74365234375000000000	4170.76904296875000000000	4173.33300781250000000000	4178.46142578125000000000	4171.79492187500000000000	4168.71777343750000000000	4157.94873046875000000000	4165.12792968750000000000	4160.00000000000000000000	4167.69238281250000000000	4157.94873046875000000000	4170.25634765625000000000	4151.28173828125000000000	3404.00000000000000000000	10249.00000000000000000000	10229.00000000000000000000	0.00000000000000000000	0.00000000000000000000	0.00000000000000000000	851.00000000000000000000	498.00000000000000000000	4.00000000000000000000	4.00000000000000000000	4.00000000000000000000	4.00000000000000000000	4.00000000000000000000	0.00000000000000000000	4.00000000000000000000	4.00000000000000000000	0.00000000000000000000	4.00000000000000000000	4.00000000000000000000	4.00000000000000000000	4.00000000000000000000	4.00000000000000000000	4.00000000000000000000	4.00000000000000000000
119.00000000000000000000	0.00000000000000000000	4169.23046875000000000000	4167.69238281250000000000	4163.58984375000000000000	4180.51269531250000000000	4183.58984375000000000000	4165.12792968750000000000	4167.17919921875000000000	4164.10253906250000000000	4166.15380859375000000000	4168.71777343750000000000	4168.71777343750000000000	4157.94873046875000000000	4169.74365234375000000000	4149.74365234375000000000	1122.00000000000000000000	10248.00000000000000000000	10229.00000000000000000000	0.00000000000000000000	0.00000000000000000000	0.00000000000000000000	851.00000000000000000000	505.00000000000000000000	4.00000000000000000000	4.00000000000000000000	4.00000000000000000000	4.00000000000000000000	4.00000000000000000000	0.00000000000000000000	4.00000000000000000000	4.00000000000000000000	0.00000000000000000000	4.00000000000000000000	4.00000000000000000000	4.00000000000000000000	4.00000000000000000000	4.00000000000000000000	4.00000000000000000000	4.00000000000000000000
120.00000000000000000000	0.00000000000000000000	4178.46142578125000000000	4165.64111328125000000000	4175.38427734375000000000	4177.94873046875000000000	4179.48730468750000000000	4169.23046875000000000000	4175.38427734375000000000	4167.69238281250000000000	4171.79492187500000000000	4167.69238281250000000000	4168.71777343750000000000	4166.15380859375000000000	4167.17919921875000000000	4155.89746093750000000000	3205.00000000000000000000	10248.00000000000000000000	10229.00000000000000000000	0.00000000000000000000	0.00000000000000000000	0.00000000000000000000	851.00000000000000000000	513.00000000000000000000	4.00000000000000000000	4.00000000000000000000	4.00000000000000000000	4.00000000000000000000	4.00000000000000000000	0.00000000000000000000	4.00000000000000000000	4.00000000000000000000	0.00000000000000000000	4.00000000000000000000	4.00000000000000000000	4.00000000000000000000	4.00000000000000000000	4.00000000000000000000	4.00000000000000000000	4.00000000000000000000
121.00000000000000000000	0.00000000000000000000	4171.79492187500000000000	4169.74365234375000000000	4168.71777343750000000000	4173.84619140625000000000	4182.05126953125000000000	4164.10253906250000000000	4166.66650390625000000000	4166.15380859375000000000	4169.23046875000000000000	4161.02539062500000000000	4169.74365234375000000000	4162.05126953125000000000	4170.25634765625000000000	4152.30761718750000000000	1533.00000000000000000000	10247.00000000000000000000	10229.00000000000000000000	0.00000000000000000000	0.00000000000000000000	0.00000000000000000000	851.00000000000000000000	522.00000000000000000000	4.00000000000000000000	4.00000000000000000000	4.00000000000000000000	4.00000000000000000000	4.00000000000000000000	0.00000000000000000000	4.00000000000000000000	4.00000000000000000000	0.00000000000000000000	4.00000000000000000000	4.00000000000000000000	4.00000000000000000000	4.00000000000000000000	4.00000000000000000000	4.00000000000000000000	4.00000000000000000000
122.00000000000000000000	0.00000000000000000000	4168.20507812500000000000	4166.66650390625000000000	4164.61523437500000000000	4172.30761718750000000000	4175.38427734375000000000	4167.69238281250000000000	4168.20507812500000000000	4158.97412109375000000000	4164.61523437500000000000	4151.28173828125000000000	4159.48730468750000000000	4156.92285156250000000000	4164.10253906250000000000	4147.69238281250000000000	3404.00000000000000000000	10247.00000000000000000000	10229.00000000000000000000	0.00000000000000000000	0.00000000000000000000	0.00000000000000000000	851.00000000000000000000	530.00000000000000000000	4.00000000000000000000	4.00000000000000000000	4.00000000000000000000	4.00000000000000000000	4.00000000000000000000	0.00000000000000000000	4.00000000000000000000	4.00000000000000000000	0.00000000000000000000	4.00000000000000000000	4.00000000000000000000	4.00000000000000000000	4.00000000000000000000	4.00000000000000000000	4.00000000000000000000	4.00000000000000000000
123.00000000000000000000	0.00000000000000000000	4176.92285156250000000000	4167.69238281250000000000	4174.35888671875000000000	4174.87158203125000000000	4169.74365234375000000000	4172.30761718750000000000	4172.82031250000000000000	4156.92285156250000000000	4166.66650390625000000000	4149.74365234375000000000	4158.46142578125000000000	4158.97412109375000000000	4162.05126953125000000000	4152.82031250000000000000	1122.00000000000000000000	10245.00000000000000000000	10229.00000000000000000000	0.00000000000000000000	0.00000000000000000000	0.00000000000000000000	851.00000000000000000000	538.00000000000000000000	4.00000000000000000000	4.00000000000000000000	4.00000000000000000000	4.00000000000000000000	4.00000000000000000000	0.00000000000000000000	4.00000000000000000000	4.00000000000000000000	0.00000000000000000000	4.00000000000000000000	4.00000000000000000000	4.00000000000000000000	4.00000000000000000000	4.00000000000000000000	4.00000000000000000000	4.00000000000000000000
124.00000000000000000000	0.00000000000000000000	4173.84619140625000000000	4177.94873046875000000000	4172.82031250000000000000	4181.02539062500000000000	4180.51269531250000000000	4164.10253906250000000000	4163.58984375000000000000	4169.74365234375000000000	4168.20507812500000000000	4162.56396484375000000000	4177.43603515625000000000	4163.58984375000000000000	4180.00000000000000000000	4161.02539062500000000000	3205.00000000000000000000	10245.00000000000000000000	10229.00000000000000000000	0.00000000000000000000	0.00000000000000000000	0.00000000000000000000	851.00000000000000000000	546.00000000000000000000	4.00000000000000000000	4.00000000000000000000	4.00000000000000000000	4.00000000000000000000	4.00000000000000000000	0.00000000000000000000	4.00000000000000000000	4.00000000000000000000	0.00000000000000000000	4.00000000000000000000	4.00000000000000000000	4.00000000000000000000	4.00000000000000000000	4.00000000000000000000	4.00000000000000000000	4.00000000000000000000
125.00000000000000000000	0.00000000000000000000	4181.53857421875000000000	4171.79492187500000000000	4180.00000000000000000000	4178.46142578125000000000	4173.84619140625000000000	4170.76904296875000000000	4172.82031250000000000000	4168.20507812500000000000	4165.12792968750000000000	4157.94873046875000000000	4173.33300781250000000000	4169.74365234375000000000	4176.92285156250000000000	4167.69238281250000000000	1533.00000000000000000000	10246.00000000000000000000	10230.00000000000000000000	0.00000000000000000000	0.00000000000000000000	0.00000000000000000000	851.00000000000000000000	553.00000000000000000000	4.00000000000000000000	4.00000000000000000000	4.00000000000000000000	4.00000000000000000000	4.00000000000000000000	0.00000000000000000000	4.00000000000000000000	4.00000000000000000000	0.00000000000000000000	4.00000000000000000000	4.00000000000000000000	4.00000000000000000000	4.00000000000000000000	4.00000000000000000000	4.00000000000000000000	4.00000000000000000000
126.00000000000000000000	0.00000000000000000000	4174.87158203125000000000	4168.20507812500000000000	4174.35888671875000000000	4178.97412109375000000000	4170.76904296875000000000	4164.61523437500000000000	4168.20507812500000000000	4164.10253906250000000000	4164.10253906250000000000	4158.46142578125000000000	4166.66650390625000000000	4165.12792968750000000000	4169.23046875000000000000	4165.12792968750000000000	3404.00000000000000000000	10246.00000000000000000000	10230.00000000000000000000	0.00000000000000000000	0.00000000000000000000	0.00000000000000000000	851.00000000000000000000	560.00000000000000000000	4.00000000000000000000	4.00000000000000000000	4.00000000000000000000	4.00000000000000000000	4.00000000000000000000	0.00000000000000000000	4.00000000000000000000	4.00000000000000000000	0.00000000000000000000	4.00000000000000000000	4.00000000000000000000	4.00000000000000000000	4.00000000000000000000	4.00000000000000000000	4.00000000000000000000	4.00000000000000000000
127.00000000000000000000	0.00000000000000000000	4173.33300781250000000000	4172.30761718750000000000	4171.79492187500000000000	4179.48730468750000000000	4176.41015625000000000000	4165.12792968750000000000	4162.56396484375000000000	4162.56396484375000000000	4167.69238281250000000000	4166.66650390625000000000	4172.30761718750000000000	4165.12792968750000000000	4172.82031250000000000000	4164.61523437500000000000	50.00000000000000000000	10245.00000000000000000000	10230.00000000000000000000	0.00000000000000000000	0.00000000000000000000	0.00000000000000000000	851.00000000000000000000	568.00000000000000000000	4.00000000000000000000	4.00000000000000000000	4.00000000000000000000	4.00000000000000000000	4.00000000000000000000	0.00000000000000000000	4.00000000000000000000	4.00000000000000000000	0.00000000000000000000	4.00000000000000000000	4.00000000000000000000	4.00000000000000000000	4.00000000000000000000	4.00000000000000000000	4.00000000000000000000	4.00000000000000000000
0.00000000000000000000	0.00000000000000000000	4190.25634765625000000000	4176.92285156250000000000	4183.07666015625000000000	4182.05126953125000000000	4178.46142578125000000000	4172.82031250000000000000	4171.28173828125000000000	4161.53857421875000000000	4167.69238281250000000000	4169.23046875000000000000	4175.89746093750000000000	4174.87158203125000000000	4179.48730468750000000000	4170.25634765625000000000	1928.00000000000000000000	10245.00000000000000000000	10230.00000000000000000000	0.00000000000000000000	0.00000000000000000000	0.00000000000000000000	851.00000000000000000000	576.00000000000000000000	4.00000000000000000000	4.00000000000000000000	4.00000000000000000000	4.00000000000000000000	4.00000000000000000000	0.00000000000000000000	4.00000000000000000000	4.00000000000000000000	0.00000000000000000000	4.00000000000000000000	4.00000000000000000000	4.00000000000000000000	4.00000000000000000000	4.00000000000000000000	4.00000000000000000000	4.00000000000000000000
1.00000000000000000000	0.00000000000000000000	4183.58984375000000000000	4181.53857421875000000000	4176.92285156250000000000	4189.23046875000000000000	4183.58984375000000000000	4163.58984375000000000000	4166.15380859375000000000	4172.30761718750000000000	4162.56396484375000000000	4173.33300781250000000000	4179.48730468750000000000	4174.35888671875000000000	4186.15380859375000000000	4171.79492187500000000000	3291.00000000000000000000	10248.00000000000000000000	10229.00000000000000000000	0.00000000000000000000	0.00000000000000000000	0.00000000000000000000	851.00000000000000000000	584.00000000000000000000	4.00000000000000000000	4.00000000000000000000	4.00000000000000000000	4.00000000000000000000	4.00000000000000000000	0.00000000000000000000	4.00000000000000000000	4.00000000000000000000	0.00000000000000000000	4.00000000000000000000	4.00000000000000000000	4.00000000000000000000	4.00000000000000000000	4.00000000000000000000	4.00000000000000000000	4.00000000000000000000
2.00000000000000000000	0.00000000000000000000	4181.02539062500000000000	4171.28173828125000000000	4178.46142578125000000000	4182.56396484375000000000	4171.79492187500000000000	4170.25634765625000000000	4169.74365234375000000000	4167.17919921875000000000	4165.12792968750000000000	4162.05126953125000000000	4173.33300781250000000000	4170.25634765625000000000	4173.33300781250000000000	4163.58984375000000000000	1708.00000000000000000000	10248.00000000000000000000	10229.00000000000000000000	0.00000000000000000000	0.00000000000000000000	0.00000000000000000000	851.00000000000000000000	593.00000000000000000000	4.00000000000000000000	4.00000000000000000000	4.00000000000000000000	4.00000000000000000000	4.00000000000000000000	0.00000000000000000000	4.00000000000000000000	4.00000000000000000000	0.00000000000000000000	4.00000000000000000000	4.00000000000000000000	4.00000000000000000000	4.00000000000000000000	4.00000000000000000000	4.00000000000000000000	4.00000000000000000000
3.00000000000000000000	0.00000000000000000000	4181.53857421875000000000	4167.17919921875000000000	4174.87158203125000000000	4177.43603515625000000000	4167.69238281250000000000	4168.71777343750000000000	4167.69238281250000000000	4163.07666015625000000000	4167.17919921875000000000	4157.94873046875000000000	4169.23046875000000000000	4163.07666015625000000000	4166.66650390625000000000	4147.69238281250000000000	3287.00000000000000000000	10247.00000000000000000000	10228.00000000000000000000	0.00000000000000000000	0.00000000000000000000	0.00000000000000000000	851.00000000000000000000	601.00000000000000000000	4.00000000000000000000	4.00000000000000000000	4.00000000000000000000	4.00000000000000000000	4.00000000000000000000	0.00000000000000000000	4.00000000000000000000	4.00000000000000000000	0.00000000000000000000	4.00000000000000000000	4.00000000000000000000	4.00000000000000000000	4.00000000000000000000	4.00000000000000000000	4.00000000000000000000	4.00000000000000000000
4.00000000000000000000	0.00000000000000000000	4184.10253906250000000000	4169.23046875000000000000	4172.82031250000000000000	4174.87158203125000000000	4173.33300781250000000000	4166.66650390625000000000	4165.64111328125000000000	4164.10253906250000000000	4165.12792968750000000000	4161.02539062500000000000	4165.64111328125000000000	4161.53857421875000000000	4168.20507812500000000000	4142.05126953125000000000	3539.00000000000000000000	10247.00000000000000000000	10228.00000000000000000000	0.00000000000000000000	0.00000000000000000000	0.00000000000000000000	851.00000000000000000000	609.00000000000000000000	4.00000000000000000000	4.00000000000000000000	4.00000000000000000000	4.00000000000000000000	4.00000000000000000000	0.00000000000000000000	4.00000000000000000000	4.00000000000000000000	0.00000000000000000000	4.00000000000000000000	4.00000000000000000000	4.00000000000000000000	4.00000000000000000000	4.00000000000000000000	4.00000000000000000000	4.00000000000000000000
5.00000000000000000000	0.00000000000000000000	4186.66650390625000000000	4165.64111328125000000000	4179.48730468750000000000	4172.30761718750000000000	4170.76904296875000000000	4169.74365234375000000000	4170.76904296875000000000	4156.92285156250000000000	4166.15380859375000000000	4150.25634765625000000000	4157.43603515625000000000	4164.10253906250000000000	4162.05126953125000000000	4142.56396484375000000000	0.00000000000000000000	10250.00000000000000000000	10229.00000000000000000000	0.00000000000000000000	0.00000000000000000000	0.00000000000000000000	851.00000000000000000000	618.00000000000000000000	4.00000000000000000000	4.00000000000000000000	4.00000000000000000000	4.00000000000000000000	4.00000000000000000000	0.00000000000000000000	4.00000000000000000000	4.00000000000000000000	0.00000000000000000000	4.00000000000000000000	4.00000000000000000000	4.00000000000000000000	4.00000000000000000000	4.00000000000000000000	4.00000000000000000000	4.00000000000000000000
6.00000000000000000000	0.00000000000000000000	4174.87158203125000000000	4172.82031250000000000000	4171.28173828125000000000	4181.02539062500000000000	4183.07666015625000000000	4159.48730468750000000000	4163.58984375000000000000	4162.56396484375000000000	4167.69238281250000000000	4153.33300781250000000000	4161.02539062500000000000	4160.00000000000000000000	4168.20507812500000000000	4135.89746093750000000000	515.00000000000000000000	10250.00000000000000000000	10229.00000000000000000000	0.00000000000000000000	0.00000000000000000000	0.00000000000000000000	851.00000000000000000000	625.00000000000000000000	4.00000000000000000000	4.00000000000000000000	4.00000000000000000000	4.00000000000000000000	4.00000000000000000000	0.00000000000000000000	4.00000000000000000000	4.00000000000000000000	0.00000000000000000000	4.00000000000000000000	4.00000000000000000000	4.00000000000000000000	4.00000000000000000000	4.00000000000000000000	4.00000000000000000000	4.00000000000000000000
7.00000000000000000000	0.00000000000000000000	4184.10253906250000000000	4174.35888671875000000000	4177.94873046875000000000	4181.02539062500000000000	4188.20507812500000000000	4169.23046875000000000000	4171.28173828125000000000	4171.28173828125000000000	4166.66650390625000000000	4164.10253906250000000000	4164.10253906250000000000	4165.12792968750000000000	4173.84619140625000000000	4134.87158203125000000000	3296.00000000000000000000	10249.00000000000000000000	10230.00000000000000000000	0.00000000000000000000	0.00000000000000000000	0.00000000000000000000	851.00000000000000000000	633.00000000000000000000	4.00000000000000000000	4.00000000000000000000	4.00000000000000000000	4.00000000000000000000	4.00000000000000000000	0.00000000000000000000	4.00000000000000000000	4.00000000000000000000	0.00000000000000000000	4.00000000000000000000	4.00000000000000000000	4.00000000000000000000	4.00000000000000000000	4.00000000000000000000	4.00000000000000000000	4.00000000000000000000
8.00000000000000000000	0.00000000000000000000	4187.17919921875000000000	4175.38427734375000000000	4180.00000000000000000000	4182.56396484375000000000	4185.12792968750000000000	4170.25634765625000000000	4174.35888671875000000000	4183.58984375000000000000	4164.61523437500000000000	4176.92285156250000000000	4175.38427734375000000000	4171.28173828125000000000	4180.51269531250000000000	4135.38427734375000000000	0.00000000000000000000	10249.00000000000000000000	10230.00000000000000000000	0.00000000000000000000	0.00000000000000000000	0.00000000000000000000	851.00000000000000000000	641.00000000000000000000	4.00000000000000000000	4.00000000000000000000	4.00000000000000000000	4.00000000000000000000	4.00000000000000000000	0.00000000000000000000	4.00000000000000000000	4.00000000000000000000	0.00000000000000000000	4.00000000000000000000	4.00000000000000000000	4.00000000000000000000	4.00000000000000000000	4.00000000000000000000	4.00000000000000000000	4.00000000000000000000
9.00000000000000000000	0.00000000000000000000	4182.56396484375000000000	4181.02539062500000000000	4177.43603515625000000000	4189.74365234375000000000	4185.12792968750000000000	4165.64111328125000000000	4169.74365234375000000000	4188.71777343750000000000	4165.12792968750000000000	4182.56396484375000000000	4184.61523437500000000000	4171.28173828125000000000	4185.64111328125000000000	4133.84619140625000000000	3536.00000000000000000000	10250.00000000000000000000	10229.00000000000000000000	0.00000000000000000000	0.00000000000000000000	0.00000000000000000000	851.00000000000000000000	650.00000000000000000000	4.00000000000000000000	4.00000000000000000000	4.00000000000000000000	4.00000000000000000000	4.00000000000000000000	0.00000000000000000000	4.00000000000000000000	4.00000000000000000000	0.00000000000000000000	4.00000000000000000000	4.00000000000000000000	4.00000000000000000000	4.00000000000000000000	4.00000000000000000000	4.00000000000000000000	4.00000000000000000000
10.00000000000000000000	0.00000000000000000000	4190.25634765625000000000	4178.97412109375000000000	4186.66650390625000000000	4184.10253906250000000000	4181.02539062500000000000	4174.87158203125000000000	4171.79492187500000000000	4177.43603515625000000000	4164.10253906250000000000	4172.30761718750000000000	4176.92285156250000000000	4168.71777343750000000000	4179.48730468750000000000	4135.89746093750000000000	3406.00000000000000000000	10250.00000000000000000000	10229.00000000000000000000	0.00000000000000000000	0.00000000000000000000	0.00000000000000000000	851.00000000000000000000	657.00000000000000000000	4.00000000000000000000	4.00000000000000000000	4.00000000000000000000	4.00000000000000000000	4.00000000000000000000	0.00000000000000000000	4.00000000000000000000	4.00000000000000000000	0.00000000000000000000	4.00000000000000000000	4.00000000000000000000	4.00000000000000000000	4.00000000000000000000	4.00000000000000000000	4.00000000000000000000	4.00000000000000000000
11.00000000000000000000	0.00000000000000000000	4182.56396484375000000000	4178.46142578125000000000	4177.94873046875000000000	4178.97412109375000000000	4178.46142578125000000000	4166.66650390625000000000	4163.07666015625000000000	4174.87158203125000000000	4163.58984375000000000000	4169.74365234375000000000	4176.41015625000000000000	4164.10253906250000000000	4181.02539062500000000000	4132.30761718750000000000	1130.00000000000000000000	10251.00000000000000000000	10227.00000000000000000000	0.00000000000000000000	0.00000000000000000000	0.00000000000000000000	851.00000000000000000000	664.00000000000000000000	4.00000000000000000000	4.00000000000000000000	4.00000000000000000000	4.00000000000000000000	4.00000000000000000000	0.00000000000000000000	4.00000000000000000000	4.00000000000000000000	0.00000000000000000000	4.00000000000000000000	4.00000000000000000000	4.00000000000000000000	4.00000000000000000000	4.00000000000000000000	4.00000000000000000000	4.00000000000000000000
12.00000000000000000000	0.00000000000000000000	4186.66650390625000000000	4180.00000000000000000000	4178.46142578125000000000	4175.89746093750000000000	4168.71777343750000000000	4168.71777343750000000000	4168.20507812500000000000	4169.74365234375000000000	4165.64111328125000000000	4164.10253906250000000000	4171.28173828125000000000	4168.20507812500000000000	4175.38427734375000000000	4132.30761718750000000000	3289.00000000000000000000	10251.00000000000000000000	10227.00000000000000000000	0.00000000000000000000	0.00000000000000000000	0.00000000000000000000	851.00000000000000000000	672.00000000000000000000	4.00000000000000000000	4.00000000000000000000	4.00000000000000000000	4.00000000000000000000	4.00000000000000000000	0.00000000000000000000	4.00000000000000000000	4.00000000000000000000	0.00000000000000000000	4.00000000000000000000	4.00000000000000000000	4.00000000000000000000	4.00000000000000000000	4.00000000000000000000	4.00000000000000000000	4.00000000000000000000
13.00000000000000000000	0.00000000000000000000	4186.66650390625000000000	4187.17919921875000000000	4182.56396484375000000000	4178.46142578125000000000	4173.84619140625000000000	4167.69238281250000000000	4171.28173828125000000000	4170.25634765625000000000	4165.12792968750000000000	4164.61523437500000000000	4170.25634765625000000000	4171.79492187500000000000	4173.33300781250000000000	4132.30761718750000000000	1534.00000000000000000000	10249.00000000000000000000	10227.00000000000000000000	0.00000000000000000000	0.00000000000000000000	0.00000000000000000000	851.00000000000000000000	679.00000000000000000000	4.00000000000000000000	4.00000000000000000000	4.00000000000000000000	4.00000000000000000000	4.00000000000000000000	0.00000000000000000000	4.00000000000000000000	4.00000000000000000000	0.00000000000000000000	4.00000000000000000000	4.00000000000000000000	4.00000000000000000000	4.00000000000000000000	4.00000000000000000000	4.00000000000000000000	4.00000000000000000000
14.00000000000000000000	0.00000000000000000000	4177.94873046875000000000	4188.71777343750000000000	4181.02539062500000000000	4182.05126953125000000000	4182.05126953125000000000	4163.07666015625000000000	4165.64111328125000000000	4177.43603515625000000000	4164.61523437500000000000	4176.41015625000000000000	4177.43603515625000000000	4174.35888671875000000000	4181.02539062500000000000	4131.79492187500000000000	3406.00000000000000000000	10249.00000000000000000000	10227.00000000000000000000	0.00000000000000000000	0.00000000000000000000	0.00000000000000000000	851.00000000000000000000	686.00000000000000000000	4.00000000000000000000	4.00000000000000000000	4.00000000000000000000	4.00000000000000000000	4.00000000000000000000	0.00000000000000000000	4.00000000000000000000	4.00000000000000000000	0.00000000000000000000	4.00000000000000000000	4.00000000000000000000	4.00000000000000000000	4.00000000000000000000	4.00000000000000000000	4.00000000000000000000	4.00000000000000000000
15.00000000000000000000	0.00000000000000000000	4186.66650390625000000000	4186.15380859375000000000	4188.20507812500000000000	4176.92285156250000000000	4170.76904296875000000000	4172.82031250000000000000	4171.79492187500000000000	4170.25634765625000000000	4166.66650390625000000000	4171.28173828125000000000	4175.38427734375000000000	4177.43603515625000000000	4179.48730468750000000000	4132.30761718750000000000	1130.00000000000000000000	10249.00000000000000000000	10227.00000000000000000000	0.00000000000000000000	0.00000000000000000000	0.00000000000000000000	851.00000000000000000000	695.00000000000000000000	4.00000000000000000000	4.00000000000000000000	4.00000000000000000000	4.00000000000000000000	4.00000000000000000000	0.00000000000000000000	4.00000000000000000000	4.00000000000000000000	0.00000000000000000000	4.00000000000000000000	4.00000000000000000000	4.00000000000000000000	4.00000000000000000000	4.00000000000000000000	4.00000000000000000000	4.00000000000000000000
16.00000000000000000000	0.00000000000000000000	4183.58984375000000000000	4195.38427734375000000000	4178.97412109375000000000	4180.51269531250000000000	4175.38427734375000000000	4165.64111328125000000000	4166.66650390625000000000	4172.30761718750000000000	4165.12792968750000000000	4174.35888671875000000000	4180.51269531250000000000	4173.84619140625000000000	4185.12792968750000000000	4128.20507812500000000000	0.00000000000000000000	10249.00000000000000000000	10227.00000000000000000000	0.00000000000000000000	0.00000000000000000000	0.00000000000000000000	851.00000000000000000000	703.00000000000000000000	4.00000000000000000000	4.00000000000000000000	4.00000000000000000000	4.00000000000000000000	4.00000000000000000000	0.00000000000000000000	4.00000000000000000000	4.00000000000000000000	0.00000000000000000000	4.00000000000000000000	4.00000000000000000000	4.00000000000000000000	4.00000000000000000000	4.00000000000000000000	4.00000000000000000000	4.00000000000000000000
17.00000000000000000000	0.00000000000000000000	4183.58984375000000000000	4192.30761718750000000000	4180.51269531250000000000	4181.53857421875000000000	4183.07666015625000000000	4166.66650390625000000000	4171.79492187500000000000	4176.41015625000000000000	4164.61523437500000000000	4180.00000000000000000000	4181.53857421875000000000	4175.89746093750000000000	4185.64111328125000000000	4130.76904296875000000000	0.00000000000000000000	10247.00000000000000000000	10227.00000000000000000000	0.00000000000000000000	0.00000000000000000000	0.00000000000000000000	851.00000000000000000000	712.00000000000000000000	4.00000000000000000000	4.00000000000000000000	4.00000000000000000000	4.00000000000000000000	4.00000000000000000000	0.00000000000000000000	4.00000000000000000000	4.00000000000000000000	0.00000000000000000000	4.00000000000000000000	4.00000000000000000000	4.00000000000000000000	4.00000000000000000000	4.00000000000000000000	4.00000000000000000000	4.00000000000000000000
18.00000000000000000000	0.00000000000000000000	4181.02539062500000000000	4187.17919921875000000000	4183.58984375000000000000	4178.97412109375000000000	4184.10253906250000000000	4169.74365234375000000000	4171.79492187500000000000	4172.30761718750000000000	4167.17919921875000000000	4178.46142578125000000000	4177.94873046875000000000	4172.82031250000000000000	4183.07666015625000000000	4130.25634765625000000000	0.00000000000000000000	10247.00000000000000000000	10227.00000000000000000000	0.00000000000000000000	0.00000000000000000000	0.00000000000000000000	851.00000000000000000000	720.00000000000000000000	4.00000000000000000000	4.00000000000000000000	4.00000000000000000000	4.00000000000000000000	4.00000000000000000000	0.00000000000000000000	4.00000000000000000000	4.00000000000000000000	0.00000000000000000000	4.00000000000000000000	4.00000000000000000000	4.00000000000000000000	4.00000000000000000000	4.00000000000000000000	4.00000000000000000000	4.00000000000000000000
19.00000000000000000000	0.00000000000000000000	4170.25634765625000000000	4188.20507812500000000000	4173.33300781250000000000	4174.87158203125000000000	4184.10253906250000000000	4164.61523437500000000000	4162.05126953125000000000	4165.64111328125000000000	4164.61523437500000000000	4175.89746093750000000000	4175.38427734375000000000	4165.12792968750000000000	4182.05126953125000000000	4123.07666015625000000000	0.00000000000000000000	10248.00000000000000000000	10226.00000000000000000000	0.00000000000000000000	0.00000000000000000000	0.00000000000000000000	851.00000000000000000000	728.00000000000000000000	4.00000000000000000000	4.00000000000000000000	4.00000000000000000000	4.00000000000000000000	4.00000000000000000000	0.00000000000000000000	4.00000000000000000000	4.00000000000000000000	0.00000000000000000000	4.00000000000000000000	4.00000000000000000000	4.00000000000000000000	4.00000000000000000000	4.00000000000000000000	4.00000000000000000000	4.00000000000000000000
20.00000000000000000000	0.00000000000000000000	4175.89746093750000000000	4180.00000000000000000000	4176.92285156250000000000	4167.69238281250000000000	4175.38427734375000000000	4172.30761718750000000000	4169.23046875000000000000	4158.46142578125000000000	4162.56396484375000000000	4165.12792968750000000000	4164.61523437500000000000	4170.25634765625000000000	4162.56396484375000000000	4124.10253906250000000000	0.00000000000000000000	10248.00000000000000000000	10226.00000000000000000000	0.00000000000000000000	0.00000000000000000000	0.00000000000000000000	851.00000000000000000000	737.00000000000000000000	4.00000000000000000000	4.00000000000000000000	4.00000000000000000000	4.00000000000000000000	4.00000000000000000000	0.00000000000000000000	4.00000000000000000000	4.00000000000000000000	0.00000000000000000000	4.00000000000000000000	4.00000000000000000000	4.00000000000000000000	4.00000000000000000000	4.00000000000000000000	4.00000000000000000000	4.00000000000000000000
21.00000000000000000000	0.00000000000000000000	4166.66650390625000000000	4178.46142578125000000000	4170.76904296875000000000	4171.79492187500000000000	4173.84619140625000000000	4166.66650390625000000000	4164.61523437500000000000	4163.58984375000000000000	4164.10253906250000000000	4166.66650390625000000000	4165.64111328125000000000	4167.17919921875000000000	4170.25634765625000000000	4124.61523437500000000000	0.00000000000000000000	10248.00000000000000000000	10226.00000000000000000000	0.00000000000000000000	0.00000000000000000000	0.00000000000000000000	851.00000000000000000000	745.00000000000000000000	4.00000000000000000000	4.00000000000000000000	4.00000000000000000000	4.00000000000000000000	4.00000000000000000000	0.00000000000000000000	4.00000000000000000000	4.00000000000000000000	0.00000000000000000000	4.00000000000000000000	4.00000000000000000000	4.00000000000000000000	4.00000000000000000000	4.00000000000000000000	4.00000000000000000000	4.00000000000000000000
22.00000000000000000000	0.00000000000000000000	4162.56396484375000000000	4174.87158203125000000000	4168.71777343750000000000	4166.66650390625000000000	4168.71777343750000000000	4169.23046875000000000000	4166.66650390625000000000	4160.00000000000000000000	4165.12792968750000000000	4160.51269531250000000000	4162.56396484375000000000	4160.51269531250000000000	4195.89746093750000000000	4122.05126953125000000000	0.00000000000000000000	10248.00000000000000000000	10226.00000000000000000000	0.00000000000000000000	0.00000000000000000000	0.00000000000000000000	851.00000000000000000000	752.00000000000000000000	4.00000000000000000000	4.00000000000000000000	4.00000000000000000000	4.00000000000000000000	4.00000000000000000000	0.00000000000000000000	4.00000000000000000000	4.00000000000000000000	0.00000000000000000000	4.00000000000000000000	4.00000000000000000000	4.00000000000000000000	4.00000000000000000000	4.00000000000000000000	4.00000000000000000000	4.00000000000000000000
23.00000000000000000000	0.00000000000000000000	4168.20507812500000000000	4166.15380859375000000000	4168.71777343750000000000	4156.41015625000000000000	4163.07666015625000000000	4172.30761718750000000000	4172.82031250000000000000	4148.20507812500000000000	4167.17919921875000000000	4150.76904296875000000000	4151.28173828125000000000	4158.46142578125000000000	4189.23046875000000000000	4116.41015625000000000000	0.00000000000000000000	10248.00000000000000000000	10228.00000000000000000000	0.00000000000000000000	0.00000000000000000000	0.00000000000000000000	851.00000000000000000000	760.00000000000000000000	4.00000000000000000000	4.00000000000000000000	4.00000000000000000000	4.00000000000000000000	4.00000000000000000000	0.00000000000000000000	4.00000000000000000000	4.00000000000000000000	0.00000000000000000000	4.00000000000000000000	4.00000000000000000000	4.00000000000000000000	4.00000000000000000000	4.00000000000000000000	4.00000000000000000000	4.00000000000000000000
24.00000000000000000000	0.00000000000000000000	4164.61523437500000000000	4162.05126953125000000000	4162.56396484375000000000	4162.56396484375000000000	4166.66650390625000000000	4164.10253906250000000000	4165.12792968750000000000	4155.38427734375000000000	4167.69238281250000000000	4157.43603515625000000000	4154.35888671875000000000	4155.38427734375000000000	4169.74365234375000000000	4114.87158203125000000000	0.00000000000000000000	10248.00000000000000000000	10228.00000000000000000000	0.00000000000000000000	0.00000000000000000000	0.00000000000000000000	851.00000000000000000000	767.00000000000000000000	4.00000000000000000000	4.00000000000000000000	4.00000000000000000000	4.00000000000000000000	4.00000000000000000000	0.00000000000000000000	4.00000000000000000000	4.00000000000000000000	0.00000000000000000000	4.00000000000000000000	4.00000000000000000000	4.00000000000000000000	4.00000000000000000000	4.00000000000000000000	4.00000000000000000000	4.00000000000000000000
25.00000000000000000000	0.00000000000000000000	4168.71777343750000000000	4158.46142578125000000000	4172.82031250000000000000	4164.10253906250000000000	4165.12792968750000000000	4170.76904296875000000000	4168.71777343750000000000	4160.00000000000000000000	4164.10253906250000000000	4153.33300781250000000000	4155.89746093750000000000	4158.46142578125000000000	4165.64111328125000000000	4121.53857421875000000000	0.00000000000000000000	10249.00000000000000000000	10230.00000000000000000000	0.00000000000000000000	0.00000000000000000000	0.00000000000000000000	851.00000000000000000000	774.00000000000000000000	4.00000000000000000000	4.00000000000000000000	4.00000000000000000000	4.00000000000000000000	4.00000000000000000000	0.00000000000000000000	4.00000000000000000000	4.00000000000000000000	0.00000000000000000000	4.00000000000000000000	4.00000000000000000000	4.00000000000000000000	4.00000000000000000000	4.00000000000000000000	4.00000000000000000000	4.00000000000000000000
26.00000000000000000000	0.00000000000000000000	4163.58984375000000000000	4168.20507812500000000000	4172.30761718750000000000	4168.71777343750000000000	4175.89746093750000000000	4165.12792968750000000000	4165.12792968750000000000	4160.51269531250000000000	4163.58984375000000000000	4156.41015625000000000000	4159.48730468750000000000	4160.51269531250000000000	4181.53857421875000000000	4122.05126953125000000000	0.00000000000000000000	10249.00000000000000000000	10230.00000000000000000000	0.00000000000000000000	0.00000000000000000000	0.00000000000000000000	851.00000000000000000000	782.00000000000000000000	4.00000000000000000000	4.00000000000000000000	4.00000000000000000000	4.00000000000000000000	4.00000000000000000000	0.00000000000000000000	4.00000000000000000000	4.00000000000000000000	0.00000000000000000000	4.00000000000000000000	4.00000000000000000000	4.00000000000000000000	4.00000000000000000000	4.00000000000000000000	4.00000000000000000000	4.00000000000000000000
27.00000000000000000000	0.00000000000000000000	4170.25634765625000000000	4171.28173828125000000000	4172.30761718750000000000	4169.74365234375000000000	4178.97412109375000000000	4166.15380859375000000000	4168.71777343750000000000	4158.46142578125000000000	4171.79492187500000000000	4161.02539062500000000000	4161.02539062500000000000	4165.64111328125000000000	4178.46142578125000000000	4122.56396484375000000000	0.00000000000000000000	10249.00000000000000000000	10231.00000000000000000000	0.00000000000000000000	0.00000000000000000000	0.00000000000000000000	851.00000000000000000000	789.00000000000000000000	4.00000000000000000000	4.00000000000000000000	4.00000000000000000000	4.00000000000000000000	4.00000000000000000000	0.00000000000000000000	4.00000000000000000000	4.00000000000000000000	0.00000000000000000000	4.00000000000000000000	4.00000000000000000000	4.00000000000000000000	4.00000000000000000000	4.00000000000000000000	4.00000000000000000000	4.00000000000000000000
28.00000000000000000000	0.00000000000000000000	4178.46142578125000000000	4163.58984375000000000000	4174.35888671875000000000	4164.10253906250000000000	4167.69238281250000000000	4170.25634765625000000000	4172.82031250000000000000	4161.53857421875000000000	4171.28173828125000000000	4156.92285156250000000000	4157.94873046875000000000	4167.17919921875000000000	4168.20507812500000000000	4122.05126953125000000000	0.00000000000000000000	10249.00000000000000000000	10231.00000000000000000000	0.00000000000000000000	0.00000000000000000000	0.00000000000000000000	851.00000000000000000000	796.00000000000000000000	4.00000000000000000000	4.00000000000000000000	4.00000000000000000000	4.00000000000000000000	4.00000000000000000000	0.00000000000000000000	4.00000000000000000000	4.00000000000000000000	0.00000000000000000000	4.00000000000000000000	4.00000000000000000000	4.00000000000000000000	4.00000000000000000000	4.00000000000000000000	4.00000000000000000000	4.00000000000000000000
29.00000000000000000000	0.00000000000000000000	4162.56396484375000000000	4163.58984375000000000000	4161.53857421875000000000	4162.56396484375000000000	4169.23046875000000000000	4162.56396484375000000000	4164.10253906250000000000	4171.28173828125000000000	4163.58984375000000000000	4156.92285156250000000000	4159.48730468750000000000	4161.53857421875000000000	4170.76904296875000000000	4116.41015625000000000000	0.00000000000000000000	10250.00000000000000000000	10231.00000000000000000000	0.00000000000000000000	0.00000000000000000000	0.00000000000000000000	851.00000000000000000000	804.00000000000000000000	4.00000000000000000000	4.00000000000000000000	4.00000000000000000000	4.00000000000000000000	4.00000000000000000000	0.00000000000000000000	4.00000000000000000000	4.00000000000000000000	0.00000000000000000000	4.00000000000000000000	4.00000000000000000000	4.00000000000000000000	4.00000000000000000000	4.00000000000000000000	4.00000000000000000000	4.00000000000000000000
30.00000000000000000000	0.00000000000000000000	4162.05126953125000000000	4156.92285156250000000000	4165.64111328125000000000	4151.28173828125000000000	4165.12792968750000000000	4171.79492187500000000000	4172.30761718750000000000	4162.05126953125000000000	4164.10253906250000000000	4146.15380859375000000000	4152.30761718750000000000	4162.05126953125000000000	4159.48730468750000000000	4115.89746093750000000000	0.00000000000000000000	10250.00000000000000000000	10231.00000000000000000000	0.00000000000000000000	0.00000000000000000000	0.00000000000000000000	851.00000000000000000000	812.00000000000000000000	4.00000000000000000000	4.00000000000000000000	4.00000000000000000000	4.00000000000000000000	4.00000000000000000000	0.00000000000000000000	4.00000000000000000000	4.00000000000000000000	0.00000000000000000000	4.00000000000000000000	4.00000000000000000000	4.00000000000000000000	4.00000000000000000000	4.00000000000000000000	4.00000000000000000000	4.00000000000000000000
31.00000000000000000000	0.00000000000000000000	4155.89746093750000000000	4149.74365234375000000000	4160.51269531250000000000	4143.07666015625000000000	4165.64111328125000000000	4167.17919921875000000000	4168.71777343750000000000	4162.56396484375000000000	4166.15380859375000000000	4144.10253906250000000000	4149.23046875000000000000	4155.89746093750000000000	4154.35888671875000000000	4110.76904296875000000000	0.00000000000000000000	10250.00000000000000000000	10231.00000000000000000000	0.00000000000000000000	0.00000000000000000000	0.00000000000000000000	851.00000000000000000000	820.00000000000000000000	4.00000000000000000000	4.00000000000000000000	4.00000000000000000000	4.00000000000000000000	4.00000000000000000000	0.00000000000000000000	4.00000000000000000000	4.00000000000000000000	0.00000000000000000000	4.00000000000000000000	4.00000000000000000000	4.00000000000000000000	4.00000000000000000000	4.00000000000000000000	4.00000000000000000000	4.00000000000000000000
32.00000000000000000000	0.00000000000000000000	4147.17919921875000000000	4145.64111328125000000000	4152.30761718750000000000	4136.41015625000000000000	4165.64111328125000000000	4164.61523437500000000000	4167.17919921875000000000	4167.69238281250000000000	4170.25634765625000000000	4145.12792968750000000000	4141.02539062500000000000	4149.23046875000000000000	4146.15380859375000000000	4106.66650390625000000000	0.00000000000000000000	10250.00000000000000000000	10231.00000000000000000000	0.00000000000000000000	0.00000000000000000000	0.00000000000000000000	851.00000000000000000000	828.00000000000000000000	4.00000000000000000000	4.00000000000000000000	4.00000000000000000000	4.00000000000000000000	4.00000000000000000000	0.00000000000000000000	4.00000000000000000000	4.00000000000000000000	0.00000000000000000000	4.00000000000000000000	4.00000000000000000000	4.00000000000000000000	4.00000000000000000000	4.00000000000000000000	4.00000000000000000000	4.00000000000000000000
33.00000000000000000000	0.00000000000000000000	4151.28173828125000000000	4143.07666015625000000000	4156.41015625000000000000	4125.12792968750000000000	4156.92285156250000000000	4171.28173828125000000000	4174.35888671875000000000	4159.48730468750000000000	4172.82031250000000000000	4135.38427734375000000000	4131.79492187500000000000	4150.76904296875000000000	4135.89746093750000000000	4108.71777343750000000000	0.00000000000000000000	10249.00000000000000000000	10234.00000000000000000000	0.00000000000000000000	0.00000000000000000000	0.00000000000000000000	851.00000000000000000000	837.00000000000000000000	4.00000000000000000000	4.00000000000000000000	4.00000000000000000000	4.00000000000000000000	4.00000000000000000000	0.00000000000000000000	4.00000000000000000000	4.00000000000000000000	0.00000000000000000000	4.00000000000000000000	4.00000000000000000000	4.00000000000000000000	4.00000000000000000000	4.00000000000000000000	4.00000000000000000000	4.00000000000000000000
34.00000000000000000000	0.00000000000000000000	4143.07666015625000000000	4148.20507812500000000000	4148.71777343750000000000	4125.64111328125000000000	4165.12792968750000000000	4163.07666015625000000000	4163.58984375000000000000	4159.48730468750000000000	4166.66650390625000000000	4140.51269531250000000000	4141.02539062500000000000	4150.25634765625000000000	4145.64111328125000000000	4110.25634765625000000000	0.00000000000000000000	10249.00000000000000000000	10234.00000000000000000000	0.00000000000000000000	0.00000000000000000000	0.00000000000000000000	851.00000000000000000000	845.00000000000000000000	4.00000000000000000000	4.00000000000000000000	4.00000000000000000000	4.00000000000000000000	4.00000000000000000000	0.00000000000000000000	4.00000000000000000000	4.00000000000000000000	0.00000000000000000000	4.00000000000000000000	4.00000000000000000000	4.00000000000000000000	4.00000000000000000000	4.00000000000000000000	4.00000000000000000000	4.00000000000000000000
35.00000000000000000000	0.00000000000000000000	4150.25634765625000000000	4151.28173828125000000000	4153.84619140625000000000	4127.17919921875000000000	4169.23046875000000000000	4172.30761718750000000000	4169.23046875000000000000	4159.48730468750000000000	4163.07666015625000000000	4147.17919921875000000000	4143.58984375000000000000	4156.92285156250000000000	4148.71777343750000000000	4115.38427734375000000000	0.00000000000000000000	10245.00000000000000000000	10232.00000000000000000000	0.00000000000000000000	0.00000000000000000000	0.00000000000000000000	851.00000000000000000000	853.00000000000000000000	4.00000000000000000000	4.00000000000000000000	4.00000000000000000000	4.00000000000000000000	4.00000000000000000000	0.00000000000000000000	4.00000000000000000000	4.00000000000000000000	0.00000000000000000000	4.00000000000000000000	4.00000000000000000000	4.00000000000000000000	4.00000000000000000000	4.00000000000000000000	4.00000000000000000000	4.00000000000000000000
36.00000000000000000000	0.00000000000000000000	4155.89746093750000000000	4160.51269531250000000000	4155.38427734375000000000	4132.30761718750000000000	4168.71777343750000000000	4170.25634765625000000000	4172.30761718750000000000	4169.23046875000000000000	4164.61523437500000000000	4157.43603515625000000000	4152.82031250000000000000	4161.02539062500000000000	4155.89746093750000000000	4117.94873046875000000000	0.00000000000000000000	10245.00000000000000000000	10232.00000000000000000000	0.00000000000000000000	0.00000000000000000000	0.00000000000000000000	851.00000000000000000000	862.00000000000000000000	4.00000000000000000000	4.00000000000000000000	4.00000000000000000000	4.00000000000000000000	4.00000000000000000000	0.00000000000000000000	4.00000000000000000000	4.00000000000000000000	0.00000000000000000000	4.00000000000000000000	4.00000000000000000000	4.00000000000000000000	4.00000000000000000000	4.00000000000000000000	4.00000000000000000000	4.00000000000000000000
37.00000000000000000000	0.00000000000000000000	4160.51269531250000000000	4165.64111328125000000000	4156.41015625000000000000	4141.02539062500000000000	4166.66650390625000000000	4166.15380859375000000000	4170.25634765625000000000	4177.43603515625000000000	4165.64111328125000000000	4166.15380859375000000000	4169.23046875000000000000	4163.07666015625000000000	4171.79492187500000000000	4122.56396484375000000000	0.00000000000000000000	10244.00000000000000000000	10233.00000000000000000000	0.00000000000000000000	0.00000000000000000000	0.00000000000000000000	851.00000000000000000000	870.00000000000000000000	4.00000000000000000000	4.00000000000000000000	4.00000000000000000000	4.00000000000000000000	4.00000000000000000000	0.00000000000000000000	4.00000000000000000000	4.00000000000000000000	0.00000000000000000000	4.00000000000000000000	4.00000000000000000000	4.00000000000000000000	4.00000000000000000000	4.00000000000000000000	4.00000000000000000000	4.00000000000000000000
38.00000000000000000000	0.00000000000000000000	4171.28173828125000000000	4164.61523437500000000000	4165.12792968750000000000	4147.17919921875000000000	4169.74365234375000000000	4173.84619140625000000000	4175.89746093750000000000	4174.35888671875000000000	4166.15380859375000000000	4165.64111328125000000000	4169.74365234375000000000	4165.12792968750000000000	4174.87158203125000000000	4126.66650390625000000000	0.00000000000000000000	10244.00000000000000000000	10233.00000000000000000000	0.00000000000000000000	0.00000000000000000000	0.00000000000000000000	851.00000000000000000000	878.00000000000000000000	4.00000000000000000000	4.00000000000000000000	4.00000000000000000000	4.00000000000000000000	4.00000000000000000000	0.00000000000000000000	4.00000000000000000000	4.00000000000000000000	0.00000000000000000000	4.00000000000000000000	4.00000000000000000000	4.00000000000000000000	4.00000000000000000000	4.00000000000000000000	4.00000000000000000000	4.00000000000000000000
39.00000000000000000000	0.00000000000000000000	4162.05126953125000000000	4171.28173828125000000000	4155.89746093750000000000	4153.33300781250000000000	4180.00000000000000000000	4166.15380859375000000000	4168.20507812500000000000	4180.51269531250000000000	4165.64111328125000000000	4170.25634765625000000000	4168.71777343750000000000	4164.10253906250000000000	4175.38427734375000000000	4124.61523437500000000000	0.00000000000000000000	10243.00000000000000000000	10237.00000000000000000000	0.00000000000000000000	0.00000000000000000000	0.00000000000000000000	851.00000000000000000000	887.00000000000000000000	4.00000000000000000000	4.00000000000000000000	4.00000000000000000000	4.00000000000000000000	4.00000000000000000000	0.00000000000000000000	4.00000000000000000000	4.00000000000000000000	0.00000000000000000000	4.00000000000000000000	4.00000000000000000000	4.00000000000000000000	4.00000000000000000000	4.00000000000000000000	4.00000000000000000000	4.00000000000000000000
40.00000000000000000000	0.00000000000000000000	4166.15380859375000000000	4167.69238281250000000000	4161.53857421875000000000	4149.74365234375000000000	4162.05126953125000000000	4169.23046875000000000000	4173.84619140625000000000	4181.53857421875000000000	4166.66650390625000000000	4163.07666015625000000000	4166.66650390625000000000	4170.25634765625000000000	4172.30761718750000000000	4131.28173828125000000000	0.00000000000000000000	10243.00000000000000000000	10237.00000000000000000000	0.00000000000000000000	0.00000000000000000000	0.00000000000000000000	851.00000000000000000000	895.00000000000000000000	4.00000000000000000000	4.00000000000000000000	4.00000000000000000000	4.00000000000000000000	4.00000000000000000000	0.00000000000000000000	4.00000000000000000000	4.00000000000000000000	0.00000000000000000000	4.00000000000000000000	4.00000000000000000000	4.00000000000000000000	4.00000000000000000000	4.00000000000000000000	4.00000000000000000000	4.00000000000000000000
41.00000000000000000000	0.00000000000000000000	4166.66650390625000000000	4166.66650390625000000000	4164.61523437500000000000	4151.79492187500000000000	4160.51269531250000000000	4166.66650390625000000000	4171.79492187500000000000	4186.15380859375000000000	4166.15380859375000000000	4165.64111328125000000000	4169.74365234375000000000	4168.71777343750000000000	4174.35888671875000000000	4132.30761718750000000000	0.00000000000000000000	10239.00000000000000000000	10239.00000000000000000000	0.00000000000000000000	0.00000000000000000000	0.00000000000000000000	851.00000000000000000000	904.00000000000000000000	4.00000000000000000000	4.00000000000000000000	4.00000000000000000000	4.00000000000000000000	4.00000000000000000000	0.00000000000000000000	4.00000000000000000000	4.00000000000000000000	0.00000000000000000000	4.00000000000000000000	4.00000000000000000000	4.00000000000000000000	4.00000000000000000000	4.00000000000000000000	4.00000000000000000000	4.00000000000000000000
42.00000000000000000000	0.00000000000000000000	4158.97412109375000000000	4173.84619140625000000000	4155.38427734375000000000	4154.87158203125000000000	4183.07666015625000000000	4164.61523437500000000000	4167.17919921875000000000	4195.38427734375000000000	4165.12792968750000000000	4177.43603515625000000000	4174.87158203125000000000	4163.58984375000000000000	4177.43603515625000000000	4128.20507812500000000000	0.00000000000000000000	10239.00000000000000000000	10239.00000000000000000000	0.00000000000000000000	0.00000000000000000000	0.00000000000000000000	851.00000000000000000000	911.00000000000000000000	4.00000000000000000000	4.00000000000000000000	4.00000000000000000000	4.00000000000000000000	4.00000000000000000000	0.00000000000000000000	4.00000000000000000000	4.00000000000000000000	0.00000000000000000000	4.00000000000000000000	4.00000000000000000000	4.00000000000000000000	4.00000000000000000000	4.00000000000000000000	4.00000000000000000000	4.00000000000000000000
43.00000000000000000000	0.00000000000000000000	4164.61523437500000000000	4174.87158203125000000000	4159.48730468750000000000	4152.30761718750000000000	4180.51269531250000000000	4175.89746093750000000000	4177.43603515625000000000	4192.82031250000000000000	4167.17919921875000000000	4173.84619140625000000000	4168.20507812500000000000	4166.66650390625000000000	4174.87158203125000000000	4131.79492187500000000000	0.00000000000000000000	10236.00000000000000000000	10235.00000000000000000000	0.00000000000000000000	0.00000000000000000000	0.00000000000000000000	851.00000000000000000000	918.00000000000000000000	4.00000000000000000000	4.00000000000000000000	4.00000000000000000000	4.00000000000000000000	4.00000000000000000000	0.00000000000000000000	4.00000000000000000000	4.00000000000000000000	0.00000000000000000000	4.00000000000000000000	4.00000000000000000000	4.00000000000000000000	4.00000000000000000000	4.00000000000000000000	4.00000000000000000000	4.00000000000000000000
44.00000000000000000000	0.00000000000000000000	4157.94873046875000000000	4176.92285156250000000000	4153.84619140625000000000	4159.48730468750000000000	4173.33300781250000000000	4167.17919921875000000000	4172.30761718750000000000	4195.38427734375000000000	4166.66650390625000000000	4176.41015625000000000000	4174.87158203125000000000	4165.64111328125000000000	4183.07666015625000000000	4132.30761718750000000000	0.00000000000000000000	10236.00000000000000000000	10235.00000000000000000000	0.00000000000000000000	0.00000000000000000000	0.00000000000000000000	851.00000000000000000000	926.00000000000000000000	4.00000000000000000000	4.00000000000000000000	4.00000000000000000000	4.00000000000000000000	4.00000000000000000000	0.00000000000000000000	4.00000000000000000000	4.00000000000000000000	0.00000000000000000000	4.00000000000000000000	4.00000000000000000000	4.00000000000000000000	4.00000000000000000000	4.00000000000000000000	4.00000000000000000000	4.00000000000000000000
45.00000000000000000000	0.00000000000000000000	4162.56396484375000000000	4170.76904296875000000000	4156.92285156250000000000	4155.38427734375000000000	4171.28173828125000000000	4167.69238281250000000000	4173.33300781250000000000	4188.71777343750000000000	4166.15380859375000000000	4172.82031250000000000000	4176.41015625000000000000	4165.12792968750000000000	4177.43603515625000000000	4130.76904296875000000000	0.00000000000000000000	10237.00000000000000000000	10237.00000000000000000000	0.00000000000000000000	0.00000000000000000000	0.00000000000000000000	851.00000000000000000000	933.00000000000000000000	4.00000000000000000000	4.00000000000000000000	4.00000000000000000000	4.00000000000000000000	4.00000000000000000000	0.00000000000000000000	4.00000000000000000000	4.00000000000000000000	0.00000000000000000000	4.00000000000000000000	4.00000000000000000000	4.00000000000000000000	4.00000000000000000000	4.00000000000000000000	4.00000000000000000000	4.00000000000000000000
46.00000000000000000000	0.00000000000000000000	4165.64111328125000000000	4167.17919921875000000000	4157.94873046875000000000	4151.79492187500000000000	4167.69238281250000000000	4168.71777343750000000000	4171.28173828125000000000	4178.97412109375000000000	4166.15380859375000000000	4166.66650390625000000000	4165.64111328125000000000	4159.48730468750000000000	4168.20507812500000000000	4128.20507812500000000000	0.00000000000000000000	10237.00000000000000000000	10237.00000000000000000000	0.00000000000000000000	0.00000000000000000000	0.00000000000000000000	851.00000000000000000000	940.00000000000000000000	4.00000000000000000000	4.00000000000000000000	4.00000000000000000000	4.00000000000000000000	4.00000000000000000000	0.00000000000000000000	4.00000000000000000000	4.00000000000000000000	0.00000000000000000000	4.00000000000000000000	4.00000000000000000000	4.00000000000000000000	4.00000000000000000000	4.00000000000000000000	4.00000000000000000000	4.00000000000000000000
47.00000000000000000000	0.00000000000000000000	4161.53857421875000000000	4167.17919921875000000000	4150.76904296875000000000	4158.46142578125000000000	4165.12792968750000000000	4164.61523437500000000000	4165.64111328125000000000	4181.02539062500000000000	4166.15380859375000000000	4171.79492187500000000000	4169.74365234375000000000	4161.02539062500000000000	4174.87158203125000000000	4130.25634765625000000000	0.00000000000000000000	10246.00000000000000000000	10220.00000000000000000000	0.00000000000000000000	0.00000000000000000000	0.00000000000000000000	851.00000000000000000000	948.00000000000000000000	4.00000000000000000000	4.00000000000000000000	4.00000000000000000000	4.00000000000000000000	4.00000000000000000000	0.00000000000000000000	4.00000000000000000000	4.00000000000000000000	0.00000000000000000000	4.00000000000000000000	4.00000000000000000000	4.00000000000000000000	4.00000000000000000000	4.00000000000000000000	4.00000000000000000000	4.00000000000000000000
48.00000000000000000000	0.00000000000000000000	4169.74365234375000000000	4161.53857421875000000000	4156.92285156250000000000	4155.38427734375000000000	4160.00000000000000000000	4170.25634765625000000000	4172.30761718750000000000	4175.38427734375000000000	4167.69238281250000000000	4165.64111328125000000000	4168.20507812500000000000	4170.76904296875000000000	4173.84619140625000000000	4136.92285156250000000000	0.00000000000000000000	10246.00000000000000000000	10220.00000000000000000000	0.00000000000000000000	0.00000000000000000000	0.00000000000000000000	851.00000000000000000000	955.00000000000000000000	4.00000000000000000000	4.00000000000000000000	4.00000000000000000000	4.00000000000000000000	4.00000000000000000000	0.00000000000000000000	4.00000000000000000000	4.00000000000000000000	0.00000000000000000000	4.00000000000000000000	4.00000000000000000000	4.00000000000000000000	4.00000000000000000000	4.00000000000000000000	4.00000000000000000000	4.00000000000000000000
49.00000000000000000000	0.00000000000000000000	4162.56396484375000000000	4168.71777343750000000000	4151.79492187500000000000	4154.35888671875000000000	4157.43603515625000000000	4161.53857421875000000000	4166.15380859375000000000	4173.33300781250000000000	4166.15380859375000000000	4160.00000000000000000000	4163.07666015625000000000	4165.64111328125000000000	4177.43603515625000000000	4136.92285156250000000000	0.00000000000000000000	10255.00000000000000000000	10213.00000000000000000000	0.00000000000000000000	0.00000000000000000000	0.00000000000000000000	851.00000000000000000000	962.00000000000000000000	4.00000000000000000000	4.00000000000000000000	4.00000000000000000000	4.00000000000000000000	4.00000000000000000000	0.00000000000000000000	4.00000000000000000000	4.00000000000000000000	0.00000000000000000000	4.00000000000000000000	4.00000000000000000000	4.00000000000000000000	4.00000000000000000000	4.00000000000000000000	4.00000000000000000000	4.00000000000000000000
50.00000000000000000000	0.00000000000000000000	4168.20507812500000000000	4172.82031250000000000000	4156.41015625000000000000	4152.30761718750000000000	4146.66650390625000000000	4169.23046875000000000000	4171.28173828125000000000	4171.79492187500000000000	4164.61523437500000000000	4155.89746093750000000000	4176.92285156250000000000	4170.76904296875000000000	4184.61523437500000000000	4142.05126953125000000000	0.00000000000000000000	10255.00000000000000000000	10213.00000000000000000000	0.00000000000000000000	0.00000000000000000000	0.00000000000000000000	851.00000000000000000000	970.00000000000000000000	4.00000000000000000000	4.00000000000000000000	4.00000000000000000000	4.00000000000000000000	4.00000000000000000000	0.00000000000000000000	4.00000000000000000000	4.00000000000000000000	0.00000000000000000000	4.00000000000000000000	4.00000000000000000000	4.00000000000000000000	4.00000000000000000000	4.00000000000000000000	4.00000000000000000000	4.00000000000000000000
51.00000000000000000000	0.00000000000000000000	4177.43603515625000000000	4171.79492187500000000000	4161.02539062500000000000	4151.28173828125000000000	4148.20507812500000000000	4173.84619140625000000000	4174.87158203125000000000	4166.66650390625000000000	4165.64111328125000000000	4153.33300781250000000000	4185.64111328125000000000	4177.94873046875000000000	4184.61523437500000000000	4143.58984375000000000000	0.00000000000000000000	10253.00000000000000000000	10225.00000000000000000000	0.00000000000000000000	0.00000000000000000000	0.00000000000000000000	851.00000000000000000000	977.00000000000000000000	4.00000000000000000000	4.00000000000000000000	4.00000000000000000000	4.00000000000000000000	4.00000000000000000000	0.00000000000000000000	4.00000000000000000000	4.00000000000000000000	0.00000000000000000000	4.00000000000000000000	4.00000000000000000000	4.00000000000000000000	4.00000000000000000000	4.00000000000000000000	4.00000000000000000000	4.00000000000000000000
52.00000000000000000000	0.00000000000000000000	4168.71777343750000000000	4175.89746093750000000000	4153.33300781250000000000	4154.35888671875000000000	4157.94873046875000000000	4165.12792968750000000000	4167.69238281250000000000	4166.66650390625000000000	4163.58984375000000000000	4154.35888671875000000000	4155.89746093750000000000	4166.15380859375000000000	4177.94873046875000000000	4140.00000000000000000000	0.00000000000000000000	10253.00000000000000000000	10225.00000000000000000000	0.00000000000000000000	0.00000000000000000000	0.00000000000000000000	851.00000000000000000000	984.00000000000000000000	4.00000000000000000000	4.00000000000000000000	4.00000000000000000000	4.00000000000000000000	4.00000000000000000000	0.00000000000000000000	4.00000000000000000000	4.00000000000000000000	0.00000000000000000000	4.00000000000000000000	4.00000000000000000000	4.00000000000000000000	4.00000000000000000000	4.00000000000000000000	4.00000000000000000000	4.00000000000000000000
53.00000000000000000000	0.00000000000000000000	4176.41015625000000000000	4172.30761718750000000000	4160.51269531250000000000	4150.76904296875000000000	4150.76904296875000000000	4172.82031250000000000000	4171.79492187500000000000	4161.53857421875000000000	4163.07666015625000000000	4147.17919921875000000000	4131.79492187500000000000	4160.51269531250000000000	4172.82031250000000000000	4142.05126953125000000000	0.00000000000000000000	10252.00000000000000000000	10229.00000000000000000000	0.00000000000000000000	0.00000000000000000000	0.00000000000000000000	851.00000000000000000000	993.00000000000000000000	4.00000000000000000000	4.00000000000000000000	4.00000000000000000000	4.00000000000000000000	4.00000000000000000000	0.00000000000000000000	4.00000000000000000000	4.00000000000000000000	0.00000000000000000000	4.00000000000000000000	4.00000000000000000000	4.00000000000000000000	4.00000000000000000000	4.00000000000000000000	4.00000000000000000000	4.00000000000000000000
54.00000000000000000000	0.00000000000000000000	4176.92285156250000000000	4174.35888671875000000000	4156.92285156250000000000	4154.35888671875000000000	4151.28173828125000000000	4167.17919921875000000000	4163.07666015625000000000	4162.05126953125000000000	4164.10253906250000000000	4146.15380859375000000000	4157.94873046875000000000	4166.15380859375000000000	4187.17919921875000000000	4142.56396484375000000000	0.00000000000000000000	10252.00000000000000000000	10229.00000000000000000000	0.00000000000000000000	0.00000000000000000000	0.00000000000000000000	852.00000000000000000000	1.00000000000000000000	4.00000000000000000000	4.00000000000000000000	4.00000000000000000000	4.00000000000000000000	4.00000000000000000000	0.00000000000000000000	4.00000000000000000000	4.00000000000000000000	0.00000000000000000000	4.00000000000000000000	4.00000000000000000000	4.00000000000000000000	4.00000000000000000000	4.00000000000000000000	4.00000000000000000000	4.00000000000000000000
55.00000000000000000000	0.00000000000000000000	4179.48730468750000000000	4181.02539062500000000000	4160.51269531250000000000	4159.48730468750000000000	4150.25634765625000000000	4167.69238281250000000000	4166.15380859375000000000	4158.46142578125000000000	4164.10253906250000000000	4144.10253906250000000000	4168.71777343750000000000	4173.33300781250000000000	4191.28173828125000000000	4147.69238281250000000000	0.00000000000000000000	10253.00000000000000000000	10225.00000000000000000000	0.00000000000000000000	0.00000000000000000000	0.00000000000000000000	852.00000000000000000000	9.00000000000000000000	4.00000000000000000000	4.00000000000000000000	4.00000000000000000000	4.00000000000000000000	4.00000000000000000000	0.00000000000000000000	4.00000000000000000000	4.00000000000000000000	0.00000000000000000000	4.00000000000000000000	4.00000000000000000000	4.00000000000000000000	4.00000000000000000000	4.00000000000000000000	4.00000000000000000000	4.00000000000000000000
56.00000000000000000000	0.00000000000000000000	4183.07666015625000000000	4179.48730468750000000000	4166.15380859375000000000	4162.05126953125000000000	4149.74365234375000000000	4169.74365234375000000000	4174.87158203125000000000	4156.41015625000000000000	4163.07666015625000000000	4149.74365234375000000000	4165.12792968750000000000	4173.33300781250000000000	4187.69238281250000000000	4151.28173828125000000000	0.00000000000000000000	10253.00000000000000000000	10225.00000000000000000000	0.00000000000000000000	0.00000000000000000000	0.00000000000000000000	852.00000000000000000000	18.00000000000000000000	4.00000000000000000000	4.00000000000000000000	4.00000000000000000000	4.00000000000000000000	4.00000000000000000000	0.00000000000000000000	4.00000000000000000000	4.00000000000000000000	0.00000000000000000000	4.00000000000000000000	4.00000000000000000000	4.00000000000000000000	4.00000000000000000000	4.00000000000000000000	4.00000000000000000000	4.00000000000000000000
57.00000000000000000000	0.00000000000000000000	4172.30761718750000000000	4170.76904296875000000000	4156.92285156250000000000	4160.51269531250000000000	4152.82031250000000000000	4163.07666015625000000000	4165.12792968750000000000	4164.61523437500000000000	4166.15380859375000000000	4160.51269531250000000000	4175.89746093750000000000	4170.76904296875000000000	4193.33300781250000000000	4148.71777343750000000000	0.00000000000000000000	10248.00000000000000000000	10219.00000000000000000000	0.00000000000000000000	0.00000000000000000000	0.00000000000000000000	852.00000000000000000000	26.00000000000000000000	4.00000000000000000000	4.00000000000000000000	4.00000000000000000000	4.00000000000000000000	4.00000000000000000000	0.00000000000000000000	4.00000000000000000000	4.00000000000000000000	0.00000000000000000000	4.00000000000000000000	4.00000000000000000000	4.00000000000000000000	4.00000000000000000000	4.00000000000000000000	4.00000000000000000000	4.00000000000000000000
58.00000000000000000000	0.00000000000000000000	4178.97412109375000000000	4166.66650390625000000000	4164.61523437500000000000	4151.79492187500000000000	4132.82031250000000000000	4173.33300781250000000000	4169.23046875000000000000	4158.46142578125000000000	4168.20507812500000000000	4143.58984375000000000000	4165.64111328125000000000	4172.82031250000000000000	4181.53857421875000000000	4150.76904296875000000000	0.00000000000000000000	10248.00000000000000000000	10219.00000000000000000000	0.00000000000000000000	0.00000000000000000000	0.00000000000000000000	852.00000000000000000000	35.00000000000000000000	4.00000000000000000000	4.00000000000000000000	4.00000000000000000000	4.00000000000000000000	4.00000000000000000000	0.00000000000000000000	4.00000000000000000000	4.00000000000000000000	0.00000000000000000000	4.00000000000000000000	4.00000000000000000000	4.00000000000000000000	4.00000000000000000000	4.00000000000000000000	4.00000000000000000000	4.00000000000000000000
59.00000000000000000000	0.00000000000000000000	4180.00000000000000000000	4186.15380859375000000000	4165.64111328125000000000	4161.02539062500000000000	4138.97412109375000000000	4167.69238281250000000000	4166.66650390625000000000	4154.87158203125000000000	4166.66650390625000000000	4136.92285156250000000000	4157.94873046875000000000	4168.71777343750000000000	4174.87158203125000000000	4148.20507812500000000000	0.00000000000000000000	10244.00000000000000000000	10221.00000000000000000000	0.00000000000000000000	0.00000000000000000000	0.00000000000000000000	852.00000000000000000000	43.00000000000000000000	4.00000000000000000000	4.00000000000000000000	4.00000000000000000000	4.00000000000000000000	4.00000000000000000000	0.00000000000000000000	4.00000000000000000000	4.00000000000000000000	0.00000000000000000000	4.00000000000000000000	4.00000000000000000000	4.00000000000000000000	4.00000000000000000000	4.00000000000000000000	4.00000000000000000000	4.00000000000000000000
60.00000000000000000000	0.00000000000000000000	4180.00000000000000000000	4197.43603515625000000000	4164.61523437500000000000	4168.20507812500000000000	4165.12792968750000000000	4166.15380859375000000000	4165.64111328125000000000	4152.82031250000000000000	4168.71777343750000000000	4135.89746093750000000000	4155.89746093750000000000	4167.17919921875000000000	4167.69238281250000000000	4148.71777343750000000000	0.00000000000000000000	10244.00000000000000000000	10221.00000000000000000000	0.00000000000000000000	0.00000000000000000000	0.00000000000000000000	852.00000000000000000000	51.00000000000000000000	4.00000000000000000000	4.00000000000000000000	4.00000000000000000000	4.00000000000000000000	4.00000000000000000000	0.00000000000000000000	4.00000000000000000000	4.00000000000000000000	0.00000000000000000000	4.00000000000000000000	4.00000000000000000000	4.00000000000000000000	4.00000000000000000000	4.00000000000000000000	4.00000000000000000000	4.00000000000000000000
60.00000000000000000000	0.00000000000000000000	4180.00000000000000000000	4197.43603515625000000000	4164.61523437500000000000	4168.20507812500000000000	4165.12792968750000000000	4166.15380859375000000000	4165.64111328125000000000	4152.82031250000000000000	4168.71777343750000000000	4135.89746093750000000000	4155.89746093750000000000	4167.17919921875000000000	4167.69238281250000000000	4148.71777343750000000000	0.00000000000000000000	10244.00000000000000000000	10221.00000000000000000000	0.00000000000000000000	0.00000000000000000000	0.00000000000000000000	852.00000000000000000000	60.00000000000000000000	4.00000000000000000000	4.00000000000000000000	4.00000000000000000000	4.00000000000000000000	4.00000000000000000000	0.00000000000000000000	4.00000000000000000000	4.00000000000000000000	0.00000000000000000000	4.00000000000000000000	4.00000000000000000000	4.00000000000000000000	4.00000000000000000000	4.00000000000000000000	4.00000000000000000000	4.00000000000000000000
61.00000000000000000000	0.00000000000000000000	4181.02539062500000000000	4194.87158203125000000000	4167.69238281250000000000	4163.07666015625000000000	4168.20507812500000000000	4170.76904296875000000000	4168.20507812500000000000	4151.28173828125000000000	4169.74365234375000000000	4126.66650390625000000000	4149.23046875000000000000	4166.15380859375000000000	4155.38427734375000000000	4149.74365234375000000000	0.00000000000000000000	10241.00000000000000000000	10220.00000000000000000000	0.00000000000000000000	0.00000000000000000000	0.00000000000000000000	852.00000000000000000000	68.00000000000000000000	4.00000000000000000000	4.00000000000000000000	4.00000000000000000000	4.00000000000000000000	4.00000000000000000000	0.00000000000000000000	4.00000000000000000000	4.00000000000000000000	0.00000000000000000000	4.00000000000000000000	4.00000000000000000000	4.00000000000000000000	4.00000000000000000000	4.00000000000000000000	4.00000000000000000000	4.00000000000000000000
62.00000000000000000000	0.00000000000000000000	4173.84619140625000000000	4201.02539062500000000000	4158.46142578125000000000	4169.74365234375000000000	4165.12792968750000000000	4162.05126953125000000000	4161.53857421875000000000	4154.35888671875000000000	4165.64111328125000000000	4132.30761718750000000000	4151.28173828125000000000	4161.53857421875000000000	4149.23046875000000000000	4144.61523437500000000000	0.00000000000000000000	10241.00000000000000000000	10220.00000000000000000000	0.00000000000000000000	0.00000000000000000000	0.00000000000000000000	852.00000000000000000000	76.00000000000000000000	4.00000000000000000000	4.00000000000000000000	4.00000000000000000000	4.00000000000000000000	4.00000000000000000000	0.00000000000000000000	4.00000000000000000000	4.00000000000000000000	0.00000000000000000000	4.00000000000000000000	4.00000000000000000000	4.00000000000000000000	4.00000000000000000000	4.00000000000000000000	4.00000000000000000000	4.00000000000000000000
63.00000000000000000000	0.00000000000000000000	4184.61523437500000000000	4207.69238281250000000000	4164.61523437500000000000	4175.38427734375000000000	4161.53857421875000000000	4170.76904296875000000000	4168.71777343750000000000	4142.05126953125000000000	4164.61523437500000000000	4127.69238281250000000000	4137.94873046875000000000	4162.56396484375000000000	4126.66650390625000000000	4143.07666015625000000000	0.00000000000000000000	10243.00000000000000000000	10217.00000000000000000000	0.00000000000000000000	0.00000000000000000000	0.00000000000000000000	852.00000000000000000000	85.00000000000000000000	4.00000000000000000000	4.00000000000000000000	4.00000000000000000000	4.00000000000000000000	4.00000000000000000000	0.00000000000000000000	4.00000000000000000000	4.00000000000000000000	0.00000000000000000000	4.00000000000000000000	4.00000000000000000000	4.00000000000000000000	4.00000000000000000000	4.00000000000000000000	4.00000000000000000000	4.00000000000000000000
64.00000000000000000000	0.00000000000000000000	4181.53857421875000000000	4218.46142578125000000000	4162.56396484375000000000	4182.05126953125000000000	4170.25634765625000000000	4168.71777343750000000000	4164.61523437500000000000	4139.48730468750000000000	4166.15380859375000000000	4122.56396484375000000000	4127.69238281250000000000	4155.89746093750000000000	4113.84619140625000000000	4140.00000000000000000000	1928.00000000000000000000	10243.00000000000000000000	10217.00000000000000000000	0.00000000000000000000	0.00000000000000000000	0.00000000000000000000	852.00000000000000000000	93.00000000000000000000	4.00000000000000000000	4.00000000000000000000	4.00000000000000000000	4.00000000000000000000	4.00000000000000000000	0.00000000000000000000	4.00000000000000000000	4.00000000000000000000	0.00000000000000000000	4.00000000000000000000	4.00000000000000000000	4.00000000000000000000	4.00000000000000000000	4.00000000000000000000	4.00000000000000000000	4.00000000000000000000
65.00000000000000000000	0.00000000000000000000	4174.87158203125000000000	4220.51269531250000000000	4160.00000000000000000000	4183.58984375000000000000	4177.43603515625000000000	4167.69238281250000000000	4165.12792968750000000000	4142.56396484375000000000	4166.66650390625000000000	4118.46142578125000000000	4122.56396484375000000000	4148.20507812500000000000	4109.23046875000000000000	4135.89746093750000000000	3293.00000000000000000000	10246.00000000000000000000	10220.00000000000000000000	0.00000000000000000000	0.00000000000000000000	0.00000000000000000000	852.00000000000000000000	100.00000000000000000000	4.00000000000000000000	4.00000000000000000000	4.00000000000000000000	4.00000000000000000000	4.00000000000000000000	0.00000000000000000000	4.00000000000000000000	4.00000000000000000000	0.00000000000000000000	4.00000000000000000000	4.00000000000000000000	4.00000000000000000000	4.00000000000000000000	4.00000000000000000000	4.00000000000000000000	4.00000000000000000000
66.00000000000000000000	0.00000000000000000000	4178.46142578125000000000	4208.71777343750000000000	4164.10253906250000000000	4172.82031250000000000000	4168.71777343750000000000	4172.82031250000000000000	4173.33300781250000000000	4133.84619140625000000000	4166.66650390625000000000	4101.02539062500000000000	4110.25634765625000000000	4146.66650390625000000000	4091.79467773437500000000	4131.79492187500000000000	1710.00000000000000000000	10246.00000000000000000000	10220.00000000000000000000	0.00000000000000000000	0.00000000000000000000	0.00000000000000000000	852.00000000000000000000	108.00000000000000000000	4.00000000000000000000	4.00000000000000000000	4.00000000000000000000	4.00000000000000000000	4.00000000000000000000	0.00000000000000000000	4.00000000000000000000	4.00000000000000000000	0.00000000000000000000	4.00000000000000000000	4.00000000000000000000	4.00000000000000000000	4.00000000000000000000	4.00000000000000000000	4.00000000000000000000	4.00000000000000000000
67.00000000000000000000	0.00000000000000000000	4170.76904296875000000000	4207.17919921875000000000	4155.38427734375000000000	4172.82031250000000000000	4161.53857421875000000000	4162.56396484375000000000	4162.56396484375000000000	4137.43603515625000000000	4165.64111328125000000000	4104.61523437500000000000	4111.28173828125000000000	4145.64111328125000000000	4089.23071289062500000000	4129.74365234375000000000	3405.00000000000000000000	10246.00000000000000000000	10222.00000000000000000000	0.00000000000000000000	0.00000000000000000000	0.00000000000000000000	852.00000000000000000000	115.00000000000000000000	4.00000000000000000000	4.00000000000000000000	4.00000000000000000000	4.00000000000000000000	4.00000000000000000000	0.00000000000000000000	4.00000000000000000000	4.00000000000000000000	0.00000000000000000000	4.00000000000000000000	4.00000000000000000000	4.00000000000000000000	4.00000000000000000000	4.00000000000000000000	4.00000000000000000000	4.00000000000000000000
68.00000000000000000000	0.00000000000000000000	4179.48730468750000000000	4208.20507812500000000000	4162.05126953125000000000	4174.35888671875000000000	4153.84619140625000000000	4166.66650390625000000000	4166.66650390625000000000	4138.97412109375000000000	4166.15380859375000000000	4106.15380859375000000000	4113.84619140625000000000	4154.35888671875000000000	4090.25634765625000000000	4141.02539062500000000000	3552.00000000000000000000	10246.00000000000000000000	10222.00000000000000000000	0.00000000000000000000	0.00000000000000000000	0.00000000000000000000	852.00000000000000000000	122.00000000000000000000	4.00000000000000000000	4.00000000000000000000	4.00000000000000000000	4.00000000000000000000	4.00000000000000000000	0.00000000000000000000	4.00000000000000000000	4.00000000000000000000	0.00000000000000000000	4.00000000000000000000	4.00000000000000000000	4.00000000000000000000	4.00000000000000000000	4.00000000000000000000	4.00000000000000000000	4.00000000000000000000
69.00000000000000000000	0.00000000000000000000	4178.46142578125000000000	4211.28173828125000000000	4161.02539062500000000000	4174.87158203125000000000	4160.00000000000000000000	4164.10253906250000000000	4167.17919921875000000000	4140.00000000000000000000	4165.64111328125000000000	4101.02539062500000000000	4117.43603515625000000000	4154.87158203125000000000	4094.35888671875000000000	4144.61523437500000000000	0.00000000000000000000	10250.00000000000000000000	10223.00000000000000000000	0.00000000000000000000	0.00000000000000000000	0.00000000000000000000	852.00000000000000000000	130.00000000000000000000	4.00000000000000000000	4.00000000000000000000	4.00000000000000000000	4.00000000000000000000	4.00000000000000000000	0.00000000000000000000	4.00000000000000000000	4.00000000000000000000	0.00000000000000000000	4.00000000000000000000	4.00000000000000000000	4.00000000000000000000	4.00000000000000000000	4.00000000000000000000	4.00000000000000000000	4.00000000000000000000
70.00000000000000000000	0.00000000000000000000	4172.82031250000000000000	4213.84619140625000000000	4158.97412109375000000000	4174.87158203125000000000	4170.76904296875000000000	4163.58984375000000000000	4164.61523437500000000000	4142.56396484375000000000	4163.58984375000000000000	4107.69238281250000000000	4122.56396484375000000000	4151.79492187500000000000	4103.58984375000000000000	4138.97412109375000000000	515.00000000000000000000	10250.00000000000000000000	10223.00000000000000000000	0.00000000000000000000	0.00000000000000000000	0.00000000000000000000	852.00000000000000000000	137.00000000000000000000	4.00000000000000000000	4.00000000000000000000	4.00000000000000000000	4.00000000000000000000	4.00000000000000000000	0.00000000000000000000	4.00000000000000000000	4.00000000000000000000	0.00000000000000000000	4.00000000000000000000	4.00000000000000000000	4.00000000000000000000	4.00000000000000000000	4.00000000000000000000	4.00000000000000000000	4.00000000000000000000
71.00000000000000000000	0.00000000000000000000	4182.56396484375000000000	4211.28173828125000000000	4169.74365234375000000000	4174.87158203125000000000	4165.12792968750000000000	4171.79492187500000000000	4170.25634765625000000000	4137.94873046875000000000	4164.61523437500000000000	4112.82031250000000000000	4124.10253906250000000000	4157.43603515625000000000	4106.66650390625000000000	4140.00000000000000000000	3300.00000000000000000000	10253.00000000000000000000	10225.00000000000000000000	0.00000000000000000000	0.00000000000000000000	0.00000000000000000000	852.00000000000000000000	144.00000000000000000000	4.00000000000000000000	4.00000000000000000000	4.00000000000000000000	4.00000000000000000000	4.00000000000000000000	0.00000000000000000000	4.00000000000000000000	4.00000000000000000000	0.00000000000000000000	4.00000000000000000000	4.00000000000000000000	4.00000000000000000000	4.00000000000000000000	4.00000000000000000000	4.00000000000000000000	4.00000000000000000000
72.00000000000000000000	0.00000000000000000000	4175.38427734375000000000	4212.82031250000000000000	4162.05126953125000000000	4181.53857421875000000000	4159.48730468750000000000	4163.58984375000000000000	4161.53857421875000000000	4141.02539062500000000000	4164.10253906250000000000	4120.51269531250000000000	4130.25634765625000000000	4156.41015625000000000000	4110.76904296875000000000	4142.56396484375000000000	0.00000000000000000000	10253.00000000000000000000	10225.00000000000000000000	0.00000000000000000000	0.00000000000000000000	0.00000000000000000000	852.00000000000000000000	152.00000000000000000000	4.00000000000000000000	4.00000000000000000000	4.00000000000000000000	4.00000000000000000000	4.00000000000000000000	0.00000000000000000000	4.00000000000000000000	4.00000000000000000000	0.00000000000000000000	4.00000000000000000000	4.00000000000000000000	4.00000000000000000000	4.00000000000000000000	4.00000000000000000000	4.00000000000000000000	4.00000000000000000000
73.00000000000000000000	0.00000000000000000000	4180.00000000000000000000	4208.71777343750000000000	4165.12792968750000000000	4183.07666015625000000000	4155.89746093750000000000	4172.30761718750000000000	4165.12792968750000000000	4144.61523437500000000000	4162.56396484375000000000	4122.05126953125000000000	4126.66650390625000000000	4156.41015625000000000000	4106.15380859375000000000	4147.69238281250000000000	3541.00000000000000000000	10251.00000000000000000000	10230.00000000000000000000	0.00000000000000000000	0.00000000000000000000	0.00000000000000000000	852.00000000000000000000	159.00000000000000000000	4.00000000000000000000	4.00000000000000000000	4.00000000000000000000	4.00000000000000000000	4.00000000000000000000	0.00000000000000000000	4.00000000000000000000	4.00000000000000000000	0.00000000000000000000	4.00000000000000000000	4.00000000000000000000	4.00000000000000000000	4.00000000000000000000	4.00000000000000000000	4.00000000000000000000	4.00000000000000000000
74.00000000000000000000	0.00000000000000000000	4180.51269531250000000000	4206.15380859375000000000	4166.15380859375000000000	4184.61523437500000000000	4164.10253906250000000000	4172.30761718750000000000	4167.69238281250000000000	4154.35888671875000000000	4163.07666015625000000000	4128.71777343750000000000	4125.12792968750000000000	4155.89746093750000000000	4105.64111328125000000000	4146.66650390625000000000	3420.00000000000000000000	10251.00000000000000000000	10230.00000000000000000000	0.00000000000000000000	0.00000000000000000000	0.00000000000000000000	852.00000000000000000000	167.00000000000000000000	4.00000000000000000000	4.00000000000000000000	4.00000000000000000000	4.00000000000000000000	4.00000000000000000000	0.00000000000000000000	4.00000000000000000000	4.00000000000000000000	0.00000000000000000000	4.00000000000000000000	4.00000000000000000000	4.00000000000000000000	4.00000000000000000000	4.00000000000000000000	4.00000000000000000000	4.00000000000000000000
75.00000000000000000000	0.00000000000000000000	4172.30761718750000000000	4203.58984375000000000000	4160.00000000000000000000	4180.00000000000000000000	4167.69238281250000000000	4164.61523437500000000000	4165.12792968750000000000	4158.97412109375000000000	4164.61523437500000000000	4132.82031250000000000000	4129.74365234375000000000	4154.87158203125000000000	4108.71777343750000000000	4144.10253906250000000000	1118.00000000000000000000	10253.00000000000000000000	10228.00000000000000000000	0.00000000000000000000	0.00000000000000000000	0.00000000000000000000	852.00000000000000000000	174.00000000000000000000	4.00000000000000000000	4.00000000000000000000	4.00000000000000000000	4.00000000000000000000	4.00000000000000000000	0.00000000000000000000	4.00000000000000000000	4.00000000000000000000	0.00000000000000000000	4.00000000000000000000	4.00000000000000000000	4.00000000000000000000	4.00000000000000000000	4.00000000000000000000	4.00000000000000000000	4.00000000000000000000
76.00000000000000000000	0.00000000000000000000	4178.46142578125000000000	4201.02539062500000000000	4165.64111328125000000000	4174.87158203125000000000	4157.94873046875000000000	4172.82031250000000000000	4170.76904296875000000000	4147.69238281250000000000	4164.61523437500000000000	4117.94873046875000000000	4124.10253906250000000000	4154.35888671875000000000	4101.53857421875000000000	4147.69238281250000000000	3295.00000000000000000000	10253.00000000000000000000	10228.00000000000000000000	0.00000000000000000000	0.00000000000000000000	0.00000000000000000000	852.00000000000000000000	181.00000000000000000000	4.00000000000000000000	4.00000000000000000000	4.00000000000000000000	4.00000000000000000000	4.00000000000000000000	0.00000000000000000000	4.00000000000000000000	4.00000000000000000000	0.00000000000000000000	4.00000000000000000000	4.00000000000000000000	4.00000000000000000000	4.00000000000000000000	4.00000000000000000000	4.00000000000000000000	4.00000000000000000000
77.00000000000000000000	0.00000000000000000000	4175.89746093750000000000	4211.28173828125000000000	4162.05126953125000000000	4202.56396484375000000000	4168.20507812500000000000	4165.64111328125000000000	4163.58984375000000000000	4153.33300781250000000000	4163.58984375000000000000	4112.82031250000000000000	4124.61523437500000000000	4152.30761718750000000000	4105.64111328125000000000	4146.66650390625000000000	1530.00000000000000000000	10252.00000000000000000000	10230.00000000000000000000	0.00000000000000000000	0.00000000000000000000	0.00000000000000000000	852.00000000000000000000	189.00000000000000000000	4.00000000000000000000	4.00000000000000000000	4.00000000000000000000	4.00000000000000000000	4.00000000000000000000	0.00000000000000000000	4.00000000000000000000	4.00000000000000000000	0.00000000000000000000	4.00000000000000000000	4.00000000000000000000	4.00000000000000000000	4.00000000000000000000	4.00000000000000000000	4.00000000000000000000	4.00000000000000000000
78.00000000000000000000	0.00000000000000000000	4183.07666015625000000000	4208.20507812500000000000	4167.17919921875000000000	4207.17919921875000000000	4168.71777343750000000000	4170.25634765625000000000	4169.74365234375000000000	4151.28173828125000000000	4166.15380859375000000000	4108.71777343750000000000	4123.58984375000000000000	4158.97412109375000000000	4106.66650390625000000000	4149.74365234375000000000	3420.00000000000000000000	10252.00000000000000000000	10230.00000000000000000000	0.00000000000000000000	0.00000000000000000000	0.00000000000000000000	852.00000000000000000000	196.00000000000000000000	4.00000000000000000000	4.00000000000000000000	4.00000000000000000000	4.00000000000000000000	4.00000000000000000000	0.00000000000000000000	4.00000000000000000000	4.00000000000000000000	0.00000000000000000000	4.00000000000000000000	4.00000000000000000000	4.00000000000000000000	4.00000000000000000000	4.00000000000000000000	4.00000000000000000000	4.00000000000000000000
79.00000000000000000000	0.00000000000000000000	4185.64111328125000000000	4207.69238281250000000000	4168.71777343750000000000	4168.20507812500000000000	4161.53857421875000000000	4170.76904296875000000000	4170.25634765625000000000	4138.97412109375000000000	4165.12792968750000000000	4111.79492187500000000000	4128.20507812500000000000	4157.94873046875000000000	4112.30761718750000000000	4150.76904296875000000000	1118.00000000000000000000	10252.00000000000000000000	10229.00000000000000000000	0.00000000000000000000	0.00000000000000000000	0.00000000000000000000	852.00000000000000000000	203.00000000000000000000	4.00000000000000000000	4.00000000000000000000	4.00000000000000000000	4.00000000000000000000	4.00000000000000000000	0.00000000000000000000	4.00000000000000000000	4.00000000000000000000	0.00000000000000000000	4.00000000000000000000	4.00000000000000000000	4.00000000000000000000	4.00000000000000000000	4.00000000000000000000	4.00000000000000000000	4.00000000000000000000
80.00000000000000000000	0.00000000000000000000	4178.97412109375000000000	4218.97412109375000000000	4164.10253906250000000000	4136.92285156250000000000	4163.07666015625000000000	4163.07666015625000000000	4160.51269531250000000000	4141.02539062500000000000	4162.05126953125000000000	4120.51269531250000000000	4136.41015625000000000000	4154.87158203125000000000	4122.56396484375000000000	4148.20507812500000000000	3295.00000000000000000000	10252.00000000000000000000	10229.00000000000000000000	0.00000000000000000000	0.00000000000000000000	0.00000000000000000000	852.00000000000000000000	211.00000000000000000000	4.00000000000000000000	4.00000000000000000000	4.00000000000000000000	4.00000000000000000000	4.00000000000000000000	0.00000000000000000000	4.00000000000000000000	4.00000000000000000000	0.00000000000000000000	4.00000000000000000000	4.00000000000000000000	4.00000000000000000000	4.00000000000000000000	4.00000000000000000000	4.00000000000000000000	4.00000000000000000000
81.00000000000000000000	0.00000000000000000000	4188.71777343750000000000	4213.33300781250000000000	4172.82031250000000000000	4132.30761718750000000000	4153.33300781250000000000	4171.79492187500000000000	4166.66650390625000000000	4138.46142578125000000000	4164.61523437500000000000	4109.74365234375000000000	4129.23046875000000000000	4161.02539062500000000000	4114.35888671875000000000	4149.74365234375000000000	1530.00000000000000000000	10254.00000000000000000000	10226.00000000000000000000	0.00000000000000000000	0.00000000000000000000	0.00000000000000000000	852.00000000000000000000	218.00000000000000000000	4.00000000000000000000	4.00000000000000000000	4.00000000000000000000	4.00000000000000000000	4.00000000000000000000	0.00000000000000000000	4.00000000000000000000	4.00000000000000000000	0.00000000000000000000	4.00000000000000000000	4.00000000000000000000	4.00000000000000000000	4.00000000000000000000	4.00000000000000000000	4.00000000000000000000	4.00000000000000000000
82.00000000000000000000	0.00000000000000000000	4184.61523437500000000000	4209.23046875000000000000	4166.15380859375000000000	4140.00000000000000000000	4152.82031250000000000000	4165.12792968750000000000	4160.51269531250000000000	4136.92285156250000000000	4165.12792968750000000000	4109.74365234375000000000	4131.79492187500000000000	4160.51269531250000000000	4117.43603515625000000000	4151.28173828125000000000	3420.00000000000000000000	10254.00000000000000000000	10226.00000000000000000000	0.00000000000000000000	0.00000000000000000000	0.00000000000000000000	852.00000000000000000000	225.00000000000000000000	4.00000000000000000000	4.00000000000000000000	4.00000000000000000000	4.00000000000000000000	4.00000000000000000000	0.00000000000000000000	4.00000000000000000000	4.00000000000000000000	0.00000000000000000000	4.00000000000000000000	4.00000000000000000000	4.00000000000000000000	4.00000000000000000000	4.00000000000000000000	4.00000000000000000000	4.00000000000000000000
83.00000000000000000000	0.00000000000000000000	4181.02539062500000000000	4205.64111328125000000000	4166.66650390625000000000	4133.33300781250000000000	4152.30761718750000000000	4167.17919921875000000000	4165.12792968750000000000	4137.94873046875000000000	4162.56396484375000000000	4115.38427734375000000000	4131.79492187500000000000	4162.56396484375000000000	4118.46142578125000000000	4152.82031250000000000000	1118.00000000000000000000	10254.00000000000000000000	10227.00000000000000000000	0.00000000000000000000	0.00000000000000000000	0.00000000000000000000	852.00000000000000000000	234.00000000000000000000	4.00000000000000000000	4.00000000000000000000	4.00000000000000000000	4.00000000000000000000	4.00000000000000000000	0.00000000000000000000	4.00000000000000000000	4.00000000000000000000	0.00000000000000000000	4.00000000000000000000	4.00000000000000000000	4.00000000000000000000	4.00000000000000000000	4.00000000000000000000	4.00000000000000000000	4.00000000000000000000
83.00000000000000000000	0.00000000000000000000	4181.02539062500000000000	4205.64111328125000000000	4166.66650390625000000000	4133.33300781250000000000	4152.30761718750000000000	4167.17919921875000000000	4165.12792968750000000000	4137.94873046875000000000	4162.56396484375000000000	4115.38427734375000000000	4131.79492187500000000000	4162.56396484375000000000	4118.46142578125000000000	4152.82031250000000000000	1118.00000000000000000000	10254.00000000000000000000	10227.00000000000000000000	0.00000000000000000000	0.00000000000000000000	0.00000000000000000000	852.00000000000000000000	242.00000000000000000000	4.00000000000000000000	4.00000000000000000000	4.00000000000000000000	4.00000000000000000000	4.00000000000000000000	0.00000000000000000000	4.00000000000000000000	4.00000000000000000000	0.00000000000000000000	4.00000000000000000000	4.00000000000000000000	4.00000000000000000000	4.00000000000000000000	4.00000000000000000000	4.00000000000000000000	4.00000000000000000000
84.00000000000000000000	0.00000000000000000000	4181.02539062500000000000	4203.58984375000000000000	4170.76904296875000000000	4129.74365234375000000000	4155.38427734375000000000	4171.28173828125000000000	4170.76904296875000000000	4145.12792968750000000000	4162.05126953125000000000	4121.02539062500000000000	4127.69238281250000000000	4164.10253906250000000000	4114.87158203125000000000	4148.71777343750000000000	3295.00000000000000000000	10254.00000000000000000000	10227.00000000000000000000	0.00000000000000000000	0.00000000000000000000	0.00000000000000000000	852.00000000000000000000	250.00000000000000000000	4.00000000000000000000	4.00000000000000000000	4.00000000000000000000	4.00000000000000000000	4.00000000000000000000	0.00000000000000000000	4.00000000000000000000	4.00000000000000000000	0.00000000000000000000	4.00000000000000000000	4.00000000000000000000	4.00000000000000000000	4.00000000000000000000	4.00000000000000000000	4.00000000000000000000	4.00000000000000000000
85.00000000000000000000	0.00000000000000000000	4178.97412109375000000000	4211.79492187500000000000	4165.12792968750000000000	4140.00000000000000000000	4168.71777343750000000000	4165.64111328125000000000	4164.61523437500000000000	4150.76904296875000000000	4162.05126953125000000000	4125.64111328125000000000	4134.87158203125000000000	4157.94873046875000000000	4121.02539062500000000000	4144.61523437500000000000	1530.00000000000000000000	10252.00000000000000000000	10226.00000000000000000000	0.00000000000000000000	0.00000000000000000000	0.00000000000000000000	852.00000000000000000000	259.00000000000000000000	4.00000000000000000000	4.00000000000000000000	4.00000000000000000000	4.00000000000000000000	4.00000000000000000000	0.00000000000000000000	4.00000000000000000000	4.00000000000000000000	0.00000000000000000000	4.00000000000000000000	4.00000000000000000000	4.00000000000000000000	4.00000000000000000000	4.00000000000000000000	4.00000000000000000000	4.00000000000000000000
86.00000000000000000000	0.00000000000000000000	4187.17919921875000000000	4216.41015625000000000000	4169.74365234375000000000	4140.51269531250000000000	4161.53857421875000000000	4172.82031250000000000000	4169.23046875000000000000	4138.97412109375000000000	4164.61523437500000000000	4112.30761718750000000000	4124.61523437500000000000	4153.33300781250000000000	4111.28173828125000000000	4145.12792968750000000000	3420.00000000000000000000	10252.00000000000000000000	10226.00000000000000000000	0.00000000000000000000	0.00000000000000000000	0.00000000000000000000	852.00000000000000000000	267.00000000000000000000	4.00000000000000000000	4.00000000000000000000	4.00000000000000000000	4.00000000000000000000	4.00000000000000000000	0.00000000000000000000	4.00000000000000000000	4.00000000000000000000	0.00000000000000000000	4.00000000000000000000	4.00000000000000000000	4.00000000000000000000	4.00000000000000000000	4.00000000000000000000	4.00000000000000000000	4.00000000000000000000
87.00000000000000000000	0.00000000000000000000	4179.48730468750000000000	4224.10253906250000000000	4163.58984375000000000000	4143.58984375000000000000	4160.00000000000000000000	4168.71777343750000000000	4163.58984375000000000000	4140.00000000000000000000	4163.58984375000000000000	4113.33300781250000000000	4116.92285156250000000000	4149.74365234375000000000	4104.10253906250000000000	4141.02539062500000000000	1118.00000000000000000000	10251.00000000000000000000	10226.00000000000000000000	0.00000000000000000000	0.00000000000000000000	0.00000000000000000000	852.00000000000000000000	275.00000000000000000000	4.00000000000000000000	4.00000000000000000000	4.00000000000000000000	4.00000000000000000000	4.00000000000000000000	0.00000000000000000000	4.00000000000000000000	4.00000000000000000000	0.00000000000000000000	4.00000000000000000000	4.00000000000000000000	4.00000000000000000000	4.00000000000000000000	4.00000000000000000000	4.00000000000000000000	4.00000000000000000000
88.00000000000000000000	0.00000000000000000000	4183.58984375000000000000	4226.66650390625000000000	4167.17919921875000000000	4148.20507812500000000000	4164.61523437500000000000	4171.79492187500000000000	4168.20507812500000000000	4146.15380859375000000000	4162.56396484375000000000	4122.05126953125000000000	4123.58984375000000000000	4153.33300781250000000000	4105.12792968750000000000	4145.12792968750000000000	3295.00000000000000000000	10251.00000000000000000000	10226.00000000000000000000	0.00000000000000000000	0.00000000000000000000	0.00000000000000000000	852.00000000000000000000	284.00000000000000000000	4.00000000000000000000	4.00000000000000000000	4.00000000000000000000	4.00000000000000000000	4.00000000000000000000	0.00000000000000000000	4.00000000000000000000	4.00000000000000000000	0.00000000000000000000	4.00000000000000000000	4.00000000000000000000	4.00000000000000000000	4.00000000000000000000	4.00000000000000000000	4.00000000000000000000	4.00000000000000000000
89.00000000000000000000	0.00000000000000000000	4191.28173828125000000000	4225.12792968750000000000	4176.92285156250000000000	4149.74365234375000000000	4162.56396484375000000000	4172.30761718750000000000	4172.82031250000000000000	4147.17919921875000000000	4162.56396484375000000000	4115.89746093750000000000	4127.17919921875000000000	4154.87158203125000000000	4102.56396484375000000000	4147.17919921875000000000	1530.00000000000000000000	10252.00000000000000000000	10226.00000000000000000000	0.00000000000000000000	0.00000000000000000000	0.00000000000000000000	852.00000000000000000000	292.00000000000000000000	4.00000000000000000000	4.00000000000000000000	4.00000000000000000000	4.00000000000000000000	4.00000000000000000000	0.00000000000000000000	4.00000000000000000000	4.00000000000000000000	0.00000000000000000000	4.00000000000000000000	4.00000000000000000000	4.00000000000000000000	4.00000000000000000000	4.00000000000000000000	4.00000000000000000000	4.00000000000000000000
90.00000000000000000000	0.00000000000000000000	4177.94873046875000000000	4226.66650390625000000000	4168.20507812500000000000	4151.28173828125000000000	4166.66650390625000000000	4160.51269531250000000000	4160.51269531250000000000	4151.28173828125000000000	4162.05126953125000000000	4110.25634765625000000000	4120.00000000000000000000	4150.25634765625000000000	4095.89721679687500000000	4140.51269531250000000000	3420.00000000000000000000	10252.00000000000000000000	10226.00000000000000000000	0.00000000000000000000	0.00000000000000000000	0.00000000000000000000	852.00000000000000000000	300.00000000000000000000	4.00000000000000000000	4.00000000000000000000	4.00000000000000000000	4.00000000000000000000	4.00000000000000000000	0.00000000000000000000	4.00000000000000000000	4.00000000000000000000	0.00000000000000000000	4.00000000000000000000	4.00000000000000000000	4.00000000000000000000	4.00000000000000000000	4.00000000000000000000	4.00000000000000000000	4.00000000000000000000
91.00000000000000000000	0.00000000000000000000	4180.51269531250000000000	4220.51269531250000000000	4170.25634765625000000000	4148.20507812500000000000	4166.66650390625000000000	4170.76904296875000000000	4166.15380859375000000000	4144.61523437500000000000	4163.07666015625000000000	4105.12792968750000000000	4107.69238281250000000000	4153.33300781250000000000	4084.61523437500000000000	4138.97412109375000000000	1118.00000000000000000000	10249.00000000000000000000	10227.00000000000000000000	0.00000000000000000000	0.00000000000000000000	0.00000000000000000000	852.00000000000000000000	309.00000000000000000000	4.00000000000000000000	4.00000000000000000000	4.00000000000000000000	4.00000000000000000000	4.00000000000000000000	0.00000000000000000000	4.00000000000000000000	4.00000000000000000000	0.00000000000000000000	4.00000000000000000000	4.00000000000000000000	4.00000000000000000000	4.00000000000000000000	4.00000000000000000000	4.00000000000000000000	4.00000000000000000000
92.00000000000000000000	0.00000000000000000000	4175.89746093750000000000	4215.89746093750000000000	4161.53857421875000000000	4148.71777343750000000000	4168.71777343750000000000	4168.20507812500000000000	4166.15380859375000000000	4144.10253906250000000000	4164.10253906250000000000	4113.84619140625000000000	4113.33300781250000000000	4148.71777343750000000000	4088.71777343750000000000	4134.35888671875000000000	3295.00000000000000000000	10249.00000000000000000000	10227.00000000000000000000	0.00000000000000000000	0.00000000000000000000	0.00000000000000000000	852.00000000000000000000	316.00000000000000000000	4.00000000000000000000	4.00000000000000000000	4.00000000000000000000	4.00000000000000000000	4.00000000000000000000	0.00000000000000000000	4.00000000000000000000	4.00000000000000000000	0.00000000000000000000	4.00000000000000000000	4.00000000000000000000	4.00000000000000000000	4.00000000000000000000	4.00000000000000000000	4.00000000000000000000	4.00000000000000000000
93.00000000000000000000	0.00000000000000000000	4174.35888671875000000000	4211.28173828125000000000	4157.43603515625000000000	4144.10253906250000000000	4167.69238281250000000000	4169.23046875000000000000	4165.64111328125000000000	4143.58984375000000000000	4164.10253906250000000000	4108.71777343750000000000	4113.84619140625000000000	4144.61523437500000000000	4090.76904296875000000000	4131.28173828125000000000	1530.00000000000000000000	10250.00000000000000000000	10229.00000000000000000000	0.00000000000000000000	0.00000000000000000000	0.00000000000000000000	852.00000000000000000000	323.00000000000000000000	4.00000000000000000000	4.00000000000000000000	4.00000000000000000000	4.00000000000000000000	4.00000000000000000000	0.00000000000000000000	4.00000000000000000000	4.00000000000000000000	0.00000000000000000000	4.00000000000000000000	4.00000000000000000000	4.00000000000000000000	4.00000000000000000000	4.00000000000000000000	4.00000000000000000000	4.00000000000000000000
94.00000000000000000000	0.00000000000000000000	4182.05126953125000000000	4210.25634765625000000000	4168.20507812500000000000	4141.53857421875000000000	4164.10253906250000000000	4177.43603515625000000000	4171.28173828125000000000	4142.56396484375000000000	4164.10253906250000000000	4098.46142578125000000000	4108.20507812500000000000	4145.12792968750000000000	4084.61523437500000000000	4133.84619140625000000000	3420.00000000000000000000	10250.00000000000000000000	10229.00000000000000000000	0.00000000000000000000	0.00000000000000000000	0.00000000000000000000	852.00000000000000000000	331.00000000000000000000	4.00000000000000000000	4.00000000000000000000	4.00000000000000000000	4.00000000000000000000	4.00000000000000000000	0.00000000000000000000	4.00000000000000000000	4.00000000000000000000	0.00000000000000000000	4.00000000000000000000	4.00000000000000000000	4.00000000000000000000	4.00000000000000000000	4.00000000000000000000	4.00000000000000000000	4.00000000000000000000
95.00000000000000000000	0.00000000000000000000	4172.30761718750000000000	4212.30761718750000000000	4164.10253906250000000000	4148.71777343750000000000	4165.64111328125000000000	4168.20507812500000000000	4167.69238281250000000000	4157.43603515625000000000	4166.15380859375000000000	4117.94873046875000000000	4118.46142578125000000000	4143.58984375000000000000	4092.30761718750000000000	4132.82031250000000000000	1118.00000000000000000000	10247.00000000000000000000	10232.00000000000000000000	0.00000000000000000000	0.00000000000000000000	0.00000000000000000000	852.00000000000000000000	338.00000000000000000000	4.00000000000000000000	4.00000000000000000000	4.00000000000000000000	4.00000000000000000000	4.00000000000000000000	0.00000000000000000000	4.00000000000000000000	4.00000000000000000000	0.00000000000000000000	4.00000000000000000000	4.00000000000000000000	4.00000000000000000000	4.00000000000000000000	4.00000000000000000000	4.00000000000000000000	4.00000000000000000000
96.00000000000000000000	0.00000000000000000000	4177.43603515625000000000	4206.15380859375000000000	4169.23046875000000000000	4147.17919921875000000000	4160.00000000000000000000	4172.30761718750000000000	4172.82031250000000000000	4154.87158203125000000000	4167.69238281250000000000	4121.02539062500000000000	4120.00000000000000000000	4151.28173828125000000000	4094.87158203125000000000	4138.97412109375000000000	3295.00000000000000000000	10247.00000000000000000000	10232.00000000000000000000	0.00000000000000000000	0.00000000000000000000	0.00000000000000000000	852.00000000000000000000	345.00000000000000000000	4.00000000000000000000	4.00000000000000000000	4.00000000000000000000	4.00000000000000000000	4.00000000000000000000	0.00000000000000000000	4.00000000000000000000	4.00000000000000000000	0.00000000000000000000	4.00000000000000000000	4.00000000000000000000	4.00000000000000000000	4.00000000000000000000	4.00000000000000000000	4.00000000000000000000	4.00000000000000000000
97.00000000000000000000	0.00000000000000000000	4179.48730468750000000000	4208.71777343750000000000	4169.23046875000000000000	4148.71777343750000000000	4166.15380859375000000000	4167.17919921875000000000	4164.61523437500000000000	4147.69238281250000000000	4164.10253906250000000000	4112.30761718750000000000	4123.07666015625000000000	4155.38427734375000000000	4101.02539062500000000000	4142.56396484375000000000	1530.00000000000000000000	10247.00000000000000000000	10232.00000000000000000000	0.00000000000000000000	0.00000000000000000000	0.00000000000000000000	852.00000000000000000000	353.00000000000000000000	4.00000000000000000000	4.00000000000000000000	4.00000000000000000000	4.00000000000000000000	4.00000000000000000000	0.00000000000000000000	4.00000000000000000000	4.00000000000000000000	0.00000000000000000000	4.00000000000000000000	4.00000000000000000000	4.00000000000000000000	4.00000000000000000000	4.00000000000000000000	4.00000000000000000000	4.00000000000000000000
98.00000000000000000000	0.00000000000000000000	4177.94873046875000000000	4210.25634765625000000000	4171.28173828125000000000	4152.82031250000000000000	4170.76904296875000000000	4166.15380859375000000000	4163.58984375000000000000	4152.30761718750000000000	4163.58984375000000000000	4126.15380859375000000000	4131.79492187500000000000	4153.84619140625000000000	4109.23046875000000000000	4145.64111328125000000000	3420.00000000000000000000	10247.00000000000000000000	10232.00000000000000000000	0.00000000000000000000	0.00000000000000000000	0.00000000000000000000	852.00000000000000000000	361.00000000000000000000	4.00000000000000000000	4.00000000000000000000	4.00000000000000000000	4.00000000000000000000	4.00000000000000000000	0.00000000000000000000	4.00000000000000000000	4.00000000000000000000	0.00000000000000000000	4.00000000000000000000	4.00000000000000000000	4.00000000000000000000	4.00000000000000000000	4.00000000000000000000	4.00000000000000000000	4.00000000000000000000
99.00000000000000000000	0.00000000000000000000	4184.61523437500000000000	4209.23046875000000000000	4178.46142578125000000000	4154.35888671875000000000	4171.79492187500000000000	4172.30761718750000000000	4173.33300781250000000000	4160.51269531250000000000	4165.64111328125000000000	4144.10253906250000000000	4133.33300781250000000000	4154.87158203125000000000	4109.74365234375000000000	4149.74365234375000000000	1118.00000000000000000000	10248.00000000000000000000	10232.00000000000000000000	0.00000000000000000000	0.00000000000000000000	0.00000000000000000000	852.00000000000000000000	369.00000000000000000000	4.00000000000000000000	4.00000000000000000000	4.00000000000000000000	4.00000000000000000000	4.00000000000000000000	0.00000000000000000000	4.00000000000000000000	4.00000000000000000000	0.00000000000000000000	4.00000000000000000000	4.00000000000000000000	4.00000000000000000000	4.00000000000000000000	4.00000000000000000000	4.00000000000000000000	4.00000000000000000000
100.00000000000000000000	0.00000000000000000000	4175.89746093750000000000	4217.94873046875000000000	4167.17919921875000000000	4159.48730468750000000000	4188.71777343750000000000	4165.12792968750000000000	4164.61523437500000000000	4166.15380859375000000000	4164.10253906250000000000	4148.71777343750000000000	4134.87158203125000000000	4151.28173828125000000000	4114.35888671875000000000	4147.17919921875000000000	3295.00000000000000000000	10248.00000000000000000000	10232.00000000000000000000	0.00000000000000000000	0.00000000000000000000	0.00000000000000000000	852.00000000000000000000	378.00000000000000000000	4.00000000000000000000	4.00000000000000000000	4.00000000000000000000	4.00000000000000000000	4.00000000000000000000	0.00000000000000000000	4.00000000000000000000	4.00000000000000000000	0.00000000000000000000	4.00000000000000000000	4.00000000000000000000	4.00000000000000000000	4.00000000000000000000	4.00000000000000000000	4.00000000000000000000	4.00000000000000000000
101.00000000000000000000	0.00000000000000000000	4179.48730468750000000000	4210.25634765625000000000	4168.71777343750000000000	4149.74365234375000000000	4185.64111328125000000000	4174.87158203125000000000	4168.71777343750000000000	4153.33300781250000000000	4165.64111328125000000000	4127.17919921875000000000	4124.61523437500000000000	4149.74365234375000000000	4104.61523437500000000000	4146.66650390625000000000	1530.00000000000000000000	10249.00000000000000000000	10234.00000000000000000000	0.00000000000000000000	0.00000000000000000000	0.00000000000000000000	852.00000000000000000000	386.00000000000000000000	4.00000000000000000000	4.00000000000000000000	4.00000000000000000000	4.00000000000000000000	4.00000000000000000000	0.00000000000000000000	4.00000000000000000000	4.00000000000000000000	0.00000000000000000000	4.00000000000000000000	4.00000000000000000000	4.00000000000000000000	4.00000000000000000000	4.00000000000000000000	4.00000000000000000000	4.00000000000000000000
102.00000000000000000000	0.00000000000000000000	4178.97412109375000000000	4203.58984375000000000000	4172.82031250000000000000	4146.66650390625000000000	4174.87158203125000000000	4171.79492187500000000000	4169.74365234375000000000	4152.30761718750000000000	4166.15380859375000000000	4120.00000000000000000000	4124.10253906250000000000	4148.20507812500000000000	4103.07666015625000000000	4149.74365234375000000000	3420.00000000000000000000	10249.00000000000000000000	10234.00000000000000000000	0.00000000000000000000	0.00000000000000000000	0.00000000000000000000	852.00000000000000000000	394.00000000000000000000	4.00000000000000000000	4.00000000000000000000	4.00000000000000000000	4.00000000000000000000	4.00000000000000000000	0.00000000000000000000	4.00000000000000000000	4.00000000000000000000	0.00000000000000000000	4.00000000000000000000	4.00000000000000000000	4.00000000000000000000	4.00000000000000000000	4.00000000000000000000	4.00000000000000000000	4.00000000000000000000
103.00000000000000000000	0.00000000000000000000	4176.92285156250000000000	4212.30761718750000000000	4174.87158203125000000000	4156.41015625000000000000	4177.94873046875000000000	4166.15380859375000000000	4165.64111328125000000000	4162.56396484375000000000	4164.10253906250000000000	4131.28173828125000000000	4132.30761718750000000000	4152.30761718750000000000	4109.74365234375000000000	4155.89746093750000000000	1118.00000000000000000000	10250.00000000000000000000	10235.00000000000000000000	0.00000000000000000000	0.00000000000000000000	0.00000000000000000000	852.00000000000000000000	403.00000000000000000000	4.00000000000000000000	4.00000000000000000000	4.00000000000000000000	4.00000000000000000000	4.00000000000000000000	0.00000000000000000000	4.00000000000000000000	4.00000000000000000000	0.00000000000000000000	4.00000000000000000000	4.00000000000000000000	4.00000000000000000000	4.00000000000000000000	4.00000000000000000000	4.00000000000000000000	4.00000000000000000000
104.00000000000000000000	0.00000000000000000000	4184.10253906250000000000	4213.33300781250000000000	4181.53857421875000000000	4155.89746093750000000000	4181.02539062500000000000	4173.84619140625000000000	4170.76904296875000000000	4154.87158203125000000000	4164.61523437500000000000	4128.20507812500000000000	4127.17919921875000000000	4157.43603515625000000000	4101.53857421875000000000	4157.43603515625000000000	3295.00000000000000000000	10250.00000000000000000000	10235.00000000000000000000	0.00000000000000000000	0.00000000000000000000	0.00000000000000000000	852.00000000000000000000	410.00000000000000000000	4.00000000000000000000	4.00000000000000000000	4.00000000000000000000	4.00000000000000000000	4.00000000000000000000	0.00000000000000000000	4.00000000000000000000	4.00000000000000000000	0.00000000000000000000	4.00000000000000000000	4.00000000000000000000	4.00000000000000000000	4.00000000000000000000	4.00000000000000000000	4.00000000000000000000	4.00000000000000000000
105.00000000000000000000	0.00000000000000000000	4172.82031250000000000000	4207.17919921875000000000	4168.71777343750000000000	4150.25634765625000000000	4180.51269531250000000000	4164.61523437500000000000	4166.66650390625000000000	4156.41015625000000000000	4164.61523437500000000000	4128.20507812500000000000	4126.66650390625000000000	4152.30761718750000000000	4102.05126953125000000000	4152.30761718750000000000	1530.00000000000000000000	10250.00000000000000000000	10234.00000000000000000000	0.00000000000000000000	0.00000000000000000000	0.00000000000000000000	852.00000000000000000000	417.00000000000000000000	4.00000000000000000000	4.00000000000000000000	4.00000000000000000000	4.00000000000000000000	4.00000000000000000000	0.00000000000000000000	4.00000000000000000000	4.00000000000000000000	0.00000000000000000000	4.00000000000000000000	4.00000000000000000000	4.00000000000000000000	4.00000000000000000000	4.00000000000000000000	4.00000000000000000000	4.00000000000000000000
106.00000000000000000000	0.00000000000000000000	4178.46142578125000000000	4196.92285156250000000000	4174.87158203125000000000	4144.10253906250000000000	4166.66650390625000000000	4170.25634765625000000000	4173.84619140625000000000	4160.51269531250000000000	4164.10253906250000000000	4131.79492187500000000000	4130.25634765625000000000	4154.35888671875000000000	4106.66650390625000000000	4157.94873046875000000000	3420.00000000000000000000	10250.00000000000000000000	10234.00000000000000000000	0.00000000000000000000	0.00000000000000000000	0.00000000000000000000	852.00000000000000000000	426.00000000000000000000	4.00000000000000000000	4.00000000000000000000	4.00000000000000000000	4.00000000000000000000	4.00000000000000000000	0.00000000000000000000	4.00000000000000000000	4.00000000000000000000	0.00000000000000000000	4.00000000000000000000	4.00000000000000000000	4.00000000000000000000	4.00000000000000000000	4.00000000000000000000	4.00000000000000000000	4.00000000000000000000
107.00000000000000000000	0.00000000000000000000	4182.56396484375000000000	4196.92285156250000000000	4181.02539062500000000000	4149.74365234375000000000	4166.66650390625000000000	4172.30761718750000000000	4170.25634765625000000000	4163.07666015625000000000	4164.61523437500000000000	4140.51269531250000000000	4137.43603515625000000000	4157.43603515625000000000	4110.25634765625000000000	4158.97412109375000000000	1118.00000000000000000000	10252.00000000000000000000	10230.00000000000000000000	0.00000000000000000000	0.00000000000000000000	0.00000000000000000000	852.00000000000000000000	434.00000000000000000000	4.00000000000000000000	4.00000000000000000000	4.00000000000000000000	4.00000000000000000000	4.00000000000000000000	0.00000000000000000000	4.00000000000000000000	4.00000000000000000000	0.00000000000000000000	4.00000000000000000000	4.00000000000000000000	4.00000000000000000000	4.00000000000000000000	4.00000000000000000000	4.00000000000000000000	4.00000000000000000000
108.00000000000000000000	0.00000000000000000000	4172.82031250000000000000	4200.00000000000000000000	4172.82031250000000000000	4152.82031250000000000000	4174.87158203125000000000	4167.69238281250000000000	4163.07666015625000000000	4161.02539062500000000000	4164.10253906250000000000	4136.41015625000000000000	4135.89746093750000000000	4155.38427734375000000000	4106.66650390625000000000	4153.84619140625000000000	3295.00000000000000000000	10252.00000000000000000000	10230.00000000000000000000	0.00000000000000000000	0.00000000000000000000	0.00000000000000000000	852.00000000000000000000	441.00000000000000000000	4.00000000000000000000	4.00000000000000000000	4.00000000000000000000	4.00000000000000000000	4.00000000000000000000	0.00000000000000000000	4.00000000000000000000	4.00000000000000000000	0.00000000000000000000	4.00000000000000000000	4.00000000000000000000	4.00000000000000000000	4.00000000000000000000	4.00000000000000000000	4.00000000000000000000	4.00000000000000000000
109.00000000000000000000	0.00000000000000000000	4179.48730468750000000000	4197.94873046875000000000	4178.97412109375000000000	4145.12792968750000000000	4168.20507812500000000000	4173.33300781250000000000	4172.30761718750000000000	4151.79492187500000000000	4163.07666015625000000000	4125.64111328125000000000	4127.69238281250000000000	4155.38427734375000000000	4097.94873046875000000000	4157.43603515625000000000	1530.00000000000000000000	10251.00000000000000000000	10230.00000000000000000000	0.00000000000000000000	0.00000000000000000000	0.00000000000000000000	852.00000000000000000000	449.00000000000000000000	4.00000000000000000000	4.00000000000000000000	4.00000000000000000000	4.00000000000000000000	4.00000000000000000000	0.00000000000000000000	4.00000000000000000000	4.00000000000000000000	0.00000000000000000000	4.00000000000000000000	4.00000000000000000000	4.00000000000000000000	4.00000000000000000000	4.00000000000000000000	4.00000000000000000000	4.00000000000000000000
110.00000000000000000000	0.00000000000000000000	4177.94873046875000000000	4202.56396484375000000000	4177.94873046875000000000	4150.76904296875000000000	4171.79492187500000000000	4164.61523437500000000000	4165.12792968750000000000	4156.41015625000000000000	4164.10253906250000000000	4141.53857421875000000000	4134.87158203125000000000	4154.35888671875000000000	4103.58984375000000000000	4162.56396484375000000000	3420.00000000000000000000	10251.00000000000000000000	10230.00000000000000000000	0.00000000000000000000	0.00000000000000000000	0.00000000000000000000	852.00000000000000000000	456.00000000000000000000	4.00000000000000000000	4.00000000000000000000	4.00000000000000000000	4.00000000000000000000	4.00000000000000000000	0.00000000000000000000	4.00000000000000000000	4.00000000000000000000	0.00000000000000000000	4.00000000000000000000	4.00000000000000000000	4.00000000000000000000	4.00000000000000000000	4.00000000000000000000	4.00000000000000000000	4.00000000000000000000
111.00000000000000000000	0.00000000000000000000	4179.48730468750000000000	4198.97412109375000000000	4181.53857421875000000000	4151.28173828125000000000	4168.20507812500000000000	4169.74365234375000000000	4168.71777343750000000000	4152.82031250000000000000	4168.20507812500000000000	4141.02539062500000000000	4130.76904296875000000000	4160.51269531250000000000	4100.00000000000000000000	4167.69238281250000000000	1118.00000000000000000000	10251.00000000000000000000	10228.00000000000000000000	0.00000000000000000000	0.00000000000000000000	0.00000000000000000000	852.00000000000000000000	463.00000000000000000000	4.00000000000000000000	4.00000000000000000000	4.00000000000000000000	4.00000000000000000000	4.00000000000000000000	0.00000000000000000000	4.00000000000000000000	4.00000000000000000000	0.00000000000000000000	4.00000000000000000000	4.00000000000000000000	4.00000000000000000000	4.00000000000000000000	4.00000000000000000000	4.00000000000000000000	4.00000000000000000000
112.00000000000000000000	0.00000000000000000000	4177.43603515625000000000	4198.46142578125000000000	4178.97412109375000000000	4148.20507812500000000000	4166.66650390625000000000	4169.74365234375000000000	4171.79492187500000000000	4144.61523437500000000000	4168.71777343750000000000	4129.23046875000000000000	4125.64111328125000000000	4160.51269531250000000000	4099.48730468750000000000	4163.07666015625000000000	3295.00000000000000000000	10251.00000000000000000000	10228.00000000000000000000	0.00000000000000000000	0.00000000000000000000	0.00000000000000000000	852.00000000000000000000	471.00000000000000000000	4.00000000000000000000	4.00000000000000000000	4.00000000000000000000	4.00000000000000000000	4.00000000000000000000	0.00000000000000000000	4.00000000000000000000	4.00000000000000000000	0.00000000000000000000	4.00000000000000000000	4.00000000000000000000	4.00000000000000000000	4.00000000000000000000	4.00000000000000000000	4.00000000000000000000	4.00000000000000000000
113.00000000000000000000	0.00000000000000000000	4173.33300781250000000000	4196.92285156250000000000	4170.25634765625000000000	4149.74365234375000000000	4173.84619140625000000000	4163.07666015625000000000	4164.10253906250000000000	4147.69238281250000000000	4164.61523437500000000000	4129.74365234375000000000	4130.76904296875000000000	4155.38427734375000000000	4108.20507812500000000000	4158.97412109375000000000	1530.00000000000000000000	10250.00000000000000000000	10228.00000000000000000000	0.00000000000000000000	0.00000000000000000000	0.00000000000000000000	852.00000000000000000000	478.00000000000000000000	4.00000000000000000000	4.00000000000000000000	4.00000000000000000000	4.00000000000000000000	4.00000000000000000000	0.00000000000000000000	4.00000000000000000000	4.00000000000000000000	0.00000000000000000000	4.00000000000000000000	4.00000000000000000000	4.00000000000000000000	4.00000000000000000000	4.00000000000000000000	4.00000000000000000000	4.00000000000000000000
114.00000000000000000000	0.00000000000000000000	4181.53857421875000000000	4182.56396484375000000000	4177.94873046875000000000	4141.02539062500000000000	4160.51269531250000000000	4173.84619140625000000000	4171.28173828125000000000	4145.12792968750000000000	4162.56396484375000000000	4121.02539062500000000000	4121.02539062500000000000	4155.89746093750000000000	4098.97412109375000000000	4161.02539062500000000000	3420.00000000000000000000	10250.00000000000000000000	10228.00000000000000000000	0.00000000000000000000	0.00000000000000000000	0.00000000000000000000	852.00000000000000000000	487.00000000000000000000	4.00000000000000000000	4.00000000000000000000	4.00000000000000000000	4.00000000000000000000	4.00000000000000000000	0.00000000000000000000	4.00000000000000000000	4.00000000000000000000	0.00000000000000000000	4.00000000000000000000	4.00000000000000000000	4.00000000000000000000	4.00000000000000000000	4.00000000000000000000	4.00000000000000000000	4.00000000000000000000
115.00000000000000000000	0.00000000000000000000	4170.25634765625000000000	4188.71777343750000000000	4172.30761718750000000000	4144.10253906250000000000	4157.94873046875000000000	4169.74365234375000000000	4166.15380859375000000000	4148.20507812500000000000	4163.07666015625000000000	4130.25634765625000000000	4124.10253906250000000000	4152.30761718750000000000	4101.53857421875000000000	4158.97412109375000000000	1118.00000000000000000000	10250.00000000000000000000	10227.00000000000000000000	0.00000000000000000000	0.00000000000000000000	0.00000000000000000000	852.00000000000000000000	495.00000000000000000000	4.00000000000000000000	4.00000000000000000000	4.00000000000000000000	4.00000000000000000000	4.00000000000000000000	0.00000000000000000000	4.00000000000000000000	4.00000000000000000000	0.00000000000000000000	4.00000000000000000000	4.00000000000000000000	4.00000000000000000000	4.00000000000000000000	4.00000000000000000000	4.00000000000000000000	4.00000000000000000000
116.00000000000000000000	0.00000000000000000000	4173.84619140625000000000	4199.48730468750000000000	4177.94873046875000000000	4151.28173828125000000000	4170.25634765625000000000	4172.30761718750000000000	4166.66650390625000000000	4153.33300781250000000000	4165.12792968750000000000	4147.17919921875000000000	4135.89746093750000000000	4157.94873046875000000000	4115.38427734375000000000	4165.64111328125000000000	3295.00000000000000000000	10250.00000000000000000000	10227.00000000000000000000	0.00000000000000000000	0.00000000000000000000	0.00000000000000000000	852.00000000000000000000	503.00000000000000000000	4.00000000000000000000	4.00000000000000000000	4.00000000000000000000	4.00000000000000000000	4.00000000000000000000	0.00000000000000000000	4.00000000000000000000	4.00000000000000000000	0.00000000000000000000	4.00000000000000000000	4.00000000000000000000	4.00000000000000000000	4.00000000000000000000	4.00000000000000000000	4.00000000000000000000	4.00000000000000000000
117.00000000000000000000	0.00000000000000000000	4185.64111328125000000000	4198.46142578125000000000	4187.69238281250000000000	4150.25634765625000000000	4178.97412109375000000000	4172.82031250000000000000	4169.23046875000000000000	4160.51269531250000000000	4165.12792968750000000000	4144.61523437500000000000	4138.46142578125000000000	4164.10253906250000000000	4121.02539062500000000000	4171.79492187500000000000	1530.00000000000000000000	10249.00000000000000000000	10227.00000000000000000000	0.00000000000000000000	0.00000000000000000000	0.00000000000000000000	852.00000000000000000000	511.00000000000000000000	4.00000000000000000000	4.00000000000000000000	4.00000000000000000000	4.00000000000000000000	4.00000000000000000000	0.00000000000000000000	4.00000000000000000000	4.00000000000000000000	0.00000000000000000000	4.00000000000000000000	4.00000000000000000000	4.00000000000000000000	4.00000000000000000000	4.00000000000000000000	4.00000000000000000000	4.00000000000000000000
118.00000000000000000000	0.00000000000000000000	4174.35888671875000000000	4200.00000000000000000000	4176.92285156250000000000	4149.74365234375000000000	4177.43603515625000000000	4162.56396484375000000000	4163.58984375000000000000	4168.20507812500000000000	4163.58984375000000000000	4141.53857421875000000000	4139.48730468750000000000	4158.97412109375000000000	4121.53857421875000000000	4171.28173828125000000000	3420.00000000000000000000	10249.00000000000000000000	10227.00000000000000000000	0.00000000000000000000	0.00000000000000000000	0.00000000000000000000	852.00000000000000000000	519.00000000000000000000	4.00000000000000000000	4.00000000000000000000	4.00000000000000000000	4.00000000000000000000	4.00000000000000000000	0.00000000000000000000	4.00000000000000000000	4.00000000000000000000	0.00000000000000000000	4.00000000000000000000	4.00000000000000000000	4.00000000000000000000	4.00000000000000000000	4.00000000000000000000	4.00000000000000000000	4.00000000000000000000
119.00000000000000000000	0.00000000000000000000	4176.92285156250000000000	4196.41015625000000000000	4179.48730468750000000000	4145.12792968750000000000	4164.61523437500000000000	4171.79492187500000000000	4170.25634765625000000000	4156.41015625000000000000	4164.61523437500000000000	4138.46142578125000000000	4135.38427734375000000000	4160.51269531250000000000	4114.35888671875000000000	4171.28173828125000000000	1118.00000000000000000000	10249.00000000000000000000	10225.00000000000000000000	0.00000000000000000000	0.00000000000000000000	0.00000000000000000000	852.00000000000000000000	527.00000000000000000000	4.00000000000000000000	4.00000000000000000000	4.00000000000000000000	4.00000000000000000000	4.00000000000000000000	0.00000000000000000000	4.00000000000000000000	4.00000000000000000000	0.00000000000000000000	4.00000000000000000000	4.00000000000000000000	4.00000000000000000000	4.00000000000000000000	4.00000000000000000000	4.00000000000000000000	4.00000000000000000000
120.00000000000000000000	0.00000000000000000000	4174.35888671875000000000	4195.38427734375000000000	4176.92285156250000000000	4148.20507812500000000000	4170.25634765625000000000	4170.76904296875000000000	4167.17919921875000000000	4153.84619140625000000000	4165.12792968750000000000	4145.64111328125000000000	4138.97412109375000000000	4162.05126953125000000000	4121.02539062500000000000	4163.58984375000000000000	3295.00000000000000000000	10249.00000000000000000000	10225.00000000000000000000	0.00000000000000000000	0.00000000000000000000	0.00000000000000000000	852.00000000000000000000	534.00000000000000000000	4.00000000000000000000	4.00000000000000000000	4.00000000000000000000	4.00000000000000000000	4.00000000000000000000	0.00000000000000000000	4.00000000000000000000	4.00000000000000000000	0.00000000000000000000	4.00000000000000000000	4.00000000000000000000	4.00000000000000000000	4.00000000000000000000	4.00000000000000000000	4.00000000000000000000	4.00000000000000000000
121.00000000000000000000	0.00000000000000000000	4174.35888671875000000000	4193.84619140625000000000	4177.43603515625000000000	4148.71777343750000000000	4170.25634765625000000000	4171.28173828125000000000	4168.71777343750000000000	4156.41015625000000000000	4165.12792968750000000000	4149.23046875000000000000	4140.51269531250000000000	4161.53857421875000000000	4124.10253906250000000000	4163.07666015625000000000	1530.00000000000000000000	10251.00000000000000000000	10224.00000000000000000000	0.00000000000000000000	0.00000000000000000000	0.00000000000000000000	852.00000000000000000000	542.00000000000000000000	4.00000000000000000000	4.00000000000000000000	4.00000000000000000000	4.00000000000000000000	4.00000000000000000000	0.00000000000000000000	4.00000000000000000000	4.00000000000000000000	0.00000000000000000000	4.00000000000000000000	4.00000000000000000000	4.00000000000000000000	4.00000000000000000000	4.00000000000000000000	4.00000000000000000000	4.00000000000000000000
122.00000000000000000000	0.00000000000000000000	4177.94873046875000000000	4194.35888671875000000000	4179.48730468750000000000	4148.20507812500000000000	4163.07666015625000000000	4172.82031250000000000000	4170.25634765625000000000	4153.33300781250000000000	4164.61523437500000000000	4142.56396484375000000000	4136.92285156250000000000	4158.46142578125000000000	4120.51269531250000000000	4170.25634765625000000000	3420.00000000000000000000	10251.00000000000000000000	10224.00000000000000000000	0.00000000000000000000	0.00000000000000000000	0.00000000000000000000	852.00000000000000000000	550.00000000000000000000	4.00000000000000000000	4.00000000000000000000	4.00000000000000000000	4.00000000000000000000	4.00000000000000000000	0.00000000000000000000	4.00000000000000000000	4.00000000000000000000	0.00000000000000000000	4.00000000000000000000	4.00000000000000000000	4.00000000000000000000	4.00000000000000000000	4.00000000000000000000	4.00000000000000000000	4.00000000000000000000
123.00000000000000000000	0.00000000000000000000	4170.76904296875000000000	4195.38427734375000000000	4173.33300781250000000000	4152.30761718750000000000	4170.76904296875000000000	4164.10253906250000000000	4160.51269531250000000000	4156.92285156250000000000	4165.12792968750000000000	4145.12792968750000000000	4139.48730468750000000000	4155.38427734375000000000	4126.15380859375000000000	4169.74365234375000000000	1118.00000000000000000000	10250.00000000000000000000	10226.00000000000000000000	0.00000000000000000000	0.00000000000000000000	0.00000000000000000000	852.00000000000000000000	559.00000000000000000000	4.00000000000000000000	4.00000000000000000000	4.00000000000000000000	4.00000000000000000000	4.00000000000000000000	0.00000000000000000000	4.00000000000000000000	4.00000000000000000000	0.00000000000000000000	4.00000000000000000000	4.00000000000000000000	4.00000000000000000000	4.00000000000000000000	4.00000000000000000000	4.00000000000000000000	4.00000000000000000000
124.00000000000000000000	0.00000000000000000000	4179.48730468750000000000	4187.17919921875000000000	4182.56396484375000000000	4145.64111328125000000000	4169.74365234375000000000	4171.28173828125000000000	4168.71777343750000000000	4149.23046875000000000000	4167.17919921875000000000	4140.51269531250000000000	4135.38427734375000000000	4162.05126953125000000000	4120.00000000000000000000	4171.28173828125000000000	3295.00000000000000000000	10250.00000000000000000000	10226.00000000000000000000	0.00000000000000000000	0.00000000000000000000	0.00000000000000000000	852.00000000000000000000	566.00000000000000000000	4.00000000000000000000	4.00000000000000000000	4.00000000000000000000	4.00000000000000000000	4.00000000000000000000	0.00000000000000000000	4.00000000000000000000	4.00000000000000000000	0.00000000000000000000	4.00000000000000000000	4.00000000000000000000	4.00000000000000000000	4.00000000000000000000	4.00000000000000000000	4.00000000000000000000	4.00000000000000000000
125.00000000000000000000	0.00000000000000000000	4175.38427734375000000000	4191.79492187500000000000	4177.43603515625000000000	4146.66650390625000000000	4170.25634765625000000000	4166.66650390625000000000	4164.10253906250000000000	4149.74365234375000000000	4164.61523437500000000000	4144.61523437500000000000	4140.00000000000000000000	4161.53857421875000000000	4123.07666015625000000000	4174.35888671875000000000	1530.00000000000000000000	10251.00000000000000000000	10228.00000000000000000000	0.00000000000000000000	0.00000000000000000000	0.00000000000000000000	852.00000000000000000000	574.00000000000000000000	4.00000000000000000000	4.00000000000000000000	4.00000000000000000000	4.00000000000000000000	4.00000000000000000000	0.00000000000000000000	4.00000000000000000000	4.00000000000000000000	0.00000000000000000000	4.00000000000000000000	4.00000000000000000000	4.00000000000000000000	4.00000000000000000000	4.00000000000000000000	4.00000000000000000000	4.00000000000000000000
126.00000000000000000000	0.00000000000000000000	4170.25634765625000000000	4194.35888671875000000000	4172.82031250000000000000	4146.66650390625000000000	4170.76904296875000000000	4166.15380859375000000000	4159.48730468750000000000	4155.89746093750000000000	4163.58984375000000000000	4152.30761718750000000000	4142.05126953125000000000	4161.53857421875000000000	4132.82031250000000000000	4173.33300781250000000000	3420.00000000000000000000	10251.00000000000000000000	10228.00000000000000000000	0.00000000000000000000	0.00000000000000000000	0.00000000000000000000	852.00000000000000000000	582.00000000000000000000	4.00000000000000000000	4.00000000000000000000	4.00000000000000000000	4.00000000000000000000	4.00000000000000000000	0.00000000000000000000	4.00000000000000000000	4.00000000000000000000	0.00000000000000000000	4.00000000000000000000	4.00000000000000000000	4.00000000000000000000	4.00000000000000000000	4.00000000000000000000	4.00000000000000000000	4.00000000000000000000
127.00000000000000000000	0.00000000000000000000	4174.35888671875000000000	4187.17919921875000000000	4176.41015625000000000000	4137.43603515625000000000	4161.53857421875000000000	4171.28173828125000000000	4168.71777343750000000000	4152.82031250000000000000	4164.61523437500000000000	4147.17919921875000000000	4135.38427734375000000000	4162.56396484375000000000	4126.66650390625000000000	4166.66650390625000000000	50.00000000000000000000	10251.00000000000000000000	10228.00000000000000000000	0.00000000000000000000	0.00000000000000000000	0.00000000000000000000	852.00000000000000000000	591.00000000000000000000	4.00000000000000000000	4.00000000000000000000	4.00000000000000000000	4.00000000000000000000	4.00000000000000000000	0.00000000000000000000	4.00000000000000000000	4.00000000000000000000	0.00000000000000000000	4.00000000000000000000	4.00000000000000000000	4.00000000000000000000	4.00000000000000000000	4.00000000000000000000	4.00000000000000000000	4.00000000000000000000
0.00000000000000000000	0.00000000000000000000	4167.17919921875000000000	4188.71777343750000000000	4166.15380859375000000000	4136.92285156250000000000	4161.02539062500000000000	4163.58984375000000000000	4166.15380859375000000000	4153.84619140625000000000	4164.10253906250000000000	4141.53857421875000000000	4138.97412109375000000000	4157.94873046875000000000	4119.48730468750000000000	4163.07666015625000000000	1930.00000000000000000000	10251.00000000000000000000	10228.00000000000000000000	0.00000000000000000000	0.00000000000000000000	0.00000000000000000000	852.00000000000000000000	598.00000000000000000000	4.00000000000000000000	4.00000000000000000000	4.00000000000000000000	4.00000000000000000000	4.00000000000000000000	0.00000000000000000000	4.00000000000000000000	4.00000000000000000000	0.00000000000000000000	4.00000000000000000000	4.00000000000000000000	4.00000000000000000000	4.00000000000000000000	4.00000000000000000000	4.00000000000000000000	4.00000000000000000000
1.00000000000000000000	0.00000000000000000000	4173.84619140625000000000	4184.10253906250000000000	4172.30761718750000000000	4134.87158203125000000000	4164.10253906250000000000	4170.76904296875000000000	4168.71777343750000000000	4151.79492187500000000000	4164.61523437500000000000	4133.84619140625000000000	4137.43603515625000000000	4161.02539062500000000000	4114.87158203125000000000	4169.23046875000000000000	3292.00000000000000000000	10252.00000000000000000000	10226.00000000000000000000	0.00000000000000000000	0.00000000000000000000	0.00000000000000000000	852.00000000000000000000	606.00000000000000000000	4.00000000000000000000	4.00000000000000000000	4.00000000000000000000	4.00000000000000000000	4.00000000000000000000	0.00000000000000000000	4.00000000000000000000	4.00000000000000000000	0.00000000000000000000	4.00000000000000000000	4.00000000000000000000	4.00000000000000000000	4.00000000000000000000	4.00000000000000000000	4.00000000000000000000	4.00000000000000000000
2.00000000000000000000	0.00000000000000000000	4172.82031250000000000000	4184.61523437500000000000	4173.84619140625000000000	4135.89746093750000000000	4173.33300781250000000000	4167.17919921875000000000	4164.10253906250000000000	4160.51269531250000000000	4164.61523437500000000000	4144.10253906250000000000	4139.48730468750000000000	4161.02539062500000000000	4125.12792968750000000000	4169.23046875000000000000	1714.00000000000000000000	10252.00000000000000000000	10226.00000000000000000000	0.00000000000000000000	0.00000000000000000000	0.00000000000000000000	852.00000000000000000000	614.00000000000000000000	4.00000000000000000000	4.00000000000000000000	4.00000000000000000000	4.00000000000000000000	4.00000000000000000000	0.00000000000000000000	4.00000000000000000000	4.00000000000000000000	0.00000000000000000000	4.00000000000000000000	4.00000000000000000000	4.00000000000000000000	4.00000000000000000000	4.00000000000000000000	4.00000000000000000000	4.00000000000000000000
3.00000000000000000000	0.00000000000000000000	4171.28173828125000000000	4193.33300781250000000000	4172.82031250000000000000	4138.97412109375000000000	4177.94873046875000000000	4165.64111328125000000000	4164.61523437500000000000	4168.71777343750000000000	4165.12792968750000000000	4153.84619140625000000000	4145.64111328125000000000	4164.10253906250000000000	4130.25634765625000000000	4169.23046875000000000000	3301.00000000000000000000	10252.00000000000000000000	10226.00000000000000000000	0.00000000000000000000	0.00000000000000000000	0.00000000000000000000	852.00000000000000000000	623.00000000000000000000	4.00000000000000000000	4.00000000000000000000	4.00000000000000000000	4.00000000000000000000	4.00000000000000000000	0.00000000000000000000	4.00000000000000000000	4.00000000000000000000	0.00000000000000000000	4.00000000000000000000	4.00000000000000000000	4.00000000000000000000	4.00000000000000000000	4.00000000000000000000	4.00000000000000000000	4.00000000000000000000
4.00000000000000000000	0.00000000000000000000	4177.94873046875000000000	4197.94873046875000000000	4176.92285156250000000000	4142.56396484375000000000	4176.41015625000000000000	4170.76904296875000000000	4170.76904296875000000000	4164.10253906250000000000	4167.17919921875000000000	4150.25634765625000000000	4144.61523437500000000000	4172.30761718750000000000	4123.07666015625000000000	4173.84619140625000000000	3546.00000000000000000000	10252.00000000000000000000	10226.00000000000000000000	0.00000000000000000000	0.00000000000000000000	0.00000000000000000000	852.00000000000000000000	630.00000000000000000000	4.00000000000000000000	4.00000000000000000000	4.00000000000000000000	4.00000000000000000000	4.00000000000000000000	0.00000000000000000000	4.00000000000000000000	4.00000000000000000000	0.00000000000000000000	4.00000000000000000000	4.00000000000000000000	4.00000000000000000000	4.00000000000000000000	4.00000000000000000000	4.00000000000000000000	4.00000000000000000000
5.00000000000000000000	0.00000000000000000000	4168.20507812500000000000	4200.51269531250000000000	4165.12792968750000000000	4153.33300781250000000000	4185.12792968750000000000	4162.56396484375000000000	4161.02539062500000000000	4166.15380859375000000000	4166.66650390625000000000	4156.92285156250000000000	4147.17919921875000000000	4168.71777343750000000000	4130.25634765625000000000	4172.82031250000000000000	0.00000000000000000000	10250.00000000000000000000	10226.00000000000000000000	0.00000000000000000000	0.00000000000000000000	0.00000000000000000000	852.00000000000000000000	637.00000000000000000000	4.00000000000000000000	4.00000000000000000000	4.00000000000000000000	4.00000000000000000000	4.00000000000000000000	0.00000000000000000000	4.00000000000000000000	4.00000000000000000000	0.00000000000000000000	4.00000000000000000000	4.00000000000000000000	4.00000000000000000000	4.00000000000000000000	4.00000000000000000000	4.00000000000000000000	4.00000000000000000000
6.00000000000000000000	0.00000000000000000000	4173.84619140625000000000	4193.84619140625000000000	4166.66650390625000000000	4151.79492187500000000000	4178.46142578125000000000	4171.28173828125000000000	4169.23046875000000000000	4162.05126953125000000000	4164.10253906250000000000	4147.69238281250000000000	4140.00000000000000000000	4165.64111328125000000000	4128.71777343750000000000	4170.25634765625000000000	513.00000000000000000000	10250.00000000000000000000	10226.00000000000000000000	0.00000000000000000000	0.00000000000000000000	0.00000000000000000000	852.00000000000000000000	645.00000000000000000000	4.00000000000000000000	4.00000000000000000000	4.00000000000000000000	4.00000000000000000000	4.00000000000000000000	0.00000000000000000000	4.00000000000000000000	4.00000000000000000000	0.00000000000000000000	4.00000000000000000000	4.00000000000000000000	4.00000000000000000000	4.00000000000000000000	4.00000000000000000000	4.00000000000000000000	4.00000000000000000000
7.00000000000000000000	0.00000000000000000000	4175.38427734375000000000	4193.33300781250000000000	4165.64111328125000000000	4151.79492187500000000000	4174.87158203125000000000	4168.71777343750000000000	4169.23046875000000000000	4158.97412109375000000000	4163.07666015625000000000	4140.51269531250000000000	4139.48730468750000000000	4163.07666015625000000000	4127.17919921875000000000	4168.20507812500000000000	3299.00000000000000000000	10249.00000000000000000000	10226.00000000000000000000	0.00000000000000000000	0.00000000000000000000	0.00000000000000000000	852.00000000000000000000	652.00000000000000000000	4.00000000000000000000	4.00000000000000000000	4.00000000000000000000	4.00000000000000000000	4.00000000000000000000	0.00000000000000000000	4.00000000000000000000	4.00000000000000000000	0.00000000000000000000	4.00000000000000000000	4.00000000000000000000	4.00000000000000000000	4.00000000000000000000	4.00000000000000000000	4.00000000000000000000	4.00000000000000000000
8.00000000000000000000	0.00000000000000000000	4169.23046875000000000000	4197.43603515625000000000	4162.05126953125000000000	4157.94873046875000000000	4184.61523437500000000000	4163.07666015625000000000	4162.56396484375000000000	4164.10253906250000000000	4164.10253906250000000000	4154.35888671875000000000	4146.66650390625000000000	4165.64111328125000000000	4131.79492187500000000000	4174.87158203125000000000	0.00000000000000000000	10249.00000000000000000000	10226.00000000000000000000	0.00000000000000000000	0.00000000000000000000	0.00000000000000000000	852.00000000000000000000	660.00000000000000000000	4.00000000000000000000	4.00000000000000000000	4.00000000000000000000	4.00000000000000000000	4.00000000000000000000	0.00000000000000000000	4.00000000000000000000	4.00000000000000000000	0.00000000000000000000	4.00000000000000000000	4.00000000000000000000	4.00000000000000000000	4.00000000000000000000	4.00000000000000000000	4.00000000000000000000	4.00000000000000000000
9.00000000000000000000	0.00000000000000000000	4173.84619140625000000000	4195.38427734375000000000	4168.71777343750000000000	4155.89746093750000000000	4185.64111328125000000000	4172.30761718750000000000	4168.71777343750000000000	4161.02539062500000000000	4163.07666015625000000000	4153.33300781250000000000	4141.53857421875000000000	4167.69238281250000000000	4127.69238281250000000000	4178.46142578125000000000	3540.00000000000000000000	10248.00000000000000000000	10226.00000000000000000000	0.00000000000000000000	0.00000000000000000000	0.00000000000000000000	852.00000000000000000000	667.00000000000000000000	4.00000000000000000000	4.00000000000000000000	4.00000000000000000000	4.00000000000000000000	4.00000000000000000000	0.00000000000000000000	4.00000000000000000000	4.00000000000000000000	0.00000000000000000000	4.00000000000000000000	4.00000000000000000000	4.00000000000000000000	4.00000000000000000000	4.00000000000000000000	4.00000000000000000000	4.00000000000000000000
10.00000000000000000000	0.00000000000000000000	4164.61523437500000000000	4194.87158203125000000000	4157.94873046875000000000	4154.87158203125000000000	4187.69238281250000000000	4163.58984375000000000000	4163.58984375000000000000	4162.05126953125000000000	4164.10253906250000000000	4143.58984375000000000000	4142.56396484375000000000	4159.48730468750000000000	4131.79492187500000000000	4173.33300781250000000000	3410.00000000000000000000	10248.00000000000000000000	10226.00000000000000000000	0.00000000000000000000	0.00000000000000000000	0.00000000000000000000	852.00000000000000000000	675.00000000000000000000	4.00000000000000000000	4.00000000000000000000	4.00000000000000000000	4.00000000000000000000	4.00000000000000000000	0.00000000000000000000	4.00000000000000000000	4.00000000000000000000	0.00000000000000000000	4.00000000000000000000	4.00000000000000000000	4.00000000000000000000	4.00000000000000000000	4.00000000000000000000	4.00000000000000000000	4.00000000000000000000
11.00000000000000000000	0.00000000000000000000	4170.76904296875000000000	4191.79492187500000000000	4158.46142578125000000000	4153.33300781250000000000	4184.10253906250000000000	4165.12792968750000000000	4168.20507812500000000000	4162.05126953125000000000	4170.76904296875000000000	4145.12792968750000000000	4144.61523437500000000000	4165.12792968750000000000	4131.79492187500000000000	4177.94873046875000000000	1124.00000000000000000000	10246.00000000000000000000	10227.00000000000000000000	0.00000000000000000000	0.00000000000000000000	0.00000000000000000000	852.00000000000000000000	684.00000000000000000000	4.00000000000000000000	4.00000000000000000000	4.00000000000000000000	4.00000000000000000000	4.00000000000000000000	0.00000000000000000000	4.00000000000000000000	4.00000000000000000000	0.00000000000000000000	4.00000000000000000000	4.00000000000000000000	4.00000000000000000000	4.00000000000000000000	4.00000000000000000000	4.00000000000000000000	4.00000000000000000000
12.00000000000000000000	0.00000000000000000000	4174.87158203125000000000	4197.43603515625000000000	4162.05126953125000000000	4160.51269531250000000000	4185.12792968750000000000	4167.17919921875000000000	4167.69238281250000000000	4168.71777343750000000000	4171.28173828125000000000	4164.61523437500000000000	4150.25634765625000000000	4171.28173828125000000000	4135.38427734375000000000	4181.02539062500000000000	3220.00000000000000000000	10246.00000000000000000000	10227.00000000000000000000	0.00000000000000000000	0.00000000000000000000	0.00000000000000000000	852.00000000000000000000	692.00000000000000000000	4.00000000000000000000	4.00000000000000000000	4.00000000000000000000	4.00000000000000000000	4.00000000000000000000	0.00000000000000000000	4.00000000000000000000	4.00000000000000000000	0.00000000000000000000	4.00000000000000000000	4.00000000000000000000	4.00000000000000000000	4.00000000000000000000	4.00000000000000000000	4.00000000000000000000	4.00000000000000000000
13.00000000000000000000	0.00000000000000000000	4165.12792968750000000000	4196.92285156250000000000	4156.41015625000000000000	4164.10253906250000000000	4180.51269531250000000000	4164.61523437500000000000	4164.61523437500000000000	4170.76904296875000000000	4164.61523437500000000000	4167.69238281250000000000	4155.38427734375000000000	4166.15380859375000000000	4139.48730468750000000000	4177.43603515625000000000	1535.00000000000000000000	10246.00000000000000000000	10227.00000000000000000000	0.00000000000000000000	0.00000000000000000000	0.00000000000000000000	852.00000000000000000000	700.00000000000000000000	4.00000000000000000000	4.00000000000000000000	4.00000000000000000000	4.00000000000000000000	4.00000000000000000000	0.00000000000000000000	4.00000000000000000000	4.00000000000000000000	0.00000000000000000000	4.00000000000000000000	4.00000000000000000000	4.00000000000000000000	4.00000000000000000000	4.00000000000000000000	4.00000000000000000000	4.00000000000000000000
14.00000000000000000000	0.00000000000000000000	4169.74365234375000000000	4184.10253906250000000000	4162.56396484375000000000	4154.35888671875000000000	4168.71777343750000000000	4173.33300781250000000000	4173.84619140625000000000	4160.00000000000000000000	4163.58984375000000000000	4148.71777343750000000000	4145.12792968750000000000	4164.61523437500000000000	4132.30761718750000000000	4176.92285156250000000000	3410.00000000000000000000	10246.00000000000000000000	10227.00000000000000000000	0.00000000000000000000	0.00000000000000000000	0.00000000000000000000	852.00000000000000000000	708.00000000000000000000	4.00000000000000000000	4.00000000000000000000	4.00000000000000000000	4.00000000000000000000	4.00000000000000000000	0.00000000000000000000	4.00000000000000000000	4.00000000000000000000	0.00000000000000000000	4.00000000000000000000	4.00000000000000000000	4.00000000000000000000	4.00000000000000000000	4.00000000000000000000	4.00000000000000000000	4.00000000000000000000
15.00000000000000000000	0.00000000000000000000	4169.74365234375000000000	4190.76904296875000000000	4156.92285156250000000000	4159.48730468750000000000	4182.56396484375000000000	4165.64111328125000000000	4165.12792968750000000000	4168.71777343750000000000	4164.61523437500000000000	4161.02539062500000000000	4151.28173828125000000000	4162.56396484375000000000	4140.00000000000000000000	4176.41015625000000000000	1124.00000000000000000000	10246.00000000000000000000	10228.00000000000000000000	0.00000000000000000000	0.00000000000000000000	0.00000000000000000000	852.00000000000000000000	717.00000000000000000000	4.00000000000000000000	4.00000000000000000000	4.00000000000000000000	4.00000000000000000000	4.00000000000000000000	0.00000000000000000000	4.00000000000000000000	4.00000000000000000000	0.00000000000000000000	4.00000000000000000000	4.00000000000000000000	4.00000000000000000000	4.00000000000000000000	4.00000000000000000000	4.00000000000000000000	4.00000000000000000000
16.00000000000000000000	0.00000000000000000000	4177.43603515625000000000	4196.41015625000000000000	4160.00000000000000000000	4162.56396484375000000000	4188.20507812500000000000	4169.74365234375000000000	4165.64111328125000000000	4175.89746093750000000000	4165.64111328125000000000	4172.82031250000000000000	4159.48730468750000000000	4167.17919921875000000000	4146.15380859375000000000	4180.51269531250000000000	0.00000000000000000000	10246.00000000000000000000	10228.00000000000000000000	0.00000000000000000000	0.00000000000000000000	0.00000000000000000000	852.00000000000000000000	725.00000000000000000000	4.00000000000000000000	4.00000000000000000000	4.00000000000000000000	4.00000000000000000000	4.00000000000000000000	0.00000000000000000000	4.00000000000000000000	4.00000000000000000000	0.00000000000000000000	4.00000000000000000000	4.00000000000000000000	4.00000000000000000000	4.00000000000000000000	4.00000000000000000000	4.00000000000000000000	4.00000000000000000000
17.00000000000000000000	0.00000000000000000000	4177.94873046875000000000	4190.76904296875000000000	4162.05126953125000000000	4158.46142578125000000000	4182.56396484375000000000	4169.74365234375000000000	4168.20507812500000000000	4170.25634765625000000000	4166.15380859375000000000	4161.53857421875000000000	4154.87158203125000000000	4168.71777343750000000000	4146.15380859375000000000	4185.12792968750000000000	0.00000000000000000000	10247.00000000000000000000	10226.00000000000000000000	0.00000000000000000000	0.00000000000000000000	0.00000000000000000000	852.00000000000000000000	733.00000000000000000000	4.00000000000000000000	4.00000000000000000000	4.00000000000000000000	4.00000000000000000000	4.00000000000000000000	0.00000000000000000000	4.00000000000000000000	4.00000000000000000000	0.00000000000000000000	4.00000000000000000000	4.00000000000000000000	4.00000000000000000000	4.00000000000000000000	4.00000000000000000000	4.00000000000000000000	4.00000000000000000000
18.00000000000000000000	0.00000000000000000000	4167.17919921875000000000	4186.66650390625000000000	4152.30761718750000000000	4157.43603515625000000000	4187.17919921875000000000	4159.48730468750000000000	4161.02539062500000000000	4166.66650390625000000000	4162.56396484375000000000	4158.97412109375000000000	4149.74365234375000000000	4165.64111328125000000000	4145.64111328125000000000	4182.56396484375000000000	0.00000000000000000000	10247.00000000000000000000	10226.00000000000000000000	0.00000000000000000000	0.00000000000000000000	0.00000000000000000000	852.00000000000000000000	741.00000000000000000000	4.00000000000000000000	4.00000000000000000000	4.00000000000000000000	4.00000000000000000000	4.00000000000000000000	0.00000000000000000000	4.00000000000000000000	4.00000000000000000000	0.00000000000000000000	4.00000000000000000000	4.00000000000000000000	4.00000000000000000000	4.00000000000000000000	4.00000000000000000000	4.00000000000000000000	4.00000000000000000000
19.00000000000000000000	0.00000000000000000000	4174.35888671875000000000	4179.48730468750000000000	4156.41015625000000000000	4151.28173828125000000000	4172.30761718750000000000	4168.20507812500000000000	4167.69238281250000000000	4157.43603515625000000000	4162.05126953125000000000	4152.82031250000000000000	4143.07666015625000000000	4165.12792968750000000000	4132.30761718750000000000	4180.51269531250000000000	0.00000000000000000000	10248.00000000000000000000	10224.00000000000000000000	0.00000000000000000000	0.00000000000000000000	0.00000000000000000000	852.00000000000000000000	748.00000000000000000000	4.00000000000000000000	4.00000000000000000000	4.00000000000000000000	4.00000000000000000000	4.00000000000000000000	0.00000000000000000000	4.00000000000000000000	4.00000000000000000000	0.00000000000000000000	4.00000000000000000000	4.00000000000000000000	4.00000000000000000000	4.00000000000000000000	4.00000000000000000000	4.00000000000000000000	4.00000000000000000000
20.00000000000000000000	0.00000000000000000000	4168.71777343750000000000	4183.58984375000000000000	4150.25634765625000000000	4153.84619140625000000000	4164.10253906250000000000	4165.64111328125000000000	4165.12792968750000000000	4159.48730468750000000000	4163.58984375000000000000	4155.38427734375000000000	4147.69238281250000000000	4159.48730468750000000000	4134.35888671875000000000	4178.97412109375000000000	0.00000000000000000000	10248.00000000000000000000	10224.00000000000000000000	0.00000000000000000000	0.00000000000000000000	0.00000000000000000000	852.00000000000000000000	756.00000000000000000000	4.00000000000000000000	4.00000000000000000000	4.00000000000000000000	4.00000000000000000000	4.00000000000000000000	0.00000000000000000000	4.00000000000000000000	4.00000000000000000000	0.00000000000000000000	4.00000000000000000000	4.00000000000000000000	4.00000000000000000000	4.00000000000000000000	4.00000000000000000000	4.00000000000000000000	4.00000000000000000000
21.00000000000000000000	0.00000000000000000000	4166.66650390625000000000	4185.12792968750000000000	4150.25634765625000000000	4154.35888671875000000000	4174.35888671875000000000	4170.25634765625000000000	4169.23046875000000000000	4160.00000000000000000000	4165.64111328125000000000	4158.46142578125000000000	4147.69238281250000000000	4158.97412109375000000000	4139.48730468750000000000	4181.02539062500000000000	0.00000000000000000000	10248.00000000000000000000	10224.00000000000000000000	0.00000000000000000000	0.00000000000000000000	0.00000000000000000000	852.00000000000000000000	763.00000000000000000000	4.00000000000000000000	4.00000000000000000000	4.00000000000000000000	4.00000000000000000000	4.00000000000000000000	0.00000000000000000000	4.00000000000000000000	4.00000000000000000000	0.00000000000000000000	4.00000000000000000000	4.00000000000000000000	4.00000000000000000000	4.00000000000000000000	4.00000000000000000000	4.00000000000000000000	4.00000000000000000000
22.00000000000000000000	0.00000000000000000000	4170.76904296875000000000	4180.51269531250000000000	4152.30761718750000000000	4148.71777343750000000000	4176.92285156250000000000	4172.82031250000000000000	4171.28173828125000000000	4157.43603515625000000000	4165.64111328125000000000	4154.35888671875000000000	4145.64111328125000000000	4161.02539062500000000000	4135.38427734375000000000	4180.00000000000000000000	0.00000000000000000000	10248.00000000000000000000	10224.00000000000000000000	0.00000000000000000000	0.00000000000000000000	0.00000000000000000000	852.00000000000000000000	770.00000000000000000000	4.00000000000000000000	4.00000000000000000000	4.00000000000000000000	4.00000000000000000000	4.00000000000000000000	0.00000000000000000000	4.00000000000000000000	4.00000000000000000000	0.00000000000000000000	4.00000000000000000000	4.00000000000000000000	4.00000000000000000000	4.00000000000000000000	4.00000000000000000000	4.00000000000000000000	4.00000000000000000000
23.00000000000000000000	0.00000000000000000000	4170.25634765625000000000	4181.53857421875000000000	4148.20507812500000000000	4150.76904296875000000000	4171.28173828125000000000	4163.58984375000000000000	4162.05126953125000000000	4161.53857421875000000000	4163.58984375000000000000	4154.87158203125000000000	4151.28173828125000000000	4158.97412109375000000000	4139.48730468750000000000	4180.00000000000000000000	0.00000000000000000000	10249.00000000000000000000	10223.00000000000000000000	0.00000000000000000000	0.00000000000000000000	0.00000000000000000000	852.00000000000000000000	778.00000000000000000000	4.00000000000000000000	4.00000000000000000000	4.00000000000000000000	4.00000000000000000000	4.00000000000000000000	0.00000000000000000000	4.00000000000000000000	4.00000000000000000000	0.00000000000000000000	4.00000000000000000000	4.00000000000000000000	4.00000000000000000000	4.00000000000000000000	4.00000000000000000000	4.00000000000000000000	4.00000000000000000000
24.00000000000000000000	0.00000000000000000000	4180.51269531250000000000	4181.02539062500000000000	4160.00000000000000000000	4151.79492187500000000000	4166.15380859375000000000	4171.28173828125000000000	4170.76904296875000000000	4157.94873046875000000000	4166.15380859375000000000	4148.71777343750000000000	4151.28173828125000000000	4164.61523437500000000000	4141.02539062500000000000	4191.28173828125000000000	0.00000000000000000000	10249.00000000000000000000	10223.00000000000000000000	0.00000000000000000000	0.00000000000000000000	0.00000000000000000000	852.00000000000000000000	786.00000000000000000000	4.00000000000000000000	4.00000000000000000000	4.00000000000000000000	4.00000000000000000000	4.00000000000000000000	0.00000000000000000000	4.00000000000000000000	4.00000000000000000000	0.00000000000000000000	4.00000000000000000000	4.00000000000000000000	4.00000000000000000000	4.00000000000000000000	4.00000000000000000000	4.00000000000000000000	4.00000000000000000000
25.00000000000000000000	0.00000000000000000000	4172.82031250000000000000	4183.58984375000000000000	4153.84619140625000000000	4155.89746093750000000000	4169.23046875000000000000	4164.10253906250000000000	4166.15380859375000000000	4160.51269531250000000000	4165.64111328125000000000	4158.97412109375000000000	4157.94873046875000000000	4166.66650390625000000000	4148.71777343750000000000	4190.25634765625000000000	0.00000000000000000000	10250.00000000000000000000	10224.00000000000000000000	0.00000000000000000000	0.00000000000000000000	0.00000000000000000000	852.00000000000000000000	794.00000000000000000000	4.00000000000000000000	4.00000000000000000000	4.00000000000000000000	4.00000000000000000000	4.00000000000000000000	0.00000000000000000000	4.00000000000000000000	4.00000000000000000000	0.00000000000000000000	4.00000000000000000000	4.00000000000000000000	4.00000000000000000000	4.00000000000000000000	4.00000000000000000000	4.00000000000000000000	4.00000000000000000000
26.00000000000000000000	0.00000000000000000000	4170.25634765625000000000	4174.87158203125000000000	4147.69238281250000000000	4151.28173828125000000000	4159.48730468750000000000	4164.61523437500000000000	4165.64111328125000000000	4159.48730468750000000000	4163.58984375000000000000	4160.51269531250000000000	4152.30761718750000000000	4164.10253906250000000000	4146.66650390625000000000	4182.56396484375000000000	0.00000000000000000000	10250.00000000000000000000	10224.00000000000000000000	0.00000000000000000000	0.00000000000000000000	0.00000000000000000000	852.00000000000000000000	802.00000000000000000000	4.00000000000000000000	4.00000000000000000000	4.00000000000000000000	4.00000000000000000000	4.00000000000000000000	0.00000000000000000000	4.00000000000000000000	4.00000000000000000000	0.00000000000000000000	4.00000000000000000000	4.00000000000000000000	4.00000000000000000000	4.00000000000000000000	4.00000000000000000000	4.00000000000000000000	4.00000000000000000000
27.00000000000000000000	0.00000000000000000000	4171.79492187500000000000	4166.15380859375000000000	4148.71777343750000000000	4142.05126953125000000000	4156.41015625000000000000	4171.79492187500000000000	4169.74365234375000000000	4151.79492187500000000000	4164.10253906250000000000	4144.61523437500000000000	4139.48730468750000000000	4158.97412109375000000000	4133.84619140625000000000	4177.94873046875000000000	0.00000000000000000000	10250.00000000000000000000	10223.00000000000000000000	0.00000000000000000000	0.00000000000000000000	0.00000000000000000000	852.00000000000000000000	811.00000000000000000000	4.00000000000000000000	4.00000000000000000000	4.00000000000000000000	4.00000000000000000000	4.00000000000000000000	0.00000000000000000000	4.00000000000000000000	4.00000000000000000000	0.00000000000000000000	4.00000000000000000000	4.00000000000000000000	4.00000000000000000000	4.00000000000000000000	4.00000000000000000000	4.00000000000000000000	4.00000000000000000000
28.00000000000000000000	0.00000000000000000000	4161.02539062500000000000	4173.84619140625000000000	4138.97412109375000000000	4146.15380859375000000000	4170.76904296875000000000	4164.10253906250000000000	4161.53857421875000000000	4158.97412109375000000000	4165.64111328125000000000	4151.79492187500000000000	4147.17919921875000000000	4156.41015625000000000000	4137.43603515625000000000	4174.87158203125000000000	0.00000000000000000000	10250.00000000000000000000	10223.00000000000000000000	0.00000000000000000000	0.00000000000000000000	0.00000000000000000000	852.00000000000000000000	818.00000000000000000000	4.00000000000000000000	4.00000000000000000000	4.00000000000000000000	4.00000000000000000000	4.00000000000000000000	0.00000000000000000000	4.00000000000000000000	4.00000000000000000000	0.00000000000000000000	4.00000000000000000000	4.00000000000000000000	4.00000000000000000000	4.00000000000000000000	4.00000000000000000000	4.00000000000000000000	4.00000000000000000000
29.00000000000000000000	0.00000000000000000000	4174.87158203125000000000	4178.97412109375000000000	4148.20507812500000000000	4150.25634765625000000000	4170.76904296875000000000	4170.25634765625000000000	4169.23046875000000000000	4161.02539062500000000000	4164.61523437500000000000	4163.07666015625000000000	4149.74365234375000000000	4163.07666015625000000000	4141.53857421875000000000	4177.94873046875000000000	0.00000000000000000000	10248.00000000000000000000	10224.00000000000000000000	0.00000000000000000000	0.00000000000000000000	0.00000000000000000000	852.00000000000000000000	827.00000000000000000000	4.00000000000000000000	4.00000000000000000000	4.00000000000000000000	4.00000000000000000000	4.00000000000000000000	0.00000000000000000000	4.00000000000000000000	4.00000000000000000000	0.00000000000000000000	4.00000000000000000000	4.00000000000000000000	4.00000000000000000000	4.00000000000000000000	4.00000000000000000000	4.00000000000000000000	4.00000000000000000000
30.00000000000000000000	0.00000000000000000000	4175.38427734375000000000	4183.07666015625000000000	4151.79492187500000000000	4156.41015625000000000000	4178.97412109375000000000	4165.12792968750000000000	4166.15380859375000000000	4166.15380859375000000000	4165.12792968750000000000	4169.74365234375000000000	4150.25634765625000000000	4162.56396484375000000000	4142.05126953125000000000	4177.94873046875000000000	0.00000000000000000000	10248.00000000000000000000	10224.00000000000000000000	0.00000000000000000000	0.00000000000000000000	0.00000000000000000000	852.00000000000000000000	835.00000000000000000000	4.00000000000000000000	4.00000000000000000000	4.00000000000000000000	4.00000000000000000000	4.00000000000000000000	0.00000000000000000000	4.00000000000000000000	4.00000000000000000000	0.00000000000000000000	4.00000000000000000000	4.00000000000000000000	4.00000000000000000000	4.00000000000000000000	4.00000000000000000000	4.00000000000000000000	4.00000000000000000000
31.00000000000000000000	0.00000000000000000000	4167.17919921875000000000	4182.56396484375000000000	4150.76904296875000000000	4156.92285156250000000000	4183.58984375000000000000	4166.15380859375000000000	4165.12792968750000000000	4169.23046875000000000000	4171.79492187500000000000	4164.10253906250000000000	4147.17919921875000000000	4163.07666015625000000000	4134.35888671875000000000	4177.94873046875000000000	0.00000000000000000000	10249.00000000000000000000	10225.00000000000000000000	0.00000000000000000000	0.00000000000000000000	0.00000000000000000000	852.00000000000000000000	843.00000000000000000000	4.00000000000000000000	4.00000000000000000000	4.00000000000000000000	4.00000000000000000000	4.00000000000000000000	0.00000000000000000000	4.00000000000000000000	4.00000000000000000000	0.00000000000000000000	4.00000000000000000000	4.00000000000000000000	4.00000000000000000000	4.00000000000000000000	4.00000000000000000000	4.00000000000000000000	4.00000000000000000000
32.00000000000000000000	0.00000000000000000000	4172.82031250000000000000	4177.94873046875000000000	4154.35888671875000000000	4151.28173828125000000000	4173.84619140625000000000	4172.30761718750000000000	4171.28173828125000000000	4162.05126953125000000000	4172.30761718750000000000	4153.84619140625000000000	4144.10253906250000000000	4166.15380859375000000000	4135.89746093750000000000	4177.94873046875000000000	0.00000000000000000000	10249.00000000000000000000	10225.00000000000000000000	0.00000000000000000000	0.00000000000000000000	0.00000000000000000000	852.00000000000000000000	851.00000000000000000000	4.00000000000000000000	4.00000000000000000000	4.00000000000000000000	4.00000000000000000000	4.00000000000000000000	0.00000000000000000000	4.00000000000000000000	4.00000000000000000000	0.00000000000000000000	4.00000000000000000000	4.00000000000000000000	4.00000000000000000000	4.00000000000000000000	4.00000000000000000000	4.00000000000000000000	4.00000000000000000000
33.00000000000000000000	0.00000000000000000000	4169.74365234375000000000	4173.84619140625000000000	4146.66650390625000000000	4151.79492187500000000000	4173.84619140625000000000	4162.05126953125000000000	4162.05126953125000000000	4163.07666015625000000000	4164.61523437500000000000	4162.05126953125000000000	4157.43603515625000000000	4164.61523437500000000000	4161.02539062500000000000	4179.48730468750000000000	0.00000000000000000000	10250.00000000000000000000	10226.00000000000000000000	0.00000000000000000000	0.00000000000000000000	0.00000000000000000000	852.00000000000000000000	858.00000000000000000000	4.00000000000000000000	4.00000000000000000000	4.00000000000000000000	4.00000000000000000000	4.00000000000000000000	0.00000000000000000000	4.00000000000000000000	4.00000000000000000000	0.00000000000000000000	4.00000000000000000000	4.00000000000000000000	4.00000000000000000000	4.00000000000000000000	4.00000000000000000000	4.00000000000000000000	4.00000000000000000000
34.00000000000000000000	0.00000000000000000000	4177.94873046875000000000	4163.07666015625000000000	4154.87158203125000000000	4148.71777343750000000000	4160.51269531250000000000	4170.25634765625000000000	4167.69238281250000000000	4162.56396484375000000000	4163.07666015625000000000	4165.12792968750000000000	4166.15380859375000000000	4172.30761718750000000000	4172.82031250000000000000	4188.71777343750000000000	0.00000000000000000000	10250.00000000000000000000	10226.00000000000000000000	0.00000000000000000000	0.00000000000000000000	0.00000000000000000000	852.00000000000000000000	865.00000000000000000000	4.00000000000000000000	4.00000000000000000000	4.00000000000000000000	4.00000000000000000000	4.00000000000000000000	0.00000000000000000000	4.00000000000000000000	4.00000000000000000000	0.00000000000000000000	4.00000000000000000000	4.00000000000000000000	4.00000000000000000000	4.00000000000000000000	4.00000000000000000000	4.00000000000000000000	4.00000000000000000000
35.00000000000000000000	0.00000000000000000000	4177.94873046875000000000	4165.64111328125000000000	4157.43603515625000000000	4155.89746093750000000000	4162.05126953125000000000	4168.71777343750000000000	4168.20507812500000000000	4171.79492187500000000000	4166.15380859375000000000	4174.87158203125000000000	4180.00000000000000000000	4176.92285156250000000000	4191.28173828125000000000	4190.76904296875000000000	0.00000000000000000000	10249.00000000000000000000	10226.00000000000000000000	0.00000000000000000000	0.00000000000000000000	0.00000000000000000000	852.00000000000000000000	873.00000000000000000000	4.00000000000000000000	4.00000000000000000000	4.00000000000000000000	4.00000000000000000000	4.00000000000000000000	0.00000000000000000000	4.00000000000000000000	4.00000000000000000000	0.00000000000000000000	4.00000000000000000000	4.00000000000000000000	4.00000000000000000000	4.00000000000000000000	4.00000000000000000000	4.00000000000000000000	4.00000000000000000000
36.00000000000000000000	0.00000000000000000000	4179.48730468750000000000	4174.35888671875000000000	4160.00000000000000000000	4163.07666015625000000000	4181.53857421875000000000	4165.64111328125000000000	4167.17919921875000000000	4183.07666015625000000000	4166.66650390625000000000	4195.38427734375000000000	4201.02539062500000000000	4181.02539062500000000000	4224.10253906250000000000	4197.43603515625000000000	0.00000000000000000000	10249.00000000000000000000	10226.00000000000000000000	0.00000000000000000000	0.00000000000000000000	0.00000000000000000000	852.00000000000000000000	881.00000000000000000000	4.00000000000000000000	4.00000000000000000000	4.00000000000000000000	4.00000000000000000000	4.00000000000000000000	0.00000000000000000000	4.00000000000000000000	4.00000000000000000000	0.00000000000000000000	4.00000000000000000000	4.00000000000000000000	4.00000000000000000000	4.00000000000000000000	4.00000000000000000000	4.00000000000000000000	4.00000000000000000000
37.00000000000000000000	0.00000000000000000000	4192.30761718750000000000	4165.64111328125000000000	4171.28173828125000000000	4154.35888671875000000000	4176.41015625000000000000	4172.30761718750000000000	4174.35888671875000000000	4183.58984375000000000000	4166.15380859375000000000	4205.64111328125000000000	4212.82031250000000000000	4188.71777343750000000000	4242.05126953125000000000	4208.20507812500000000000	0.00000000000000000000	10250.00000000000000000000	10226.00000000000000000000	0.00000000000000000000	0.00000000000000000000	0.00000000000000000000	852.00000000000000000000	888.00000000000000000000	4.00000000000000000000	4.00000000000000000000	4.00000000000000000000	4.00000000000000000000	4.00000000000000000000	0.00000000000000000000	4.00000000000000000000	4.00000000000000000000	0.00000000000000000000	4.00000000000000000000	4.00000000000000000000	4.00000000000000000000	4.00000000000000000000	4.00000000000000000000	4.00000000000000000000	4.00000000000000000000
38.00000000000000000000	0.00000000000000000000	4185.64111328125000000000	4154.87158203125000000000	4160.51269531250000000000	4149.23046875000000000000	4165.12792968750000000000	4162.56396484375000000000	4167.17919921875000000000	4188.71777343750000000000	4166.66650390625000000000	4211.79492187500000000000	4221.53857421875000000000	4189.23046875000000000000	4256.92285156250000000000	4208.71777343750000000000	0.00000000000000000000	10250.00000000000000000000	10226.00000000000000000000	0.00000000000000000000	0.00000000000000000000	0.00000000000000000000	852.00000000000000000000	897.00000000000000000000	4.00000000000000000000	4.00000000000000000000	4.00000000000000000000	4.00000000000000000000	4.00000000000000000000	0.00000000000000000000	4.00000000000000000000	4.00000000000000000000	0.00000000000000000000	4.00000000000000000000	4.00000000000000000000	4.00000000000000000000	4.00000000000000000000	4.00000000000000000000	4.00000000000000000000	4.00000000000000000000
39.00000000000000000000	0.00000000000000000000	4190.25634765625000000000	4150.25634765625000000000	4165.64111328125000000000	4146.66650390625000000000	4164.10253906250000000000	4165.64111328125000000000	4171.28173828125000000000	4186.15380859375000000000	4168.71777343750000000000	4208.71777343750000000000	4226.15380859375000000000	4196.92285156250000000000	4268.20507812500000000000	4214.87158203125000000000	0.00000000000000000000	10250.00000000000000000000	10227.00000000000000000000	0.00000000000000000000	0.00000000000000000000	0.00000000000000000000	852.00000000000000000000	905.00000000000000000000	4.00000000000000000000	4.00000000000000000000	4.00000000000000000000	4.00000000000000000000	4.00000000000000000000	0.00000000000000000000	4.00000000000000000000	4.00000000000000000000	0.00000000000000000000	4.00000000000000000000	4.00000000000000000000	4.00000000000000000000	4.00000000000000000000	4.00000000000000000000	4.00000000000000000000	4.00000000000000000000
40.00000000000000000000	0.00000000000000000000	4187.69238281250000000000	4152.30761718750000000000	4169.74365234375000000000	4149.74365234375000000000	4173.33300781250000000000	4164.61523437500000000000	4172.30761718750000000000	4190.76904296875000000000	4169.74365234375000000000	4216.92285156250000000000	4236.41015625000000000000	4201.02539062500000000000	4280.51269531250000000000	4217.94873046875000000000	0.00000000000000000000	10250.00000000000000000000	10227.00000000000000000000	0.00000000000000000000	0.00000000000000000000	0.00000000000000000000	852.00000000000000000000	912.00000000000000000000	4.00000000000000000000	4.00000000000000000000	4.00000000000000000000	4.00000000000000000000	4.00000000000000000000	0.00000000000000000000	4.00000000000000000000	4.00000000000000000000	0.00000000000000000000	4.00000000000000000000	4.00000000000000000000	4.00000000000000000000	4.00000000000000000000	4.00000000000000000000	4.00000000000000000000	4.00000000000000000000
41.00000000000000000000	0.00000000000000000000	4175.89746093750000000000	4149.74365234375000000000	4160.51269531250000000000	4149.74365234375000000000	4165.12792968750000000000	4163.58984375000000000000	4169.23046875000000000000	4196.92285156250000000000	4165.64111328125000000000	4224.10253906250000000000	4236.92285156250000000000	4196.41015625000000000000	4281.02539062500000000000	4211.28173828125000000000	0.00000000000000000000	10250.00000000000000000000	10228.00000000000000000000	0.00000000000000000000	0.00000000000000000000	0.00000000000000000000	852.00000000000000000000	921.00000000000000000000	4.00000000000000000000	4.00000000000000000000	4.00000000000000000000	4.00000000000000000000	4.00000000000000000000	0.00000000000000000000	4.00000000000000000000	4.00000000000000000000	0.00000000000000000000	4.00000000000000000000	4.00000000000000000000	4.00000000000000000000	4.00000000000000000000	4.00000000000000000000	4.00000000000000000000	4.00000000000000000000
42.00000000000000000000	0.00000000000000000000	4184.10253906250000000000	4143.07666015625000000000	4163.58984375000000000000	4143.58984375000000000000	4152.82031250000000000000	4172.30761718750000000000	4175.89746093750000000000	4189.23046875000000000000	4163.58984375000000000000	4217.94873046875000000000	4225.64111328125000000000	4195.89746093750000000000	4269.74365234375000000000	4210.76904296875000000000	0.00000000000000000000	10250.00000000000000000000	10228.00000000000000000000	0.00000000000000000000	0.00000000000000000000	0.00000000000000000000	852.00000000000000000000	929.00000000000000000000	4.00000000000000000000	4.00000000000000000000	4.00000000000000000000	4.00000000000000000000	4.00000000000000000000	0.00000000000000000000	4.00000000000000000000	4.00000000000000000000	0.00000000000000000000	4.00000000000000000000	4.00000000000000000000	4.00000000000000000000	4.00000000000000000000	4.00000000000000000000	4.00000000000000000000	4.00000000000000000000
43.00000000000000000000	0.00000000000000000000	4189.74365234375000000000	4153.84619140625000000000	4164.61523437500000000000	4153.84619140625000000000	4172.30761718750000000000	4165.64111328125000000000	4169.23046875000000000000	4194.35888671875000000000	4167.17919921875000000000	4226.66650390625000000000	4233.33300781250000000000	4196.92285156250000000000	4275.89746093750000000000	4215.38427734375000000000	0.00000000000000000000	10251.00000000000000000000	10230.00000000000000000000	0.00000000000000000000	0.00000000000000000000	0.00000000000000000000	852.00000000000000000000	937.00000000000000000000	4.00000000000000000000	4.00000000000000000000	4.00000000000000000000	4.00000000000000000000	4.00000000000000000000	0.00000000000000000000	4.00000000000000000000	4.00000000000000000000	0.00000000000000000000	4.00000000000000000000	4.00000000000000000000	4.00000000000000000000	4.00000000000000000000	4.00000000000000000000	4.00000000000000000000	4.00000000000000000000
44.00000000000000000000	0.00000000000000000000	4196.92285156250000000000	4157.94873046875000000000	4173.84619140625000000000	4159.48730468750000000000	4177.43603515625000000000	4171.28173828125000000000	4173.33300781250000000000	4195.38427734375000000000	4169.74365234375000000000	4217.94873046875000000000	4233.33300781250000000000	4201.53857421875000000000	4272.30761718750000000000	4220.51269531250000000000	0.00000000000000000000	10251.00000000000000000000	10230.00000000000000000000	0.00000000000000000000	0.00000000000000000000	0.00000000000000000000	852.00000000000000000000	946.00000000000000000000	4.00000000000000000000	4.00000000000000000000	4.00000000000000000000	4.00000000000000000000	4.00000000000000000000	0.00000000000000000000	4.00000000000000000000	4.00000000000000000000	0.00000000000000000000	4.00000000000000000000	4.00000000000000000000	4.00000000000000000000	4.00000000000000000000	4.00000000000000000000	4.00000000000000000000	4.00000000000000000000
45.00000000000000000000	0.00000000000000000000	4189.23046875000000000000	4152.82031250000000000000	4171.28173828125000000000	4154.35888671875000000000	4167.69238281250000000000	4170.25634765625000000000	4171.28173828125000000000	4191.28173828125000000000	4166.15380859375000000000	4202.05126953125000000000	4226.66650390625000000000	4198.46142578125000000000	4265.64111328125000000000	4216.41015625000000000000	0.00000000000000000000	10251.00000000000000000000	10230.00000000000000000000	0.00000000000000000000	0.00000000000000000000	0.00000000000000000000	852.00000000000000000000	954.00000000000000000000	4.00000000000000000000	4.00000000000000000000	4.00000000000000000000	4.00000000000000000000	4.00000000000000000000	0.00000000000000000000	4.00000000000000000000	4.00000000000000000000	0.00000000000000000000	4.00000000000000000000	4.00000000000000000000	4.00000000000000000000	4.00000000000000000000	4.00000000000000000000	4.00000000000000000000	4.00000000000000000000
46.00000000000000000000	0.00000000000000000000	4180.51269531250000000000	4150.76904296875000000000	4164.61523437500000000000	4155.89746093750000000000	4175.38427734375000000000	4163.58984375000000000000	4163.07666015625000000000	4198.46142578125000000000	4167.69238281250000000000	4214.35888671875000000000	4233.33300781250000000000	4198.46142578125000000000	4274.87158203125000000000	4215.89746093750000000000	0.00000000000000000000	10251.00000000000000000000	10230.00000000000000000000	0.00000000000000000000	0.00000000000000000000	0.00000000000000000000	852.00000000000000000000	961.00000000000000000000	4.00000000000000000000	4.00000000000000000000	4.00000000000000000000	4.00000000000000000000	4.00000000000000000000	0.00000000000000000000	4.00000000000000000000	4.00000000000000000000	0.00000000000000000000	4.00000000000000000000	4.00000000000000000000	4.00000000000000000000	4.00000000000000000000	4.00000000000000000000	4.00000000000000000000	4.00000000000000000000
47.00000000000000000000	0.00000000000000000000	4194.35888671875000000000	4154.35888671875000000000	4176.92285156250000000000	4158.97412109375000000000	4180.51269531250000000000	4171.79492187500000000000	4173.84619140625000000000	4203.58984375000000000000	4172.82031250000000000000	4225.12792968750000000000	4238.46142578125000000000	4206.15380859375000000000	4278.97412109375000000000	4223.07666015625000000000	0.00000000000000000000	10252.00000000000000000000	10230.00000000000000000000	0.00000000000000000000	0.00000000000000000000	0.00000000000000000000	852.00000000000000000000	969.00000000000000000000	4.00000000000000000000	4.00000000000000000000	4.00000000000000000000	4.00000000000000000000	4.00000000000000000000	0.00000000000000000000	4.00000000000000000000	4.00000000000000000000	0.00000000000000000000	4.00000000000000000000	4.00000000000000000000	4.00000000000000000000	4.00000000000000000000	4.00000000000000000000	4.00000000000000000000	4.00000000000000000000
48.00000000000000000000	0.00000000000000000000	4187.69238281250000000000	4163.58984375000000000000	4171.28173828125000000000	4162.56396484375000000000	4175.38427734375000000000	4165.12792968750000000000	4172.30761718750000000000	4206.15380859375000000000	4172.82031250000000000000	4224.10253906250000000000	4239.48730468750000000000	4202.56396484375000000000	4281.02539062500000000000	4220.51269531250000000000	0.00000000000000000000	10252.00000000000000000000	10230.00000000000000000000	0.00000000000000000000	0.00000000000000000000	0.00000000000000000000	852.00000000000000000000	977.00000000000000000000	4.00000000000000000000	4.00000000000000000000	4.00000000000000000000	4.00000000000000000000	4.00000000000000000000	0.00000000000000000000	4.00000000000000000000	4.00000000000000000000	0.00000000000000000000	4.00000000000000000000	4.00000000000000000000	4.00000000000000000000	4.00000000000000000000	4.00000000000000000000	4.00000000000000000000	4.00000000000000000000
49.00000000000000000000	0.00000000000000000000	4183.07666015625000000000	4153.84619140625000000000	4169.23046875000000000000	4154.35888671875000000000	4158.97412109375000000000	4169.23046875000000000000	4174.87158203125000000000	4197.94873046875000000000	4171.79492187500000000000	4210.76904296875000000000	4226.66650390625000000000	4202.05126953125000000000	4268.71777343750000000000	4217.43603515625000000000	0.00000000000000000000	10250.00000000000000000000	10230.00000000000000000000	0.00000000000000000000	0.00000000000000000000	0.00000000000000000000	852.00000000000000000000	984.00000000000000000000	4.00000000000000000000	4.00000000000000000000	4.00000000000000000000	4.00000000000000000000	4.00000000000000000000	0.00000000000000000000	4.00000000000000000000	4.00000000000000000000	0.00000000000000000000	4.00000000000000000000	4.00000000000000000000	4.00000000000000000000	4.00000000000000000000	4.00000000000000000000	4.00000000000000000000	4.00000000000000000000
50.00000000000000000000	0.00000000000000000000	4187.69238281250000000000	4146.15380859375000000000	4173.84619140625000000000	4152.30761718750000000000	4159.48730468750000000000	4173.33300781250000000000	4174.35888671875000000000	4197.94873046875000000000	4170.25634765625000000000	4211.79492187500000000000	4225.12792968750000000000	4201.53857421875000000000	4263.58984375000000000000	4217.94873046875000000000	0.00000000000000000000	10250.00000000000000000000	10230.00000000000000000000	0.00000000000000000000	0.00000000000000000000	0.00000000000000000000	852.00000000000000000000	991.00000000000000000000	4.00000000000000000000	4.00000000000000000000	4.00000000000000000000	4.00000000000000000000	4.00000000000000000000	0.00000000000000000000	4.00000000000000000000	4.00000000000000000000	0.00000000000000000000	4.00000000000000000000	4.00000000000000000000	4.00000000000000000000	4.00000000000000000000	4.00000000000000000000	4.00000000000000000000	4.00000000000000000000
51.00000000000000000000	0.00000000000000000000	4185.64111328125000000000	4152.82031250000000000000	4169.74365234375000000000	4158.97412109375000000000	4172.82031250000000000000	4166.15380859375000000000	4169.74365234375000000000	4207.69238281250000000000	4166.15380859375000000000	4226.15380859375000000000	4237.94873046875000000000	4198.46142578125000000000	4274.87158203125000000000	4218.97412109375000000000	0.00000000000000000000	10249.00000000000000000000	10232.00000000000000000000	0.00000000000000000000	0.00000000000000000000	0.00000000000000000000	852.00000000000000000000	999.00000000000000000000	4.00000000000000000000	4.00000000000000000000	4.00000000000000000000	4.00000000000000000000	4.00000000000000000000	0.00000000000000000000	4.00000000000000000000	4.00000000000000000000	0.00000000000000000000	4.00000000000000000000	4.00000000000000000000	4.00000000000000000000	4.00000000000000000000	4.00000000000000000000	4.00000000000000000000	4.00000000000000000000
52.00000000000000000000	0.00000000000000000000	4192.30761718750000000000	4147.17919921875000000000	4172.30761718750000000000	4150.76904296875000000000	4167.17919921875000000000	4170.76904296875000000000	4175.38427734375000000000	4201.53857421875000000000	4164.10253906250000000000	4212.30761718750000000000	4225.12792968750000000000	4202.56396484375000000000	4265.12792968750000000000	4219.48730468750000000000	0.00000000000000000000	10249.00000000000000000000	10232.00000000000000000000	0.00000000000000000000	0.00000000000000000000	0.00000000000000000000	853.00000000000000000000	6.00000000000000000000	4.00000000000000000000	4.00000000000000000000	4.00000000000000000000	4.00000000000000000000	4.00000000000000000000	0.00000000000000000000	4.00000000000000000000	4.00000000000000000000	0.00000000000000000000	4.00000000000000000000	4.00000000000000000000	4.00000000000000000000	4.00000000000000000000	4.00000000000000000000	4.00000000000000000000	4.00000000000000000000
53.00000000000000000000	0.00000000000000000000	4180.00000000000000000000	4145.12792968750000000000	4163.07666015625000000000	4147.69238281250000000000	4166.66650390625000000000	4164.10253906250000000000	4165.64111328125000000000	4203.07666015625000000000	4165.64111328125000000000	4205.64111328125000000000	4214.35888671875000000000	4199.48730468750000000000	4253.33300781250000000000	4214.35888671875000000000	0.00000000000000000000	10249.00000000000000000000	10233.00000000000000000000	0.00000000000000000000	0.00000000000000000000	0.00000000000000000000	853.00000000000000000000	13.00000000000000000000	4.00000000000000000000	4.00000000000000000000	4.00000000000000000000	4.00000000000000000000	4.00000000000000000000	0.00000000000000000000	4.00000000000000000000	4.00000000000000000000	0.00000000000000000000	4.00000000000000000000	4.00000000000000000000	4.00000000000000000000	4.00000000000000000000	4.00000000000000000000	4.00000000000000000000	4.00000000000000000000
54.00000000000000000000	0.00000000000000000000	4175.89746093750000000000	4147.17919921875000000000	4165.64111328125000000000	4148.20507812500000000000	4165.64111328125000000000	4167.17919921875000000000	4168.71777343750000000000	4205.64111328125000000000	4172.30761718750000000000	4205.12792968750000000000	4214.35888671875000000000	4195.38427734375000000000	4249.74365234375000000000	4215.89746093750000000000	0.00000000000000000000	10249.00000000000000000000	10233.00000000000000000000	0.00000000000000000000	0.00000000000000000000	0.00000000000000000000	853.00000000000000000000	22.00000000000000000000	4.00000000000000000000	4.00000000000000000000	4.00000000000000000000	4.00000000000000000000	4.00000000000000000000	0.00000000000000000000	4.00000000000000000000	4.00000000000000000000	0.00000000000000000000	4.00000000000000000000	4.00000000000000000000	4.00000000000000000000	4.00000000000000000000	4.00000000000000000000	4.00000000000000000000	4.00000000000000000000
55.00000000000000000000	0.00000000000000000000	4184.10253906250000000000	4149.23046875000000000000	4172.30761718750000000000	4150.76904296875000000000	4164.61523437500000000000	4171.79492187500000000000	4174.35888671875000000000	4199.48730468750000000000	4172.30761718750000000000	4202.05126953125000000000	4216.92285156250000000000	4195.89746093750000000000	4253.33300781250000000000	4215.89746093750000000000	0.00000000000000000000	10247.00000000000000000000	10231.00000000000000000000	0.00000000000000000000	0.00000000000000000000	0.00000000000000000000	853.00000000000000000000	30.00000000000000000000	4.00000000000000000000	4.00000000000000000000	4.00000000000000000000	4.00000000000000000000	4.00000000000000000000	0.00000000000000000000	4.00000000000000000000	4.00000000000000000000	0.00000000000000000000	4.00000000000000000000	4.00000000000000000000	4.00000000000000000000	4.00000000000000000000	4.00000000000000000000	4.00000000000000000000	4.00000000000000000000
56.00000000000000000000	0.00000000000000000000	4175.38427734375000000000	4147.69238281250000000000	4160.51269531250000000000	4152.30761718750000000000	4168.20507812500000000000	4164.10253906250000000000	4165.64111328125000000000	4201.02539062500000000000	4165.12792968750000000000	4209.23046875000000000000	4220.00000000000000000000	4193.33300781250000000000	4254.87158203125000000000	4210.25634765625000000000	0.00000000000000000000	10247.00000000000000000000	10231.00000000000000000000	0.00000000000000000000	0.00000000000000000000	0.00000000000000000000	853.00000000000000000000	38.00000000000000000000	4.00000000000000000000	4.00000000000000000000	4.00000000000000000000	4.00000000000000000000	4.00000000000000000000	0.00000000000000000000	4.00000000000000000000	4.00000000000000000000	0.00000000000000000000	4.00000000000000000000	4.00000000000000000000	4.00000000000000000000	4.00000000000000000000	4.00000000000000000000	4.00000000000000000000	4.00000000000000000000
57.00000000000000000000	0.00000000000000000000	4178.46142578125000000000	4135.38427734375000000000	4165.12792968750000000000	4142.56396484375000000000	4152.82031250000000000000	4171.28173828125000000000	4170.76904296875000000000	4196.92285156250000000000	4164.10253906250000000000	4198.46142578125000000000	4209.23046875000000000000	4191.28173828125000000000	4237.43603515625000000000	4208.71777343750000000000	0.00000000000000000000	10247.00000000000000000000	10231.00000000000000000000	0.00000000000000000000	0.00000000000000000000	0.00000000000000000000	853.00000000000000000000	47.00000000000000000000	4.00000000000000000000	4.00000000000000000000	4.00000000000000000000	4.00000000000000000000	4.00000000000000000000	0.00000000000000000000	4.00000000000000000000	4.00000000000000000000	0.00000000000000000000	4.00000000000000000000	4.00000000000000000000	4.00000000000000000000	4.00000000000000000000	4.00000000000000000000	4.00000000000000000000	4.00000000000000000000
58.00000000000000000000	0.00000000000000000000	4176.92285156250000000000	4136.41015625000000000000	4164.61523437500000000000	4144.61523437500000000000	4150.76904296875000000000	4166.15380859375000000000	4166.66650390625000000000	4195.89746093750000000000	4168.71777343750000000000	4190.76904296875000000000	4206.66650390625000000000	4186.15380859375000000000	4235.38427734375000000000	4207.17919921875000000000	0.00000000000000000000	10247.00000000000000000000	10231.00000000000000000000	0.00000000000000000000	0.00000000000000000000	0.00000000000000000000	853.00000000000000000000	55.00000000000000000000	4.00000000000000000000	4.00000000000000000000	4.00000000000000000000	4.00000000000000000000	4.00000000000000000000	0.00000000000000000000	4.00000000000000000000	4.00000000000000000000	0.00000000000000000000	4.00000000000000000000	4.00000000000000000000	4.00000000000000000000	4.00000000000000000000	4.00000000000000000000	4.00000000000000000000	4.00000000000000000000
59.00000000000000000000	0.00000000000000000000	4178.97412109375000000000	4142.56396484375000000000	4167.17919921875000000000	4149.74365234375000000000	4158.46142578125000000000	4165.12792968750000000000	4168.20507812500000000000	4195.89746093750000000000	4172.30761718750000000000	4197.94873046875000000000	4209.23046875000000000000	4190.76904296875000000000	4242.56396484375000000000	4209.74365234375000000000	0.00000000000000000000	10246.00000000000000000000	10231.00000000000000000000	0.00000000000000000000	0.00000000000000000000	0.00000000000000000000	853.00000000000000000000	63.00000000000000000000	4.00000000000000000000	4.00000000000000000000	4.00000000000000000000	4.00000000000000000000	4.00000000000000000000	0.00000000000000000000	4.00000000000000000000	4.00000000000000000000	0.00000000000000000000	4.00000000000000000000	4.00000000000000000000	4.00000000000000000000	4.00000000000000000000	4.00000000000000000000	4.00000000000000000000	4.00000000000000000000
60.00000000000000000000	0.00000000000000000000	4185.12792968750000000000	4141.53857421875000000000	4173.33300781250000000000	4149.23046875000000000000	4158.46142578125000000000	4168.71777343750000000000	4174.35888671875000000000	4197.43603515625000000000	4170.25634765625000000000	4203.58984375000000000000	4207.69238281250000000000	4198.97412109375000000000	4240.00000000000000000000	4210.76904296875000000000	0.00000000000000000000	10246.00000000000000000000	10231.00000000000000000000	0.00000000000000000000	0.00000000000000000000	0.00000000000000000000	853.00000000000000000000	72.00000000000000000000	4.00000000000000000000	4.00000000000000000000	4.00000000000000000000	4.00000000000000000000	4.00000000000000000000	0.00000000000000000000	4.00000000000000000000	4.00000000000000000000	0.00000000000000000000	4.00000000000000000000	4.00000000000000000000	4.00000000000000000000	4.00000000000000000000	4.00000000000000000000	4.00000000000000000000	4.00000000000000000000
61.00000000000000000000	0.00000000000000000000	4178.46142578125000000000	4145.12792968750000000000	4162.05126953125000000000	4152.30761718750000000000	4165.64111328125000000000	4162.56396484375000000000	4166.15380859375000000000	4203.07666015625000000000	4166.66650390625000000000	4207.69238281250000000000	4210.25634765625000000000	4195.38427734375000000000	4241.02539062500000000000	4205.64111328125000000000	0.00000000000000000000	10246.00000000000000000000	10230.00000000000000000000	0.00000000000000000000	0.00000000000000000000	0.00000000000000000000	853.00000000000000000000	80.00000000000000000000	4.00000000000000000000	4.00000000000000000000	4.00000000000000000000	4.00000000000000000000	4.00000000000000000000	0.00000000000000000000	4.00000000000000000000	4.00000000000000000000	0.00000000000000000000	4.00000000000000000000	4.00000000000000000000	4.00000000000000000000	4.00000000000000000000	4.00000000000000000000	4.00000000000000000000	4.00000000000000000000
62.00000000000000000000	0.00000000000000000000	4181.53857421875000000000	4143.07666015625000000000	4165.12792968750000000000	4146.15380859375000000000	4164.61523437500000000000	4172.82031250000000000000	4173.33300781250000000000	4193.33300781250000000000	4170.25634765625000000000	4196.41015625000000000000	4201.53857421875000000000	4190.76904296875000000000	4234.87158203125000000000	4201.53857421875000000000	0.00000000000000000000	10246.00000000000000000000	10230.00000000000000000000	0.00000000000000000000	0.00000000000000000000	0.00000000000000000000	853.00000000000000000000	88.00000000000000000000	4.00000000000000000000	4.00000000000000000000	4.00000000000000000000	4.00000000000000000000	4.00000000000000000000	0.00000000000000000000	4.00000000000000000000	4.00000000000000000000	0.00000000000000000000	4.00000000000000000000	4.00000000000000000000	4.00000000000000000000	4.00000000000000000000	4.00000000000000000000	4.00000000000000000000	4.00000000000000000000
63.00000000000000000000	0.00000000000000000000	4174.35888671875000000000	4138.97412109375000000000	4162.56396484375000000000	4146.15380859375000000000	4155.38427734375000000000	4170.25634765625000000000	4171.28173828125000000000	4190.76904296875000000000	4172.82031250000000000000	4190.25634765625000000000	4201.02539062500000000000	4185.12792968750000000000	4234.87158203125000000000	4194.87158203125000000000	0.00000000000000000000	10246.00000000000000000000	10232.00000000000000000000	0.00000000000000000000	0.00000000000000000000	0.00000000000000000000	853.00000000000000000000	97.00000000000000000000	4.00000000000000000000	4.00000000000000000000	4.00000000000000000000	4.00000000000000000000	4.00000000000000000000	0.00000000000000000000	4.00000000000000000000	4.00000000000000000000	0.00000000000000000000	4.00000000000000000000	4.00000000000000000000	4.00000000000000000000	4.00000000000000000000	4.00000000000000000000	4.00000000000000000000	4.00000000000000000000
64.00000000000000000000	0.00000000000000000000	4174.35888671875000000000	4134.35888671875000000000	4163.07666015625000000000	4150.76904296875000000000	4150.76904296875000000000	4168.20507812500000000000	4167.17919921875000000000	4194.35888671875000000000	4169.74365234375000000000	4191.79492187500000000000	4205.12792968750000000000	4188.20507812500000000000	4235.89746093750000000000	4194.87158203125000000000	1932.00000000000000000000	10246.00000000000000000000	10232.00000000000000000000	0.00000000000000000000	0.00000000000000000000	0.00000000000000000000	853.00000000000000000000	105.00000000000000000000	4.00000000000000000000	4.00000000000000000000	4.00000000000000000000	4.00000000000000000000	4.00000000000000000000	0.00000000000000000000	4.00000000000000000000	4.00000000000000000000	0.00000000000000000000	4.00000000000000000000	4.00000000000000000000	4.00000000000000000000	4.00000000000000000000	4.00000000000000000000	4.00000000000000000000	4.00000000000000000000
65.00000000000000000000	0.00000000000000000000	4181.53857421875000000000	4133.84619140625000000000	4169.74365234375000000000	4146.66650390625000000000	4155.89746093750000000000	4173.84619140625000000000	4171.79492187500000000000	4191.28173828125000000000	4168.71777343750000000000	4193.33300781250000000000	4196.41015625000000000000	4189.23046875000000000000	4228.71777343750000000000	4195.89746093750000000000	3295.00000000000000000000	10245.00000000000000000000	10231.00000000000000000000	0.00000000000000000000	0.00000000000000000000	0.00000000000000000000	853.00000000000000000000	112.00000000000000000000	4.00000000000000000000	4.00000000000000000000	4.00000000000000000000	4.00000000000000000000	4.00000000000000000000	0.00000000000000000000	4.00000000000000000000	4.00000000000000000000	0.00000000000000000000	4.00000000000000000000	4.00000000000000000000	4.00000000000000000000	4.00000000000000000000	4.00000000000000000000	4.00000000000000000000	4.00000000000000000000
[truncated: 235 more rows]
