# Supplementary material for: Discriminating three motor imagery states of the same joint for brain-computer interface
Source: PeerJ. 2021 Aug 24;9:e12027. doi: 10.7717/peerj.12027 (PMC8395581; doi:10.7717/peerj.12027)
Supplement: Supplemental Information 1 [file peerj-09-12027-s001.zip › dataset/D/01-01-23.01.18.16.53.01.csv]

title:01	recorded:23.01.18 16.53.01	sampling:128	subject:01	labels:COUNTER INTERPOLATED AF3 F7 F3 FC5 T7 P7 O1 O2 P8 T8 FC6 F4 F8 AF4 RAW_CQ GYROX GYROY MARKER MARKER_HARDWARE SYNC TIME_STAMP_s TIME_STAMP_ms CQ_AF3 CQ_F7 CQ_F3 CQ_FC5 CQ_T7 CQ_P7 CQ_O1 CQ_O2 CQ_P8 CQ_T8 CQ_FC6 CQ_F4 CQ_F8 CQ_AF4 CQ_CMS CQ_DRL	chan:40	units:emotiv
100.00000000000000000000	0.00000000000000000000	4170.25634765625000000000	4171.28173828125000000000	4161.53857421875000000000	4163.07666015625000000000	4168.71777343750000000000	4166.15380859375000000000	4164.61523437500000000000	4172.30761718750000000000	4169.23046875000000000000	4166.15380859375000000000	4168.71777343750000000000	4170.76904296875000000000	4164.61523437500000000000	4158.97412109375000000000	3206.00000000000000000000	10248.00000000000000000000	10228.00000000000000000000	0.00000000000000000000	0.00000000000000000000	0.00000000000000000000	881.00000000000000000000	620.00000000000000000000	0.00000000000000000000	0.00000000000000000000	0.00000000000000000000	0.00000000000000000000	0.00000000000000000000	0.00000000000000000000	0.00000000000000000000	0.00000000000000000000	0.00000000000000000000	0.00000000000000000000	0.00000000000000000000	0.00000000000000000000	0.00000000000000000000	0.00000000000000000000	0.00000000000000000000	0.00000000000000000000
101.00000000000000000000	0.00000000000000000000	4173.84619140625000000000	4168.71777343750000000000	4162.56396484375000000000	4164.10253906250000000000	4162.05126953125000000000	4168.71777343750000000000	4166.66650390625000000000	4164.10253906250000000000	4169.74365234375000000000	4154.35888671875000000000	4165.64111328125000000000	4169.23046875000000000000	4160.00000000000000000000	4159.48730468750000000000	1529.00000000000000000000	10247.00000000000000000000	10228.00000000000000000000	0.00000000000000000000	0.00000000000000000000	0.00000000000000000000	881.00000000000000000000	629.00000000000000000000	0.00000000000000000000	0.00000000000000000000	0.00000000000000000000	0.00000000000000000000	0.00000000000000000000	0.00000000000000000000	0.00000000000000000000	0.00000000000000000000	0.00000000000000000000	0.00000000000000000000	0.00000000000000000000	0.00000000000000000000	0.00000000000000000000	0.00000000000000000000	0.00000000000000000000	0.00000000000000000000
102.00000000000000000000	0.00000000000000000000	4168.71777343750000000000	4172.30761718750000000000	4155.89746093750000000000	4166.66650390625000000000	4172.82031250000000000000	4161.02539062500000000000	4161.02539062500000000000	4166.66650390625000000000	4169.74365234375000000000	4151.28173828125000000000	4171.79492187500000000000	4165.64111328125000000000	4165.64111328125000000000	4156.92285156250000000000	3406.00000000000000000000	10247.00000000000000000000	10228.00000000000000000000	0.00000000000000000000	0.00000000000000000000	0.00000000000000000000	881.00000000000000000000	637.00000000000000000000	0.00000000000000000000	0.00000000000000000000	0.00000000000000000000	0.00000000000000000000	0.00000000000000000000	0.00000000000000000000	0.00000000000000000000	0.00000000000000000000	0.00000000000000000000	0.00000000000000000000	0.00000000000000000000	0.00000000000000000000	0.00000000000000000000	0.00000000000000000000	0.00000000000000000000	0.00000000000000000000
103.00000000000000000000	0.00000000000000000000	4178.97412109375000000000	4171.28173828125000000000	4166.15380859375000000000	4163.58984375000000000000	4169.74365234375000000000	4171.28173828125000000000	4171.28173828125000000000	4162.56396484375000000000	4171.79492187500000000000	4156.92285156250000000000	4171.79492187500000000000	4169.23046875000000000000	4164.61523437500000000000	4161.02539062500000000000	1104.00000000000000000000	10247.00000000000000000000	10228.00000000000000000000	0.00000000000000000000	0.00000000000000000000	0.00000000000000000000	881.00000000000000000000	645.00000000000000000000	0.00000000000000000000	0.00000000000000000000	0.00000000000000000000	0.00000000000000000000	0.00000000000000000000	0.00000000000000000000	0.00000000000000000000	0.00000000000000000000	0.00000000000000000000	0.00000000000000000000	0.00000000000000000000	0.00000000000000000000	0.00000000000000000000	0.00000000000000000000	0.00000000000000000000	0.00000000000000000000
104.00000000000000000000	0.00000000000000000000	4173.33300781250000000000	4174.35888671875000000000	4165.64111328125000000000	4169.23046875000000000000	4165.64111328125000000000	4169.23046875000000000000	4167.69238281250000000000	4166.66650390625000000000	4170.25634765625000000000	4168.71777343750000000000	4175.89746093750000000000	4166.66650390625000000000	4167.17919921875000000000	4160.00000000000000000000	3206.00000000000000000000	10247.00000000000000000000	10228.00000000000000000000	0.00000000000000000000	0.00000000000000000000	0.00000000000000000000	881.00000000000000000000	654.00000000000000000000	0.00000000000000000000	0.00000000000000000000	0.00000000000000000000	0.00000000000000000000	0.00000000000000000000	0.00000000000000000000	0.00000000000000000000	0.00000000000000000000	0.00000000000000000000	0.00000000000000000000	0.00000000000000000000	0.00000000000000000000	0.00000000000000000000	0.00000000000000000000	0.00000000000000000000	0.00000000000000000000
105.00000000000000000000	0.00000000000000000000	4171.79492187500000000000	4174.87158203125000000000	4166.66650390625000000000	4167.69238281250000000000	4166.66650390625000000000	4168.71777343750000000000	4166.15380859375000000000	4169.74365234375000000000	4168.71777343750000000000	4163.58984375000000000000	4173.33300781250000000000	4165.12792968750000000000	4165.64111328125000000000	4159.48730468750000000000	1529.00000000000000000000	10246.00000000000000000000	10229.00000000000000000000	0.00000000000000000000	0.00000000000000000000	0.00000000000000000000	881.00000000000000000000	662.00000000000000000000	0.00000000000000000000	0.00000000000000000000	0.00000000000000000000	0.00000000000000000000	0.00000000000000000000	0.00000000000000000000	0.00000000000000000000	0.00000000000000000000	0.00000000000000000000	0.00000000000000000000	0.00000000000000000000	0.00000000000000000000	0.00000000000000000000	0.00000000000000000000	0.00000000000000000000	0.00000000000000000000
106.00000000000000000000	0.00000000000000000000	4181.02539062500000000000	4171.79492187500000000000	4174.35888671875000000000	4162.56396484375000000000	4163.58984375000000000000	4171.79492187500000000000	4172.30761718750000000000	4164.61523437500000000000	4170.25634765625000000000	4155.38427734375000000000	4169.74365234375000000000	4168.71777343750000000000	4162.56396484375000000000	4163.07666015625000000000	3406.00000000000000000000	10246.00000000000000000000	10229.00000000000000000000	0.00000000000000000000	0.00000000000000000000	0.00000000000000000000	881.00000000000000000000	671.00000000000000000000	0.00000000000000000000	0.00000000000000000000	0.00000000000000000000	0.00000000000000000000	0.00000000000000000000	0.00000000000000000000	0.00000000000000000000	0.00000000000000000000	0.00000000000000000000	0.00000000000000000000	0.00000000000000000000	0.00000000000000000000	0.00000000000000000000	0.00000000000000000000	0.00000000000000000000	0.00000000000000000000
107.00000000000000000000	0.00000000000000000000	4173.84619140625000000000	4175.38427734375000000000	4167.69238281250000000000	4167.69238281250000000000	4167.17919921875000000000	4162.56396484375000000000	4166.15380859375000000000	4167.69238281250000000000	4169.74365234375000000000	4168.20507812500000000000	4178.46142578125000000000	4167.69238281250000000000	4174.87158203125000000000	4163.07666015625000000000	1104.00000000000000000000	10246.00000000000000000000	10230.00000000000000000000	0.00000000000000000000	0.00000000000000000000	0.00000000000000000000	881.00000000000000000000	679.00000000000000000000	0.00000000000000000000	0.00000000000000000000	0.00000000000000000000	0.00000000000000000000	0.00000000000000000000	0.00000000000000000000	0.00000000000000000000	0.00000000000000000000	0.00000000000000000000	0.00000000000000000000	0.00000000000000000000	0.00000000000000000000	0.00000000000000000000	0.00000000000000000000	0.00000000000000000000	0.00000000000000000000
108.00000000000000000000	0.00000000000000000000	4175.38427734375000000000	4173.33300781250000000000	4171.28173828125000000000	4160.51269531250000000000	4164.61523437500000000000	4170.76904296875000000000	4171.79492187500000000000	4162.56396484375000000000	4168.71777343750000000000	4160.51269531250000000000	4171.28173828125000000000	4166.15380859375000000000	4170.76904296875000000000	4163.07666015625000000000	3206.00000000000000000000	10246.00000000000000000000	10230.00000000000000000000	0.00000000000000000000	0.00000000000000000000	0.00000000000000000000	881.00000000000000000000	687.00000000000000000000	0.00000000000000000000	0.00000000000000000000	0.00000000000000000000	0.00000000000000000000	0.00000000000000000000	0.00000000000000000000	0.00000000000000000000	0.00000000000000000000	0.00000000000000000000	0.00000000000000000000	0.00000000000000000000	0.00000000000000000000	0.00000000000000000000	0.00000000000000000000	0.00000000000000000000	0.00000000000000000000
109.00000000000000000000	0.00000000000000000000	4169.23046875000000000000	4174.35888671875000000000	4164.61523437500000000000	4158.97412109375000000000	4170.25634765625000000000	4166.15380859375000000000	4167.69238281250000000000	4158.97412109375000000000	4168.71777343750000000000	4152.82031250000000000000	4168.71777343750000000000	4162.56396484375000000000	4166.15380859375000000000	4159.48730468750000000000	1529.00000000000000000000	10247.00000000000000000000	10230.00000000000000000000	0.00000000000000000000	0.00000000000000000000	0.00000000000000000000	881.00000000000000000000	696.00000000000000000000	0.00000000000000000000	0.00000000000000000000	0.00000000000000000000	0.00000000000000000000	0.00000000000000000000	0.00000000000000000000	0.00000000000000000000	0.00000000000000000000	0.00000000000000000000	0.00000000000000000000	0.00000000000000000000	0.00000000000000000000	0.00000000000000000000	0.00000000000000000000	0.00000000000000000000	0.00000000000000000000
110.00000000000000000000	0.00000000000000000000	4166.15380859375000000000	4176.92285156250000000000	4162.56396484375000000000	4163.07666015625000000000	4171.79492187500000000000	4164.10253906250000000000	4167.17919921875000000000	4165.12792968750000000000	4170.76904296875000000000	4168.20507812500000000000	4175.38427734375000000000	4166.15380859375000000000	4172.30761718750000000000	4158.97412109375000000000	3406.00000000000000000000	10247.00000000000000000000	10230.00000000000000000000	0.00000000000000000000	0.00000000000000000000	0.00000000000000000000	881.00000000000000000000	703.00000000000000000000	0.00000000000000000000	0.00000000000000000000	0.00000000000000000000	0.00000000000000000000	0.00000000000000000000	0.00000000000000000000	0.00000000000000000000	0.00000000000000000000	0.00000000000000000000	0.00000000000000000000	0.00000000000000000000	0.00000000000000000000	0.00000000000000000000	0.00000000000000000000	0.00000000000000000000	0.00000000000000000000
111.00000000000000000000	0.00000000000000000000	4177.94873046875000000000	4177.94873046875000000000	4173.84619140625000000000	4163.58984375000000000000	4164.10253906250000000000	4173.33300781250000000000	4174.35888671875000000000	4168.71777343750000000000	4170.25634765625000000000	4176.92285156250000000000	4176.41015625000000000000	4168.71777343750000000000	4175.89746093750000000000	4162.05126953125000000000	1104.00000000000000000000	10249.00000000000000000000	10230.00000000000000000000	0.00000000000000000000	0.00000000000000000000	0.00000000000000000000	881.00000000000000000000	711.00000000000000000000	0.00000000000000000000	0.00000000000000000000	0.00000000000000000000	0.00000000000000000000	0.00000000000000000000	0.00000000000000000000	0.00000000000000000000	0.00000000000000000000	0.00000000000000000000	0.00000000000000000000	0.00000000000000000000	0.00000000000000000000	0.00000000000000000000	0.00000000000000000000	0.00000000000000000000	0.00000000000000000000
112.00000000000000000000	0.00000000000000000000	4172.30761718750000000000	4181.53857421875000000000	4168.20507812500000000000	4167.17919921875000000000	4166.66650390625000000000	4164.61523437500000000000	4164.10253906250000000000	4173.33300781250000000000	4167.69238281250000000000	4175.89746093750000000000	4181.02539062500000000000	4163.07666015625000000000	4180.51269531250000000000	4163.58984375000000000000	3206.00000000000000000000	10249.00000000000000000000	10230.00000000000000000000	0.00000000000000000000	0.00000000000000000000	0.00000000000000000000	881.00000000000000000000	718.00000000000000000000	0.00000000000000000000	0.00000000000000000000	0.00000000000000000000	0.00000000000000000000	0.00000000000000000000	0.00000000000000000000	0.00000000000000000000	0.00000000000000000000	0.00000000000000000000	0.00000000000000000000	0.00000000000000000000	0.00000000000000000000	0.00000000000000000000	0.00000000000000000000	0.00000000000000000000	0.00000000000000000000
113.00000000000000000000	0.00000000000000000000	4174.87158203125000000000	4170.76904296875000000000	4170.25634765625000000000	4158.46142578125000000000	4161.02539062500000000000	4169.74365234375000000000	4165.64111328125000000000	4164.61523437500000000000	4171.28173828125000000000	4162.56396484375000000000	4170.25634765625000000000	4163.07666015625000000000	4165.64111328125000000000	4163.58984375000000000000	1529.00000000000000000000	10249.00000000000000000000	10229.00000000000000000000	0.00000000000000000000	0.00000000000000000000	0.00000000000000000000	881.00000000000000000000	725.00000000000000000000	0.00000000000000000000	0.00000000000000000000	0.00000000000000000000	0.00000000000000000000	0.00000000000000000000	0.00000000000000000000	0.00000000000000000000	0.00000000000000000000	0.00000000000000000000	0.00000000000000000000	0.00000000000000000000	0.00000000000000000000	0.00000000000000000000	0.00000000000000000000	0.00000000000000000000	0.00000000000000000000
114.00000000000000000000	0.00000000000000000000	4176.41015625000000000000	4168.71777343750000000000	4173.84619140625000000000	4155.38427734375000000000	4162.05126953125000000000	4168.71777343750000000000	4165.64111328125000000000	4165.12792968750000000000	4173.84619140625000000000	4164.10253906250000000000	4168.20507812500000000000	4165.12792968750000000000	4161.53857421875000000000	4164.61523437500000000000	3406.00000000000000000000	10249.00000000000000000000	10229.00000000000000000000	0.00000000000000000000	0.00000000000000000000	0.00000000000000000000	881.00000000000000000000	733.00000000000000000000	0.00000000000000000000	0.00000000000000000000	0.00000000000000000000	0.00000000000000000000	0.00000000000000000000	0.00000000000000000000	0.00000000000000000000	0.00000000000000000000	0.00000000000000000000	0.00000000000000000000	0.00000000000000000000	0.00000000000000000000	0.00000000000000000000	0.00000000000000000000	0.00000000000000000000	0.00000000000000000000
115.00000000000000000000	0.00000000000000000000	4174.35888671875000000000	4176.41015625000000000000	4176.41015625000000000000	4160.51269531250000000000	4166.15380859375000000000	4164.61523437500000000000	4165.12792968750000000000	4171.28173828125000000000	4170.76904296875000000000	4171.28173828125000000000	4178.97412109375000000000	4169.23046875000000000000	4172.82031250000000000000	4170.76904296875000000000	1104.00000000000000000000	10249.00000000000000000000	10228.00000000000000000000	0.00000000000000000000	0.00000000000000000000	0.00000000000000000000	881.00000000000000000000	740.00000000000000000000	0.00000000000000000000	0.00000000000000000000	0.00000000000000000000	0.00000000000000000000	0.00000000000000000000	0.00000000000000000000	0.00000000000000000000	0.00000000000000000000	0.00000000000000000000	0.00000000000000000000	0.00000000000000000000	0.00000000000000000000	0.00000000000000000000	0.00000000000000000000	0.00000000000000000000	0.00000000000000000000
116.00000000000000000000	0.00000000000000000000	4177.43603515625000000000	4170.76904296875000000000	4178.46142578125000000000	4155.38427734375000000000	4158.97412109375000000000	4171.79492187500000000000	4172.30761718750000000000	4163.58984375000000000000	4169.74365234375000000000	4161.02539062500000000000	4176.41015625000000000000	4169.74365234375000000000	4169.74365234375000000000	4170.25634765625000000000	3206.00000000000000000000	10249.00000000000000000000	10228.00000000000000000000	0.00000000000000000000	0.00000000000000000000	0.00000000000000000000	881.00000000000000000000	747.00000000000000000000	0.00000000000000000000	0.00000000000000000000	0.00000000000000000000	0.00000000000000000000	0.00000000000000000000	0.00000000000000000000	0.00000000000000000000	0.00000000000000000000	0.00000000000000000000	0.00000000000000000000	0.00000000000000000000	0.00000000000000000000	0.00000000000000000000	0.00000000000000000000	0.00000000000000000000	0.00000000000000000000
117.00000000000000000000	0.00000000000000000000	4168.71777343750000000000	4169.74365234375000000000	4165.64111328125000000000	4154.35888671875000000000	4157.43603515625000000000	4167.17919921875000000000	4165.12792968750000000000	4163.07666015625000000000	4171.79492187500000000000	4162.05126953125000000000	4171.28173828125000000000	4161.53857421875000000000	4164.61523437500000000000	4164.61523437500000000000	1529.00000000000000000000	10249.00000000000000000000	10228.00000000000000000000	0.00000000000000000000	0.00000000000000000000	0.00000000000000000000	881.00000000000000000000	755.00000000000000000000	0.00000000000000000000	0.00000000000000000000	0.00000000000000000000	0.00000000000000000000	0.00000000000000000000	0.00000000000000000000	0.00000000000000000000	0.00000000000000000000	0.00000000000000000000	0.00000000000000000000	0.00000000000000000000	0.00000000000000000000	0.00000000000000000000	0.00000000000000000000	0.00000000000000000000	0.00000000000000000000
118.00000000000000000000	0.00000000000000000000	4175.38427734375000000000	4169.23046875000000000000	4173.84619140625000000000	4152.30761718750000000000	4150.76904296875000000000	4172.82031250000000000000	4168.71777343750000000000	4156.92285156250000000000	4171.28173828125000000000	4163.07666015625000000000	4166.15380859375000000000	4162.56396484375000000000	4157.94873046875000000000	4167.69238281250000000000	3406.00000000000000000000	10249.00000000000000000000	10228.00000000000000000000	0.00000000000000000000	0.00000000000000000000	0.00000000000000000000	881.00000000000000000000	762.00000000000000000000	0.00000000000000000000	0.00000000000000000000	0.00000000000000000000	0.00000000000000000000	0.00000000000000000000	0.00000000000000000000	0.00000000000000000000	0.00000000000000000000	0.00000000000000000000	0.00000000000000000000	0.00000000000000000000	0.00000000000000000000	0.00000000000000000000	0.00000000000000000000	0.00000000000000000000	0.00000000000000000000
119.00000000000000000000	0.00000000000000000000	4176.92285156250000000000	4169.23046875000000000000	4180.00000000000000000000	4154.35888671875000000000	4157.94873046875000000000	4170.76904296875000000000	4168.20507812500000000000	4155.89746093750000000000	4168.71777343750000000000	4164.61523437500000000000	4171.79492187500000000000	4165.64111328125000000000	4164.61523437500000000000	4169.74365234375000000000	1104.00000000000000000000	10249.00000000000000000000	10228.00000000000000000000	0.00000000000000000000	0.00000000000000000000	0.00000000000000000000	881.00000000000000000000	769.00000000000000000000	0.00000000000000000000	0.00000000000000000000	0.00000000000000000000	0.00000000000000000000	0.00000000000000000000	0.00000000000000000000	0.00000000000000000000	0.00000000000000000000	0.00000000000000000000	0.00000000000000000000	0.00000000000000000000	0.00000000000000000000	0.00000000000000000000	0.00000000000000000000	0.00000000000000000000	0.00000000000000000000
120.00000000000000000000	0.00000000000000000000	4171.79492187500000000000	4170.76904296875000000000	4175.38427734375000000000	4158.97412109375000000000	4167.69238281250000000000	4164.10253906250000000000	4163.58984375000000000000	4161.53857421875000000000	4169.74365234375000000000	4166.66650390625000000000	4179.48730468750000000000	4166.15380859375000000000	4172.82031250000000000000	4170.25634765625000000000	3206.00000000000000000000	10249.00000000000000000000	10228.00000000000000000000	0.00000000000000000000	0.00000000000000000000	0.00000000000000000000	881.00000000000000000000	777.00000000000000000000	0.00000000000000000000	0.00000000000000000000	0.00000000000000000000	0.00000000000000000000	0.00000000000000000000	0.00000000000000000000	0.00000000000000000000	0.00000000000000000000	0.00000000000000000000	0.00000000000000000000	0.00000000000000000000	0.00000000000000000000	0.00000000000000000000	0.00000000000000000000	0.00000000000000000000	0.00000000000000000000
121.00000000000000000000	0.00000000000000000000	4177.94873046875000000000	4168.71777343750000000000	4185.12792968750000000000	4155.38427734375000000000	4152.30761718750000000000	4169.74365234375000000000	4170.76904296875000000000	4151.79492187500000000000	4169.74365234375000000000	4158.97412109375000000000	4173.84619140625000000000	4167.69238281250000000000	4166.15380859375000000000	4172.82031250000000000000	1529.00000000000000000000	10248.00000000000000000000	10228.00000000000000000000	0.00000000000000000000	0.00000000000000000000	0.00000000000000000000	881.00000000000000000000	785.00000000000000000000	0.00000000000000000000	0.00000000000000000000	0.00000000000000000000	0.00000000000000000000	0.00000000000000000000	0.00000000000000000000	0.00000000000000000000	0.00000000000000000000	0.00000000000000000000	0.00000000000000000000	0.00000000000000000000	0.00000000000000000000	0.00000000000000000000	0.00000000000000000000	0.00000000000000000000	0.00000000000000000000
122.00000000000000000000	0.00000000000000000000	4169.23046875000000000000	4175.38427734375000000000	4182.05126953125000000000	4156.41015625000000000000	4151.79492187500000000000	4163.07666015625000000000	4163.58984375000000000000	4151.79492187500000000000	4167.69238281250000000000	4160.00000000000000000000	4175.89746093750000000000	4163.58984375000000000000	4167.69238281250000000000	4171.79492187500000000000	3406.00000000000000000000	10248.00000000000000000000	10228.00000000000000000000	0.00000000000000000000	0.00000000000000000000	0.00000000000000000000	881.00000000000000000000	793.00000000000000000000	0.00000000000000000000	0.00000000000000000000	0.00000000000000000000	0.00000000000000000000	0.00000000000000000000	0.00000000000000000000	0.00000000000000000000	0.00000000000000000000	0.00000000000000000000	0.00000000000000000000	0.00000000000000000000	0.00000000000000000000	0.00000000000000000000	0.00000000000000000000	0.00000000000000000000	0.00000000000000000000
123.00000000000000000000	0.00000000000000000000	4172.30761718750000000000	4173.33300781250000000000	4181.02539062500000000000	4154.35888671875000000000	4162.56396484375000000000	4168.20507812500000000000	4166.15380859375000000000	4159.48730468750000000000	4168.20507812500000000000	4157.43603515625000000000	4174.87158203125000000000	4166.15380859375000000000	4168.71777343750000000000	4175.38427734375000000000	1104.00000000000000000000	10245.00000000000000000000	10231.00000000000000000000	0.00000000000000000000	0.00000000000000000000	0.00000000000000000000	881.00000000000000000000	801.00000000000000000000	0.00000000000000000000	0.00000000000000000000	0.00000000000000000000	0.00000000000000000000	0.00000000000000000000	0.00000000000000000000	0.00000000000000000000	0.00000000000000000000	0.00000000000000000000	0.00000000000000000000	0.00000000000000000000	0.00000000000000000000	0.00000000000000000000	0.00000000000000000000	0.00000000000000000000	0.00000000000000000000
124.00000000000000000000	0.00000000000000000000	4177.94873046875000000000	4169.74365234375000000000	4182.56396484375000000000	4155.38427734375000000000	4161.02539062500000000000	4170.25634765625000000000	4168.20507812500000000000	4165.12792968750000000000	4169.23046875000000000000	4156.92285156250000000000	4175.38427734375000000000	4170.25634765625000000000	4170.76904296875000000000	4176.92285156250000000000	3206.00000000000000000000	10245.00000000000000000000	10231.00000000000000000000	0.00000000000000000000	0.00000000000000000000	0.00000000000000000000	881.00000000000000000000	810.00000000000000000000	0.00000000000000000000	0.00000000000000000000	0.00000000000000000000	0.00000000000000000000	0.00000000000000000000	0.00000000000000000000	0.00000000000000000000	0.00000000000000000000	0.00000000000000000000	0.00000000000000000000	0.00000000000000000000	0.00000000000000000000	0.00000000000000000000	0.00000000000000000000	0.00000000000000000000	0.00000000000000000000
125.00000000000000000000	0.00000000000000000000	4174.87158203125000000000	4171.28173828125000000000	4183.07666015625000000000	4157.43603515625000000000	4150.76904296875000000000	4165.64111328125000000000	4164.61523437500000000000	4164.61523437500000000000	4170.76904296875000000000	4159.48730468750000000000	4177.43603515625000000000	4168.20507812500000000000	4171.79492187500000000000	4173.33300781250000000000	1529.00000000000000000000	10245.00000000000000000000	10229.00000000000000000000	0.00000000000000000000	0.00000000000000000000	0.00000000000000000000	881.00000000000000000000	818.00000000000000000000	0.00000000000000000000	0.00000000000000000000	0.00000000000000000000	0.00000000000000000000	0.00000000000000000000	0.00000000000000000000	0.00000000000000000000	0.00000000000000000000	0.00000000000000000000	0.00000000000000000000	0.00000000000000000000	0.00000000000000000000	0.00000000000000000000	0.00000000000000000000	0.00000000000000000000	0.00000000000000000000
126.00000000000000000000	0.00000000000000000000	4177.43603515625000000000	4162.56396484375000000000	4188.20507812500000000000	4146.66650390625000000000	4143.07666015625000000000	4173.33300781250000000000	4171.79492187500000000000	4158.46142578125000000000	4171.28173828125000000000	4150.25634765625000000000	4167.17919921875000000000	4166.15380859375000000000	4157.94873046875000000000	4174.35888671875000000000	3406.00000000000000000000	10245.00000000000000000000	10229.00000000000000000000	0.00000000000000000000	0.00000000000000000000	0.00000000000000000000	881.00000000000000000000	826.00000000000000000000	0.00000000000000000000	0.00000000000000000000	0.00000000000000000000	0.00000000000000000000	0.00000000000000000000	0.00000000000000000000	0.00000000000000000000	0.00000000000000000000	0.00000000000000000000	0.00000000000000000000	0.00000000000000000000	0.00000000000000000000	0.00000000000000000000	0.00000000000000000000	0.00000000000000000000	0.00000000000000000000
127.00000000000000000000	0.00000000000000000000	4165.64111328125000000000	4158.97412109375000000000	4176.41015625000000000000	4145.64111328125000000000	4153.84619140625000000000	4165.64111328125000000000	4164.10253906250000000000	4166.66650390625000000000	4169.74365234375000000000	4153.84619140625000000000	4167.17919921875000000000	4161.53857421875000000000	4152.82031250000000000000	4173.33300781250000000000	50.00000000000000000000	10247.00000000000000000000	10228.00000000000000000000	0.00000000000000000000	0.00000000000000000000	0.00000000000000000000	881.00000000000000000000	835.00000000000000000000	0.00000000000000000000	0.00000000000000000000	0.00000000000000000000	0.00000000000000000000	0.00000000000000000000	0.00000000000000000000	0.00000000000000000000	0.00000000000000000000	0.00000000000000000000	0.00000000000000000000	0.00000000000000000000	0.00000000000000000000	0.00000000000000000000	0.00000000000000000000	0.00000000000000000000	0.00000000000000000000
0.00000000000000000000	0.00000000000000000000	4165.64111328125000000000	4155.38427734375000000000	4182.56396484375000000000	4144.61523437500000000000	4150.76904296875000000000	4166.15380859375000000000	4166.66650390625000000000	4163.58984375000000000000	4170.25634765625000000000	4150.76904296875000000000	4165.64111328125000000000	4163.07666015625000000000	4148.71777343750000000000	4173.33300781250000000000	1918.00000000000000000000	10247.00000000000000000000	10228.00000000000000000000	0.00000000000000000000	0.00000000000000000000	0.00000000000000000000	881.00000000000000000000	843.00000000000000000000	4.00000000000000000000	0.00000000000000000000	0.00000000000000000000	0.00000000000000000000	0.00000000000000000000	0.00000000000000000000	0.00000000000000000000	0.00000000000000000000	0.00000000000000000000	0.00000000000000000000	0.00000000000000000000	0.00000000000000000000	0.00000000000000000000	0.00000000000000000000	0.00000000000000000000	0.00000000000000000000
1.00000000000000000000	0.00000000000000000000	4172.30761718750000000000	4153.33300781250000000000	4191.28173828125000000000	4140.00000000000000000000	4144.10253906250000000000	4167.17919921875000000000	4169.23046875000000000000	4155.38427734375000000000	4171.28173828125000000000	4140.00000000000000000000	4159.48730468750000000000	4164.10253906250000000000	4142.56396484375000000000	4174.35888671875000000000	3282.00000000000000000000	10247.00000000000000000000	10228.00000000000000000000	0.00000000000000000000	0.00000000000000000000	0.00000000000000000000	881.00000000000000000000	851.00000000000000000000	4.00000000000000000000	4.00000000000000000000	0.00000000000000000000	0.00000000000000000000	0.00000000000000000000	0.00000000000000000000	0.00000000000000000000	0.00000000000000000000	0.00000000000000000000	0.00000000000000000000	0.00000000000000000000	0.00000000000000000000	0.00000000000000000000	0.00000000000000000000	0.00000000000000000000	0.00000000000000000000
2.00000000000000000000	0.00000000000000000000	4163.58984375000000000000	4154.87158203125000000000	4178.97412109375000000000	4143.58984375000000000000	4148.20507812500000000000	4162.05126953125000000000	4162.56396484375000000000	4161.02539062500000000000	4170.76904296875000000000	4143.58984375000000000000	4161.53857421875000000000	4162.56396484375000000000	4148.71777343750000000000	4174.87158203125000000000	1711.00000000000000000000	10247.00000000000000000000	10228.00000000000000000000	0.00000000000000000000	0.00000000000000000000	0.00000000000000000000	881.00000000000000000000	859.00000000000000000000	4.00000000000000000000	4.00000000000000000000	4.00000000000000000000	0.00000000000000000000	0.00000000000000000000	0.00000000000000000000	0.00000000000000000000	0.00000000000000000000	0.00000000000000000000	0.00000000000000000000	0.00000000000000000000	0.00000000000000000000	0.00000000000000000000	0.00000000000000000000	4.00000000000000000000	0.00000000000000000000
3.00000000000000000000	0.00000000000000000000	4167.17919921875000000000	4153.33300781250000000000	4185.12792968750000000000	4143.58984375000000000000	4144.10253906250000000000	4173.33300781250000000000	4173.33300781250000000000	4160.00000000000000000000	4170.25634765625000000000	4144.61523437500000000000	4159.48730468750000000000	4166.15380859375000000000	4148.20507812500000000000	4174.87158203125000000000	3281.00000000000000000000	10249.00000000000000000000	10229.00000000000000000000	0.00000000000000000000	0.00000000000000000000	0.00000000000000000000	881.00000000000000000000	867.00000000000000000000	4.00000000000000000000	4.00000000000000000000	4.00000000000000000000	4.00000000000000000000	0.00000000000000000000	0.00000000000000000000	0.00000000000000000000	0.00000000000000000000	0.00000000000000000000	0.00000000000000000000	0.00000000000000000000	0.00000000000000000000	0.00000000000000000000	0.00000000000000000000	4.00000000000000000000	4.00000000000000000000
4.00000000000000000000	0.00000000000000000000	4165.64111328125000000000	4160.00000000000000000000	4184.61523437500000000000	4146.66650390625000000000	4152.30761718750000000000	4168.20507812500000000000	4168.20507812500000000000	4163.07666015625000000000	4170.25634765625000000000	4150.76904296875000000000	4165.12792968750000000000	4161.53857421875000000000	4151.28173828125000000000	4173.33300781250000000000	3537.00000000000000000000	10249.00000000000000000000	10229.00000000000000000000	0.00000000000000000000	0.00000000000000000000	0.00000000000000000000	881.00000000000000000000	874.00000000000000000000	4.00000000000000000000	4.00000000000000000000	4.00000000000000000000	4.00000000000000000000	4.00000000000000000000	0.00000000000000000000	0.00000000000000000000	0.00000000000000000000	0.00000000000000000000	0.00000000000000000000	0.00000000000000000000	0.00000000000000000000	0.00000000000000000000	0.00000000000000000000	4.00000000000000000000	4.00000000000000000000
5.00000000000000000000	0.00000000000000000000	4169.23046875000000000000	4160.00000000000000000000	4186.15380859375000000000	4147.17919921875000000000	4154.35888671875000000000	4168.20507812500000000000	4165.64111328125000000000	4165.12792968750000000000	4170.25634765625000000000	4155.89746093750000000000	4168.20507812500000000000	4162.56396484375000000000	4153.84619140625000000000	4179.48730468750000000000	0.00000000000000000000	10250.00000000000000000000	10229.00000000000000000000	0.00000000000000000000	0.00000000000000000000	0.00000000000000000000	881.00000000000000000000	881.00000000000000000000	4.00000000000000000000	4.00000000000000000000	4.00000000000000000000	4.00000000000000000000	4.00000000000000000000	0.00000000000000000000	0.00000000000000000000	0.00000000000000000000	0.00000000000000000000	0.00000000000000000000	0.00000000000000000000	0.00000000000000000000	0.00000000000000000000	0.00000000000000000000	4.00000000000000000000	4.00000000000000000000
6.00000000000000000000	0.00000000000000000000	4176.92285156250000000000	4160.51269531250000000000	4195.89746093750000000000	4148.20507812500000000000	4148.20507812500000000000	4170.76904296875000000000	4170.76904296875000000000	4166.15380859375000000000	4169.74365234375000000000	4160.00000000000000000000	4169.74365234375000000000	4167.69238281250000000000	4160.51269531250000000000	4183.58984375000000000000	516.00000000000000000000	10250.00000000000000000000	10229.00000000000000000000	0.00000000000000000000	0.00000000000000000000	0.00000000000000000000	881.00000000000000000000	889.00000000000000000000	4.00000000000000000000	4.00000000000000000000	4.00000000000000000000	4.00000000000000000000	4.00000000000000000000	0.00000000000000000000	4.00000000000000000000	0.00000000000000000000	0.00000000000000000000	0.00000000000000000000	0.00000000000000000000	0.00000000000000000000	0.00000000000000000000	0.00000000000000000000	4.00000000000000000000	4.00000000000000000000
7.00000000000000000000	0.00000000000000000000	4171.28173828125000000000	4166.66650390625000000000	4190.76904296875000000000	4153.33300781250000000000	4155.89746093750000000000	4161.02539062500000000000	4163.07666015625000000000	4171.79492187500000000000	4169.74365234375000000000	4166.66650390625000000000	4177.94873046875000000000	4166.66650390625000000000	4171.79492187500000000000	4181.53857421875000000000	3295.00000000000000000000	10250.00000000000000000000	10229.00000000000000000000	0.00000000000000000000	0.00000000000000000000	0.00000000000000000000	881.00000000000000000000	897.00000000000000000000	4.00000000000000000000	4.00000000000000000000	4.00000000000000000000	4.00000000000000000000	4.00000000000000000000	0.00000000000000000000	4.00000000000000000000	4.00000000000000000000	0.00000000000000000000	0.00000000000000000000	0.00000000000000000000	0.00000000000000000000	0.00000000000000000000	0.00000000000000000000	4.00000000000000000000	4.00000000000000000000
8.00000000000000000000	0.00000000000000000000	4179.48730468750000000000	4163.07666015625000000000	4194.87158203125000000000	4147.17919921875000000000	4153.33300781250000000000	4168.71777343750000000000	4166.66650390625000000000	4163.07666015625000000000	4171.28173828125000000000	4153.84619140625000000000	4172.30761718750000000000	4171.28173828125000000000	4162.05126953125000000000	4182.56396484375000000000	0.00000000000000000000	10250.00000000000000000000	10229.00000000000000000000	0.00000000000000000000	0.00000000000000000000	0.00000000000000000000	881.00000000000000000000	906.00000000000000000000	4.00000000000000000000	4.00000000000000000000	4.00000000000000000000	4.00000000000000000000	4.00000000000000000000	0.00000000000000000000	4.00000000000000000000	4.00000000000000000000	0.00000000000000000000	0.00000000000000000000	0.00000000000000000000	0.00000000000000000000	0.00000000000000000000	0.00000000000000000000	4.00000000000000000000	4.00000000000000000000
9.00000000000000000000	0.00000000000000000000	4175.89746093750000000000	4166.15380859375000000000	4193.33300781250000000000	4152.30761718750000000000	4156.41015625000000000000	4164.10253906250000000000	4163.58984375000000000000	4162.56396484375000000000	4169.74365234375000000000	4156.41015625000000000000	4173.84619140625000000000	4173.33300781250000000000	4165.12792968750000000000	4183.58984375000000000000	3535.00000000000000000000	10251.00000000000000000000	10229.00000000000000000000	0.00000000000000000000	0.00000000000000000000	0.00000000000000000000	881.00000000000000000000	914.00000000000000000000	4.00000000000000000000	4.00000000000000000000	4.00000000000000000000	4.00000000000000000000	4.00000000000000000000	0.00000000000000000000	4.00000000000000000000	4.00000000000000000000	0.00000000000000000000	4.00000000000000000000	0.00000000000000000000	0.00000000000000000000	0.00000000000000000000	0.00000000000000000000	4.00000000000000000000	4.00000000000000000000
10.00000000000000000000	0.00000000000000000000	4170.25634765625000000000	4169.74365234375000000000	4191.79492187500000000000	4157.94873046875000000000	4158.97412109375000000000	4165.12792968750000000000	4168.20507812500000000000	4166.66650390625000000000	4169.74365234375000000000	4164.10253906250000000000	4180.00000000000000000000	4171.28173828125000000000	4173.84619140625000000000	4182.05126953125000000000	3403.00000000000000000000	10251.00000000000000000000	10229.00000000000000000000	0.00000000000000000000	0.00000000000000000000	0.00000000000000000000	881.00000000000000000000	921.00000000000000000000	4.00000000000000000000	4.00000000000000000000	4.00000000000000000000	4.00000000000000000000	4.00000000000000000000	0.00000000000000000000	4.00000000000000000000	4.00000000000000000000	0.00000000000000000000	4.00000000000000000000	4.00000000000000000000	0.00000000000000000000	0.00000000000000000000	0.00000000000000000000	4.00000000000000000000	4.00000000000000000000
11.00000000000000000000	0.00000000000000000000	4174.35888671875000000000	4167.17919921875000000000	4191.28173828125000000000	4153.33300781250000000000	4150.76904296875000000000	4172.30761718750000000000	4175.38427734375000000000	4161.02539062500000000000	4171.79492187500000000000	4150.25634765625000000000	4175.38427734375000000000	4168.20507812500000000000	4164.10253906250000000000	4176.41015625000000000000	1102.00000000000000000000	10250.00000000000000000000	10228.00000000000000000000	0.00000000000000000000	0.00000000000000000000	0.00000000000000000000	881.00000000000000000000	928.00000000000000000000	4.00000000000000000000	4.00000000000000000000	4.00000000000000000000	4.00000000000000000000	4.00000000000000000000	0.00000000000000000000	4.00000000000000000000	4.00000000000000000000	0.00000000000000000000	4.00000000000000000000	4.00000000000000000000	4.00000000000000000000	0.00000000000000000000	0.00000000000000000000	4.00000000000000000000	4.00000000000000000000
12.00000000000000000000	0.00000000000000000000	4168.20507812500000000000	4171.28173828125000000000	4181.02539062500000000000	4154.35888671875000000000	4155.89746093750000000000	4163.07666015625000000000	4165.64111328125000000000	4161.02539062500000000000	4166.15380859375000000000	4151.28173828125000000000	4174.87158203125000000000	4164.61523437500000000000	4165.12792968750000000000	4172.30761718750000000000	3204.00000000000000000000	10250.00000000000000000000	10228.00000000000000000000	0.00000000000000000000	0.00000000000000000000	0.00000000000000000000	881.00000000000000000000	936.00000000000000000000	4.00000000000000000000	4.00000000000000000000	4.00000000000000000000	4.00000000000000000000	4.00000000000000000000	0.00000000000000000000	4.00000000000000000000	4.00000000000000000000	0.00000000000000000000	4.00000000000000000000	4.00000000000000000000	4.00000000000000000000	4.00000000000000000000	0.00000000000000000000	4.00000000000000000000	4.00000000000000000000
13.00000000000000000000	0.00000000000000000000	4175.89746093750000000000	4171.79492187500000000000	4186.15380859375000000000	4151.79492187500000000000	4165.12792968750000000000	4169.23046875000000000000	4170.76904296875000000000	4160.00000000000000000000	4164.10253906250000000000	4160.51269531250000000000	4174.35888671875000000000	4168.71777343750000000000	4168.20507812500000000000	4175.38427734375000000000	1534.00000000000000000000	10249.00000000000000000000	10229.00000000000000000000	0.00000000000000000000	0.00000000000000000000	0.00000000000000000000	881.00000000000000000000	944.00000000000000000000	4.00000000000000000000	4.00000000000000000000	4.00000000000000000000	4.00000000000000000000	4.00000000000000000000	0.00000000000000000000	4.00000000000000000000	4.00000000000000000000	0.00000000000000000000	4.00000000000000000000	4.00000000000000000000	4.00000000000000000000	4.00000000000000000000	4.00000000000000000000	4.00000000000000000000	4.00000000000000000000
14.00000000000000000000	0.00000000000000000000	4175.89746093750000000000	4175.89746093750000000000	4178.46142578125000000000	4155.38427734375000000000	4174.35888671875000000000	4165.12792968750000000000	4169.23046875000000000000	4167.69238281250000000000	4168.20507812500000000000	4167.17919921875000000000	4182.05126953125000000000	4170.76904296875000000000	4172.82031250000000000000	4173.33300781250000000000	3403.00000000000000000000	10249.00000000000000000000	10229.00000000000000000000	0.00000000000000000000	0.00000000000000000000	0.00000000000000000000	881.00000000000000000000	952.00000000000000000000	4.00000000000000000000	4.00000000000000000000	4.00000000000000000000	4.00000000000000000000	4.00000000000000000000	0.00000000000000000000	4.00000000000000000000	4.00000000000000000000	0.00000000000000000000	4.00000000000000000000	4.00000000000000000000	4.00000000000000000000	4.00000000000000000000	4.00000000000000000000	4.00000000000000000000	4.00000000000000000000
15.00000000000000000000	0.00000000000000000000	4173.33300781250000000000	4176.41015625000000000000	4167.69238281250000000000	4158.97412109375000000000	4172.30761718750000000000	4163.07666015625000000000	4166.15380859375000000000	4171.79492187500000000000	4169.74365234375000000000	4164.61523437500000000000	4183.07666015625000000000	4170.25634765625000000000	4170.76904296875000000000	4169.23046875000000000000	1102.00000000000000000000	10247.00000000000000000000	10226.00000000000000000000	0.00000000000000000000	0.00000000000000000000	0.00000000000000000000	881.00000000000000000000	960.00000000000000000000	4.00000000000000000000	4.00000000000000000000	4.00000000000000000000	4.00000000000000000000	4.00000000000000000000	0.00000000000000000000	4.00000000000000000000	4.00000000000000000000	0.00000000000000000000	4.00000000000000000000	4.00000000000000000000	4.00000000000000000000	4.00000000000000000000	4.00000000000000000000	4.00000000000000000000	4.00000000000000000000
16.00000000000000000000	0.00000000000000000000	4177.43603515625000000000	4171.79492187500000000000	4171.28173828125000000000	4153.84619140625000000000	4166.15380859375000000000	4171.28173828125000000000	4169.74365234375000000000	4162.56396484375000000000	4170.76904296875000000000	4155.89746093750000000000	4171.79492187500000000000	4168.71777343750000000000	4160.51269531250000000000	4166.15380859375000000000	0.00000000000000000000	10247.00000000000000000000	10226.00000000000000000000	0.00000000000000000000	0.00000000000000000000	0.00000000000000000000	881.00000000000000000000	967.00000000000000000000	4.00000000000000000000	4.00000000000000000000	4.00000000000000000000	4.00000000000000000000	4.00000000000000000000	0.00000000000000000000	4.00000000000000000000	4.00000000000000000000	0.00000000000000000000	4.00000000000000000000	4.00000000000000000000	4.00000000000000000000	4.00000000000000000000	4.00000000000000000000	4.00000000000000000000	4.00000000000000000000
17.00000000000000000000	0.00000000000000000000	4167.17919921875000000000	4176.41015625000000000000	4162.05126953125000000000	4157.43603515625000000000	4176.41015625000000000000	4165.12792968750000000000	4165.12792968750000000000	4169.74365234375000000000	4170.76904296875000000000	4164.61523437500000000000	4181.02539062500000000000	4166.15380859375000000000	4169.74365234375000000000	4163.58984375000000000000	0.00000000000000000000	10246.00000000000000000000	10227.00000000000000000000	0.00000000000000000000	0.00000000000000000000	0.00000000000000000000	881.00000000000000000000	975.00000000000000000000	4.00000000000000000000	4.00000000000000000000	4.00000000000000000000	4.00000000000000000000	4.00000000000000000000	0.00000000000000000000	4.00000000000000000000	4.00000000000000000000	0.00000000000000000000	4.00000000000000000000	4.00000000000000000000	4.00000000000000000000	4.00000000000000000000	4.00000000000000000000	4.00000000000000000000	4.00000000000000000000
18.00000000000000000000	0.00000000000000000000	4176.41015625000000000000	4176.41015625000000000000	4165.12792968750000000000	4159.48730468750000000000	4178.97412109375000000000	4170.76904296875000000000	4174.35888671875000000000	4177.43603515625000000000	4165.64111328125000000000	4168.71777343750000000000	4185.12792968750000000000	4172.82031250000000000000	4178.46142578125000000000	4166.15380859375000000000	0.00000000000000000000	10246.00000000000000000000	10227.00000000000000000000	0.00000000000000000000	0.00000000000000000000	0.00000000000000000000	881.00000000000000000000	984.00000000000000000000	4.00000000000000000000	4.00000000000000000000	4.00000000000000000000	4.00000000000000000000	4.00000000000000000000	0.00000000000000000000	4.00000000000000000000	4.00000000000000000000	0.00000000000000000000	4.00000000000000000000	4.00000000000000000000	4.00000000000000000000	4.00000000000000000000	4.00000000000000000000	4.00000000000000000000	4.00000000000000000000
19.00000000000000000000	0.00000000000000000000	4181.02539062500000000000	4180.00000000000000000000	4165.12792968750000000000	4163.58984375000000000000	4179.48730468750000000000	4166.66650390625000000000	4172.30761718750000000000	4180.51269531250000000000	4164.61523437500000000000	4170.76904296875000000000	4181.53857421875000000000	4171.28173828125000000000	4179.48730468750000000000	4163.58984375000000000000	0.00000000000000000000	10245.00000000000000000000	10229.00000000000000000000	0.00000000000000000000	0.00000000000000000000	0.00000000000000000000	881.00000000000000000000	991.00000000000000000000	4.00000000000000000000	4.00000000000000000000	4.00000000000000000000	4.00000000000000000000	4.00000000000000000000	0.00000000000000000000	4.00000000000000000000	4.00000000000000000000	0.00000000000000000000	4.00000000000000000000	4.00000000000000000000	4.00000000000000000000	4.00000000000000000000	4.00000000000000000000	4.00000000000000000000	4.00000000000000000000
20.00000000000000000000	0.00000000000000000000	4173.84619140625000000000	4180.51269531250000000000	4160.00000000000000000000	4165.12792968750000000000	4176.41015625000000000000	4163.07666015625000000000	4166.66650390625000000000	4179.48730468750000000000	4170.76904296875000000000	4172.82031250000000000000	4179.48730468750000000000	4164.10253906250000000000	4175.89746093750000000000	4161.53857421875000000000	0.00000000000000000000	10245.00000000000000000000	10229.00000000000000000000	0.00000000000000000000	0.00000000000000000000	0.00000000000000000000	881.00000000000000000000	999.00000000000000000000	4.00000000000000000000	4.00000000000000000000	4.00000000000000000000	4.00000000000000000000	4.00000000000000000000	0.00000000000000000000	4.00000000000000000000	4.00000000000000000000	0.00000000000000000000	4.00000000000000000000	4.00000000000000000000	4.00000000000000000000	4.00000000000000000000	4.00000000000000000000	4.00000000000000000000	4.00000000000000000000
21.00000000000000000000	0.00000000000000000000	4173.84619140625000000000	4170.76904296875000000000	4164.61523437500000000000	4156.92285156250000000000	4169.74365234375000000000	4171.28173828125000000000	4171.28173828125000000000	4169.23046875000000000000	4170.76904296875000000000	4165.12792968750000000000	4173.33300781250000000000	4165.12792968750000000000	4168.71777343750000000000	4163.07666015625000000000	0.00000000000000000000	10245.00000000000000000000	10229.00000000000000000000	0.00000000000000000000	0.00000000000000000000	0.00000000000000000000	882.00000000000000000000	6.00000000000000000000	4.00000000000000000000	4.00000000000000000000	4.00000000000000000000	4.00000000000000000000	4.00000000000000000000	0.00000000000000000000	4.00000000000000000000	4.00000000000000000000	0.00000000000000000000	4.00000000000000000000	4.00000000000000000000	4.00000000000000000000	4.00000000000000000000	4.00000000000000000000	4.00000000000000000000	4.00000000000000000000
22.00000000000000000000	0.00000000000000000000	4167.69238281250000000000	4171.28173828125000000000	4154.87158203125000000000	4154.87158203125000000000	4177.43603515625000000000	4162.05126953125000000000	4162.56396484375000000000	4171.28173828125000000000	4167.69238281250000000000	4164.10253906250000000000	4174.87158203125000000000	4167.17919921875000000000	4175.38427734375000000000	4158.97412109375000000000	0.00000000000000000000	10245.00000000000000000000	10229.00000000000000000000	0.00000000000000000000	0.00000000000000000000	0.00000000000000000000	882.00000000000000000000	14.00000000000000000000	4.00000000000000000000	4.00000000000000000000	4.00000000000000000000	4.00000000000000000000	4.00000000000000000000	0.00000000000000000000	4.00000000000000000000	4.00000000000000000000	0.00000000000000000000	4.00000000000000000000	4.00000000000000000000	4.00000000000000000000	4.00000000000000000000	4.00000000000000000000	4.00000000000000000000	4.00000000000000000000
23.00000000000000000000	0.00000000000000000000	4170.76904296875000000000	4168.20507812500000000000	4154.87158203125000000000	4152.30761718750000000000	4174.87158203125000000000	4165.64111328125000000000	4168.20507812500000000000	4170.25634765625000000000	4170.76904296875000000000	4156.41015625000000000000	4172.30761718750000000000	4167.69238281250000000000	4173.84619140625000000000	4156.92285156250000000000	0.00000000000000000000	10245.00000000000000000000	10229.00000000000000000000	0.00000000000000000000	0.00000000000000000000	0.00000000000000000000	882.00000000000000000000	23.00000000000000000000	4.00000000000000000000	4.00000000000000000000	4.00000000000000000000	4.00000000000000000000	4.00000000000000000000	0.00000000000000000000	4.00000000000000000000	4.00000000000000000000	0.00000000000000000000	4.00000000000000000000	4.00000000000000000000	4.00000000000000000000	4.00000000000000000000	4.00000000000000000000	4.00000000000000000000	4.00000000000000000000
24.00000000000000000000	0.00000000000000000000	4165.64111328125000000000	4164.61523437500000000000	4154.35888671875000000000	4153.84619140625000000000	4171.28173828125000000000	4168.20507812500000000000	4168.20507812500000000000	4168.20507812500000000000	4170.76904296875000000000	4156.92285156250000000000	4171.28173828125000000000	4161.02539062500000000000	4168.71777343750000000000	4154.87158203125000000000	0.00000000000000000000	10245.00000000000000000000	10229.00000000000000000000	0.00000000000000000000	0.00000000000000000000	0.00000000000000000000	882.00000000000000000000	31.00000000000000000000	4.00000000000000000000	4.00000000000000000000	4.00000000000000000000	4.00000000000000000000	4.00000000000000000000	0.00000000000000000000	4.00000000000000000000	4.00000000000000000000	0.00000000000000000000	4.00000000000000000000	4.00000000000000000000	4.00000000000000000000	4.00000000000000000000	4.00000000000000000000	4.00000000000000000000	4.00000000000000000000
25.00000000000000000000	0.00000000000000000000	4160.00000000000000000000	4165.12792968750000000000	4148.20507812500000000000	4155.89746093750000000000	4175.38427734375000000000	4165.64111328125000000000	4162.05126953125000000000	4170.76904296875000000000	4169.23046875000000000000	4166.66650390625000000000	4176.41015625000000000000	4160.00000000000000000000	4169.23046875000000000000	4151.79492187500000000000	0.00000000000000000000	10245.00000000000000000000	10232.00000000000000000000	0.00000000000000000000	0.00000000000000000000	0.00000000000000000000	882.00000000000000000000	39.00000000000000000000	4.00000000000000000000	4.00000000000000000000	4.00000000000000000000	4.00000000000000000000	4.00000000000000000000	0.00000000000000000000	4.00000000000000000000	4.00000000000000000000	0.00000000000000000000	4.00000000000000000000	4.00000000000000000000	4.00000000000000000000	4.00000000000000000000	4.00000000000000000000	4.00000000000000000000	4.00000000000000000000
26.00000000000000000000	0.00000000000000000000	4173.33300781250000000000	4165.12792968750000000000	4155.38427734375000000000	4154.87158203125000000000	4174.87158203125000000000	4173.84619140625000000000	4173.33300781250000000000	4173.84619140625000000000	4170.76904296875000000000	4166.15380859375000000000	4178.46142578125000000000	4165.12792968750000000000	4169.74365234375000000000	4151.79492187500000000000	0.00000000000000000000	10245.00000000000000000000	10232.00000000000000000000	0.00000000000000000000	0.00000000000000000000	0.00000000000000000000	882.00000000000000000000	47.00000000000000000000	4.00000000000000000000	4.00000000000000000000	4.00000000000000000000	4.00000000000000000000	4.00000000000000000000	0.00000000000000000000	4.00000000000000000000	4.00000000000000000000	0.00000000000000000000	4.00000000000000000000	4.00000000000000000000	4.00000000000000000000	4.00000000000000000000	4.00000000000000000000	4.00000000000000000000	4.00000000000000000000
27.00000000000000000000	0.00000000000000000000	4168.71777343750000000000	4174.35888671875000000000	4152.82031250000000000000	4164.61523437500000000000	4185.12792968750000000000	4165.64111328125000000000	4166.66650390625000000000	4185.12792968750000000000	4170.76904296875000000000	4180.00000000000000000000	4188.20507812500000000000	4162.56396484375000000000	4182.56396484375000000000	4151.79492187500000000000	0.00000000000000000000	10245.00000000000000000000	10230.00000000000000000000	0.00000000000000000000	0.00000000000000000000	0.00000000000000000000	882.00000000000000000000	55.00000000000000000000	4.00000000000000000000	4.00000000000000000000	4.00000000000000000000	4.00000000000000000000	4.00000000000000000000	0.00000000000000000000	4.00000000000000000000	4.00000000000000000000	0.00000000000000000000	4.00000000000000000000	4.00000000000000000000	4.00000000000000000000	4.00000000000000000000	4.00000000000000000000	4.00000000000000000000	4.00000000000000000000
28.00000000000000000000	0.00000000000000000000	4170.25634765625000000000	4175.38427734375000000000	4156.92285156250000000000	4164.10253906250000000000	4181.02539062500000000000	4168.71777343750000000000	4168.20507812500000000000	4181.53857421875000000000	4168.71777343750000000000	4184.61523437500000000000	4186.66650390625000000000	4166.66650390625000000000	4180.00000000000000000000	4158.97412109375000000000	0.00000000000000000000	10245.00000000000000000000	10230.00000000000000000000	0.00000000000000000000	0.00000000000000000000	0.00000000000000000000	882.00000000000000000000	62.00000000000000000000	4.00000000000000000000	4.00000000000000000000	4.00000000000000000000	4.00000000000000000000	4.00000000000000000000	0.00000000000000000000	4.00000000000000000000	4.00000000000000000000	0.00000000000000000000	4.00000000000000000000	4.00000000000000000000	4.00000000000000000000	4.00000000000000000000	4.00000000000000000000	4.00000000000000000000	4.00000000000000000000
29.00000000000000000000	0.00000000000000000000	4174.35888671875000000000	4173.33300781250000000000	4157.43603515625000000000	4161.53857421875000000000	4171.79492187500000000000	4168.20507812500000000000	4173.33300781250000000000	4175.38427734375000000000	4167.69238281250000000000	4173.84619140625000000000	4181.02539062500000000000	4170.76904296875000000000	4174.87158203125000000000	4164.10253906250000000000	0.00000000000000000000	10247.00000000000000000000	10227.00000000000000000000	0.00000000000000000000	0.00000000000000000000	0.00000000000000000000	882.00000000000000000000	70.00000000000000000000	4.00000000000000000000	4.00000000000000000000	4.00000000000000000000	4.00000000000000000000	4.00000000000000000000	0.00000000000000000000	4.00000000000000000000	4.00000000000000000000	0.00000000000000000000	4.00000000000000000000	4.00000000000000000000	4.00000000000000000000	4.00000000000000000000	4.00000000000000000000	4.00000000000000000000	4.00000000000000000000
30.00000000000000000000	0.00000000000000000000	4167.17919921875000000000	4173.84619140625000000000	4152.30761718750000000000	4166.15380859375000000000	4173.84619140625000000000	4158.97412109375000000000	4167.17919921875000000000	4179.48730468750000000000	4168.71777343750000000000	4169.23046875000000000000	4182.56396484375000000000	4167.69238281250000000000	4181.53857421875000000000	4164.10253906250000000000	0.00000000000000000000	10247.00000000000000000000	10227.00000000000000000000	0.00000000000000000000	0.00000000000000000000	0.00000000000000000000	882.00000000000000000000	79.00000000000000000000	4.00000000000000000000	4.00000000000000000000	4.00000000000000000000	4.00000000000000000000	4.00000000000000000000	0.00000000000000000000	4.00000000000000000000	4.00000000000000000000	0.00000000000000000000	4.00000000000000000000	4.00000000000000000000	4.00000000000000000000	4.00000000000000000000	4.00000000000000000000	4.00000000000000000000	4.00000000000000000000
31.00000000000000000000	0.00000000000000000000	4175.38427734375000000000	4169.23046875000000000000	4162.56396484375000000000	4164.10253906250000000000	4167.17919921875000000000	4168.20507812500000000000	4172.82031250000000000000	4170.76904296875000000000	4171.28173828125000000000	4162.56396484375000000000	4175.89746093750000000000	4168.71777343750000000000	4173.33300781250000000000	4162.05126953125000000000	0.00000000000000000000	10245.00000000000000000000	10226.00000000000000000000	0.00000000000000000000	0.00000000000000000000	0.00000000000000000000	882.00000000000000000000	86.00000000000000000000	4.00000000000000000000	4.00000000000000000000	4.00000000000000000000	4.00000000000000000000	4.00000000000000000000	0.00000000000000000000	4.00000000000000000000	4.00000000000000000000	0.00000000000000000000	4.00000000000000000000	4.00000000000000000000	4.00000000000000000000	4.00000000000000000000	4.00000000000000000000	4.00000000000000000000	4.00000000000000000000
32.00000000000000000000	0.00000000000000000000	4171.79492187500000000000	4175.38427734375000000000	4155.89746093750000000000	4168.20507812500000000000	4171.79492187500000000000	4163.07666015625000000000	4168.71777343750000000000	4167.17919921875000000000	4173.33300781250000000000	4167.17919921875000000000	4179.48730468750000000000	4166.66650390625000000000	4171.28173828125000000000	4155.38427734375000000000	0.00000000000000000000	10245.00000000000000000000	10226.00000000000000000000	0.00000000000000000000	0.00000000000000000000	0.00000000000000000000	882.00000000000000000000	93.00000000000000000000	4.00000000000000000000	4.00000000000000000000	4.00000000000000000000	4.00000000000000000000	4.00000000000000000000	0.00000000000000000000	4.00000000000000000000	4.00000000000000000000	0.00000000000000000000	4.00000000000000000000	4.00000000000000000000	4.00000000000000000000	4.00000000000000000000	4.00000000000000000000	4.00000000000000000000	4.00000000000000000000
33.00000000000000000000	0.00000000000000000000	4171.79492187500000000000	4176.92285156250000000000	4157.94873046875000000000	4168.71777343750000000000	4174.87158203125000000000	4165.12792968750000000000	4168.71777343750000000000	4168.20507812500000000000	4172.30761718750000000000	4166.15380859375000000000	4182.05126953125000000000	4166.15380859375000000000	4173.33300781250000000000	4157.43603515625000000000	0.00000000000000000000	10249.00000000000000000000	10226.00000000000000000000	0.00000000000000000000	0.00000000000000000000	0.00000000000000000000	882.00000000000000000000	101.00000000000000000000	4.00000000000000000000	4.00000000000000000000	4.00000000000000000000	4.00000000000000000000	4.00000000000000000000	0.00000000000000000000	4.00000000000000000000	4.00000000000000000000	0.00000000000000000000	4.00000000000000000000	4.00000000000000000000	4.00000000000000000000	4.00000000000000000000	4.00000000000000000000	4.00000000000000000000	4.00000000000000000000
34.00000000000000000000	0.00000000000000000000	4175.89746093750000000000	4172.30761718750000000000	4164.61523437500000000000	4167.17919921875000000000	4176.41015625000000000000	4169.74365234375000000000	4170.25634765625000000000	4173.84619140625000000000	4170.76904296875000000000	4165.64111328125000000000	4180.00000000000000000000	4168.71777343750000000000	4176.92285156250000000000	4162.56396484375000000000	0.00000000000000000000	10249.00000000000000000000	10226.00000000000000000000	0.00000000000000000000	0.00000000000000000000	0.00000000000000000000	882.00000000000000000000	109.00000000000000000000	4.00000000000000000000	4.00000000000000000000	4.00000000000000000000	4.00000000000000000000	4.00000000000000000000	0.00000000000000000000	4.00000000000000000000	4.00000000000000000000	0.00000000000000000000	4.00000000000000000000	4.00000000000000000000	4.00000000000000000000	4.00000000000000000000	4.00000000000000000000	4.00000000000000000000	4.00000000000000000000
35.00000000000000000000	0.00000000000000000000	4170.25634765625000000000	4174.35888671875000000000	4156.41015625000000000000	4171.28173828125000000000	4184.10253906250000000000	4164.10253906250000000000	4165.64111328125000000000	4182.56396484375000000000	4168.20507812500000000000	4176.92285156250000000000	4183.07666015625000000000	4167.17919921875000000000	4182.05126953125000000000	4160.00000000000000000000	0.00000000000000000000	10248.00000000000000000000	10227.00000000000000000000	0.00000000000000000000	0.00000000000000000000	0.00000000000000000000	882.00000000000000000000	116.00000000000000000000	4.00000000000000000000	4.00000000000000000000	4.00000000000000000000	4.00000000000000000000	4.00000000000000000000	0.00000000000000000000	4.00000000000000000000	4.00000000000000000000	0.00000000000000000000	4.00000000000000000000	4.00000000000000000000	4.00000000000000000000	4.00000000000000000000	4.00000000000000000000	4.00000000000000000000	4.00000000000000000000
36.00000000000000000000	0.00000000000000000000	4175.89746093750000000000	4168.20507812500000000000	4161.02539062500000000000	4162.05126953125000000000	4177.43603515625000000000	4170.76904296875000000000	4171.79492187500000000000	4172.30761718750000000000	4169.23046875000000000000	4169.23046875000000000000	4174.35888671875000000000	4168.71777343750000000000	4170.76904296875000000000	4161.02539062500000000000	0.00000000000000000000	10248.00000000000000000000	10227.00000000000000000000	0.00000000000000000000	0.00000000000000000000	0.00000000000000000000	882.00000000000000000000	125.00000000000000000000	4.00000000000000000000	4.00000000000000000000	4.00000000000000000000	4.00000000000000000000	4.00000000000000000000	0.00000000000000000000	4.00000000000000000000	4.00000000000000000000	0.00000000000000000000	4.00000000000000000000	4.00000000000000000000	4.00000000000000000000	4.00000000000000000000	4.00000000000000000000	4.00000000000000000000	4.00000000000000000000
37.00000000000000000000	0.00000000000000000000	4168.20507812500000000000	4169.74365234375000000000	4156.92285156250000000000	4161.02539062500000000000	4175.38427734375000000000	4164.61523437500000000000	4164.61523437500000000000	4170.76904296875000000000	4172.30761718750000000000	4167.69238281250000000000	4174.87158203125000000000	4167.69238281250000000000	4171.28173828125000000000	4160.51269531250000000000	0.00000000000000000000	10247.00000000000000000000	10228.00000000000000000000	0.00000000000000000000	0.00000000000000000000	0.00000000000000000000	882.00000000000000000000	133.00000000000000000000	4.00000000000000000000	4.00000000000000000000	4.00000000000000000000	4.00000000000000000000	4.00000000000000000000	0.00000000000000000000	4.00000000000000000000	4.00000000000000000000	0.00000000000000000000	4.00000000000000000000	4.00000000000000000000	4.00000000000000000000	4.00000000000000000000	4.00000000000000000000	4.00000000000000000000	4.00000000000000000000
38.00000000000000000000	0.00000000000000000000	4169.74365234375000000000	4176.92285156250000000000	4155.38427734375000000000	4167.69238281250000000000	4175.89746093750000000000	4165.64111328125000000000	4166.66650390625000000000	4173.33300781250000000000	4172.30761718750000000000	4172.82031250000000000000	4177.43603515625000000000	4168.20507812500000000000	4177.43603515625000000000	4161.02539062500000000000	0.00000000000000000000	10247.00000000000000000000	10228.00000000000000000000	0.00000000000000000000	0.00000000000000000000	0.00000000000000000000	882.00000000000000000000	141.00000000000000000000	4.00000000000000000000	4.00000000000000000000	4.00000000000000000000	4.00000000000000000000	4.00000000000000000000	0.00000000000000000000	4.00000000000000000000	4.00000000000000000000	0.00000000000000000000	4.00000000000000000000	4.00000000000000000000	4.00000000000000000000	4.00000000000000000000	4.00000000000000000000	4.00000000000000000000	4.00000000000000000000
39.00000000000000000000	0.00000000000000000000	4179.48730468750000000000	4177.43603515625000000000	4162.56396484375000000000	4166.15380859375000000000	4174.35888671875000000000	4169.74365234375000000000	4172.30761718750000000000	4167.69238281250000000000	4170.25634765625000000000	4168.20507812500000000000	4175.38427734375000000000	4165.12792968750000000000	4175.89746093750000000000	4160.00000000000000000000	0.00000000000000000000	10247.00000000000000000000	10227.00000000000000000000	0.00000000000000000000	0.00000000000000000000	0.00000000000000000000	882.00000000000000000000	150.00000000000000000000	4.00000000000000000000	4.00000000000000000000	4.00000000000000000000	4.00000000000000000000	4.00000000000000000000	0.00000000000000000000	4.00000000000000000000	4.00000000000000000000	0.00000000000000000000	4.00000000000000000000	4.00000000000000000000	4.00000000000000000000	4.00000000000000000000	4.00000000000000000000	4.00000000000000000000	4.00000000000000000000
40.00000000000000000000	0.00000000000000000000	4171.79492187500000000000	4175.38427734375000000000	4158.97412109375000000000	4164.61523437500000000000	4172.82031250000000000000	4161.53857421875000000000	4162.56396484375000000000	4171.28173828125000000000	4170.76904296875000000000	4170.76904296875000000000	4178.97412109375000000000	4162.05126953125000000000	4178.97412109375000000000	4157.43603515625000000000	0.00000000000000000000	10247.00000000000000000000	10227.00000000000000000000	0.00000000000000000000	0.00000000000000000000	0.00000000000000000000	882.00000000000000000000	158.00000000000000000000	4.00000000000000000000	4.00000000000000000000	4.00000000000000000000	4.00000000000000000000	4.00000000000000000000	0.00000000000000000000	4.00000000000000000000	4.00000000000000000000	0.00000000000000000000	4.00000000000000000000	4.00000000000000000000	4.00000000000000000000	4.00000000000000000000	4.00000000000000000000	4.00000000000000000000	4.00000000000000000000
41.00000000000000000000	0.00000000000000000000	4174.87158203125000000000	4169.23046875000000000000	4164.10253906250000000000	4159.48730468750000000000	4157.43603515625000000000	4171.79492187500000000000	4170.25634765625000000000	4171.79492187500000000000	4171.28173828125000000000	4167.69238281250000000000	4174.87158203125000000000	4166.15380859375000000000	4174.87158203125000000000	4162.56396484375000000000	0.00000000000000000000	10247.00000000000000000000	10227.00000000000000000000	0.00000000000000000000	0.00000000000000000000	0.00000000000000000000	882.00000000000000000000	165.00000000000000000000	4.00000000000000000000	4.00000000000000000000	4.00000000000000000000	4.00000000000000000000	4.00000000000000000000	0.00000000000000000000	4.00000000000000000000	4.00000000000000000000	0.00000000000000000000	4.00000000000000000000	4.00000000000000000000	4.00000000000000000000	4.00000000000000000000	4.00000000000000000000	4.00000000000000000000	4.00000000000000000000
42.00000000000000000000	0.00000000000000000000	4172.30761718750000000000	4172.30761718750000000000	4157.43603515625000000000	4160.00000000000000000000	4160.51269531250000000000	4167.17919921875000000000	4170.25634765625000000000	4174.35888671875000000000	4168.20507812500000000000	4170.76904296875000000000	4177.43603515625000000000	4163.58984375000000000000	4174.87158203125000000000	4165.12792968750000000000	0.00000000000000000000	10247.00000000000000000000	10227.00000000000000000000	0.00000000000000000000	0.00000000000000000000	0.00000000000000000000	882.00000000000000000000	173.00000000000000000000	4.00000000000000000000	4.00000000000000000000	4.00000000000000000000	4.00000000000000000000	4.00000000000000000000	0.00000000000000000000	4.00000000000000000000	4.00000000000000000000	0.00000000000000000000	4.00000000000000000000	4.00000000000000000000	4.00000000000000000000	4.00000000000000000000	4.00000000000000000000	4.00000000000000000000	4.00000000000000000000
43.00000000000000000000	0.00000000000000000000	4170.25634765625000000000	4169.23046875000000000000	4155.38427734375000000000	4154.87158203125000000000	4173.84619140625000000000	4163.07666015625000000000	4167.17919921875000000000	4172.82031250000000000000	4170.25634765625000000000	4167.17919921875000000000	4176.41015625000000000000	4163.07666015625000000000	4171.28173828125000000000	4165.64111328125000000000	0.00000000000000000000	10248.00000000000000000000	10227.00000000000000000000	0.00000000000000000000	0.00000000000000000000	0.00000000000000000000	882.00000000000000000000	181.00000000000000000000	4.00000000000000000000	4.00000000000000000000	4.00000000000000000000	4.00000000000000000000	4.00000000000000000000	0.00000000000000000000	4.00000000000000000000	4.00000000000000000000	0.00000000000000000000	4.00000000000000000000	4.00000000000000000000	4.00000000000000000000	4.00000000000000000000	4.00000000000000000000	4.00000000000000000000	4.00000000000000000000
44.00000000000000000000	0.00000000000000000000	4172.30761718750000000000	4161.53857421875000000000	4162.05126953125000000000	4147.17919921875000000000	4168.71777343750000000000	4170.76904296875000000000	4170.25634765625000000000	4166.15380859375000000000	4171.79492187500000000000	4156.92285156250000000000	4166.66650390625000000000	4166.15380859375000000000	4163.07666015625000000000	4163.07666015625000000000	0.00000000000000000000	10248.00000000000000000000	10227.00000000000000000000	0.00000000000000000000	0.00000000000000000000	0.00000000000000000000	882.00000000000000000000	188.00000000000000000000	4.00000000000000000000	4.00000000000000000000	4.00000000000000000000	4.00000000000000000000	4.00000000000000000000	0.00000000000000000000	4.00000000000000000000	4.00000000000000000000	0.00000000000000000000	4.00000000000000000000	4.00000000000000000000	4.00000000000000000000	4.00000000000000000000	4.00000000000000000000	4.00000000000000000000	4.00000000000000000000
45.00000000000000000000	0.00000000000000000000	4163.07666015625000000000	4166.15380859375000000000	4152.82031250000000000000	4153.84619140625000000000	4168.71777343750000000000	4165.64111328125000000000	4164.10253906250000000000	4171.28173828125000000000	4167.17919921875000000000	4160.51269531250000000000	4169.23046875000000000000	4165.12792968750000000000	4170.25634765625000000000	4161.53857421875000000000	0.00000000000000000000	10249.00000000000000000000	10227.00000000000000000000	0.00000000000000000000	0.00000000000000000000	0.00000000000000000000	882.00000000000000000000	196.00000000000000000000	4.00000000000000000000	4.00000000000000000000	4.00000000000000000000	4.00000000000000000000	4.00000000000000000000	0.00000000000000000000	4.00000000000000000000	4.00000000000000000000	0.00000000000000000000	4.00000000000000000000	4.00000000000000000000	4.00000000000000000000	4.00000000000000000000	4.00000000000000000000	4.00000000000000000000	4.00000000000000000000
46.00000000000000000000	0.00000000000000000000	4170.25634765625000000000	4165.64111328125000000000	4157.94873046875000000000	4154.87158203125000000000	4168.71777343750000000000	4171.79492187500000000000	4172.30761718750000000000	4168.71777343750000000000	4168.71777343750000000000	4159.48730468750000000000	4169.74365234375000000000	4168.20507812500000000000	4167.69238281250000000000	4165.64111328125000000000	0.00000000000000000000	10249.00000000000000000000	10227.00000000000000000000	0.00000000000000000000	0.00000000000000000000	0.00000000000000000000	882.00000000000000000000	204.00000000000000000000	4.00000000000000000000	4.00000000000000000000	4.00000000000000000000	4.00000000000000000000	4.00000000000000000000	0.00000000000000000000	4.00000000000000000000	4.00000000000000000000	0.00000000000000000000	4.00000000000000000000	4.00000000000000000000	4.00000000000000000000	4.00000000000000000000	4.00000000000000000000	4.00000000000000000000	4.00000000000000000000
47.00000000000000000000	0.00000000000000000000	4166.66650390625000000000	4166.15380859375000000000	4161.02539062500000000000	4153.84619140625000000000	4168.20507812500000000000	4168.20507812500000000000	4172.82031250000000000000	4166.66650390625000000000	4172.82031250000000000000	4162.05126953125000000000	4173.33300781250000000000	4165.12792968750000000000	4165.64111328125000000000	4164.61523437500000000000	0.00000000000000000000	10248.00000000000000000000	10227.00000000000000000000	0.00000000000000000000	0.00000000000000000000	0.00000000000000000000	882.00000000000000000000	211.00000000000000000000	4.00000000000000000000	4.00000000000000000000	4.00000000000000000000	4.00000000000000000000	4.00000000000000000000	0.00000000000000000000	4.00000000000000000000	4.00000000000000000000	0.00000000000000000000	4.00000000000000000000	4.00000000000000000000	4.00000000000000000000	4.00000000000000000000	4.00000000000000000000	4.00000000000000000000	4.00000000000000000000
48.00000000000000000000	0.00000000000000000000	4165.64111328125000000000	4166.66650390625000000000	4162.05126953125000000000	4155.38427734375000000000	4165.12792968750000000000	4165.12792968750000000000	4171.79492187500000000000	4166.66650390625000000000	4168.20507812500000000000	4165.12792968750000000000	4174.87158203125000000000	4164.10253906250000000000	4170.76904296875000000000	4165.64111328125000000000	0.00000000000000000000	10248.00000000000000000000	10227.00000000000000000000	0.00000000000000000000	0.00000000000000000000	0.00000000000000000000	882.00000000000000000000	219.00000000000000000000	4.00000000000000000000	4.00000000000000000000	4.00000000000000000000	4.00000000000000000000	4.00000000000000000000	0.00000000000000000000	4.00000000000000000000	4.00000000000000000000	0.00000000000000000000	4.00000000000000000000	4.00000000000000000000	4.00000000000000000000	4.00000000000000000000	4.00000000000000000000	4.00000000000000000000	4.00000000000000000000
49.00000000000000000000	0.00000000000000000000	4179.48730468750000000000	4166.15380859375000000000	4170.76904296875000000000	4156.92285156250000000000	4165.64111328125000000000	4169.23046875000000000000	4174.87158203125000000000	4162.56396484375000000000	4165.12792968750000000000	4159.48730468750000000000	4166.66650390625000000000	4167.69238281250000000000	4169.23046875000000000000	4170.25634765625000000000	0.00000000000000000000	10248.00000000000000000000	10227.00000000000000000000	0.00000000000000000000	0.00000000000000000000	0.00000000000000000000	882.00000000000000000000	228.00000000000000000000	4.00000000000000000000	4.00000000000000000000	4.00000000000000000000	4.00000000000000000000	4.00000000000000000000	0.00000000000000000000	4.00000000000000000000	4.00000000000000000000	0.00000000000000000000	4.00000000000000000000	4.00000000000000000000	4.00000000000000000000	4.00000000000000000000	4.00000000000000000000	4.00000000000000000000	4.00000000000000000000
49.00000000000000000000	0.00000000000000000000	4179.48730468750000000000	4166.15380859375000000000	4170.76904296875000000000	4156.92285156250000000000	4165.64111328125000000000	4169.23046875000000000000	4174.87158203125000000000	4162.56396484375000000000	4165.12792968750000000000	4159.48730468750000000000	4166.66650390625000000000	4167.69238281250000000000	4169.23046875000000000000	4170.25634765625000000000	0.00000000000000000000	10248.00000000000000000000	10227.00000000000000000000	0.00000000000000000000	0.00000000000000000000	0.00000000000000000000	882.00000000000000000000	236.00000000000000000000	4.00000000000000000000	4.00000000000000000000	4.00000000000000000000	4.00000000000000000000	4.00000000000000000000	0.00000000000000000000	4.00000000000000000000	4.00000000000000000000	0.00000000000000000000	4.00000000000000000000	4.00000000000000000000	4.00000000000000000000	4.00000000000000000000	4.00000000000000000000	4.00000000000000000000	4.00000000000000000000
50.00000000000000000000	0.00000000000000000000	4169.74365234375000000000	4172.82031250000000000000	4162.56396484375000000000	4161.53857421875000000000	4174.35888671875000000000	4161.02539062500000000000	4165.12792968750000000000	4168.20507812500000000000	4169.74365234375000000000	4167.17919921875000000000	4168.71777343750000000000	4165.64111328125000000000	4170.76904296875000000000	4169.23046875000000000000	0.00000000000000000000	10248.00000000000000000000	10227.00000000000000000000	0.00000000000000000000	0.00000000000000000000	0.00000000000000000000	882.00000000000000000000	244.00000000000000000000	4.00000000000000000000	4.00000000000000000000	4.00000000000000000000	4.00000000000000000000	4.00000000000000000000	0.00000000000000000000	4.00000000000000000000	4.00000000000000000000	0.00000000000000000000	4.00000000000000000000	4.00000000000000000000	4.00000000000000000000	4.00000000000000000000	4.00000000000000000000	4.00000000000000000000	4.00000000000000000000
51.00000000000000000000	0.00000000000000000000	4169.23046875000000000000	4168.20507812500000000000	4164.61523437500000000000	4154.87158203125000000000	4161.02539062500000000000	4167.69238281250000000000	4172.82031250000000000000	4165.64111328125000000000	4172.82031250000000000000	4166.15380859375000000000	4167.69238281250000000000	4167.17919921875000000000	4167.69238281250000000000	4169.23046875000000000000	0.00000000000000000000	10248.00000000000000000000	10228.00000000000000000000	0.00000000000000000000	0.00000000000000000000	0.00000000000000000000	882.00000000000000000000	253.00000000000000000000	4.00000000000000000000	4.00000000000000000000	4.00000000000000000000	4.00000000000000000000	4.00000000000000000000	0.00000000000000000000	4.00000000000000000000	4.00000000000000000000	0.00000000000000000000	4.00000000000000000000	4.00000000000000000000	4.00000000000000000000	4.00000000000000000000	4.00000000000000000000	4.00000000000000000000	4.00000000000000000000
52.00000000000000000000	0.00000000000000000000	4174.87158203125000000000	4166.66650390625000000000	4166.15380859375000000000	4154.87158203125000000000	4157.94873046875000000000	4166.66650390625000000000	4172.82031250000000000000	4163.07666015625000000000	4170.25634765625000000000	4160.00000000000000000000	4167.69238281250000000000	4167.17919921875000000000	4170.76904296875000000000	4169.74365234375000000000	0.00000000000000000000	10248.00000000000000000000	10228.00000000000000000000	0.00000000000000000000	0.00000000000000000000	0.00000000000000000000	882.00000000000000000000	261.00000000000000000000	4.00000000000000000000	4.00000000000000000000	4.00000000000000000000	4.00000000000000000000	4.00000000000000000000	0.00000000000000000000	4.00000000000000000000	4.00000000000000000000	0.00000000000000000000	4.00000000000000000000	4.00000000000000000000	4.00000000000000000000	4.00000000000000000000	4.00000000000000000000	4.00000000000000000000	4.00000000000000000000
53.00000000000000000000	0.00000000000000000000	4174.35888671875000000000	4168.71777343750000000000	4164.61523437500000000000	4159.48730468750000000000	4170.25634765625000000000	4164.10253906250000000000	4167.17919921875000000000	4164.10253906250000000000	4168.71777343750000000000	4160.00000000000000000000	4167.69238281250000000000	4165.12792968750000000000	4170.76904296875000000000	4167.69238281250000000000	0.00000000000000000000	10248.00000000000000000000	10228.00000000000000000000	0.00000000000000000000	0.00000000000000000000	0.00000000000000000000	882.00000000000000000000	268.00000000000000000000	4.00000000000000000000	4.00000000000000000000	4.00000000000000000000	4.00000000000000000000	4.00000000000000000000	0.00000000000000000000	4.00000000000000000000	4.00000000000000000000	0.00000000000000000000	4.00000000000000000000	4.00000000000000000000	4.00000000000000000000	4.00000000000000000000	4.00000000000000000000	4.00000000000000000000	4.00000000000000000000
54.00000000000000000000	0.00000000000000000000	4173.84619140625000000000	4161.53857421875000000000	4170.25634765625000000000	4153.33300781250000000000	4166.15380859375000000000	4172.30761718750000000000	4177.43603515625000000000	4158.46142578125000000000	4171.79492187500000000000	4154.35888671875000000000	4160.00000000000000000000	4163.07666015625000000000	4157.94873046875000000000	4165.12792968750000000000	0.00000000000000000000	10248.00000000000000000000	10228.00000000000000000000	0.00000000000000000000	0.00000000000000000000	0.00000000000000000000	882.00000000000000000000	276.00000000000000000000	4.00000000000000000000	4.00000000000000000000	4.00000000000000000000	4.00000000000000000000	4.00000000000000000000	0.00000000000000000000	4.00000000000000000000	4.00000000000000000000	0.00000000000000000000	4.00000000000000000000	4.00000000000000000000	4.00000000000000000000	4.00000000000000000000	4.00000000000000000000	4.00000000000000000000	4.00000000000000000000
55.00000000000000000000	0.00000000000000000000	4162.56396484375000000000	4163.58984375000000000000	4164.10253906250000000000	4153.33300781250000000000	4164.61523437500000000000	4164.10253906250000000000	4173.84619140625000000000	4166.15380859375000000000	4171.28173828125000000000	4160.51269531250000000000	4165.64111328125000000000	4160.00000000000000000000	4167.17919921875000000000	4165.64111328125000000000	0.00000000000000000000	10248.00000000000000000000	10230.00000000000000000000	0.00000000000000000000	0.00000000000000000000	0.00000000000000000000	882.00000000000000000000	283.00000000000000000000	4.00000000000000000000	4.00000000000000000000	4.00000000000000000000	4.00000000000000000000	4.00000000000000000000	0.00000000000000000000	4.00000000000000000000	4.00000000000000000000	0.00000000000000000000	4.00000000000000000000	4.00000000000000000000	4.00000000000000000000	4.00000000000000000000	4.00000000000000000000	4.00000000000000000000	4.00000000000000000000
56.00000000000000000000	0.00000000000000000000	4169.74365234375000000000	4166.66650390625000000000	4172.30761718750000000000	4151.28173828125000000000	4162.56396484375000000000	4169.74365234375000000000	4175.89746093750000000000	4168.71777343750000000000	4170.25634765625000000000	4162.56396484375000000000	4167.69238281250000000000	4165.64111328125000000000	4172.82031250000000000000	4173.33300781250000000000	0.00000000000000000000	10248.00000000000000000000	10230.00000000000000000000	0.00000000000000000000	0.00000000000000000000	0.00000000000000000000	882.00000000000000000000	290.00000000000000000000	4.00000000000000000000	4.00000000000000000000	4.00000000000000000000	4.00000000000000000000	4.00000000000000000000	0.00000000000000000000	4.00000000000000000000	4.00000000000000000000	0.00000000000000000000	4.00000000000000000000	4.00000000000000000000	4.00000000000000000000	4.00000000000000000000	4.00000000000000000000	4.00000000000000000000	4.00000000000000000000
57.00000000000000000000	0.00000000000000000000	4173.84619140625000000000	4167.17919921875000000000	4175.89746093750000000000	4151.28173828125000000000	4164.10253906250000000000	4168.71777343750000000000	4172.82031250000000000000	4168.20507812500000000000	4171.28173828125000000000	4163.07666015625000000000	4167.69238281250000000000	4168.20507812500000000000	4171.28173828125000000000	4175.38427734375000000000	0.00000000000000000000	10246.00000000000000000000	10230.00000000000000000000	0.00000000000000000000	0.00000000000000000000	0.00000000000000000000	882.00000000000000000000	298.00000000000000000000	4.00000000000000000000	4.00000000000000000000	4.00000000000000000000	4.00000000000000000000	4.00000000000000000000	0.00000000000000000000	4.00000000000000000000	4.00000000000000000000	0.00000000000000000000	4.00000000000000000000	4.00000000000000000000	4.00000000000000000000	4.00000000000000000000	4.00000000000000000000	4.00000000000000000000	4.00000000000000000000
58.00000000000000000000	0.00000000000000000000	4167.69238281250000000000	4169.74365234375000000000	4167.69238281250000000000	4157.43603515625000000000	4170.76904296875000000000	4161.02539062500000000000	4167.69238281250000000000	4174.87158203125000000000	4168.71777343750000000000	4170.25634765625000000000	4173.84619140625000000000	4167.69238281250000000000	4174.87158203125000000000	4172.30761718750000000000	0.00000000000000000000	10246.00000000000000000000	10230.00000000000000000000	0.00000000000000000000	0.00000000000000000000	0.00000000000000000000	882.00000000000000000000	305.00000000000000000000	4.00000000000000000000	4.00000000000000000000	4.00000000000000000000	4.00000000000000000000	4.00000000000000000000	0.00000000000000000000	4.00000000000000000000	4.00000000000000000000	0.00000000000000000000	4.00000000000000000000	4.00000000000000000000	4.00000000000000000000	4.00000000000000000000	4.00000000000000000000	4.00000000000000000000	4.00000000000000000000
59.00000000000000000000	0.00000000000000000000	4176.92285156250000000000	4170.25634765625000000000	4175.89746093750000000000	4156.41015625000000000000	4167.69238281250000000000	4170.25634765625000000000	4179.48730468750000000000	4170.76904296875000000000	4166.66650390625000000000	4165.12792968750000000000	4173.33300781250000000000	4171.79492187500000000000	4172.82031250000000000000	4173.84619140625000000000	0.00000000000000000000	10247.00000000000000000000	10229.00000000000000000000	0.00000000000000000000	0.00000000000000000000	0.00000000000000000000	882.00000000000000000000	312.00000000000000000000	4.00000000000000000000	4.00000000000000000000	4.00000000000000000000	4.00000000000000000000	4.00000000000000000000	0.00000000000000000000	4.00000000000000000000	4.00000000000000000000	0.00000000000000000000	4.00000000000000000000	4.00000000000000000000	4.00000000000000000000	4.00000000000000000000	4.00000000000000000000	4.00000000000000000000	4.00000000000000000000
60.00000000000000000000	0.00000000000000000000	4172.82031250000000000000	4173.33300781250000000000	4173.84619140625000000000	4157.94873046875000000000	4170.76904296875000000000	4165.12792968750000000000	4174.87158203125000000000	4173.33300781250000000000	4168.71777343750000000000	4164.61523437500000000000	4175.38427734375000000000	4169.74365234375000000000	4177.94873046875000000000	4175.38427734375000000000	0.00000000000000000000	10247.00000000000000000000	10229.00000000000000000000	0.00000000000000000000	0.00000000000000000000	0.00000000000000000000	882.00000000000000000000	320.00000000000000000000	4.00000000000000000000	4.00000000000000000000	4.00000000000000000000	4.00000000000000000000	4.00000000000000000000	0.00000000000000000000	4.00000000000000000000	4.00000000000000000000	0.00000000000000000000	4.00000000000000000000	4.00000000000000000000	4.00000000000000000000	4.00000000000000000000	4.00000000000000000000	4.00000000000000000000	4.00000000000000000000
61.00000000000000000000	0.00000000000000000000	4172.30761718750000000000	4167.17919921875000000000	4174.87158203125000000000	4152.82031250000000000000	4165.12792968750000000000	4168.20507812500000000000	4173.33300781250000000000	4175.89746093750000000000	4170.76904296875000000000	4167.69238281250000000000	4168.71777343750000000000	4167.17919921875000000000	4175.38427734375000000000	4176.92285156250000000000	0.00000000000000000000	10248.00000000000000000000	10229.00000000000000000000	0.00000000000000000000	0.00000000000000000000	0.00000000000000000000	882.00000000000000000000	327.00000000000000000000	4.00000000000000000000	4.00000000000000000000	4.00000000000000000000	4.00000000000000000000	4.00000000000000000000	0.00000000000000000000	4.00000000000000000000	4.00000000000000000000	0.00000000000000000000	4.00000000000000000000	4.00000000000000000000	4.00000000000000000000	4.00000000000000000000	4.00000000000000000000	4.00000000000000000000	4.00000000000000000000
62.00000000000000000000	0.00000000000000000000	4170.25634765625000000000	4160.51269531250000000000	4174.35888671875000000000	4147.69238281250000000000	4151.79492187500000000000	4171.79492187500000000000	4172.30761718750000000000	4172.30761718750000000000	4170.25634765625000000000	4171.28173828125000000000	4163.58984375000000000000	4162.05126953125000000000	4169.74365234375000000000	4172.30761718750000000000	0.00000000000000000000	10248.00000000000000000000	10229.00000000000000000000	0.00000000000000000000	0.00000000000000000000	0.00000000000000000000	882.00000000000000000000	334.00000000000000000000	4.00000000000000000000	4.00000000000000000000	4.00000000000000000000	4.00000000000000000000	4.00000000000000000000	0.00000000000000000000	4.00000000000000000000	4.00000000000000000000	0.00000000000000000000	4.00000000000000000000	4.00000000000000000000	4.00000000000000000000	4.00000000000000000000	4.00000000000000000000	4.00000000000000000000	4.00000000000000000000
63.00000000000000000000	0.00000000000000000000	4160.51269531250000000000	4158.97412109375000000000	4166.66650390625000000000	4146.15380859375000000000	4152.30761718750000000000	4165.12792968750000000000	4167.69238281250000000000	4169.74365234375000000000	4171.28173828125000000000	4169.23046875000000000000	4165.12792968750000000000	4157.43603515625000000000	4166.15380859375000000000	4169.74365234375000000000	0.00000000000000000000	10246.00000000000000000000	10228.00000000000000000000	0.00000000000000000000	0.00000000000000000000	0.00000000000000000000	882.00000000000000000000	342.00000000000000000000	4.00000000000000000000	4.00000000000000000000	4.00000000000000000000	4.00000000000000000000	4.00000000000000000000	0.00000000000000000000	4.00000000000000000000	4.00000000000000000000	0.00000000000000000000	4.00000000000000000000	4.00000000000000000000	4.00000000000000000000	4.00000000000000000000	4.00000000000000000000	4.00000000000000000000	4.00000000000000000000
64.00000000000000000000	0.00000000000000000000	4168.20507812500000000000	4154.87158203125000000000	4176.92285156250000000000	4140.51269531250000000000	4156.92285156250000000000	4170.76904296875000000000	4173.33300781250000000000	4163.58984375000000000000	4170.76904296875000000000	4152.30761718750000000000	4157.43603515625000000000	4163.07666015625000000000	4155.89746093750000000000	4174.87158203125000000000	1926.00000000000000000000	10246.00000000000000000000	10228.00000000000000000000	0.00000000000000000000	0.00000000000000000000	0.00000000000000000000	882.00000000000000000000	350.00000000000000000000	4.00000000000000000000	4.00000000000000000000	4.00000000000000000000	4.00000000000000000000	4.00000000000000000000	0.00000000000000000000	4.00000000000000000000	4.00000000000000000000	0.00000000000000000000	4.00000000000000000000	4.00000000000000000000	4.00000000000000000000	4.00000000000000000000	4.00000000000000000000	4.00000000000000000000	4.00000000000000000000
65.00000000000000000000	0.00000000000000000000	4165.12792968750000000000	4162.56396484375000000000	4173.84619140625000000000	4147.17919921875000000000	4167.17919921875000000000	4164.10253906250000000000	4166.66650390625000000000	4166.66650390625000000000	4167.17919921875000000000	4158.97412109375000000000	4161.02539062500000000000	4164.10253906250000000000	4162.05126953125000000000	4173.33300781250000000000	3287.00000000000000000000	10246.00000000000000000000	10228.00000000000000000000	0.00000000000000000000	0.00000000000000000000	0.00000000000000000000	882.00000000000000000000	359.00000000000000000000	4.00000000000000000000	4.00000000000000000000	4.00000000000000000000	4.00000000000000000000	4.00000000000000000000	0.00000000000000000000	4.00000000000000000000	4.00000000000000000000	0.00000000000000000000	4.00000000000000000000	4.00000000000000000000	4.00000000000000000000	4.00000000000000000000	4.00000000000000000000	4.00000000000000000000	4.00000000000000000000
66.00000000000000000000	0.00000000000000000000	4166.66650390625000000000	4164.61523437500000000000	4172.30761718750000000000	4148.71777343750000000000	4163.58984375000000000000	4167.69238281250000000000	4171.28173828125000000000	4165.12792968750000000000	4169.23046875000000000000	4165.64111328125000000000	4162.05126953125000000000	4163.58984375000000000000	4163.58984375000000000000	4171.28173828125000000000	1715.00000000000000000000	10246.00000000000000000000	10228.00000000000000000000	0.00000000000000000000	0.00000000000000000000	0.00000000000000000000	882.00000000000000000000	367.00000000000000000000	4.00000000000000000000	4.00000000000000000000	4.00000000000000000000	4.00000000000000000000	4.00000000000000000000	0.00000000000000000000	4.00000000000000000000	4.00000000000000000000	0.00000000000000000000	4.00000000000000000000	4.00000000000000000000	4.00000000000000000000	4.00000000000000000000	4.00000000000000000000	4.00000000000000000000	4.00000000000000000000
67.00000000000000000000	0.00000000000000000000	4168.20507812500000000000	4158.97412109375000000000	4179.48730468750000000000	4142.56396484375000000000	4155.38427734375000000000	4172.82031250000000000000	4174.35888671875000000000	4163.07666015625000000000	4172.30761718750000000000	4157.94873046875000000000	4158.97412109375000000000	4164.10253906250000000000	4158.46142578125000000000	4170.25634765625000000000	3291.00000000000000000000	10245.00000000000000000000	10229.00000000000000000000	0.00000000000000000000	0.00000000000000000000	0.00000000000000000000	882.00000000000000000000	375.00000000000000000000	4.00000000000000000000	4.00000000000000000000	4.00000000000000000000	4.00000000000000000000	4.00000000000000000000	0.00000000000000000000	4.00000000000000000000	4.00000000000000000000	0.00000000000000000000	4.00000000000000000000	4.00000000000000000000	4.00000000000000000000	4.00000000000000000000	4.00000000000000000000	4.00000000000000000000	4.00000000000000000000
68.00000000000000000000	0.00000000000000000000	4159.48730468750000000000	4163.07666015625000000000	4176.92285156250000000000	4146.15380859375000000000	4158.97412109375000000000	4166.15380859375000000000	4167.17919921875000000000	4170.76904296875000000000	4166.15380859375000000000	4161.53857421875000000000	4165.64111328125000000000	4164.61523437500000000000	4168.20507812500000000000	4168.20507812500000000000	3548.00000000000000000000	10245.00000000000000000000	10229.00000000000000000000	0.00000000000000000000	0.00000000000000000000	0.00000000000000000000	882.00000000000000000000	384.00000000000000000000	4.00000000000000000000	4.00000000000000000000	4.00000000000000000000	4.00000000000000000000	4.00000000000000000000	0.00000000000000000000	4.00000000000000000000	4.00000000000000000000	0.00000000000000000000	4.00000000000000000000	4.00000000000000000000	4.00000000000000000000	4.00000000000000000000	4.00000000000000000000	4.00000000000000000000	4.00000000000000000000
69.00000000000000000000	0.00000000000000000000	4167.69238281250000000000	4163.58984375000000000000	4184.10253906250000000000	4148.20507812500000000000	4154.87158203125000000000	4172.82031250000000000000	4175.89746093750000000000	4167.17919921875000000000	4163.07666015625000000000	4160.51269531250000000000	4166.15380859375000000000	4168.71777343750000000000	4169.23046875000000000000	4173.84619140625000000000	0.00000000000000000000	10245.00000000000000000000	10229.00000000000000000000	0.00000000000000000000	0.00000000000000000000	0.00000000000000000000	882.00000000000000000000	392.00000000000000000000	4.00000000000000000000	4.00000000000000000000	4.00000000000000000000	4.00000000000000000000	4.00000000000000000000	0.00000000000000000000	4.00000000000000000000	4.00000000000000000000	0.00000000000000000000	4.00000000000000000000	4.00000000000000000000	4.00000000000000000000	4.00000000000000000000	4.00000000000000000000	4.00000000000000000000	4.00000000000000000000
70.00000000000000000000	0.00000000000000000000	4166.15380859375000000000	4166.66650390625000000000	4181.02539062500000000000	4150.25634765625000000000	4155.89746093750000000000	4167.17919921875000000000	4169.74365234375000000000	4167.17919921875000000000	4169.74365234375000000000	4162.05126953125000000000	4168.71777343750000000000	4164.61523437500000000000	4168.71777343750000000000	4176.92285156250000000000	521.00000000000000000000	10245.00000000000000000000	10229.00000000000000000000	0.00000000000000000000	0.00000000000000000000	0.00000000000000000000	882.00000000000000000000	399.00000000000000000000	4.00000000000000000000	4.00000000000000000000	4.00000000000000000000	4.00000000000000000000	4.00000000000000000000	0.00000000000000000000	4.00000000000000000000	4.00000000000000000000	0.00000000000000000000	4.00000000000000000000	4.00000000000000000000	4.00000000000000000000	4.00000000000000000000	4.00000000000000000000	4.00000000000000000000	4.00000000000000000000
71.00000000000000000000	0.00000000000000000000	4168.20507812500000000000	4167.69238281250000000000	4184.10253906250000000000	4150.76904296875000000000	4155.89746093750000000000	4167.17919921875000000000	4166.15380859375000000000	4168.20507812500000000000	4173.84619140625000000000	4165.12792968750000000000	4170.25634765625000000000	4167.69238281250000000000	4170.76904296875000000000	4179.48730468750000000000	3301.00000000000000000000	10245.00000000000000000000	10230.00000000000000000000	0.00000000000000000000	0.00000000000000000000	0.00000000000000000000	882.00000000000000000000	407.00000000000000000000	4.00000000000000000000	4.00000000000000000000	4.00000000000000000000	4.00000000000000000000	4.00000000000000000000	0.00000000000000000000	4.00000000000000000000	4.00000000000000000000	0.00000000000000000000	4.00000000000000000000	4.00000000000000000000	4.00000000000000000000	4.00000000000000000000	4.00000000000000000000	4.00000000000000000000	4.00000000000000000000
72.00000000000000000000	0.00000000000000000000	4175.89746093750000000000	4169.74365234375000000000	4190.76904296875000000000	4152.30761718750000000000	4156.41015625000000000000	4169.74365234375000000000	4171.28173828125000000000	4167.69238281250000000000	4168.71777343750000000000	4169.23046875000000000000	4168.71777343750000000000	4175.38427734375000000000	4174.87158203125000000000	4184.10253906250000000000	0.00000000000000000000	10245.00000000000000000000	10230.00000000000000000000	0.00000000000000000000	0.00000000000000000000	0.00000000000000000000	882.00000000000000000000	415.00000000000000000000	4.00000000000000000000	4.00000000000000000000	4.00000000000000000000	4.00000000000000000000	4.00000000000000000000	0.00000000000000000000	4.00000000000000000000	4.00000000000000000000	0.00000000000000000000	4.00000000000000000000	4.00000000000000000000	4.00000000000000000000	4.00000000000000000000	4.00000000000000000000	4.00000000000000000000	4.00000000000000000000
73.00000000000000000000	0.00000000000000000000	4164.10253906250000000000	4176.92285156250000000000	4181.53857421875000000000	4157.94873046875000000000	4166.66650390625000000000	4161.02539062500000000000	4166.66650390625000000000	4172.82031250000000000000	4168.20507812500000000000	4177.94873046875000000000	4175.89746093750000000000	4172.82031250000000000000	4182.05126953125000000000	4185.12792968750000000000	3537.00000000000000000000	10246.00000000000000000000	10230.00000000000000000000	0.00000000000000000000	0.00000000000000000000	0.00000000000000000000	882.00000000000000000000	422.00000000000000000000	4.00000000000000000000	4.00000000000000000000	4.00000000000000000000	4.00000000000000000000	4.00000000000000000000	0.00000000000000000000	4.00000000000000000000	4.00000000000000000000	0.00000000000000000000	4.00000000000000000000	4.00000000000000000000	4.00000000000000000000	4.00000000000000000000	4.00000000000000000000	4.00000000000000000000	4.00000000000000000000
74.00000000000000000000	0.00000000000000000000	4167.17919921875000000000	4173.33300781250000000000	4188.71777343750000000000	4153.33300781250000000000	4164.10253906250000000000	4171.28173828125000000000	4175.89746093750000000000	4167.69238281250000000000	4171.79492187500000000000	4168.71777343750000000000	4172.30761718750000000000	4172.30761718750000000000	4176.92285156250000000000	4184.10253906250000000000	3407.00000000000000000000	10246.00000000000000000000	10230.00000000000000000000	0.00000000000000000000	0.00000000000000000000	0.00000000000000000000	882.00000000000000000000	430.00000000000000000000	4.00000000000000000000	4.00000000000000000000	4.00000000000000000000	4.00000000000000000000	4.00000000000000000000	0.00000000000000000000	4.00000000000000000000	4.00000000000000000000	0.00000000000000000000	4.00000000000000000000	4.00000000000000000000	4.00000000000000000000	4.00000000000000000000	4.00000000000000000000	4.00000000000000000000	4.00000000000000000000
75.00000000000000000000	0.00000000000000000000	4166.66650390625000000000	4169.23046875000000000000	4185.64111328125000000000	4153.33300781250000000000	4164.61523437500000000000	4168.20507812500000000000	4174.35888671875000000000	4169.74365234375000000000	4169.74365234375000000000	4169.23046875000000000000	4171.28173828125000000000	4170.25634765625000000000	4178.97412109375000000000	4182.05126953125000000000	1104.00000000000000000000	10246.00000000000000000000	10228.00000000000000000000	0.00000000000000000000	0.00000000000000000000	0.00000000000000000000	882.00000000000000000000	438.00000000000000000000	4.00000000000000000000	4.00000000000000000000	4.00000000000000000000	4.00000000000000000000	4.00000000000000000000	0.00000000000000000000	4.00000000000000000000	4.00000000000000000000	0.00000000000000000000	4.00000000000000000000	4.00000000000000000000	4.00000000000000000000	4.00000000000000000000	4.00000000000000000000	4.00000000000000000000	4.00000000000000000000
76.00000000000000000000	0.00000000000000000000	4164.10253906250000000000	4167.17919921875000000000	4181.53857421875000000000	4152.82031250000000000000	4160.00000000000000000000	4165.64111328125000000000	4171.79492187500000000000	4171.79492187500000000000	4168.20507812500000000000	4178.97412109375000000000	4175.38427734375000000000	4170.76904296875000000000	4182.05126953125000000000	4186.15380859375000000000	3204.00000000000000000000	10246.00000000000000000000	10228.00000000000000000000	0.00000000000000000000	0.00000000000000000000	0.00000000000000000000	882.00000000000000000000	445.00000000000000000000	4.00000000000000000000	4.00000000000000000000	4.00000000000000000000	4.00000000000000000000	4.00000000000000000000	0.00000000000000000000	4.00000000000000000000	4.00000000000000000000	0.00000000000000000000	4.00000000000000000000	4.00000000000000000000	4.00000000000000000000	4.00000000000000000000	4.00000000000000000000	4.00000000000000000000	4.00000000000000000000
77.00000000000000000000	0.00000000000000000000	4171.79492187500000000000	4168.20507812500000000000	4192.82031250000000000000	4147.69238281250000000000	4153.33300781250000000000	4170.76904296875000000000	4176.92285156250000000000	4170.76904296875000000000	4170.25634765625000000000	4178.97412109375000000000	4174.35888671875000000000	4173.33300781250000000000	4176.41015625000000000000	4189.74365234375000000000	1537.00000000000000000000	10248.00000000000000000000	10228.00000000000000000000	0.00000000000000000000	0.00000000000000000000	0.00000000000000000000	882.00000000000000000000	454.00000000000000000000	4.00000000000000000000	4.00000000000000000000	4.00000000000000000000	4.00000000000000000000	4.00000000000000000000	0.00000000000000000000	4.00000000000000000000	4.00000000000000000000	0.00000000000000000000	4.00000000000000000000	4.00000000000000000000	4.00000000000000000000	4.00000000000000000000	4.00000000000000000000	4.00000000000000000000	4.00000000000000000000
78.00000000000000000000	0.00000000000000000000	4167.69238281250000000000	4175.89746093750000000000	4191.79492187500000000000	4154.35888671875000000000	4168.20507812500000000000	4162.05126953125000000000	4167.17919921875000000000	4179.48730468750000000000	4168.71777343750000000000	4179.48730468750000000000	4178.97412109375000000000	4171.28173828125000000000	4181.53857421875000000000	4188.20507812500000000000	3407.00000000000000000000	10248.00000000000000000000	10228.00000000000000000000	0.00000000000000000000	0.00000000000000000000	0.00000000000000000000	882.00000000000000000000	462.00000000000000000000	4.00000000000000000000	4.00000000000000000000	4.00000000000000000000	4.00000000000000000000	4.00000000000000000000	0.00000000000000000000	4.00000000000000000000	4.00000000000000000000	0.00000000000000000000	4.00000000000000000000	4.00000000000000000000	4.00000000000000000000	4.00000000000000000000	4.00000000000000000000	4.00000000000000000000	4.00000000000000000000
79.00000000000000000000	0.00000000000000000000	4170.76904296875000000000	4170.25634765625000000000	4193.84619140625000000000	4154.87158203125000000000	4170.25634765625000000000	4168.71777343750000000000	4172.30761718750000000000	4175.38427734375000000000	4166.66650390625000000000	4167.69238281250000000000	4172.82031250000000000000	4173.33300781250000000000	4178.46142578125000000000	4194.35888671875000000000	1104.00000000000000000000	10249.00000000000000000000	10227.00000000000000000000	0.00000000000000000000	0.00000000000000000000	0.00000000000000000000	882.00000000000000000000	470.00000000000000000000	4.00000000000000000000	4.00000000000000000000	4.00000000000000000000	4.00000000000000000000	4.00000000000000000000	0.00000000000000000000	4.00000000000000000000	4.00000000000000000000	0.00000000000000000000	4.00000000000000000000	4.00000000000000000000	4.00000000000000000000	4.00000000000000000000	4.00000000000000000000	4.00000000000000000000	4.00000000000000000000
80.00000000000000000000	0.00000000000000000000	4166.15380859375000000000	4170.76904296875000000000	4189.74365234375000000000	4152.82031250000000000000	4166.66650390625000000000	4166.15380859375000000000	4173.84619140625000000000	4173.33300781250000000000	4168.20507812500000000000	4167.17919921875000000000	4166.66650390625000000000	4173.33300781250000000000	4174.35888671875000000000	4195.89746093750000000000	3204.00000000000000000000	10249.00000000000000000000	10227.00000000000000000000	0.00000000000000000000	0.00000000000000000000	0.00000000000000000000	882.00000000000000000000	479.00000000000000000000	4.00000000000000000000	4.00000000000000000000	4.00000000000000000000	4.00000000000000000000	4.00000000000000000000	0.00000000000000000000	4.00000000000000000000	4.00000000000000000000	0.00000000000000000000	4.00000000000000000000	4.00000000000000000000	4.00000000000000000000	4.00000000000000000000	4.00000000000000000000	4.00000000000000000000	4.00000000000000000000
81.00000000000000000000	0.00000000000000000000	4161.02539062500000000000	4177.94873046875000000000	4185.64111328125000000000	4151.79492187500000000000	4166.66650390625000000000	4162.05126953125000000000	4170.25634765625000000000	4176.92285156250000000000	4170.76904296875000000000	4173.84619140625000000000	4164.61523437500000000000	4171.79492187500000000000	4170.25634765625000000000	4189.23046875000000000000	1537.00000000000000000000	10250.00000000000000000000	10227.00000000000000000000	0.00000000000000000000	0.00000000000000000000	0.00000000000000000000	882.00000000000000000000	487.00000000000000000000	4.00000000000000000000	4.00000000000000000000	4.00000000000000000000	4.00000000000000000000	4.00000000000000000000	0.00000000000000000000	4.00000000000000000000	4.00000000000000000000	0.00000000000000000000	4.00000000000000000000	4.00000000000000000000	4.00000000000000000000	4.00000000000000000000	4.00000000000000000000	4.00000000000000000000	4.00000000000000000000
82.00000000000000000000	0.00000000000000000000	4169.74365234375000000000	4172.30761718750000000000	4194.87158203125000000000	4149.74365234375000000000	4160.51269531250000000000	4174.35888671875000000000	4177.94873046875000000000	4173.84619140625000000000	4169.23046875000000000000	4166.15380859375000000000	4161.53857421875000000000	4170.25634765625000000000	4162.56396484375000000000	4186.15380859375000000000	3407.00000000000000000000	10250.00000000000000000000	10227.00000000000000000000	0.00000000000000000000	0.00000000000000000000	0.00000000000000000000	882.00000000000000000000	494.00000000000000000000	4.00000000000000000000	4.00000000000000000000	4.00000000000000000000	4.00000000000000000000	4.00000000000000000000	0.00000000000000000000	4.00000000000000000000	4.00000000000000000000	0.00000000000000000000	4.00000000000000000000	4.00000000000000000000	4.00000000000000000000	4.00000000000000000000	4.00000000000000000000	4.00000000000000000000	4.00000000000000000000
83.00000000000000000000	0.00000000000000000000	4167.69238281250000000000	4172.82031250000000000000	4190.76904296875000000000	4154.87158203125000000000	4166.15380859375000000000	4169.23046875000000000000	4174.87158203125000000000	4181.02539062500000000000	4167.17919921875000000000	4170.76904296875000000000	4169.74365234375000000000	4168.20507812500000000000	4172.82031250000000000000	4188.71777343750000000000	1104.00000000000000000000	10248.00000000000000000000	10228.00000000000000000000	0.00000000000000000000	0.00000000000000000000	0.00000000000000000000	882.00000000000000000000	503.00000000000000000000	4.00000000000000000000	4.00000000000000000000	4.00000000000000000000	4.00000000000000000000	4.00000000000000000000	0.00000000000000000000	4.00000000000000000000	4.00000000000000000000	0.00000000000000000000	4.00000000000000000000	4.00000000000000000000	4.00000000000000000000	4.00000000000000000000	4.00000000000000000000	4.00000000000000000000	4.00000000000000000000
84.00000000000000000000	0.00000000000000000000	4173.84619140625000000000	4171.79492187500000000000	4192.82031250000000000000	4148.20507812500000000000	4160.00000000000000000000	4170.25634765625000000000	4175.89746093750000000000	4178.46142578125000000000	4170.25634765625000000000	4173.33300781250000000000	4167.69238281250000000000	4173.33300781250000000000	4174.35888671875000000000	4193.84619140625000000000	3204.00000000000000000000	10248.00000000000000000000	10228.00000000000000000000	0.00000000000000000000	0.00000000000000000000	0.00000000000000000000	882.00000000000000000000	510.00000000000000000000	4.00000000000000000000	4.00000000000000000000	4.00000000000000000000	4.00000000000000000000	4.00000000000000000000	0.00000000000000000000	4.00000000000000000000	4.00000000000000000000	0.00000000000000000000	4.00000000000000000000	4.00000000000000000000	4.00000000000000000000	4.00000000000000000000	4.00000000000000000000	4.00000000000000000000	4.00000000000000000000
85.00000000000000000000	0.00000000000000000000	4170.25634765625000000000	4168.20507812500000000000	4193.33300781250000000000	4142.05126953125000000000	4152.82031250000000000000	4167.17919921875000000000	4168.20507812500000000000	4173.84619140625000000000	4171.79492187500000000000	4171.28173828125000000000	4163.58984375000000000000	4172.82031250000000000000	4168.71777343750000000000	4190.25634765625000000000	1537.00000000000000000000	10247.00000000000000000000	10226.00000000000000000000	0.00000000000000000000	0.00000000000000000000	0.00000000000000000000	882.00000000000000000000	518.00000000000000000000	4.00000000000000000000	4.00000000000000000000	4.00000000000000000000	4.00000000000000000000	4.00000000000000000000	0.00000000000000000000	4.00000000000000000000	4.00000000000000000000	0.00000000000000000000	4.00000000000000000000	4.00000000000000000000	4.00000000000000000000	4.00000000000000000000	4.00000000000000000000	4.00000000000000000000	4.00000000000000000000
86.00000000000000000000	0.00000000000000000000	4159.48730468750000000000	4164.61523437500000000000	4190.25634765625000000000	4145.64111328125000000000	4156.41015625000000000000	4165.64111328125000000000	4162.56396484375000000000	4174.35888671875000000000	4165.64111328125000000000	4163.07666015625000000000	4159.48730468750000000000	4168.20507812500000000000	4162.05126953125000000000	4185.12792968750000000000	3407.00000000000000000000	10247.00000000000000000000	10226.00000000000000000000	0.00000000000000000000	0.00000000000000000000	0.00000000000000000000	882.00000000000000000000	525.00000000000000000000	4.00000000000000000000	4.00000000000000000000	4.00000000000000000000	4.00000000000000000000	4.00000000000000000000	0.00000000000000000000	4.00000000000000000000	4.00000000000000000000	0.00000000000000000000	4.00000000000000000000	4.00000000000000000000	4.00000000000000000000	4.00000000000000000000	4.00000000000000000000	4.00000000000000000000	4.00000000000000000000
87.00000000000000000000	0.00000000000000000000	4165.64111328125000000000	4157.94873046875000000000	4195.89746093750000000000	4140.00000000000000000000	4154.87158203125000000000	4171.79492187500000000000	4171.79492187500000000000	4164.61523437500000000000	4164.61523437500000000000	4147.17919921875000000000	4146.15380859375000000000	4166.15380859375000000000	4150.76904296875000000000	4183.58984375000000000000	1104.00000000000000000000	10249.00000000000000000000	10227.00000000000000000000	0.00000000000000000000	0.00000000000000000000	0.00000000000000000000	882.00000000000000000000	532.00000000000000000000	4.00000000000000000000	4.00000000000000000000	4.00000000000000000000	4.00000000000000000000	4.00000000000000000000	0.00000000000000000000	4.00000000000000000000	4.00000000000000000000	0.00000000000000000000	4.00000000000000000000	4.00000000000000000000	4.00000000000000000000	4.00000000000000000000	4.00000000000000000000	4.00000000000000000000	4.00000000000000000000
88.00000000000000000000	0.00000000000000000000	4161.02539062500000000000	4159.48730468750000000000	4188.71777343750000000000	4141.02539062500000000000	4157.43603515625000000000	4158.97412109375000000000	4165.12792968750000000000	4168.20507812500000000000	4169.23046875000000000000	4158.46142578125000000000	4152.82031250000000000000	4163.58984375000000000000	4162.05126953125000000000	4182.56396484375000000000	3204.00000000000000000000	10249.00000000000000000000	10227.00000000000000000000	0.00000000000000000000	0.00000000000000000000	0.00000000000000000000	882.00000000000000000000	540.00000000000000000000	4.00000000000000000000	4.00000000000000000000	4.00000000000000000000	4.00000000000000000000	4.00000000000000000000	0.00000000000000000000	4.00000000000000000000	4.00000000000000000000	0.00000000000000000000	4.00000000000000000000	4.00000000000000000000	4.00000000000000000000	4.00000000000000000000	4.00000000000000000000	4.00000000000000000000	4.00000000000000000000
89.00000000000000000000	0.00000000000000000000	4163.58984375000000000000	4163.07666015625000000000	4194.87158203125000000000	4145.12792968750000000000	4152.82031250000000000000	4165.12792968750000000000	4171.79492187500000000000	4173.84619140625000000000	4172.30761718750000000000	4167.17919921875000000000	4161.53857421875000000000	4171.28173828125000000000	4168.20507812500000000000	4186.15380859375000000000	1537.00000000000000000000	10249.00000000000000000000	10227.00000000000000000000	0.00000000000000000000	0.00000000000000000000	0.00000000000000000000	882.00000000000000000000	548.00000000000000000000	4.00000000000000000000	4.00000000000000000000	4.00000000000000000000	4.00000000000000000000	4.00000000000000000000	0.00000000000000000000	4.00000000000000000000	4.00000000000000000000	0.00000000000000000000	4.00000000000000000000	4.00000000000000000000	4.00000000000000000000	4.00000000000000000000	4.00000000000000000000	4.00000000000000000000	4.00000000000000000000
90.00000000000000000000	0.00000000000000000000	4166.15380859375000000000	4166.15380859375000000000	4197.43603515625000000000	4146.15380859375000000000	4153.33300781250000000000	4171.28173828125000000000	4176.92285156250000000000	4168.71777343750000000000	4170.25634765625000000000	4160.00000000000000000000	4160.00000000000000000000	4171.28173828125000000000	4164.10253906250000000000	4183.58984375000000000000	3407.00000000000000000000	10249.00000000000000000000	10227.00000000000000000000	0.00000000000000000000	0.00000000000000000000	0.00000000000000000000	882.00000000000000000000	556.00000000000000000000	4.00000000000000000000	4.00000000000000000000	4.00000000000000000000	4.00000000000000000000	4.00000000000000000000	0.00000000000000000000	4.00000000000000000000	4.00000000000000000000	0.00000000000000000000	4.00000000000000000000	4.00000000000000000000	4.00000000000000000000	4.00000000000000000000	4.00000000000000000000	4.00000000000000000000	4.00000000000000000000
91.00000000000000000000	0.00000000000000000000	4163.58984375000000000000	4166.66650390625000000000	4193.33300781250000000000	4145.64111328125000000000	4157.94873046875000000000	4163.58984375000000000000	4169.23046875000000000000	4166.15380859375000000000	4170.25634765625000000000	4161.02539062500000000000	4159.48730468750000000000	4162.56396484375000000000	4165.64111328125000000000	4182.56396484375000000000	1104.00000000000000000000	10247.00000000000000000000	10227.00000000000000000000	0.00000000000000000000	0.00000000000000000000	0.00000000000000000000	882.00000000000000000000	565.00000000000000000000	4.00000000000000000000	4.00000000000000000000	4.00000000000000000000	4.00000000000000000000	4.00000000000000000000	0.00000000000000000000	4.00000000000000000000	4.00000000000000000000	0.00000000000000000000	4.00000000000000000000	4.00000000000000000000	4.00000000000000000000	4.00000000000000000000	4.00000000000000000000	4.00000000000000000000	4.00000000000000000000
92.00000000000000000000	0.00000000000000000000	4176.41015625000000000000	4166.66650390625000000000	4205.12792968750000000000	4145.12792968750000000000	4151.28173828125000000000	4168.71777343750000000000	4174.35888671875000000000	4166.15380859375000000000	4172.82031250000000000000	4161.53857421875000000000	4156.92285156250000000000	4168.71777343750000000000	4164.61523437500000000000	4188.20507812500000000000	3204.00000000000000000000	10247.00000000000000000000	10227.00000000000000000000	0.00000000000000000000	0.00000000000000000000	0.00000000000000000000	882.00000000000000000000	573.00000000000000000000	4.00000000000000000000	4.00000000000000000000	4.00000000000000000000	4.00000000000000000000	4.00000000000000000000	0.00000000000000000000	4.00000000000000000000	4.00000000000000000000	0.00000000000000000000	4.00000000000000000000	4.00000000000000000000	4.00000000000000000000	4.00000000000000000000	4.00000000000000000000	4.00000000000000000000	4.00000000000000000000
93.00000000000000000000	0.00000000000000000000	4168.20507812500000000000	4173.33300781250000000000	4200.51269531250000000000	4150.76904296875000000000	4155.89746093750000000000	4163.07666015625000000000	4169.74365234375000000000	4171.79492187500000000000	4170.76904296875000000000	4164.61523437500000000000	4161.02539062500000000000	4173.33300781250000000000	4167.69238281250000000000	4184.61523437500000000000	1537.00000000000000000000	10247.00000000000000000000	10225.00000000000000000000	0.00000000000000000000	0.00000000000000000000	0.00000000000000000000	882.00000000000000000000	581.00000000000000000000	4.00000000000000000000	4.00000000000000000000	4.00000000000000000000	4.00000000000000000000	4.00000000000000000000	0.00000000000000000000	4.00000000000000000000	4.00000000000000000000	0.00000000000000000000	4.00000000000000000000	4.00000000000000000000	4.00000000000000000000	4.00000000000000000000	4.00000000000000000000	4.00000000000000000000	4.00000000000000000000
94.00000000000000000000	0.00000000000000000000	4162.56396484375000000000	4166.15380859375000000000	4200.51269531250000000000	4144.61523437500000000000	4158.46142578125000000000	4168.20507812500000000000	4171.28173828125000000000	4163.07666015625000000000	4169.23046875000000000000	4155.89746093750000000000	4154.35888671875000000000	4171.79492187500000000000	4162.05126953125000000000	4180.00000000000000000000	3407.00000000000000000000	10247.00000000000000000000	10225.00000000000000000000	0.00000000000000000000	0.00000000000000000000	0.00000000000000000000	882.00000000000000000000	590.00000000000000000000	4.00000000000000000000	4.00000000000000000000	4.00000000000000000000	4.00000000000000000000	4.00000000000000000000	0.00000000000000000000	4.00000000000000000000	4.00000000000000000000	0.00000000000000000000	4.00000000000000000000	4.00000000000000000000	4.00000000000000000000	4.00000000000000000000	4.00000000000000000000	4.00000000000000000000	4.00000000000000000000
95.00000000000000000000	0.00000000000000000000	4167.17919921875000000000	4162.56396484375000000000	4203.07666015625000000000	4142.56396484375000000000	4154.35888671875000000000	4170.76904296875000000000	4171.28173828125000000000	4155.89746093750000000000	4169.74365234375000000000	4150.25634765625000000000	4146.66650390625000000000	4170.25634765625000000000	4157.94873046875000000000	4180.51269531250000000000	1104.00000000000000000000	10246.00000000000000000000	10226.00000000000000000000	0.00000000000000000000	0.00000000000000000000	0.00000000000000000000	882.00000000000000000000	598.00000000000000000000	4.00000000000000000000	4.00000000000000000000	4.00000000000000000000	4.00000000000000000000	4.00000000000000000000	0.00000000000000000000	4.00000000000000000000	4.00000000000000000000	0.00000000000000000000	4.00000000000000000000	4.00000000000000000000	4.00000000000000000000	4.00000000000000000000	4.00000000000000000000	4.00000000000000000000	4.00000000000000000000
96.00000000000000000000	0.00000000000000000000	4166.15380859375000000000	4169.23046875000000000000	4197.94873046875000000000	4151.79492187500000000000	4151.28173828125000000000	4161.02539062500000000000	4166.15380859375000000000	4165.64111328125000000000	4165.12792968750000000000	4160.51269531250000000000	4156.41015625000000000000	4171.28173828125000000000	4165.64111328125000000000	4182.05126953125000000000	3204.00000000000000000000	10246.00000000000000000000	10226.00000000000000000000	0.00000000000000000000	0.00000000000000000000	0.00000000000000000000	882.00000000000000000000	605.00000000000000000000	4.00000000000000000000	4.00000000000000000000	4.00000000000000000000	4.00000000000000000000	4.00000000000000000000	0.00000000000000000000	4.00000000000000000000	4.00000000000000000000	0.00000000000000000000	4.00000000000000000000	4.00000000000000000000	4.00000000000000000000	4.00000000000000000000	4.00000000000000000000	4.00000000000000000000	4.00000000000000000000
97.00000000000000000000	0.00000000000000000000	4172.30761718750000000000	4163.58984375000000000000	4207.17919921875000000000	4147.17919921875000000000	4146.15380859375000000000	4168.71777343750000000000	4177.43603515625000000000	4172.82031250000000000000	4163.58984375000000000000	4158.46142578125000000000	4159.48730468750000000000	4175.38427734375000000000	4163.58984375000000000000	4184.10253906250000000000	1537.00000000000000000000	10248.00000000000000000000	10228.00000000000000000000	0.00000000000000000000	0.00000000000000000000	0.00000000000000000000	882.00000000000000000000	614.00000000000000000000	4.00000000000000000000	4.00000000000000000000	4.00000000000000000000	4.00000000000000000000	4.00000000000000000000	0.00000000000000000000	4.00000000000000000000	4.00000000000000000000	0.00000000000000000000	4.00000000000000000000	4.00000000000000000000	4.00000000000000000000	4.00000000000000000000	4.00000000000000000000	4.00000000000000000000	4.00000000000000000000
98.00000000000000000000	0.00000000000000000000	4162.56396484375000000000	4160.51269531250000000000	4200.51269531250000000000	4143.58984375000000000000	4154.35888671875000000000	4165.64111328125000000000	4171.79492187500000000000	4178.97412109375000000000	4168.71777343750000000000	4159.48730468750000000000	4158.97412109375000000000	4169.74365234375000000000	4164.61523437500000000000	4181.53857421875000000000	3407.00000000000000000000	10248.00000000000000000000	10228.00000000000000000000	0.00000000000000000000	0.00000000000000000000	0.00000000000000000000	882.00000000000000000000	621.00000000000000000000	4.00000000000000000000	4.00000000000000000000	4.00000000000000000000	4.00000000000000000000	4.00000000000000000000	0.00000000000000000000	4.00000000000000000000	4.00000000000000000000	0.00000000000000000000	4.00000000000000000000	4.00000000000000000000	4.00000000000000000000	4.00000000000000000000	4.00000000000000000000	4.00000000000000000000	4.00000000000000000000
99.00000000000000000000	0.00000000000000000000	4160.00000000000000000000	4157.43603515625000000000	4197.94873046875000000000	4137.94873046875000000000	4151.79492187500000000000	4168.20507812500000000000	4170.76904296875000000000	4172.82031250000000000000	4169.74365234375000000000	4160.00000000000000000000	4154.35888671875000000000	4166.66650390625000000000	4160.00000000000000000000	4180.51269531250000000000	1104.00000000000000000000	10250.00000000000000000000	10230.00000000000000000000	0.00000000000000000000	0.00000000000000000000	0.00000000000000000000	882.00000000000000000000	630.00000000000000000000	4.00000000000000000000	4.00000000000000000000	4.00000000000000000000	4.00000000000000000000	4.00000000000000000000	0.00000000000000000000	4.00000000000000000000	4.00000000000000000000	0.00000000000000000000	4.00000000000000000000	4.00000000000000000000	4.00000000000000000000	4.00000000000000000000	4.00000000000000000000	4.00000000000000000000	4.00000000000000000000
100.00000000000000000000	0.00000000000000000000	4165.64111328125000000000	4157.43603515625000000000	4204.61523437500000000000	4135.89746093750000000000	4145.12792968750000000000	4168.71777343750000000000	4173.84619140625000000000	4166.66650390625000000000	4166.15380859375000000000	4153.84619140625000000000	4153.33300781250000000000	4168.71777343750000000000	4153.84619140625000000000	4183.58984375000000000000	3204.00000000000000000000	10250.00000000000000000000	10230.00000000000000000000	0.00000000000000000000	0.00000000000000000000	0.00000000000000000000	882.00000000000000000000	637.00000000000000000000	4.00000000000000000000	4.00000000000000000000	4.00000000000000000000	4.00000000000000000000	4.00000000000000000000	0.00000000000000000000	4.00000000000000000000	4.00000000000000000000	0.00000000000000000000	4.00000000000000000000	4.00000000000000000000	4.00000000000000000000	4.00000000000000000000	4.00000000000000000000	4.00000000000000000000	4.00000000000000000000
101.00000000000000000000	0.00000000000000000000	4158.46142578125000000000	4167.17919921875000000000	4196.41015625000000000000	4145.12792968750000000000	4154.87158203125000000000	4160.51269531250000000000	4166.66650390625000000000	4173.84619140625000000000	4165.64111328125000000000	4156.92285156250000000000	4158.46142578125000000000	4168.20507812500000000000	4161.02539062500000000000	4181.53857421875000000000	1537.00000000000000000000	10249.00000000000000000000	10233.00000000000000000000	0.00000000000000000000	0.00000000000000000000	0.00000000000000000000	882.00000000000000000000	644.00000000000000000000	4.00000000000000000000	4.00000000000000000000	4.00000000000000000000	4.00000000000000000000	4.00000000000000000000	0.00000000000000000000	4.00000000000000000000	4.00000000000000000000	0.00000000000000000000	4.00000000000000000000	4.00000000000000000000	4.00000000000000000000	4.00000000000000000000	4.00000000000000000000	4.00000000000000000000	4.00000000000000000000
102.00000000000000000000	0.00000000000000000000	4163.58984375000000000000	4161.53857421875000000000	4196.92285156250000000000	4143.58984375000000000000	4148.20507812500000000000	4170.76904296875000000000	4171.28173828125000000000	4165.12792968750000000000	4169.74365234375000000000	4150.25634765625000000000	4147.69238281250000000000	4165.64111328125000000000	4154.35888671875000000000	4181.02539062500000000000	3407.00000000000000000000	10249.00000000000000000000	10233.00000000000000000000	0.00000000000000000000	0.00000000000000000000	0.00000000000000000000	882.00000000000000000000	652.00000000000000000000	4.00000000000000000000	4.00000000000000000000	4.00000000000000000000	4.00000000000000000000	4.00000000000000000000	0.00000000000000000000	4.00000000000000000000	4.00000000000000000000	0.00000000000000000000	4.00000000000000000000	4.00000000000000000000	4.00000000000000000000	4.00000000000000000000	4.00000000000000000000	4.00000000000000000000	4.00000000000000000000
103.00000000000000000000	0.00000000000000000000	4161.02539062500000000000	4154.87158203125000000000	4193.33300781250000000000	4141.53857421875000000000	4138.97412109375000000000	4167.69238281250000000000	4166.66650390625000000000	4161.02539062500000000000	4172.30761718750000000000	4150.25634765625000000000	4147.17919921875000000000	4158.46142578125000000000	4151.79492187500000000000	4178.46142578125000000000	1104.00000000000000000000	10247.00000000000000000000	10233.00000000000000000000	0.00000000000000000000	0.00000000000000000000	0.00000000000000000000	882.00000000000000000000	659.00000000000000000000	4.00000000000000000000	4.00000000000000000000	4.00000000000000000000	4.00000000000000000000	4.00000000000000000000	0.00000000000000000000	4.00000000000000000000	4.00000000000000000000	0.00000000000000000000	4.00000000000000000000	4.00000000000000000000	4.00000000000000000000	4.00000000000000000000	4.00000000000000000000	4.00000000000000000000	4.00000000000000000000
104.00000000000000000000	0.00000000000000000000	4162.56396484375000000000	4155.89746093750000000000	4195.38427734375000000000	4143.58984375000000000000	4141.02539062500000000000	4166.15380859375000000000	4168.71777343750000000000	4163.07666015625000000000	4172.82031250000000000000	4154.87158203125000000000	4152.30761718750000000000	4163.07666015625000000000	4155.38427734375000000000	4177.94873046875000000000	3204.00000000000000000000	10247.00000000000000000000	10233.00000000000000000000	0.00000000000000000000	0.00000000000000000000	0.00000000000000000000	882.00000000000000000000	667.00000000000000000000	4.00000000000000000000	4.00000000000000000000	4.00000000000000000000	4.00000000000000000000	4.00000000000000000000	0.00000000000000000000	4.00000000000000000000	4.00000000000000000000	0.00000000000000000000	4.00000000000000000000	4.00000000000000000000	4.00000000000000000000	4.00000000000000000000	4.00000000000000000000	4.00000000000000000000	4.00000000000000000000
105.00000000000000000000	0.00000000000000000000	4170.76904296875000000000	4158.46142578125000000000	4202.56396484375000000000	4146.15380859375000000000	4147.69238281250000000000	4170.76904296875000000000	4175.89746093750000000000	4158.97412109375000000000	4171.79492187500000000000	4153.33300781250000000000	4150.76904296875000000000	4167.69238281250000000000	4153.84619140625000000000	4178.46142578125000000000	1537.00000000000000000000	10247.00000000000000000000	10230.00000000000000000000	0.00000000000000000000	0.00000000000000000000	0.00000000000000000000	882.00000000000000000000	674.00000000000000000000	4.00000000000000000000	4.00000000000000000000	4.00000000000000000000	4.00000000000000000000	4.00000000000000000000	0.00000000000000000000	4.00000000000000000000	4.00000000000000000000	0.00000000000000000000	4.00000000000000000000	4.00000000000000000000	4.00000000000000000000	4.00000000000000000000	4.00000000000000000000	4.00000000000000000000	4.00000000000000000000
106.00000000000000000000	0.00000000000000000000	4163.07666015625000000000	4164.10253906250000000000	4190.76904296875000000000	4150.76904296875000000000	4162.05126953125000000000	4162.56396484375000000000	4166.66650390625000000000	4166.66650390625000000000	4166.66650390625000000000	4158.97412109375000000000	4155.89746093750000000000	4163.07666015625000000000	4158.97412109375000000000	4180.51269531250000000000	3407.00000000000000000000	10247.00000000000000000000	10230.00000000000000000000	0.00000000000000000000	0.00000000000000000000	0.00000000000000000000	882.00000000000000000000	681.00000000000000000000	4.00000000000000000000	4.00000000000000000000	4.00000000000000000000	4.00000000000000000000	4.00000000000000000000	0.00000000000000000000	4.00000000000000000000	4.00000000000000000000	0.00000000000000000000	4.00000000000000000000	4.00000000000000000000	4.00000000000000000000	4.00000000000000000000	4.00000000000000000000	4.00000000000000000000	4.00000000000000000000
107.00000000000000000000	0.00000000000000000000	4167.17919921875000000000	4163.58984375000000000000	4195.38427734375000000000	4148.71777343750000000000	4160.00000000000000000000	4168.20507812500000000000	4171.28173828125000000000	4168.71777343750000000000	4165.12792968750000000000	4160.00000000000000000000	4152.30761718750000000000	4166.66650390625000000000	4155.38427734375000000000	4186.66650390625000000000	1104.00000000000000000000	10249.00000000000000000000	10230.00000000000000000000	0.00000000000000000000	0.00000000000000000000	0.00000000000000000000	882.00000000000000000000	690.00000000000000000000	4.00000000000000000000	4.00000000000000000000	4.00000000000000000000	4.00000000000000000000	4.00000000000000000000	0.00000000000000000000	4.00000000000000000000	4.00000000000000000000	0.00000000000000000000	4.00000000000000000000	4.00000000000000000000	4.00000000000000000000	4.00000000000000000000	4.00000000000000000000	4.00000000000000000000	4.00000000000000000000
108.00000000000000000000	0.00000000000000000000	4164.10253906250000000000	4164.61523437500000000000	4195.38427734375000000000	4151.28173828125000000000	4155.89746093750000000000	4164.61523437500000000000	4169.23046875000000000000	4167.69238281250000000000	4169.74365234375000000000	4163.58984375000000000000	4149.23046875000000000000	4166.15380859375000000000	4152.82031250000000000000	4180.51269531250000000000	3204.00000000000000000000	10249.00000000000000000000	10230.00000000000000000000	0.00000000000000000000	0.00000000000000000000	0.00000000000000000000	882.00000000000000000000	697.00000000000000000000	4.00000000000000000000	4.00000000000000000000	4.00000000000000000000	4.00000000000000000000	4.00000000000000000000	0.00000000000000000000	4.00000000000000000000	4.00000000000000000000	0.00000000000000000000	4.00000000000000000000	4.00000000000000000000	4.00000000000000000000	4.00000000000000000000	4.00000000000000000000	4.00000000000000000000	4.00000000000000000000
109.00000000000000000000	0.00000000000000000000	4161.02539062500000000000	4161.53857421875000000000	4187.69238281250000000000	4150.76904296875000000000	4155.89746093750000000000	4164.10253906250000000000	4167.17919921875000000000	4168.20507812500000000000	4173.84619140625000000000	4158.46142578125000000000	4152.30761718750000000000	4165.64111328125000000000	4153.33300781250000000000	4171.79492187500000000000	1537.00000000000000000000	10249.00000000000000000000	10228.00000000000000000000	0.00000000000000000000	0.00000000000000000000	0.00000000000000000000	882.00000000000000000000	705.00000000000000000000	4.00000000000000000000	4.00000000000000000000	4.00000000000000000000	4.00000000000000000000	4.00000000000000000000	0.00000000000000000000	4.00000000000000000000	4.00000000000000000000	0.00000000000000000000	4.00000000000000000000	4.00000000000000000000	4.00000000000000000000	4.00000000000000000000	4.00000000000000000000	4.00000000000000000000	4.00000000000000000000
110.00000000000000000000	0.00000000000000000000	4167.69238281250000000000	4158.46142578125000000000	4187.17919921875000000000	4149.23046875000000000000	4158.97412109375000000000	4171.79492187500000000000	4172.82031250000000000000	4164.10253906250000000000	4171.28173828125000000000	4147.69238281250000000000	4152.30761718750000000000	4168.20507812500000000000	4152.82031250000000000000	4168.20507812500000000000	3407.00000000000000000000	10249.00000000000000000000	10228.00000000000000000000	0.00000000000000000000	0.00000000000000000000	0.00000000000000000000	882.00000000000000000000	714.00000000000000000000	4.00000000000000000000	4.00000000000000000000	4.00000000000000000000	4.00000000000000000000	4.00000000000000000000	0.00000000000000000000	4.00000000000000000000	4.00000000000000000000	0.00000000000000000000	4.00000000000000000000	4.00000000000000000000	4.00000000000000000000	4.00000000000000000000	4.00000000000000000000	4.00000000000000000000	4.00000000000000000000
111.00000000000000000000	0.00000000000000000000	4161.02539062500000000000	4163.07666015625000000000	4176.41015625000000000000	4157.94873046875000000000	4169.74365234375000000000	4163.07666015625000000000	4167.69238281250000000000	4165.12792968750000000000	4165.64111328125000000000	4158.46142578125000000000	4155.89746093750000000000	4166.15380859375000000000	4162.56396484375000000000	4161.53857421875000000000	1104.00000000000000000000	10249.00000000000000000000	10228.00000000000000000000	0.00000000000000000000	0.00000000000000000000	0.00000000000000000000	882.00000000000000000000	722.00000000000000000000	4.00000000000000000000	4.00000000000000000000	4.00000000000000000000	4.00000000000000000000	4.00000000000000000000	0.00000000000000000000	4.00000000000000000000	4.00000000000000000000	0.00000000000000000000	4.00000000000000000000	4.00000000000000000000	4.00000000000000000000	4.00000000000000000000	4.00000000000000000000	4.00000000000000000000	4.00000000000000000000
112.00000000000000000000	0.00000000000000000000	4165.12792968750000000000	4156.41015625000000000000	4174.87158203125000000000	4151.79492187500000000000	4158.46142578125000000000	4169.74365234375000000000	4174.35888671875000000000	4160.51269531250000000000	4168.20507812500000000000	4162.05126953125000000000	4152.82031250000000000000	4165.64111328125000000000	4157.94873046875000000000	4158.46142578125000000000	3204.00000000000000000000	10249.00000000000000000000	10228.00000000000000000000	0.00000000000000000000	0.00000000000000000000	0.00000000000000000000	882.00000000000000000000	730.00000000000000000000	4.00000000000000000000	4.00000000000000000000	4.00000000000000000000	4.00000000000000000000	4.00000000000000000000	0.00000000000000000000	4.00000000000000000000	4.00000000000000000000	0.00000000000000000000	4.00000000000000000000	4.00000000000000000000	4.00000000000000000000	4.00000000000000000000	4.00000000000000000000	4.00000000000000000000	4.00000000000000000000
113.00000000000000000000	0.00000000000000000000	4165.64111328125000000000	4156.92285156250000000000	4169.23046875000000000000	4146.66650390625000000000	4157.43603515625000000000	4167.17919921875000000000	4170.76904296875000000000	4163.07666015625000000000	4173.33300781250000000000	4156.92285156250000000000	4155.89746093750000000000	4162.05126953125000000000	4156.41015625000000000000	4157.43603515625000000000	1537.00000000000000000000	10249.00000000000000000000	10227.00000000000000000000	0.00000000000000000000	0.00000000000000000000	0.00000000000000000000	882.00000000000000000000	739.00000000000000000000	4.00000000000000000000	4.00000000000000000000	4.00000000000000000000	4.00000000000000000000	4.00000000000000000000	0.00000000000000000000	4.00000000000000000000	4.00000000000000000000	0.00000000000000000000	4.00000000000000000000	4.00000000000000000000	4.00000000000000000000	4.00000000000000000000	4.00000000000000000000	4.00000000000000000000	4.00000000000000000000
114.00000000000000000000	0.00000000000000000000	4163.58984375000000000000	4165.12792968750000000000	4166.66650390625000000000	4154.35888671875000000000	4167.69238281250000000000	4164.10253906250000000000	4164.61523437500000000000	4165.12792968750000000000	4171.79492187500000000000	4152.82031250000000000000	4154.87158203125000000000	4161.02539062500000000000	4158.97412109375000000000	4156.92285156250000000000	3407.00000000000000000000	10249.00000000000000000000	10227.00000000000000000000	0.00000000000000000000	0.00000000000000000000	0.00000000000000000000	882.00000000000000000000	747.00000000000000000000	4.00000000000000000000	4.00000000000000000000	4.00000000000000000000	4.00000000000000000000	4.00000000000000000000	0.00000000000000000000	4.00000000000000000000	4.00000000000000000000	0.00000000000000000000	4.00000000000000000000	4.00000000000000000000	4.00000000000000000000	4.00000000000000000000	4.00000000000000000000	4.00000000000000000000	4.00000000000000000000
115.00000000000000000000	0.00000000000000000000	4170.76904296875000000000	4161.02539062500000000000	4173.33300781250000000000	4154.35888671875000000000	4157.94873046875000000000	4168.71777343750000000000	4170.76904296875000000000	4158.97412109375000000000	4165.12792968750000000000	4147.17919921875000000000	4147.17919921875000000000	4166.15380859375000000000	4152.30761718750000000000	4154.35888671875000000000	1104.00000000000000000000	10248.00000000000000000000	10227.00000000000000000000	0.00000000000000000000	0.00000000000000000000	0.00000000000000000000	882.00000000000000000000	755.00000000000000000000	4.00000000000000000000	4.00000000000000000000	4.00000000000000000000	4.00000000000000000000	4.00000000000000000000	0.00000000000000000000	4.00000000000000000000	4.00000000000000000000	0.00000000000000000000	4.00000000000000000000	4.00000000000000000000	4.00000000000000000000	4.00000000000000000000	4.00000000000000000000	4.00000000000000000000	4.00000000000000000000
116.00000000000000000000	0.00000000000000000000	4160.00000000000000000000	4161.02539062500000000000	4161.53857421875000000000	4152.82031250000000000000	4156.41015625000000000000	4157.43603515625000000000	4165.12792968750000000000	4168.20507812500000000000	4167.17919921875000000000	4161.53857421875000000000	4160.00000000000000000000	4166.66650390625000000000	4160.00000000000000000000	4152.82031250000000000000	3204.00000000000000000000	10248.00000000000000000000	10227.00000000000000000000	0.00000000000000000000	0.00000000000000000000	0.00000000000000000000	882.00000000000000000000	764.00000000000000000000	4.00000000000000000000	4.00000000000000000000	4.00000000000000000000	4.00000000000000000000	4.00000000000000000000	0.00000000000000000000	4.00000000000000000000	4.00000000000000000000	0.00000000000000000000	4.00000000000000000000	4.00000000000000000000	4.00000000000000000000	4.00000000000000000000	4.00000000000000000000	4.00000000000000000000	4.00000000000000000000
117.00000000000000000000	0.00000000000000000000	4164.10253906250000000000	4158.97412109375000000000	4163.58984375000000000000	4152.30761718750000000000	4160.51269531250000000000	4166.66650390625000000000	4173.84619140625000000000	4170.25634765625000000000	4172.30761718750000000000	4168.20507812500000000000	4164.10253906250000000000	4170.76904296875000000000	4163.07666015625000000000	4156.92285156250000000000	1537.00000000000000000000	10246.00000000000000000000	10226.00000000000000000000	0.00000000000000000000	0.00000000000000000000	0.00000000000000000000	882.00000000000000000000	772.00000000000000000000	4.00000000000000000000	4.00000000000000000000	4.00000000000000000000	4.00000000000000000000	4.00000000000000000000	0.00000000000000000000	4.00000000000000000000	4.00000000000000000000	0.00000000000000000000	4.00000000000000000000	4.00000000000000000000	4.00000000000000000000	4.00000000000000000000	4.00000000000000000000	4.00000000000000000000	4.00000000000000000000
118.00000000000000000000	0.00000000000000000000	4170.25634765625000000000	4162.56396484375000000000	4166.15380859375000000000	4157.94873046875000000000	4162.05126953125000000000	4173.33300781250000000000	4177.43603515625000000000	4168.20507812500000000000	4166.66650390625000000000	4166.66650390625000000000	4159.48730468750000000000	4169.74365234375000000000	4162.56396484375000000000	4155.38427734375000000000	3407.00000000000000000000	10246.00000000000000000000	10226.00000000000000000000	0.00000000000000000000	0.00000000000000000000	0.00000000000000000000	882.00000000000000000000	780.00000000000000000000	4.00000000000000000000	4.00000000000000000000	4.00000000000000000000	4.00000000000000000000	4.00000000000000000000	0.00000000000000000000	4.00000000000000000000	4.00000000000000000000	0.00000000000000000000	4.00000000000000000000	4.00000000000000000000	4.00000000000000000000	4.00000000000000000000	4.00000000000000000000	4.00000000000000000000	4.00000000000000000000
119.00000000000000000000	0.00000000000000000000	4166.66650390625000000000	4164.10253906250000000000	4161.53857421875000000000	4160.00000000000000000000	4156.41015625000000000000	4168.20507812500000000000	4169.74365234375000000000	4173.84619140625000000000	4166.66650390625000000000	4169.23046875000000000000	4162.05126953125000000000	4164.10253906250000000000	4165.12792968750000000000	4154.87158203125000000000	1104.00000000000000000000	10246.00000000000000000000	10227.00000000000000000000	0.00000000000000000000	0.00000000000000000000	0.00000000000000000000	882.00000000000000000000	789.00000000000000000000	4.00000000000000000000	4.00000000000000000000	4.00000000000000000000	4.00000000000000000000	4.00000000000000000000	0.00000000000000000000	4.00000000000000000000	4.00000000000000000000	0.00000000000000000000	4.00000000000000000000	4.00000000000000000000	4.00000000000000000000	4.00000000000000000000	4.00000000000000000000	4.00000000000000000000	4.00000000000000000000
120.00000000000000000000	0.00000000000000000000	4174.35888671875000000000	4153.84619140625000000000	4167.69238281250000000000	4151.28173828125000000000	4148.71777343750000000000	4171.28173828125000000000	4172.30761718750000000000	4171.28173828125000000000	4174.35888671875000000000	4162.56396484375000000000	4161.53857421875000000000	4164.61523437500000000000	4161.02539062500000000000	4157.94873046875000000000	3204.00000000000000000000	10246.00000000000000000000	10227.00000000000000000000	0.00000000000000000000	0.00000000000000000000	0.00000000000000000000	882.00000000000000000000	796.00000000000000000000	4.00000000000000000000	4.00000000000000000000	4.00000000000000000000	4.00000000000000000000	4.00000000000000000000	0.00000000000000000000	4.00000000000000000000	4.00000000000000000000	0.00000000000000000000	4.00000000000000000000	4.00000000000000000000	4.00000000000000000000	4.00000000000000000000	4.00000000000000000000	4.00000000000000000000	4.00000000000000000000
121.00000000000000000000	0.00000000000000000000	4169.23046875000000000000	4157.94873046875000000000	4163.07666015625000000000	4156.92285156250000000000	4162.56396484375000000000	4161.53857421875000000000	4166.15380859375000000000	4175.38427734375000000000	4170.25634765625000000000	4169.74365234375000000000	4169.74365234375000000000	4167.17919921875000000000	4167.69238281250000000000	4156.92285156250000000000	1537.00000000000000000000	10246.00000000000000000000	10228.00000000000000000000	0.00000000000000000000	0.00000000000000000000	0.00000000000000000000	882.00000000000000000000	804.00000000000000000000	4.00000000000000000000	4.00000000000000000000	4.00000000000000000000	4.00000000000000000000	4.00000000000000000000	0.00000000000000000000	4.00000000000000000000	4.00000000000000000000	0.00000000000000000000	4.00000000000000000000	4.00000000000000000000	4.00000000000000000000	4.00000000000000000000	4.00000000000000000000	4.00000000000000000000	4.00000000000000000000
122.00000000000000000000	0.00000000000000000000	4174.35888671875000000000	4164.10253906250000000000	4169.23046875000000000000	4163.07666015625000000000	4164.61523437500000000000	4165.64111328125000000000	4170.76904296875000000000	4177.43603515625000000000	4165.12792968750000000000	4169.74365234375000000000	4166.66650390625000000000	4175.89746093750000000000	4168.71777343750000000000	4160.00000000000000000000	3407.00000000000000000000	10246.00000000000000000000	10228.00000000000000000000	0.00000000000000000000	0.00000000000000000000	0.00000000000000000000	882.00000000000000000000	812.00000000000000000000	4.00000000000000000000	4.00000000000000000000	4.00000000000000000000	4.00000000000000000000	4.00000000000000000000	0.00000000000000000000	4.00000000000000000000	4.00000000000000000000	0.00000000000000000000	4.00000000000000000000	4.00000000000000000000	4.00000000000000000000	4.00000000000000000000	4.00000000000000000000	4.00000000000000000000	4.00000000000000000000
123.00000000000000000000	0.00000000000000000000	4177.94873046875000000000	4167.17919921875000000000	4171.79492187500000000000	4165.12792968750000000000	4161.53857421875000000000	4168.71777343750000000000	4172.82031250000000000000	4177.94873046875000000000	4171.79492187500000000000	4164.61523437500000000000	4160.51269531250000000000	4174.35888671875000000000	4166.15380859375000000000	4161.53857421875000000000	1104.00000000000000000000	10246.00000000000000000000	10227.00000000000000000000	0.00000000000000000000	0.00000000000000000000	0.00000000000000000000	882.00000000000000000000	819.00000000000000000000	4.00000000000000000000	4.00000000000000000000	4.00000000000000000000	4.00000000000000000000	4.00000000000000000000	0.00000000000000000000	4.00000000000000000000	4.00000000000000000000	0.00000000000000000000	4.00000000000000000000	4.00000000000000000000	4.00000000000000000000	4.00000000000000000000	4.00000000000000000000	4.00000000000000000000	4.00000000000000000000
124.00000000000000000000	0.00000000000000000000	4168.71777343750000000000	4168.20507812500000000000	4161.02539062500000000000	4167.69238281250000000000	4169.74365234375000000000	4163.58984375000000000000	4169.23046875000000000000	4174.87158203125000000000	4170.76904296875000000000	4173.84619140625000000000	4165.64111328125000000000	4166.15380859375000000000	4169.74365234375000000000	4160.00000000000000000000	3204.00000000000000000000	10246.00000000000000000000	10227.00000000000000000000	0.00000000000000000000	0.00000000000000000000	0.00000000000000000000	882.00000000000000000000	826.00000000000000000000	4.00000000000000000000	4.00000000000000000000	4.00000000000000000000	4.00000000000000000000	4.00000000000000000000	0.00000000000000000000	4.00000000000000000000	4.00000000000000000000	0.00000000000000000000	4.00000000000000000000	4.00000000000000000000	4.00000000000000000000	4.00000000000000000000	4.00000000000000000000	4.00000000000000000000	4.00000000000000000000
125.00000000000000000000	0.00000000000000000000	4175.89746093750000000000	4164.10253906250000000000	4164.61523437500000000000	4161.53857421875000000000	4166.15380859375000000000	4171.79492187500000000000	4176.92285156250000000000	4163.07666015625000000000	4165.12792968750000000000	4170.25634765625000000000	4161.53857421875000000000	4166.15380859375000000000	4164.10253906250000000000	4156.92285156250000000000	1537.00000000000000000000	10246.00000000000000000000	10226.00000000000000000000	0.00000000000000000000	0.00000000000000000000	0.00000000000000000000	882.00000000000000000000	834.00000000000000000000	4.00000000000000000000	4.00000000000000000000	4.00000000000000000000	4.00000000000000000000	4.00000000000000000000	0.00000000000000000000	4.00000000000000000000	4.00000000000000000000	0.00000000000000000000	4.00000000000000000000	4.00000000000000000000	4.00000000000000000000	4.00000000000000000000	4.00000000000000000000	4.00000000000000000000	4.00000000000000000000
126.00000000000000000000	0.00000000000000000000	4170.76904296875000000000	4168.20507812500000000000	4160.00000000000000000000	4164.10253906250000000000	4166.15380859375000000000	4165.12792968750000000000	4167.17919921875000000000	4168.71777343750000000000	4167.69238281250000000000	4166.66650390625000000000	4158.97412109375000000000	4164.10253906250000000000	4162.56396484375000000000	4153.84619140625000000000	3407.00000000000000000000	10246.00000000000000000000	10226.00000000000000000000	0.00000000000000000000	0.00000000000000000000	0.00000000000000000000	882.00000000000000000000	841.00000000000000000000	4.00000000000000000000	4.00000000000000000000	4.00000000000000000000	4.00000000000000000000	4.00000000000000000000	0.00000000000000000000	4.00000000000000000000	4.00000000000000000000	0.00000000000000000000	4.00000000000000000000	4.00000000000000000000	4.00000000000000000000	4.00000000000000000000	4.00000000000000000000	4.00000000000000000000	4.00000000000000000000
127.00000000000000000000	0.00000000000000000000	4173.84619140625000000000	4169.74365234375000000000	4162.56396484375000000000	4167.17919921875000000000	4167.69238281250000000000	4166.66650390625000000000	4168.20507812500000000000	4171.28173828125000000000	4168.71777343750000000000	4166.66650390625000000000	4159.48730468750000000000	4166.15380859375000000000	4161.02539062500000000000	4160.51269531250000000000	50.00000000000000000000	10246.00000000000000000000	10226.00000000000000000000	0.00000000000000000000	0.00000000000000000000	0.00000000000000000000	882.00000000000000000000	849.00000000000000000000	4.00000000000000000000	4.00000000000000000000	4.00000000000000000000	4.00000000000000000000	4.00000000000000000000	0.00000000000000000000	4.00000000000000000000	4.00000000000000000000	0.00000000000000000000	4.00000000000000000000	4.00000000000000000000	4.00000000000000000000	4.00000000000000000000	4.00000000000000000000	4.00000000000000000000	4.00000000000000000000
0.00000000000000000000	0.00000000000000000000	4180.51269531250000000000	4168.20507812500000000000	4169.74365234375000000000	4166.15380859375000000000	4161.02539062500000000000	4169.23046875000000000000	4173.33300781250000000000	4163.58984375000000000000	4165.64111328125000000000	4170.25634765625000000000	4163.58984375000000000000	4169.74365234375000000000	4163.58984375000000000000	4166.15380859375000000000	1920.00000000000000000000	10246.00000000000000000000	10226.00000000000000000000	0.00000000000000000000	0.00000000000000000000	0.00000000000000000000	882.00000000000000000000	857.00000000000000000000	4.00000000000000000000	4.00000000000000000000	4.00000000000000000000	4.00000000000000000000	4.00000000000000000000	0.00000000000000000000	4.00000000000000000000	4.00000000000000000000	0.00000000000000000000	4.00000000000000000000	4.00000000000000000000	4.00000000000000000000	4.00000000000000000000	4.00000000000000000000	4.00000000000000000000	4.00000000000000000000
1.00000000000000000000	0.00000000000000000000	4171.79492187500000000000	4168.20507812500000000000	4164.10253906250000000000	4167.69238281250000000000	4158.97412109375000000000	4160.00000000000000000000	4165.12792968750000000000	4168.71777343750000000000	4168.20507812500000000000	4178.46142578125000000000	4171.28173828125000000000	4169.23046875000000000000	4171.28173828125000000000	4165.12792968750000000000	3286.00000000000000000000	10247.00000000000000000000	10225.00000000000000000000	0.00000000000000000000	0.00000000000000000000	0.00000000000000000000	882.00000000000000000000	865.00000000000000000000	4.00000000000000000000	4.00000000000000000000	4.00000000000000000000	4.00000000000000000000	4.00000000000000000000	0.00000000000000000000	4.00000000000000000000	4.00000000000000000000	0.00000000000000000000	4.00000000000000000000	4.00000000000000000000	4.00000000000000000000	4.00000000000000000000	4.00000000000000000000	4.00000000000000000000	4.00000000000000000000
2.00000000000000000000	0.00000000000000000000	4176.41015625000000000000	4165.12792968750000000000	4169.74365234375000000000	4161.53857421875000000000	4161.53857421875000000000	4165.12792968750000000000	4173.33300781250000000000	4171.28173828125000000000	4172.30761718750000000000	4173.33300781250000000000	4165.64111328125000000000	4172.82031250000000000000	4167.69238281250000000000	4167.17919921875000000000	1714.00000000000000000000	10247.00000000000000000000	10225.00000000000000000000	0.00000000000000000000	0.00000000000000000000	0.00000000000000000000	882.00000000000000000000	872.00000000000000000000	4.00000000000000000000	4.00000000000000000000	4.00000000000000000000	4.00000000000000000000	4.00000000000000000000	0.00000000000000000000	4.00000000000000000000	4.00000000000000000000	0.00000000000000000000	4.00000000000000000000	4.00000000000000000000	4.00000000000000000000	4.00000000000000000000	4.00000000000000000000	4.00000000000000000000	4.00000000000000000000
3.00000000000000000000	0.00000000000000000000	4174.35888671875000000000	4169.74365234375000000000	4165.64111328125000000000	4161.53857421875000000000	4168.20507812500000000000	4162.56396484375000000000	4171.79492187500000000000	4172.82031250000000000000	4169.74365234375000000000	4175.89746093750000000000	4168.20507812500000000000	4172.82031250000000000000	4172.82031250000000000000	4165.12792968750000000000	3287.00000000000000000000	10247.00000000000000000000	10225.00000000000000000000	0.00000000000000000000	0.00000000000000000000	0.00000000000000000000	882.00000000000000000000	881.00000000000000000000	4.00000000000000000000	4.00000000000000000000	4.00000000000000000000	4.00000000000000000000	4.00000000000000000000	0.00000000000000000000	4.00000000000000000000	4.00000000000000000000	0.00000000000000000000	4.00000000000000000000	4.00000000000000000000	4.00000000000000000000	4.00000000000000000000	4.00000000000000000000	4.00000000000000000000	4.00000000000000000000
4.00000000000000000000	0.00000000000000000000	4173.33300781250000000000	4166.66650390625000000000	4164.10253906250000000000	4161.02539062500000000000	4162.05126953125000000000	4168.20507812500000000000	4174.35888671875000000000	4168.71777343750000000000	4169.74365234375000000000	4172.30761718750000000000	4169.23046875000000000000	4172.30761718750000000000	4169.23046875000000000000	4162.56396484375000000000	3537.00000000000000000000	10247.00000000000000000000	10225.00000000000000000000	0.00000000000000000000	0.00000000000000000000	0.00000000000000000000	882.00000000000000000000	888.00000000000000000000	4.00000000000000000000	4.00000000000000000000	4.00000000000000000000	4.00000000000000000000	4.00000000000000000000	0.00000000000000000000	4.00000000000000000000	4.00000000000000000000	0.00000000000000000000	4.00000000000000000000	4.00000000000000000000	4.00000000000000000000	4.00000000000000000000	4.00000000000000000000	4.00000000000000000000	4.00000000000000000000
5.00000000000000000000	0.00000000000000000000	4174.35888671875000000000	4162.56396484375000000000	4167.17919921875000000000	4159.48730468750000000000	4159.48730468750000000000	4173.33300781250000000000	4181.02539062500000000000	4168.20507812500000000000	4169.74365234375000000000	4160.51269531250000000000	4164.61523437500000000000	4168.71777343750000000000	4160.00000000000000000000	4162.05126953125000000000	0.00000000000000000000	10248.00000000000000000000	10225.00000000000000000000	0.00000000000000000000	0.00000000000000000000	0.00000000000000000000	882.00000000000000000000	896.00000000000000000000	4.00000000000000000000	4.00000000000000000000	4.00000000000000000000	4.00000000000000000000	4.00000000000000000000	0.00000000000000000000	4.00000000000000000000	4.00000000000000000000	0.00000000000000000000	4.00000000000000000000	4.00000000000000000000	4.00000000000000000000	4.00000000000000000000	4.00000000000000000000	4.00000000000000000000	4.00000000000000000000
6.00000000000000000000	0.00000000000000000000	4167.17919921875000000000	4168.20507812500000000000	4162.05126953125000000000	4163.58984375000000000000	4167.17919921875000000000	4163.07666015625000000000	4171.79492187500000000000	4172.82031250000000000000	4168.20507812500000000000	4166.15380859375000000000	4167.17919921875000000000	4164.10253906250000000000	4166.15380859375000000000	4158.46142578125000000000	517.00000000000000000000	10248.00000000000000000000	10225.00000000000000000000	0.00000000000000000000	0.00000000000000000000	0.00000000000000000000	882.00000000000000000000	904.00000000000000000000	4.00000000000000000000	4.00000000000000000000	4.00000000000000000000	4.00000000000000000000	4.00000000000000000000	0.00000000000000000000	4.00000000000000000000	4.00000000000000000000	0.00000000000000000000	4.00000000000000000000	4.00000000000000000000	4.00000000000000000000	4.00000000000000000000	4.00000000000000000000	4.00000000000000000000	4.00000000000000000000
7.00000000000000000000	0.00000000000000000000	4178.97412109375000000000	4166.15380859375000000000	4173.84619140625000000000	4160.51269531250000000000	4158.97412109375000000000	4169.74365234375000000000	4175.89746093750000000000	4167.69238281250000000000	4170.25634765625000000000	4174.87158203125000000000	4162.56396484375000000000	4170.76904296875000000000	4164.10253906250000000000	4161.02539062500000000000	3519.00000000000000000000	10248.00000000000000000000	10226.00000000000000000000	0.00000000000000000000	0.00000000000000000000	0.00000000000000000000	882.00000000000000000000	913.00000000000000000000	4.00000000000000000000	4.00000000000000000000	4.00000000000000000000	4.00000000000000000000	4.00000000000000000000	0.00000000000000000000	4.00000000000000000000	4.00000000000000000000	0.00000000000000000000	4.00000000000000000000	4.00000000000000000000	4.00000000000000000000	4.00000000000000000000	4.00000000000000000000	4.00000000000000000000	4.00000000000000000000
8.00000000000000000000	0.00000000000000000000	4176.92285156250000000000	4167.69238281250000000000	4173.33300781250000000000	4162.56396484375000000000	4162.56396484375000000000	4167.69238281250000000000	4170.76904296875000000000	4176.92285156250000000000	4172.82031250000000000000	4184.61523437500000000000	4165.64111328125000000000	4171.79492187500000000000	4168.71777343750000000000	4165.12792968750000000000	17.00000000000000000000	10248.00000000000000000000	10226.00000000000000000000	0.00000000000000000000	0.00000000000000000000	0.00000000000000000000	882.00000000000000000000	920.00000000000000000000	4.00000000000000000000	4.00000000000000000000	4.00000000000000000000	4.00000000000000000000	4.00000000000000000000	0.00000000000000000000	4.00000000000000000000	4.00000000000000000000	0.00000000000000000000	4.00000000000000000000	4.00000000000000000000	4.00000000000000000000	4.00000000000000000000	4.00000000000000000000	4.00000000000000000000	4.00000000000000000000
9.00000000000000000000	0.00000000000000000000	4169.74365234375000000000	4168.20507812500000000000	4168.20507812500000000000	4163.07666015625000000000	4169.23046875000000000000	4166.66650390625000000000	4167.69238281250000000000	4184.61523437500000000000	4171.79492187500000000000	4178.97412109375000000000	4169.23046875000000000000	4170.76904296875000000000	4170.76904296875000000000	4167.69238281250000000000	3539.00000000000000000000	10249.00000000000000000000	10226.00000000000000000000	0.00000000000000000000	0.00000000000000000000	0.00000000000000000000	882.00000000000000000000	928.00000000000000000000	4.00000000000000000000	4.00000000000000000000	4.00000000000000000000	4.00000000000000000000	4.00000000000000000000	0.00000000000000000000	4.00000000000000000000	4.00000000000000000000	0.00000000000000000000	4.00000000000000000000	4.00000000000000000000	4.00000000000000000000	4.00000000000000000000	4.00000000000000000000	4.00000000000000000000	4.00000000000000000000
10.00000000000000000000	0.00000000000000000000	4175.89746093750000000000	4166.66650390625000000000	4173.84619140625000000000	4163.07666015625000000000	4163.58984375000000000000	4170.76904296875000000000	4175.38427734375000000000	4178.97412109375000000000	4168.71777343750000000000	4170.25634765625000000000	4170.25634765625000000000	4173.84619140625000000000	4166.66650390625000000000	4167.17919921875000000000	3404.00000000000000000000	10249.00000000000000000000	10226.00000000000000000000	0.00000000000000000000	0.00000000000000000000	0.00000000000000000000	882.00000000000000000000	936.00000000000000000000	4.00000000000000000000	4.00000000000000000000	4.00000000000000000000	4.00000000000000000000	4.00000000000000000000	0.00000000000000000000	4.00000000000000000000	4.00000000000000000000	0.00000000000000000000	4.00000000000000000000	4.00000000000000000000	4.00000000000000000000	4.00000000000000000000	4.00000000000000000000	4.00000000000000000000	4.00000000000000000000
11.00000000000000000000	0.00000000000000000000	4174.35888671875000000000	4172.82031250000000000000	4171.79492187500000000000	4169.74365234375000000000	4165.12792968750000000000	4162.56396484375000000000	4172.30761718750000000000	4183.58984375000000000000	4166.66650390625000000000	4183.07666015625000000000	4178.97412109375000000000	4174.35888671875000000000	4176.41015625000000000000	4167.17919921875000000000	1105.00000000000000000000	10248.00000000000000000000	10228.00000000000000000000	0.00000000000000000000	0.00000000000000000000	0.00000000000000000000	882.00000000000000000000	944.00000000000000000000	4.00000000000000000000	4.00000000000000000000	4.00000000000000000000	4.00000000000000000000	4.00000000000000000000	0.00000000000000000000	4.00000000000000000000	4.00000000000000000000	0.00000000000000000000	4.00000000000000000000	4.00000000000000000000	4.00000000000000000000	4.00000000000000000000	4.00000000000000000000	4.00000000000000000000	4.00000000000000000000
12.00000000000000000000	0.00000000000000000000	4179.48730468750000000000	4166.15380859375000000000	4176.41015625000000000000	4164.10253906250000000000	4160.00000000000000000000	4170.76904296875000000000	4178.46142578125000000000	4180.51269531250000000000	4167.69238281250000000000	4175.38427734375000000000	4171.79492187500000000000	4173.84619140625000000000	4170.25634765625000000000	4168.20507812500000000000	3399.00000000000000000000	10248.00000000000000000000	10228.00000000000000000000	0.00000000000000000000	0.00000000000000000000	0.00000000000000000000	882.00000000000000000000	951.00000000000000000000	4.00000000000000000000	4.00000000000000000000	4.00000000000000000000	4.00000000000000000000	4.00000000000000000000	0.00000000000000000000	4.00000000000000000000	4.00000000000000000000	0.00000000000000000000	4.00000000000000000000	4.00000000000000000000	4.00000000000000000000	4.00000000000000000000	4.00000000000000000000	4.00000000000000000000	4.00000000000000000000
13.00000000000000000000	0.00000000000000000000	4174.87158203125000000000	4161.53857421875000000000	4167.17919921875000000000	4160.51269531250000000000	4161.53857421875000000000	4167.69238281250000000000	4173.84619140625000000000	4175.89746093750000000000	4168.71777343750000000000	4165.12792968750000000000	4166.15380859375000000000	4168.20507812500000000000	4164.61523437500000000000	4165.12792968750000000000	1537.00000000000000000000	10248.00000000000000000000	10228.00000000000000000000	0.00000000000000000000	0.00000000000000000000	0.00000000000000000000	882.00000000000000000000	960.00000000000000000000	4.00000000000000000000	4.00000000000000000000	4.00000000000000000000	4.00000000000000000000	4.00000000000000000000	0.00000000000000000000	4.00000000000000000000	4.00000000000000000000	0.00000000000000000000	4.00000000000000000000	4.00000000000000000000	4.00000000000000000000	4.00000000000000000000	4.00000000000000000000	4.00000000000000000000	4.00000000000000000000
14.00000000000000000000	0.00000000000000000000	4173.84619140625000000000	4165.64111328125000000000	4164.61523437500000000000	4163.58984375000000000000	4163.07666015625000000000	4164.10253906250000000000	4170.25634765625000000000	4176.92285156250000000000	4168.71777343750000000000	4171.28173828125000000000	4170.76904296875000000000	4167.17919921875000000000	4170.76904296875000000000	4169.74365234375000000000	3404.00000000000000000000	10248.00000000000000000000	10228.00000000000000000000	0.00000000000000000000	0.00000000000000000000	0.00000000000000000000	882.00000000000000000000	967.00000000000000000000	4.00000000000000000000	4.00000000000000000000	4.00000000000000000000	4.00000000000000000000	4.00000000000000000000	0.00000000000000000000	4.00000000000000000000	4.00000000000000000000	0.00000000000000000000	4.00000000000000000000	4.00000000000000000000	4.00000000000000000000	4.00000000000000000000	4.00000000000000000000	4.00000000000000000000	4.00000000000000000000
15.00000000000000000000	0.00000000000000000000	4181.53857421875000000000	4169.23046875000000000000	4176.41015625000000000000	4165.12792968750000000000	4155.89746093750000000000	4170.25634765625000000000	4174.87158203125000000000	4175.89746093750000000000	4168.71777343750000000000	4171.79492187500000000000	4170.76904296875000000000	4171.79492187500000000000	4170.25634765625000000000	4172.30761718750000000000	1105.00000000000000000000	10248.00000000000000000000	10229.00000000000000000000	0.00000000000000000000	0.00000000000000000000	0.00000000000000000000	882.00000000000000000000	976.00000000000000000000	4.00000000000000000000	4.00000000000000000000	4.00000000000000000000	4.00000000000000000000	4.00000000000000000000	0.00000000000000000000	4.00000000000000000000	4.00000000000000000000	0.00000000000000000000	4.00000000000000000000	4.00000000000000000000	4.00000000000000000000	4.00000000000000000000	4.00000000000000000000	4.00000000000000000000	4.00000000000000000000
16.00000000000000000000	0.00000000000000000000	4169.74365234375000000000	4175.89746093750000000000	4169.74365234375000000000	4171.28173828125000000000	4164.61523437500000000000	4160.51269531250000000000	4167.69238281250000000000	4183.07666015625000000000	4167.69238281250000000000	4175.89746093750000000000	4173.84619140625000000000	4171.79492187500000000000	4171.28173828125000000000	4166.15380859375000000000	0.00000000000000000000	10248.00000000000000000000	10229.00000000000000000000	0.00000000000000000000	0.00000000000000000000	0.00000000000000000000	882.00000000000000000000	983.00000000000000000000	4.00000000000000000000	4.00000000000000000000	4.00000000000000000000	4.00000000000000000000	4.00000000000000000000	0.00000000000000000000	4.00000000000000000000	4.00000000000000000000	0.00000000000000000000	4.00000000000000000000	4.00000000000000000000	4.00000000000000000000	4.00000000000000000000	4.00000000000000000000	4.00000000000000000000	4.00000000000000000000
17.00000000000000000000	0.00000000000000000000	4174.87158203125000000000	4172.30761718750000000000	4172.82031250000000000000	4168.71777343750000000000	4167.17919921875000000000	4168.71777343750000000000	4174.35888671875000000000	4178.46142578125000000000	4167.69238281250000000000	4171.28173828125000000000	4168.20507812500000000000	4174.35888671875000000000	4166.66650390625000000000	4168.20507812500000000000	0.00000000000000000000	10249.00000000000000000000	10228.00000000000000000000	0.00000000000000000000	0.00000000000000000000	0.00000000000000000000	882.00000000000000000000	991.00000000000000000000	4.00000000000000000000	4.00000000000000000000	4.00000000000000000000	4.00000000000000000000	4.00000000000000000000	0.00000000000000000000	4.00000000000000000000	4.00000000000000000000	0.00000000000000000000	4.00000000000000000000	4.00000000000000000000	4.00000000000000000000	4.00000000000000000000	4.00000000000000000000	4.00000000000000000000	4.00000000000000000000
18.00000000000000000000	0.00000000000000000000	4175.89746093750000000000	4171.28173828125000000000	4171.79492187500000000000	4168.71777343750000000000	4168.71777343750000000000	4168.71777343750000000000	4175.38427734375000000000	4173.84619140625000000000	4167.17919921875000000000	4168.20507812500000000000	4169.23046875000000000000	4169.74365234375000000000	4167.69238281250000000000	4168.71777343750000000000	0.00000000000000000000	10249.00000000000000000000	10228.00000000000000000000	0.00000000000000000000	0.00000000000000000000	0.00000000000000000000	882.00000000000000000000	999.00000000000000000000	4.00000000000000000000	4.00000000000000000000	4.00000000000000000000	4.00000000000000000000	4.00000000000000000000	0.00000000000000000000	4.00000000000000000000	4.00000000000000000000	0.00000000000000000000	4.00000000000000000000	4.00000000000000000000	4.00000000000000000000	4.00000000000000000000	4.00000000000000000000	4.00000000000000000000	4.00000000000000000000
19.00000000000000000000	0.00000000000000000000	4166.15380859375000000000	4173.33300781250000000000	4164.61523437500000000000	4169.23046875000000000000	4171.79492187500000000000	4163.07666015625000000000	4172.30761718750000000000	4177.43603515625000000000	4167.69238281250000000000	4172.82031250000000000000	4177.43603515625000000000	4166.15380859375000000000	4171.79492187500000000000	4166.15380859375000000000	0.00000000000000000000	10248.00000000000000000000	10228.00000000000000000000	0.00000000000000000000	0.00000000000000000000	0.00000000000000000000	883.00000000000000000000	7.00000000000000000000	4.00000000000000000000	4.00000000000000000000	4.00000000000000000000	4.00000000000000000000	4.00000000000000000000	0.00000000000000000000	4.00000000000000000000	4.00000000000000000000	0.00000000000000000000	4.00000000000000000000	4.00000000000000000000	4.00000000000000000000	4.00000000000000000000	4.00000000000000000000	4.00000000000000000000	4.00000000000000000000
20.00000000000000000000	0.00000000000000000000	4168.20507812500000000000	4163.58984375000000000000	4168.71777343750000000000	4157.43603515625000000000	4160.00000000000000000000	4169.74365234375000000000	4177.43603515625000000000	4168.71777343750000000000	4173.33300781250000000000	4164.10253906250000000000	4172.30761718750000000000	4168.71777343750000000000	4164.61523437500000000000	4168.20507812500000000000	0.00000000000000000000	10248.00000000000000000000	10228.00000000000000000000	0.00000000000000000000	0.00000000000000000000	0.00000000000000000000	883.00000000000000000000	14.00000000000000000000	4.00000000000000000000	4.00000000000000000000	4.00000000000000000000	4.00000000000000000000	4.00000000000000000000	0.00000000000000000000	4.00000000000000000000	4.00000000000000000000	0.00000000000000000000	4.00000000000000000000	4.00000000000000000000	4.00000000000000000000	4.00000000000000000000	4.00000000000000000000	4.00000000000000000000	4.00000000000000000000
21.00000000000000000000	0.00000000000000000000	4161.53857421875000000000	4158.46142578125000000000	4159.48730468750000000000	4155.89746093750000000000	4154.35888671875000000000	4164.10253906250000000000	4167.69238281250000000000	4162.56396484375000000000	4174.87158203125000000000	4160.51269531250000000000	4170.25634765625000000000	4165.64111328125000000000	4163.07666015625000000000	4165.64111328125000000000	0.00000000000000000000	10248.00000000000000000000	10228.00000000000000000000	0.00000000000000000000	0.00000000000000000000	0.00000000000000000000	883.00000000000000000000	22.00000000000000000000	4.00000000000000000000	4.00000000000000000000	4.00000000000000000000	4.00000000000000000000	4.00000000000000000000	0.00000000000000000000	4.00000000000000000000	4.00000000000000000000	0.00000000000000000000	4.00000000000000000000	4.00000000000000000000	4.00000000000000000000	4.00000000000000000000	4.00000000000000000000	4.00000000000000000000	4.00000000000000000000
22.00000000000000000000	0.00000000000000000000	4166.66650390625000000000	4157.43603515625000000000	4162.56396484375000000000	4156.41015625000000000000	4148.20507812500000000000	4169.74365234375000000000	4172.30761718750000000000	4160.00000000000000000000	4169.74365234375000000000	4158.97412109375000000000	4164.61523437500000000000	4167.17919921875000000000	4160.51269531250000000000	4164.10253906250000000000	0.00000000000000000000	10248.00000000000000000000	10228.00000000000000000000	0.00000000000000000000	0.00000000000000000000	0.00000000000000000000	883.00000000000000000000	30.00000000000000000000	4.00000000000000000000	4.00000000000000000000	4.00000000000000000000	4.00000000000000000000	4.00000000000000000000	0.00000000000000000000	4.00000000000000000000	4.00000000000000000000	0.00000000000000000000	4.00000000000000000000	4.00000000000000000000	4.00000000000000000000	4.00000000000000000000	4.00000000000000000000	4.00000000000000000000	4.00000000000000000000
23.00000000000000000000	0.00000000000000000000	4167.69238281250000000000	4165.64111328125000000000	4166.66650390625000000000	4157.43603515625000000000	4153.33300781250000000000	4166.66650390625000000000	4173.33300781250000000000	4164.61523437500000000000	4167.17919921875000000000	4165.64111328125000000000	4166.15380859375000000000	4170.76904296875000000000	4165.64111328125000000000	4166.15380859375000000000	0.00000000000000000000	10250.00000000000000000000	10229.00000000000000000000	0.00000000000000000000	0.00000000000000000000	0.00000000000000000000	883.00000000000000000000	38.00000000000000000000	4.00000000000000000000	4.00000000000000000000	4.00000000000000000000	4.00000000000000000000	4.00000000000000000000	0.00000000000000000000	4.00000000000000000000	4.00000000000000000000	0.00000000000000000000	4.00000000000000000000	4.00000000000000000000	4.00000000000000000000	4.00000000000000000000	4.00000000000000000000	4.00000000000000000000	4.00000000000000000000
24.00000000000000000000	0.00000000000000000000	4160.00000000000000000000	4170.25634765625000000000	4161.53857421875000000000	4162.56396484375000000000	4165.64111328125000000000	4161.53857421875000000000	4167.69238281250000000000	4171.79492187500000000000	4170.76904296875000000000	4176.41015625000000000000	4173.84619140625000000000	4171.79492187500000000000	4174.35888671875000000000	4168.71777343750000000000	0.00000000000000000000	10250.00000000000000000000	10229.00000000000000000000	0.00000000000000000000	0.00000000000000000000	0.00000000000000000000	883.00000000000000000000	45.00000000000000000000	4.00000000000000000000	4.00000000000000000000	4.00000000000000000000	4.00000000000000000000	4.00000000000000000000	0.00000000000000000000	4.00000000000000000000	4.00000000000000000000	0.00000000000000000000	4.00000000000000000000	4.00000000000000000000	4.00000000000000000000	4.00000000000000000000	4.00000000000000000000	4.00000000000000000000	4.00000000000000000000
25.00000000000000000000	0.00000000000000000000	4166.15380859375000000000	4162.05126953125000000000	4165.12792968750000000000	4158.97412109375000000000	4158.97412109375000000000	4173.33300781250000000000	4177.43603515625000000000	4167.69238281250000000000	4170.76904296875000000000	4169.23046875000000000000	4169.74365234375000000000	4171.79492187500000000000	4166.66650390625000000000	4165.64111328125000000000	0.00000000000000000000	10250.00000000000000000000	10229.00000000000000000000	0.00000000000000000000	0.00000000000000000000	0.00000000000000000000	883.00000000000000000000	54.00000000000000000000	4.00000000000000000000	4.00000000000000000000	4.00000000000000000000	4.00000000000000000000	4.00000000000000000000	0.00000000000000000000	4.00000000000000000000	4.00000000000000000000	0.00000000000000000000	4.00000000000000000000	4.00000000000000000000	4.00000000000000000000	4.00000000000000000000	4.00000000000000000000	4.00000000000000000000	4.00000000000000000000
26.00000000000000000000	0.00000000000000000000	4162.56396484375000000000	4163.07666015625000000000	4158.46142578125000000000	4155.38427734375000000000	4154.35888671875000000000	4164.61523437500000000000	4171.79492187500000000000	4168.71777343750000000000	4167.69238281250000000000	4163.58984375000000000000	4169.74365234375000000000	4167.69238281250000000000	4164.10253906250000000000	4162.56396484375000000000	0.00000000000000000000	10250.00000000000000000000	10229.00000000000000000000	0.00000000000000000000	0.00000000000000000000	0.00000000000000000000	883.00000000000000000000	62.00000000000000000000	4.00000000000000000000	4.00000000000000000000	4.00000000000000000000	4.00000000000000000000	4.00000000000000000000	0.00000000000000000000	4.00000000000000000000	4.00000000000000000000	0.00000000000000000000	4.00000000000000000000	4.00000000000000000000	4.00000000000000000000	4.00000000000000000000	4.00000000000000000000	4.00000000000000000000	4.00000000000000000000
27.00000000000000000000	0.00000000000000000000	4167.69238281250000000000	4161.53857421875000000000	4164.61523437500000000000	4150.25634765625000000000	4150.25634765625000000000	4164.10253906250000000000	4172.82031250000000000000	4163.58984375000000000000	4169.23046875000000000000	4155.89746093750000000000	4164.10253906250000000000	4170.25634765625000000000	4161.02539062500000000000	4168.20507812500000000000	0.00000000000000000000	10248.00000000000000000000	10228.00000000000000000000	0.00000000000000000000	0.00000000000000000000	0.00000000000000000000	883.00000000000000000000	70.00000000000000000000	4.00000000000000000000	4.00000000000000000000	4.00000000000000000000	4.00000000000000000000	4.00000000000000000000	0.00000000000000000000	4.00000000000000000000	4.00000000000000000000	0.00000000000000000000	4.00000000000000000000	4.00000000000000000000	4.00000000000000000000	4.00000000000000000000	4.00000000000000000000	4.00000000000000000000	4.00000000000000000000
28.00000000000000000000	0.00000000000000000000	4173.84619140625000000000	4162.56396484375000000000	4171.28173828125000000000	4152.30761718750000000000	4149.23046875000000000000	4168.20507812500000000000	4173.84619140625000000000	4162.05126953125000000000	4167.69238281250000000000	4156.41015625000000000000	4161.02539062500000000000	4171.28173828125000000000	4162.05126953125000000000	4169.74365234375000000000	0.00000000000000000000	10248.00000000000000000000	10228.00000000000000000000	0.00000000000000000000	0.00000000000000000000	0.00000000000000000000	883.00000000000000000000	79.00000000000000000000	4.00000000000000000000	4.00000000000000000000	4.00000000000000000000	4.00000000000000000000	4.00000000000000000000	0.00000000000000000000	4.00000000000000000000	4.00000000000000000000	0.00000000000000000000	4.00000000000000000000	4.00000000000000000000	4.00000000000000000000	4.00000000000000000000	4.00000000000000000000	4.00000000000000000000	4.00000000000000000000
29.00000000000000000000	0.00000000000000000000	4166.15380859375000000000	4167.69238281250000000000	4165.12792968750000000000	4154.35888671875000000000	4153.33300781250000000000	4163.58984375000000000000	4167.69238281250000000000	4168.71777343750000000000	4166.15380859375000000000	4166.15380859375000000000	4167.17919921875000000000	4169.23046875000000000000	4168.71777343750000000000	4166.15380859375000000000	0.00000000000000000000	10249.00000000000000000000	10228.00000000000000000000	0.00000000000000000000	0.00000000000000000000	0.00000000000000000000	883.00000000000000000000	87.00000000000000000000	4.00000000000000000000	4.00000000000000000000	4.00000000000000000000	4.00000000000000000000	4.00000000000000000000	0.00000000000000000000	4.00000000000000000000	4.00000000000000000000	0.00000000000000000000	4.00000000000000000000	4.00000000000000000000	4.00000000000000000000	4.00000000000000000000	4.00000000000000000000	4.00000000000000000000	4.00000000000000000000
30.00000000000000000000	0.00000000000000000000	4168.20507812500000000000	4163.58984375000000000000	4171.79492187500000000000	4145.64111328125000000000	4150.25634765625000000000	4169.74365234375000000000	4175.89746093750000000000	4164.10253906250000000000	4169.74365234375000000000	4158.46142578125000000000	4162.56396484375000000000	4172.82031250000000000000	4157.43603515625000000000	4167.69238281250000000000	0.00000000000000000000	10249.00000000000000000000	10228.00000000000000000000	0.00000000000000000000	0.00000000000000000000	0.00000000000000000000	883.00000000000000000000	95.00000000000000000000	4.00000000000000000000	4.00000000000000000000	4.00000000000000000000	4.00000000000000000000	4.00000000000000000000	0.00000000000000000000	4.00000000000000000000	4.00000000000000000000	0.00000000000000000000	4.00000000000000000000	4.00000000000000000000	4.00000000000000000000	4.00000000000000000000	4.00000000000000000000	4.00000000000000000000	4.00000000000000000000
31.00000000000000000000	0.00000000000000000000	4165.12792968750000000000	4166.66650390625000000000	4168.20507812500000000000	4153.33300781250000000000	4157.94873046875000000000	4163.07666015625000000000	4172.82031250000000000000	4167.17919921875000000000	4169.74365234375000000000	4158.46142578125000000000	4162.56396484375000000000	4170.25634765625000000000	4156.41015625000000000000	4167.17919921875000000000	0.00000000000000000000	10249.00000000000000000000	10226.00000000000000000000	0.00000000000000000000	0.00000000000000000000	0.00000000000000000000	883.00000000000000000000	104.00000000000000000000	4.00000000000000000000	4.00000000000000000000	4.00000000000000000000	4.00000000000000000000	4.00000000000000000000	0.00000000000000000000	4.00000000000000000000	4.00000000000000000000	0.00000000000000000000	4.00000000000000000000	4.00000000000000000000	4.00000000000000000000	4.00000000000000000000	4.00000000000000000000	4.00000000000000000000	4.00000000000000000000
32.00000000000000000000	0.00000000000000000000	4170.25634765625000000000	4169.23046875000000000000	4168.71777343750000000000	4159.48730468750000000000	4155.89746093750000000000	4167.17919921875000000000	4173.33300781250000000000	4167.69238281250000000000	4168.71777343750000000000	4159.48730468750000000000	4161.53857421875000000000	4169.74365234375000000000	4159.48730468750000000000	4167.69238281250000000000	0.00000000000000000000	10249.00000000000000000000	10226.00000000000000000000	0.00000000000000000000	0.00000000000000000000	0.00000000000000000000	883.00000000000000000000	111.00000000000000000000	4.00000000000000000000	4.00000000000000000000	4.00000000000000000000	4.00000000000000000000	4.00000000000000000000	0.00000000000000000000	4.00000000000000000000	4.00000000000000000000	0.00000000000000000000	4.00000000000000000000	4.00000000000000000000	4.00000000000000000000	4.00000000000000000000	4.00000000000000000000	4.00000000000000000000	4.00000000000000000000
33.00000000000000000000	0.00000000000000000000	4171.28173828125000000000	4168.71777343750000000000	4171.28173828125000000000	4152.82031250000000000000	4149.23046875000000000000	4170.25634765625000000000	4173.33300781250000000000	4164.61523437500000000000	4172.30761718750000000000	4153.84619140625000000000	4160.00000000000000000000	4170.25634765625000000000	4156.92285156250000000000	4166.66650390625000000000	0.00000000000000000000	10248.00000000000000000000	10227.00000000000000000000	0.00000000000000000000	0.00000000000000000000	0.00000000000000000000	883.00000000000000000000	118.00000000000000000000	4.00000000000000000000	4.00000000000000000000	4.00000000000000000000	4.00000000000000000000	4.00000000000000000000	0.00000000000000000000	4.00000000000000000000	4.00000000000000000000	0.00000000000000000000	4.00000000000000000000	4.00000000000000000000	4.00000000000000000000	4.00000000000000000000	4.00000000000000000000	4.00000000000000000000	4.00000000000000000000
34.00000000000000000000	0.00000000000000000000	4162.56396484375000000000	4174.35888671875000000000	4166.15380859375000000000	4153.84619140625000000000	4156.92285156250000000000	4162.05126953125000000000	4167.69238281250000000000	4168.71777343750000000000	4173.84619140625000000000	4159.48730468750000000000	4167.69238281250000000000	4168.20507812500000000000	4162.05126953125000000000	4165.12792968750000000000	0.00000000000000000000	10248.00000000000000000000	10227.00000000000000000000	0.00000000000000000000	0.00000000000000000000	0.00000000000000000000	883.00000000000000000000	126.00000000000000000000	4.00000000000000000000	4.00000000000000000000	4.00000000000000000000	4.00000000000000000000	4.00000000000000000000	0.00000000000000000000	4.00000000000000000000	4.00000000000000000000	0.00000000000000000000	4.00000000000000000000	4.00000000000000000000	4.00000000000000000000	4.00000000000000000000	4.00000000000000000000	4.00000000000000000000	4.00000000000000000000
35.00000000000000000000	0.00000000000000000000	4172.82031250000000000000	4170.25634765625000000000	4175.89746093750000000000	4152.30761718750000000000	4149.74365234375000000000	4170.76904296875000000000	4175.89746093750000000000	4162.05126953125000000000	4170.25634765625000000000	4159.48730468750000000000	4165.12792968750000000000	4170.76904296875000000000	4162.05126953125000000000	4169.23046875000000000000	0.00000000000000000000	10246.00000000000000000000	10227.00000000000000000000	0.00000000000000000000	0.00000000000000000000	0.00000000000000000000	883.00000000000000000000	133.00000000000000000000	4.00000000000000000000	4.00000000000000000000	4.00000000000000000000	4.00000000000000000000	4.00000000000000000000	0.00000000000000000000	4.00000000000000000000	4.00000000000000000000	0.00000000000000000000	4.00000000000000000000	4.00000000000000000000	4.00000000000000000000	4.00000000000000000000	4.00000000000000000000	4.00000000000000000000	4.00000000000000000000
36.00000000000000000000	0.00000000000000000000	4168.20507812500000000000	4169.23046875000000000000	4170.25634765625000000000	4150.76904296875000000000	4148.20507812500000000000	4166.15380859375000000000	4169.23046875000000000000	4160.00000000000000000000	4167.17919921875000000000	4158.46142578125000000000	4165.64111328125000000000	4167.69238281250000000000	4163.07666015625000000000	4169.23046875000000000000	0.00000000000000000000	10246.00000000000000000000	10227.00000000000000000000	0.00000000000000000000	0.00000000000000000000	0.00000000000000000000	883.00000000000000000000	141.00000000000000000000	4.00000000000000000000	4.00000000000000000000	4.00000000000000000000	4.00000000000000000000	4.00000000000000000000	0.00000000000000000000	4.00000000000000000000	4.00000000000000000000	0.00000000000000000000	4.00000000000000000000	4.00000000000000000000	4.00000000000000000000	4.00000000000000000000	4.00000000000000000000	4.00000000000000000000	4.00000000000000000000
37.00000000000000000000	0.00000000000000000000	4167.69238281250000000000	4172.30761718750000000000	4168.71777343750000000000	4148.71777343750000000000	4156.92285156250000000000	4165.12792968750000000000	4167.17919921875000000000	4160.00000000000000000000	4168.71777343750000000000	4152.30761718750000000000	4164.10253906250000000000	4169.74365234375000000000	4158.97412109375000000000	4170.76904296875000000000	0.00000000000000000000	10247.00000000000000000000	10228.00000000000000000000	0.00000000000000000000	0.00000000000000000000	0.00000000000000000000	883.00000000000000000000	149.00000000000000000000	4.00000000000000000000	4.00000000000000000000	4.00000000000000000000	4.00000000000000000000	4.00000000000000000000	0.00000000000000000000	4.00000000000000000000	4.00000000000000000000	0.00000000000000000000	4.00000000000000000000	4.00000000000000000000	4.00000000000000000000	4.00000000000000000000	4.00000000000000000000	4.00000000000000000000	4.00000000000000000000
38.00000000000000000000	0.00000000000000000000	4177.43603515625000000000	4174.35888671875000000000	4181.53857421875000000000	4152.30761718750000000000	4153.84619140625000000000	4167.17919921875000000000	4172.30761718750000000000	4153.84619140625000000000	4170.25634765625000000000	4147.17919921875000000000	4162.05126953125000000000	4175.89746093750000000000	4156.92285156250000000000	4175.89746093750000000000	0.00000000000000000000	10247.00000000000000000000	10228.00000000000000000000	0.00000000000000000000	0.00000000000000000000	0.00000000000000000000	883.00000000000000000000	157.00000000000000000000	4.00000000000000000000	4.00000000000000000000	4.00000000000000000000	4.00000000000000000000	4.00000000000000000000	0.00000000000000000000	4.00000000000000000000	4.00000000000000000000	0.00000000000000000000	4.00000000000000000000	4.00000000000000000000	4.00000000000000000000	4.00000000000000000000	4.00000000000000000000	4.00000000000000000000	4.00000000000000000000
39.00000000000000000000	0.00000000000000000000	4173.33300781250000000000	4176.92285156250000000000	4177.94873046875000000000	4161.53857421875000000000	4151.79492187500000000000	4159.48730468750000000000	4166.15380859375000000000	4155.38427734375000000000	4168.71777343750000000000	4157.94873046875000000000	4169.23046875000000000000	4174.35888671875000000000	4168.20507812500000000000	4176.92285156250000000000	0.00000000000000000000	10247.00000000000000000000	10227.00000000000000000000	0.00000000000000000000	0.00000000000000000000	0.00000000000000000000	883.00000000000000000000	165.00000000000000000000	4.00000000000000000000	4.00000000000000000000	4.00000000000000000000	4.00000000000000000000	4.00000000000000000000	0.00000000000000000000	4.00000000000000000000	4.00000000000000000000	0.00000000000000000000	4.00000000000000000000	4.00000000000000000000	4.00000000000000000000	4.00000000000000000000	4.00000000000000000000	4.00000000000000000000	4.00000000000000000000
40.00000000000000000000	0.00000000000000000000	4175.38427734375000000000	4168.20507812500000000000	4180.00000000000000000000	4154.35888671875000000000	4148.71777343750000000000	4172.30761718750000000000	4175.89746093750000000000	4153.84619140625000000000	4171.28173828125000000000	4154.87158203125000000000	4162.56396484375000000000	4170.76904296875000000000	4158.97412109375000000000	4173.84619140625000000000	0.00000000000000000000	10247.00000000000000000000	10227.00000000000000000000	0.00000000000000000000	0.00000000000000000000	0.00000000000000000000	883.00000000000000000000	172.00000000000000000000	4.00000000000000000000	4.00000000000000000000	4.00000000000000000000	4.00000000000000000000	4.00000000000000000000	0.00000000000000000000	4.00000000000000000000	4.00000000000000000000	0.00000000000000000000	4.00000000000000000000	4.00000000000000000000	4.00000000000000000000	4.00000000000000000000	4.00000000000000000000	4.00000000000000000000	4.00000000000000000000
41.00000000000000000000	0.00000000000000000000	4166.66650390625000000000	4164.10253906250000000000	4176.92285156250000000000	4146.66650390625000000000	4150.25634765625000000000	4169.74365234375000000000	4173.84619140625000000000	4160.51269531250000000000	4173.84619140625000000000	4153.84619140625000000000	4161.53857421875000000000	4165.64111328125000000000	4151.28173828125000000000	4169.23046875000000000000	0.00000000000000000000	10245.00000000000000000000	10226.00000000000000000000	0.00000000000000000000	0.00000000000000000000	0.00000000000000000000	883.00000000000000000000	180.00000000000000000000	4.00000000000000000000	4.00000000000000000000	4.00000000000000000000	4.00000000000000000000	4.00000000000000000000	0.00000000000000000000	4.00000000000000000000	4.00000000000000000000	0.00000000000000000000	4.00000000000000000000	4.00000000000000000000	4.00000000000000000000	4.00000000000000000000	4.00000000000000000000	4.00000000000000000000	4.00000000000000000000
42.00000000000000000000	0.00000000000000000000	4166.15380859375000000000	4164.61523437500000000000	4175.38427734375000000000	4146.15380859375000000000	4146.15380859375000000000	4165.12792968750000000000	4168.20507812500000000000	4165.12792968750000000000	4169.23046875000000000000	4156.41015625000000000000	4166.15380859375000000000	4168.71777343750000000000	4156.92285156250000000000	4174.35888671875000000000	0.00000000000000000000	10245.00000000000000000000	10226.00000000000000000000	0.00000000000000000000	0.00000000000000000000	0.00000000000000000000	883.00000000000000000000	187.00000000000000000000	4.00000000000000000000	4.00000000000000000000	4.00000000000000000000	4.00000000000000000000	4.00000000000000000000	0.00000000000000000000	4.00000000000000000000	4.00000000000000000000	0.00000000000000000000	4.00000000000000000000	4.00000000000000000000	4.00000000000000000000	4.00000000000000000000	4.00000000000000000000	4.00000000000000000000	4.00000000000000000000
43.00000000000000000000	0.00000000000000000000	4176.41015625000000000000	4164.10253906250000000000	4180.00000000000000000000	4145.12792968750000000000	4144.10253906250000000000	4169.23046875000000000000	4173.84619140625000000000	4156.92285156250000000000	4168.20507812500000000000	4150.76904296875000000000	4162.05126953125000000000	4171.79492187500000000000	4158.46142578125000000000	4181.02539062500000000000	0.00000000000000000000	10247.00000000000000000000	10227.00000000000000000000	0.00000000000000000000	0.00000000000000000000	0.00000000000000000000	883.00000000000000000000	195.00000000000000000000	4.00000000000000000000	4.00000000000000000000	4.00000000000000000000	4.00000000000000000000	4.00000000000000000000	0.00000000000000000000	4.00000000000000000000	4.00000000000000000000	0.00000000000000000000	4.00000000000000000000	4.00000000000000000000	4.00000000000000000000	4.00000000000000000000	4.00000000000000000000	4.00000000000000000000	4.00000000000000000000
44.00000000000000000000	0.00000000000000000000	4165.64111328125000000000	4168.20507812500000000000	4172.82031250000000000000	4147.17919921875000000000	4153.84619140625000000000	4161.53857421875000000000	4169.74365234375000000000	4157.43603515625000000000	4172.82031250000000000000	4150.76904296875000000000	4161.02539062500000000000	4165.64111328125000000000	4161.53857421875000000000	4177.94873046875000000000	0.00000000000000000000	10247.00000000000000000000	10227.00000000000000000000	0.00000000000000000000	0.00000000000000000000	0.00000000000000000000	883.00000000000000000000	203.00000000000000000000	4.00000000000000000000	4.00000000000000000000	4.00000000000000000000	4.00000000000000000000	4.00000000000000000000	0.00000000000000000000	4.00000000000000000000	4.00000000000000000000	0.00000000000000000000	4.00000000000000000000	4.00000000000000000000	4.00000000000000000000	4.00000000000000000000	4.00000000000000000000	4.00000000000000000000	4.00000000000000000000
45.00000000000000000000	0.00000000000000000000	4170.25634765625000000000	4166.66650390625000000000	4181.02539062500000000000	4145.64111328125000000000	4149.23046875000000000000	4167.17919921875000000000	4174.87158203125000000000	4155.89746093750000000000	4170.25634765625000000000	4148.20507812500000000000	4161.53857421875000000000	4169.74365234375000000000	4159.48730468750000000000	4177.43603515625000000000	0.00000000000000000000	10247.00000000000000000000	10226.00000000000000000000	0.00000000000000000000	0.00000000000000000000	0.00000000000000000000	883.00000000000000000000	211.00000000000000000000	4.00000000000000000000	4.00000000000000000000	4.00000000000000000000	4.00000000000000000000	4.00000000000000000000	0.00000000000000000000	4.00000000000000000000	4.00000000000000000000	0.00000000000000000000	4.00000000000000000000	4.00000000000000000000	4.00000000000000000000	4.00000000000000000000	4.00000000000000000000	4.00000000000000000000	4.00000000000000000000
46.00000000000000000000	0.00000000000000000000	4173.33300781250000000000	4171.28173828125000000000	4182.05126953125000000000	4151.28173828125000000000	4153.33300781250000000000	4163.58984375000000000000	4171.79492187500000000000	4156.41015625000000000000	4165.64111328125000000000	4161.02539062500000000000	4172.30761718750000000000	4170.25634765625000000000	4164.10253906250000000000	4178.97412109375000000000	0.00000000000000000000	10247.00000000000000000000	10226.00000000000000000000	0.00000000000000000000	0.00000000000000000000	0.00000000000000000000	883.00000000000000000000	218.00000000000000000000	4.00000000000000000000	4.00000000000000000000	4.00000000000000000000	4.00000000000000000000	4.00000000000000000000	0.00000000000000000000	4.00000000000000000000	4.00000000000000000000	0.00000000000000000000	4.00000000000000000000	4.00000000000000000000	4.00000000000000000000	4.00000000000000000000	4.00000000000000000000	4.00000000000000000000	4.00000000000000000000
47.00000000000000000000	0.00000000000000000000	4166.66650390625000000000	4170.25634765625000000000	4177.94873046875000000000	4149.23046875000000000000	4154.35888671875000000000	4162.05126953125000000000	4169.23046875000000000000	4152.82031250000000000000	4169.23046875000000000000	4166.15380859375000000000	4173.33300781250000000000	4165.12792968750000000000	4165.64111328125000000000	4177.43603515625000000000	0.00000000000000000000	10247.00000000000000000000	10226.00000000000000000000	0.00000000000000000000	0.00000000000000000000	0.00000000000000000000	883.00000000000000000000	227.00000000000000000000	4.00000000000000000000	4.00000000000000000000	4.00000000000000000000	4.00000000000000000000	4.00000000000000000000	0.00000000000000000000	4.00000000000000000000	4.00000000000000000000	0.00000000000000000000	4.00000000000000000000	4.00000000000000000000	4.00000000000000000000	4.00000000000000000000	4.00000000000000000000	4.00000000000000000000	4.00000000000000000000
48.00000000000000000000	0.00000000000000000000	4170.25634765625000000000	4158.46142578125000000000	4180.00000000000000000000	4136.41015625000000000000	4134.87158203125000000000	4171.28173828125000000000	4175.38427734375000000000	4142.56396484375000000000	4171.79492187500000000000	4148.20507812500000000000	4158.46142578125000000000	4163.58984375000000000000	4153.33300781250000000000	4173.84619140625000000000	0.00000000000000000000	10247.00000000000000000000	10226.00000000000000000000	0.00000000000000000000	0.00000000000000000000	0.00000000000000000000	883.00000000000000000000	235.00000000000000000000	4.00000000000000000000	4.00000000000000000000	4.00000000000000000000	4.00000000000000000000	4.00000000000000000000	0.00000000000000000000	4.00000000000000000000	4.00000000000000000000	0.00000000000000000000	4.00000000000000000000	4.00000000000000000000	4.00000000000000000000	4.00000000000000000000	4.00000000000000000000	4.00000000000000000000	4.00000000000000000000
49.00000000000000000000	0.00000000000000000000	4163.58984375000000000000	4155.89746093750000000000	4170.76904296875000000000	4136.92285156250000000000	4133.84619140625000000000	4164.61523437500000000000	4166.15380859375000000000	4145.64111328125000000000	4169.23046875000000000000	4150.76904296875000000000	4161.53857421875000000000	4163.07666015625000000000	4154.87158203125000000000	4171.79492187500000000000	0.00000000000000000000	10249.00000000000000000000	10225.00000000000000000000	0.00000000000000000000	0.00000000000000000000	0.00000000000000000000	883.00000000000000000000	243.00000000000000000000	4.00000000000000000000	4.00000000000000000000	4.00000000000000000000	4.00000000000000000000	4.00000000000000000000	0.00000000000000000000	4.00000000000000000000	4.00000000000000000000	0.00000000000000000000	4.00000000000000000000	4.00000000000000000000	4.00000000000000000000	4.00000000000000000000	4.00000000000000000000	4.00000000000000000000	4.00000000000000000000
50.00000000000000000000	0.00000000000000000000	4166.15380859375000000000	4153.84619140625000000000	4176.92285156250000000000	4134.35888671875000000000	4138.97412109375000000000	4168.71777343750000000000	4170.76904296875000000000	4144.61523437500000000000	4170.76904296875000000000	4151.79492187500000000000	4163.58984375000000000000	4166.66650390625000000000	4156.41015625000000000000	4178.97412109375000000000	0.00000000000000000000	10249.00000000000000000000	10225.00000000000000000000	0.00000000000000000000	0.00000000000000000000	0.00000000000000000000	883.00000000000000000000	251.00000000000000000000	4.00000000000000000000	4.00000000000000000000	4.00000000000000000000	4.00000000000000000000	4.00000000000000000000	0.00000000000000000000	4.00000000000000000000	4.00000000000000000000	0.00000000000000000000	4.00000000000000000000	4.00000000000000000000	4.00000000000000000000	4.00000000000000000000	4.00000000000000000000	4.00000000000000000000	4.00000000000000000000
51.00000000000000000000	0.00000000000000000000	4166.15380859375000000000	4157.94873046875000000000	4178.46142578125000000000	4134.35888671875000000000	4144.10253906250000000000	4167.17919921875000000000	4170.25634765625000000000	4146.15380859375000000000	4169.74365234375000000000	4151.28173828125000000000	4162.05126953125000000000	4165.12792968750000000000	4156.92285156250000000000	4179.48730468750000000000	0.00000000000000000000	10249.00000000000000000000	10227.00000000000000000000	0.00000000000000000000	0.00000000000000000000	0.00000000000000000000	883.00000000000000000000	259.00000000000000000000	4.00000000000000000000	4.00000000000000000000	4.00000000000000000000	4.00000000000000000000	4.00000000000000000000	0.00000000000000000000	4.00000000000000000000	4.00000000000000000000	0.00000000000000000000	4.00000000000000000000	4.00000000000000000000	4.00000000000000000000	4.00000000000000000000	4.00000000000000000000	4.00000000000000000000	4.00000000000000000000
52.00000000000000000000	0.00000000000000000000	4163.58984375000000000000	4164.10253906250000000000	4173.84619140625000000000	4141.02539062500000000000	4148.71777343750000000000	4163.07666015625000000000	4166.15380859375000000000	4149.74365234375000000000	4165.64111328125000000000	4159.48730468750000000000	4164.61523437500000000000	4165.12792968750000000000	4155.89746093750000000000	4177.43603515625000000000	0.00000000000000000000	10249.00000000000000000000	10227.00000000000000000000	0.00000000000000000000	0.00000000000000000000	0.00000000000000000000	883.00000000000000000000	267.00000000000000000000	4.00000000000000000000	4.00000000000000000000	4.00000000000000000000	4.00000000000000000000	4.00000000000000000000	0.00000000000000000000	4.00000000000000000000	4.00000000000000000000	0.00000000000000000000	4.00000000000000000000	4.00000000000000000000	4.00000000000000000000	4.00000000000000000000	4.00000000000000000000	4.00000000000000000000	4.00000000000000000000
53.00000000000000000000	0.00000000000000000000	4172.30761718750000000000	4163.58984375000000000000	4185.12792968750000000000	4142.05126953125000000000	4146.15380859375000000000	4171.28173828125000000000	4173.33300781250000000000	4141.53857421875000000000	4168.20507812500000000000	4150.76904296875000000000	4162.05126953125000000000	4168.71777343750000000000	4149.74365234375000000000	4181.02539062500000000000	0.00000000000000000000	10249.00000000000000000000	10229.00000000000000000000	0.00000000000000000000	0.00000000000000000000	0.00000000000000000000	883.00000000000000000000	275.00000000000000000000	4.00000000000000000000	4.00000000000000000000	4.00000000000000000000	4.00000000000000000000	4.00000000000000000000	0.00000000000000000000	4.00000000000000000000	4.00000000000000000000	0.00000000000000000000	4.00000000000000000000	4.00000000000000000000	4.00000000000000000000	4.00000000000000000000	4.00000000000000000000	4.00000000000000000000	4.00000000000000000000
54.00000000000000000000	0.00000000000000000000	4164.61523437500000000000	4169.74365234375000000000	4179.48730468750000000000	4145.64111328125000000000	4150.76904296875000000000	4163.07666015625000000000	4168.20507812500000000000	4143.58984375000000000000	4168.71777343750000000000	4149.74365234375000000000	4167.69238281250000000000	4162.56396484375000000000	4157.43603515625000000000	4180.00000000000000000000	0.00000000000000000000	10249.00000000000000000000	10229.00000000000000000000	0.00000000000000000000	0.00000000000000000000	0.00000000000000000000	883.00000000000000000000	283.00000000000000000000	4.00000000000000000000	4.00000000000000000000	4.00000000000000000000	4.00000000000000000000	4.00000000000000000000	0.00000000000000000000	4.00000000000000000000	4.00000000000000000000	0.00000000000000000000	4.00000000000000000000	4.00000000000000000000	4.00000000000000000000	4.00000000000000000000	4.00000000000000000000	4.00000000000000000000	4.00000000000000000000
55.00000000000000000000	0.00000000000000000000	4166.66650390625000000000	4168.20507812500000000000	4180.00000000000000000000	4142.56396484375000000000	4146.15380859375000000000	4166.15380859375000000000	4171.79492187500000000000	4145.12792968750000000000	4164.61523437500000000000	4157.43603515625000000000	4169.74365234375000000000	4164.10253906250000000000	4158.46142578125000000000	4179.48730468750000000000	0.00000000000000000000	10249.00000000000000000000	10229.00000000000000000000	0.00000000000000000000	0.00000000000000000000	0.00000000000000000000	883.00000000000000000000	291.00000000000000000000	4.00000000000000000000	4.00000000000000000000	4.00000000000000000000	4.00000000000000000000	4.00000000000000000000	0.00000000000000000000	4.00000000000000000000	4.00000000000000000000	0.00000000000000000000	4.00000000000000000000	4.00000000000000000000	4.00000000000000000000	4.00000000000000000000	4.00000000000000000000	4.00000000000000000000	4.00000000000000000000
56.00000000000000000000	0.00000000000000000000	4169.74365234375000000000	4166.66650390625000000000	4184.10253906250000000000	4140.51269531250000000000	4142.05126953125000000000	4168.71777343750000000000	4169.23046875000000000000	4146.15380859375000000000	4165.64111328125000000000	4160.51269531250000000000	4171.79492187500000000000	4170.76904296875000000000	4160.00000000000000000000	4182.05126953125000000000	0.00000000000000000000	10249.00000000000000000000	10229.00000000000000000000	0.00000000000000000000	0.00000000000000000000	0.00000000000000000000	883.00000000000000000000	299.00000000000000000000	4.00000000000000000000	4.00000000000000000000	4.00000000000000000000	4.00000000000000000000	4.00000000000000000000	0.00000000000000000000	4.00000000000000000000	4.00000000000000000000	0.00000000000000000000	4.00000000000000000000	4.00000000000000000000	4.00000000000000000000	4.00000000000000000000	4.00000000000000000000	4.00000000000000000000	4.00000000000000000000
57.00000000000000000000	0.00000000000000000000	4166.15380859375000000000	4166.66650390625000000000	4182.56396484375000000000	4143.07666015625000000000	4145.64111328125000000000	4163.58984375000000000000	4164.10253906250000000000	4150.25634765625000000000	4170.76904296875000000000	4163.58984375000000000000	4178.97412109375000000000	4170.25634765625000000000	4164.61523437500000000000	4184.61523437500000000000	0.00000000000000000000	10249.00000000000000000000	10226.00000000000000000000	0.00000000000000000000	0.00000000000000000000	0.00000000000000000000	883.00000000000000000000	307.00000000000000000000	4.00000000000000000000	4.00000000000000000000	4.00000000000000000000	4.00000000000000000000	4.00000000000000000000	0.00000000000000000000	4.00000000000000000000	4.00000000000000000000	0.00000000000000000000	4.00000000000000000000	4.00000000000000000000	4.00000000000000000000	4.00000000000000000000	4.00000000000000000000	4.00000000000000000000	4.00000000000000000000
58.00000000000000000000	0.00000000000000000000	4174.35888671875000000000	4158.46142578125000000000	4190.25634765625000000000	4136.92285156250000000000	4136.92285156250000000000	4169.74365234375000000000	4174.87158203125000000000	4146.66650390625000000000	4172.30761718750000000000	4161.53857421875000000000	4171.79492187500000000000	4169.74365234375000000000	4158.97412109375000000000	4186.66650390625000000000	0.00000000000000000000	10249.00000000000000000000	10226.00000000000000000000	0.00000000000000000000	0.00000000000000000000	0.00000000000000000000	883.00000000000000000000	315.00000000000000000000	4.00000000000000000000	4.00000000000000000000	4.00000000000000000000	4.00000000000000000000	4.00000000000000000000	0.00000000000000000000	4.00000000000000000000	4.00000000000000000000	0.00000000000000000000	4.00000000000000000000	4.00000000000000000000	4.00000000000000000000	4.00000000000000000000	4.00000000000000000000	4.00000000000000000000	4.00000000000000000000
59.00000000000000000000	0.00000000000000000000	4165.12792968750000000000	4160.00000000000000000000	4184.10253906250000000000	4137.94873046875000000000	4134.87158203125000000000	4162.05126953125000000000	4167.17919921875000000000	4147.17919921875000000000	4167.69238281250000000000	4160.00000000000000000000	4169.74365234375000000000	4169.23046875000000000000	4162.05126953125000000000	4185.64111328125000000000	0.00000000000000000000	10248.00000000000000000000	10226.00000000000000000000	0.00000000000000000000	0.00000000000000000000	0.00000000000000000000	883.00000000000000000000	322.00000000000000000000	4.00000000000000000000	4.00000000000000000000	4.00000000000000000000	4.00000000000000000000	4.00000000000000000000	0.00000000000000000000	4.00000000000000000000	4.00000000000000000000	0.00000000000000000000	4.00000000000000000000	4.00000000000000000000	4.00000000000000000000	4.00000000000000000000	4.00000000000000000000	4.00000000000000000000	4.00000000000000000000
60.00000000000000000000	0.00000000000000000000	4166.15380859375000000000	4160.00000000000000000000	4184.61523437500000000000	4138.46142578125000000000	4137.43603515625000000000	4167.17919921875000000000	4168.71777343750000000000	4140.51269531250000000000	4167.69238281250000000000	4146.66650390625000000000	4168.71777343750000000000	4172.30761718750000000000	4157.94873046875000000000	4184.10253906250000000000	0.00000000000000000000	10248.00000000000000000000	10226.00000000000000000000	0.00000000000000000000	0.00000000000000000000	0.00000000000000000000	883.00000000000000000000	329.00000000000000000000	4.00000000000000000000	4.00000000000000000000	4.00000000000000000000	4.00000000000000000000	4.00000000000000000000	0.00000000000000000000	4.00000000000000000000	4.00000000000000000000	0.00000000000000000000	4.00000000000000000000	4.00000000000000000000	4.00000000000000000000	4.00000000000000000000	4.00000000000000000000	4.00000000000000000000	4.00000000000000000000
61.00000000000000000000	0.00000000000000000000	4170.76904296875000000000	4163.58984375000000000000	4188.20507812500000000000	4138.97412109375000000000	4147.17919921875000000000	4171.28173828125000000000	4176.41015625000000000000	4140.00000000000000000000	4173.33300781250000000000	4144.61523437500000000000	4170.76904296875000000000	4172.30761718750000000000	4157.43603515625000000000	4182.05126953125000000000	0.00000000000000000000	10249.00000000000000000000	10227.00000000000000000000	0.00000000000000000000	0.00000000000000000000	0.00000000000000000000	883.00000000000000000000	337.00000000000000000000	4.00000000000000000000	4.00000000000000000000	4.00000000000000000000	4.00000000000000000000	4.00000000000000000000	0.00000000000000000000	4.00000000000000000000	4.00000000000000000000	0.00000000000000000000	4.00000000000000000000	4.00000000000000000000	4.00000000000000000000	4.00000000000000000000	4.00000000000000000000	4.00000000000000000000	4.00000000000000000000
62.00000000000000000000	0.00000000000000000000	4165.12792968750000000000	4174.35888671875000000000	4184.10253906250000000000	4144.10253906250000000000	4156.41015625000000000000	4164.10253906250000000000	4170.25634765625000000000	4151.79492187500000000000	4174.35888671875000000000	4160.00000000000000000000	4178.46142578125000000000	4169.74365234375000000000	4169.23046875000000000000	4183.58984375000000000000	0.00000000000000000000	10249.00000000000000000000	10227.00000000000000000000	0.00000000000000000000	0.00000000000000000000	0.00000000000000000000	883.00000000000000000000	344.00000000000000000000	4.00000000000000000000	4.00000000000000000000	4.00000000000000000000	4.00000000000000000000	4.00000000000000000000	0.00000000000000000000	4.00000000000000000000	4.00000000000000000000	0.00000000000000000000	4.00000000000000000000	4.00000000000000000000	4.00000000000000000000	4.00000000000000000000	4.00000000000000000000	4.00000000000000000000	4.00000000000000000000
63.00000000000000000000	0.00000000000000000000	4174.87158203125000000000	4170.76904296875000000000	4193.84619140625000000000	4146.66650390625000000000	4152.30761718750000000000	4172.82031250000000000000	4175.89746093750000000000	4148.20507812500000000000	4169.23046875000000000000	4163.07666015625000000000	4178.97412109375000000000	4171.79492187500000000000	4168.71777343750000000000	4188.20507812500000000000	0.00000000000000000000	10250.00000000000000000000	10229.00000000000000000000	0.00000000000000000000	0.00000000000000000000	0.00000000000000000000	883.00000000000000000000	352.00000000000000000000	4.00000000000000000000	4.00000000000000000000	4.00000000000000000000	4.00000000000000000000	4.00000000000000000000	0.00000000000000000000	4.00000000000000000000	4.00000000000000000000	0.00000000000000000000	4.00000000000000000000	4.00000000000000000000	4.00000000000000000000	4.00000000000000000000	4.00000000000000000000	4.00000000000000000000	4.00000000000000000000
64.00000000000000000000	0.00000000000000000000	4172.30761718750000000000	4172.30761718750000000000	4191.28173828125000000000	4152.82031250000000000000	4162.56396484375000000000	4168.20507812500000000000	4172.82031250000000000000	4150.25634765625000000000	4166.66650390625000000000	4173.33300781250000000000	4188.71777343750000000000	4172.82031250000000000000	4172.30761718750000000000	4187.17919921875000000000	1923.00000000000000000000	10250.00000000000000000000	10229.00000000000000000000	0.00000000000000000000	0.00000000000000000000	0.00000000000000000000	883.00000000000000000000	361.00000000000000000000	4.00000000000000000000	4.00000000000000000000	4.00000000000000000000	4.00000000000000000000	4.00000000000000000000	0.00000000000000000000	4.00000000000000000000	4.00000000000000000000	0.00000000000000000000	4.00000000000000000000	4.00000000000000000000	4.00000000000000000000	4.00000000000000000000	4.00000000000000000000	4.00000000000000000000	4.00000000000000000000
65.00000000000000000000	0.00000000000000000000	4172.82031250000000000000	4177.94873046875000000000	4191.79492187500000000000	4148.71777343750000000000	4163.58984375000000000000	4168.20507812500000000000	4173.84619140625000000000	4152.30761718750000000000	4168.71777343750000000000	4172.30761718750000000000	4188.20507812500000000000	4175.89746093750000000000	4170.25634765625000000000	4188.20507812500000000000	3293.00000000000000000000	10247.00000000000000000000	10233.00000000000000000000	0.00000000000000000000	0.00000000000000000000	0.00000000000000000000	883.00000000000000000000	369.00000000000000000000	4.00000000000000000000	4.00000000000000000000	4.00000000000000000000	4.00000000000000000000	4.00000000000000000000	0.00000000000000000000	4.00000000000000000000	4.00000000000000000000	0.00000000000000000000	4.00000000000000000000	4.00000000000000000000	4.00000000000000000000	4.00000000000000000000	4.00000000000000000000	4.00000000000000000000	4.00000000000000000000
66.00000000000000000000	0.00000000000000000000	4175.89746093750000000000	4177.94873046875000000000	4197.43603515625000000000	4146.66650390625000000000	4155.38427734375000000000	4168.71777343750000000000	4176.41015625000000000000	4149.74365234375000000000	4169.74365234375000000000	4162.05126953125000000000	4178.46142578125000000000	4175.89746093750000000000	4161.53857421875000000000	4188.71777343750000000000	1719.00000000000000000000	10247.00000000000000000000	10233.00000000000000000000	0.00000000000000000000	0.00000000000000000000	0.00000000000000000000	883.00000000000000000000	376.00000000000000000000	4.00000000000000000000	4.00000000000000000000	4.00000000000000000000	4.00000000000000000000	4.00000000000000000000	0.00000000000000000000	4.00000000000000000000	4.00000000000000000000	0.00000000000000000000	4.00000000000000000000	4.00000000000000000000	4.00000000000000000000	4.00000000000000000000	4.00000000000000000000	4.00000000000000000000	4.00000000000000000000
67.00000000000000000000	0.00000000000000000000	4166.15380859375000000000	4175.38427734375000000000	4188.71777343750000000000	4151.79492187500000000000	4162.05126953125000000000	4159.48730468750000000000	4167.69238281250000000000	4154.35888671875000000000	4169.23046875000000000000	4167.17919921875000000000	4180.00000000000000000000	4171.79492187500000000000	4166.66650390625000000000	4188.71777343750000000000	3284.00000000000000000000	10248.00000000000000000000	10233.00000000000000000000	0.00000000000000000000	0.00000000000000000000	0.00000000000000000000	883.00000000000000000000	385.00000000000000000000	4.00000000000000000000	4.00000000000000000000	4.00000000000000000000	4.00000000000000000000	4.00000000000000000000	0.00000000000000000000	4.00000000000000000000	4.00000000000000000000	0.00000000000000000000	4.00000000000000000000	4.00000000000000000000	4.00000000000000000000	4.00000000000000000000	4.00000000000000000000	4.00000000000000000000	4.00000000000000000000
68.00000000000000000000	0.00000000000000000000	4172.82031250000000000000	4169.74365234375000000000	4193.33300781250000000000	4146.66650390625000000000	4154.35888671875000000000	4169.74365234375000000000	4175.38427734375000000000	4150.76904296875000000000	4169.74365234375000000000	4163.58984375000000000000	4178.46142578125000000000	4174.35888671875000000000	4164.10253906250000000000	4189.23046875000000000000	3543.00000000000000000000	10248.00000000000000000000	10233.00000000000000000000	0.00000000000000000000	0.00000000000000000000	0.00000000000000000000	883.00000000000000000000	392.00000000000000000000	4.00000000000000000000	4.00000000000000000000	4.00000000000000000000	4.00000000000000000000	4.00000000000000000000	0.00000000000000000000	4.00000000000000000000	4.00000000000000000000	0.00000000000000000000	4.00000000000000000000	4.00000000000000000000	4.00000000000000000000	4.00000000000000000000	4.00000000000000000000	4.00000000000000000000	4.00000000000000000000
69.00000000000000000000	0.00000000000000000000	4173.33300781250000000000	4172.82031250000000000000	4190.25634765625000000000	4149.74365234375000000000	4153.84619140625000000000	4167.17919921875000000000	4173.33300781250000000000	4152.82031250000000000000	4168.71777343750000000000	4163.58984375000000000000	4182.05126953125000000000	4171.28173828125000000000	4164.10253906250000000000	4184.10253906250000000000	0.00000000000000000000	10249.00000000000000000000	10229.00000000000000000000	0.00000000000000000000	0.00000000000000000000	0.00000000000000000000	883.00000000000000000000	400.00000000000000000000	4.00000000000000000000	4.00000000000000000000	4.00000000000000000000	4.00000000000000000000	4.00000000000000000000	0.00000000000000000000	4.00000000000000000000	4.00000000000000000000	0.00000000000000000000	4.00000000000000000000	4.00000000000000000000	4.00000000000000000000	4.00000000000000000000	4.00000000000000000000	4.00000000000000000000	4.00000000000000000000
70.00000000000000000000	0.00000000000000000000	4172.30761718750000000000	4173.84619140625000000000	4186.15380859375000000000	4152.30761718750000000000	4165.12792968750000000000	4166.15380859375000000000	4172.30761718750000000000	4153.33300781250000000000	4169.74365234375000000000	4166.66650390625000000000	4180.51269531250000000000	4169.23046875000000000000	4163.58984375000000000000	4186.66650390625000000000	517.00000000000000000000	10249.00000000000000000000	10229.00000000000000000000	0.00000000000000000000	0.00000000000000000000	0.00000000000000000000	883.00000000000000000000	408.00000000000000000000	4.00000000000000000000	4.00000000000000000000	4.00000000000000000000	4.00000000000000000000	4.00000000000000000000	0.00000000000000000000	4.00000000000000000000	4.00000000000000000000	0.00000000000000000000	4.00000000000000000000	4.00000000000000000000	4.00000000000000000000	4.00000000000000000000	4.00000000000000000000	4.00000000000000000000	4.00000000000000000000
71.00000000000000000000	0.00000000000000000000	4177.43603515625000000000	4173.84619140625000000000	4187.17919921875000000000	4148.71777343750000000000	4161.53857421875000000000	4171.79492187500000000000	4175.38427734375000000000	4147.69238281250000000000	4169.74365234375000000000	4165.64111328125000000000	4177.43603515625000000000	4171.79492187500000000000	4164.61523437500000000000	4191.79492187500000000000	3342.00000000000000000000	10249.00000000000000000000	10229.00000000000000000000	0.00000000000000000000	0.00000000000000000000	0.00000000000000000000	883.00000000000000000000	417.00000000000000000000	4.00000000000000000000	4.00000000000000000000	4.00000000000000000000	4.00000000000000000000	4.00000000000000000000	0.00000000000000000000	4.00000000000000000000	4.00000000000000000000	0.00000000000000000000	4.00000000000000000000	4.00000000000000000000	4.00000000000000000000	4.00000000000000000000	4.00000000000000000000	4.00000000000000000000	4.00000000000000000000
72.00000000000000000000	0.00000000000000000000	4172.30761718750000000000	4180.51269531250000000000	4181.02539062500000000000	4153.84619140625000000000	4156.41015625000000000000	4163.58984375000000000000	4167.69238281250000000000	4153.84619140625000000000	4168.20507812500000000000	4172.82031250000000000000	4188.71777343750000000000	4170.76904296875000000000	4176.41015625000000000000	4188.20507812500000000000	0.00000000000000000000	10249.00000000000000000000	10229.00000000000000000000	0.00000000000000000000	0.00000000000000000000	0.00000000000000000000	883.00000000000000000000	424.00000000000000000000	4.00000000000000000000	4.00000000000000000000	4.00000000000000000000	4.00000000000000000000	4.00000000000000000000	0.00000000000000000000	4.00000000000000000000	4.00000000000000000000	0.00000000000000000000	4.00000000000000000000	4.00000000000000000000	4.00000000000000000000	4.00000000000000000000	4.00000000000000000000	4.00000000000000000000	4.00000000000000000000
73.00000000000000000000	0.00000000000000000000	4181.02539062500000000000	4180.51269531250000000000	4189.74365234375000000000	4153.84619140625000000000	4156.41015625000000000000	4169.23046875000000000000	4173.33300781250000000000	4152.30761718750000000000	4166.15380859375000000000	4167.17919921875000000000	4189.74365234375000000000	4175.38427734375000000000	4172.82031250000000000000	4188.20507812500000000000	3544.00000000000000000000	10248.00000000000000000000	10228.00000000000000000000	0.00000000000000000000	0.00000000000000000000	0.00000000000000000000	883.00000000000000000000	432.00000000000000000000	4.00000000000000000000	4.00000000000000000000	4.00000000000000000000	4.00000000000000000000	4.00000000000000000000	0.00000000000000000000	4.00000000000000000000	4.00000000000000000000	0.00000000000000000000	4.00000000000000000000	4.00000000000000000000	4.00000000000000000000	4.00000000000000000000	4.00000000000000000000	4.00000000000000000000	4.00000000000000000000
74.00000000000000000000	0.00000000000000000000	4183.58984375000000000000	4187.69238281250000000000	4183.07666015625000000000	4157.94873046875000000000	4170.25634765625000000000	4162.56396484375000000000	4170.76904296875000000000	4154.35888671875000000000	4166.15380859375000000000	4170.25634765625000000000	4192.30761718750000000000	4178.46142578125000000000	4176.41015625000000000000	4189.23046875000000000000	3402.00000000000000000000	10248.00000000000000000000	10228.00000000000000000000	0.00000000000000000000	0.00000000000000000000	0.00000000000000000000	883.00000000000000000000	440.00000000000000000000	4.00000000000000000000	4.00000000000000000000	4.00000000000000000000	4.00000000000000000000	4.00000000000000000000	0.00000000000000000000	4.00000000000000000000	4.00000000000000000000	0.00000000000000000000	4.00000000000000000000	4.00000000000000000000	4.00000000000000000000	4.00000000000000000000	4.00000000000000000000	4.00000000000000000000	4.00000000000000000000
75.00000000000000000000	0.00000000000000000000	4183.58984375000000000000	4187.69238281250000000000	4174.35888671875000000000	4160.51269531250000000000	4172.82031250000000000000	4161.53857421875000000000	4171.28173828125000000000	4158.97412109375000000000	4169.23046875000000000000	4178.46142578125000000000	4195.38427734375000000000	4181.53857421875000000000	4183.58984375000000000000	4190.76904296875000000000	1098.00000000000000000000	10248.00000000000000000000	10226.00000000000000000000	0.00000000000000000000	0.00000000000000000000	0.00000000000000000000	883.00000000000000000000	447.00000000000000000000	4.00000000000000000000	4.00000000000000000000	4.00000000000000000000	4.00000000000000000000	4.00000000000000000000	0.00000000000000000000	4.00000000000000000000	4.00000000000000000000	0.00000000000000000000	4.00000000000000000000	4.00000000000000000000	4.00000000000000000000	4.00000000000000000000	4.00000000000000000000	4.00000000000000000000	4.00000000000000000000
76.00000000000000000000	0.00000000000000000000	4187.17919921875000000000	4176.41015625000000000000	4175.89746093750000000000	4155.38427734375000000000	4165.64111328125000000000	4170.76904296875000000000	4178.97412109375000000000	4157.94873046875000000000	4169.74365234375000000000	4169.23046875000000000000	4188.71777343750000000000	4178.97412109375000000000	4176.41015625000000000000	4189.23046875000000000000	3239.00000000000000000000	10248.00000000000000000000	10226.00000000000000000000	0.00000000000000000000	0.00000000000000000000	0.00000000000000000000	883.00000000000000000000	455.00000000000000000000	4.00000000000000000000	4.00000000000000000000	4.00000000000000000000	4.00000000000000000000	4.00000000000000000000	0.00000000000000000000	4.00000000000000000000	4.00000000000000000000	0.00000000000000000000	4.00000000000000000000	4.00000000000000000000	4.00000000000000000000	4.00000000000000000000	4.00000000000000000000	4.00000000000000000000	4.00000000000000000000
77.00000000000000000000	0.00000000000000000000	4178.46142578125000000000	4178.97412109375000000000	4165.12792968750000000000	4163.07666015625000000000	4176.41015625000000000000	4162.56396484375000000000	4171.28173828125000000000	4164.61523437500000000000	4168.20507812500000000000	4172.30761718750000000000	4190.76904296875000000000	4172.82031250000000000000	4178.46142578125000000000	4186.66650390625000000000	1529.00000000000000000000	10247.00000000000000000000	10225.00000000000000000000	0.00000000000000000000	0.00000000000000000000	0.00000000000000000000	883.00000000000000000000	463.00000000000000000000	4.00000000000000000000	4.00000000000000000000	4.00000000000000000000	4.00000000000000000000	4.00000000000000000000	0.00000000000000000000	4.00000000000000000000	4.00000000000000000000	0.00000000000000000000	4.00000000000000000000	4.00000000000000000000	4.00000000000000000000	4.00000000000000000000	4.00000000000000000000	4.00000000000000000000	4.00000000000000000000
78.00000000000000000000	0.00000000000000000000	4186.66650390625000000000	4180.00000000000000000000	4170.25634765625000000000	4164.61523437500000000000	4173.84619140625000000000	4168.71777343750000000000	4175.38427734375000000000	4160.00000000000000000000	4171.28173828125000000000	4173.84619140625000000000	4189.23046875000000000000	4179.48730468750000000000	4174.35888671875000000000	4192.30761718750000000000	3402.00000000000000000000	10247.00000000000000000000	10225.00000000000000000000	0.00000000000000000000	0.00000000000000000000	0.00000000000000000000	883.00000000000000000000	471.00000000000000000000	4.00000000000000000000	4.00000000000000000000	4.00000000000000000000	4.00000000000000000000	4.00000000000000000000	0.00000000000000000000	4.00000000000000000000	4.00000000000000000000	0.00000000000000000000	4.00000000000000000000	4.00000000000000000000	4.00000000000000000000	4.00000000000000000000	4.00000000000000000000	4.00000000000000000000	4.00000000000000000000
79.00000000000000000000	0.00000000000000000000	4183.58984375000000000000	4181.02539062500000000000	4169.23046875000000000000	4163.58984375000000000000	4172.30761718750000000000	4165.64111328125000000000	4171.79492187500000000000	4156.41015625000000000000	4170.76904296875000000000	4171.28173828125000000000	4186.66650390625000000000	4179.48730468750000000000	4171.28173828125000000000	4191.28173828125000000000	1098.00000000000000000000	10247.00000000000000000000	10226.00000000000000000000	0.00000000000000000000	0.00000000000000000000	0.00000000000000000000	883.00000000000000000000	480.00000000000000000000	4.00000000000000000000	4.00000000000000000000	4.00000000000000000000	4.00000000000000000000	4.00000000000000000000	0.00000000000000000000	4.00000000000000000000	4.00000000000000000000	0.00000000000000000000	4.00000000000000000000	4.00000000000000000000	4.00000000000000000000	4.00000000000000000000	4.00000000000000000000	4.00000000000000000000	4.00000000000000000000
80.00000000000000000000	0.00000000000000000000	4173.84619140625000000000	4184.10253906250000000000	4163.07666015625000000000	4167.17919921875000000000	4180.51269531250000000000	4163.07666015625000000000	4169.23046875000000000000	4162.05126953125000000000	4167.69238281250000000000	4173.84619140625000000000	4189.23046875000000000000	4175.38427734375000000000	4174.87158203125000000000	4186.66650390625000000000	3239.00000000000000000000	10247.00000000000000000000	10226.00000000000000000000	0.00000000000000000000	0.00000000000000000000	0.00000000000000000000	883.00000000000000000000	488.00000000000000000000	4.00000000000000000000	4.00000000000000000000	4.00000000000000000000	4.00000000000000000000	4.00000000000000000000	0.00000000000000000000	4.00000000000000000000	4.00000000000000000000	0.00000000000000000000	4.00000000000000000000	4.00000000000000000000	4.00000000000000000000	4.00000000000000000000	4.00000000000000000000	4.00000000000000000000	4.00000000000000000000
81.00000000000000000000	0.00000000000000000000	4181.53857421875000000000	4181.53857421875000000000	4166.66650390625000000000	4165.12792968750000000000	4176.41015625000000000000	4173.33300781250000000000	4177.43603515625000000000	4164.10253906250000000000	4173.33300781250000000000	4173.33300781250000000000	4187.69238281250000000000	4180.00000000000000000000	4173.84619140625000000000	4192.82031250000000000000	1529.00000000000000000000	10247.00000000000000000000	10226.00000000000000000000	0.00000000000000000000	0.00000000000000000000	0.00000000000000000000	883.00000000000000000000	496.00000000000000000000	4.00000000000000000000	4.00000000000000000000	4.00000000000000000000	4.00000000000000000000	4.00000000000000000000	0.00000000000000000000	4.00000000000000000000	4.00000000000000000000	0.00000000000000000000	4.00000000000000000000	4.00000000000000000000	4.00000000000000000000	4.00000000000000000000	4.00000000000000000000	4.00000000000000000000	4.00000000000000000000
82.00000000000000000000	0.00000000000000000000	4176.41015625000000000000	4183.07666015625000000000	4154.87158203125000000000	4165.12792968750000000000	4181.02539062500000000000	4165.12792968750000000000	4169.23046875000000000000	4166.66650390625000000000	4174.35888671875000000000	4174.35888671875000000000	4192.82031250000000000000	4176.92285156250000000000	4177.94873046875000000000	4192.82031250000000000000	3402.00000000000000000000	10247.00000000000000000000	10226.00000000000000000000	0.00000000000000000000	0.00000000000000000000	0.00000000000000000000	883.00000000000000000000	505.00000000000000000000	4.00000000000000000000	4.00000000000000000000	4.00000000000000000000	4.00000000000000000000	4.00000000000000000000	0.00000000000000000000	4.00000000000000000000	4.00000000000000000000	0.00000000000000000000	4.00000000000000000000	4.00000000000000000000	4.00000000000000000000	4.00000000000000000000	4.00000000000000000000	4.00000000000000000000	4.00000000000000000000
83.00000000000000000000	0.00000000000000000000	4179.48730468750000000000	4181.02539062500000000000	4157.94873046875000000000	4163.07666015625000000000	4180.51269531250000000000	4168.20507812500000000000	4173.84619140625000000000	4161.53857421875000000000	4168.71777343750000000000	4167.69238281250000000000	4191.28173828125000000000	4176.92285156250000000000	4177.94873046875000000000	4189.74365234375000000000	1098.00000000000000000000	10249.00000000000000000000	10224.00000000000000000000	0.00000000000000000000	0.00000000000000000000	0.00000000000000000000	883.00000000000000000000	513.00000000000000000000	4.00000000000000000000	4.00000000000000000000	4.00000000000000000000	4.00000000000000000000	4.00000000000000000000	0.00000000000000000000	4.00000000000000000000	4.00000000000000000000	0.00000000000000000000	4.00000000000000000000	4.00000000000000000000	4.00000000000000000000	4.00000000000000000000	4.00000000000000000000	4.00000000000000000000	4.00000000000000000000
84.00000000000000000000	0.00000000000000000000	4182.05126953125000000000	4184.10253906250000000000	4163.58984375000000000000	4167.17919921875000000000	4174.87158203125000000000	4167.69238281250000000000	4176.41015625000000000000	4162.05126953125000000000	4167.17919921875000000000	4172.82031250000000000000	4192.30761718750000000000	4178.46142578125000000000	4182.56396484375000000000	4190.25634765625000000000	3239.00000000000000000000	10249.00000000000000000000	10224.00000000000000000000	0.00000000000000000000	0.00000000000000000000	0.00000000000000000000	883.00000000000000000000	522.00000000000000000000	4.00000000000000000000	4.00000000000000000000	4.00000000000000000000	4.00000000000000000000	4.00000000000000000000	0.00000000000000000000	4.00000000000000000000	4.00000000000000000000	0.00000000000000000000	4.00000000000000000000	4.00000000000000000000	4.00000000000000000000	4.00000000000000000000	4.00000000000000000000	4.00000000000000000000	4.00000000000000000000
85.00000000000000000000	0.00000000000000000000	4182.56396484375000000000	4189.23046875000000000000	4163.58984375000000000000	4174.35888671875000000000	4176.92285156250000000000	4164.61523437500000000000	4168.71777343750000000000	4167.69238281250000000000	4169.74365234375000000000	4183.07666015625000000000	4197.94873046875000000000	4178.46142578125000000000	4187.69238281250000000000	4193.84619140625000000000	1529.00000000000000000000	10248.00000000000000000000	10225.00000000000000000000	0.00000000000000000000	0.00000000000000000000	0.00000000000000000000	883.00000000000000000000	530.00000000000000000000	4.00000000000000000000	4.00000000000000000000	4.00000000000000000000	4.00000000000000000000	4.00000000000000000000	0.00000000000000000000	4.00000000000000000000	4.00000000000000000000	0.00000000000000000000	4.00000000000000000000	4.00000000000000000000	4.00000000000000000000	4.00000000000000000000	4.00000000000000000000	4.00000000000000000000	4.00000000000000000000
86.00000000000000000000	0.00000000000000000000	4193.84619140625000000000	4186.66650390625000000000	4171.28173828125000000000	4172.82031250000000000000	4181.02539062500000000000	4171.79492187500000000000	4170.76904296875000000000	4161.53857421875000000000	4170.76904296875000000000	4173.84619140625000000000	4193.84619140625000000000	4180.00000000000000000000	4178.97412109375000000000	4196.92285156250000000000	3402.00000000000000000000	10248.00000000000000000000	10225.00000000000000000000	0.00000000000000000000	0.00000000000000000000	0.00000000000000000000	883.00000000000000000000	538.00000000000000000000	4.00000000000000000000	4.00000000000000000000	4.00000000000000000000	4.00000000000000000000	4.00000000000000000000	0.00000000000000000000	4.00000000000000000000	4.00000000000000000000	0.00000000000000000000	4.00000000000000000000	4.00000000000000000000	4.00000000000000000000	4.00000000000000000000	4.00000000000000000000	4.00000000000000000000	4.00000000000000000000
87.00000000000000000000	0.00000000000000000000	4184.61523437500000000000	4187.69238281250000000000	4162.05126953125000000000	4173.84619140625000000000	4186.15380859375000000000	4163.07666015625000000000	4165.64111328125000000000	4163.07666015625000000000	4168.71777343750000000000	4171.28173828125000000000	4191.28173828125000000000	4177.43603515625000000000	4176.41015625000000000000	4193.84619140625000000000	1098.00000000000000000000	10246.00000000000000000000	10224.00000000000000000000	0.00000000000000000000	0.00000000000000000000	0.00000000000000000000	883.00000000000000000000	547.00000000000000000000	4.00000000000000000000	4.00000000000000000000	4.00000000000000000000	4.00000000000000000000	4.00000000000000000000	0.00000000000000000000	4.00000000000000000000	4.00000000000000000000	0.00000000000000000000	4.00000000000000000000	4.00000000000000000000	4.00000000000000000000	4.00000000000000000000	4.00000000000000000000	4.00000000000000000000	4.00000000000000000000
88.00000000000000000000	0.00000000000000000000	4181.53857421875000000000	4182.05126953125000000000	4160.51269531250000000000	4169.74365234375000000000	4176.92285156250000000000	4166.15380859375000000000	4172.30761718750000000000	4160.51269531250000000000	4169.23046875000000000000	4168.20507812500000000000	4182.56396484375000000000	4177.43603515625000000000	4168.71777343750000000000	4194.87158203125000000000	3239.00000000000000000000	10246.00000000000000000000	10224.00000000000000000000	0.00000000000000000000	0.00000000000000000000	0.00000000000000000000	883.00000000000000000000	555.00000000000000000000	4.00000000000000000000	4.00000000000000000000	4.00000000000000000000	4.00000000000000000000	4.00000000000000000000	0.00000000000000000000	4.00000000000000000000	4.00000000000000000000	0.00000000000000000000	4.00000000000000000000	4.00000000000000000000	4.00000000000000000000	4.00000000000000000000	4.00000000000000000000	4.00000000000000000000	4.00000000000000000000
89.00000000000000000000	0.00000000000000000000	4180.51269531250000000000	4181.53857421875000000000	4161.53857421875000000000	4167.69238281250000000000	4176.92285156250000000000	4168.71777343750000000000	4175.38427734375000000000	4157.94873046875000000000	4171.79492187500000000000	4168.71777343750000000000	4181.53857421875000000000	4177.43603515625000000000	4166.66650390625000000000	4194.87158203125000000000	1529.00000000000000000000	10247.00000000000000000000	10222.00000000000000000000	0.00000000000000000000	0.00000000000000000000	0.00000000000000000000	883.00000000000000000000	563.00000000000000000000	4.00000000000000000000	4.00000000000000000000	4.00000000000000000000	4.00000000000000000000	4.00000000000000000000	0.00000000000000000000	4.00000000000000000000	4.00000000000000000000	0.00000000000000000000	4.00000000000000000000	4.00000000000000000000	4.00000000000000000000	4.00000000000000000000	4.00000000000000000000	4.00000000000000000000	4.00000000000000000000
90.00000000000000000000	0.00000000000000000000	4176.41015625000000000000	4187.17919921875000000000	4155.89746093750000000000	4170.25634765625000000000	4184.61523437500000000000	4166.66650390625000000000	4171.28173828125000000000	4164.10253906250000000000	4172.82031250000000000000	4176.92285156250000000000	4190.25634765625000000000	4176.41015625000000000000	4174.35888671875000000000	4192.30761718750000000000	3402.00000000000000000000	10247.00000000000000000000	10222.00000000000000000000	0.00000000000000000000	0.00000000000000000000	0.00000000000000000000	883.00000000000000000000	572.00000000000000000000	4.00000000000000000000	4.00000000000000000000	4.00000000000000000000	4.00000000000000000000	4.00000000000000000000	0.00000000000000000000	4.00000000000000000000	4.00000000000000000000	0.00000000000000000000	4.00000000000000000000	4.00000000000000000000	4.00000000000000000000	4.00000000000000000000	4.00000000000000000000	4.00000000000000000000	4.00000000000000000000
91.00000000000000000000	0.00000000000000000000	4186.66650390625000000000	4183.58984375000000000000	4161.53857421875000000000	4170.25634765625000000000	4180.00000000000000000000	4173.84619140625000000000	4178.97412109375000000000	4163.58984375000000000000	4170.76904296875000000000	4170.76904296875000000000	4182.56396484375000000000	4174.87158203125000000000	4168.71777343750000000000	4191.79492187500000000000	1098.00000000000000000000	10248.00000000000000000000	10223.00000000000000000000	0.00000000000000000000	0.00000000000000000000	0.00000000000000000000	883.00000000000000000000	580.00000000000000000000	4.00000000000000000000	4.00000000000000000000	4.00000000000000000000	4.00000000000000000000	4.00000000000000000000	0.00000000000000000000	4.00000000000000000000	4.00000000000000000000	0.00000000000000000000	4.00000000000000000000	4.00000000000000000000	4.00000000000000000000	4.00000000000000000000	4.00000000000000000000	4.00000000000000000000	4.00000000000000000000
92.00000000000000000000	0.00000000000000000000	4179.48730468750000000000	4187.17919921875000000000	4156.92285156250000000000	4175.38427734375000000000	4187.69238281250000000000	4164.10253906250000000000	4171.28173828125000000000	4170.25634765625000000000	4169.23046875000000000000	4175.38427734375000000000	4186.66650390625000000000	4171.79492187500000000000	4172.30761718750000000000	4184.61523437500000000000	3239.00000000000000000000	10248.00000000000000000000	10223.00000000000000000000	0.00000000000000000000	0.00000000000000000000	0.00000000000000000000	883.00000000000000000000	588.00000000000000000000	4.00000000000000000000	4.00000000000000000000	4.00000000000000000000	4.00000000000000000000	4.00000000000000000000	0.00000000000000000000	4.00000000000000000000	4.00000000000000000000	0.00000000000000000000	4.00000000000000000000	4.00000000000000000000	4.00000000000000000000	4.00000000000000000000	4.00000000000000000000	4.00000000000000000000	4.00000000000000000000
93.00000000000000000000	0.00000000000000000000	4178.46142578125000000000	4185.64111328125000000000	4161.02539062500000000000	4171.79492187500000000000	4189.23046875000000000000	4167.17919921875000000000	4173.84619140625000000000	4173.84619140625000000000	4170.25634765625000000000	4182.05126953125000000000	4192.82031250000000000000	4177.94873046875000000000	4175.38427734375000000000	4180.00000000000000000000	1529.00000000000000000000	10248.00000000000000000000	10224.00000000000000000000	0.00000000000000000000	0.00000000000000000000	0.00000000000000000000	883.00000000000000000000	597.00000000000000000000	4.00000000000000000000	4.00000000000000000000	4.00000000000000000000	4.00000000000000000000	4.00000000000000000000	0.00000000000000000000	4.00000000000000000000	4.00000000000000000000	0.00000000000000000000	4.00000000000000000000	4.00000000000000000000	4.00000000000000000000	4.00000000000000000000	4.00000000000000000000	4.00000000000000000000	4.00000000000000000000
94.00000000000000000000	0.00000000000000000000	4184.61523437500000000000	4183.07666015625000000000	4164.61523437500000000000	4168.71777343750000000000	4185.64111328125000000000	4168.71777343750000000000	4177.43603515625000000000	4173.33300781250000000000	4169.74365234375000000000	4182.56396484375000000000	4190.76904296875000000000	4178.46142578125000000000	4172.82031250000000000000	4173.84619140625000000000	3402.00000000000000000000	10248.00000000000000000000	10224.00000000000000000000	0.00000000000000000000	0.00000000000000000000	0.00000000000000000000	883.00000000000000000000	604.00000000000000000000	4.00000000000000000000	4.00000000000000000000	4.00000000000000000000	4.00000000000000000000	4.00000000000000000000	0.00000000000000000000	4.00000000000000000000	4.00000000000000000000	0.00000000000000000000	4.00000000000000000000	4.00000000000000000000	4.00000000000000000000	4.00000000000000000000	4.00000000000000000000	4.00000000000000000000	4.00000000000000000000
95.00000000000000000000	0.00000000000000000000	4177.43603515625000000000	4190.25634765625000000000	4156.92285156250000000000	4177.43603515625000000000	4190.25634765625000000000	4161.53857421875000000000	4167.69238281250000000000	4177.43603515625000000000	4169.23046875000000000000	4184.10253906250000000000	4192.30761718750000000000	4174.87158203125000000000	4176.92285156250000000000	4166.15380859375000000000	1098.00000000000000000000	10246.00000000000000000000	10225.00000000000000000000	0.00000000000000000000	0.00000000000000000000	0.00000000000000000000	883.00000000000000000000	611.00000000000000000000	4.00000000000000000000	4.00000000000000000000	4.00000000000000000000	4.00000000000000000000	4.00000000000000000000	0.00000000000000000000	4.00000000000000000000	4.00000000000000000000	0.00000000000000000000	4.00000000000000000000	4.00000000000000000000	4.00000000000000000000	4.00000000000000000000	4.00000000000000000000	4.00000000000000000000	4.00000000000000000000
96.00000000000000000000	0.00000000000000000000	4183.07666015625000000000	4183.58984375000000000000	4166.15380859375000000000	4174.87158203125000000000	4182.56396484375000000000	4172.82031250000000000000	4174.35888671875000000000	4167.17919921875000000000	4169.74365234375000000000	4170.25634765625000000000	4185.12792968750000000000	4178.97412109375000000000	4169.74365234375000000000	4164.61523437500000000000	3239.00000000000000000000	10246.00000000000000000000	10225.00000000000000000000	0.00000000000000000000	0.00000000000000000000	0.00000000000000000000	883.00000000000000000000	619.00000000000000000000	4.00000000000000000000	4.00000000000000000000	4.00000000000000000000	4.00000000000000000000	4.00000000000000000000	0.00000000000000000000	4.00000000000000000000	4.00000000000000000000	0.00000000000000000000	4.00000000000000000000	4.00000000000000000000	4.00000000000000000000	4.00000000000000000000	4.00000000000000000000	4.00000000000000000000	4.00000000000000000000
97.00000000000000000000	0.00000000000000000000	4181.02539062500000000000	4175.38427734375000000000	4164.10253906250000000000	4171.28173828125000000000	4181.53857421875000000000	4167.69238281250000000000	4171.28173828125000000000	4165.12792968750000000000	4168.20507812500000000000	4169.23046875000000000000	4185.12792968750000000000	4174.87158203125000000000	4167.17919921875000000000	4163.58984375000000000000	1529.00000000000000000000	10247.00000000000000000000	10223.00000000000000000000	0.00000000000000000000	0.00000000000000000000	0.00000000000000000000	883.00000000000000000000	626.00000000000000000000	4.00000000000000000000	4.00000000000000000000	4.00000000000000000000	4.00000000000000000000	4.00000000000000000000	0.00000000000000000000	4.00000000000000000000	4.00000000000000000000	0.00000000000000000000	4.00000000000000000000	4.00000000000000000000	4.00000000000000000000	4.00000000000000000000	4.00000000000000000000	4.00000000000000000000	4.00000000000000000000
98.00000000000000000000	0.00000000000000000000	4183.07666015625000000000	4175.89746093750000000000	4163.07666015625000000000	4170.76904296875000000000	4182.05126953125000000000	4165.64111328125000000000	4172.82031250000000000000	4168.20507812500000000000	4168.71777343750000000000	4174.35888671875000000000	4188.71777343750000000000	4175.38427734375000000000	4166.15380859375000000000	4162.05126953125000000000	3402.00000000000000000000	10247.00000000000000000000	10223.00000000000000000000	0.00000000000000000000	0.00000000000000000000	0.00000000000000000000	883.00000000000000000000	633.00000000000000000000	4.00000000000000000000	4.00000000000000000000	4.00000000000000000000	4.00000000000000000000	4.00000000000000000000	0.00000000000000000000	4.00000000000000000000	4.00000000000000000000	0.00000000000000000000	4.00000000000000000000	4.00000000000000000000	4.00000000000000000000	4.00000000000000000000	4.00000000000000000000	4.00000000000000000000	4.00000000000000000000
99.00000000000000000000	0.00000000000000000000	4185.64111328125000000000	4176.92285156250000000000	4166.66650390625000000000	4170.25634765625000000000	4175.38427734375000000000	4170.25634765625000000000	4176.41015625000000000000	4168.20507812500000000000	4168.71777343750000000000	4171.79492187500000000000	4184.10253906250000000000	4177.43603515625000000000	4164.10253906250000000000	4156.92285156250000000000	1098.00000000000000000000	10247.00000000000000000000	10224.00000000000000000000	0.00000000000000000000	0.00000000000000000000	0.00000000000000000000	883.00000000000000000000	641.00000000000000000000	4.00000000000000000000	4.00000000000000000000	4.00000000000000000000	4.00000000000000000000	4.00000000000000000000	0.00000000000000000000	4.00000000000000000000	4.00000000000000000000	0.00000000000000000000	4.00000000000000000000	4.00000000000000000000	4.00000000000000000000	4.00000000000000000000	4.00000000000000000000	4.00000000000000000000	4.00000000000000000000
100.00000000000000000000	0.00000000000000000000	4175.38427734375000000000	4173.33300781250000000000	4156.92285156250000000000	4167.69238281250000000000	4175.89746093750000000000	4164.10253906250000000000	4167.69238281250000000000	4170.25634765625000000000	4168.20507812500000000000	4171.28173828125000000000	4181.02539062500000000000	4170.76904296875000000000	4166.66650390625000000000	4153.33300781250000000000	3239.00000000000000000000	10247.00000000000000000000	10224.00000000000000000000	0.00000000000000000000	0.00000000000000000000	0.00000000000000000000	883.00000000000000000000	648.00000000000000000000	4.00000000000000000000	4.00000000000000000000	4.00000000000000000000	4.00000000000000000000	4.00000000000000000000	0.00000000000000000000	4.00000000000000000000	4.00000000000000000000	0.00000000000000000000	4.00000000000000000000	4.00000000000000000000	4.00000000000000000000	4.00000000000000000000	4.00000000000000000000	4.00000000000000000000	4.00000000000000000000
101.00000000000000000000	0.00000000000000000000	4180.51269531250000000000	4161.53857421875000000000	4158.46142578125000000000	4155.38427734375000000000	4173.33300781250000000000	4169.74365234375000000000	4172.30761718750000000000	4161.53857421875000000000	4170.25634765625000000000	4157.94873046875000000000	4170.25634765625000000000	4172.82031250000000000000	4154.35888671875000000000	4153.84619140625000000000	1529.00000000000000000000	10249.00000000000000000000	10224.00000000000000000000	0.00000000000000000000	0.00000000000000000000	0.00000000000000000000	883.00000000000000000000	656.00000000000000000000	4.00000000000000000000	4.00000000000000000000	4.00000000000000000000	4.00000000000000000000	4.00000000000000000000	0.00000000000000000000	4.00000000000000000000	4.00000000000000000000	0.00000000000000000000	4.00000000000000000000	4.00000000000000000000	4.00000000000000000000	4.00000000000000000000	4.00000000000000000000	4.00000000000000000000	4.00000000000000000000
102.00000000000000000000	0.00000000000000000000	4173.84619140625000000000	4162.05126953125000000000	4151.79492187500000000000	4156.41015625000000000000	4177.43603515625000000000	4163.58984375000000000000	4167.17919921875000000000	4165.12792968750000000000	4170.25634765625000000000	4157.43603515625000000000	4171.79492187500000000000	4172.30761718750000000000	4150.76904296875000000000	4149.74365234375000000000	3402.00000000000000000000	10249.00000000000000000000	10224.00000000000000000000	0.00000000000000000000	0.00000000000000000000	0.00000000000000000000	883.00000000000000000000	663.00000000000000000000	4.00000000000000000000	4.00000000000000000000	4.00000000000000000000	4.00000000000000000000	4.00000000000000000000	0.00000000000000000000	4.00000000000000000000	4.00000000000000000000	0.00000000000000000000	4.00000000000000000000	4.00000000000000000000	4.00000000000000000000	4.00000000000000000000	4.00000000000000000000	4.00000000000000000000	4.00000000000000000000
103.00000000000000000000	0.00000000000000000000	4171.28173828125000000000	4168.71777343750000000000	4151.79492187500000000000	4161.53857421875000000000	4180.00000000000000000000	4165.64111328125000000000	4169.74365234375000000000	4172.82031250000000000000	4167.69238281250000000000	4167.69238281250000000000	4177.94873046875000000000	4171.28173828125000000000	4156.92285156250000000000	4148.71777343750000000000	1098.00000000000000000000	10249.00000000000000000000	10225.00000000000000000000	0.00000000000000000000	0.00000000000000000000	0.00000000000000000000	883.00000000000000000000	670.00000000000000000000	4.00000000000000000000	4.00000000000000000000	4.00000000000000000000	4.00000000000000000000	4.00000000000000000000	0.00000000000000000000	4.00000000000000000000	4.00000000000000000000	0.00000000000000000000	4.00000000000000000000	4.00000000000000000000	4.00000000000000000000	4.00000000000000000000	4.00000000000000000000	4.00000000000000000000	4.00000000000000000000
104.00000000000000000000	0.00000000000000000000	4184.10253906250000000000	4175.38427734375000000000	4164.10253906250000000000	4165.12792968750000000000	4178.97412109375000000000	4174.35888671875000000000	4178.97412109375000000000	4173.84619140625000000000	4171.28173828125000000000	4176.92285156250000000000	4184.10253906250000000000	4174.87158203125000000000	4165.12792968750000000000	4150.76904296875000000000	3239.00000000000000000000	10249.00000000000000000000	10225.00000000000000000000	0.00000000000000000000	0.00000000000000000000	0.00000000000000000000	883.00000000000000000000	678.00000000000000000000	4.00000000000000000000	4.00000000000000000000	4.00000000000000000000	4.00000000000000000000	4.00000000000000000000	0.00000000000000000000	4.00000000000000000000	4.00000000000000000000	0.00000000000000000000	4.00000000000000000000	4.00000000000000000000	4.00000000000000000000	4.00000000000000000000	4.00000000000000000000	4.00000000000000000000	4.00000000000000000000
105.00000000000000000000	0.00000000000000000000	4180.51269531250000000000	4182.05126953125000000000	4158.97412109375000000000	4173.84619140625000000000	4187.69238281250000000000	4163.58984375000000000000	4170.76904296875000000000	4183.07666015625000000000	4173.33300781250000000000	4190.76904296875000000000	4197.94873046875000000000	4176.92285156250000000000	4176.92285156250000000000	4151.28173828125000000000	1529.00000000000000000000	10249.00000000000000000000	10227.00000000000000000000	0.00000000000000000000	0.00000000000000000000	0.00000000000000000000	883.00000000000000000000	685.00000000000000000000	4.00000000000000000000	4.00000000000000000000	4.00000000000000000000	4.00000000000000000000	4.00000000000000000000	0.00000000000000000000	4.00000000000000000000	4.00000000000000000000	0.00000000000000000000	4.00000000000000000000	4.00000000000000000000	4.00000000000000000000	4.00000000000000000000	4.00000000000000000000	4.00000000000000000000	4.00000000000000000000
106.00000000000000000000	0.00000000000000000000	4186.15380859375000000000	4178.97412109375000000000	4163.58984375000000000000	4169.74365234375000000000	4185.12792968750000000000	4166.15380859375000000000	4175.38427734375000000000	4179.48730468750000000000	4170.25634765625000000000	4181.53857421875000000000	4193.84619140625000000000	4180.00000000000000000000	4173.33300781250000000000	4153.84619140625000000000	3402.00000000000000000000	10249.00000000000000000000	10227.00000000000000000000	0.00000000000000000000	0.00000000000000000000	0.00000000000000000000	883.00000000000000000000	693.00000000000000000000	4.00000000000000000000	4.00000000000000000000	4.00000000000000000000	4.00000000000000000000	4.00000000000000000000	0.00000000000000000000	4.00000000000000000000	4.00000000000000000000	0.00000000000000000000	4.00000000000000000000	4.00000000000000000000	4.00000000000000000000	4.00000000000000000000	4.00000000000000000000	4.00000000000000000000	4.00000000000000000000
107.00000000000000000000	0.00000000000000000000	4187.69238281250000000000	4186.15380859375000000000	4165.64111328125000000000	4173.84619140625000000000	4187.69238281250000000000	4165.12792968750000000000	4174.87158203125000000000	4179.48730468750000000000	4168.20507812500000000000	4181.53857421875000000000	4194.35888671875000000000	4179.48730468750000000000	4177.43603515625000000000	4153.84619140625000000000	1098.00000000000000000000	10248.00000000000000000000	10226.00000000000000000000	0.00000000000000000000	0.00000000000000000000	0.00000000000000000000	883.00000000000000000000	701.00000000000000000000	4.00000000000000000000	4.00000000000000000000	4.00000000000000000000	4.00000000000000000000	4.00000000000000000000	0.00000000000000000000	4.00000000000000000000	4.00000000000000000000	0.00000000000000000000	4.00000000000000000000	4.00000000000000000000	4.00000000000000000000	4.00000000000000000000	4.00000000000000000000	4.00000000000000000000	4.00000000000000000000
108.00000000000000000000	0.00000000000000000000	4183.07666015625000000000	4187.17919921875000000000	4164.10253906250000000000	4181.02539062500000000000	4189.74365234375000000000	4165.12792968750000000000	4169.74365234375000000000	4181.53857421875000000000	4169.74365234375000000000	4193.33300781250000000000	4198.46142578125000000000	4181.53857421875000000000	4181.02539062500000000000	4157.43603515625000000000	3239.00000000000000000000	10248.00000000000000000000	10226.00000000000000000000	0.00000000000000000000	0.00000000000000000000	0.00000000000000000000	883.00000000000000000000	709.00000000000000000000	4.00000000000000000000	4.00000000000000000000	4.00000000000000000000	4.00000000000000000000	4.00000000000000000000	0.00000000000000000000	4.00000000000000000000	4.00000000000000000000	0.00000000000000000000	4.00000000000000000000	4.00000000000000000000	4.00000000000000000000	4.00000000000000000000	4.00000000000000000000	4.00000000000000000000	4.00000000000000000000
109.00000000000000000000	0.00000000000000000000	4184.10253906250000000000	4176.92285156250000000000	4169.23046875000000000000	4174.35888671875000000000	4184.10253906250000000000	4169.23046875000000000000	4174.35888671875000000000	4172.30761718750000000000	4170.76904296875000000000	4183.58984375000000000000	4187.69238281250000000000	4184.10253906250000000000	4170.76904296875000000000	4158.97412109375000000000	1529.00000000000000000000	10249.00000000000000000000	10227.00000000000000000000	0.00000000000000000000	0.00000000000000000000	0.00000000000000000000	883.00000000000000000000	718.00000000000000000000	4.00000000000000000000	4.00000000000000000000	4.00000000000000000000	4.00000000000000000000	4.00000000000000000000	0.00000000000000000000	4.00000000000000000000	4.00000000000000000000	0.00000000000000000000	4.00000000000000000000	4.00000000000000000000	4.00000000000000000000	4.00000000000000000000	4.00000000000000000000	4.00000000000000000000	4.00000000000000000000
110.00000000000000000000	0.00000000000000000000	4176.92285156250000000000	4180.51269531250000000000	4161.53857421875000000000	4171.79492187500000000000	4186.66650390625000000000	4161.02539062500000000000	4169.74365234375000000000	4170.25634765625000000000	4170.25634765625000000000	4171.28173828125000000000	4185.64111328125000000000	4178.97412109375000000000	4170.76904296875000000000	4151.28173828125000000000	3402.00000000000000000000	10249.00000000000000000000	10227.00000000000000000000	0.00000000000000000000	0.00000000000000000000	0.00000000000000000000	883.00000000000000000000	726.00000000000000000000	4.00000000000000000000	4.00000000000000000000	4.00000000000000000000	4.00000000000000000000	4.00000000000000000000	0.00000000000000000000	4.00000000000000000000	4.00000000000000000000	0.00000000000000000000	4.00000000000000000000	4.00000000000000000000	4.00000000000000000000	4.00000000000000000000	4.00000000000000000000	4.00000000000000000000	4.00000000000000000000
111.00000000000000000000	0.00000000000000000000	4180.51269531250000000000	4179.48730468750000000000	4162.05126953125000000000	4168.71777343750000000000	4175.89746093750000000000	4170.76904296875000000000	4176.41015625000000000000	4164.10253906250000000000	4171.79492187500000000000	4164.10253906250000000000	4183.07666015625000000000	4176.41015625000000000000	4165.12792968750000000000	4149.74365234375000000000	1098.00000000000000000000	10249.00000000000000000000	10226.00000000000000000000	0.00000000000000000000	0.00000000000000000000	0.00000000000000000000	883.00000000000000000000	735.00000000000000000000	4.00000000000000000000	4.00000000000000000000	4.00000000000000000000	4.00000000000000000000	4.00000000000000000000	0.00000000000000000000	4.00000000000000000000	4.00000000000000000000	0.00000000000000000000	4.00000000000000000000	4.00000000000000000000	4.00000000000000000000	4.00000000000000000000	4.00000000000000000000	4.00000000000000000000	4.00000000000000000000
112.00000000000000000000	0.00000000000000000000	4178.46142578125000000000	4178.46142578125000000000	4155.89746093750000000000	4169.74365234375000000000	4173.84619140625000000000	4170.76904296875000000000	4174.87158203125000000000	4162.05126953125000000000	4170.76904296875000000000	4164.61523437500000000000	4179.48730468750000000000	4172.82031250000000000000	4163.58984375000000000000	4150.76904296875000000000	3239.00000000000000000000	10249.00000000000000000000	10226.00000000000000000000	0.00000000000000000000	0.00000000000000000000	0.00000000000000000000	883.00000000000000000000	743.00000000000000000000	4.00000000000000000000	4.00000000000000000000	4.00000000000000000000	4.00000000000000000000	4.00000000000000000000	0.00000000000000000000	4.00000000000000000000	4.00000000000000000000	0.00000000000000000000	4.00000000000000000000	4.00000000000000000000	4.00000000000000000000	4.00000000000000000000	4.00000000000000000000	4.00000000000000000000	4.00000000000000000000
113.00000000000000000000	0.00000000000000000000	4175.89746093750000000000	4181.02539062500000000000	4153.84619140625000000000	4170.25634765625000000000	4182.05126953125000000000	4165.64111328125000000000	4169.23046875000000000000	4165.64111328125000000000	4168.20507812500000000000	4165.12792968750000000000	4178.46142578125000000000	4172.30761718750000000000	4165.64111328125000000000	4150.25634765625000000000	1529.00000000000000000000	10249.00000000000000000000	10226.00000000000000000000	0.00000000000000000000	0.00000000000000000000	0.00000000000000000000	883.00000000000000000000	751.00000000000000000000	4.00000000000000000000	4.00000000000000000000	4.00000000000000000000	4.00000000000000000000	4.00000000000000000000	0.00000000000000000000	4.00000000000000000000	4.00000000000000000000	0.00000000000000000000	4.00000000000000000000	4.00000000000000000000	4.00000000000000000000	4.00000000000000000000	4.00000000000000000000	4.00000000000000000000	4.00000000000000000000
114.00000000000000000000	0.00000000000000000000	4184.10253906250000000000	4177.43603515625000000000	4167.17919921875000000000	4165.12792968750000000000	4177.94873046875000000000	4170.25634765625000000000	4174.35888671875000000000	4163.58984375000000000000	4168.71777343750000000000	4164.61523437500000000000	4176.41015625000000000000	4173.84619140625000000000	4157.43603515625000000000	4151.28173828125000000000	3402.00000000000000000000	10249.00000000000000000000	10226.00000000000000000000	0.00000000000000000000	0.00000000000000000000	0.00000000000000000000	883.00000000000000000000	760.00000000000000000000	4.00000000000000000000	4.00000000000000000000	4.00000000000000000000	4.00000000000000000000	4.00000000000000000000	0.00000000000000000000	4.00000000000000000000	4.00000000000000000000	0.00000000000000000000	4.00000000000000000000	4.00000000000000000000	4.00000000000000000000	4.00000000000000000000	4.00000000000000000000	4.00000000000000000000	4.00000000000000000000
115.00000000000000000000	0.00000000000000000000	4178.46142578125000000000	4180.00000000000000000000	4159.48730468750000000000	4167.69238281250000000000	4183.07666015625000000000	4161.02539062500000000000	4167.17919921875000000000	4169.74365234375000000000	4168.71777343750000000000	4172.30761718750000000000	4183.07666015625000000000	4171.28173828125000000000	4162.05126953125000000000	4152.82031250000000000000	1098.00000000000000000000	10250.00000000000000000000	10227.00000000000000000000	0.00000000000000000000	0.00000000000000000000	0.00000000000000000000	883.00000000000000000000	768.00000000000000000000	4.00000000000000000000	4.00000000000000000000	4.00000000000000000000	4.00000000000000000000	4.00000000000000000000	0.00000000000000000000	4.00000000000000000000	4.00000000000000000000	0.00000000000000000000	4.00000000000000000000	4.00000000000000000000	4.00000000000000000000	4.00000000000000000000	4.00000000000000000000	4.00000000000000000000	4.00000000000000000000
116.00000000000000000000	0.00000000000000000000	4184.10253906250000000000	4180.00000000000000000000	4159.48730468750000000000	4166.15380859375000000000	4182.05126953125000000000	4169.74365234375000000000	4173.33300781250000000000	4172.30761718750000000000	4167.17919921875000000000	4167.69238281250000000000	4183.58984375000000000000	4175.89746093750000000000	4168.71777343750000000000	4157.43603515625000000000	3239.00000000000000000000	10250.00000000000000000000	10227.00000000000000000000	0.00000000000000000000	0.00000000000000000000	0.00000000000000000000	883.00000000000000000000	776.00000000000000000000	4.00000000000000000000	4.00000000000000000000	4.00000000000000000000	4.00000000000000000000	4.00000000000000000000	0.00000000000000000000	4.00000000000000000000	4.00000000000000000000	0.00000000000000000000	4.00000000000000000000	4.00000000000000000000	4.00000000000000000000	4.00000000000000000000	4.00000000000000000000	4.00000000000000000000	4.00000000000000000000
117.00000000000000000000	0.00000000000000000000	4185.12792968750000000000	4184.10253906250000000000	4163.07666015625000000000	4166.15380859375000000000	4182.05126953125000000000	4171.28173828125000000000	4173.84619140625000000000	4175.38427734375000000000	4168.20507812500000000000	4174.35888671875000000000	4188.20507812500000000000	4178.46142578125000000000	4173.84619140625000000000	4154.87158203125000000000	1529.00000000000000000000	10250.00000000000000000000	10227.00000000000000000000	0.00000000000000000000	0.00000000000000000000	0.00000000000000000000	883.00000000000000000000	784.00000000000000000000	4.00000000000000000000	4.00000000000000000000	4.00000000000000000000	4.00000000000000000000	4.00000000000000000000	0.00000000000000000000	4.00000000000000000000	4.00000000000000000000	0.00000000000000000000	4.00000000000000000000	4.00000000000000000000	4.00000000000000000000	4.00000000000000000000	4.00000000000000000000	4.00000000000000000000	4.00000000000000000000
118.00000000000000000000	0.00000000000000000000	4178.46142578125000000000	4188.71777343750000000000	4160.51269531250000000000	4168.20507812500000000000	4184.10253906250000000000	4162.05126953125000000000	4168.20507812500000000000	4175.38427734375000000000	4170.25634765625000000000	4188.71777343750000000000	4193.84619140625000000000	4176.92285156250000000000	4176.92285156250000000000	4152.30761718750000000000	3402.00000000000000000000	10250.00000000000000000000	10227.00000000000000000000	0.00000000000000000000	0.00000000000000000000	0.00000000000000000000	883.00000000000000000000	791.00000000000000000000	4.00000000000000000000	4.00000000000000000000	4.00000000000000000000	4.00000000000000000000	4.00000000000000000000	0.00000000000000000000	4.00000000000000000000	4.00000000000000000000	0.00000000000000000000	4.00000000000000000000	4.00000000000000000000	4.00000000000000000000	4.00000000000000000000	4.00000000000000000000	4.00000000000000000000	4.00000000000000000000
119.00000000000000000000	0.00000000000000000000	4186.15380859375000000000	4183.58984375000000000000	4166.66650390625000000000	4159.48730468750000000000	4167.69238281250000000000	4171.28173828125000000000	4176.92285156250000000000	4164.10253906250000000000	4170.25634765625000000000	4180.51269531250000000000	4188.71777343750000000000	4180.51269531250000000000	4171.28173828125000000000	4155.89746093750000000000	1098.00000000000000000000	10250.00000000000000000000	10227.00000000000000000000	0.00000000000000000000	0.00000000000000000000	0.00000000000000000000	883.00000000000000000000	798.00000000000000000000	4.00000000000000000000	4.00000000000000000000	4.00000000000000000000	4.00000000000000000000	4.00000000000000000000	0.00000000000000000000	4.00000000000000000000	4.00000000000000000000	0.00000000000000000000	4.00000000000000000000	4.00000000000000000000	4.00000000000000000000	4.00000000000000000000	4.00000000000000000000	4.00000000000000000000	4.00000000000000000000
120.00000000000000000000	0.00000000000000000000	4177.94873046875000000000	4185.12792968750000000000	4158.46142578125000000000	4160.00000000000000000000	4163.58984375000000000000	4166.15380859375000000000	4170.76904296875000000000	4166.66650390625000000000	4169.74365234375000000000	4181.53857421875000000000	4192.82031250000000000000	4176.92285156250000000000	4175.38427734375000000000	4154.87158203125000000000	3239.00000000000000000000	10250.00000000000000000000	10227.00000000000000000000	0.00000000000000000000	0.00000000000000000000	0.00000000000000000000	883.00000000000000000000	806.00000000000000000000	4.00000000000000000000	4.00000000000000000000	4.00000000000000000000	4.00000000000000000000	4.00000000000000000000	0.00000000000000000000	4.00000000000000000000	4.00000000000000000000	0.00000000000000000000	4.00000000000000000000	4.00000000000000000000	4.00000000000000000000	4.00000000000000000000	4.00000000000000000000	4.00000000000000000000	4.00000000000000000000
121.00000000000000000000	0.00000000000000000000	4180.00000000000000000000	4181.53857421875000000000	4161.53857421875000000000	4160.51269531250000000000	4168.71777343750000000000	4166.66650390625000000000	4171.28173828125000000000	4164.10253906250000000000	4171.28173828125000000000	4176.41015625000000000000	4186.15380859375000000000	4174.87158203125000000000	4169.74365234375000000000	4157.94873046875000000000	1529.00000000000000000000	10249.00000000000000000000	10227.00000000000000000000	0.00000000000000000000	0.00000000000000000000	0.00000000000000000000	883.00000000000000000000	813.00000000000000000000	4.00000000000000000000	4.00000000000000000000	4.00000000000000000000	4.00000000000000000000	4.00000000000000000000	0.00000000000000000000	4.00000000000000000000	4.00000000000000000000	0.00000000000000000000	4.00000000000000000000	4.00000000000000000000	4.00000000000000000000	4.00000000000000000000	4.00000000000000000000	4.00000000000000000000	4.00000000000000000000
122.00000000000000000000	0.00000000000000000000	4185.64111328125000000000	4175.89746093750000000000	4166.66650390625000000000	4154.87158203125000000000	4168.20507812500000000000	4165.12792968750000000000	4170.25634765625000000000	4156.41015625000000000000	4169.23046875000000000000	4164.10253906250000000000	4180.00000000000000000000	4174.87158203125000000000	4162.05126953125000000000	4158.97412109375000000000	3402.00000000000000000000	10249.00000000000000000000	10227.00000000000000000000	0.00000000000000000000	0.00000000000000000000	0.00000000000000000000	883.00000000000000000000	820.00000000000000000000	4.00000000000000000000	4.00000000000000000000	4.00000000000000000000	4.00000000000000000000	4.00000000000000000000	0.00000000000000000000	4.00000000000000000000	4.00000000000000000000	0.00000000000000000000	4.00000000000000000000	4.00000000000000000000	4.00000000000000000000	4.00000000000000000000	4.00000000000000000000	4.00000000000000000000	4.00000000000000000000
123.00000000000000000000	0.00000000000000000000	4174.35888671875000000000	4177.43603515625000000000	4162.05126953125000000000	4154.35888671875000000000	4166.15380859375000000000	4161.53857421875000000000	4166.66650390625000000000	4161.02539062500000000000	4167.17919921875000000000	4165.64111328125000000000	4188.20507812500000000000	4174.35888671875000000000	4166.15380859375000000000	4156.41015625000000000000	1098.00000000000000000000	10248.00000000000000000000	10226.00000000000000000000	0.00000000000000000000	0.00000000000000000000	0.00000000000000000000	883.00000000000000000000	829.00000000000000000000	4.00000000000000000000	4.00000000000000000000	4.00000000000000000000	4.00000000000000000000	4.00000000000000000000	0.00000000000000000000	4.00000000000000000000	4.00000000000000000000	0.00000000000000000000	4.00000000000000000000	4.00000000000000000000	4.00000000000000000000	4.00000000000000000000	4.00000000000000000000	4.00000000000000000000	4.00000000000000000000
124.00000000000000000000	0.00000000000000000000	4178.97412109375000000000	4178.97412109375000000000	4168.20507812500000000000	4156.41015625000000000000	4164.61523437500000000000	4171.79492187500000000000	4176.41015625000000000000	4160.00000000000000000000	4170.25634765625000000000	4164.61523437500000000000	4185.12792968750000000000	4176.92285156250000000000	4162.56396484375000000000	4156.92285156250000000000	3239.00000000000000000000	10248.00000000000000000000	10226.00000000000000000000	0.00000000000000000000	0.00000000000000000000	0.00000000000000000000	883.00000000000000000000	836.00000000000000000000	4.00000000000000000000	4.00000000000000000000	4.00000000000000000000	4.00000000000000000000	4.00000000000000000000	0.00000000000000000000	4.00000000000000000000	4.00000000000000000000	0.00000000000000000000	4.00000000000000000000	4.00000000000000000000	4.00000000000000000000	4.00000000000000000000	4.00000000000000000000	4.00000000000000000000	4.00000000000000000000
125.00000000000000000000	0.00000000000000000000	4178.46142578125000000000	4188.71777343750000000000	4163.07666015625000000000	4162.05126953125000000000	4176.41015625000000000000	4165.12792968750000000000	4168.71777343750000000000	4161.53857421875000000000	4171.28173828125000000000	4169.74365234375000000000	4183.58984375000000000000	4172.30761718750000000000	4165.12792968750000000000	4151.79492187500000000000	1529.00000000000000000000	10247.00000000000000000000	10227.00000000000000000000	0.00000000000000000000	0.00000000000000000000	0.00000000000000000000	883.00000000000000000000	845.00000000000000000000	4.00000000000000000000	4.00000000000000000000	4.00000000000000000000	4.00000000000000000000	4.00000000000000000000	0.00000000000000000000	4.00000000000000000000	4.00000000000000000000	0.00000000000000000000	4.00000000000000000000	4.00000000000000000000	4.00000000000000000000	4.00000000000000000000	4.00000000000000000000	4.00000000000000000000	4.00000000000000000000
126.00000000000000000000	0.00000000000000000000	4177.43603515625000000000	4187.17919921875000000000	4165.64111328125000000000	4154.87158203125000000000	4174.35888671875000000000	4169.23046875000000000000	4172.30761718750000000000	4162.05126953125000000000	4168.20507812500000000000	4168.71777343750000000000	4179.48730468750000000000	4168.71777343750000000000	4162.56396484375000000000	4147.69238281250000000000	3402.00000000000000000000	10247.00000000000000000000	10227.00000000000000000000	0.00000000000000000000	0.00000000000000000000	0.00000000000000000000	883.00000000000000000000	852.00000000000000000000	4.00000000000000000000	4.00000000000000000000	4.00000000000000000000	4.00000000000000000000	4.00000000000000000000	0.00000000000000000000	4.00000000000000000000	4.00000000000000000000	0.00000000000000000000	4.00000000000000000000	4.00000000000000000000	4.00000000000000000000	4.00000000000000000000	4.00000000000000000000	4.00000000000000000000	4.00000000000000000000
127.00000000000000000000	0.00000000000000000000	4177.43603515625000000000	4183.07666015625000000000	4169.23046875000000000000	4149.74365234375000000000	4167.69238281250000000000	4172.30761718750000000000	4177.94873046875000000000	4163.07666015625000000000	4167.69238281250000000000	4165.12792968750000000000	4179.48730468750000000000	4169.74365234375000000000	4162.05126953125000000000	4149.23046875000000000000	50.00000000000000000000	10248.00000000000000000000	10227.00000000000000000000	0.00000000000000000000	0.00000000000000000000	0.00000000000000000000	883.00000000000000000000	861.00000000000000000000	4.00000000000000000000	4.00000000000000000000	4.00000000000000000000	4.00000000000000000000	4.00000000000000000000	0.00000000000000000000	4.00000000000000000000	4.00000000000000000000	0.00000000000000000000	4.00000000000000000000	4.00000000000000000000	4.00000000000000000000	4.00000000000000000000	4.00000000000000000000	4.00000000000000000000	4.00000000000000000000
0.00000000000000000000	0.00000000000000000000	4174.87158203125000000000	4191.79492187500000000000	4164.61523437500000000000	4160.51269531250000000000	4174.35888671875000000000	4162.56396484375000000000	4167.69238281250000000000	4168.71777343750000000000	4168.71777343750000000000	4175.89746093750000000000	4192.30761718750000000000	4171.79492187500000000000	4173.33300781250000000000	4152.82031250000000000000	1926.00000000000000000000	10248.00000000000000000000	10227.00000000000000000000	0.00000000000000000000	0.00000000000000000000	0.00000000000000000000	883.00000000000000000000	869.00000000000000000000	4.00000000000000000000	4.00000000000000000000	4.00000000000000000000	4.00000000000000000000	4.00000000000000000000	0.00000000000000000000	4.00000000000000000000	4.00000000000000000000	0.00000000000000000000	4.00000000000000000000	4.00000000000000000000	4.00000000000000000000	4.00000000000000000000	4.00000000000000000000	4.00000000000000000000	4.00000000000000000000
1.00000000000000000000	0.00000000000000000000	4188.71777343750000000000	4192.30761718750000000000	4175.89746093750000000000	4161.02539062500000000000	4166.66650390625000000000	4170.76904296875000000000	4175.38427734375000000000	4163.58984375000000000000	4170.25634765625000000000	4176.92285156250000000000	4188.20507812500000000000	4175.89746093750000000000	4167.17919921875000000000	4155.38427734375000000000	3289.00000000000000000000	10247.00000000000000000000	10229.00000000000000000000	0.00000000000000000000	0.00000000000000000000	0.00000000000000000000	883.00000000000000000000	877.00000000000000000000	4.00000000000000000000	4.00000000000000000000	4.00000000000000000000	4.00000000000000000000	4.00000000000000000000	0.00000000000000000000	4.00000000000000000000	4.00000000000000000000	0.00000000000000000000	4.00000000000000000000	4.00000000000000000000	4.00000000000000000000	4.00000000000000000000	4.00000000000000000000	4.00000000000000000000	4.00000000000000000000
2.00000000000000000000	0.00000000000000000000	4185.12792968750000000000	4191.79492187500000000000	4170.76904296875000000000	4159.48730468750000000000	4164.10253906250000000000	4166.15380859375000000000	4174.35888671875000000000	4169.23046875000000000000	4171.79492187500000000000	4181.02539062500000000000	4187.69238281250000000000	4175.38427734375000000000	4167.69238281250000000000	4152.82031250000000000000	1723.00000000000000000000	10247.00000000000000000000	10229.00000000000000000000	0.00000000000000000000	0.00000000000000000000	0.00000000000000000000	883.00000000000000000000	885.00000000000000000000	4.00000000000000000000	4.00000000000000000000	4.00000000000000000000	4.00000000000000000000	4.00000000000000000000	0.00000000000000000000	4.00000000000000000000	4.00000000000000000000	0.00000000000000000000	4.00000000000000000000	4.00000000000000000000	4.00000000000000000000	4.00000000000000000000	4.00000000000000000000	4.00000000000000000000	4.00000000000000000000
3.00000000000000000000	0.00000000000000000000	4180.51269531250000000000	4192.30761718750000000000	4168.71777343750000000000	4160.00000000000000000000	4169.74365234375000000000	4166.15380859375000000000	4171.28173828125000000000	4174.87158203125000000000	4172.30761718750000000000	4185.64111328125000000000	4198.46142578125000000000	4180.00000000000000000000	4178.97412109375000000000	4154.87158203125000000000	3290.00000000000000000000	10247.00000000000000000000	10230.00000000000000000000	0.00000000000000000000	0.00000000000000000000	0.00000000000000000000	883.00000000000000000000	893.00000000000000000000	4.00000000000000000000	4.00000000000000000000	4.00000000000000000000	4.00000000000000000000	4.00000000000000000000	0.00000000000000000000	4.00000000000000000000	4.00000000000000000000	0.00000000000000000000	4.00000000000000000000	4.00000000000000000000	4.00000000000000000000	4.00000000000000000000	4.00000000000000000000	4.00000000000000000000	4.00000000000000000000
4.00000000000000000000	0.00000000000000000000	4181.53857421875000000000	4194.87158203125000000000	4176.92285156250000000000	4160.51269531250000000000	4174.35888671875000000000	4169.74365234375000000000	4173.33300781250000000000	4168.20507812500000000000	4169.74365234375000000000	4182.05126953125000000000	4200.00000000000000000000	4182.56396484375000000000	4181.53857421875000000000	4156.41015625000000000000	3539.00000000000000000000	10247.00000000000000000000	10230.00000000000000000000	0.00000000000000000000	0.00000000000000000000	0.00000000000000000000	883.00000000000000000000	900.00000000000000000000	4.00000000000000000000	4.00000000000000000000	4.00000000000000000000	4.00000000000000000000	4.00000000000000000000	0.00000000000000000000	4.00000000000000000000	4.00000000000000000000	0.00000000000000000000	4.00000000000000000000	4.00000000000000000000	4.00000000000000000000	4.00000000000000000000	4.00000000000000000000	4.00000000000000000000	4.00000000000000000000
5.00000000000000000000	0.00000000000000000000	4175.38427734375000000000	4202.05126953125000000000	4174.35888671875000000000	4165.64111328125000000000	4179.48730468750000000000	4162.56396484375000000000	4169.23046875000000000000	4170.25634765625000000000	4167.17919921875000000000	4186.66650390625000000000	4200.00000000000000000000	4179.48730468750000000000	4184.10253906250000000000	4153.33300781250000000000	0.00000000000000000000	10247.00000000000000000000	10228.00000000000000000000	0.00000000000000000000	0.00000000000000000000	0.00000000000000000000	883.00000000000000000000	907.00000000000000000000	4.00000000000000000000	4.00000000000000000000	4.00000000000000000000	4.00000000000000000000	4.00000000000000000000	0.00000000000000000000	4.00000000000000000000	4.00000000000000000000	0.00000000000000000000	4.00000000000000000000	4.00000000000000000000	4.00000000000000000000	4.00000000000000000000	4.00000000000000000000	4.00000000000000000000	4.00000000000000000000
6.00000000000000000000	0.00000000000000000000	4189.23046875000000000000	4198.97412109375000000000	4182.56396484375000000000	4163.58984375000000000000	4171.28173828125000000000	4171.79492187500000000000	4178.46142578125000000000	4171.28173828125000000000	4170.76904296875000000000	4187.69238281250000000000	4198.97412109375000000000	4182.56396484375000000000	4180.51269531250000000000	4152.82031250000000000000	517.00000000000000000000	10247.00000000000000000000	10228.00000000000000000000	0.00000000000000000000	0.00000000000000000000	0.00000000000000000000	883.00000000000000000000	915.00000000000000000000	4.00000000000000000000	4.00000000000000000000	4.00000000000000000000	4.00000000000000000000	4.00000000000000000000	0.00000000000000000000	4.00000000000000000000	4.00000000000000000000	0.00000000000000000000	4.00000000000000000000	4.00000000000000000000	4.00000000000000000000	4.00000000000000000000	4.00000000000000000000	4.00000000000000000000	4.00000000000000000000
7.00000000000000000000	0.00000000000000000000	4190.76904296875000000000	4202.05126953125000000000	4183.58984375000000000000	4168.71777343750000000000	4182.05126953125000000000	4167.17919921875000000000	4173.33300781250000000000	4176.92285156250000000000	4172.82031250000000000000	4190.76904296875000000000	4205.64111328125000000000	4181.53857421875000000000	4183.58984375000000000000	4152.82031250000000000000	3303.00000000000000000000	10248.00000000000000000000	10228.00000000000000000000	0.00000000000000000000	0.00000000000000000000	0.00000000000000000000	883.00000000000000000000	923.00000000000000000000	4.00000000000000000000	4.00000000000000000000	4.00000000000000000000	4.00000000000000000000	4.00000000000000000000	0.00000000000000000000	4.00000000000000000000	4.00000000000000000000	0.00000000000000000000	4.00000000000000000000	4.00000000000000000000	4.00000000000000000000	4.00000000000000000000	4.00000000000000000000	4.00000000000000000000	4.00000000000000000000
8.00000000000000000000	0.00000000000000000000	4185.12792968750000000000	4203.07666015625000000000	4183.58984375000000000000	4170.76904296875000000000	4194.35888671875000000000	4161.02539062500000000000	4170.76904296875000000000	4180.51269531250000000000	4170.76904296875000000000	4186.15380859375000000000	4203.58984375000000000000	4181.53857421875000000000	4181.53857421875000000000	4156.92285156250000000000	0.00000000000000000000	10248.00000000000000000000	10228.00000000000000000000	0.00000000000000000000	0.00000000000000000000	0.00000000000000000000	883.00000000000000000000	931.00000000000000000000	4.00000000000000000000	4.00000000000000000000	4.00000000000000000000	4.00000000000000000000	4.00000000000000000000	0.00000000000000000000	4.00000000000000000000	4.00000000000000000000	0.00000000000000000000	4.00000000000000000000	4.00000000000000000000	4.00000000000000000000	4.00000000000000000000	4.00000000000000000000	4.00000000000000000000	4.00000000000000000000
9.00000000000000000000	0.00000000000000000000	4186.66650390625000000000	4193.33300781250000000000	4187.17919921875000000000	4163.07666015625000000000	4183.58984375000000000000	4167.17919921875000000000	4174.87158203125000000000	4180.00000000000000000000	4169.74365234375000000000	4180.51269531250000000000	4194.87158203125000000000	4182.56396484375000000000	4172.82031250000000000000	4156.41015625000000000000	3540.00000000000000000000	10248.00000000000000000000	10228.00000000000000000000	0.00000000000000000000	0.00000000000000000000	0.00000000000000000000	883.00000000000000000000	939.00000000000000000000	4.00000000000000000000	4.00000000000000000000	4.00000000000000000000	4.00000000000000000000	4.00000000000000000000	0.00000000000000000000	4.00000000000000000000	4.00000000000000000000	0.00000000000000000000	4.00000000000000000000	4.00000000000000000000	4.00000000000000000000	4.00000000000000000000	4.00000000000000000000	4.00000000000000000000	4.00000000000000000000
10.00000000000000000000	0.00000000000000000000	4175.38427734375000000000	4191.28173828125000000000	4175.38427734375000000000	4158.46142578125000000000	4180.51269531250000000000	4163.07666015625000000000	4166.66650390625000000000	4186.15380859375000000000	4170.76904296875000000000	4191.79492187500000000000	4198.46142578125000000000	4175.38427734375000000000	4175.38427734375000000000	4148.71777343750000000000	3406.00000000000000000000	10248.00000000000000000000	10228.00000000000000000000	0.00000000000000000000	0.00000000000000000000	0.00000000000000000000	883.00000000000000000000	947.00000000000000000000	4.00000000000000000000	4.00000000000000000000	4.00000000000000000000	4.00000000000000000000	4.00000000000000000000	0.00000000000000000000	4.00000000000000000000	4.00000000000000000000	0.00000000000000000000	4.00000000000000000000	4.00000000000000000000	4.00000000000000000000	4.00000000000000000000	4.00000000000000000000	4.00000000000000000000	4.00000000000000000000
11.00000000000000000000	0.00000000000000000000	4181.53857421875000000000	4191.28173828125000000000	4180.00000000000000000000	4153.33300781250000000000	4180.00000000000000000000	4170.25634765625000000000	4173.84619140625000000000	4178.97412109375000000000	4170.76904296875000000000	4188.20507812500000000000	4197.43603515625000000000	4174.35888671875000000000	4172.82031250000000000000	4151.79492187500000000000	1112.00000000000000000000	10249.00000000000000000000	10227.00000000000000000000	0.00000000000000000000	0.00000000000000000000	0.00000000000000000000	883.00000000000000000000	955.00000000000000000000	4.00000000000000000000	4.00000000000000000000	4.00000000000000000000	4.00000000000000000000	4.00000000000000000000	0.00000000000000000000	4.00000000000000000000	4.00000000000000000000	0.00000000000000000000	4.00000000000000000000	4.00000000000000000000	4.00000000000000000000	4.00000000000000000000	4.00000000000000000000	4.00000000000000000000	4.00000000000000000000
12.00000000000000000000	0.00000000000000000000	4181.02539062500000000000	4195.89746093750000000000	4180.51269531250000000000	4157.94873046875000000000	4180.51269531250000000000	4167.69238281250000000000	4173.84619140625000000000	4177.94873046875000000000	4169.23046875000000000000	4187.69238281250000000000	4202.05126953125000000000	4173.84619140625000000000	4176.92285156250000000000	4152.82031250000000000000	3211.00000000000000000000	10249.00000000000000000000	10227.00000000000000000000	0.00000000000000000000	0.00000000000000000000	0.00000000000000000000	883.00000000000000000000	963.00000000000000000000	4.00000000000000000000	4.00000000000000000000	4.00000000000000000000	4.00000000000000000000	4.00000000000000000000	0.00000000000000000000	4.00000000000000000000	4.00000000000000000000	0.00000000000000000000	4.00000000000000000000	4.00000000000000000000	4.00000000000000000000	4.00000000000000000000	4.00000000000000000000	4.00000000000000000000	4.00000000000000000000
13.00000000000000000000	0.00000000000000000000	4176.41015625000000000000	4194.35888671875000000000	4178.46142578125000000000	4160.51269531250000000000	4178.46142578125000000000	4165.64111328125000000000	4170.76904296875000000000	4185.12792968750000000000	4169.74365234375000000000	4193.84619140625000000000	4206.15380859375000000000	4174.87158203125000000000	4183.07666015625000000000	4151.79492187500000000000	1536.00000000000000000000	10249.00000000000000000000	10227.00000000000000000000	0.00000000000000000000	0.00000000000000000000	0.00000000000000000000	883.00000000000000000000	972.00000000000000000000	4.00000000000000000000	4.00000000000000000000	4.00000000000000000000	4.00000000000000000000	4.00000000000000000000	0.00000000000000000000	4.00000000000000000000	4.00000000000000000000	0.00000000000000000000	4.00000000000000000000	4.00000000000000000000	4.00000000000000000000	4.00000000000000000000	4.00000000000000000000	4.00000000000000000000	4.00000000000000000000
14.00000000000000000000	0.00000000000000000000	4186.15380859375000000000	4188.71777343750000000000	4186.15380859375000000000	4154.87158203125000000000	4173.84619140625000000000	4171.28173828125000000000	4173.84619140625000000000	4182.56396484375000000000	4170.76904296875000000000	4185.12792968750000000000	4197.43603515625000000000	4177.43603515625000000000	4174.87158203125000000000	4154.35888671875000000000	3406.00000000000000000000	10249.00000000000000000000	10227.00000000000000000000	0.00000000000000000000	0.00000000000000000000	0.00000000000000000000	883.00000000000000000000	980.00000000000000000000	4.00000000000000000000	4.00000000000000000000	4.00000000000000000000	4.00000000000000000000	4.00000000000000000000	0.00000000000000000000	4.00000000000000000000	4.00000000000000000000	0.00000000000000000000	4.00000000000000000000	4.00000000000000000000	4.00000000000000000000	4.00000000000000000000	4.00000000000000000000	4.00000000000000000000	4.00000000000000000000
15.00000000000000000000	0.00000000000000000000	4179.48730468750000000000	4192.82031250000000000000	4178.97412109375000000000	4157.94873046875000000000	4178.46142578125000000000	4161.53857421875000000000	4166.15380859375000000000	4183.58984375000000000000	4168.71777343750000000000	4186.15380859375000000000	4198.97412109375000000000	4173.33300781250000000000	4175.38427734375000000000	4154.87158203125000000000	1112.00000000000000000000	10250.00000000000000000000	10227.00000000000000000000	0.00000000000000000000	0.00000000000000000000	0.00000000000000000000	883.00000000000000000000	988.00000000000000000000	4.00000000000000000000	4.00000000000000000000	4.00000000000000000000	4.00000000000000000000	4.00000000000000000000	0.00000000000000000000	4.00000000000000000000	4.00000000000000000000	0.00000000000000000000	4.00000000000000000000	4.00000000000000000000	4.00000000000000000000	4.00000000000000000000	4.00000000000000000000	4.00000000000000000000	4.00000000000000000000
16.00000000000000000000	0.00000000000000000000	4180.00000000000000000000	4189.23046875000000000000	4184.10253906250000000000	4156.41015625000000000000	4169.23046875000000000000	4168.71777343750000000000	4172.82031250000000000000	4180.00000000000000000000	4172.30761718750000000000	4186.66650390625000000000	4195.89746093750000000000	4174.87158203125000000000	4173.84619140625000000000	4155.89746093750000000000	0.00000000000000000000	10250.00000000000000000000	10227.00000000000000000000	0.00000000000000000000	0.00000000000000000000	0.00000000000000000000	883.00000000000000000000	996.00000000000000000000	4.00000000000000000000	4.00000000000000000000	4.00000000000000000000	4.00000000000000000000	4.00000000000000000000	0.00000000000000000000	4.00000000000000000000	4.00000000000000000000	0.00000000000000000000	4.00000000000000000000	4.00000000000000000000	4.00000000000000000000	4.00000000000000000000	4.00000000000000000000	4.00000000000000000000	4.00000000000000000000
17.00000000000000000000	0.00000000000000000000	4178.97412109375000000000	4188.71777343750000000000	4184.61523437500000000000	4155.89746093750000000000	4168.20507812500000000000	4168.71777343750000000000	4171.79492187500000000000	4179.48730468750000000000	4175.38427734375000000000	4182.05126953125000000000	4192.30761718750000000000	4174.87158203125000000000	4172.82031250000000000000	4153.84619140625000000000	0.00000000000000000000	10250.00000000000000000000	10227.00000000000000000000	0.00000000000000000000	0.00000000000000000000	0.00000000000000000000	884.00000000000000000000	5.00000000000000000000	4.00000000000000000000	4.00000000000000000000	4.00000000000000000000	4.00000000000000000000	4.00000000000000000000	0.00000000000000000000	4.00000000000000000000	4.00000000000000000000	0.00000000000000000000	4.00000000000000000000	4.00000000000000000000	4.00000000000000000000	4.00000000000000000000	4.00000000000000000000	4.00000000000000000000	4.00000000000000000000
18.00000000000000000000	0.00000000000000000000	4173.84619140625000000000	4188.71777343750000000000	4180.51269531250000000000	4156.41015625000000000000	4174.87158203125000000000	4165.64111328125000000000	4167.17919921875000000000	4178.46142578125000000000	4169.74365234375000000000	4180.51269531250000000000	4193.33300781250000000000	4173.33300781250000000000	4171.79492187500000000000	4152.30761718750000000000	0.00000000000000000000	10250.00000000000000000000	10227.00000000000000000000	0.00000000000000000000	0.00000000000000000000	0.00000000000000000000	884.00000000000000000000	12.00000000000000000000	4.00000000000000000000	4.00000000000000000000	4.00000000000000000000	4.00000000000000000000	4.00000000000000000000	0.00000000000000000000	4.00000000000000000000	4.00000000000000000000	0.00000000000000000000	4.00000000000000000000	4.00000000000000000000	4.00000000000000000000	4.00000000000000000000	4.00000000000000000000	4.00000000000000000000	4.00000000000000000000
19.00000000000000000000	0.00000000000000000000	4177.94873046875000000000	4181.53857421875000000000	4188.20507812500000000000	4150.25634765625000000000	4165.64111328125000000000	4174.35888671875000000000	4174.87158203125000000000	4171.28173828125000000000	4166.15380859375000000000	4181.53857421875000000000	4190.25634765625000000000	4173.84619140625000000000	4163.07666015625000000000	4153.84619140625000000000	0.00000000000000000000	10248.00000000000000000000	10227.00000000000000000000	0.00000000000000000000	0.00000000000000000000	0.00000000000000000000	884.00000000000000000000	20.00000000000000000000	4.00000000000000000000	4.00000000000000000000	4.00000000000000000000	4.00000000000000000000	4.00000000000000000000	0.00000000000000000000	4.00000000000000000000	4.00000000000000000000	0.00000000000000000000	4.00000000000000000000	4.00000000000000000000	4.00000000000000000000	4.00000000000000000000	4.00000000000000000000	4.00000000000000000000	4.00000000000000000000
20.00000000000000000000	0.00000000000000000000	4171.79492187500000000000	4185.12792968750000000000	4181.53857421875000000000	4153.33300781250000000000	4165.64111328125000000000	4165.12792968750000000000	4166.66650390625000000000	4175.38427734375000000000	4168.71777343750000000000	4186.15380859375000000000	4192.82031250000000000000	4169.23046875000000000000	4163.58984375000000000000	4150.25634765625000000000	0.00000000000000000000	10248.00000000000000000000	10227.00000000000000000000	0.00000000000000000000	0.00000000000000000000	0.00000000000000000000	884.00000000000000000000	27.00000000000000000000	4.00000000000000000000	4.00000000000000000000	4.00000000000000000000	4.00000000000000000000	4.00000000000000000000	0.00000000000000000000	4.00000000000000000000	4.00000000000000000000	0.00000000000000000000	4.00000000000000000000	4.00000000000000000000	4.00000000000000000000	4.00000000000000000000	4.00000000000000000000	4.00000000000000000000	4.00000000000000000000
21.00000000000000000000	0.00000000000000000000	4178.97412109375000000000	4185.64111328125000000000	4184.61523437500000000000	4153.33300781250000000000	4164.10253906250000000000	4168.71777343750000000000	4166.66650390625000000000	4170.25634765625000000000	4171.79492187500000000000	4172.30761718750000000000	4188.20507812500000000000	4171.79492187500000000000	4161.53857421875000000000	4152.82031250000000000000	0.00000000000000000000	10248.00000000000000000000	10224.00000000000000000000	0.00000000000000000000	0.00000000000000000000	0.00000000000000000000	884.00000000000000000000	35.00000000000000000000	4.00000000000000000000	4.00000000000000000000	4.00000000000000000000	4.00000000000000000000	4.00000000000000000000	0.00000000000000000000	4.00000000000000000000	4.00000000000000000000	0.00000000000000000000	4.00000000000000000000	4.00000000000000000000	4.00000000000000000000	4.00000000000000000000	4.00000000000000000000	4.00000000000000000000	4.00000000000000000000
22.00000000000000000000	0.00000000000000000000	4181.53857421875000000000	4186.66650390625000000000	4190.76904296875000000000	4153.33300781250000000000	4161.02539062500000000000	4168.20507812500000000000	4167.17919921875000000000	4162.56396484375000000000	4172.82031250000000000000	4166.66650390625000000000	4187.69238281250000000000	4173.84619140625000000000	4163.07666015625000000000	4156.92285156250000000000	0.00000000000000000000	10248.00000000000000000000	10224.00000000000000000000	0.00000000000000000000	0.00000000000000000000	0.00000000000000000000	884.00000000000000000000	42.00000000000000000000	4.00000000000000000000	4.00000000000000000000	4.00000000000000000000	4.00000000000000000000	4.00000000000000000000	0.00000000000000000000	4.00000000000000000000	4.00000000000000000000	0.00000000000000000000	4.00000000000000000000	4.00000000000000000000	4.00000000000000000000	4.00000000000000000000	4.00000000000000000000	4.00000000000000000000	4.00000000000000000000
23.00000000000000000000	0.00000000000000000000	4179.48730468750000000000	4192.82031250000000000000	4191.28173828125000000000	4157.94873046875000000000	4167.17919921875000000000	4162.56396484375000000000	4165.12792968750000000000	4168.71777343750000000000	4172.30761718750000000000	4176.92285156250000000000	4194.35888671875000000000	4175.89746093750000000000	4170.25634765625000000000	4158.97412109375000000000	0.00000000000000000000	10247.00000000000000000000	10225.00000000000000000000	0.00000000000000000000	0.00000000000000000000	0.00000000000000000000	884.00000000000000000000	51.00000000000000000000	4.00000000000000000000	4.00000000000000000000	4.00000000000000000000	4.00000000000000000000	4.00000000000000000000	0.00000000000000000000	4.00000000000000000000	4.00000000000000000000	0.00000000000000000000	4.00000000000000000000	4.00000000000000000000	4.00000000000000000000	4.00000000000000000000	4.00000000000000000000	4.00000000000000000000	4.00000000000000000000
24.00000000000000000000	0.00000000000000000000	4193.33300781250000000000	4194.35888671875000000000	4200.00000000000000000000	4157.94873046875000000000	4169.74365234375000000000	4174.87158203125000000000	4174.35888671875000000000	4170.76904296875000000000	4172.82031250000000000000	4170.25634765625000000000	4191.28173828125000000000	4181.53857421875000000000	4165.12792968750000000000	4160.00000000000000000000	0.00000000000000000000	10247.00000000000000000000	10225.00000000000000000000	0.00000000000000000000	0.00000000000000000000	0.00000000000000000000	884.00000000000000000000	59.00000000000000000000	4.00000000000000000000	4.00000000000000000000	4.00000000000000000000	4.00000000000000000000	4.00000000000000000000	0.00000000000000000000	4.00000000000000000000	4.00000000000000000000	0.00000000000000000000	4.00000000000000000000	4.00000000000000000000	4.00000000000000000000	4.00000000000000000000	4.00000000000000000000	4.00000000000000000000	4.00000000000000000000
25.00000000000000000000	0.00000000000000000000	4185.12792968750000000000	4194.35888671875000000000	4191.28173828125000000000	4158.97412109375000000000	4166.66650390625000000000	4169.23046875000000000000	4165.64111328125000000000	4171.79492187500000000000	4172.82031250000000000000	4168.71777343750000000000	4192.82031250000000000000	4176.92285156250000000000	4166.66650390625000000000	4156.92285156250000000000	0.00000000000000000000	10249.00000000000000000000	10226.00000000000000000000	0.00000000000000000000	0.00000000000000000000	0.00000000000000000000	884.00000000000000000000	67.00000000000000000000	4.00000000000000000000	4.00000000000000000000	4.00000000000000000000	4.00000000000000000000	4.00000000000000000000	0.00000000000000000000	4.00000000000000000000	4.00000000000000000000	0.00000000000000000000	4.00000000000000000000	4.00000000000000000000	4.00000000000000000000	4.00000000000000000000	4.00000000000000000000	4.00000000000000000000	4.00000000000000000000
26.00000000000000000000	0.00000000000000000000	4181.53857421875000000000	4185.64111328125000000000	4191.79492187500000000000	4152.30761718750000000000	4154.87158203125000000000	4168.20507812500000000000	4168.71777343750000000000	4165.64111328125000000000	4172.30761718750000000000	4168.71777343750000000000	4188.20507812500000000000	4174.87158203125000000000	4161.53857421875000000000	4157.43603515625000000000	0.00000000000000000000	10249.00000000000000000000	10226.00000000000000000000	0.00000000000000000000	0.00000000000000000000	0.00000000000000000000	884.00000000000000000000	75.00000000000000000000	4.00000000000000000000	4.00000000000000000000	4.00000000000000000000	4.00000000000000000000	4.00000000000000000000	0.00000000000000000000	4.00000000000000000000	4.00000000000000000000	0.00000000000000000000	4.00000000000000000000	4.00000000000000000000	4.00000000000000000000	4.00000000000000000000	4.00000000000000000000	4.00000000000000000000	4.00000000000000000000
27.00000000000000000000	0.00000000000000000000	4185.64111328125000000000	4182.56396484375000000000	4196.41015625000000000000	4150.25634765625000000000	4161.02539062500000000000	4170.76904296875000000000	4172.82031250000000000000	4164.10253906250000000000	4168.71777343750000000000	4163.07666015625000000000	4182.56396484375000000000	4174.35888671875000000000	4154.87158203125000000000	4155.89746093750000000000	0.00000000000000000000	10250.00000000000000000000	10229.00000000000000000000	0.00000000000000000000	0.00000000000000000000	0.00000000000000000000	884.00000000000000000000	83.00000000000000000000	4.00000000000000000000	4.00000000000000000000	4.00000000000000000000	4.00000000000000000000	4.00000000000000000000	0.00000000000000000000	4.00000000000000000000	4.00000000000000000000	0.00000000000000000000	4.00000000000000000000	4.00000000000000000000	4.00000000000000000000	4.00000000000000000000	4.00000000000000000000	4.00000000000000000000	4.00000000000000000000
28.00000000000000000000	0.00000000000000000000	4176.92285156250000000000	4184.10253906250000000000	4187.69238281250000000000	4152.30761718750000000000	4169.74365234375000000000	4168.20507812500000000000	4164.10253906250000000000	4168.71777343750000000000	4164.10253906250000000000	4166.66650390625000000000	4184.61523437500000000000	4167.69238281250000000000	4157.43603515625000000000	4153.84619140625000000000	0.00000000000000000000	10250.00000000000000000000	10229.00000000000000000000	0.00000000000000000000	0.00000000000000000000	0.00000000000000000000	884.00000000000000000000	91.00000000000000000000	4.00000000000000000000	4.00000000000000000000	4.00000000000000000000	4.00000000000000000000	4.00000000000000000000	0.00000000000000000000	4.00000000000000000000	4.00000000000000000000	0.00000000000000000000	4.00000000000000000000	4.00000000000000000000	4.00000000000000000000	4.00000000000000000000	4.00000000000000000000	4.00000000000000000000	4.00000000000000000000
29.00000000000000000000	0.00000000000000000000	4179.48730468750000000000	4177.94873046875000000000	4190.76904296875000000000	4144.10253906250000000000	4156.41015625000000000000	4173.33300781250000000000	4169.74365234375000000000	4162.05126953125000000000	4167.69238281250000000000	4165.64111328125000000000	4178.97412109375000000000	4169.23046875000000000000	4152.82031250000000000000	4155.38427734375000000000	0.00000000000000000000	10250.00000000000000000000	10230.00000000000000000000	0.00000000000000000000	0.00000000000000000000	0.00000000000000000000	884.00000000000000000000	98.00000000000000000000	4.00000000000000000000	4.00000000000000000000	4.00000000000000000000	4.00000000000000000000	4.00000000000000000000	0.00000000000000000000	4.00000000000000000000	4.00000000000000000000	0.00000000000000000000	4.00000000000000000000	4.00000000000000000000	4.00000000000000000000	4.00000000000000000000	4.00000000000000000000	4.00000000000000000000	4.00000000000000000000
30.00000000000000000000	0.00000000000000000000	4175.89746093750000000000	4183.07666015625000000000	4188.20507812500000000000	4150.25634765625000000000	4161.02539062500000000000	4163.07666015625000000000	4166.66650390625000000000	4165.64111328125000000000	4173.84619140625000000000	4168.71777343750000000000	4182.56396484375000000000	4172.30761718750000000000	4156.41015625000000000000	4154.35888671875000000000	0.00000000000000000000	10250.00000000000000000000	10230.00000000000000000000	0.00000000000000000000	0.00000000000000000000	0.00000000000000000000	884.00000000000000000000	105.00000000000000000000	4.00000000000000000000	4.00000000000000000000	4.00000000000000000000	4.00000000000000000000	4.00000000000000000000	0.00000000000000000000	4.00000000000000000000	4.00000000000000000000	0.00000000000000000000	4.00000000000000000000	4.00000000000000000000	4.00000000000000000000	4.00000000000000000000	4.00000000000000000000	4.00000000000000000000	4.00000000000000000000
31.00000000000000000000	0.00000000000000000000	4177.43603515625000000000	4185.12792968750000000000	4190.25634765625000000000	4155.38427734375000000000	4167.69238281250000000000	4164.61523437500000000000	4168.71777343750000000000	4166.15380859375000000000	4171.79492187500000000000	4164.10253906250000000000	4182.56396484375000000000	4172.82031250000000000000	4153.33300781250000000000	4156.41015625000000000000	0.00000000000000000000	10249.00000000000000000000	10229.00000000000000000000	0.00000000000000000000	0.00000000000000000000	0.00000000000000000000	884.00000000000000000000	113.00000000000000000000	4.00000000000000000000	4.00000000000000000000	4.00000000000000000000	4.00000000000000000000	4.00000000000000000000	0.00000000000000000000	4.00000000000000000000	4.00000000000000000000	0.00000000000000000000	4.00000000000000000000	4.00000000000000000000	4.00000000000000000000	4.00000000000000000000	4.00000000000000000000	4.00000000000000000000	4.00000000000000000000
32.00000000000000000000	0.00000000000000000000	4180.00000000000000000000	4181.53857421875000000000	4189.74365234375000000000	4150.25634765625000000000	4163.07666015625000000000	4170.25634765625000000000	4173.33300781250000000000	4166.15380859375000000000	4165.64111328125000000000	4162.05126953125000000000	4182.05126953125000000000	4172.30761718750000000000	4150.25634765625000000000	4155.38427734375000000000	0.00000000000000000000	10249.00000000000000000000	10229.00000000000000000000	0.00000000000000000000	0.00000000000000000000	0.00000000000000000000	884.00000000000000000000	121.00000000000000000000	4.00000000000000000000	4.00000000000000000000	4.00000000000000000000	4.00000000000000000000	4.00000000000000000000	0.00000000000000000000	4.00000000000000000000	4.00000000000000000000	0.00000000000000000000	4.00000000000000000000	4.00000000000000000000	4.00000000000000000000	4.00000000000000000000	4.00000000000000000000	4.00000000000000000000	4.00000000000000000000
33.00000000000000000000	0.00000000000000000000	4171.28173828125000000000	4184.61523437500000000000	4178.97412109375000000000	4154.35888671875000000000	4169.74365234375000000000	4165.64111328125000000000	4168.20507812500000000000	4176.92285156250000000000	4168.71777343750000000000	4173.33300781250000000000	4192.30761718750000000000	4172.30761718750000000000	4164.10253906250000000000	4151.28173828125000000000	0.00000000000000000000	10250.00000000000000000000	10229.00000000000000000000	0.00000000000000000000	0.00000000000000000000	0.00000000000000000000	884.00000000000000000000	129.00000000000000000000	4.00000000000000000000	4.00000000000000000000	4.00000000000000000000	4.00000000000000000000	4.00000000000000000000	0.00000000000000000000	4.00000000000000000000	4.00000000000000000000	0.00000000000000000000	4.00000000000000000000	4.00000000000000000000	4.00000000000000000000	4.00000000000000000000	4.00000000000000000000	4.00000000000000000000	4.00000000000000000000
34.00000000000000000000	0.00000000000000000000	4180.00000000000000000000	4184.10253906250000000000	4188.20507812500000000000	4156.41015625000000000000	4172.82031250000000000000	4173.84619140625000000000	4174.87158203125000000000	4170.25634765625000000000	4172.30761718750000000000	4167.17919921875000000000	4189.74365234375000000000	4174.35888671875000000000	4164.61523437500000000000	4151.28173828125000000000	0.00000000000000000000	10250.00000000000000000000	10229.00000000000000000000	0.00000000000000000000	0.00000000000000000000	0.00000000000000000000	884.00000000000000000000	138.00000000000000000000	4.00000000000000000000	4.00000000000000000000	4.00000000000000000000	4.00000000000000000000	4.00000000000000000000	0.00000000000000000000	4.00000000000000000000	4.00000000000000000000	0.00000000000000000000	4.00000000000000000000	4.00000000000000000000	4.00000000000000000000	4.00000000000000000000	4.00000000000000000000	4.00000000000000000000	4.00000000000000000000
35.00000000000000000000	0.00000000000000000000	4180.00000000000000000000	4187.69238281250000000000	4185.12792968750000000000	4156.41015625000000000000	4173.33300781250000000000	4166.15380859375000000000	4170.25634765625000000000	4168.20507812500000000000	4168.71777343750000000000	4171.79492187500000000000	4192.30761718750000000000	4170.25634765625000000000	4164.10253906250000000000	4152.82031250000000000000	0.00000000000000000000	10250.00000000000000000000	10227.00000000000000000000	0.00000000000000000000	0.00000000000000000000	0.00000000000000000000	884.00000000000000000000	146.00000000000000000000	4.00000000000000000000	4.00000000000000000000	4.00000000000000000000	4.00000000000000000000	4.00000000000000000000	0.00000000000000000000	4.00000000000000000000	4.00000000000000000000	0.00000000000000000000	4.00000000000000000000	4.00000000000000000000	4.00000000000000000000	4.00000000000000000000	4.00000000000000000000	4.00000000000000000000	4.00000000000000000000
36.00000000000000000000	0.00000000000000000000	4178.46142578125000000000	4189.23046875000000000000	4178.97412109375000000000	4154.35888671875000000000	4169.74365234375000000000	4166.15380859375000000000	4171.79492187500000000000	4172.82031250000000000000	4169.23046875000000000000	4181.02539062500000000000	4195.89746093750000000000	4173.84619140625000000000	4164.61523437500000000000	4156.41015625000000000000	0.00000000000000000000	10250.00000000000000000000	10227.00000000000000000000	0.00000000000000000000	0.00000000000000000000	0.00000000000000000000	884.00000000000000000000	155.00000000000000000000	4.00000000000000000000	4.00000000000000000000	4.00000000000000000000	4.00000000000000000000	4.00000000000000000000	0.00000000000000000000	4.00000000000000000000	4.00000000000000000000	0.00000000000000000000	4.00000000000000000000	4.00000000000000000000	4.00000000000000000000	4.00000000000000000000	4.00000000000000000000	4.00000000000000000000	4.00000000000000000000
37.00000000000000000000	0.00000000000000000000	4176.92285156250000000000	4185.12792968750000000000	4177.43603515625000000000	4151.79492187500000000000	4171.79492187500000000000	4169.74365234375000000000	4176.41015625000000000000	4170.76904296875000000000	4171.28173828125000000000	4172.30761718750000000000	4190.25634765625000000000	4176.92285156250000000000	4161.53857421875000000000	4154.87158203125000000000	0.00000000000000000000	10251.00000000000000000000	10225.00000000000000000000	0.00000000000000000000	0.00000000000000000000	0.00000000000000000000	884.00000000000000000000	163.00000000000000000000	4.00000000000000000000	4.00000000000000000000	4.00000000000000000000	4.00000000000000000000	4.00000000000000000000	0.00000000000000000000	4.00000000000000000000	4.00000000000000000000	0.00000000000000000000	4.00000000000000000000	4.00000000000000000000	4.00000000000000000000	4.00000000000000000000	4.00000000000000000000	4.00000000000000000000	4.00000000000000000000
38.00000000000000000000	0.00000000000000000000	4166.66650390625000000000	4185.64111328125000000000	4164.61523437500000000000	4155.38427734375000000000	4185.12792968750000000000	4161.53857421875000000000	4164.61523437500000000000	4173.33300781250000000000	4169.23046875000000000000	4170.76904296875000000000	4192.30761718750000000000	4172.82031250000000000000	4166.15380859375000000000	4147.69238281250000000000	0.00000000000000000000	10251.00000000000000000000	10225.00000000000000000000	0.00000000000000000000	0.00000000000000000000	0.00000000000000000000	884.00000000000000000000	171.00000000000000000000	4.00000000000000000000	4.00000000000000000000	4.00000000000000000000	4.00000000000000000000	4.00000000000000000000	0.00000000000000000000	4.00000000000000000000	4.00000000000000000000	0.00000000000000000000	4.00000000000000000000	4.00000000000000000000	4.00000000000000000000	4.00000000000000000000	4.00000000000000000000	4.00000000000000000000	4.00000000000000000000
39.00000000000000000000	0.00000000000000000000	4178.97412109375000000000	4183.07666015625000000000	4168.71777343750000000000	4153.33300781250000000000	4181.02539062500000000000	4170.25634765625000000000	4173.33300781250000000000	4171.28173828125000000000	4169.74365234375000000000	4171.28173828125000000000	4191.28173828125000000000	4176.41015625000000000000	4164.10253906250000000000	4148.71777343750000000000	0.00000000000000000000	10249.00000000000000000000	10226.00000000000000000000	0.00000000000000000000	0.00000000000000000000	0.00000000000000000000	884.00000000000000000000	180.00000000000000000000	4.00000000000000000000	4.00000000000000000000	4.00000000000000000000	4.00000000000000000000	4.00000000000000000000	0.00000000000000000000	4.00000000000000000000	4.00000000000000000000	0.00000000000000000000	4.00000000000000000000	4.00000000000000000000	4.00000000000000000000	4.00000000000000000000	4.00000000000000000000	4.00000000000000000000	4.00000000000000000000
40.00000000000000000000	0.00000000000000000000	4177.94873046875000000000	4186.66650390625000000000	4167.17919921875000000000	4157.94873046875000000000	4183.07666015625000000000	4166.66650390625000000000	4175.38427734375000000000	4176.41015625000000000000	4170.25634765625000000000	4177.43603515625000000000	4191.28173828125000000000	4174.35888671875000000000	4163.58984375000000000000	4149.23046875000000000000	0.00000000000000000000	10249.00000000000000000000	10226.00000000000000000000	0.00000000000000000000	0.00000000000000000000	0.00000000000000000000	884.00000000000000000000	187.00000000000000000000	4.00000000000000000000	4.00000000000000000000	4.00000000000000000000	4.00000000000000000000	4.00000000000000000000	0.00000000000000000000	4.00000000000000000000	4.00000000000000000000	0.00000000000000000000	4.00000000000000000000	4.00000000000000000000	4.00000000000000000000	4.00000000000000000000	4.00000000000000000000	4.00000000000000000000	4.00000000000000000000
41.00000000000000000000	0.00000000000000000000	4171.79492187500000000000	4186.15380859375000000000	4160.51269531250000000000	4161.53857421875000000000	4183.58984375000000000000	4165.12792968750000000000	4171.28173828125000000000	4177.94873046875000000000	4169.23046875000000000000	4180.00000000000000000000	4191.28173828125000000000	4170.25634765625000000000	4161.02539062500000000000	4149.74365234375000000000	0.00000000000000000000	10248.00000000000000000000	10227.00000000000000000000	0.00000000000000000000	0.00000000000000000000	0.00000000000000000000	884.00000000000000000000	194.00000000000000000000	4.00000000000000000000	4.00000000000000000000	4.00000000000000000000	4.00000000000000000000	4.00000000000000000000	0.00000000000000000000	4.00000000000000000000	4.00000000000000000000	0.00000000000000000000	4.00000000000000000000	4.00000000000000000000	4.00000000000000000000	4.00000000000000000000	4.00000000000000000000	4.00000000000000000000	4.00000000000000000000
42.00000000000000000000	0.00000000000000000000	4180.00000000000000000000	4180.00000000000000000000	4160.51269531250000000000	4156.92285156250000000000	4174.87158203125000000000	4172.82031250000000000000	4172.82031250000000000000	4173.33300781250000000000	4171.79492187500000000000	4176.92285156250000000000	4189.23046875000000000000	4170.76904296875000000000	4155.89746093750000000000	4152.30761718750000000000	0.00000000000000000000	10248.00000000000000000000	10227.00000000000000000000	0.00000000000000000000	0.00000000000000000000	0.00000000000000000000	884.00000000000000000000	202.00000000000000000000	4.00000000000000000000	4.00000000000000000000	4.00000000000000000000	4.00000000000000000000	4.00000000000000000000	0.00000000000000000000	4.00000000000000000000	4.00000000000000000000	0.00000000000000000000	4.00000000000000000000	4.00000000000000000000	4.00000000000000000000	4.00000000000000000000	4.00000000000000000000	4.00000000000000000000	4.00000000000000000000
43.00000000000000000000	0.00000000000000000000	4172.82031250000000000000	4181.53857421875000000000	4152.30761718750000000000	4156.92285156250000000000	4180.00000000000000000000	4163.58984375000000000000	4165.12792968750000000000	4176.41015625000000000000	4173.33300781250000000000	4178.97412109375000000000	4190.76904296875000000000	4171.28173828125000000000	4160.00000000000000000000	4151.28173828125000000000	0.00000000000000000000	10248.00000000000000000000	10228.00000000000000000000	0.00000000000000000000	0.00000000000000000000	0.00000000000000000000	884.00000000000000000000	209.00000000000000000000	4.00000000000000000000	4.00000000000000000000	4.00000000000000000000	4.00000000000000000000	4.00000000000000000000	0.00000000000000000000	4.00000000000000000000	4.00000000000000000000	0.00000000000000000000	4.00000000000000000000	4.00000000000000000000	4.00000000000000000000	4.00000000000000000000	4.00000000000000000000	4.00000000000000000000	4.00000000000000000000
44.00000000000000000000	0.00000000000000000000	4175.89746093750000000000	4175.38427734375000000000	4159.48730468750000000000	4151.79492187500000000000	4174.35888671875000000000	4169.23046875000000000000	4171.28173828125000000000	4170.76904296875000000000	4172.30761718750000000000	4167.69238281250000000000	4183.07666015625000000000	4174.87158203125000000000	4154.35888671875000000000	4155.89746093750000000000	0.00000000000000000000	10248.00000000000000000000	10228.00000000000000000000	0.00000000000000000000	0.00000000000000000000	0.00000000000000000000	884.00000000000000000000	216.00000000000000000000	4.00000000000000000000	4.00000000000000000000	4.00000000000000000000	4.00000000000000000000	4.00000000000000000000	0.00000000000000000000	4.00000000000000000000	4.00000000000000000000	0.00000000000000000000	4.00000000000000000000	4.00000000000000000000	4.00000000000000000000	4.00000000000000000000	4.00000000000000000000	4.00000000000000000000	4.00000000000000000000
45.00000000000000000000	0.00000000000000000000	4177.43603515625000000000	4176.92285156250000000000	4158.97412109375000000000	4156.41015625000000000000	4171.79492187500000000000	4165.64111328125000000000	4168.71777343750000000000	4171.28173828125000000000	4171.28173828125000000000	4168.71777343750000000000	4188.20507812500000000000	4172.30761718750000000000	4157.94873046875000000000	4160.00000000000000000000	0.00000000000000000000	10248.00000000000000000000	10228.00000000000000000000	0.00000000000000000000	0.00000000000000000000	0.00000000000000000000	884.00000000000000000000	224.00000000000000000000	4.00000000000000000000	4.00000000000000000000	4.00000000000000000000	4.00000000000000000000	4.00000000000000000000	0.00000000000000000000	4.00000000000000000000	4.00000000000000000000	0.00000000000000000000	4.00000000000000000000	4.00000000000000000000	4.00000000000000000000	4.00000000000000000000	4.00000000000000000000	4.00000000000000000000	4.00000000000000000000
46.00000000000000000000	0.00000000000000000000	4177.43603515625000000000	4185.12792968750000000000	4154.87158203125000000000	4166.66650390625000000000	4175.89746093750000000000	4162.05126953125000000000	4166.66650390625000000000	4176.92285156250000000000	4170.25634765625000000000	4180.51269531250000000000	4197.43603515625000000000	4174.35888671875000000000	4169.74365234375000000000	4159.48730468750000000000	0.00000000000000000000	10248.00000000000000000000	10228.00000000000000000000	0.00000000000000000000	0.00000000000000000000	0.00000000000000000000	884.00000000000000000000	231.00000000000000000000	4.00000000000000000000	4.00000000000000000000	4.00000000000000000000	4.00000000000000000000	4.00000000000000000000	0.00000000000000000000	4.00000000000000000000	4.00000000000000000000	0.00000000000000000000	4.00000000000000000000	4.00000000000000000000	4.00000000000000000000	4.00000000000000000000	4.00000000000000000000	4.00000000000000000000	4.00000000000000000000
47.00000000000000000000	0.00000000000000000000	4185.64111328125000000000	4182.56396484375000000000	4163.58984375000000000000	4166.15380859375000000000	4175.89746093750000000000	4173.84619140625000000000	4175.89746093750000000000	4170.76904296875000000000	4172.82031250000000000000	4176.41015625000000000000	4192.82031250000000000000	4181.02539062500000000000	4168.20507812500000000000	4162.05126953125000000000	0.00000000000000000000	10247.00000000000000000000	10226.00000000000000000000	0.00000000000000000000	0.00000000000000000000	0.00000000000000000000	884.00000000000000000000	238.00000000000000000000	4.00000000000000000000	4.00000000000000000000	4.00000000000000000000	4.00000000000000000000	4.00000000000000000000	0.00000000000000000000	4.00000000000000000000	4.00000000000000000000	0.00000000000000000000	4.00000000000000000000	4.00000000000000000000	4.00000000000000000000	4.00000000000000000000	4.00000000000000000000	4.00000000000000000000	4.00000000000000000000
48.00000000000000000000	0.00000000000000000000	4181.02539062500000000000	4182.56396484375000000000	4157.43603515625000000000	4170.25634765625000000000	4185.12792968750000000000	4168.71777343750000000000	4169.23046875000000000000	4170.76904296875000000000	4173.33300781250000000000	4176.92285156250000000000	4198.97412109375000000000	4178.97412109375000000000	4171.79492187500000000000	4163.58984375000000000000	0.00000000000000000000	10247.00000000000000000000	10226.00000000000000000000	0.00000000000000000000	0.00000000000000000000	0.00000000000000000000	884.00000000000000000000	246.00000000000000000000	4.00000000000000000000	4.00000000000000000000	4.00000000000000000000	4.00000000000000000000	4.00000000000000000000	0.00000000000000000000	4.00000000000000000000	4.00000000000000000000	0.00000000000000000000	4.00000000000000000000	4.00000000000000000000	4.00000000000000000000	4.00000000000000000000	4.00000000000000000000	4.00000000000000000000	4.00000000000000000000
49.00000000000000000000	0.00000000000000000000	4185.12792968750000000000	4181.53857421875000000000	4161.53857421875000000000	4169.23046875000000000000	4182.05126953125000000000	4171.79492187500000000000	4173.33300781250000000000	4166.66650390625000000000	4171.28173828125000000000	4171.28173828125000000000	4198.46142578125000000000	4176.41015625000000000000	4166.66650390625000000000	4163.58984375000000000000	0.00000000000000000000	10247.00000000000000000000	10227.00000000000000000000	0.00000000000000000000	0.00000000000000000000	0.00000000000000000000	884.00000000000000000000	254.00000000000000000000	4.00000000000000000000	4.00000000000000000000	4.00000000000000000000	4.00000000000000000000	4.00000000000000000000	0.00000000000000000000	4.00000000000000000000	4.00000000000000000000	0.00000000000000000000	4.00000000000000000000	4.00000000000000000000	4.00000000000000000000	4.00000000000000000000	4.00000000000000000000	4.00000000000000000000	4.00000000000000000000
50.00000000000000000000	0.00000000000000000000	4183.07666015625000000000	4182.05126953125000000000	4163.07666015625000000000	4166.66650390625000000000	4174.87158203125000000000	4170.76904296875000000000	4170.76904296875000000000	4163.07666015625000000000	4168.71777343750000000000	4164.10253906250000000000	4190.76904296875000000000	4171.28173828125000000000	4158.97412109375000000000	4161.02539062500000000000	0.00000000000000000000	10247.00000000000000000000	10227.00000000000000000000	0.00000000000000000000	0.00000000000000000000	0.00000000000000000000	884.00000000000000000000	263.00000000000000000000	4.00000000000000000000	4.00000000000000000000	4.00000000000000000000	4.00000000000000000000	4.00000000000000000000	0.00000000000000000000	4.00000000000000000000	4.00000000000000000000	0.00000000000000000000	4.00000000000000000000	4.00000000000000000000	4.00000000000000000000	4.00000000000000000000	4.00000000000000000000	4.00000000000000000000	4.00000000000000000000
51.00000000000000000000	0.00000000000000000000	4175.89746093750000000000	4181.53857421875000000000	4154.87158203125000000000	4167.17919921875000000000	4177.43603515625000000000	4164.61523437500000000000	4164.61523437500000000000	4163.07666015625000000000	4170.25634765625000000000	4162.56396484375000000000	4188.71777343750000000000	4169.74365234375000000000	4157.94873046875000000000	4164.61523437500000000000	0.00000000000000000000	10247.00000000000000000000	10225.00000000000000000000	0.00000000000000000000	0.00000000000000000000	0.00000000000000000000	884.00000000000000000000	271.00000000000000000000	4.00000000000000000000	4.00000000000000000000	4.00000000000000000000	4.00000000000000000000	4.00000000000000000000	0.00000000000000000000	4.00000000000000000000	4.00000000000000000000	0.00000000000000000000	4.00000000000000000000	4.00000000000000000000	4.00000000000000000000	4.00000000000000000000	4.00000000000000000000	4.00000000000000000000	4.00000000000000000000
52.00000000000000000000	0.00000000000000000000	4183.58984375000000000000	4178.46142578125000000000	4158.97412109375000000000	4167.69238281250000000000	4178.46142578125000000000	4168.20507812500000000000	4172.82031250000000000000	4160.00000000000000000000	4172.82031250000000000000	4158.46142578125000000000	4187.17919921875000000000	4175.89746093750000000000	4154.87158203125000000000	4170.76904296875000000000	0.00000000000000000000	10247.00000000000000000000	10225.00000000000000000000	0.00000000000000000000	0.00000000000000000000	0.00000000000000000000	884.00000000000000000000	279.00000000000000000000	4.00000000000000000000	4.00000000000000000000	4.00000000000000000000	4.00000000000000000000	4.00000000000000000000	0.00000000000000000000	4.00000000000000000000	4.00000000000000000000	0.00000000000000000000	4.00000000000000000000	4.00000000000000000000	4.00000000000000000000	4.00000000000000000000	4.00000000000000000000	4.00000000000000000000	4.00000000000000000000
53.00000000000000000000	0.00000000000000000000	4176.41015625000000000000	4182.05126953125000000000	4154.87158203125000000000	4172.82031250000000000000	4180.51269531250000000000	4159.48730468750000000000	4165.64111328125000000000	4165.64111328125000000000	4171.28173828125000000000	4170.25634765625000000000	4194.35888671875000000000	4172.30761718750000000000	4162.56396484375000000000	4163.58984375000000000000	0.00000000000000000000	10247.00000000000000000000	10226.00000000000000000000	0.00000000000000000000	0.00000000000000000000	0.00000000000000000000	884.00000000000000000000	288.00000000000000000000	4.00000000000000000000	4.00000000000000000000	4.00000000000000000000	4.00000000000000000000	4.00000000000000000000	0.00000000000000000000	4.00000000000000000000	4.00000000000000000000	0.00000000000000000000	4.00000000000000000000	4.00000000000000000000	4.00000000000000000000	4.00000000000000000000	4.00000000000000000000	4.00000000000000000000	4.00000000000000000000
54.00000000000000000000	0.00000000000000000000	4175.89746093750000000000	4175.89746093750000000000	4156.41015625000000000000	4165.64111328125000000000	4174.87158203125000000000	4168.71777343750000000000	4168.20507812500000000000	4162.56396484375000000000	4168.20507812500000000000	4171.79492187500000000000	4191.28173828125000000000	4168.20507812500000000000	4158.97412109375000000000	4158.97412109375000000000	0.00000000000000000000	10247.00000000000000000000	10226.00000000000000000000	0.00000000000000000000	0.00000000000000000000	0.00000000000000000000	884.00000000000000000000	295.00000000000000000000	4.00000000000000000000	4.00000000000000000000	4.00000000000000000000	4.00000000000000000000	4.00000000000000000000	0.00000000000000000000	4.00000000000000000000	4.00000000000000000000	0.00000000000000000000	4.00000000000000000000	4.00000000000000000000	4.00000000000000000000	4.00000000000000000000	4.00000000000000000000	4.00000000000000000000	4.00000000000000000000
55.00000000000000000000	0.00000000000000000000	4176.92285156250000000000	4177.94873046875000000000	4155.38427734375000000000	4164.61523437500000000000	4176.92285156250000000000	4171.79492187500000000000	4172.82031250000000000000	4160.00000000000000000000	4168.71777343750000000000	4169.23046875000000000000	4189.23046875000000000000	4167.69238281250000000000	4158.46142578125000000000	4160.00000000000000000000	0.00000000000000000000	10247.00000000000000000000	10225.00000000000000000000	0.00000000000000000000	0.00000000000000000000	0.00000000000000000000	884.00000000000000000000	302.00000000000000000000	4.00000000000000000000	4.00000000000000000000	4.00000000000000000000	4.00000000000000000000	4.00000000000000000000	0.00000000000000000000	4.00000000000000000000	4.00000000000000000000	0.00000000000000000000	4.00000000000000000000	4.00000000000000000000	4.00000000000000000000	4.00000000000000000000	4.00000000000000000000	4.00000000000000000000	4.00000000000000000000
56.00000000000000000000	0.00000000000000000000	4173.84619140625000000000	4188.71777343750000000000	4151.79492187500000000000	4174.35888671875000000000	4180.51269531250000000000	4163.58984375000000000000	4168.71777343750000000000	4164.61523437500000000000	4171.79492187500000000000	4175.89746093750000000000	4196.92285156250000000000	4169.23046875000000000000	4167.17919921875000000000	4164.61523437500000000000	0.00000000000000000000	10247.00000000000000000000	10225.00000000000000000000	0.00000000000000000000	0.00000000000000000000	0.00000000000000000000	884.00000000000000000000	310.00000000000000000000	4.00000000000000000000	4.00000000000000000000	4.00000000000000000000	4.00000000000000000000	4.00000000000000000000	0.00000000000000000000	4.00000000000000000000	4.00000000000000000000	0.00000000000000000000	4.00000000000000000000	4.00000000000000000000	4.00000000000000000000	4.00000000000000000000	4.00000000000000000000	4.00000000000000000000	4.00000000000000000000
57.00000000000000000000	0.00000000000000000000	4182.05126953125000000000	4181.53857421875000000000	4161.02539062500000000000	4168.20507812500000000000	4169.74365234375000000000	4169.23046875000000000000	4172.82031250000000000000	4157.94873046875000000000	4171.28173828125000000000	4166.66650390625000000000	4189.23046875000000000000	4170.76904296875000000000	4156.41015625000000000000	4166.66650390625000000000	0.00000000000000000000	10249.00000000000000000000	10224.00000000000000000000	0.00000000000000000000	0.00000000000000000000	0.00000000000000000000	884.00000000000000000000	318.00000000000000000000	4.00000000000000000000	4.00000000000000000000	4.00000000000000000000	4.00000000000000000000	4.00000000000000000000	0.00000000000000000000	4.00000000000000000000	4.00000000000000000000	0.00000000000000000000	4.00000000000000000000	4.00000000000000000000	4.00000000000000000000	4.00000000000000000000	4.00000000000000000000	4.00000000000000000000	4.00000000000000000000
58.00000000000000000000	0.00000000000000000000	4173.33300781250000000000	4179.48730468750000000000	4153.84619140625000000000	4168.20507812500000000000	4176.41015625000000000000	4162.56396484375000000000	4165.64111328125000000000	4162.05126953125000000000	4169.74365234375000000000	4165.64111328125000000000	4187.69238281250000000000	4167.17919921875000000000	4157.43603515625000000000	4162.56396484375000000000	0.00000000000000000000	10249.00000000000000000000	10224.00000000000000000000	0.00000000000000000000	0.00000000000000000000	0.00000000000000000000	884.00000000000000000000	326.00000000000000000000	4.00000000000000000000	4.00000000000000000000	4.00000000000000000000	4.00000000000000000000	4.00000000000000000000	0.00000000000000000000	4.00000000000000000000	4.00000000000000000000	0.00000000000000000000	4.00000000000000000000	4.00000000000000000000	4.00000000000000000000	4.00000000000000000000	4.00000000000000000000	4.00000000000000000000	4.00000000000000000000
59.00000000000000000000	0.00000000000000000000	4175.38427734375000000000	4184.61523437500000000000	4155.89746093750000000000	4175.38427734375000000000	4181.53857421875000000000	4166.15380859375000000000	4171.28173828125000000000	4167.17919921875000000000	4170.25634765625000000000	4174.35888671875000000000	4193.84619140625000000000	4173.84619140625000000000	4168.71777343750000000000	4167.17919921875000000000	0.00000000000000000000	10249.00000000000000000000	10225.00000000000000000000	0.00000000000000000000	0.00000000000000000000	0.00000000000000000000	884.00000000000000000000	335.00000000000000000000	4.00000000000000000000	4.00000000000000000000	4.00000000000000000000	4.00000000000000000000	4.00000000000000000000	0.00000000000000000000	4.00000000000000000000	4.00000000000000000000	0.00000000000000000000	4.00000000000000000000	4.00000000000000000000	4.00000000000000000000	4.00000000000000000000	4.00000000000000000000	4.00000000000000000000	4.00000000000000000000
60.00000000000000000000	0.00000000000000000000	4178.97412109375000000000	4185.12792968750000000000	4163.07666015625000000000	4173.84619140625000000000	4176.92285156250000000000	4168.71777343750000000000	4175.38427734375000000000	4164.61523437500000000000	4170.25634765625000000000	4175.89746093750000000000	4196.92285156250000000000	4176.92285156250000000000	4170.25634765625000000000	4170.25634765625000000000	0.00000000000000000000	10249.00000000000000000000	10225.00000000000000000000	0.00000000000000000000	0.00000000000000000000	0.00000000000000000000	884.00000000000000000000	343.00000000000000000000	4.00000000000000000000	4.00000000000000000000	4.00000000000000000000	4.00000000000000000000	4.00000000000000000000	0.00000000000000000000	4.00000000000000000000	4.00000000000000000000	0.00000000000000000000	4.00000000000000000000	4.00000000000000000000	4.00000000000000000000	4.00000000000000000000	4.00000000000000000000	4.00000000000000000000	4.00000000000000000000
61.00000000000000000000	0.00000000000000000000	4170.25634765625000000000	4181.53857421875000000000	4155.89746093750000000000	4171.28173828125000000000	4177.94873046875000000000	4163.58984375000000000000	4167.17919921875000000000	4162.56396484375000000000	4170.76904296875000000000	4171.28173828125000000000	4195.38427734375000000000	4170.76904296875000000000	4164.10253906250000000000	4162.56396484375000000000	0.00000000000000000000	10247.00000000000000000000	10226.00000000000000000000	0.00000000000000000000	0.00000000000000000000	0.00000000000000000000	884.00000000000000000000	352.00000000000000000000	4.00000000000000000000	4.00000000000000000000	4.00000000000000000000	4.00000000000000000000	4.00000000000000000000	0.00000000000000000000	4.00000000000000000000	4.00000000000000000000	0.00000000000000000000	4.00000000000000000000	4.00000000000000000000	4.00000000000000000000	4.00000000000000000000	4.00000000000000000000	4.00000000000000000000	4.00000000000000000000
62.00000000000000000000	0.00000000000000000000	4178.97412109375000000000	4175.38427734375000000000	4160.00000000000000000000	4167.17919921875000000000	4170.76904296875000000000	4172.30761718750000000000	4173.33300781250000000000	4150.76904296875000000000	4168.71777343750000000000	4157.94873046875000000000	4182.56396484375000000000	4171.28173828125000000000	4154.35888671875000000000	4159.48730468750000000000	0.00000000000000000000	10247.00000000000000000000	10226.00000000000000000000	0.00000000000000000000	0.00000000000000000000	0.00000000000000000000	884.00000000000000000000	359.00000000000000000000	4.00000000000000000000	4.00000000000000000000	4.00000000000000000000	4.00000000000000000000	4.00000000000000000000	0.00000000000000000000	4.00000000000000000000	4.00000000000000000000	0.00000000000000000000	4.00000000000000000000	4.00000000000000000000	4.00000000000000000000	4.00000000000000000000	4.00000000000000000000	4.00000000000000000000	4.00000000000000000000
63.00000000000000000000	0.00000000000000000000	4174.87158203125000000000	4181.02539062500000000000	4156.41015625000000000000	4172.82031250000000000000	4175.38427734375000000000	4164.61523437500000000000	4168.71777343750000000000	4152.82031250000000000000	4166.15380859375000000000	4164.61523437500000000000	4187.17919921875000000000	4168.20507812500000000000	4165.64111328125000000000	4162.05126953125000000000	0.00000000000000000000	10248.00000000000000000000	10227.00000000000000000000	0.00000000000000000000	0.00000000000000000000	0.00000000000000000000	884.00000000000000000000	367.00000000000000000000	4.00000000000000000000	4.00000000000000000000	4.00000000000000000000	4.00000000000000000000	4.00000000000000000000	0.00000000000000000000	4.00000000000000000000	4.00000000000000000000	0.00000000000000000000	4.00000000000000000000	4.00000000000000000000	4.00000000000000000000	4.00000000000000000000	4.00000000000000000000	4.00000000000000000000	4.00000000000000000000
64.00000000000000000000	0.00000000000000000000	4174.87158203125000000000	4184.10253906250000000000	4160.51269531250000000000	4175.38427734375000000000	4182.05126953125000000000	4165.12792968750000000000	4170.25634765625000000000	4162.05126953125000000000	4169.23046875000000000000	4175.89746093750000000000	4195.89746093750000000000	4169.23046875000000000000	4171.79492187500000000000	4167.69238281250000000000	1918.00000000000000000000	10248.00000000000000000000	10227.00000000000000000000	0.00000000000000000000	0.00000000000000000000	0.00000000000000000000	884.00000000000000000000	374.00000000000000000000	4.00000000000000000000	4.00000000000000000000	4.00000000000000000000	4.00000000000000000000	4.00000000000000000000	0.00000000000000000000	4.00000000000000000000	4.00000000000000000000	0.00000000000000000000	4.00000000000000000000	4.00000000000000000000	4.00000000000000000000	4.00000000000000000000	4.00000000000000000000	4.00000000000000000000	4.00000000000000000000
65.00000000000000000000	0.00000000000000000000	4183.07666015625000000000	4184.10253906250000000000	4168.20507812500000000000	4175.89746093750000000000	4180.00000000000000000000	4167.17919921875000000000	4172.82031250000000000000	4162.05126953125000000000	4171.79492187500000000000	4172.30761718750000000000	4190.76904296875000000000	4172.82031250000000000000	4162.56396484375000000000	4167.17919921875000000000	3285.00000000000000000000	10249.00000000000000000000	10227.00000000000000000000	0.00000000000000000000	0.00000000000000000000	0.00000000000000000000	884.00000000000000000000	382.00000000000000000000	4.00000000000000000000	4.00000000000000000000	4.00000000000000000000	4.00000000000000000000	4.00000000000000000000	0.00000000000000000000	4.00000000000000000000	4.00000000000000000000	0.00000000000000000000	4.00000000000000000000	4.00000000000000000000	4.00000000000000000000	4.00000000000000000000	4.00000000000000000000	4.00000000000000000000	4.00000000000000000000
66.00000000000000000000	0.00000000000000000000	4177.43603515625000000000	4189.23046875000000000000	4162.05126953125000000000	4180.00000000000000000000	4178.97412109375000000000	4156.92285156250000000000	4163.58984375000000000000	4162.56396484375000000000	4167.69238281250000000000	4169.74365234375000000000	4188.20507812500000000000	4168.71777343750000000000	4162.05126953125000000000	4164.10253906250000000000	1715.00000000000000000000	10249.00000000000000000000	10227.00000000000000000000	0.00000000000000000000	0.00000000000000000000	0.00000000000000000000	884.00000000000000000000	389.00000000000000000000	4.00000000000000000000	4.00000000000000000000	4.00000000000000000000	4.00000000000000000000	4.00000000000000000000	0.00000000000000000000	4.00000000000000000000	4.00000000000000000000	0.00000000000000000000	4.00000000000000000000	4.00000000000000000000	4.00000000000000000000	4.00000000000000000000	4.00000000000000000000	4.00000000000000000000	4.00000000000000000000
67.00000000000000000000	0.00000000000000000000	4185.12792968750000000000	4188.20507812500000000000	4172.30761718750000000000	4177.43603515625000000000	4172.82031250000000000000	4168.71777343750000000000	4170.25634765625000000000	4157.94873046875000000000	4166.66650390625000000000	4170.76904296875000000000	4188.71777343750000000000	4171.79492187500000000000	4166.66650390625000000000	4167.17919921875000000000	3283.00000000000000000000	10250.00000000000000000000	10227.00000000000000000000	0.00000000000000000000	0.00000000000000000000	0.00000000000000000000	884.00000000000000000000	398.00000000000000000000	4.00000000000000000000	4.00000000000000000000	4.00000000000000000000	4.00000000000000000000	4.00000000000000000000	0.00000000000000000000	4.00000000000000000000	4.00000000000000000000	0.00000000000000000000	4.00000000000000000000	4.00000000000000000000	4.00000000000000000000	4.00000000000000000000	4.00000000000000000000	4.00000000000000000000	4.00000000000000000000
68.00000000000000000000	0.00000000000000000000	4184.10253906250000000000	4193.33300781250000000000	4169.23046875000000000000	4183.58984375000000000000	4180.00000000000000000000	4169.74365234375000000000	4167.17919921875000000000	4167.17919921875000000000	4169.74365234375000000000	4184.10253906250000000000	4201.53857421875000000000	4174.87158203125000000000	4179.48730468750000000000	4166.66650390625000000000	3527.00000000000000000000	10250.00000000000000000000	10227.00000000000000000000	0.00000000000000000000	0.00000000000000000000	0.00000000000000000000	884.00000000000000000000	405.00000000000000000000	4.00000000000000000000	4.00000000000000000000	4.00000000000000000000	4.00000000000000000000	4.00000000000000000000	0.00000000000000000000	4.00000000000000000000	4.00000000000000000000	0.00000000000000000000	4.00000000000000000000	4.00000000000000000000	4.00000000000000000000	4.00000000000000000000	4.00000000000000000000	4.00000000000000000000	4.00000000000000000000
69.00000000000000000000	0.00000000000000000000	4182.05126953125000000000	4192.82031250000000000000	4162.56396484375000000000	4181.02539062500000000000	4183.07666015625000000000	4167.69238281250000000000	4167.69238281250000000000	4170.25634765625000000000	4170.76904296875000000000	4179.48730468750000000000	4198.97412109375000000000	4172.30761718750000000000	4176.41015625000000000000	4165.12792968750000000000	0.00000000000000000000	10249.00000000000000000000	10228.00000000000000000000	0.00000000000000000000	0.00000000000000000000	0.00000000000000000000	884.00000000000000000000	413.00000000000000000000	4.00000000000000000000	4.00000000000000000000	4.00000000000000000000	4.00000000000000000000	4.00000000000000000000	0.00000000000000000000	4.00000000000000000000	4.00000000000000000000	0.00000000000000000000	4.00000000000000000000	4.00000000000000000000	4.00000000000000000000	4.00000000000000000000	4.00000000000000000000	4.00000000000000000000	4.00000000000000000000
70.00000000000000000000	0.00000000000000000000	4186.15380859375000000000	4184.61523437500000000000	4168.20507812500000000000	4172.30761718750000000000	4173.84619140625000000000	4169.74365234375000000000	4173.33300781250000000000	4159.48730468750000000000	4170.76904296875000000000	4163.07666015625000000000	4184.61523437500000000000	4166.66650390625000000000	4163.07666015625000000000	4164.10253906250000000000	520.00000000000000000000	10249.00000000000000000000	10228.00000000000000000000	0.00000000000000000000	0.00000000000000000000	0.00000000000000000000	884.00000000000000000000	421.00000000000000000000	4.00000000000000000000	4.00000000000000000000	4.00000000000000000000	4.00000000000000000000	4.00000000000000000000	0.00000000000000000000	4.00000000000000000000	4.00000000000000000000	0.00000000000000000000	4.00000000000000000000	4.00000000000000000000	4.00000000000000000000	4.00000000000000000000	4.00000000000000000000	4.00000000000000000000	4.00000000000000000000
71.00000000000000000000	0.00000000000000000000	4178.46142578125000000000	4184.61523437500000000000	4164.10253906250000000000	4178.97412109375000000000	4173.84619140625000000000	4162.56396484375000000000	4166.15380859375000000000	4166.66650390625000000000	4168.20507812500000000000	4172.82031250000000000000	4190.25634765625000000000	4165.12792968750000000000	4167.69238281250000000000	4167.69238281250000000000	3301.00000000000000000000	10249.00000000000000000000	10227.00000000000000000000	0.00000000000000000000	0.00000000000000000000	0.00000000000000000000	884.00000000000000000000	429.00000000000000000000	4.00000000000000000000	4.00000000000000000000	4.00000000000000000000	4.00000000000000000000	4.00000000000000000000	0.00000000000000000000	4.00000000000000000000	4.00000000000000000000	0.00000000000000000000	4.00000000000000000000	4.00000000000000000000	4.00000000000000000000	4.00000000000000000000	4.00000000000000000000	4.00000000000000000000	4.00000000000000000000
72.00000000000000000000	0.00000000000000000000	4183.58984375000000000000	4183.07666015625000000000	4168.20507812500000000000	4178.46142578125000000000	4169.23046875000000000000	4169.23046875000000000000	4173.33300781250000000000	4171.79492187500000000000	4168.20507812500000000000	4174.35888671875000000000	4189.74365234375000000000	4171.28173828125000000000	4164.61523437500000000000	4172.30761718750000000000	0.00000000000000000000	10249.00000000000000000000	10227.00000000000000000000	0.00000000000000000000	0.00000000000000000000	0.00000000000000000000	884.00000000000000000000	438.00000000000000000000	4.00000000000000000000	4.00000000000000000000	4.00000000000000000000	4.00000000000000000000	4.00000000000000000000	0.00000000000000000000	4.00000000000000000000	4.00000000000000000000	0.00000000000000000000	4.00000000000000000000	4.00000000000000000000	4.00000000000000000000	4.00000000000000000000	4.00000000000000000000	4.00000000000000000000	4.00000000000000000000
73.00000000000000000000	0.00000000000000000000	4181.02539062500000000000	4186.66650390625000000000	4164.61523437500000000000	4176.92285156250000000000	4175.38427734375000000000	4164.10253906250000000000	4172.30761718750000000000	4173.84619140625000000000	4172.82031250000000000000	4171.79492187500000000000	4186.15380859375000000000	4169.23046875000000000000	4162.05126953125000000000	4168.20507812500000000000	3539.00000000000000000000	10250.00000000000000000000	10228.00000000000000000000	0.00000000000000000000	0.00000000000000000000	0.00000000000000000000	884.00000000000000000000	446.00000000000000000000	4.00000000000000000000	4.00000000000000000000	4.00000000000000000000	4.00000000000000000000	4.00000000000000000000	0.00000000000000000000	4.00000000000000000000	4.00000000000000000000	0.00000000000000000000	4.00000000000000000000	4.00000000000000000000	4.00000000000000000000	4.00000000000000000000	4.00000000000000000000	4.00000000000000000000	4.00000000000000000000
74.00000000000000000000	0.00000000000000000000	4176.92285156250000000000	4185.12792968750000000000	4163.58984375000000000000	4177.43603515625000000000	4180.51269531250000000000	4164.10253906250000000000	4169.74365234375000000000	4172.82031250000000000000	4173.84619140625000000000	4173.33300781250000000000	4185.12792968750000000000	4168.71777343750000000000	4162.05126953125000000000	4167.17919921875000000000	3402.00000000000000000000	10250.00000000000000000000	10228.00000000000000000000	0.00000000000000000000	0.00000000000000000000	0.00000000000000000000	884.00000000000000000000	453.00000000000000000000	4.00000000000000000000	4.00000000000000000000	4.00000000000000000000	4.00000000000000000000	4.00000000000000000000	0.00000000000000000000	4.00000000000000000000	4.00000000000000000000	0.00000000000000000000	4.00000000000000000000	4.00000000000000000000	4.00000000000000000000	4.00000000000000000000	4.00000000000000000000	4.00000000000000000000	4.00000000000000000000
75.00000000000000000000	0.00000000000000000000	4183.07666015625000000000	4178.46142578125000000000	4168.71777343750000000000	4174.35888671875000000000	4171.79492187500000000000	4172.82031250000000000000	4174.35888671875000000000	4166.66650390625000000000	4170.25634765625000000000	4166.15380859375000000000	4181.53857421875000000000	4170.25634765625000000000	4155.38427734375000000000	4168.20507812500000000000	1097.00000000000000000000	10249.00000000000000000000	10228.00000000000000000000	0.00000000000000000000	0.00000000000000000000	0.00000000000000000000	884.00000000000000000000	461.00000000000000000000	4.00000000000000000000	4.00000000000000000000	4.00000000000000000000	4.00000000000000000000	4.00000000000000000000	0.00000000000000000000	4.00000000000000000000	4.00000000000000000000	0.00000000000000000000	4.00000000000000000000	4.00000000000000000000	4.00000000000000000000	4.00000000000000000000	4.00000000000000000000	4.00000000000000000000	4.00000000000000000000
76.00000000000000000000	0.00000000000000000000	4180.00000000000000000000	4184.61523437500000000000	4161.02539062500000000000	4178.46142578125000000000	4175.89746093750000000000	4164.61523437500000000000	4164.61523437500000000000	4169.74365234375000000000	4169.74365234375000000000	4167.17919921875000000000	4188.20507812500000000000	4165.12792968750000000000	4160.00000000000000000000	4165.12792968750000000000	3207.00000000000000000000	10249.00000000000000000000	10228.00000000000000000000	0.00000000000000000000	0.00000000000000000000	0.00000000000000000000	884.00000000000000000000	468.00000000000000000000	4.00000000000000000000	4.00000000000000000000	4.00000000000000000000	4.00000000000000000000	4.00000000000000000000	0.00000000000000000000	4.00000000000000000000	4.00000000000000000000	0.00000000000000000000	4.00000000000000000000	4.00000000000000000000	4.00000000000000000000	4.00000000000000000000	4.00000000000000000000	4.00000000000000000000	4.00000000000000000000
77.00000000000000000000	0.00000000000000000000	4188.20507812500000000000	4182.05126953125000000000	4170.25634765625000000000	4176.41015625000000000000	4173.84619140625000000000	4171.28173828125000000000	4169.74365234375000000000	4167.17919921875000000000	4171.28173828125000000000	4168.20507812500000000000	4187.69238281250000000000	4168.71777343750000000000	4160.00000000000000000000	4166.15380859375000000000	1534.00000000000000000000	10248.00000000000000000000	10230.00000000000000000000	0.00000000000000000000	0.00000000000000000000	0.00000000000000000000	884.00000000000000000000	476.00000000000000000000	4.00000000000000000000	4.00000000000000000000	4.00000000000000000000	4.00000000000000000000	4.00000000000000000000	0.00000000000000000000	4.00000000000000000000	4.00000000000000000000	0.00000000000000000000	4.00000000000000000000	4.00000000000000000000	4.00000000000000000000	4.00000000000000000000	4.00000000000000000000	4.00000000000000000000	4.00000000000000000000
78.00000000000000000000	0.00000000000000000000	4183.58984375000000000000	4177.94873046875000000000	4172.30761718750000000000	4172.82031250000000000000	4170.76904296875000000000	4169.23046875000000000000	4171.79492187500000000000	4166.15380859375000000000	4168.71777343750000000000	4170.76904296875000000000	4185.64111328125000000000	4168.71777343750000000000	4160.00000000000000000000	4168.20507812500000000000	3402.00000000000000000000	10248.00000000000000000000	10230.00000000000000000000	0.00000000000000000000	0.00000000000000000000	0.00000000000000000000	884.00000000000000000000	483.00000000000000000000	4.00000000000000000000	4.00000000000000000000	4.00000000000000000000	4.00000000000000000000	4.00000000000000000000	0.00000000000000000000	4.00000000000000000000	4.00000000000000000000	0.00000000000000000000	4.00000000000000000000	4.00000000000000000000	4.00000000000000000000	4.00000000000000000000	4.00000000000000000000	4.00000000000000000000	4.00000000000000000000
79.00000000000000000000	0.00000000000000000000	4175.38427734375000000000	4178.97412109375000000000	4165.64111328125000000000	4168.71777343750000000000	4168.71777343750000000000	4163.58984375000000000000	4167.17919921875000000000	4166.15380859375000000000	4168.71777343750000000000	4171.28173828125000000000	4181.02539062500000000000	4167.17919921875000000000	4161.02539062500000000000	4169.74365234375000000000	1097.00000000000000000000	10249.00000000000000000000	10230.00000000000000000000	0.00000000000000000000	0.00000000000000000000	0.00000000000000000000	884.00000000000000000000	492.00000000000000000000	4.00000000000000000000	4.00000000000000000000	4.00000000000000000000	4.00000000000000000000	4.00000000000000000000	0.00000000000000000000	4.00000000000000000000	4.00000000000000000000	0.00000000000000000000	4.00000000000000000000	4.00000000000000000000	4.00000000000000000000	4.00000000000000000000	4.00000000000000000000	4.00000000000000000000	4.00000000000000000000
80.00000000000000000000	0.00000000000000000000	4186.15380859375000000000	4175.38427734375000000000	4169.74365234375000000000	4163.07666015625000000000	4161.02539062500000000000	4169.74365234375000000000	4170.76904296875000000000	4156.41015625000000000000	4170.76904296875000000000	4158.46142578125000000000	4173.33300781250000000000	4169.74365234375000000000	4154.35888671875000000000	4170.76904296875000000000	3207.00000000000000000000	10249.00000000000000000000	10230.00000000000000000000	0.00000000000000000000	0.00000000000000000000	0.00000000000000000000	884.00000000000000000000	499.00000000000000000000	4.00000000000000000000	4.00000000000000000000	4.00000000000000000000	4.00000000000000000000	4.00000000000000000000	0.00000000000000000000	4.00000000000000000000	4.00000000000000000000	0.00000000000000000000	4.00000000000000000000	4.00000000000000000000	4.00000000000000000000	4.00000000000000000000	4.00000000000000000000	4.00000000000000000000	4.00000000000000000000
81.00000000000000000000	0.00000000000000000000	4183.58984375000000000000	4181.02539062500000000000	4164.61523437500000000000	4169.74365234375000000000	4168.20507812500000000000	4162.05126953125000000000	4165.64111328125000000000	4156.41015625000000000000	4167.17919921875000000000	4161.02539062500000000000	4182.56396484375000000000	4169.74365234375000000000	4161.53857421875000000000	4171.28173828125000000000	1534.00000000000000000000	10249.00000000000000000000	10229.00000000000000000000	0.00000000000000000000	0.00000000000000000000	0.00000000000000000000	884.00000000000000000000	507.00000000000000000000	4.00000000000000000000	4.00000000000000000000	4.00000000000000000000	4.00000000000000000000	4.00000000000000000000	0.00000000000000000000	4.00000000000000000000	4.00000000000000000000	0.00000000000000000000	4.00000000000000000000	4.00000000000000000000	4.00000000000000000000	4.00000000000000000000	4.00000000000000000000	4.00000000000000000000	4.00000000000000000000
82.00000000000000000000	0.00000000000000000000	4186.66650390625000000000	4181.53857421875000000000	4171.79492187500000000000	4170.76904296875000000000	4168.20507812500000000000	4168.71777343750000000000	4172.82031250000000000000	4157.94873046875000000000	4167.17919921875000000000	4164.61523437500000000000	4184.10253906250000000000	4173.33300781250000000000	4163.58984375000000000000	4174.35888671875000000000	3402.00000000000000000000	10249.00000000000000000000	10229.00000000000000000000	0.00000000000000000000	0.00000000000000000000	0.00000000000000000000	884.00000000000000000000	515.00000000000000000000	4.00000000000000000000	4.00000000000000000000	4.00000000000000000000	4.00000000000000000000	4.00000000000000000000	0.00000000000000000000	4.00000000000000000000	4.00000000000000000000	0.00000000000000000000	4.00000000000000000000	4.00000000000000000000	4.00000000000000000000	4.00000000000000000000	4.00000000000000000000	4.00000000000000000000	4.00000000000000000000
83.00000000000000000000	0.00000000000000000000	4181.53857421875000000000	4174.87158203125000000000	4169.23046875000000000000	4166.15380859375000000000	4164.10253906250000000000	4169.23046875000000000000	4174.35888671875000000000	4162.05126953125000000000	4168.71777343750000000000	4166.66650390625000000000	4180.51269531250000000000	4167.69238281250000000000	4158.97412109375000000000	4169.74365234375000000000	1097.00000000000000000000	10249.00000000000000000000	10229.00000000000000000000	0.00000000000000000000	0.00000000000000000000	0.00000000000000000000	884.00000000000000000000	523.00000000000000000000	4.00000000000000000000	4.00000000000000000000	4.00000000000000000000	4.00000000000000000000	4.00000000000000000000	0.00000000000000000000	4.00000000000000000000	4.00000000000000000000	0.00000000000000000000	4.00000000000000000000	4.00000000000000000000	4.00000000000000000000	4.00000000000000000000	4.00000000000000000000	4.00000000000000000000	4.00000000000000000000
84.00000000000000000000	0.00000000000000000000	4169.74365234375000000000	4171.28173828125000000000	4156.92285156250000000000	4161.53857421875000000000	4166.15380859375000000000	4165.64111328125000000000	4169.74365234375000000000	4162.05126953125000000000	4167.69238281250000000000	4165.12792968750000000000	4177.43603515625000000000	4158.97412109375000000000	4156.41015625000000000000	4165.12792968750000000000	3207.00000000000000000000	10249.00000000000000000000	10229.00000000000000000000	0.00000000000000000000	0.00000000000000000000	0.00000000000000000000	884.00000000000000000000	531.00000000000000000000	4.00000000000000000000	4.00000000000000000000	4.00000000000000000000	4.00000000000000000000	4.00000000000000000000	0.00000000000000000000	4.00000000000000000000	4.00000000000000000000	0.00000000000000000000	4.00000000000000000000	4.00000000000000000000	4.00000000000000000000	4.00000000000000000000	4.00000000000000000000	4.00000000000000000000	4.00000000000000000000
85.00000000000000000000	0.00000000000000000000	4179.48730468750000000000	4168.20507812500000000000	4166.15380859375000000000	4154.35888671875000000000	4158.97412109375000000000	4174.87158203125000000000	4174.87158203125000000000	4150.76904296875000000000	4167.69238281250000000000	4151.28173828125000000000	4168.71777343750000000000	4161.53857421875000000000	4148.71777343750000000000	4168.20507812500000000000	1534.00000000000000000000	10248.00000000000000000000	10228.00000000000000000000	0.00000000000000000000	0.00000000000000000000	0.00000000000000000000	884.00000000000000000000	539.00000000000000000000	4.00000000000000000000	4.00000000000000000000	4.00000000000000000000	4.00000000000000000000	4.00000000000000000000	0.00000000000000000000	4.00000000000000000000	4.00000000000000000000	0.00000000000000000000	4.00000000000000000000	4.00000000000000000000	4.00000000000000000000	4.00000000000000000000	4.00000000000000000000	4.00000000000000000000	4.00000000000000000000
86.00000000000000000000	0.00000000000000000000	4178.97412109375000000000	4175.38427734375000000000	4168.20507812500000000000	4160.51269531250000000000	4161.53857421875000000000	4166.66650390625000000000	4166.66650390625000000000	4158.46142578125000000000	4166.66650390625000000000	4158.97412109375000000000	4175.38427734375000000000	4163.58984375000000000000	4154.87158203125000000000	4168.20507812500000000000	3402.00000000000000000000	10248.00000000000000000000	10228.00000000000000000000	0.00000000000000000000	0.00000000000000000000	0.00000000000000000000	884.00000000000000000000	547.00000000000000000000	4.00000000000000000000	4.00000000000000000000	4.00000000000000000000	4.00000000000000000000	4.00000000000000000000	0.00000000000000000000	4.00000000000000000000	4.00000000000000000000	0.00000000000000000000	4.00000000000000000000	4.00000000000000000000	4.00000000000000000000	4.00000000000000000000	4.00000000000000000000	4.00000000000000000000	4.00000000000000000000
87.00000000000000000000	0.00000000000000000000	4177.94873046875000000000	4176.92285156250000000000	4171.28173828125000000000	4162.56396484375000000000	4164.61523437500000000000	4168.71777343750000000000	4169.74365234375000000000	4162.56396484375000000000	4166.66650390625000000000	4163.58984375000000000000	4175.89746093750000000000	4165.12792968750000000000	4154.87158203125000000000	4167.69238281250000000000	1097.00000000000000000000	10248.00000000000000000000	10228.00000000000000000000	0.00000000000000000000	0.00000000000000000000	0.00000000000000000000	884.00000000000000000000	556.00000000000000000000	4.00000000000000000000	4.00000000000000000000	4.00000000000000000000	4.00000000000000000000	4.00000000000000000000	0.00000000000000000000	4.00000000000000000000	4.00000000000000000000	0.00000000000000000000	4.00000000000000000000	4.00000000000000000000	4.00000000000000000000	4.00000000000000000000	4.00000000000000000000	4.00000000000000000000	4.00000000000000000000
88.00000000000000000000	0.00000000000000000000	4172.82031250000000000000	4174.35888671875000000000	4168.20507812500000000000	4156.92285156250000000000	4166.66650390625000000000	4170.25634765625000000000	4171.79492187500000000000	4157.43603515625000000000	4168.20507812500000000000	4156.92285156250000000000	4171.79492187500000000000	4162.56396484375000000000	4150.76904296875000000000	4166.15380859375000000000	3207.00000000000000000000	10248.00000000000000000000	10228.00000000000000000000	0.00000000000000000000	0.00000000000000000000	0.00000000000000000000	884.00000000000000000000	563.00000000000000000000	4.00000000000000000000	4.00000000000000000000	4.00000000000000000000	4.00000000000000000000	4.00000000000000000000	0.00000000000000000000	4.00000000000000000000	4.00000000000000000000	0.00000000000000000000	4.00000000000000000000	4.00000000000000000000	4.00000000000000000000	4.00000000000000000000	4.00000000000000000000	4.00000000000000000000	4.00000000000000000000
89.00000000000000000000	0.00000000000000000000	4166.66650390625000000000	4174.35888671875000000000	4161.53857421875000000000	4157.43603515625000000000	4168.20507812500000000000	4164.10253906250000000000	4166.15380859375000000000	4160.00000000000000000000	4169.74365234375000000000	4161.02539062500000000000	4180.00000000000000000000	4162.56396484375000000000	4160.51269531250000000000	4165.12792968750000000000	1534.00000000000000000000	10248.00000000000000000000	10229.00000000000000000000	0.00000000000000000000	0.00000000000000000000	0.00000000000000000000	884.00000000000000000000	571.00000000000000000000	4.00000000000000000000	4.00000000000000000000	4.00000000000000000000	4.00000000000000000000	4.00000000000000000000	0.00000000000000000000	4.00000000000000000000	4.00000000000000000000	0.00000000000000000000	4.00000000000000000000	4.00000000000000000000	4.00000000000000000000	4.00000000000000000000	4.00000000000000000000	4.00000000000000000000	4.00000000000000000000
90.00000000000000000000	0.00000000000000000000	4180.51269531250000000000	4173.33300781250000000000	4171.79492187500000000000	4158.46142578125000000000	4161.02539062500000000000	4171.79492187500000000000	4177.43603515625000000000	4160.51269531250000000000	4173.33300781250000000000	4162.56396484375000000000	4181.53857421875000000000	4166.15380859375000000000	4163.58984375000000000000	4168.71777343750000000000	3402.00000000000000000000	10248.00000000000000000000	10229.00000000000000000000	0.00000000000000000000	0.00000000000000000000	0.00000000000000000000	884.00000000000000000000	578.00000000000000000000	4.00000000000000000000	4.00000000000000000000	4.00000000000000000000	4.00000000000000000000	4.00000000000000000000	0.00000000000000000000	4.00000000000000000000	4.00000000000000000000	0.00000000000000000000	4.00000000000000000000	4.00000000000000000000	4.00000000000000000000	4.00000000000000000000	4.00000000000000000000	4.00000000000000000000	4.00000000000000000000
91.00000000000000000000	0.00000000000000000000	4176.92285156250000000000	4182.05126953125000000000	4166.66650390625000000000	4163.07666015625000000000	4163.58984375000000000000	4165.12792968750000000000	4175.89746093750000000000	4166.66650390625000000000	4172.82031250000000000000	4167.69238281250000000000	4181.53857421875000000000	4164.10253906250000000000	4165.64111328125000000000	4168.20507812500000000000	1097.00000000000000000000	10245.00000000000000000000	10230.00000000000000000000	0.00000000000000000000	0.00000000000000000000	0.00000000000000000000	884.00000000000000000000	587.00000000000000000000	4.00000000000000000000	4.00000000000000000000	4.00000000000000000000	4.00000000000000000000	4.00000000000000000000	0.00000000000000000000	4.00000000000000000000	4.00000000000000000000	0.00000000000000000000	4.00000000000000000000	4.00000000000000000000	4.00000000000000000000	4.00000000000000000000	4.00000000000000000000	4.00000000000000000000	4.00000000000000000000
92.00000000000000000000	0.00000000000000000000	4177.94873046875000000000	4180.51269531250000000000	4168.71777343750000000000	4156.41015625000000000000	4157.43603515625000000000	4169.74365234375000000000	4175.89746093750000000000	4166.66650390625000000000	4169.23046875000000000000	4164.61523437500000000000	4177.43603515625000000000	4164.10253906250000000000	4160.51269531250000000000	4169.74365234375000000000	3207.00000000000000000000	10245.00000000000000000000	10230.00000000000000000000	0.00000000000000000000	0.00000000000000000000	0.00000000000000000000	884.00000000000000000000	594.00000000000000000000	4.00000000000000000000	4.00000000000000000000	4.00000000000000000000	4.00000000000000000000	4.00000000000000000000	0.00000000000000000000	4.00000000000000000000	4.00000000000000000000	0.00000000000000000000	4.00000000000000000000	4.00000000000000000000	4.00000000000000000000	4.00000000000000000000	4.00000000000000000000	4.00000000000000000000	4.00000000000000000000
93.00000000000000000000	0.00000000000000000000	4184.10253906250000000000	4174.87158203125000000000	4176.92285156250000000000	4153.84619140625000000000	4157.43603515625000000000	4171.79492187500000000000	4174.35888671875000000000	4164.10253906250000000000	4168.71777343750000000000	4163.58984375000000000000	4177.94873046875000000000	4164.10253906250000000000	4161.02539062500000000000	4170.25634765625000000000	1534.00000000000000000000	10245.00000000000000000000	10230.00000000000000000000	0.00000000000000000000	0.00000000000000000000	0.00000000000000000000	884.00000000000000000000	603.00000000000000000000	4.00000000000000000000	4.00000000000000000000	4.00000000000000000000	4.00000000000000000000	4.00000000000000000000	0.00000000000000000000	4.00000000000000000000	4.00000000000000000000	0.00000000000000000000	4.00000000000000000000	4.00000000000000000000	4.00000000000000000000	4.00000000000000000000	4.00000000000000000000	4.00000000000000000000	4.00000000000000000000
94.00000000000000000000	0.00000000000000000000	4170.25634765625000000000	4172.30761718750000000000	4170.25634765625000000000	4156.41015625000000000000	4168.71777343750000000000	4161.02539062500000000000	4167.69238281250000000000	4167.17919921875000000000	4171.28173828125000000000	4170.25634765625000000000	4181.53857421875000000000	4163.07666015625000000000	4166.66650390625000000000	4168.20507812500000000000	3402.00000000000000000000	10245.00000000000000000000	10230.00000000000000000000	0.00000000000000000000	0.00000000000000000000	0.00000000000000000000	884.00000000000000000000	610.00000000000000000000	4.00000000000000000000	4.00000000000000000000	4.00000000000000000000	4.00000000000000000000	4.00000000000000000000	0.00000000000000000000	4.00000000000000000000	4.00000000000000000000	0.00000000000000000000	4.00000000000000000000	4.00000000000000000000	4.00000000000000000000	4.00000000000000000000	4.00000000000000000000	4.00000000000000000000	4.00000000000000000000
95.00000000000000000000	0.00000000000000000000	4169.23046875000000000000	4165.64111328125000000000	4170.76904296875000000000	4147.17919921875000000000	4158.46142578125000000000	4169.74365234375000000000	4176.41015625000000000000	4160.51269531250000000000	4170.76904296875000000000	4158.46142578125000000000	4171.79492187500000000000	4164.10253906250000000000	4153.84619140625000000000	4168.71777343750000000000	1097.00000000000000000000	10247.00000000000000000000	10229.00000000000000000000	0.00000000000000000000	0.00000000000000000000	0.00000000000000000000	884.00000000000000000000	619.00000000000000000000	4.00000000000000000000	4.00000000000000000000	4.00000000000000000000	4.00000000000000000000	4.00000000000000000000	0.00000000000000000000	4.00000000000000000000	4.00000000000000000000	0.00000000000000000000	4.00000000000000000000	4.00000000000000000000	4.00000000000000000000	4.00000000000000000000	4.00000000000000000000	4.00000000000000000000	4.00000000000000000000
96.00000000000000000000	0.00000000000000000000	4169.74365234375000000000	4170.76904296875000000000	4167.69238281250000000000	4149.23046875000000000000	4155.89746093750000000000	4167.17919921875000000000	4168.71777343750000000000	4164.61523437500000000000	4169.23046875000000000000	4158.46142578125000000000	4174.35888671875000000000	4160.51269531250000000000	4154.35888671875000000000	4166.15380859375000000000	3207.00000000000000000000	10247.00000000000000000000	10229.00000000000000000000	0.00000000000000000000	0.00000000000000000000	0.00000000000000000000	884.00000000000000000000	626.00000000000000000000	4.00000000000000000000	4.00000000000000000000	4.00000000000000000000	4.00000000000000000000	4.00000000000000000000	0.00000000000000000000	4.00000000000000000000	4.00000000000000000000	0.00000000000000000000	4.00000000000000000000	4.00000000000000000000	4.00000000000000000000	4.00000000000000000000	4.00000000000000000000	4.00000000000000000000	4.00000000000000000000
97.00000000000000000000	0.00000000000000000000	4171.79492187500000000000	4170.25634765625000000000	4171.28173828125000000000	4151.28173828125000000000	4160.00000000000000000000	4168.20507812500000000000	4165.64111328125000000000	4170.76904296875000000000	4172.30761718750000000000	4164.61523437500000000000	4175.38427734375000000000	4163.07666015625000000000	4155.89746093750000000000	4166.15380859375000000000	1534.00000000000000000000	10246.00000000000000000000	10229.00000000000000000000	0.00000000000000000000	0.00000000000000000000	0.00000000000000000000	884.00000000000000000000	634.00000000000000000000	4.00000000000000000000	4.00000000000000000000	4.00000000000000000000	4.00000000000000000000	4.00000000000000000000	0.00000000000000000000	4.00000000000000000000	4.00000000000000000000	0.00000000000000000000	4.00000000000000000000	4.00000000000000000000	4.00000000000000000000	4.00000000000000000000	4.00000000000000000000	4.00000000000000000000	4.00000000000000000000
98.00000000000000000000	0.00000000000000000000	4170.76904296875000000000	4166.15380859375000000000	4174.87158203125000000000	4145.64111328125000000000	4160.00000000000000000000	4172.30761718750000000000	4172.82031250000000000000	4166.66650390625000000000	4171.28173828125000000000	4160.00000000000000000000	4171.28173828125000000000	4164.61523437500000000000	4151.79492187500000000000	4168.20507812500000000000	3402.00000000000000000000	10246.00000000000000000000	10229.00000000000000000000	0.00000000000000000000	0.00000000000000000000	0.00000000000000000000	884.00000000000000000000	642.00000000000000000000	4.00000000000000000000	4.00000000000000000000	4.00000000000000000000	4.00000000000000000000	4.00000000000000000000	0.00000000000000000000	4.00000000000000000000	4.00000000000000000000	0.00000000000000000000	4.00000000000000000000	4.00000000000000000000	4.00000000000000000000	4.00000000000000000000	4.00000000000000000000	4.00000000000000000000	4.00000000000000000000
99.00000000000000000000	0.00000000000000000000	4163.58984375000000000000	4172.82031250000000000000	4166.66650390625000000000	4146.15380859375000000000	4161.53857421875000000000	4164.10253906250000000000	4170.25634765625000000000	4168.71777343750000000000	4168.20507812500000000000	4162.05126953125000000000	4178.97412109375000000000	4158.97412109375000000000	4160.00000000000000000000	4171.28173828125000000000	1097.00000000000000000000	10247.00000000000000000000	10229.00000000000000000000	0.00000000000000000000	0.00000000000000000000	0.00000000000000000000	884.00000000000000000000	650.00000000000000000000	4.00000000000000000000	4.00000000000000000000	4.00000000000000000000	4.00000000000000000000	4.00000000000000000000	0.00000000000000000000	4.00000000000000000000	4.00000000000000000000	0.00000000000000000000	4.00000000000000000000	4.00000000000000000000	4.00000000000000000000	4.00000000000000000000	4.00000000000000000000	4.00000000000000000000	4.00000000000000000000
100.00000000000000000000	0.00000000000000000000	4172.82031250000000000000	4168.71777343750000000000	4173.84619140625000000000	4140.00000000000000000000	4152.30761718750000000000	4169.74365234375000000000	4174.35888671875000000000	4162.56396484375000000000	4168.71777343750000000000	4157.94873046875000000000	4175.89746093750000000000	4160.00000000000000000000	4153.84619140625000000000	4174.87158203125000000000	3207.00000000000000000000	10247.00000000000000000000	10229.00000000000000000000	0.00000000000000000000	0.00000000000000000000	0.00000000000000000000	884.00000000000000000000	658.00000000000000000000	4.00000000000000000000	4.00000000000000000000	4.00000000000000000000	4.00000000000000000000	4.00000000000000000000	0.00000000000000000000	4.00000000000000000000	4.00000000000000000000	0.00000000000000000000	4.00000000000000000000	4.00000000000000000000	4.00000000000000000000	4.00000000000000000000	4.00000000000000000000	4.00000000000000000000	4.00000000000000000000
101.00000000000000000000	0.00000000000000000000	4166.66650390625000000000	4163.07666015625000000000	4172.82031250000000000000	4137.94873046875000000000	4152.30761718750000000000	4164.10253906250000000000	4165.64111328125000000000	4162.05126953125000000000	4170.25634765625000000000	4157.43603515625000000000	4172.82031250000000000000	4160.51269531250000000000	4148.20507812500000000000	4170.76904296875000000000	1534.00000000000000000000	10247.00000000000000000000	10229.00000000000000000000	0.00000000000000000000	0.00000000000000000000	0.00000000000000000000	884.00000000000000000000	666.00000000000000000000	4.00000000000000000000	4.00000000000000000000	4.00000000000000000000	4.00000000000000000000	4.00000000000000000000	0.00000000000000000000	4.00000000000000000000	4.00000000000000000000	0.00000000000000000000	4.00000000000000000000	4.00000000000000000000	4.00000000000000000000	4.00000000000000000000	4.00000000000000000000	4.00000000000000000000	4.00000000000000000000
102.00000000000000000000	0.00000000000000000000	4161.02539062500000000000	4158.97412109375000000000	4170.25634765625000000000	4137.43603515625000000000	4151.28173828125000000000	4165.12792968750000000000	4166.15380859375000000000	4165.12792968750000000000	4169.23046875000000000000	4159.48730468750000000000	4175.38427734375000000000	4162.05126953125000000000	4151.79492187500000000000	4172.30761718750000000000	3402.00000000000000000000	10247.00000000000000000000	10229.00000000000000000000	0.00000000000000000000	0.00000000000000000000	0.00000000000000000000	884.00000000000000000000	674.00000000000000000000	4.00000000000000000000	4.00000000000000000000	4.00000000000000000000	4.00000000000000000000	4.00000000000000000000	0.00000000000000000000	4.00000000000000000000	4.00000000000000000000	0.00000000000000000000	4.00000000000000000000	4.00000000000000000000	4.00000000000000000000	4.00000000000000000000	4.00000000000000000000	4.00000000000000000000	4.00000000000000000000
103.00000000000000000000	0.00000000000000000000	4166.15380859375000000000	4155.38427734375000000000	4173.33300781250000000000	4132.82031250000000000000	4144.10253906250000000000	4172.82031250000000000000	4175.89746093750000000000	4166.15380859375000000000	4168.71777343750000000000	4160.00000000000000000000	4172.82031250000000000000	4163.58984375000000000000	4152.82031250000000000000	4174.87158203125000000000	1097.00000000000000000000	10248.00000000000000000000	10229.00000000000000000000	0.00000000000000000000	0.00000000000000000000	0.00000000000000000000	884.00000000000000000000	682.00000000000000000000	4.00000000000000000000	4.00000000000000000000	4.00000000000000000000	4.00000000000000000000	4.00000000000000000000	0.00000000000000000000	4.00000000000000000000	4.00000000000000000000	0.00000000000000000000	4.00000000000000000000	4.00000000000000000000	4.00000000000000000000	4.00000000000000000000	4.00000000000000000000	4.00000000000000000000	4.00000000000000000000
104.00000000000000000000	0.00000000000000000000	4161.02539062500000000000	4161.53857421875000000000	4169.74365234375000000000	4137.94873046875000000000	4148.71777343750000000000	4163.58984375000000000000	4168.20507812500000000000	4173.33300781250000000000	4168.71777343750000000000	4165.12792968750000000000	4175.89746093750000000000	4162.05126953125000000000	4156.41015625000000000000	4168.71777343750000000000	3207.00000000000000000000	10248.00000000000000000000	10229.00000000000000000000	0.00000000000000000000	0.00000000000000000000	0.00000000000000000000	884.00000000000000000000	689.00000000000000000000	4.00000000000000000000	4.00000000000000000000	4.00000000000000000000	4.00000000000000000000	4.00000000000000000000	0.00000000000000000000	4.00000000000000000000	4.00000000000000000000	0.00000000000000000000	4.00000000000000000000	4.00000000000000000000	4.00000000000000000000	4.00000000000000000000	4.00000000000000000000	4.00000000000000000000	4.00000000000000000000
105.00000000000000000000	0.00000000000000000000	4171.79492187500000000000	4160.51269531250000000000	4184.61523437500000000000	4139.48730468750000000000	4145.12792968750000000000	4169.74365234375000000000	4171.79492187500000000000	4166.66650390625000000000	4169.74365234375000000000	4155.38427734375000000000	4174.35888671875000000000	4165.64111328125000000000	4156.92285156250000000000	4173.84619140625000000000	1534.00000000000000000000	10250.00000000000000000000	10228.00000000000000000000	0.00000000000000000000	0.00000000000000000000	0.00000000000000000000	884.00000000000000000000	697.00000000000000000000	4.00000000000000000000	4.00000000000000000000	4.00000000000000000000	4.00000000000000000000	4.00000000000000000000	0.00000000000000000000	4.00000000000000000000	4.00000000000000000000	0.00000000000000000000	4.00000000000000000000	4.00000000000000000000	4.00000000000000000000	4.00000000000000000000	4.00000000000000000000	4.00000000000000000000	4.00000000000000000000
106.00000000000000000000	0.00000000000000000000	4170.76904296875000000000	4161.02539062500000000000	4185.64111328125000000000	4140.51269531250000000000	4145.12792968750000000000	4168.71777343750000000000	4170.76904296875000000000	4162.56396484375000000000	4169.23046875000000000000	4157.94873046875000000000	4175.38427734375000000000	4163.58984375000000000000	4159.48730468750000000000	4178.46142578125000000000	3402.00000000000000000000	10250.00000000000000000000	10228.00000000000000000000	0.00000000000000000000	0.00000000000000000000	0.00000000000000000000	884.00000000000000000000	705.00000000000000000000	4.00000000000000000000	4.00000000000000000000	4.00000000000000000000	4.00000000000000000000	4.00000000000000000000	0.00000000000000000000	4.00000000000000000000	4.00000000000000000000	0.00000000000000000000	4.00000000000000000000	4.00000000000000000000	4.00000000000000000000	4.00000000000000000000	4.00000000000000000000	4.00000000000000000000	4.00000000000000000000
107.00000000000000000000	0.00000000000000000000	4164.10253906250000000000	4164.10253906250000000000	4178.97412109375000000000	4140.51269531250000000000	4150.25634765625000000000	4167.17919921875000000000	4168.71777343750000000000	4164.10253906250000000000	4165.64111328125000000000	4165.64111328125000000000	4175.89746093750000000000	4159.48730468750000000000	4156.41015625000000000000	4177.94873046875000000000	1097.00000000000000000000	10248.00000000000000000000	10228.00000000000000000000	0.00000000000000000000	0.00000000000000000000	0.00000000000000000000	884.00000000000000000000	712.00000000000000000000	4.00000000000000000000	4.00000000000000000000	4.00000000000000000000	4.00000000000000000000	4.00000000000000000000	0.00000000000000000000	4.00000000000000000000	4.00000000000000000000	0.00000000000000000000	4.00000000000000000000	4.00000000000000000000	4.00000000000000000000	4.00000000000000000000	4.00000000000000000000	4.00000000000000000000	4.00000000000000000000
108.00000000000000000000	0.00000000000000000000	4170.25634765625000000000	4162.05126953125000000000	4186.66650390625000000000	4137.94873046875000000000	4143.07666015625000000000	4171.28173828125000000000	4172.82031250000000000000	4158.97412109375000000000	4165.12792968750000000000	4157.43603515625000000000	4168.20507812500000000000	4164.10253906250000000000	4149.23046875000000000000	4178.97412109375000000000	3207.00000000000000000000	10248.00000000000000000000	10228.00000000000000000000	0.00000000000000000000	0.00000000000000000000	0.00000000000000000000	884.00000000000000000000	719.00000000000000000000	4.00000000000000000000	4.00000000000000000000	4.00000000000000000000	4.00000000000000000000	4.00000000000000000000	0.00000000000000000000	4.00000000000000000000	4.00000000000000000000	0.00000000000000000000	4.00000000000000000000	4.00000000000000000000	4.00000000000000000000	4.00000000000000000000	4.00000000000000000000	4.00000000000000000000	4.00000000000000000000
109.00000000000000000000	0.00000000000000000000	4162.56396484375000000000	4162.05126953125000000000	4178.97412109375000000000	4139.48730468750000000000	4138.97412109375000000000	4163.58984375000000000000	4164.10253906250000000000	4160.51269531250000000000	4168.71777343750000000000	4157.94873046875000000000	4169.23046875000000000000	4163.58984375000000000000	4152.30761718750000000000	4177.43603515625000000000	1534.00000000000000000000	10248.00000000000000000000	10227.00000000000000000000	0.00000000000000000000	0.00000000000000000000	0.00000000000000000000	884.00000000000000000000	728.00000000000000000000	4.00000000000000000000	4.00000000000000000000	4.00000000000000000000	4.00000000000000000000	4.00000000000000000000	0.00000000000000000000	4.00000000000000000000	4.00000000000000000000	0.00000000000000000000	4.00000000000000000000	4.00000000000000000000	4.00000000000000000000	4.00000000000000000000	4.00000000000000000000	4.00000000000000000000	4.00000000000000000000
110.00000000000000000000	0.00000000000000000000	4164.61523437500000000000	4155.38427734375000000000	4180.00000000000000000000	4134.35888671875000000000	4138.46142578125000000000	4171.28173828125000000000	4171.79492187500000000000	4156.92285156250000000000	4170.76904296875000000000	4153.84619140625000000000	4166.15380859375000000000	4161.53857421875000000000	4142.56396484375000000000	4175.89746093750000000000	3402.00000000000000000000	10248.00000000000000000000	10227.00000000000000000000	0.00000000000000000000	0.00000000000000000000	0.00000000000000000000	884.00000000000000000000	736.00000000000000000000	4.00000000000000000000	4.00000000000000000000	4.00000000000000000000	4.00000000000000000000	4.00000000000000000000	0.00000000000000000000	4.00000000000000000000	4.00000000000000000000	0.00000000000000000000	4.00000000000000000000	4.00000000000000000000	4.00000000000000000000	4.00000000000000000000	4.00000000000000000000	4.00000000000000000000	4.00000000000000000000
111.00000000000000000000	0.00000000000000000000	4164.61523437500000000000	4158.46142578125000000000	4181.02539062500000000000	4136.41015625000000000000	4149.74365234375000000000	4168.71777343750000000000	4172.82031250000000000000	4155.89746093750000000000	4170.25634765625000000000	4151.79492187500000000000	4167.69238281250000000000	4159.48730468750000000000	4143.07666015625000000000	4174.35888671875000000000	1097.00000000000000000000	10248.00000000000000000000	10228.00000000000000000000	0.00000000000000000000	0.00000000000000000000	0.00000000000000000000	884.00000000000000000000	744.00000000000000000000	4.00000000000000000000	4.00000000000000000000	4.00000000000000000000	4.00000000000000000000	4.00000000000000000000	0.00000000000000000000	4.00000000000000000000	4.00000000000000000000	0.00000000000000000000	4.00000000000000000000	4.00000000000000000000	4.00000000000000000000	4.00000000000000000000	4.00000000000000000000	4.00000000000000000000	4.00000000000000000000
112.00000000000000000000	0.00000000000000000000	4160.51269531250000000000	4163.07666015625000000000	4178.46142578125000000000	4142.56396484375000000000	4154.87158203125000000000	4164.61523437500000000000	4167.17919921875000000000	4158.97412109375000000000	4170.25634765625000000000	4157.94873046875000000000	4173.33300781250000000000	4161.53857421875000000000	4156.92285156250000000000	4174.87158203125000000000	3207.00000000000000000000	10248.00000000000000000000	10228.00000000000000000000	0.00000000000000000000	0.00000000000000000000	0.00000000000000000000	884.00000000000000000000	752.00000000000000000000	4.00000000000000000000	4.00000000000000000000	4.00000000000000000000	4.00000000000000000000	4.00000000000000000000	0.00000000000000000000	4.00000000000000000000	4.00000000000000000000	0.00000000000000000000	4.00000000000000000000	4.00000000000000000000	4.00000000000000000000	4.00000000000000000000	4.00000000000000000000	4.00000000000000000000	4.00000000000000000000
113.00000000000000000000	0.00000000000000000000	4168.20507812500000000000	4158.97412109375000000000	4186.66650390625000000000	4141.02539062500000000000	4146.66650390625000000000	4174.35888671875000000000	4172.82031250000000000000	4157.94873046875000000000	4171.79492187500000000000	4155.38427734375000000000	4170.25634765625000000000	4163.58984375000000000000	4152.82031250000000000000	4177.94873046875000000000	1534.00000000000000000000	10249.00000000000000000000	10227.00000000000000000000	0.00000000000000000000	0.00000000000000000000	0.00000000000000000000	884.00000000000000000000	761.00000000000000000000	4.00000000000000000000	4.00000000000000000000	4.00000000000000000000	4.00000000000000000000	4.00000000000000000000	0.00000000000000000000	4.00000000000000000000	4.00000000000000000000	0.00000000000000000000	4.00000000000000000000	4.00000000000000000000	4.00000000000000000000	4.00000000000000000000	4.00000000000000000000	4.00000000000000000000	4.00000000000000000000
114.00000000000000000000	0.00000000000000000000	4162.05126953125000000000	4163.07666015625000000000	4183.07666015625000000000	4146.15380859375000000000	4153.33300781250000000000	4165.64111328125000000000	4167.69238281250000000000	4163.07666015625000000000	4170.76904296875000000000	4158.97412109375000000000	4174.35888671875000000000	4158.46142578125000000000	4153.84619140625000000000	4179.48730468750000000000	3402.00000000000000000000	10249.00000000000000000000	10227.00000000000000000000	0.00000000000000000000	0.00000000000000000000	0.00000000000000000000	884.00000000000000000000	768.00000000000000000000	4.00000000000000000000	4.00000000000000000000	4.00000000000000000000	4.00000000000000000000	4.00000000000000000000	0.00000000000000000000	4.00000000000000000000	4.00000000000000000000	0.00000000000000000000	4.00000000000000000000	4.00000000000000000000	4.00000000000000000000	4.00000000000000000000	4.00000000000000000000	4.00000000000000000000	4.00000000000000000000
115.00000000000000000000	0.00000000000000000000	4168.20507812500000000000	4162.56396484375000000000	4186.66650390625000000000	4144.61523437500000000000	4151.79492187500000000000	4168.20507812500000000000	4171.79492187500000000000	4159.48730468750000000000	4169.23046875000000000000	4159.48730468750000000000	4172.82031250000000000000	4163.07666015625000000000	4155.38427734375000000000	4182.56396484375000000000	1097.00000000000000000000	10248.00000000000000000000	10227.00000000000000000000	0.00000000000000000000	0.00000000000000000000	0.00000000000000000000	884.00000000000000000000	776.00000000000000000000	4.00000000000000000000	4.00000000000000000000	4.00000000000000000000	4.00000000000000000000	4.00000000000000000000	0.00000000000000000000	4.00000000000000000000	4.00000000000000000000	0.00000000000000000000	4.00000000000000000000	4.00000000000000000000	4.00000000000000000000	4.00000000000000000000	4.00000000000000000000	4.00000000000000000000	4.00000000000000000000
116.00000000000000000000	0.00000000000000000000	4172.30761718750000000000	4163.07666015625000000000	4187.69238281250000000000	4140.00000000000000000000	4146.66650390625000000000	4168.20507812500000000000	4171.79492187500000000000	4157.43603515625000000000	4168.20507812500000000000	4158.46142578125000000000	4172.82031250000000000000	4165.64111328125000000000	4153.84619140625000000000	4181.53857421875000000000	3207.00000000000000000000	10248.00000000000000000000	10227.00000000000000000000	0.00000000000000000000	0.00000000000000000000	0.00000000000000000000	884.00000000000000000000	784.00000000000000000000	4.00000000000000000000	4.00000000000000000000	4.00000000000000000000	4.00000000000000000000	4.00000000000000000000	0.00000000000000000000	4.00000000000000000000	4.00000000000000000000	0.00000000000000000000	4.00000000000000000000	4.00000000000000000000	4.00000000000000000000	4.00000000000000000000	4.00000000000000000000	4.00000000000000000000	4.00000000000000000000
117.00000000000000000000	0.00000000000000000000	4168.20507812500000000000	4168.71777343750000000000	4184.61523437500000000000	4144.61523437500000000000	4154.35888671875000000000	4163.58984375000000000000	4167.69238281250000000000	4162.56396484375000000000	4170.76904296875000000000	4159.48730468750000000000	4176.41015625000000000000	4162.05126953125000000000	4156.41015625000000000000	4182.05126953125000000000	1534.00000000000000000000	10248.00000000000000000000	10227.00000000000000000000	0.00000000000000000000	0.00000000000000000000	0.00000000000000000000	884.00000000000000000000	792.00000000000000000000	4.00000000000000000000	4.00000000000000000000	4.00000000000000000000	4.00000000000000000000	4.00000000000000000000	0.00000000000000000000	4.00000000000000000000	4.00000000000000000000	0.00000000000000000000	4.00000000000000000000	4.00000000000000000000	4.00000000000000000000	4.00000000000000000000	4.00000000000000000000	4.00000000000000000000	4.00000000000000000000
118.00000000000000000000	0.00000000000000000000	4175.89746093750000000000	4170.25634765625000000000	4195.89746093750000000000	4146.66650390625000000000	4154.87158203125000000000	4172.82031250000000000000	4174.87158203125000000000	4162.05126953125000000000	4171.28173828125000000000	4160.51269531250000000000	4175.38427734375000000000	4168.20507812500000000000	4157.43603515625000000000	4183.58984375000000000000	3402.00000000000000000000	10248.00000000000000000000	10227.00000000000000000000	0.00000000000000000000	0.00000000000000000000	0.00000000000000000000	884.00000000000000000000	799.00000000000000000000	4.00000000000000000000	4.00000000000000000000	4.00000000000000000000	4.00000000000000000000	4.00000000000000000000	0.00000000000000000000	4.00000000000000000000	4.00000000000000000000	0.00000000000000000000	4.00000000000000000000	4.00000000000000000000	4.00000000000000000000	4.00000000000000000000	4.00000000000000000000	4.00000000000000000000	4.00000000000000000000
[truncated: 236 more rows]
