# Supplementary material for: Discriminating three motor imagery states of the same joint for brain-computer interface
Source: PeerJ. 2021 Aug 24;9:e12027. doi: 10.7717/peerj.12027 (PMC8395581; doi:10.7717/peerj.12027)
Supplement: Supplemental Information 1 [file peerj-09-12027-s001.zip › dataset/D/01-01-23.01.18.16.56.15.csv]

title:01	recorded:23.01.18 16.56.15	sampling:128	subject:01	labels:COUNTER INTERPOLATED AF3 F7 F3 FC5 T7 P7 O1 O2 P8 T8 FC6 F4 F8 AF4 RAW_CQ GYROX GYROY MARKER MARKER_HARDWARE SYNC TIME_STAMP_s TIME_STAMP_ms CQ_AF3 CQ_F7 CQ_F3 CQ_FC5 CQ_T7 CQ_P7 CQ_O1 CQ_O2 CQ_P8 CQ_T8 CQ_FC6 CQ_F4 CQ_F8 CQ_AF4 CQ_CMS CQ_DRL	chan:40	units:emotiv
57.00000000000000000000	0.00000000000000000000	4173.84619140625000000000	4181.02539062500000000000	4161.53857421875000000000	4183.07666015625000000000	4169.74365234375000000000	4164.61523437500000000000	4163.07666015625000000000	4162.05126953125000000000	4168.20507812500000000000	4173.84619140625000000000	4176.41015625000000000000	4174.87158203125000000000	4180.00000000000000000000	4167.69238281250000000000	0.00000000000000000000	10250.00000000000000000000	10227.00000000000000000000	0.00000000000000000000	0.00000000000000000000	0.00000000000000000000	1075.00000000000000000000	979.00000000000000000000	0.00000000000000000000	0.00000000000000000000	0.00000000000000000000	0.00000000000000000000	0.00000000000000000000	0.00000000000000000000	0.00000000000000000000	0.00000000000000000000	0.00000000000000000000	0.00000000000000000000	0.00000000000000000000	0.00000000000000000000	0.00000000000000000000	0.00000000000000000000	0.00000000000000000000	0.00000000000000000000
58.00000000000000000000	0.00000000000000000000	4182.56396484375000000000	4178.97412109375000000000	4167.69238281250000000000	4183.07666015625000000000	4173.84619140625000000000	4173.84619140625000000000	4168.71777343750000000000	4157.94873046875000000000	4171.28173828125000000000	4168.20507812500000000000	4173.84619140625000000000	4175.89746093750000000000	4171.79492187500000000000	4169.74365234375000000000	0.00000000000000000000	10250.00000000000000000000	10227.00000000000000000000	0.00000000000000000000	0.00000000000000000000	0.00000000000000000000	1075.00000000000000000000	987.00000000000000000000	0.00000000000000000000	0.00000000000000000000	0.00000000000000000000	0.00000000000000000000	0.00000000000000000000	0.00000000000000000000	0.00000000000000000000	0.00000000000000000000	0.00000000000000000000	0.00000000000000000000	0.00000000000000000000	0.00000000000000000000	0.00000000000000000000	0.00000000000000000000	0.00000000000000000000	0.00000000000000000000
59.00000000000000000000	0.00000000000000000000	4176.41015625000000000000	4184.10253906250000000000	4165.64111328125000000000	4184.61523437500000000000	4230.25634765625000000000	4168.20507812500000000000	4165.64111328125000000000	4164.10253906250000000000	4173.33300781250000000000	4173.33300781250000000000	4178.97412109375000000000	4174.87158203125000000000	4173.84619140625000000000	4165.12792968750000000000	0.00000000000000000000	10249.00000000000000000000	10228.00000000000000000000	0.00000000000000000000	0.00000000000000000000	0.00000000000000000000	1075.00000000000000000000	994.00000000000000000000	0.00000000000000000000	0.00000000000000000000	0.00000000000000000000	0.00000000000000000000	0.00000000000000000000	0.00000000000000000000	0.00000000000000000000	0.00000000000000000000	0.00000000000000000000	0.00000000000000000000	0.00000000000000000000	0.00000000000000000000	0.00000000000000000000	0.00000000000000000000	0.00000000000000000000	0.00000000000000000000
60.00000000000000000000	0.00000000000000000000	4175.38427734375000000000	4182.56396484375000000000	4171.28173828125000000000	4183.58984375000000000000	4248.20507812500000000000	4168.20507812500000000000	4170.76904296875000000000	4169.74365234375000000000	4172.30761718750000000000	4178.97412109375000000000	4180.00000000000000000000	4180.51269531250000000000	4174.87158203125000000000	4168.71777343750000000000	0.00000000000000000000	10249.00000000000000000000	10228.00000000000000000000	0.00000000000000000000	0.00000000000000000000	0.00000000000000000000	1076.00000000000000000000	1.00000000000000000000	0.00000000000000000000	0.00000000000000000000	0.00000000000000000000	0.00000000000000000000	0.00000000000000000000	0.00000000000000000000	0.00000000000000000000	0.00000000000000000000	0.00000000000000000000	0.00000000000000000000	0.00000000000000000000	0.00000000000000000000	0.00000000000000000000	0.00000000000000000000	0.00000000000000000000	0.00000000000000000000
61.00000000000000000000	0.00000000000000000000	4177.94873046875000000000	4172.30761718750000000000	4171.79492187500000000000	4178.97412109375000000000	4207.17919921875000000000	4168.71777343750000000000	4171.28173828125000000000	4169.74365234375000000000	4169.23046875000000000000	4171.79492187500000000000	4174.35888671875000000000	4180.00000000000000000000	4166.15380859375000000000	4170.76904296875000000000	0.00000000000000000000	10249.00000000000000000000	10228.00000000000000000000	0.00000000000000000000	0.00000000000000000000	0.00000000000000000000	1076.00000000000000000000	9.00000000000000000000	0.00000000000000000000	0.00000000000000000000	0.00000000000000000000	0.00000000000000000000	0.00000000000000000000	0.00000000000000000000	0.00000000000000000000	0.00000000000000000000	0.00000000000000000000	0.00000000000000000000	0.00000000000000000000	0.00000000000000000000	0.00000000000000000000	0.00000000000000000000	0.00000000000000000000	0.00000000000000000000
62.00000000000000000000	0.00000000000000000000	4169.74365234375000000000	4169.23046875000000000000	4158.97412109375000000000	4175.38427734375000000000	4189.23046875000000000000	4163.07666015625000000000	4162.56396484375000000000	4172.82031250000000000000	4169.74365234375000000000	4170.25634765625000000000	4174.35888671875000000000	4172.82031250000000000000	4160.00000000000000000000	4166.15380859375000000000	0.00000000000000000000	10249.00000000000000000000	10228.00000000000000000000	0.00000000000000000000	0.00000000000000000000	0.00000000000000000000	1076.00000000000000000000	16.00000000000000000000	0.00000000000000000000	0.00000000000000000000	0.00000000000000000000	0.00000000000000000000	0.00000000000000000000	0.00000000000000000000	0.00000000000000000000	0.00000000000000000000	0.00000000000000000000	0.00000000000000000000	0.00000000000000000000	0.00000000000000000000	0.00000000000000000000	0.00000000000000000000	0.00000000000000000000	0.00000000000000000000
63.00000000000000000000	0.00000000000000000000	4175.89746093750000000000	4171.28173828125000000000	4167.17919921875000000000	4172.82031250000000000000	4195.89746093750000000000	4172.30761718750000000000	4174.35888671875000000000	4172.30761718750000000000	4172.82031250000000000000	4168.20507812500000000000	4172.30761718750000000000	4175.89746093750000000000	4157.43603515625000000000	4167.17919921875000000000	0.00000000000000000000	10250.00000000000000000000	10229.00000000000000000000	0.00000000000000000000	0.00000000000000000000	0.00000000000000000000	1076.00000000000000000000	23.00000000000000000000	0.00000000000000000000	0.00000000000000000000	0.00000000000000000000	0.00000000000000000000	0.00000000000000000000	0.00000000000000000000	0.00000000000000000000	0.00000000000000000000	0.00000000000000000000	0.00000000000000000000	0.00000000000000000000	0.00000000000000000000	0.00000000000000000000	0.00000000000000000000	0.00000000000000000000	0.00000000000000000000
64.00000000000000000000	0.00000000000000000000	4175.38427734375000000000	4179.48730468750000000000	4164.10253906250000000000	4182.56396484375000000000	4197.43603515625000000000	4167.69238281250000000000	4169.23046875000000000000	4176.92285156250000000000	4173.33300781250000000000	4175.89746093750000000000	4178.46142578125000000000	4176.41015625000000000000	4168.20507812500000000000	4166.15380859375000000000	1876.00000000000000000000	10250.00000000000000000000	10229.00000000000000000000	0.00000000000000000000	0.00000000000000000000	0.00000000000000000000	1076.00000000000000000000	31.00000000000000000000	4.00000000000000000000	0.00000000000000000000	0.00000000000000000000	0.00000000000000000000	0.00000000000000000000	0.00000000000000000000	0.00000000000000000000	0.00000000000000000000	0.00000000000000000000	0.00000000000000000000	0.00000000000000000000	0.00000000000000000000	0.00000000000000000000	0.00000000000000000000	0.00000000000000000000	0.00000000000000000000
65.00000000000000000000	0.00000000000000000000	4176.41015625000000000000	4178.97412109375000000000	4161.02539062500000000000	4182.56396484375000000000	4185.12792968750000000000	4170.25634765625000000000	4167.17919921875000000000	4172.30761718750000000000	4170.76904296875000000000	4173.33300781250000000000	4172.82031250000000000000	4174.87158203125000000000	4165.64111328125000000000	4166.15380859375000000000	3208.00000000000000000000	10249.00000000000000000000	10229.00000000000000000000	0.00000000000000000000	0.00000000000000000000	0.00000000000000000000	1076.00000000000000000000	38.00000000000000000000	4.00000000000000000000	4.00000000000000000000	0.00000000000000000000	0.00000000000000000000	0.00000000000000000000	0.00000000000000000000	0.00000000000000000000	0.00000000000000000000	0.00000000000000000000	0.00000000000000000000	0.00000000000000000000	0.00000000000000000000	0.00000000000000000000	0.00000000000000000000	0.00000000000000000000	0.00000000000000000000
66.00000000000000000000	0.00000000000000000000	4179.48730468750000000000	4172.82031250000000000000	4167.69238281250000000000	4176.92285156250000000000	4178.97412109375000000000	4175.89746093750000000000	4171.79492187500000000000	4164.10253906250000000000	4168.71777343750000000000	4161.02539062500000000000	4165.12792968750000000000	4172.82031250000000000000	4153.84619140625000000000	4166.66650390625000000000	1850.00000000000000000000	10249.00000000000000000000	10229.00000000000000000000	0.00000000000000000000	0.00000000000000000000	0.00000000000000000000	1076.00000000000000000000	46.00000000000000000000	4.00000000000000000000	4.00000000000000000000	4.00000000000000000000	0.00000000000000000000	0.00000000000000000000	0.00000000000000000000	0.00000000000000000000	0.00000000000000000000	0.00000000000000000000	0.00000000000000000000	0.00000000000000000000	0.00000000000000000000	0.00000000000000000000	0.00000000000000000000	4.00000000000000000000	0.00000000000000000000
67.00000000000000000000	0.00000000000000000000	4171.28173828125000000000	4172.82031250000000000000	4163.58984375000000000000	4181.02539062500000000000	4186.15380859375000000000	4167.17919921875000000000	4166.15380859375000000000	4171.79492187500000000000	4169.23046875000000000000	4165.64111328125000000000	4173.84619140625000000000	4170.76904296875000000000	4160.51269531250000000000	4165.64111328125000000000	3281.00000000000000000000	10249.00000000000000000000	10229.00000000000000000000	0.00000000000000000000	0.00000000000000000000	0.00000000000000000000	1076.00000000000000000000	53.00000000000000000000	4.00000000000000000000	4.00000000000000000000	4.00000000000000000000	4.00000000000000000000	0.00000000000000000000	0.00000000000000000000	0.00000000000000000000	0.00000000000000000000	0.00000000000000000000	0.00000000000000000000	0.00000000000000000000	0.00000000000000000000	0.00000000000000000000	0.00000000000000000000	4.00000000000000000000	4.00000000000000000000
68.00000000000000000000	0.00000000000000000000	4178.46142578125000000000	4172.82031250000000000000	4169.74365234375000000000	4177.43603515625000000000	4179.48730468750000000000	4171.79492187500000000000	4173.33300781250000000000	4172.30761718750000000000	4172.30761718750000000000	4168.20507812500000000000	4173.33300781250000000000	4177.94873046875000000000	4161.02539062500000000000	4170.25634765625000000000	3539.00000000000000000000	10249.00000000000000000000	10229.00000000000000000000	0.00000000000000000000	0.00000000000000000000	0.00000000000000000000	1076.00000000000000000000	60.00000000000000000000	4.00000000000000000000	4.00000000000000000000	4.00000000000000000000	4.00000000000000000000	4.00000000000000000000	0.00000000000000000000	0.00000000000000000000	0.00000000000000000000	0.00000000000000000000	0.00000000000000000000	0.00000000000000000000	0.00000000000000000000	0.00000000000000000000	0.00000000000000000000	4.00000000000000000000	4.00000000000000000000
69.00000000000000000000	0.00000000000000000000	4178.46142578125000000000	4180.00000000000000000000	4165.12792968750000000000	4178.97412109375000000000	4176.92285156250000000000	4166.66650390625000000000	4167.69238281250000000000	4173.84619140625000000000	4174.35888671875000000000	4175.89746093750000000000	4175.38427734375000000000	4177.94873046875000000000	4165.64111328125000000000	4171.79492187500000000000	0.00000000000000000000	10248.00000000000000000000	10229.00000000000000000000	0.00000000000000000000	0.00000000000000000000	0.00000000000000000000	1076.00000000000000000000	68.00000000000000000000	4.00000000000000000000	4.00000000000000000000	4.00000000000000000000	4.00000000000000000000	4.00000000000000000000	0.00000000000000000000	0.00000000000000000000	0.00000000000000000000	0.00000000000000000000	0.00000000000000000000	0.00000000000000000000	0.00000000000000000000	0.00000000000000000000	0.00000000000000000000	4.00000000000000000000	4.00000000000000000000
70.00000000000000000000	0.00000000000000000000	4173.84619140625000000000	4178.97412109375000000000	4164.10253906250000000000	4181.53857421875000000000	4178.46142578125000000000	4167.17919921875000000000	4164.61523437500000000000	4173.33300781250000000000	4172.82031250000000000000	4177.43603515625000000000	4176.92285156250000000000	4174.35888671875000000000	4170.76904296875000000000	4170.76904296875000000000	706.00000000000000000000	10248.00000000000000000000	10229.00000000000000000000	0.00000000000000000000	0.00000000000000000000	0.00000000000000000000	1076.00000000000000000000	75.00000000000000000000	4.00000000000000000000	4.00000000000000000000	4.00000000000000000000	4.00000000000000000000	4.00000000000000000000	0.00000000000000000000	4.00000000000000000000	0.00000000000000000000	0.00000000000000000000	0.00000000000000000000	0.00000000000000000000	0.00000000000000000000	0.00000000000000000000	0.00000000000000000000	4.00000000000000000000	4.00000000000000000000
71.00000000000000000000	0.00000000000000000000	4176.92285156250000000000	4173.33300781250000000000	4169.23046875000000000000	4176.92285156250000000000	4172.82031250000000000000	4172.30761718750000000000	4171.28173828125000000000	4168.20507812500000000000	4171.28173828125000000000	4166.15380859375000000000	4170.25634765625000000000	4172.82031250000000000000	4164.10253906250000000000	4166.66650390625000000000	3280.00000000000000000000	10249.00000000000000000000	10230.00000000000000000000	0.00000000000000000000	0.00000000000000000000	0.00000000000000000000	1076.00000000000000000000	83.00000000000000000000	4.00000000000000000000	4.00000000000000000000	4.00000000000000000000	4.00000000000000000000	4.00000000000000000000	0.00000000000000000000	4.00000000000000000000	4.00000000000000000000	0.00000000000000000000	0.00000000000000000000	0.00000000000000000000	0.00000000000000000000	0.00000000000000000000	0.00000000000000000000	4.00000000000000000000	4.00000000000000000000
72.00000000000000000000	0.00000000000000000000	4174.35888671875000000000	4178.97412109375000000000	4162.56396484375000000000	4178.97412109375000000000	4174.87158203125000000000	4161.53857421875000000000	4164.61523437500000000000	4174.87158203125000000000	4171.28173828125000000000	4168.71777343750000000000	4175.38427734375000000000	4170.76904296875000000000	4167.17919921875000000000	4162.56396484375000000000	0.00000000000000000000	10249.00000000000000000000	10230.00000000000000000000	0.00000000000000000000	0.00000000000000000000	0.00000000000000000000	1076.00000000000000000000	92.00000000000000000000	4.00000000000000000000	4.00000000000000000000	4.00000000000000000000	4.00000000000000000000	4.00000000000000000000	0.00000000000000000000	4.00000000000000000000	4.00000000000000000000	0.00000000000000000000	0.00000000000000000000	0.00000000000000000000	0.00000000000000000000	0.00000000000000000000	0.00000000000000000000	4.00000000000000000000	4.00000000000000000000
73.00000000000000000000	0.00000000000000000000	4180.51269531250000000000	4174.87158203125000000000	4169.23046875000000000000	4174.35888671875000000000	4167.17919921875000000000	4168.71777343750000000000	4167.69238281250000000000	4170.76904296875000000000	4171.28173828125000000000	4170.25634765625000000000	4176.41015625000000000000	4172.30761718750000000000	4166.66650390625000000000	4168.71777343750000000000	3538.00000000000000000000	10249.00000000000000000000	10229.00000000000000000000	0.00000000000000000000	0.00000000000000000000	0.00000000000000000000	1076.00000000000000000000	100.00000000000000000000	4.00000000000000000000	4.00000000000000000000	4.00000000000000000000	4.00000000000000000000	4.00000000000000000000	0.00000000000000000000	4.00000000000000000000	4.00000000000000000000	0.00000000000000000000	4.00000000000000000000	0.00000000000000000000	0.00000000000000000000	0.00000000000000000000	0.00000000000000000000	4.00000000000000000000	4.00000000000000000000
74.00000000000000000000	0.00000000000000000000	4176.41015625000000000000	4171.28173828125000000000	4163.07666015625000000000	4171.79492187500000000000	4163.58984375000000000000	4169.74365234375000000000	4163.58984375000000000000	4164.61523437500000000000	4169.23046875000000000000	4172.30761718750000000000	4172.30761718750000000000	4167.69238281250000000000	4162.56396484375000000000	4166.15380859375000000000	3385.00000000000000000000	10249.00000000000000000000	10229.00000000000000000000	0.00000000000000000000	0.00000000000000000000	0.00000000000000000000	1076.00000000000000000000	108.00000000000000000000	4.00000000000000000000	4.00000000000000000000	4.00000000000000000000	4.00000000000000000000	4.00000000000000000000	0.00000000000000000000	4.00000000000000000000	4.00000000000000000000	0.00000000000000000000	4.00000000000000000000	4.00000000000000000000	0.00000000000000000000	0.00000000000000000000	0.00000000000000000000	4.00000000000000000000	4.00000000000000000000
75.00000000000000000000	0.00000000000000000000	4173.33300781250000000000	4176.41015625000000000000	4158.97412109375000000000	4170.25634765625000000000	4168.71777343750000000000	4167.69238281250000000000	4163.58984375000000000000	4166.15380859375000000000	4169.74365234375000000000	4170.76904296875000000000	4166.66650390625000000000	4165.12792968750000000000	4157.94873046875000000000	4162.56396484375000000000	1050.00000000000000000000	10251.00000000000000000000	10229.00000000000000000000	0.00000000000000000000	0.00000000000000000000	0.00000000000000000000	1076.00000000000000000000	117.00000000000000000000	4.00000000000000000000	4.00000000000000000000	4.00000000000000000000	4.00000000000000000000	4.00000000000000000000	0.00000000000000000000	4.00000000000000000000	4.00000000000000000000	0.00000000000000000000	4.00000000000000000000	4.00000000000000000000	4.00000000000000000000	0.00000000000000000000	0.00000000000000000000	4.00000000000000000000	4.00000000000000000000
76.00000000000000000000	0.00000000000000000000	4182.05126953125000000000	4175.38427734375000000000	4168.71777343750000000000	4166.15380859375000000000	4165.12792968750000000000	4169.23046875000000000000	4168.71777343750000000000	4166.66650390625000000000	4170.76904296875000000000	4161.02539062500000000000	4162.56396484375000000000	4169.23046875000000000000	4156.92285156250000000000	4168.71777343750000000000	3189.00000000000000000000	10251.00000000000000000000	10229.00000000000000000000	0.00000000000000000000	0.00000000000000000000	0.00000000000000000000	1076.00000000000000000000	125.00000000000000000000	4.00000000000000000000	4.00000000000000000000	4.00000000000000000000	4.00000000000000000000	4.00000000000000000000	0.00000000000000000000	4.00000000000000000000	4.00000000000000000000	0.00000000000000000000	4.00000000000000000000	4.00000000000000000000	4.00000000000000000000	4.00000000000000000000	0.00000000000000000000	4.00000000000000000000	4.00000000000000000000
77.00000000000000000000	0.00000000000000000000	4173.84619140625000000000	4173.84619140625000000000	4158.97412109375000000000	4168.71777343750000000000	4162.56396484375000000000	4160.51269531250000000000	4161.53857421875000000000	4170.25634765625000000000	4168.71777343750000000000	4166.15380859375000000000	4170.76904296875000000000	4167.69238281250000000000	4164.10253906250000000000	4168.20507812500000000000	1559.00000000000000000000	10250.00000000000000000000	10229.00000000000000000000	0.00000000000000000000	0.00000000000000000000	0.00000000000000000000	1076.00000000000000000000	134.00000000000000000000	4.00000000000000000000	4.00000000000000000000	4.00000000000000000000	4.00000000000000000000	4.00000000000000000000	0.00000000000000000000	4.00000000000000000000	4.00000000000000000000	0.00000000000000000000	4.00000000000000000000	4.00000000000000000000	4.00000000000000000000	4.00000000000000000000	4.00000000000000000000	4.00000000000000000000	4.00000000000000000000
78.00000000000000000000	0.00000000000000000000	4172.30761718750000000000	4166.66650390625000000000	4160.51269531250000000000	4161.53857421875000000000	4153.84619140625000000000	4170.76904296875000000000	4169.23046875000000000000	4160.51269531250000000000	4172.30761718750000000000	4162.05126953125000000000	4166.15380859375000000000	4166.15380859375000000000	4156.92285156250000000000	4166.66650390625000000000	3385.00000000000000000000	10250.00000000000000000000	10229.00000000000000000000	0.00000000000000000000	0.00000000000000000000	0.00000000000000000000	1076.00000000000000000000	142.00000000000000000000	4.00000000000000000000	4.00000000000000000000	4.00000000000000000000	4.00000000000000000000	4.00000000000000000000	0.00000000000000000000	4.00000000000000000000	4.00000000000000000000	0.00000000000000000000	4.00000000000000000000	4.00000000000000000000	4.00000000000000000000	4.00000000000000000000	4.00000000000000000000	4.00000000000000000000	4.00000000000000000000
79.00000000000000000000	0.00000000000000000000	4171.28173828125000000000	4166.66650390625000000000	4161.53857421875000000000	4158.97412109375000000000	4154.35888671875000000000	4169.23046875000000000000	4168.71777343750000000000	4157.43603515625000000000	4176.92285156250000000000	4154.87158203125000000000	4162.56396484375000000000	4164.61523437500000000000	4157.94873046875000000000	4165.12792968750000000000	1050.00000000000000000000	10251.00000000000000000000	10229.00000000000000000000	0.00000000000000000000	0.00000000000000000000	0.00000000000000000000	1076.00000000000000000000	150.00000000000000000000	4.00000000000000000000	4.00000000000000000000	4.00000000000000000000	4.00000000000000000000	4.00000000000000000000	0.00000000000000000000	4.00000000000000000000	4.00000000000000000000	0.00000000000000000000	4.00000000000000000000	4.00000000000000000000	4.00000000000000000000	4.00000000000000000000	4.00000000000000000000	4.00000000000000000000	4.00000000000000000000
80.00000000000000000000	0.00000000000000000000	4171.28173828125000000000	4172.82031250000000000000	4158.46142578125000000000	4164.10253906250000000000	4158.97412109375000000000	4164.61523437500000000000	4164.61523437500000000000	4170.25634765625000000000	4173.84619140625000000000	4164.61523437500000000000	4171.79492187500000000000	4166.66650390625000000000	4167.17919921875000000000	4160.51269531250000000000	3189.00000000000000000000	10251.00000000000000000000	10229.00000000000000000000	0.00000000000000000000	0.00000000000000000000	0.00000000000000000000	1076.00000000000000000000	159.00000000000000000000	4.00000000000000000000	4.00000000000000000000	4.00000000000000000000	4.00000000000000000000	4.00000000000000000000	0.00000000000000000000	4.00000000000000000000	4.00000000000000000000	0.00000000000000000000	4.00000000000000000000	4.00000000000000000000	4.00000000000000000000	4.00000000000000000000	4.00000000000000000000	4.00000000000000000000	4.00000000000000000000
81.00000000000000000000	0.00000000000000000000	4179.48730468750000000000	4170.76904296875000000000	4165.12792968750000000000	4160.51269531250000000000	4154.35888671875000000000	4173.84619140625000000000	4170.76904296875000000000	4171.79492187500000000000	4168.71777343750000000000	4173.33300781250000000000	4171.79492187500000000000	4166.15380859375000000000	4164.10253906250000000000	4160.51269531250000000000	1559.00000000000000000000	10248.00000000000000000000	10228.00000000000000000000	0.00000000000000000000	0.00000000000000000000	0.00000000000000000000	1076.00000000000000000000	167.00000000000000000000	4.00000000000000000000	4.00000000000000000000	4.00000000000000000000	4.00000000000000000000	4.00000000000000000000	0.00000000000000000000	4.00000000000000000000	4.00000000000000000000	0.00000000000000000000	4.00000000000000000000	4.00000000000000000000	4.00000000000000000000	4.00000000000000000000	4.00000000000000000000	4.00000000000000000000	4.00000000000000000000
82.00000000000000000000	0.00000000000000000000	4172.30761718750000000000	4171.79492187500000000000	4157.94873046875000000000	4161.02539062500000000000	4157.43603515625000000000	4165.64111328125000000000	4162.56396484375000000000	4168.71777343750000000000	4169.74365234375000000000	4177.94873046875000000000	4171.28173828125000000000	4160.51269531250000000000	4167.17919921875000000000	4163.07666015625000000000	3385.00000000000000000000	10248.00000000000000000000	10228.00000000000000000000	0.00000000000000000000	0.00000000000000000000	0.00000000000000000000	1076.00000000000000000000	175.00000000000000000000	4.00000000000000000000	4.00000000000000000000	4.00000000000000000000	4.00000000000000000000	4.00000000000000000000	0.00000000000000000000	4.00000000000000000000	4.00000000000000000000	0.00000000000000000000	4.00000000000000000000	4.00000000000000000000	4.00000000000000000000	4.00000000000000000000	4.00000000000000000000	4.00000000000000000000	4.00000000000000000000
83.00000000000000000000	0.00000000000000000000	4175.89746093750000000000	4169.74365234375000000000	4162.05126953125000000000	4161.02539062500000000000	4154.35888671875000000000	4167.17919921875000000000	4168.20507812500000000000	4164.10253906250000000000	4172.82031250000000000000	4171.79492187500000000000	4166.15380859375000000000	4168.71777343750000000000	4166.66650390625000000000	4166.66650390625000000000	1050.00000000000000000000	10247.00000000000000000000	10228.00000000000000000000	0.00000000000000000000	0.00000000000000000000	0.00000000000000000000	1076.00000000000000000000	184.00000000000000000000	4.00000000000000000000	4.00000000000000000000	4.00000000000000000000	4.00000000000000000000	4.00000000000000000000	0.00000000000000000000	4.00000000000000000000	4.00000000000000000000	0.00000000000000000000	4.00000000000000000000	4.00000000000000000000	4.00000000000000000000	4.00000000000000000000	4.00000000000000000000	4.00000000000000000000	4.00000000000000000000
84.00000000000000000000	0.00000000000000000000	4178.46142578125000000000	4170.76904296875000000000	4164.10253906250000000000	4161.02539062500000000000	4152.82031250000000000000	4166.66650390625000000000	4169.74365234375000000000	4169.23046875000000000000	4170.25634765625000000000	4173.33300781250000000000	4170.76904296875000000000	4171.79492187500000000000	4167.17919921875000000000	4164.61523437500000000000	3189.00000000000000000000	10247.00000000000000000000	10228.00000000000000000000	0.00000000000000000000	0.00000000000000000000	0.00000000000000000000	1076.00000000000000000000	191.00000000000000000000	4.00000000000000000000	4.00000000000000000000	4.00000000000000000000	4.00000000000000000000	4.00000000000000000000	0.00000000000000000000	4.00000000000000000000	4.00000000000000000000	0.00000000000000000000	4.00000000000000000000	4.00000000000000000000	4.00000000000000000000	4.00000000000000000000	4.00000000000000000000	4.00000000000000000000	4.00000000000000000000
85.00000000000000000000	0.00000000000000000000	4169.74365234375000000000	4168.71777343750000000000	4155.89746093750000000000	4161.02539062500000000000	4154.35888671875000000000	4162.05126953125000000000	4163.07666015625000000000	4171.79492187500000000000	4167.17919921875000000000	4177.43603515625000000000	4175.38427734375000000000	4165.64111328125000000000	4170.76904296875000000000	4160.00000000000000000000	1559.00000000000000000000	10247.00000000000000000000	10229.00000000000000000000	0.00000000000000000000	0.00000000000000000000	0.00000000000000000000	1076.00000000000000000000	198.00000000000000000000	4.00000000000000000000	4.00000000000000000000	4.00000000000000000000	4.00000000000000000000	4.00000000000000000000	0.00000000000000000000	4.00000000000000000000	4.00000000000000000000	0.00000000000000000000	4.00000000000000000000	4.00000000000000000000	4.00000000000000000000	4.00000000000000000000	4.00000000000000000000	4.00000000000000000000	4.00000000000000000000
86.00000000000000000000	0.00000000000000000000	4173.33300781250000000000	4162.56396484375000000000	4161.02539062500000000000	4156.92285156250000000000	4144.61523437500000000000	4171.28173828125000000000	4169.74365234375000000000	4160.51269531250000000000	4171.79492187500000000000	4162.05126953125000000000	4165.12792968750000000000	4166.66650390625000000000	4163.58984375000000000000	4161.53857421875000000000	3385.00000000000000000000	10247.00000000000000000000	10229.00000000000000000000	0.00000000000000000000	0.00000000000000000000	0.00000000000000000000	1076.00000000000000000000	206.00000000000000000000	4.00000000000000000000	4.00000000000000000000	4.00000000000000000000	4.00000000000000000000	4.00000000000000000000	0.00000000000000000000	4.00000000000000000000	4.00000000000000000000	0.00000000000000000000	4.00000000000000000000	4.00000000000000000000	4.00000000000000000000	4.00000000000000000000	4.00000000000000000000	4.00000000000000000000	4.00000000000000000000
87.00000000000000000000	0.00000000000000000000	4166.66650390625000000000	4167.17919921875000000000	4154.35888671875000000000	4159.48730468750000000000	4144.61523437500000000000	4166.66650390625000000000	4164.61523437500000000000	4162.56396484375000000000	4169.74365234375000000000	4158.97412109375000000000	4165.64111328125000000000	4163.07666015625000000000	4161.53857421875000000000	4156.92285156250000000000	1050.00000000000000000000	10246.00000000000000000000	10228.00000000000000000000	0.00000000000000000000	0.00000000000000000000	0.00000000000000000000	1076.00000000000000000000	213.00000000000000000000	4.00000000000000000000	4.00000000000000000000	4.00000000000000000000	4.00000000000000000000	4.00000000000000000000	0.00000000000000000000	4.00000000000000000000	4.00000000000000000000	0.00000000000000000000	4.00000000000000000000	4.00000000000000000000	4.00000000000000000000	4.00000000000000000000	4.00000000000000000000	4.00000000000000000000	4.00000000000000000000
88.00000000000000000000	0.00000000000000000000	4168.71777343750000000000	4164.10253906250000000000	4157.43603515625000000000	4155.38427734375000000000	4144.10253906250000000000	4169.74365234375000000000	4167.69238281250000000000	4160.51269531250000000000	4164.61523437500000000000	4157.43603515625000000000	4163.07666015625000000000	4159.48730468750000000000	4154.87158203125000000000	4154.87158203125000000000	3189.00000000000000000000	10246.00000000000000000000	10228.00000000000000000000	0.00000000000000000000	0.00000000000000000000	0.00000000000000000000	1076.00000000000000000000	220.00000000000000000000	4.00000000000000000000	4.00000000000000000000	4.00000000000000000000	4.00000000000000000000	4.00000000000000000000	0.00000000000000000000	4.00000000000000000000	4.00000000000000000000	0.00000000000000000000	4.00000000000000000000	4.00000000000000000000	4.00000000000000000000	4.00000000000000000000	4.00000000000000000000	4.00000000000000000000	4.00000000000000000000
89.00000000000000000000	0.00000000000000000000	4172.82031250000000000000	4163.07666015625000000000	4164.61523437500000000000	4152.30761718750000000000	4145.64111328125000000000	4168.20507812500000000000	4169.74365234375000000000	4157.43603515625000000000	4168.71777343750000000000	4157.43603515625000000000	4161.53857421875000000000	4160.51269531250000000000	4151.28173828125000000000	4156.92285156250000000000	1559.00000000000000000000	10246.00000000000000000000	10229.00000000000000000000	0.00000000000000000000	0.00000000000000000000	0.00000000000000000000	1076.00000000000000000000	228.00000000000000000000	4.00000000000000000000	4.00000000000000000000	4.00000000000000000000	4.00000000000000000000	4.00000000000000000000	0.00000000000000000000	4.00000000000000000000	4.00000000000000000000	0.00000000000000000000	4.00000000000000000000	4.00000000000000000000	4.00000000000000000000	4.00000000000000000000	4.00000000000000000000	4.00000000000000000000	4.00000000000000000000
90.00000000000000000000	0.00000000000000000000	4163.58984375000000000000	4168.20507812500000000000	4160.00000000000000000000	4155.89746093750000000000	4150.25634765625000000000	4158.97412109375000000000	4161.53857421875000000000	4164.10253906250000000000	4173.33300781250000000000	4164.61523437500000000000	4168.71777343750000000000	4162.56396484375000000000	4159.48730468750000000000	4159.48730468750000000000	3385.00000000000000000000	10246.00000000000000000000	10229.00000000000000000000	0.00000000000000000000	0.00000000000000000000	0.00000000000000000000	1076.00000000000000000000	235.00000000000000000000	4.00000000000000000000	4.00000000000000000000	4.00000000000000000000	4.00000000000000000000	4.00000000000000000000	0.00000000000000000000	4.00000000000000000000	4.00000000000000000000	0.00000000000000000000	4.00000000000000000000	4.00000000000000000000	4.00000000000000000000	4.00000000000000000000	4.00000000000000000000	4.00000000000000000000	4.00000000000000000000
91.00000000000000000000	0.00000000000000000000	4169.23046875000000000000	4165.64111328125000000000	4164.61523437500000000000	4153.84619140625000000000	4143.07666015625000000000	4170.25634765625000000000	4167.17919921875000000000	4162.05126953125000000000	4171.79492187500000000000	4158.97412109375000000000	4167.17919921875000000000	4167.69238281250000000000	4159.48730468750000000000	4161.02539062500000000000	1050.00000000000000000000	10246.00000000000000000000	10229.00000000000000000000	0.00000000000000000000	0.00000000000000000000	0.00000000000000000000	1076.00000000000000000000	243.00000000000000000000	4.00000000000000000000	4.00000000000000000000	4.00000000000000000000	4.00000000000000000000	4.00000000000000000000	0.00000000000000000000	4.00000000000000000000	4.00000000000000000000	0.00000000000000000000	4.00000000000000000000	4.00000000000000000000	4.00000000000000000000	4.00000000000000000000	4.00000000000000000000	4.00000000000000000000	4.00000000000000000000
92.00000000000000000000	0.00000000000000000000	4172.82031250000000000000	4172.82031250000000000000	4161.53857421875000000000	4160.51269531250000000000	4148.71777343750000000000	4166.15380859375000000000	4162.05126953125000000000	4165.64111328125000000000	4172.82031250000000000000	4164.10253906250000000000	4170.76904296875000000000	4167.69238281250000000000	4166.66650390625000000000	4159.48730468750000000000	3189.00000000000000000000	10246.00000000000000000000	10229.00000000000000000000	0.00000000000000000000	0.00000000000000000000	0.00000000000000000000	1076.00000000000000000000	250.00000000000000000000	4.00000000000000000000	4.00000000000000000000	4.00000000000000000000	4.00000000000000000000	4.00000000000000000000	0.00000000000000000000	4.00000000000000000000	4.00000000000000000000	0.00000000000000000000	4.00000000000000000000	4.00000000000000000000	4.00000000000000000000	4.00000000000000000000	4.00000000000000000000	4.00000000000000000000	4.00000000000000000000
93.00000000000000000000	0.00000000000000000000	4177.43603515625000000000	4176.92285156250000000000	4164.61523437500000000000	4162.05126953125000000000	4149.74365234375000000000	4165.64111328125000000000	4164.10253906250000000000	4164.61523437500000000000	4174.87158203125000000000	4165.12792968750000000000	4170.25634765625000000000	4168.71777343750000000000	4166.15380859375000000000	4163.07666015625000000000	1559.00000000000000000000	10246.00000000000000000000	10230.00000000000000000000	0.00000000000000000000	0.00000000000000000000	0.00000000000000000000	1076.00000000000000000000	258.00000000000000000000	4.00000000000000000000	4.00000000000000000000	4.00000000000000000000	4.00000000000000000000	4.00000000000000000000	0.00000000000000000000	4.00000000000000000000	4.00000000000000000000	0.00000000000000000000	4.00000000000000000000	4.00000000000000000000	4.00000000000000000000	4.00000000000000000000	4.00000000000000000000	4.00000000000000000000	4.00000000000000000000
94.00000000000000000000	0.00000000000000000000	4176.41015625000000000000	4170.25634765625000000000	4165.12792968750000000000	4154.87158203125000000000	4140.00000000000000000000	4168.71777343750000000000	4168.71777343750000000000	4157.94873046875000000000	4170.76904296875000000000	4157.43603515625000000000	4165.12792968750000000000	4166.66650390625000000000	4159.48730468750000000000	4162.56396484375000000000	3385.00000000000000000000	10246.00000000000000000000	10230.00000000000000000000	0.00000000000000000000	0.00000000000000000000	0.00000000000000000000	1076.00000000000000000000	266.00000000000000000000	4.00000000000000000000	4.00000000000000000000	4.00000000000000000000	4.00000000000000000000	4.00000000000000000000	0.00000000000000000000	4.00000000000000000000	4.00000000000000000000	0.00000000000000000000	4.00000000000000000000	4.00000000000000000000	4.00000000000000000000	4.00000000000000000000	4.00000000000000000000	4.00000000000000000000	4.00000000000000000000
95.00000000000000000000	0.00000000000000000000	4165.12792968750000000000	4167.17919921875000000000	4154.35888671875000000000	4153.84619140625000000000	4140.00000000000000000000	4162.56396484375000000000	4163.07666015625000000000	4159.48730468750000000000	4167.69238281250000000000	4159.48730468750000000000	4168.20507812500000000000	4162.56396484375000000000	4163.07666015625000000000	4158.97412109375000000000	1050.00000000000000000000	10247.00000000000000000000	10228.00000000000000000000	0.00000000000000000000	0.00000000000000000000	0.00000000000000000000	1076.00000000000000000000	274.00000000000000000000	4.00000000000000000000	4.00000000000000000000	4.00000000000000000000	4.00000000000000000000	4.00000000000000000000	0.00000000000000000000	4.00000000000000000000	4.00000000000000000000	0.00000000000000000000	4.00000000000000000000	4.00000000000000000000	4.00000000000000000000	4.00000000000000000000	4.00000000000000000000	4.00000000000000000000	4.00000000000000000000
96.00000000000000000000	0.00000000000000000000	4173.33300781250000000000	4163.07666015625000000000	4160.00000000000000000000	4151.28173828125000000000	4138.97412109375000000000	4170.76904296875000000000	4169.23046875000000000000	4153.33300781250000000000	4172.30761718750000000000	4156.41015625000000000000	4165.12792968750000000000	4163.58984375000000000000	4156.92285156250000000000	4161.02539062500000000000	3189.00000000000000000000	10247.00000000000000000000	10228.00000000000000000000	0.00000000000000000000	0.00000000000000000000	0.00000000000000000000	1076.00000000000000000000	283.00000000000000000000	4.00000000000000000000	4.00000000000000000000	4.00000000000000000000	4.00000000000000000000	4.00000000000000000000	0.00000000000000000000	4.00000000000000000000	4.00000000000000000000	0.00000000000000000000	4.00000000000000000000	4.00000000000000000000	4.00000000000000000000	4.00000000000000000000	4.00000000000000000000	4.00000000000000000000	4.00000000000000000000
97.00000000000000000000	0.00000000000000000000	4168.71777343750000000000	4166.66650390625000000000	4151.28173828125000000000	4155.38427734375000000000	4143.07666015625000000000	4167.17919921875000000000	4164.10253906250000000000	4156.92285156250000000000	4174.87158203125000000000	4159.48730468750000000000	4162.56396484375000000000	4161.53857421875000000000	4153.33300781250000000000	4158.46142578125000000000	1559.00000000000000000000	10248.00000000000000000000	10229.00000000000000000000	0.00000000000000000000	0.00000000000000000000	0.00000000000000000000	1076.00000000000000000000	291.00000000000000000000	4.00000000000000000000	4.00000000000000000000	4.00000000000000000000	4.00000000000000000000	4.00000000000000000000	0.00000000000000000000	4.00000000000000000000	4.00000000000000000000	0.00000000000000000000	4.00000000000000000000	4.00000000000000000000	4.00000000000000000000	4.00000000000000000000	4.00000000000000000000	4.00000000000000000000	4.00000000000000000000
98.00000000000000000000	0.00000000000000000000	4163.58984375000000000000	4164.10253906250000000000	4149.74365234375000000000	4156.41015625000000000000	4142.56396484375000000000	4168.20507812500000000000	4165.64111328125000000000	4160.00000000000000000000	4173.33300781250000000000	4156.92285156250000000000	4156.92285156250000000000	4163.07666015625000000000	4150.76904296875000000000	4158.97412109375000000000	3385.00000000000000000000	10248.00000000000000000000	10229.00000000000000000000	0.00000000000000000000	0.00000000000000000000	0.00000000000000000000	1076.00000000000000000000	300.00000000000000000000	4.00000000000000000000	4.00000000000000000000	4.00000000000000000000	4.00000000000000000000	4.00000000000000000000	0.00000000000000000000	4.00000000000000000000	4.00000000000000000000	0.00000000000000000000	4.00000000000000000000	4.00000000000000000000	4.00000000000000000000	4.00000000000000000000	4.00000000000000000000	4.00000000000000000000	4.00000000000000000000
99.00000000000000000000	0.00000000000000000000	4172.82031250000000000000	4160.00000000000000000000	4163.07666015625000000000	4152.30761718750000000000	4138.46142578125000000000	4172.30761718750000000000	4169.74365234375000000000	4153.33300781250000000000	4171.79492187500000000000	4150.25634765625000000000	4154.87158203125000000000	4163.58984375000000000000	4149.74365234375000000000	4158.97412109375000000000	1050.00000000000000000000	10248.00000000000000000000	10229.00000000000000000000	0.00000000000000000000	0.00000000000000000000	0.00000000000000000000	1076.00000000000000000000	308.00000000000000000000	4.00000000000000000000	4.00000000000000000000	4.00000000000000000000	4.00000000000000000000	4.00000000000000000000	0.00000000000000000000	4.00000000000000000000	4.00000000000000000000	0.00000000000000000000	4.00000000000000000000	4.00000000000000000000	4.00000000000000000000	4.00000000000000000000	4.00000000000000000000	4.00000000000000000000	4.00000000000000000000
100.00000000000000000000	0.00000000000000000000	4172.82031250000000000000	4169.23046875000000000000	4160.00000000000000000000	4154.87158203125000000000	4142.56396484375000000000	4164.61523437500000000000	4162.05126953125000000000	4157.94873046875000000000	4169.74365234375000000000	4163.07666015625000000000	4166.66650390625000000000	4162.56396484375000000000	4162.05126953125000000000	4157.43603515625000000000	3189.00000000000000000000	10248.00000000000000000000	10229.00000000000000000000	0.00000000000000000000	0.00000000000000000000	0.00000000000000000000	1076.00000000000000000000	316.00000000000000000000	4.00000000000000000000	4.00000000000000000000	4.00000000000000000000	4.00000000000000000000	4.00000000000000000000	0.00000000000000000000	4.00000000000000000000	4.00000000000000000000	0.00000000000000000000	4.00000000000000000000	4.00000000000000000000	4.00000000000000000000	4.00000000000000000000	4.00000000000000000000	4.00000000000000000000	4.00000000000000000000
101.00000000000000000000	0.00000000000000000000	4175.89746093750000000000	4170.25634765625000000000	4164.10253906250000000000	4154.35888671875000000000	4139.48730468750000000000	4171.28173828125000000000	4169.74365234375000000000	4163.07666015625000000000	4170.25634765625000000000	4167.17919921875000000000	4169.23046875000000000000	4168.20507812500000000000	4164.10253906250000000000	4163.07666015625000000000	1559.00000000000000000000	10249.00000000000000000000	10229.00000000000000000000	0.00000000000000000000	0.00000000000000000000	0.00000000000000000000	1076.00000000000000000000	325.00000000000000000000	4.00000000000000000000	4.00000000000000000000	4.00000000000000000000	4.00000000000000000000	4.00000000000000000000	0.00000000000000000000	4.00000000000000000000	4.00000000000000000000	0.00000000000000000000	4.00000000000000000000	4.00000000000000000000	4.00000000000000000000	4.00000000000000000000	4.00000000000000000000	4.00000000000000000000	4.00000000000000000000
102.00000000000000000000	0.00000000000000000000	4172.30761718750000000000	4171.79492187500000000000	4167.17919921875000000000	4161.02539062500000000000	4144.61523437500000000000	4166.66650390625000000000	4166.66650390625000000000	4165.64111328125000000000	4174.35888671875000000000	4166.15380859375000000000	4172.30761718750000000000	4167.17919921875000000000	4166.15380859375000000000	4163.58984375000000000000	3385.00000000000000000000	10249.00000000000000000000	10229.00000000000000000000	0.00000000000000000000	0.00000000000000000000	0.00000000000000000000	1076.00000000000000000000	333.00000000000000000000	4.00000000000000000000	4.00000000000000000000	4.00000000000000000000	4.00000000000000000000	4.00000000000000000000	0.00000000000000000000	4.00000000000000000000	4.00000000000000000000	0.00000000000000000000	4.00000000000000000000	4.00000000000000000000	4.00000000000000000000	4.00000000000000000000	4.00000000000000000000	4.00000000000000000000	4.00000000000000000000
103.00000000000000000000	0.00000000000000000000	4174.87158203125000000000	4174.87158203125000000000	4170.76904296875000000000	4164.10253906250000000000	4145.64111328125000000000	4165.12792968750000000000	4163.58984375000000000000	4161.53857421875000000000	4174.35888671875000000000	4161.53857421875000000000	4169.23046875000000000000	4165.64111328125000000000	4165.64111328125000000000	4163.58984375000000000000	1050.00000000000000000000	10250.00000000000000000000	10230.00000000000000000000	0.00000000000000000000	0.00000000000000000000	0.00000000000000000000	1076.00000000000000000000	341.00000000000000000000	4.00000000000000000000	4.00000000000000000000	4.00000000000000000000	4.00000000000000000000	4.00000000000000000000	0.00000000000000000000	4.00000000000000000000	4.00000000000000000000	0.00000000000000000000	4.00000000000000000000	4.00000000000000000000	4.00000000000000000000	4.00000000000000000000	4.00000000000000000000	4.00000000000000000000	4.00000000000000000000
104.00000000000000000000	0.00000000000000000000	4182.56396484375000000000	4175.89746093750000000000	4172.30761718750000000000	4161.53857421875000000000	4141.53857421875000000000	4167.69238281250000000000	4169.23046875000000000000	4157.94873046875000000000	4169.74365234375000000000	4155.38427734375000000000	4162.05126953125000000000	4169.74365234375000000000	4163.07666015625000000000	4168.20507812500000000000	3189.00000000000000000000	10250.00000000000000000000	10230.00000000000000000000	0.00000000000000000000	0.00000000000000000000	0.00000000000000000000	1076.00000000000000000000	350.00000000000000000000	4.00000000000000000000	4.00000000000000000000	4.00000000000000000000	4.00000000000000000000	4.00000000000000000000	0.00000000000000000000	4.00000000000000000000	4.00000000000000000000	0.00000000000000000000	4.00000000000000000000	4.00000000000000000000	4.00000000000000000000	4.00000000000000000000	4.00000000000000000000	4.00000000000000000000	4.00000000000000000000
105.00000000000000000000	0.00000000000000000000	4172.82031250000000000000	4183.58984375000000000000	4163.58984375000000000000	4168.71777343750000000000	4154.87158203125000000000	4158.46142578125000000000	4162.56396484375000000000	4166.66650390625000000000	4167.69238281250000000000	4166.15380859375000000000	4173.84619140625000000000	4171.28173828125000000000	4174.87158203125000000000	4169.74365234375000000000	1559.00000000000000000000	10248.00000000000000000000	10228.00000000000000000000	0.00000000000000000000	0.00000000000000000000	0.00000000000000000000	1076.00000000000000000000	358.00000000000000000000	4.00000000000000000000	4.00000000000000000000	4.00000000000000000000	4.00000000000000000000	4.00000000000000000000	0.00000000000000000000	4.00000000000000000000	4.00000000000000000000	0.00000000000000000000	4.00000000000000000000	4.00000000000000000000	4.00000000000000000000	4.00000000000000000000	4.00000000000000000000	4.00000000000000000000	4.00000000000000000000
106.00000000000000000000	0.00000000000000000000	4174.87158203125000000000	4184.61523437500000000000	4174.87158203125000000000	4170.25634765625000000000	4154.35888671875000000000	4167.69238281250000000000	4171.28173828125000000000	4161.02539062500000000000	4171.79492187500000000000	4168.71777343750000000000	4175.89746093750000000000	4175.38427734375000000000	4176.41015625000000000000	4172.30761718750000000000	3385.00000000000000000000	10248.00000000000000000000	10228.00000000000000000000	0.00000000000000000000	0.00000000000000000000	0.00000000000000000000	1076.00000000000000000000	366.00000000000000000000	4.00000000000000000000	4.00000000000000000000	4.00000000000000000000	4.00000000000000000000	4.00000000000000000000	0.00000000000000000000	4.00000000000000000000	4.00000000000000000000	0.00000000000000000000	4.00000000000000000000	4.00000000000000000000	4.00000000000000000000	4.00000000000000000000	4.00000000000000000000	4.00000000000000000000	4.00000000000000000000
107.00000000000000000000	0.00000000000000000000	4170.76904296875000000000	4178.97412109375000000000	4168.71777343750000000000	4167.17919921875000000000	4145.12792968750000000000	4166.15380859375000000000	4169.74365234375000000000	4154.87158203125000000000	4172.82031250000000000000	4162.56396484375000000000	4167.17919921875000000000	4170.76904296875000000000	4172.30761718750000000000	4166.66650390625000000000	1050.00000000000000000000	10247.00000000000000000000	10229.00000000000000000000	0.00000000000000000000	0.00000000000000000000	0.00000000000000000000	1076.00000000000000000000	375.00000000000000000000	4.00000000000000000000	4.00000000000000000000	4.00000000000000000000	4.00000000000000000000	4.00000000000000000000	0.00000000000000000000	4.00000000000000000000	4.00000000000000000000	0.00000000000000000000	4.00000000000000000000	4.00000000000000000000	4.00000000000000000000	4.00000000000000000000	4.00000000000000000000	4.00000000000000000000	4.00000000000000000000
108.00000000000000000000	0.00000000000000000000	4164.10253906250000000000	4170.76904296875000000000	4157.94873046875000000000	4161.02539062500000000000	4138.97412109375000000000	4163.58984375000000000000	4164.61523437500000000000	4152.30761718750000000000	4170.76904296875000000000	4155.38427734375000000000	4158.97412109375000000000	4163.07666015625000000000	4165.12792968750000000000	4161.02539062500000000000	3189.00000000000000000000	10247.00000000000000000000	10229.00000000000000000000	0.00000000000000000000	0.00000000000000000000	0.00000000000000000000	1076.00000000000000000000	382.00000000000000000000	4.00000000000000000000	4.00000000000000000000	4.00000000000000000000	4.00000000000000000000	4.00000000000000000000	0.00000000000000000000	4.00000000000000000000	4.00000000000000000000	0.00000000000000000000	4.00000000000000000000	4.00000000000000000000	4.00000000000000000000	4.00000000000000000000	4.00000000000000000000	4.00000000000000000000	4.00000000000000000000
109.00000000000000000000	0.00000000000000000000	4172.82031250000000000000	4168.20507812500000000000	4166.15380859375000000000	4156.92285156250000000000	4135.89746093750000000000	4172.30761718750000000000	4173.33300781250000000000	4146.15380859375000000000	4170.25634765625000000000	4152.30761718750000000000	4155.38427734375000000000	4165.12792968750000000000	4160.00000000000000000000	4165.64111328125000000000	1559.00000000000000000000	10248.00000000000000000000	10227.00000000000000000000	0.00000000000000000000	0.00000000000000000000	0.00000000000000000000	1076.00000000000000000000	390.00000000000000000000	4.00000000000000000000	4.00000000000000000000	4.00000000000000000000	4.00000000000000000000	4.00000000000000000000	0.00000000000000000000	4.00000000000000000000	4.00000000000000000000	0.00000000000000000000	4.00000000000000000000	4.00000000000000000000	4.00000000000000000000	4.00000000000000000000	4.00000000000000000000	4.00000000000000000000	4.00000000000000000000
110.00000000000000000000	0.00000000000000000000	4168.71777343750000000000	4176.92285156250000000000	4161.53857421875000000000	4166.15380859375000000000	4144.61523437500000000000	4163.58984375000000000000	4166.15380859375000000000	4152.82031250000000000000	4169.23046875000000000000	4161.53857421875000000000	4166.15380859375000000000	4165.64111328125000000000	4172.30761718750000000000	4169.74365234375000000000	3385.00000000000000000000	10248.00000000000000000000	10227.00000000000000000000	0.00000000000000000000	0.00000000000000000000	0.00000000000000000000	1076.00000000000000000000	397.00000000000000000000	4.00000000000000000000	4.00000000000000000000	4.00000000000000000000	4.00000000000000000000	4.00000000000000000000	0.00000000000000000000	4.00000000000000000000	4.00000000000000000000	0.00000000000000000000	4.00000000000000000000	4.00000000000000000000	4.00000000000000000000	4.00000000000000000000	4.00000000000000000000	4.00000000000000000000	4.00000000000000000000
111.00000000000000000000	0.00000000000000000000	4170.76904296875000000000	4173.33300781250000000000	4167.69238281250000000000	4164.10253906250000000000	4137.43603515625000000000	4167.17919921875000000000	4167.17919921875000000000	4151.28173828125000000000	4170.76904296875000000000	4152.82031250000000000000	4161.02539062500000000000	4167.17919921875000000000	4168.71777343750000000000	4170.76904296875000000000	1050.00000000000000000000	10248.00000000000000000000	10228.00000000000000000000	0.00000000000000000000	0.00000000000000000000	0.00000000000000000000	1076.00000000000000000000	405.00000000000000000000	4.00000000000000000000	4.00000000000000000000	4.00000000000000000000	4.00000000000000000000	4.00000000000000000000	0.00000000000000000000	4.00000000000000000000	4.00000000000000000000	0.00000000000000000000	4.00000000000000000000	4.00000000000000000000	4.00000000000000000000	4.00000000000000000000	4.00000000000000000000	4.00000000000000000000	4.00000000000000000000
112.00000000000000000000	0.00000000000000000000	4172.30761718750000000000	4172.30761718750000000000	4172.82031250000000000000	4158.97412109375000000000	4134.87158203125000000000	4165.64111328125000000000	4168.71777343750000000000	4151.28173828125000000000	4173.84619140625000000000	4147.69238281250000000000	4157.43603515625000000000	4166.66650390625000000000	4162.05126953125000000000	4168.71777343750000000000	3189.00000000000000000000	10248.00000000000000000000	10228.00000000000000000000	0.00000000000000000000	0.00000000000000000000	0.00000000000000000000	1076.00000000000000000000	413.00000000000000000000	4.00000000000000000000	4.00000000000000000000	4.00000000000000000000	4.00000000000000000000	4.00000000000000000000	0.00000000000000000000	4.00000000000000000000	4.00000000000000000000	0.00000000000000000000	4.00000000000000000000	4.00000000000000000000	4.00000000000000000000	4.00000000000000000000	4.00000000000000000000	4.00000000000000000000	4.00000000000000000000
113.00000000000000000000	0.00000000000000000000	4170.76904296875000000000	4182.56396484375000000000	4172.30761718750000000000	4165.64111328125000000000	4146.66650390625000000000	4162.05126953125000000000	4165.12792968750000000000	4160.51269531250000000000	4174.35888671875000000000	4160.51269531250000000000	4169.23046875000000000000	4167.17919921875000000000	4171.79492187500000000000	4170.25634765625000000000	1559.00000000000000000000	10249.00000000000000000000	10228.00000000000000000000	0.00000000000000000000	0.00000000000000000000	0.00000000000000000000	1076.00000000000000000000	420.00000000000000000000	4.00000000000000000000	4.00000000000000000000	4.00000000000000000000	4.00000000000000000000	4.00000000000000000000	0.00000000000000000000	4.00000000000000000000	4.00000000000000000000	0.00000000000000000000	4.00000000000000000000	4.00000000000000000000	4.00000000000000000000	4.00000000000000000000	4.00000000000000000000	4.00000000000000000000	4.00000000000000000000
114.00000000000000000000	0.00000000000000000000	4176.92285156250000000000	4184.10253906250000000000	4177.94873046875000000000	4166.15380859375000000000	4149.23046875000000000000	4170.25634765625000000000	4168.71777343750000000000	4162.05126953125000000000	4170.25634765625000000000	4163.58984375000000000000	4169.74365234375000000000	4171.79492187500000000000	4174.87158203125000000000	4171.79492187500000000000	3385.00000000000000000000	10249.00000000000000000000	10228.00000000000000000000	0.00000000000000000000	0.00000000000000000000	0.00000000000000000000	1076.00000000000000000000	427.00000000000000000000	4.00000000000000000000	4.00000000000000000000	4.00000000000000000000	4.00000000000000000000	4.00000000000000000000	0.00000000000000000000	4.00000000000000000000	4.00000000000000000000	0.00000000000000000000	4.00000000000000000000	4.00000000000000000000	4.00000000000000000000	4.00000000000000000000	4.00000000000000000000	4.00000000000000000000	4.00000000000000000000
115.00000000000000000000	0.00000000000000000000	4168.20507812500000000000	4180.51269531250000000000	4167.17919921875000000000	4164.61523437500000000000	4150.76904296875000000000	4165.12792968750000000000	4162.05126953125000000000	4169.74365234375000000000	4168.20507812500000000000	4171.28173828125000000000	4170.76904296875000000000	4168.71777343750000000000	4177.94873046875000000000	4165.64111328125000000000	1050.00000000000000000000	10250.00000000000000000000	10228.00000000000000000000	0.00000000000000000000	0.00000000000000000000	0.00000000000000000000	1076.00000000000000000000	435.00000000000000000000	4.00000000000000000000	4.00000000000000000000	4.00000000000000000000	4.00000000000000000000	4.00000000000000000000	0.00000000000000000000	4.00000000000000000000	4.00000000000000000000	0.00000000000000000000	4.00000000000000000000	4.00000000000000000000	4.00000000000000000000	4.00000000000000000000	4.00000000000000000000	4.00000000000000000000	4.00000000000000000000
116.00000000000000000000	0.00000000000000000000	4169.23046875000000000000	4173.33300781250000000000	4169.23046875000000000000	4161.02539062500000000000	4145.64111328125000000000	4169.74365234375000000000	4168.71777343750000000000	4167.17919921875000000000	4170.25634765625000000000	4171.79492187500000000000	4168.71777343750000000000	4168.71777343750000000000	4175.89746093750000000000	4166.15380859375000000000	3189.00000000000000000000	10250.00000000000000000000	10228.00000000000000000000	0.00000000000000000000	0.00000000000000000000	0.00000000000000000000	1076.00000000000000000000	442.00000000000000000000	4.00000000000000000000	4.00000000000000000000	4.00000000000000000000	4.00000000000000000000	4.00000000000000000000	0.00000000000000000000	4.00000000000000000000	4.00000000000000000000	0.00000000000000000000	4.00000000000000000000	4.00000000000000000000	4.00000000000000000000	4.00000000000000000000	4.00000000000000000000	4.00000000000000000000	4.00000000000000000000
117.00000000000000000000	0.00000000000000000000	4173.33300781250000000000	4177.94873046875000000000	4173.33300781250000000000	4166.15380859375000000000	4145.64111328125000000000	4168.71777343750000000000	4169.74365234375000000000	4164.10253906250000000000	4170.25634765625000000000	4166.66650390625000000000	4165.64111328125000000000	4168.20507812500000000000	4175.38427734375000000000	4166.66650390625000000000	1559.00000000000000000000	10251.00000000000000000000	10230.00000000000000000000	0.00000000000000000000	0.00000000000000000000	0.00000000000000000000	1076.00000000000000000000	449.00000000000000000000	4.00000000000000000000	4.00000000000000000000	4.00000000000000000000	4.00000000000000000000	4.00000000000000000000	0.00000000000000000000	4.00000000000000000000	4.00000000000000000000	0.00000000000000000000	4.00000000000000000000	4.00000000000000000000	4.00000000000000000000	4.00000000000000000000	4.00000000000000000000	4.00000000000000000000	4.00000000000000000000
118.00000000000000000000	0.00000000000000000000	4169.74365234375000000000	4184.10253906250000000000	4169.74365234375000000000	4171.28173828125000000000	4150.25634765625000000000	4162.05126953125000000000	4163.58984375000000000000	4167.69238281250000000000	4168.71777343750000000000	4169.74365234375000000000	4166.15380859375000000000	4164.61523437500000000000	4177.43603515625000000000	4167.69238281250000000000	3385.00000000000000000000	10251.00000000000000000000	10230.00000000000000000000	0.00000000000000000000	0.00000000000000000000	0.00000000000000000000	1076.00000000000000000000	457.00000000000000000000	4.00000000000000000000	4.00000000000000000000	4.00000000000000000000	4.00000000000000000000	4.00000000000000000000	0.00000000000000000000	4.00000000000000000000	4.00000000000000000000	0.00000000000000000000	4.00000000000000000000	4.00000000000000000000	4.00000000000000000000	4.00000000000000000000	4.00000000000000000000	4.00000000000000000000	4.00000000000000000000
119.00000000000000000000	0.00000000000000000000	4175.38427734375000000000	4175.89746093750000000000	4177.43603515625000000000	4164.61523437500000000000	4145.64111328125000000000	4170.25634765625000000000	4171.28173828125000000000	4162.56396484375000000000	4171.28173828125000000000	4165.64111328125000000000	4165.12792968750000000000	4168.20507812500000000000	4170.76904296875000000000	4174.35888671875000000000	1050.00000000000000000000	10250.00000000000000000000	10230.00000000000000000000	0.00000000000000000000	0.00000000000000000000	0.00000000000000000000	1076.00000000000000000000	465.00000000000000000000	4.00000000000000000000	4.00000000000000000000	4.00000000000000000000	4.00000000000000000000	4.00000000000000000000	0.00000000000000000000	4.00000000000000000000	4.00000000000000000000	0.00000000000000000000	4.00000000000000000000	4.00000000000000000000	4.00000000000000000000	4.00000000000000000000	4.00000000000000000000	4.00000000000000000000	4.00000000000000000000
120.00000000000000000000	0.00000000000000000000	4172.30761718750000000000	4177.94873046875000000000	4173.84619140625000000000	4170.25634765625000000000	4150.25634765625000000000	4163.58984375000000000000	4162.05126953125000000000	4164.61523437500000000000	4173.84619140625000000000	4168.71777343750000000000	4173.33300781250000000000	4169.74365234375000000000	4174.35888671875000000000	4172.82031250000000000000	3189.00000000000000000000	10250.00000000000000000000	10230.00000000000000000000	0.00000000000000000000	0.00000000000000000000	0.00000000000000000000	1076.00000000000000000000	474.00000000000000000000	4.00000000000000000000	4.00000000000000000000	4.00000000000000000000	4.00000000000000000000	4.00000000000000000000	0.00000000000000000000	4.00000000000000000000	4.00000000000000000000	0.00000000000000000000	4.00000000000000000000	4.00000000000000000000	4.00000000000000000000	4.00000000000000000000	4.00000000000000000000	4.00000000000000000000	4.00000000000000000000
121.00000000000000000000	0.00000000000000000000	4174.87158203125000000000	4176.41015625000000000000	4176.41015625000000000000	4170.25634765625000000000	4146.66650390625000000000	4165.64111328125000000000	4163.07666015625000000000	4159.48730468750000000000	4171.79492187500000000000	4164.10253906250000000000	4166.66650390625000000000	4170.76904296875000000000	4171.28173828125000000000	4169.23046875000000000000	1559.00000000000000000000	10250.00000000000000000000	10228.00000000000000000000	0.00000000000000000000	0.00000000000000000000	0.00000000000000000000	1076.00000000000000000000	482.00000000000000000000	4.00000000000000000000	4.00000000000000000000	4.00000000000000000000	4.00000000000000000000	4.00000000000000000000	0.00000000000000000000	4.00000000000000000000	4.00000000000000000000	0.00000000000000000000	4.00000000000000000000	4.00000000000000000000	4.00000000000000000000	4.00000000000000000000	4.00000000000000000000	4.00000000000000000000	4.00000000000000000000
122.00000000000000000000	0.00000000000000000000	4175.89746093750000000000	4174.87158203125000000000	4177.43603515625000000000	4166.15380859375000000000	4143.58984375000000000000	4169.74365234375000000000	4168.71777343750000000000	4154.87158203125000000000	4169.23046875000000000000	4161.02539062500000000000	4158.46142578125000000000	4168.71777343750000000000	4167.69238281250000000000	4169.23046875000000000000	3385.00000000000000000000	10250.00000000000000000000	10228.00000000000000000000	0.00000000000000000000	0.00000000000000000000	0.00000000000000000000	1076.00000000000000000000	490.00000000000000000000	4.00000000000000000000	4.00000000000000000000	4.00000000000000000000	4.00000000000000000000	4.00000000000000000000	0.00000000000000000000	4.00000000000000000000	4.00000000000000000000	0.00000000000000000000	4.00000000000000000000	4.00000000000000000000	4.00000000000000000000	4.00000000000000000000	4.00000000000000000000	4.00000000000000000000	4.00000000000000000000
123.00000000000000000000	0.00000000000000000000	4171.79492187500000000000	4183.07666015625000000000	4170.76904296875000000000	4174.87158203125000000000	4154.35888671875000000000	4164.10253906250000000000	4165.12792968750000000000	4164.61523437500000000000	4171.28173828125000000000	4171.28173828125000000000	4171.79492187500000000000	4168.71777343750000000000	4178.46142578125000000000	4171.28173828125000000000	1050.00000000000000000000	10249.00000000000000000000	10228.00000000000000000000	0.00000000000000000000	0.00000000000000000000	0.00000000000000000000	1076.00000000000000000000	499.00000000000000000000	4.00000000000000000000	4.00000000000000000000	4.00000000000000000000	4.00000000000000000000	4.00000000000000000000	0.00000000000000000000	4.00000000000000000000	4.00000000000000000000	0.00000000000000000000	4.00000000000000000000	4.00000000000000000000	4.00000000000000000000	4.00000000000000000000	4.00000000000000000000	4.00000000000000000000	4.00000000000000000000
124.00000000000000000000	0.00000000000000000000	4183.07666015625000000000	4184.61523437500000000000	4181.02539062500000000000	4175.89746093750000000000	4157.94873046875000000000	4173.84619140625000000000	4175.38427734375000000000	4165.64111328125000000000	4171.28173828125000000000	4170.25634765625000000000	4176.92285156250000000000	4173.33300781250000000000	4181.02539062500000000000	4173.33300781250000000000	3189.00000000000000000000	10249.00000000000000000000	10228.00000000000000000000	0.00000000000000000000	0.00000000000000000000	0.00000000000000000000	1076.00000000000000000000	506.00000000000000000000	4.00000000000000000000	4.00000000000000000000	4.00000000000000000000	4.00000000000000000000	4.00000000000000000000	0.00000000000000000000	4.00000000000000000000	4.00000000000000000000	0.00000000000000000000	4.00000000000000000000	4.00000000000000000000	4.00000000000000000000	4.00000000000000000000	4.00000000000000000000	4.00000000000000000000	4.00000000000000000000
125.00000000000000000000	0.00000000000000000000	4180.51269531250000000000	4188.71777343750000000000	4175.89746093750000000000	4178.46142578125000000000	4166.66650390625000000000	4170.25634765625000000000	4169.23046875000000000000	4173.84619140625000000000	4169.74365234375000000000	4177.94873046875000000000	4182.05126953125000000000	4171.79492187500000000000	4188.20507812500000000000	4173.33300781250000000000	1559.00000000000000000000	10250.00000000000000000000	10228.00000000000000000000	0.00000000000000000000	0.00000000000000000000	0.00000000000000000000	1076.00000000000000000000	514.00000000000000000000	4.00000000000000000000	4.00000000000000000000	4.00000000000000000000	4.00000000000000000000	4.00000000000000000000	0.00000000000000000000	4.00000000000000000000	4.00000000000000000000	0.00000000000000000000	4.00000000000000000000	4.00000000000000000000	4.00000000000000000000	4.00000000000000000000	4.00000000000000000000	4.00000000000000000000	4.00000000000000000000
126.00000000000000000000	0.00000000000000000000	4181.02539062500000000000	4190.25634765625000000000	4173.84619140625000000000	4183.58984375000000000000	4169.23046875000000000000	4169.74365234375000000000	4167.17919921875000000000	4178.46142578125000000000	4170.25634765625000000000	4185.12792968750000000000	4185.64111328125000000000	4176.41015625000000000000	4193.84619140625000000000	4178.46142578125000000000	3385.00000000000000000000	10250.00000000000000000000	10228.00000000000000000000	0.00000000000000000000	0.00000000000000000000	0.00000000000000000000	1076.00000000000000000000	522.00000000000000000000	4.00000000000000000000	4.00000000000000000000	4.00000000000000000000	4.00000000000000000000	4.00000000000000000000	0.00000000000000000000	4.00000000000000000000	4.00000000000000000000	0.00000000000000000000	4.00000000000000000000	4.00000000000000000000	4.00000000000000000000	4.00000000000000000000	4.00000000000000000000	4.00000000000000000000	4.00000000000000000000
127.00000000000000000000	0.00000000000000000000	4187.17919921875000000000	4189.23046875000000000000	4178.97412109375000000000	4186.66650390625000000000	4167.17919921875000000000	4169.74365234375000000000	4171.79492187500000000000	4174.87158203125000000000	4169.74365234375000000000	4185.12792968750000000000	4185.64111328125000000000	4178.97412109375000000000	4197.94873046875000000000	4181.02539062500000000000	50.00000000000000000000	10247.00000000000000000000	10227.00000000000000000000	0.00000000000000000000	0.00000000000000000000	0.00000000000000000000	1076.00000000000000000000	531.00000000000000000000	4.00000000000000000000	4.00000000000000000000	4.00000000000000000000	4.00000000000000000000	4.00000000000000000000	0.00000000000000000000	4.00000000000000000000	4.00000000000000000000	0.00000000000000000000	4.00000000000000000000	4.00000000000000000000	4.00000000000000000000	4.00000000000000000000	4.00000000000000000000	4.00000000000000000000	4.00000000000000000000
0.00000000000000000000	0.00000000000000000000	4180.00000000000000000000	4190.76904296875000000000	4169.74365234375000000000	4188.71777343750000000000	4175.38427734375000000000	4162.05126953125000000000	4167.17919921875000000000	4180.00000000000000000000	4170.25634765625000000000	4192.82031250000000000000	4188.20507812500000000000	4176.41015625000000000000	4204.10253906250000000000	4176.92285156250000000000	1871.00000000000000000000	10247.00000000000000000000	10227.00000000000000000000	0.00000000000000000000	0.00000000000000000000	0.00000000000000000000	1076.00000000000000000000	538.00000000000000000000	4.00000000000000000000	4.00000000000000000000	4.00000000000000000000	4.00000000000000000000	4.00000000000000000000	0.00000000000000000000	4.00000000000000000000	4.00000000000000000000	0.00000000000000000000	4.00000000000000000000	4.00000000000000000000	4.00000000000000000000	4.00000000000000000000	4.00000000000000000000	4.00000000000000000000	4.00000000000000000000
1.00000000000000000000	0.00000000000000000000	4185.12792968750000000000	4186.15380859375000000000	4170.25634765625000000000	4186.66650390625000000000	4172.30761718750000000000	4173.33300781250000000000	4175.89746093750000000000	4176.92285156250000000000	4172.82031250000000000000	4187.17919921875000000000	4179.48730468750000000000	4180.51269531250000000000	4191.28173828125000000000	4177.94873046875000000000	3279.00000000000000000000	10246.00000000000000000000	10228.00000000000000000000	0.00000000000000000000	0.00000000000000000000	0.00000000000000000000	1076.00000000000000000000	546.00000000000000000000	4.00000000000000000000	4.00000000000000000000	4.00000000000000000000	4.00000000000000000000	4.00000000000000000000	0.00000000000000000000	4.00000000000000000000	4.00000000000000000000	0.00000000000000000000	4.00000000000000000000	4.00000000000000000000	4.00000000000000000000	4.00000000000000000000	4.00000000000000000000	4.00000000000000000000	4.00000000000000000000
2.00000000000000000000	0.00000000000000000000	4180.00000000000000000000	4183.58984375000000000000	4162.56396484375000000000	4189.23046875000000000000	4171.79492187500000000000	4169.23046875000000000000	4172.30761718750000000000	4174.87158203125000000000	4170.25634765625000000000	4182.05126953125000000000	4178.46142578125000000000	4174.87158203125000000000	4186.66650390625000000000	4175.89746093750000000000	1849.00000000000000000000	10246.00000000000000000000	10228.00000000000000000000	0.00000000000000000000	0.00000000000000000000	0.00000000000000000000	1076.00000000000000000000	555.00000000000000000000	4.00000000000000000000	4.00000000000000000000	4.00000000000000000000	4.00000000000000000000	4.00000000000000000000	0.00000000000000000000	4.00000000000000000000	4.00000000000000000000	0.00000000000000000000	4.00000000000000000000	4.00000000000000000000	4.00000000000000000000	4.00000000000000000000	4.00000000000000000000	4.00000000000000000000	4.00000000000000000000
3.00000000000000000000	0.00000000000000000000	4177.43603515625000000000	4175.89746093750000000000	4162.56396484375000000000	4183.07666015625000000000	4170.76904296875000000000	4168.20507812500000000000	4170.25634765625000000000	4176.92285156250000000000	4168.71777343750000000000	4185.64111328125000000000	4178.97412109375000000000	4168.71777343750000000000	4189.74365234375000000000	4173.84619140625000000000	3283.00000000000000000000	10247.00000000000000000000	10229.00000000000000000000	0.00000000000000000000	0.00000000000000000000	0.00000000000000000000	1076.00000000000000000000	563.00000000000000000000	4.00000000000000000000	4.00000000000000000000	4.00000000000000000000	4.00000000000000000000	4.00000000000000000000	0.00000000000000000000	4.00000000000000000000	4.00000000000000000000	0.00000000000000000000	4.00000000000000000000	4.00000000000000000000	4.00000000000000000000	4.00000000000000000000	4.00000000000000000000	4.00000000000000000000	4.00000000000000000000
4.00000000000000000000	0.00000000000000000000	4184.10253906250000000000	4170.25634765625000000000	4166.66650390625000000000	4176.92285156250000000000	4167.69238281250000000000	4174.35888671875000000000	4174.35888671875000000000	4180.00000000000000000000	4170.25634765625000000000	4186.66650390625000000000	4173.84619140625000000000	4170.76904296875000000000	4185.12792968750000000000	4173.84619140625000000000	3535.00000000000000000000	10247.00000000000000000000	10229.00000000000000000000	0.00000000000000000000	0.00000000000000000000	0.00000000000000000000	1076.00000000000000000000	572.00000000000000000000	4.00000000000000000000	4.00000000000000000000	4.00000000000000000000	4.00000000000000000000	4.00000000000000000000	0.00000000000000000000	4.00000000000000000000	4.00000000000000000000	0.00000000000000000000	4.00000000000000000000	4.00000000000000000000	4.00000000000000000000	4.00000000000000000000	4.00000000000000000000	4.00000000000000000000	4.00000000000000000000
5.00000000000000000000	0.00000000000000000000	4176.41015625000000000000	4176.41015625000000000000	4154.87158203125000000000	4183.07666015625000000000	4174.87158203125000000000	4167.17919921875000000000	4167.17919921875000000000	4185.12792968750000000000	4169.23046875000000000000	4187.69238281250000000000	4177.43603515625000000000	4171.79492187500000000000	4188.20507812500000000000	4171.79492187500000000000	0.00000000000000000000	10247.00000000000000000000	10229.00000000000000000000	0.00000000000000000000	0.00000000000000000000	0.00000000000000000000	1076.00000000000000000000	580.00000000000000000000	4.00000000000000000000	4.00000000000000000000	4.00000000000000000000	4.00000000000000000000	4.00000000000000000000	0.00000000000000000000	4.00000000000000000000	4.00000000000000000000	0.00000000000000000000	4.00000000000000000000	4.00000000000000000000	4.00000000000000000000	4.00000000000000000000	4.00000000000000000000	4.00000000000000000000	4.00000000000000000000
6.00000000000000000000	0.00000000000000000000	4182.05126953125000000000	4170.76904296875000000000	4162.56396484375000000000	4179.48730468750000000000	4169.74365234375000000000	4173.33300781250000000000	4172.82031250000000000000	4178.46142578125000000000	4168.71777343750000000000	4181.02539062500000000000	4174.87158203125000000000	4173.33300781250000000000	4184.61523437500000000000	4176.41015625000000000000	541.00000000000000000000	10247.00000000000000000000	10229.00000000000000000000	0.00000000000000000000	0.00000000000000000000	0.00000000000000000000	1076.00000000000000000000	588.00000000000000000000	4.00000000000000000000	4.00000000000000000000	4.00000000000000000000	4.00000000000000000000	4.00000000000000000000	0.00000000000000000000	4.00000000000000000000	4.00000000000000000000	0.00000000000000000000	4.00000000000000000000	4.00000000000000000000	4.00000000000000000000	4.00000000000000000000	4.00000000000000000000	4.00000000000000000000	4.00000000000000000000
7.00000000000000000000	0.00000000000000000000	4183.07666015625000000000	4168.20507812500000000000	4162.56396484375000000000	4181.53857421875000000000	4168.71777343750000000000	4169.23046875000000000000	4169.23046875000000000000	4180.00000000000000000000	4170.25634765625000000000	4187.17919921875000000000	4177.43603515625000000000	4171.28173828125000000000	4185.12792968750000000000	4178.46142578125000000000	3276.00000000000000000000	10247.00000000000000000000	10229.00000000000000000000	0.00000000000000000000	0.00000000000000000000	0.00000000000000000000	1076.00000000000000000000	597.00000000000000000000	4.00000000000000000000	4.00000000000000000000	4.00000000000000000000	4.00000000000000000000	4.00000000000000000000	0.00000000000000000000	4.00000000000000000000	4.00000000000000000000	0.00000000000000000000	4.00000000000000000000	4.00000000000000000000	4.00000000000000000000	4.00000000000000000000	4.00000000000000000000	4.00000000000000000000	4.00000000000000000000
8.00000000000000000000	0.00000000000000000000	4181.53857421875000000000	4175.89746093750000000000	4160.00000000000000000000	4188.71777343750000000000	4170.76904296875000000000	4169.74365234375000000000	4169.74365234375000000000	4183.58984375000000000000	4170.76904296875000000000	4190.76904296875000000000	4178.97412109375000000000	4173.84619140625000000000	4189.23046875000000000000	4176.41015625000000000000	0.00000000000000000000	10247.00000000000000000000	10229.00000000000000000000	0.00000000000000000000	0.00000000000000000000	0.00000000000000000000	1076.00000000000000000000	605.00000000000000000000	4.00000000000000000000	4.00000000000000000000	4.00000000000000000000	4.00000000000000000000	4.00000000000000000000	0.00000000000000000000	4.00000000000000000000	4.00000000000000000000	0.00000000000000000000	4.00000000000000000000	4.00000000000000000000	4.00000000000000000000	4.00000000000000000000	4.00000000000000000000	4.00000000000000000000	4.00000000000000000000
9.00000000000000000000	0.00000000000000000000	4188.20507812500000000000	4179.48730468750000000000	4166.15380859375000000000	4186.15380859375000000000	4169.74365234375000000000	4175.89746093750000000000	4172.82031250000000000000	4176.92285156250000000000	4170.25634765625000000000	4179.48730468750000000000	4175.38427734375000000000	4177.43603515625000000000	4187.69238281250000000000	4176.41015625000000000000	3533.00000000000000000000	10247.00000000000000000000	10230.00000000000000000000	0.00000000000000000000	0.00000000000000000000	0.00000000000000000000	1076.00000000000000000000	613.00000000000000000000	4.00000000000000000000	4.00000000000000000000	4.00000000000000000000	4.00000000000000000000	4.00000000000000000000	0.00000000000000000000	4.00000000000000000000	4.00000000000000000000	0.00000000000000000000	4.00000000000000000000	4.00000000000000000000	4.00000000000000000000	4.00000000000000000000	4.00000000000000000000	4.00000000000000000000	4.00000000000000000000
10.00000000000000000000	0.00000000000000000000	4183.58984375000000000000	4183.58984375000000000000	4158.97412109375000000000	4187.69238281250000000000	4175.89746093750000000000	4164.61523437500000000000	4161.53857421875000000000	4176.92285156250000000000	4169.74365234375000000000	4184.10253906250000000000	4180.00000000000000000000	4171.79492187500000000000	4192.30761718750000000000	4176.41015625000000000000	3387.00000000000000000000	10247.00000000000000000000	10230.00000000000000000000	0.00000000000000000000	0.00000000000000000000	0.00000000000000000000	1076.00000000000000000000	622.00000000000000000000	4.00000000000000000000	4.00000000000000000000	4.00000000000000000000	4.00000000000000000000	4.00000000000000000000	0.00000000000000000000	4.00000000000000000000	4.00000000000000000000	0.00000000000000000000	4.00000000000000000000	4.00000000000000000000	4.00000000000000000000	4.00000000000000000000	4.00000000000000000000	4.00000000000000000000	4.00000000000000000000
11.00000000000000000000	0.00000000000000000000	4188.20507812500000000000	4177.43603515625000000000	4163.58984375000000000000	4184.61523437500000000000	4168.71777343750000000000	4174.35888671875000000000	4169.23046875000000000000	4172.82031250000000000000	4170.25634765625000000000	4183.58984375000000000000	4176.41015625000000000000	4171.79492187500000000000	4188.20507812500000000000	4181.02539062500000000000	1040.00000000000000000000	10248.00000000000000000000	10230.00000000000000000000	0.00000000000000000000	0.00000000000000000000	0.00000000000000000000	1076.00000000000000000000	630.00000000000000000000	4.00000000000000000000	4.00000000000000000000	4.00000000000000000000	4.00000000000000000000	4.00000000000000000000	0.00000000000000000000	4.00000000000000000000	4.00000000000000000000	0.00000000000000000000	4.00000000000000000000	4.00000000000000000000	4.00000000000000000000	4.00000000000000000000	4.00000000000000000000	4.00000000000000000000	4.00000000000000000000
12.00000000000000000000	0.00000000000000000000	4187.17919921875000000000	4174.87158203125000000000	4162.56396484375000000000	4183.58984375000000000000	4166.66650390625000000000	4173.84619140625000000000	4166.15380859375000000000	4171.28173828125000000000	4168.20507812500000000000	4181.02539062500000000000	4173.84619140625000000000	4170.76904296875000000000	4186.15380859375000000000	4178.97412109375000000000	3187.00000000000000000000	10248.00000000000000000000	10230.00000000000000000000	0.00000000000000000000	0.00000000000000000000	0.00000000000000000000	1076.00000000000000000000	639.00000000000000000000	4.00000000000000000000	4.00000000000000000000	4.00000000000000000000	4.00000000000000000000	4.00000000000000000000	0.00000000000000000000	4.00000000000000000000	4.00000000000000000000	0.00000000000000000000	4.00000000000000000000	4.00000000000000000000	4.00000000000000000000	4.00000000000000000000	4.00000000000000000000	4.00000000000000000000	4.00000000000000000000
13.00000000000000000000	0.00000000000000000000	4182.56396484375000000000	4178.46142578125000000000	4156.92285156250000000000	4183.07666015625000000000	4172.30761718750000000000	4166.15380859375000000000	4160.00000000000000000000	4172.82031250000000000000	4165.64111328125000000000	4183.58984375000000000000	4173.84619140625000000000	4168.71777343750000000000	4186.15380859375000000000	4176.41015625000000000000	1555.00000000000000000000	10248.00000000000000000000	10229.00000000000000000000	0.00000000000000000000	0.00000000000000000000	0.00000000000000000000	1076.00000000000000000000	647.00000000000000000000	4.00000000000000000000	4.00000000000000000000	4.00000000000000000000	4.00000000000000000000	4.00000000000000000000	0.00000000000000000000	4.00000000000000000000	4.00000000000000000000	0.00000000000000000000	4.00000000000000000000	4.00000000000000000000	4.00000000000000000000	4.00000000000000000000	4.00000000000000000000	4.00000000000000000000	4.00000000000000000000
14.00000000000000000000	0.00000000000000000000	4190.76904296875000000000	4176.92285156250000000000	4163.58984375000000000000	4180.51269531250000000000	4170.25634765625000000000	4174.87158203125000000000	4169.23046875000000000000	4170.25634765625000000000	4172.30761718750000000000	4180.00000000000000000000	4172.82031250000000000000	4172.82031250000000000000	4182.56396484375000000000	4178.46142578125000000000	3387.00000000000000000000	10248.00000000000000000000	10229.00000000000000000000	0.00000000000000000000	0.00000000000000000000	0.00000000000000000000	1076.00000000000000000000	655.00000000000000000000	4.00000000000000000000	4.00000000000000000000	4.00000000000000000000	4.00000000000000000000	4.00000000000000000000	0.00000000000000000000	4.00000000000000000000	4.00000000000000000000	0.00000000000000000000	4.00000000000000000000	4.00000000000000000000	4.00000000000000000000	4.00000000000000000000	4.00000000000000000000	4.00000000000000000000	4.00000000000000000000
15.00000000000000000000	0.00000000000000000000	4187.17919921875000000000	4179.48730468750000000000	4158.97412109375000000000	4187.69238281250000000000	4175.89746093750000000000	4169.23046875000000000000	4163.07666015625000000000	4176.41015625000000000000	4173.84619140625000000000	4187.17919921875000000000	4182.05126953125000000000	4173.33300781250000000000	4191.79492187500000000000	4176.41015625000000000000	1040.00000000000000000000	10248.00000000000000000000	10228.00000000000000000000	0.00000000000000000000	0.00000000000000000000	0.00000000000000000000	1076.00000000000000000000	663.00000000000000000000	4.00000000000000000000	4.00000000000000000000	4.00000000000000000000	4.00000000000000000000	4.00000000000000000000	0.00000000000000000000	4.00000000000000000000	4.00000000000000000000	0.00000000000000000000	4.00000000000000000000	4.00000000000000000000	4.00000000000000000000	4.00000000000000000000	4.00000000000000000000	4.00000000000000000000	4.00000000000000000000
16.00000000000000000000	0.00000000000000000000	4190.76904296875000000000	4176.41015625000000000000	4163.58984375000000000000	4186.66650390625000000000	4171.28173828125000000000	4170.76904296875000000000	4167.17919921875000000000	4175.38427734375000000000	4170.25634765625000000000	4185.12792968750000000000	4177.43603515625000000000	4173.84619140625000000000	4186.66650390625000000000	4177.43603515625000000000	0.00000000000000000000	10248.00000000000000000000	10228.00000000000000000000	0.00000000000000000000	0.00000000000000000000	0.00000000000000000000	1076.00000000000000000000	670.00000000000000000000	4.00000000000000000000	4.00000000000000000000	4.00000000000000000000	4.00000000000000000000	4.00000000000000000000	0.00000000000000000000	4.00000000000000000000	4.00000000000000000000	0.00000000000000000000	4.00000000000000000000	4.00000000000000000000	4.00000000000000000000	4.00000000000000000000	4.00000000000000000000	4.00000000000000000000	4.00000000000000000000
17.00000000000000000000	0.00000000000000000000	4189.23046875000000000000	4177.43603515625000000000	4161.53857421875000000000	4186.15380859375000000000	4168.20507812500000000000	4170.25634765625000000000	4170.76904296875000000000	4177.43603515625000000000	4173.84619140625000000000	4182.05126953125000000000	4172.82031250000000000000	4171.28173828125000000000	4181.53857421875000000000	4172.82031250000000000000	0.00000000000000000000	10249.00000000000000000000	10227.00000000000000000000	0.00000000000000000000	0.00000000000000000000	0.00000000000000000000	1076.00000000000000000000	678.00000000000000000000	4.00000000000000000000	4.00000000000000000000	4.00000000000000000000	4.00000000000000000000	4.00000000000000000000	0.00000000000000000000	4.00000000000000000000	4.00000000000000000000	0.00000000000000000000	4.00000000000000000000	4.00000000000000000000	4.00000000000000000000	4.00000000000000000000	4.00000000000000000000	4.00000000000000000000	4.00000000000000000000
18.00000000000000000000	0.00000000000000000000	4182.05126953125000000000	4181.02539062500000000000	4156.41015625000000000000	4190.76904296875000000000	4174.35888671875000000000	4168.20507812500000000000	4169.74365234375000000000	4184.10253906250000000000	4175.89746093750000000000	4184.10253906250000000000	4176.92285156250000000000	4170.25634765625000000000	4187.17919921875000000000	4168.20507812500000000000	0.00000000000000000000	10249.00000000000000000000	10227.00000000000000000000	0.00000000000000000000	0.00000000000000000000	0.00000000000000000000	1076.00000000000000000000	685.00000000000000000000	4.00000000000000000000	4.00000000000000000000	4.00000000000000000000	4.00000000000000000000	4.00000000000000000000	0.00000000000000000000	4.00000000000000000000	4.00000000000000000000	0.00000000000000000000	4.00000000000000000000	4.00000000000000000000	4.00000000000000000000	4.00000000000000000000	4.00000000000000000000	4.00000000000000000000	4.00000000000000000000
19.00000000000000000000	0.00000000000000000000	4187.17919921875000000000	4175.38427734375000000000	4167.17919921875000000000	4183.58984375000000000000	4171.79492187500000000000	4176.92285156250000000000	4174.87158203125000000000	4178.46142578125000000000	4173.33300781250000000000	4177.43603515625000000000	4170.25634765625000000000	4172.82031250000000000000	4181.53857421875000000000	4172.30761718750000000000	0.00000000000000000000	10250.00000000000000000000	10228.00000000000000000000	0.00000000000000000000	0.00000000000000000000	0.00000000000000000000	1076.00000000000000000000	692.00000000000000000000	4.00000000000000000000	4.00000000000000000000	4.00000000000000000000	4.00000000000000000000	4.00000000000000000000	0.00000000000000000000	4.00000000000000000000	4.00000000000000000000	0.00000000000000000000	4.00000000000000000000	4.00000000000000000000	4.00000000000000000000	4.00000000000000000000	4.00000000000000000000	4.00000000000000000000	4.00000000000000000000
20.00000000000000000000	0.00000000000000000000	4183.07666015625000000000	4173.84619140625000000000	4160.00000000000000000000	4180.51269531250000000000	4175.89746093750000000000	4166.66650390625000000000	4162.56396484375000000000	4180.00000000000000000000	4171.28173828125000000000	4185.64111328125000000000	4169.74365234375000000000	4171.28173828125000000000	4182.05126953125000000000	4173.33300781250000000000	0.00000000000000000000	10250.00000000000000000000	10228.00000000000000000000	0.00000000000000000000	0.00000000000000000000	0.00000000000000000000	1076.00000000000000000000	700.00000000000000000000	4.00000000000000000000	4.00000000000000000000	4.00000000000000000000	4.00000000000000000000	4.00000000000000000000	0.00000000000000000000	4.00000000000000000000	4.00000000000000000000	0.00000000000000000000	4.00000000000000000000	4.00000000000000000000	4.00000000000000000000	4.00000000000000000000	4.00000000000000000000	4.00000000000000000000	4.00000000000000000000
21.00000000000000000000	0.00000000000000000000	4185.64111328125000000000	4172.82031250000000000000	4159.48730468750000000000	4177.94873046875000000000	4172.82031250000000000000	4167.69238281250000000000	4165.64111328125000000000	4178.46142578125000000000	4172.30761718750000000000	4185.64111328125000000000	4166.66650390625000000000	4173.33300781250000000000	4178.46142578125000000000	4174.35888671875000000000	0.00000000000000000000	10248.00000000000000000000	10229.00000000000000000000	0.00000000000000000000	0.00000000000000000000	0.00000000000000000000	1076.00000000000000000000	707.00000000000000000000	4.00000000000000000000	4.00000000000000000000	4.00000000000000000000	4.00000000000000000000	4.00000000000000000000	0.00000000000000000000	4.00000000000000000000	4.00000000000000000000	0.00000000000000000000	4.00000000000000000000	4.00000000000000000000	4.00000000000000000000	4.00000000000000000000	4.00000000000000000000	4.00000000000000000000	4.00000000000000000000
22.00000000000000000000	0.00000000000000000000	4182.56396484375000000000	4173.84619140625000000000	4160.51269531250000000000	4178.97412109375000000000	4169.23046875000000000000	4170.76904296875000000000	4172.30761718750000000000	4177.43603515625000000000	4171.79492187500000000000	4174.87158203125000000000	4164.10253906250000000000	4170.76904296875000000000	4172.82031250000000000000	4174.35888671875000000000	0.00000000000000000000	10248.00000000000000000000	10229.00000000000000000000	0.00000000000000000000	0.00000000000000000000	0.00000000000000000000	1076.00000000000000000000	714.00000000000000000000	4.00000000000000000000	4.00000000000000000000	4.00000000000000000000	4.00000000000000000000	4.00000000000000000000	0.00000000000000000000	4.00000000000000000000	4.00000000000000000000	0.00000000000000000000	4.00000000000000000000	4.00000000000000000000	4.00000000000000000000	4.00000000000000000000	4.00000000000000000000	4.00000000000000000000	4.00000000000000000000
23.00000000000000000000	0.00000000000000000000	4173.84619140625000000000	4170.25634765625000000000	4149.23046875000000000000	4179.48730468750000000000	4172.82031250000000000000	4167.17919921875000000000	4166.15380859375000000000	4176.92285156250000000000	4170.76904296875000000000	4170.25634765625000000000	4161.53857421875000000000	4163.07666015625000000000	4170.25634765625000000000	4172.30761718750000000000	0.00000000000000000000	10247.00000000000000000000	10229.00000000000000000000	0.00000000000000000000	0.00000000000000000000	0.00000000000000000000	1076.00000000000000000000	722.00000000000000000000	4.00000000000000000000	4.00000000000000000000	4.00000000000000000000	4.00000000000000000000	4.00000000000000000000	0.00000000000000000000	4.00000000000000000000	4.00000000000000000000	0.00000000000000000000	4.00000000000000000000	4.00000000000000000000	4.00000000000000000000	4.00000000000000000000	4.00000000000000000000	4.00000000000000000000	4.00000000000000000000
24.00000000000000000000	0.00000000000000000000	4180.51269531250000000000	4161.53857421875000000000	4152.30761718750000000000	4168.71777343750000000000	4164.10253906250000000000	4173.84619140625000000000	4168.20507812500000000000	4165.12792968750000000000	4173.33300781250000000000	4162.05126953125000000000	4149.23046875000000000000	4162.05126953125000000000	4159.48730468750000000000	4168.71777343750000000000	0.00000000000000000000	10247.00000000000000000000	10229.00000000000000000000	0.00000000000000000000	0.00000000000000000000	0.00000000000000000000	1076.00000000000000000000	729.00000000000000000000	4.00000000000000000000	4.00000000000000000000	4.00000000000000000000	4.00000000000000000000	4.00000000000000000000	0.00000000000000000000	4.00000000000000000000	4.00000000000000000000	0.00000000000000000000	4.00000000000000000000	4.00000000000000000000	4.00000000000000000000	4.00000000000000000000	4.00000000000000000000	4.00000000000000000000	4.00000000000000000000
25.00000000000000000000	0.00000000000000000000	4175.38427734375000000000	4167.69238281250000000000	4147.69238281250000000000	4172.30761718750000000000	4167.17919921875000000000	4165.64111328125000000000	4162.05126953125000000000	4170.76904296875000000000	4172.30761718750000000000	4165.64111328125000000000	4154.35888671875000000000	4160.51269531250000000000	4164.10253906250000000000	4163.58984375000000000000	0.00000000000000000000	10247.00000000000000000000	10230.00000000000000000000	0.00000000000000000000	0.00000000000000000000	0.00000000000000000000	1076.00000000000000000000	736.00000000000000000000	4.00000000000000000000	4.00000000000000000000	4.00000000000000000000	4.00000000000000000000	4.00000000000000000000	0.00000000000000000000	4.00000000000000000000	4.00000000000000000000	0.00000000000000000000	4.00000000000000000000	4.00000000000000000000	4.00000000000000000000	4.00000000000000000000	4.00000000000000000000	4.00000000000000000000	4.00000000000000000000
26.00000000000000000000	0.00000000000000000000	4176.92285156250000000000	4167.17919921875000000000	4151.79492187500000000000	4176.41015625000000000000	4170.76904296875000000000	4170.25634765625000000000	4168.71777343750000000000	4174.35888671875000000000	4170.76904296875000000000	4167.17919921875000000000	4155.89746093750000000000	4161.02539062500000000000	4163.58984375000000000000	4168.20507812500000000000	0.00000000000000000000	10247.00000000000000000000	10230.00000000000000000000	0.00000000000000000000	0.00000000000000000000	0.00000000000000000000	1076.00000000000000000000	744.00000000000000000000	4.00000000000000000000	4.00000000000000000000	4.00000000000000000000	4.00000000000000000000	4.00000000000000000000	0.00000000000000000000	4.00000000000000000000	4.00000000000000000000	0.00000000000000000000	4.00000000000000000000	4.00000000000000000000	4.00000000000000000000	4.00000000000000000000	4.00000000000000000000	4.00000000000000000000	4.00000000000000000000
27.00000000000000000000	0.00000000000000000000	4181.53857421875000000000	4162.56396484375000000000	4153.33300781250000000000	4171.79492187500000000000	4167.17919921875000000000	4173.84619140625000000000	4171.79492187500000000000	4162.05126953125000000000	4170.76904296875000000000	4157.94873046875000000000	4145.64111328125000000000	4156.41015625000000000000	4151.79492187500000000000	4169.23046875000000000000	0.00000000000000000000	10249.00000000000000000000	10228.00000000000000000000	0.00000000000000000000	0.00000000000000000000	0.00000000000000000000	1076.00000000000000000000	751.00000000000000000000	4.00000000000000000000	4.00000000000000000000	4.00000000000000000000	4.00000000000000000000	4.00000000000000000000	0.00000000000000000000	4.00000000000000000000	4.00000000000000000000	0.00000000000000000000	4.00000000000000000000	4.00000000000000000000	4.00000000000000000000	4.00000000000000000000	4.00000000000000000000	4.00000000000000000000	4.00000000000000000000
28.00000000000000000000	0.00000000000000000000	4171.79492187500000000000	4165.12792968750000000000	4143.07666015625000000000	4170.76904296875000000000	4167.17919921875000000000	4165.64111328125000000000	4162.05126953125000000000	4159.48730468750000000000	4170.25634765625000000000	4155.38427734375000000000	4144.10253906250000000000	4154.87158203125000000000	4149.74365234375000000000	4163.58984375000000000000	0.00000000000000000000	10249.00000000000000000000	10228.00000000000000000000	0.00000000000000000000	0.00000000000000000000	0.00000000000000000000	1076.00000000000000000000	759.00000000000000000000	4.00000000000000000000	4.00000000000000000000	4.00000000000000000000	4.00000000000000000000	4.00000000000000000000	0.00000000000000000000	4.00000000000000000000	4.00000000000000000000	0.00000000000000000000	4.00000000000000000000	4.00000000000000000000	4.00000000000000000000	4.00000000000000000000	4.00000000000000000000	4.00000000000000000000	4.00000000000000000000
29.00000000000000000000	0.00000000000000000000	4173.84619140625000000000	4160.00000000000000000000	4152.30761718750000000000	4167.69238281250000000000	4164.61523437500000000000	4174.35888671875000000000	4169.74365234375000000000	4158.97412109375000000000	4172.82031250000000000000	4152.82031250000000000000	4143.58984375000000000000	4163.58984375000000000000	4151.28173828125000000000	4166.15380859375000000000	0.00000000000000000000	10249.00000000000000000000	10228.00000000000000000000	0.00000000000000000000	0.00000000000000000000	0.00000000000000000000	1076.00000000000000000000	766.00000000000000000000	4.00000000000000000000	4.00000000000000000000	4.00000000000000000000	4.00000000000000000000	4.00000000000000000000	0.00000000000000000000	4.00000000000000000000	4.00000000000000000000	0.00000000000000000000	4.00000000000000000000	4.00000000000000000000	4.00000000000000000000	4.00000000000000000000	4.00000000000000000000	4.00000000000000000000	4.00000000000000000000
30.00000000000000000000	0.00000000000000000000	4168.20507812500000000000	4160.00000000000000000000	4146.66650390625000000000	4169.23046875000000000000	4169.74365234375000000000	4168.20507812500000000000	4164.61523437500000000000	4161.53857421875000000000	4174.87158203125000000000	4157.94873046875000000000	4148.71777343750000000000	4160.00000000000000000000	4158.46142578125000000000	4165.12792968750000000000	0.00000000000000000000	10249.00000000000000000000	10228.00000000000000000000	0.00000000000000000000	0.00000000000000000000	0.00000000000000000000	1076.00000000000000000000	773.00000000000000000000	4.00000000000000000000	4.00000000000000000000	4.00000000000000000000	4.00000000000000000000	4.00000000000000000000	0.00000000000000000000	4.00000000000000000000	4.00000000000000000000	0.00000000000000000000	4.00000000000000000000	4.00000000000000000000	4.00000000000000000000	4.00000000000000000000	4.00000000000000000000	4.00000000000000000000	4.00000000000000000000
31.00000000000000000000	0.00000000000000000000	4171.28173828125000000000	4164.61523437500000000000	4145.64111328125000000000	4171.79492187500000000000	4167.69238281250000000000	4167.69238281250000000000	4163.58984375000000000000	4163.07666015625000000000	4173.33300781250000000000	4157.43603515625000000000	4154.35888671875000000000	4161.02539062500000000000	4160.51269531250000000000	4167.69238281250000000000	0.00000000000000000000	10249.00000000000000000000	10228.00000000000000000000	0.00000000000000000000	0.00000000000000000000	0.00000000000000000000	1076.00000000000000000000	781.00000000000000000000	4.00000000000000000000	4.00000000000000000000	4.00000000000000000000	4.00000000000000000000	4.00000000000000000000	0.00000000000000000000	4.00000000000000000000	4.00000000000000000000	0.00000000000000000000	4.00000000000000000000	4.00000000000000000000	4.00000000000000000000	4.00000000000000000000	4.00000000000000000000	4.00000000000000000000	4.00000000000000000000
32.00000000000000000000	0.00000000000000000000	4184.61523437500000000000	4170.25634765625000000000	4158.97412109375000000000	4176.92285156250000000000	4166.66650390625000000000	4173.84619140625000000000	4170.76904296875000000000	4168.71777343750000000000	4168.71777343750000000000	4164.10253906250000000000	4160.51269531250000000000	4168.71777343750000000000	4167.69238281250000000000	4173.84619140625000000000	0.00000000000000000000	10249.00000000000000000000	10228.00000000000000000000	0.00000000000000000000	0.00000000000000000000	0.00000000000000000000	1076.00000000000000000000	788.00000000000000000000	4.00000000000000000000	4.00000000000000000000	4.00000000000000000000	4.00000000000000000000	4.00000000000000000000	0.00000000000000000000	4.00000000000000000000	4.00000000000000000000	0.00000000000000000000	4.00000000000000000000	4.00000000000000000000	4.00000000000000000000	4.00000000000000000000	4.00000000000000000000	4.00000000000000000000	4.00000000000000000000
33.00000000000000000000	0.00000000000000000000	4180.51269531250000000000	4177.43603515625000000000	4157.43603515625000000000	4182.05126953125000000000	4175.38427734375000000000	4168.71777343750000000000	4164.61523437500000000000	4175.38427734375000000000	4166.66650390625000000000	4179.48730468750000000000	4169.74365234375000000000	4166.15380859375000000000	4180.51269531250000000000	4172.30761718750000000000	0.00000000000000000000	10249.00000000000000000000	10228.00000000000000000000	0.00000000000000000000	0.00000000000000000000	0.00000000000000000000	1076.00000000000000000000	795.00000000000000000000	4.00000000000000000000	4.00000000000000000000	4.00000000000000000000	4.00000000000000000000	4.00000000000000000000	0.00000000000000000000	4.00000000000000000000	4.00000000000000000000	0.00000000000000000000	4.00000000000000000000	4.00000000000000000000	4.00000000000000000000	4.00000000000000000000	4.00000000000000000000	4.00000000000000000000	4.00000000000000000000
34.00000000000000000000	0.00000000000000000000	4184.10253906250000000000	4175.38427734375000000000	4162.05126953125000000000	4177.94873046875000000000	4169.23046875000000000000	4173.84619140625000000000	4170.76904296875000000000	4166.15380859375000000000	4171.79492187500000000000	4174.35888671875000000000	4169.74365234375000000000	4169.23046875000000000000	4176.92285156250000000000	4176.41015625000000000000	0.00000000000000000000	10249.00000000000000000000	10228.00000000000000000000	0.00000000000000000000	0.00000000000000000000	0.00000000000000000000	1076.00000000000000000000	803.00000000000000000000	4.00000000000000000000	4.00000000000000000000	4.00000000000000000000	4.00000000000000000000	4.00000000000000000000	0.00000000000000000000	4.00000000000000000000	4.00000000000000000000	0.00000000000000000000	4.00000000000000000000	4.00000000000000000000	4.00000000000000000000	4.00000000000000000000	4.00000000000000000000	4.00000000000000000000	4.00000000000000000000
35.00000000000000000000	0.00000000000000000000	4184.61523437500000000000	4183.07666015625000000000	4162.05126953125000000000	4186.66650390625000000000	4171.79492187500000000000	4166.15380859375000000000	4167.69238281250000000000	4168.71777343750000000000	4174.35888671875000000000	4180.00000000000000000000	4179.48730468750000000000	4174.35888671875000000000	4183.58984375000000000000	4180.51269531250000000000	0.00000000000000000000	10249.00000000000000000000	10228.00000000000000000000	0.00000000000000000000	0.00000000000000000000	0.00000000000000000000	1076.00000000000000000000	810.00000000000000000000	4.00000000000000000000	4.00000000000000000000	4.00000000000000000000	4.00000000000000000000	4.00000000000000000000	0.00000000000000000000	4.00000000000000000000	4.00000000000000000000	0.00000000000000000000	4.00000000000000000000	4.00000000000000000000	4.00000000000000000000	4.00000000000000000000	4.00000000000000000000	4.00000000000000000000	4.00000000000000000000
36.00000000000000000000	0.00000000000000000000	4186.15380859375000000000	4187.69238281250000000000	4166.66650390625000000000	4189.23046875000000000000	4176.41015625000000000000	4167.69238281250000000000	4166.15380859375000000000	4173.84619140625000000000	4172.30761718750000000000	4186.15380859375000000000	4185.64111328125000000000	4176.92285156250000000000	4191.79492187500000000000	4180.00000000000000000000	0.00000000000000000000	10249.00000000000000000000	10228.00000000000000000000	0.00000000000000000000	0.00000000000000000000	0.00000000000000000000	1076.00000000000000000000	817.00000000000000000000	4.00000000000000000000	4.00000000000000000000	4.00000000000000000000	4.00000000000000000000	4.00000000000000000000	0.00000000000000000000	4.00000000000000000000	4.00000000000000000000	0.00000000000000000000	4.00000000000000000000	4.00000000000000000000	4.00000000000000000000	4.00000000000000000000	4.00000000000000000000	4.00000000000000000000	4.00000000000000000000
37.00000000000000000000	0.00000000000000000000	4187.17919921875000000000	4178.46142578125000000000	4168.71777343750000000000	4176.92285156250000000000	4167.69238281250000000000	4176.41015625000000000000	4170.76904296875000000000	4166.66650390625000000000	4173.84619140625000000000	4171.79492187500000000000	4178.46142578125000000000	4175.89746093750000000000	4183.07666015625000000000	4181.53857421875000000000	0.00000000000000000000	10249.00000000000000000000	10229.00000000000000000000	0.00000000000000000000	0.00000000000000000000	0.00000000000000000000	1076.00000000000000000000	825.00000000000000000000	4.00000000000000000000	4.00000000000000000000	4.00000000000000000000	4.00000000000000000000	4.00000000000000000000	0.00000000000000000000	4.00000000000000000000	4.00000000000000000000	0.00000000000000000000	4.00000000000000000000	4.00000000000000000000	4.00000000000000000000	4.00000000000000000000	4.00000000000000000000	4.00000000000000000000	4.00000000000000000000
38.00000000000000000000	0.00000000000000000000	4173.33300781250000000000	4174.35888671875000000000	4153.84619140625000000000	4174.35888671875000000000	4167.17919921875000000000	4166.66650390625000000000	4164.61523437500000000000	4167.69238281250000000000	4176.41015625000000000000	4170.76904296875000000000	4175.89746093750000000000	4168.20507812500000000000	4177.94873046875000000000	4177.43603515625000000000	0.00000000000000000000	10249.00000000000000000000	10229.00000000000000000000	0.00000000000000000000	0.00000000000000000000	0.00000000000000000000	1076.00000000000000000000	832.00000000000000000000	4.00000000000000000000	4.00000000000000000000	4.00000000000000000000	4.00000000000000000000	4.00000000000000000000	0.00000000000000000000	4.00000000000000000000	4.00000000000000000000	0.00000000000000000000	4.00000000000000000000	4.00000000000000000000	4.00000000000000000000	4.00000000000000000000	4.00000000000000000000	4.00000000000000000000	4.00000000000000000000
39.00000000000000000000	0.00000000000000000000	4173.33300781250000000000	4168.20507812500000000000	4158.46142578125000000000	4171.79492187500000000000	4162.56396484375000000000	4174.35888671875000000000	4171.79492187500000000000	4164.10253906250000000000	4172.82031250000000000000	4167.69238281250000000000	4168.71777343750000000000	4168.71777343750000000000	4168.71777343750000000000	4173.84619140625000000000	0.00000000000000000000	10249.00000000000000000000	10229.00000000000000000000	0.00000000000000000000	0.00000000000000000000	0.00000000000000000000	1076.00000000000000000000	840.00000000000000000000	4.00000000000000000000	4.00000000000000000000	4.00000000000000000000	4.00000000000000000000	4.00000000000000000000	0.00000000000000000000	4.00000000000000000000	4.00000000000000000000	0.00000000000000000000	4.00000000000000000000	4.00000000000000000000	4.00000000000000000000	4.00000000000000000000	4.00000000000000000000	4.00000000000000000000	4.00000000000000000000
40.00000000000000000000	0.00000000000000000000	4170.25634765625000000000	4165.64111328125000000000	4157.43603515625000000000	4167.17919921875000000000	4160.00000000000000000000	4172.82031250000000000000	4166.15380859375000000000	4161.02539062500000000000	4168.71777343750000000000	4158.97412109375000000000	4166.15380859375000000000	4167.69238281250000000000	4166.66650390625000000000	4170.25634765625000000000	0.00000000000000000000	10249.00000000000000000000	10229.00000000000000000000	0.00000000000000000000	0.00000000000000000000	0.00000000000000000000	1076.00000000000000000000	847.00000000000000000000	4.00000000000000000000	4.00000000000000000000	4.00000000000000000000	4.00000000000000000000	4.00000000000000000000	0.00000000000000000000	4.00000000000000000000	4.00000000000000000000	0.00000000000000000000	4.00000000000000000000	4.00000000000000000000	4.00000000000000000000	4.00000000000000000000	4.00000000000000000000	4.00000000000000000000	4.00000000000000000000
41.00000000000000000000	0.00000000000000000000	4166.66650390625000000000	4160.00000000000000000000	4148.71777343750000000000	4158.97412109375000000000	4152.30761718750000000000	4165.12792968750000000000	4162.05126953125000000000	4156.41015625000000000000	4171.28173828125000000000	4152.30761718750000000000	4162.05126953125000000000	4163.58984375000000000000	4162.56396484375000000000	4169.74365234375000000000	0.00000000000000000000	10250.00000000000000000000	10229.00000000000000000000	0.00000000000000000000	0.00000000000000000000	0.00000000000000000000	1076.00000000000000000000	854.00000000000000000000	4.00000000000000000000	4.00000000000000000000	4.00000000000000000000	4.00000000000000000000	4.00000000000000000000	0.00000000000000000000	4.00000000000000000000	4.00000000000000000000	0.00000000000000000000	4.00000000000000000000	4.00000000000000000000	4.00000000000000000000	4.00000000000000000000	4.00000000000000000000	4.00000000000000000000	4.00000000000000000000
42.00000000000000000000	0.00000000000000000000	4168.71777343750000000000	4150.25634765625000000000	4146.15380859375000000000	4150.76904296875000000000	4140.00000000000000000000	4168.20507812500000000000	4167.69238281250000000000	4148.20507812500000000000	4170.76904296875000000000	4146.15380859375000000000	4150.25634765625000000000	4161.53857421875000000000	4150.76904296875000000000	4168.20507812500000000000	0.00000000000000000000	10250.00000000000000000000	10229.00000000000000000000	0.00000000000000000000	0.00000000000000000000	0.00000000000000000000	1076.00000000000000000000	862.00000000000000000000	4.00000000000000000000	4.00000000000000000000	4.00000000000000000000	4.00000000000000000000	4.00000000000000000000	0.00000000000000000000	4.00000000000000000000	4.00000000000000000000	0.00000000000000000000	4.00000000000000000000	4.00000000000000000000	4.00000000000000000000	4.00000000000000000000	4.00000000000000000000	4.00000000000000000000	4.00000000000000000000
43.00000000000000000000	0.00000000000000000000	4158.97412109375000000000	4156.92285156250000000000	4136.92285156250000000000	4154.87158203125000000000	4149.23046875000000000000	4163.58984375000000000000	4159.48730468750000000000	4154.87158203125000000000	4167.69238281250000000000	4153.84619140625000000000	4155.38427734375000000000	4163.07666015625000000000	4161.53857421875000000000	4167.17919921875000000000	0.00000000000000000000	10249.00000000000000000000	10230.00000000000000000000	0.00000000000000000000	0.00000000000000000000	0.00000000000000000000	1076.00000000000000000000	869.00000000000000000000	4.00000000000000000000	4.00000000000000000000	4.00000000000000000000	4.00000000000000000000	4.00000000000000000000	0.00000000000000000000	4.00000000000000000000	4.00000000000000000000	0.00000000000000000000	4.00000000000000000000	4.00000000000000000000	4.00000000000000000000	4.00000000000000000000	4.00000000000000000000	4.00000000000000000000	4.00000000000000000000
44.00000000000000000000	0.00000000000000000000	4166.66650390625000000000	4163.58984375000000000000	4146.66650390625000000000	4152.82031250000000000000	4155.38427734375000000000	4171.28173828125000000000	4167.69238281250000000000	4158.46142578125000000000	4171.28173828125000000000	4161.53857421875000000000	4162.05126953125000000000	4167.69238281250000000000	4169.23046875000000000000	4173.33300781250000000000	0.00000000000000000000	10249.00000000000000000000	10230.00000000000000000000	0.00000000000000000000	0.00000000000000000000	0.00000000000000000000	1076.00000000000000000000	876.00000000000000000000	4.00000000000000000000	4.00000000000000000000	4.00000000000000000000	4.00000000000000000000	4.00000000000000000000	0.00000000000000000000	4.00000000000000000000	4.00000000000000000000	0.00000000000000000000	4.00000000000000000000	4.00000000000000000000	4.00000000000000000000	4.00000000000000000000	4.00000000000000000000	4.00000000000000000000	4.00000000000000000000
45.00000000000000000000	0.00000000000000000000	4167.69238281250000000000	4165.64111328125000000000	4149.23046875000000000000	4150.76904296875000000000	4153.84619140625000000000	4171.28173828125000000000	4170.25634765625000000000	4161.02539062500000000000	4174.35888671875000000000	4168.20507812500000000000	4165.12792968750000000000	4161.53857421875000000000	4165.64111328125000000000	4167.69238281250000000000	0.00000000000000000000	10249.00000000000000000000	10229.00000000000000000000	0.00000000000000000000	0.00000000000000000000	0.00000000000000000000	1076.00000000000000000000	884.00000000000000000000	4.00000000000000000000	4.00000000000000000000	4.00000000000000000000	4.00000000000000000000	4.00000000000000000000	0.00000000000000000000	4.00000000000000000000	4.00000000000000000000	0.00000000000000000000	4.00000000000000000000	4.00000000000000000000	4.00000000000000000000	4.00000000000000000000	4.00000000000000000000	4.00000000000000000000	4.00000000000000000000
46.00000000000000000000	0.00000000000000000000	4157.94873046875000000000	4162.05126953125000000000	4143.07666015625000000000	4151.79492187500000000000	4152.30761718750000000000	4169.74365234375000000000	4166.66650390625000000000	4160.51269531250000000000	4173.84619140625000000000	4165.12792968750000000000	4161.53857421875000000000	4157.43603515625000000000	4162.56396484375000000000	4161.53857421875000000000	0.00000000000000000000	10249.00000000000000000000	10229.00000000000000000000	0.00000000000000000000	0.00000000000000000000	0.00000000000000000000	1076.00000000000000000000	891.00000000000000000000	4.00000000000000000000	4.00000000000000000000	4.00000000000000000000	4.00000000000000000000	4.00000000000000000000	0.00000000000000000000	4.00000000000000000000	4.00000000000000000000	0.00000000000000000000	4.00000000000000000000	4.00000000000000000000	4.00000000000000000000	4.00000000000000000000	4.00000000000000000000	4.00000000000000000000	4.00000000000000000000
47.00000000000000000000	0.00000000000000000000	4164.61523437500000000000	4158.46142578125000000000	4150.25634765625000000000	4149.23046875000000000000	4152.30761718750000000000	4174.87158203125000000000	4171.28173828125000000000	4152.30761718750000000000	4170.25634765625000000000	4148.71777343750000000000	4153.33300781250000000000	4162.56396484375000000000	4157.43603515625000000000	4165.64111328125000000000	0.00000000000000000000	10248.00000000000000000000	10229.00000000000000000000	0.00000000000000000000	0.00000000000000000000	0.00000000000000000000	1076.00000000000000000000	898.00000000000000000000	4.00000000000000000000	4.00000000000000000000	4.00000000000000000000	4.00000000000000000000	4.00000000000000000000	0.00000000000000000000	4.00000000000000000000	4.00000000000000000000	0.00000000000000000000	4.00000000000000000000	4.00000000000000000000	4.00000000000000000000	4.00000000000000000000	4.00000000000000000000	4.00000000000000000000	4.00000000000000000000
48.00000000000000000000	0.00000000000000000000	4166.66650390625000000000	4168.20507812500000000000	4147.69238281250000000000	4156.41015625000000000000	4159.48730468750000000000	4164.61523437500000000000	4163.07666015625000000000	4161.02539062500000000000	4165.64111328125000000000	4155.38427734375000000000	4162.05126953125000000000	4162.05126953125000000000	4161.53857421875000000000	4167.69238281250000000000	0.00000000000000000000	10248.00000000000000000000	10229.00000000000000000000	0.00000000000000000000	0.00000000000000000000	0.00000000000000000000	1076.00000000000000000000	907.00000000000000000000	4.00000000000000000000	4.00000000000000000000	4.00000000000000000000	4.00000000000000000000	4.00000000000000000000	0.00000000000000000000	4.00000000000000000000	4.00000000000000000000	0.00000000000000000000	4.00000000000000000000	4.00000000000000000000	4.00000000000000000000	4.00000000000000000000	4.00000000000000000000	4.00000000000000000000	4.00000000000000000000
49.00000000000000000000	0.00000000000000000000	4173.33300781250000000000	4170.76904296875000000000	4156.41015625000000000000	4157.43603515625000000000	4153.84619140625000000000	4167.69238281250000000000	4167.69238281250000000000	4165.64111328125000000000	4170.25634765625000000000	4160.00000000000000000000	4164.61523437500000000000	4166.15380859375000000000	4161.02539062500000000000	4171.28173828125000000000	0.00000000000000000000	10246.00000000000000000000	10229.00000000000000000000	0.00000000000000000000	0.00000000000000000000	0.00000000000000000000	1076.00000000000000000000	915.00000000000000000000	4.00000000000000000000	4.00000000000000000000	4.00000000000000000000	4.00000000000000000000	4.00000000000000000000	0.00000000000000000000	4.00000000000000000000	4.00000000000000000000	0.00000000000000000000	4.00000000000000000000	4.00000000000000000000	4.00000000000000000000	4.00000000000000000000	4.00000000000000000000	4.00000000000000000000	4.00000000000000000000
50.00000000000000000000	0.00000000000000000000	4172.30761718750000000000	4170.25634765625000000000	4158.97412109375000000000	4157.43603515625000000000	4155.89746093750000000000	4168.71777343750000000000	4167.17919921875000000000	4163.58984375000000000000	4176.92285156250000000000	4156.92285156250000000000	4163.07666015625000000000	4168.20507812500000000000	4166.66650390625000000000	4167.69238281250000000000	0.00000000000000000000	10246.00000000000000000000	10229.00000000000000000000	0.00000000000000000000	0.00000000000000000000	0.00000000000000000000	1076.00000000000000000000	923.00000000000000000000	4.00000000000000000000	4.00000000000000000000	4.00000000000000000000	4.00000000000000000000	4.00000000000000000000	0.00000000000000000000	4.00000000000000000000	4.00000000000000000000	0.00000000000000000000	4.00000000000000000000	4.00000000000000000000	4.00000000000000000000	4.00000000000000000000	4.00000000000000000000	4.00000000000000000000	4.00000000000000000000
51.00000000000000000000	0.00000000000000000000	4165.12792968750000000000	4171.79492187500000000000	4150.76904296875000000000	4162.05126953125000000000	4161.53857421875000000000	4166.66650390625000000000	4162.05126953125000000000	4163.58984375000000000000	4173.84619140625000000000	4160.00000000000000000000	4167.17919921875000000000	4166.15380859375000000000	4171.28173828125000000000	4164.10253906250000000000	0.00000000000000000000	10245.00000000000000000000	10229.00000000000000000000	0.00000000000000000000	0.00000000000000000000	0.00000000000000000000	1076.00000000000000000000	932.00000000000000000000	4.00000000000000000000	4.00000000000000000000	4.00000000000000000000	4.00000000000000000000	4.00000000000000000000	0.00000000000000000000	4.00000000000000000000	4.00000000000000000000	0.00000000000000000000	4.00000000000000000000	4.00000000000000000000	4.00000000000000000000	4.00000000000000000000	4.00000000000000000000	4.00000000000000000000	4.00000000000000000000
52.00000000000000000000	0.00000000000000000000	4170.25634765625000000000	4167.69238281250000000000	4153.84619140625000000000	4157.43603515625000000000	4150.25634765625000000000	4177.43603515625000000000	4170.25634765625000000000	4158.97412109375000000000	4167.69238281250000000000	4156.92285156250000000000	4162.05126953125000000000	4167.17919921875000000000	4161.02539062500000000000	4166.66650390625000000000	0.00000000000000000000	10245.00000000000000000000	10229.00000000000000000000	0.00000000000000000000	0.00000000000000000000	0.00000000000000000000	1076.00000000000000000000	940.00000000000000000000	4.00000000000000000000	4.00000000000000000000	4.00000000000000000000	4.00000000000000000000	4.00000000000000000000	0.00000000000000000000	4.00000000000000000000	4.00000000000000000000	0.00000000000000000000	4.00000000000000000000	4.00000000000000000000	4.00000000000000000000	4.00000000000000000000	4.00000000000000000000	4.00000000000000000000	4.00000000000000000000
53.00000000000000000000	0.00000000000000000000	4163.58984375000000000000	4168.71777343750000000000	4144.61523437500000000000	4157.94873046875000000000	4155.89746093750000000000	4169.74365234375000000000	4164.10253906250000000000	4164.10253906250000000000	4168.71777343750000000000	4163.58984375000000000000	4164.10253906250000000000	4163.58984375000000000000	4163.58984375000000000000	4161.53857421875000000000	0.00000000000000000000	10245.00000000000000000000	10229.00000000000000000000	0.00000000000000000000	0.00000000000000000000	0.00000000000000000000	1076.00000000000000000000	949.00000000000000000000	4.00000000000000000000	4.00000000000000000000	4.00000000000000000000	4.00000000000000000000	4.00000000000000000000	0.00000000000000000000	4.00000000000000000000	4.00000000000000000000	0.00000000000000000000	4.00000000000000000000	4.00000000000000000000	4.00000000000000000000	4.00000000000000000000	4.00000000000000000000	4.00000000000000000000	4.00000000000000000000
54.00000000000000000000	0.00000000000000000000	4166.66650390625000000000	4167.69238281250000000000	4149.23046875000000000000	4157.43603515625000000000	4160.51269531250000000000	4172.82031250000000000000	4166.66650390625000000000	4165.64111328125000000000	4171.79492187500000000000	4164.10253906250000000000	4163.58984375000000000000	4163.58984375000000000000	4164.61523437500000000000	4156.92285156250000000000	0.00000000000000000000	10245.00000000000000000000	10229.00000000000000000000	0.00000000000000000000	0.00000000000000000000	0.00000000000000000000	1076.00000000000000000000	957.00000000000000000000	4.00000000000000000000	4.00000000000000000000	4.00000000000000000000	4.00000000000000000000	4.00000000000000000000	0.00000000000000000000	4.00000000000000000000	4.00000000000000000000	0.00000000000000000000	4.00000000000000000000	4.00000000000000000000	4.00000000000000000000	4.00000000000000000000	4.00000000000000000000	4.00000000000000000000	4.00000000000000000000
55.00000000000000000000	0.00000000000000000000	4170.76904296875000000000	4167.69238281250000000000	4155.89746093750000000000	4155.38427734375000000000	4155.38427734375000000000	4170.76904296875000000000	4168.71777343750000000000	4163.07666015625000000000	4170.25634765625000000000	4161.02539062500000000000	4161.02539062500000000000	4162.05126953125000000000	4161.02539062500000000000	4155.38427734375000000000	0.00000000000000000000	10244.00000000000000000000	10229.00000000000000000000	0.00000000000000000000	0.00000000000000000000	0.00000000000000000000	1076.00000000000000000000	965.00000000000000000000	4.00000000000000000000	4.00000000000000000000	4.00000000000000000000	4.00000000000000000000	4.00000000000000000000	0.00000000000000000000	4.00000000000000000000	4.00000000000000000000	0.00000000000000000000	4.00000000000000000000	4.00000000000000000000	4.00000000000000000000	4.00000000000000000000	4.00000000000000000000	4.00000000000000000000	4.00000000000000000000
56.00000000000000000000	0.00000000000000000000	4164.61523437500000000000	4171.79492187500000000000	4147.69238281250000000000	4156.41015625000000000000	4157.43603515625000000000	4161.02539062500000000000	4161.53857421875000000000	4168.20507812500000000000	4170.25634765625000000000	4167.69238281250000000000	4163.58984375000000000000	4161.02539062500000000000	4167.17919921875000000000	4154.87158203125000000000	0.00000000000000000000	10244.00000000000000000000	10229.00000000000000000000	0.00000000000000000000	0.00000000000000000000	0.00000000000000000000	1076.00000000000000000000	974.00000000000000000000	4.00000000000000000000	4.00000000000000000000	4.00000000000000000000	4.00000000000000000000	4.00000000000000000000	0.00000000000000000000	4.00000000000000000000	4.00000000000000000000	0.00000000000000000000	4.00000000000000000000	4.00000000000000000000	4.00000000000000000000	4.00000000000000000000	4.00000000000000000000	4.00000000000000000000	4.00000000000000000000
57.00000000000000000000	0.00000000000000000000	4172.30761718750000000000	4170.76904296875000000000	4155.89746093750000000000	4153.84619140625000000000	4156.41015625000000000000	4171.79492187500000000000	4173.33300781250000000000	4166.15380859375000000000	4172.30761718750000000000	4165.12792968750000000000	4163.07666015625000000000	4169.23046875000000000000	4167.17919921875000000000	4157.43603515625000000000	0.00000000000000000000	10245.00000000000000000000	10230.00000000000000000000	0.00000000000000000000	0.00000000000000000000	0.00000000000000000000	1076.00000000000000000000	982.00000000000000000000	4.00000000000000000000	4.00000000000000000000	4.00000000000000000000	4.00000000000000000000	4.00000000000000000000	0.00000000000000000000	4.00000000000000000000	4.00000000000000000000	0.00000000000000000000	4.00000000000000000000	4.00000000000000000000	4.00000000000000000000	4.00000000000000000000	4.00000000000000000000	4.00000000000000000000	4.00000000000000000000
58.00000000000000000000	0.00000000000000000000	4168.71777343750000000000	4176.92285156250000000000	4156.92285156250000000000	4159.48730468750000000000	4157.94873046875000000000	4166.15380859375000000000	4172.30761718750000000000	4169.23046875000000000000	4169.74365234375000000000	4170.76904296875000000000	4170.25634765625000000000	4171.28173828125000000000	4173.33300781250000000000	4155.38427734375000000000	0.00000000000000000000	10245.00000000000000000000	10230.00000000000000000000	0.00000000000000000000	0.00000000000000000000	0.00000000000000000000	1076.00000000000000000000	990.00000000000000000000	4.00000000000000000000	4.00000000000000000000	4.00000000000000000000	4.00000000000000000000	4.00000000000000000000	0.00000000000000000000	4.00000000000000000000	4.00000000000000000000	0.00000000000000000000	4.00000000000000000000	4.00000000000000000000	4.00000000000000000000	4.00000000000000000000	4.00000000000000000000	4.00000000000000000000	4.00000000000000000000
59.00000000000000000000	0.00000000000000000000	4168.20507812500000000000	4173.84619140625000000000	4156.92285156250000000000	4156.92285156250000000000	4153.84619140625000000000	4166.15380859375000000000	4169.23046875000000000000	4166.15380859375000000000	4170.25634765625000000000	4167.69238281250000000000	4168.20507812500000000000	4167.69238281250000000000	4170.76904296875000000000	4154.87158203125000000000	0.00000000000000000000	10247.00000000000000000000	10230.00000000000000000000	0.00000000000000000000	0.00000000000000000000	0.00000000000000000000	1076.00000000000000000000	999.00000000000000000000	4.00000000000000000000	4.00000000000000000000	4.00000000000000000000	4.00000000000000000000	4.00000000000000000000	0.00000000000000000000	4.00000000000000000000	4.00000000000000000000	0.00000000000000000000	4.00000000000000000000	4.00000000000000000000	4.00000000000000000000	4.00000000000000000000	4.00000000000000000000	4.00000000000000000000	4.00000000000000000000
60.00000000000000000000	0.00000000000000000000	4171.79492187500000000000	4168.20507812500000000000	4155.38427734375000000000	4152.30761718750000000000	4151.79492187500000000000	4170.25634765625000000000	4167.17919921875000000000	4158.46142578125000000000	4173.84619140625000000000	4157.43603515625000000000	4160.51269531250000000000	4162.56396484375000000000	4163.07666015625000000000	4153.33300781250000000000	0.00000000000000000000	10247.00000000000000000000	10230.00000000000000000000	0.00000000000000000000	0.00000000000000000000	0.00000000000000000000	1077.00000000000000000000	7.00000000000000000000	4.00000000000000000000	4.00000000000000000000	4.00000000000000000000	4.00000000000000000000	4.00000000000000000000	0.00000000000000000000	4.00000000000000000000	4.00000000000000000000	0.00000000000000000000	4.00000000000000000000	4.00000000000000000000	4.00000000000000000000	4.00000000000000000000	4.00000000000000000000	4.00000000000000000000	4.00000000000000000000
61.00000000000000000000	0.00000000000000000000	4166.66650390625000000000	4170.25634765625000000000	4148.71777343750000000000	4155.38427734375000000000	4151.79492187500000000000	4165.64111328125000000000	4161.02539062500000000000	4158.97412109375000000000	4171.79492187500000000000	4160.00000000000000000000	4161.53857421875000000000	4160.51269531250000000000	4162.56396484375000000000	4148.20507812500000000000	0.00000000000000000000	10249.00000000000000000000	10229.00000000000000000000	0.00000000000000000000	0.00000000000000000000	0.00000000000000000000	1077.00000000000000000000	15.00000000000000000000	4.00000000000000000000	4.00000000000000000000	4.00000000000000000000	4.00000000000000000000	4.00000000000000000000	0.00000000000000000000	4.00000000000000000000	4.00000000000000000000	0.00000000000000000000	4.00000000000000000000	4.00000000000000000000	4.00000000000000000000	4.00000000000000000000	4.00000000000000000000	4.00000000000000000000	4.00000000000000000000
62.00000000000000000000	0.00000000000000000000	4173.84619140625000000000	4165.12792968750000000000	4161.02539062500000000000	4151.28173828125000000000	4136.41015625000000000000	4173.33300781250000000000	4169.23046875000000000000	4149.74365234375000000000	4170.25634765625000000000	4150.76904296875000000000	4152.30761718750000000000	4162.56396484375000000000	4151.28173828125000000000	4147.17919921875000000000	0.00000000000000000000	10249.00000000000000000000	10229.00000000000000000000	0.00000000000000000000	0.00000000000000000000	0.00000000000000000000	1077.00000000000000000000	24.00000000000000000000	4.00000000000000000000	4.00000000000000000000	4.00000000000000000000	4.00000000000000000000	4.00000000000000000000	0.00000000000000000000	4.00000000000000000000	4.00000000000000000000	0.00000000000000000000	4.00000000000000000000	4.00000000000000000000	4.00000000000000000000	4.00000000000000000000	4.00000000000000000000	4.00000000000000000000	4.00000000000000000000
63.00000000000000000000	0.00000000000000000000	4168.20507812500000000000	4168.20507812500000000000	4155.89746093750000000000	4151.28173828125000000000	4140.00000000000000000000	4164.61523437500000000000	4162.56396484375000000000	4150.76904296875000000000	4170.76904296875000000000	4146.15380859375000000000	4150.76904296875000000000	4160.51269531250000000000	4149.23046875000000000000	4148.71777343750000000000	0.00000000000000000000	10250.00000000000000000000	10228.00000000000000000000	0.00000000000000000000	0.00000000000000000000	0.00000000000000000000	1077.00000000000000000000	32.00000000000000000000	4.00000000000000000000	4.00000000000000000000	4.00000000000000000000	4.00000000000000000000	4.00000000000000000000	0.00000000000000000000	4.00000000000000000000	4.00000000000000000000	0.00000000000000000000	4.00000000000000000000	4.00000000000000000000	4.00000000000000000000	4.00000000000000000000	4.00000000000000000000	4.00000000000000000000	4.00000000000000000000
64.00000000000000000000	0.00000000000000000000	4165.12792968750000000000	4166.66650390625000000000	4151.28173828125000000000	4149.23046875000000000000	4147.17919921875000000000	4165.64111328125000000000	4163.07666015625000000000	4156.92285156250000000000	4169.74365234375000000000	4149.23046875000000000000	4153.84619140625000000000	4164.61523437500000000000	4150.25634765625000000000	4153.84619140625000000000	1873.00000000000000000000	10250.00000000000000000000	10228.00000000000000000000	0.00000000000000000000	0.00000000000000000000	0.00000000000000000000	1077.00000000000000000000	40.00000000000000000000	4.00000000000000000000	4.00000000000000000000	4.00000000000000000000	4.00000000000000000000	4.00000000000000000000	0.00000000000000000000	4.00000000000000000000	4.00000000000000000000	0.00000000000000000000	4.00000000000000000000	4.00000000000000000000	4.00000000000000000000	4.00000000000000000000	4.00000000000000000000	4.00000000000000000000	4.00000000000000000000
65.00000000000000000000	0.00000000000000000000	4169.23046875000000000000	4158.97412109375000000000	4157.94873046875000000000	4148.20507812500000000000	4145.64111328125000000000	4172.82031250000000000000	4170.25634765625000000000	4159.48730468750000000000	4170.76904296875000000000	4150.76904296875000000000	4151.28173828125000000000	4169.74365234375000000000	4145.64111328125000000000	4151.28173828125000000000	3291.00000000000000000000	10250.00000000000000000000	10228.00000000000000000000	0.00000000000000000000	0.00000000000000000000	0.00000000000000000000	1077.00000000000000000000	49.00000000000000000000	4.00000000000000000000	4.00000000000000000000	4.00000000000000000000	4.00000000000000000000	4.00000000000000000000	0.00000000000000000000	4.00000000000000000000	4.00000000000000000000	0.00000000000000000000	4.00000000000000000000	4.00000000000000000000	4.00000000000000000000	4.00000000000000000000	4.00000000000000000000	4.00000000000000000000	4.00000000000000000000
66.00000000000000000000	0.00000000000000000000	4162.56396484375000000000	4161.53857421875000000000	4153.33300781250000000000	4153.84619140625000000000	4154.35888671875000000000	4162.56396484375000000000	4163.58984375000000000000	4168.20507812500000000000	4171.28173828125000000000	4154.35888671875000000000	4153.84619140625000000000	4168.20507812500000000000	4147.69238281250000000000	4144.61523437500000000000	1852.00000000000000000000	10250.00000000000000000000	10228.00000000000000000000	0.00000000000000000000	0.00000000000000000000	0.00000000000000000000	1077.00000000000000000000	57.00000000000000000000	4.00000000000000000000	4.00000000000000000000	4.00000000000000000000	4.00000000000000000000	4.00000000000000000000	0.00000000000000000000	4.00000000000000000000	4.00000000000000000000	0.00000000000000000000	4.00000000000000000000	4.00000000000000000000	4.00000000000000000000	4.00000000000000000000	4.00000000000000000000	4.00000000000000000000	4.00000000000000000000
67.00000000000000000000	0.00000000000000000000	4169.74365234375000000000	4160.51269531250000000000	4161.02539062500000000000	4148.71777343750000000000	4150.76904296875000000000	4168.71777343750000000000	4172.82031250000000000000	4168.71777343750000000000	4174.35888671875000000000	4148.20507812500000000000	4151.79492187500000000000	4170.76904296875000000000	4145.12792968750000000000	4150.76904296875000000000	3285.00000000000000000000	10249.00000000000000000000	10228.00000000000000000000	0.00000000000000000000	0.00000000000000000000	0.00000000000000000000	1077.00000000000000000000	65.00000000000000000000	4.00000000000000000000	4.00000000000000000000	4.00000000000000000000	4.00000000000000000000	4.00000000000000000000	0.00000000000000000000	4.00000000000000000000	4.00000000000000000000	0.00000000000000000000	4.00000000000000000000	4.00000000000000000000	4.00000000000000000000	4.00000000000000000000	4.00000000000000000000	4.00000000000000000000	4.00000000000000000000
68.00000000000000000000	0.00000000000000000000	4171.79492187500000000000	4166.15380859375000000000	4163.07666015625000000000	4152.82031250000000000000	4150.25634765625000000000	4168.20507812500000000000	4171.28173828125000000000	4172.82031250000000000000	4174.87158203125000000000	4157.94873046875000000000	4159.48730468750000000000	4169.74365234375000000000	4156.41015625000000000000	4153.84619140625000000000	3536.00000000000000000000	10249.00000000000000000000	10228.00000000000000000000	0.00000000000000000000	0.00000000000000000000	0.00000000000000000000	1077.00000000000000000000	74.00000000000000000000	4.00000000000000000000	4.00000000000000000000	4.00000000000000000000	4.00000000000000000000	4.00000000000000000000	0.00000000000000000000	4.00000000000000000000	4.00000000000000000000	0.00000000000000000000	4.00000000000000000000	4.00000000000000000000	4.00000000000000000000	4.00000000000000000000	4.00000000000000000000	4.00000000000000000000	4.00000000000000000000
69.00000000000000000000	0.00000000000000000000	4173.84619140625000000000	4172.30761718750000000000	4163.58984375000000000000	4163.58984375000000000000	4155.38427734375000000000	4168.20507812500000000000	4165.64111328125000000000	4171.28173828125000000000	4172.82031250000000000000	4167.17919921875000000000	4169.23046875000000000000	4170.76904296875000000000	4166.15380859375000000000	4153.33300781250000000000	0.00000000000000000000	10249.00000000000000000000	10228.00000000000000000000	0.00000000000000000000	0.00000000000000000000	0.00000000000000000000	1077.00000000000000000000	82.00000000000000000000	4.00000000000000000000	4.00000000000000000000	4.00000000000000000000	4.00000000000000000000	4.00000000000000000000	0.00000000000000000000	4.00000000000000000000	4.00000000000000000000	0.00000000000000000000	4.00000000000000000000	4.00000000000000000000	4.00000000000000000000	4.00000000000000000000	4.00000000000000000000	4.00000000000000000000	4.00000000000000000000
70.00000000000000000000	0.00000000000000000000	4178.46142578125000000000	4169.23046875000000000000	4166.66650390625000000000	4161.02539062500000000000	4154.87158203125000000000	4172.30761718750000000000	4166.15380859375000000000	4159.48730468750000000000	4173.33300781250000000000	4158.97412109375000000000	4165.12792968750000000000	4174.87158203125000000000	4161.53857421875000000000	4153.84619140625000000000	493.00000000000000000000	10249.00000000000000000000	10228.00000000000000000000	0.00000000000000000000	0.00000000000000000000	0.00000000000000000000	1077.00000000000000000000	90.00000000000000000000	4.00000000000000000000	4.00000000000000000000	4.00000000000000000000	4.00000000000000000000	4.00000000000000000000	0.00000000000000000000	4.00000000000000000000	4.00000000000000000000	0.00000000000000000000	4.00000000000000000000	4.00000000000000000000	4.00000000000000000000	4.00000000000000000000	4.00000000000000000000	4.00000000000000000000	4.00000000000000000000
71.00000000000000000000	0.00000000000000000000	4167.69238281250000000000	4172.30761718750000000000	4157.43603515625000000000	4160.00000000000000000000	4158.97412109375000000000	4162.05126953125000000000	4159.48730468750000000000	4157.94873046875000000000	4172.82031250000000000000	4163.58984375000000000000	4166.66650390625000000000	4174.35888671875000000000	4166.15380859375000000000	4151.79492187500000000000	3282.00000000000000000000	10249.00000000000000000000	10227.00000000000000000000	0.00000000000000000000	0.00000000000000000000	0.00000000000000000000	1077.00000000000000000000	99.00000000000000000000	4.00000000000000000000	4.00000000000000000000	4.00000000000000000000	4.00000000000000000000	4.00000000000000000000	0.00000000000000000000	4.00000000000000000000	4.00000000000000000000	0.00000000000000000000	4.00000000000000000000	4.00000000000000000000	4.00000000000000000000	4.00000000000000000000	4.00000000000000000000	4.00000000000000000000	4.00000000000000000000
72.00000000000000000000	0.00000000000000000000	4173.84619140625000000000	4173.84619140625000000000	4162.56396484375000000000	4162.05126953125000000000	4153.84619140625000000000	4169.74365234375000000000	4167.69238281250000000000	4152.30761718750000000000	4170.76904296875000000000	4167.17919921875000000000	4164.61523437500000000000	4177.43603515625000000000	4164.10253906250000000000	4154.87158203125000000000	0.00000000000000000000	10249.00000000000000000000	10227.00000000000000000000	0.00000000000000000000	0.00000000000000000000	0.00000000000000000000	1077.00000000000000000000	107.00000000000000000000	4.00000000000000000000	4.00000000000000000000	4.00000000000000000000	4.00000000000000000000	4.00000000000000000000	0.00000000000000000000	4.00000000000000000000	4.00000000000000000000	0.00000000000000000000	4.00000000000000000000	4.00000000000000000000	4.00000000000000000000	4.00000000000000000000	4.00000000000000000000	4.00000000000000000000	4.00000000000000000000
73.00000000000000000000	0.00000000000000000000	4175.38427734375000000000	4176.41015625000000000000	4159.48730468750000000000	4166.15380859375000000000	4153.33300781250000000000	4169.23046875000000000000	4166.15380859375000000000	4154.87158203125000000000	4171.28173828125000000000	4171.28173828125000000000	4168.20507812500000000000	4174.35888671875000000000	4166.15380859375000000000	4152.82031250000000000000	3532.00000000000000000000	10249.00000000000000000000	10227.00000000000000000000	0.00000000000000000000	0.00000000000000000000	0.00000000000000000000	1077.00000000000000000000	116.00000000000000000000	4.00000000000000000000	4.00000000000000000000	4.00000000000000000000	4.00000000000000000000	4.00000000000000000000	0.00000000000000000000	4.00000000000000000000	4.00000000000000000000	0.00000000000000000000	4.00000000000000000000	4.00000000000000000000	4.00000000000000000000	4.00000000000000000000	4.00000000000000000000	4.00000000000000000000	4.00000000000000000000
74.00000000000000000000	0.00000000000000000000	4168.20507812500000000000	4175.89746093750000000000	4156.92285156250000000000	4159.48730468750000000000	4155.38427734375000000000	4164.61523437500000000000	4164.61523437500000000000	4158.97412109375000000000	4172.82031250000000000000	4167.69238281250000000000	4169.74365234375000000000	4170.25634765625000000000	4166.66650390625000000000	4147.17919921875000000000	3389.00000000000000000000	10249.00000000000000000000	10227.00000000000000000000	0.00000000000000000000	0.00000000000000000000	0.00000000000000000000	1077.00000000000000000000	124.00000000000000000000	4.00000000000000000000	4.00000000000000000000	4.00000000000000000000	4.00000000000000000000	4.00000000000000000000	0.00000000000000000000	4.00000000000000000000	4.00000000000000000000	0.00000000000000000000	4.00000000000000000000	4.00000000000000000000	4.00000000000000000000	4.00000000000000000000	4.00000000000000000000	4.00000000000000000000	4.00000000000000000000
75.00000000000000000000	0.00000000000000000000	4172.30761718750000000000	4169.74365234375000000000	4165.12792968750000000000	4151.79492187500000000000	4149.23046875000000000000	4171.28173828125000000000	4170.25634765625000000000	4150.76904296875000000000	4170.76904296875000000000	4153.84619140625000000000	4160.51269531250000000000	4171.79492187500000000000	4157.43603515625000000000	4146.66650390625000000000	1053.00000000000000000000	10247.00000000000000000000	10229.00000000000000000000	0.00000000000000000000	0.00000000000000000000	0.00000000000000000000	1077.00000000000000000000	132.00000000000000000000	4.00000000000000000000	4.00000000000000000000	4.00000000000000000000	4.00000000000000000000	4.00000000000000000000	0.00000000000000000000	4.00000000000000000000	4.00000000000000000000	0.00000000000000000000	4.00000000000000000000	4.00000000000000000000	4.00000000000000000000	4.00000000000000000000	4.00000000000000000000	4.00000000000000000000	4.00000000000000000000
76.00000000000000000000	0.00000000000000000000	4174.35888671875000000000	4178.97412109375000000000	4162.05126953125000000000	4164.61523437500000000000	4157.43603515625000000000	4167.17919921875000000000	4162.56396484375000000000	4159.48730468750000000000	4170.25634765625000000000	4162.56396484375000000000	4167.69238281250000000000	4169.74365234375000000000	4168.20507812500000000000	4150.25634765625000000000	3189.00000000000000000000	10247.00000000000000000000	10229.00000000000000000000	0.00000000000000000000	0.00000000000000000000	0.00000000000000000000	1077.00000000000000000000	141.00000000000000000000	4.00000000000000000000	4.00000000000000000000	4.00000000000000000000	4.00000000000000000000	4.00000000000000000000	0.00000000000000000000	4.00000000000000000000	4.00000000000000000000	0.00000000000000000000	4.00000000000000000000	4.00000000000000000000	4.00000000000000000000	4.00000000000000000000	4.00000000000000000000	4.00000000000000000000	4.00000000000000000000
77.00000000000000000000	0.00000000000000000000	4181.53857421875000000000	4186.15380859375000000000	4173.33300781250000000000	4169.23046875000000000000	4160.00000000000000000000	4171.28173828125000000000	4168.71777343750000000000	4168.20507812500000000000	4172.82031250000000000000	4166.15380859375000000000	4173.33300781250000000000	4174.35888671875000000000	4174.87158203125000000000	4157.43603515625000000000	1555.00000000000000000000	10247.00000000000000000000	10227.00000000000000000000	0.00000000000000000000	0.00000000000000000000	0.00000000000000000000	1077.00000000000000000000	149.00000000000000000000	4.00000000000000000000	4.00000000000000000000	4.00000000000000000000	4.00000000000000000000	4.00000000000000000000	0.00000000000000000000	4.00000000000000000000	4.00000000000000000000	0.00000000000000000000	4.00000000000000000000	4.00000000000000000000	4.00000000000000000000	4.00000000000000000000	4.00000000000000000000	4.00000000000000000000	4.00000000000000000000
78.00000000000000000000	0.00000000000000000000	4176.92285156250000000000	4186.66650390625000000000	4171.79492187500000000000	4167.17919921875000000000	4158.46142578125000000000	4166.15380859375000000000	4166.15380859375000000000	4166.66650390625000000000	4169.74365234375000000000	4166.15380859375000000000	4175.38427734375000000000	4179.48730468750000000000	4171.28173828125000000000	4154.87158203125000000000	3389.00000000000000000000	10247.00000000000000000000	10227.00000000000000000000	0.00000000000000000000	0.00000000000000000000	0.00000000000000000000	1077.00000000000000000000	157.00000000000000000000	4.00000000000000000000	4.00000000000000000000	4.00000000000000000000	4.00000000000000000000	4.00000000000000000000	0.00000000000000000000	4.00000000000000000000	4.00000000000000000000	0.00000000000000000000	4.00000000000000000000	4.00000000000000000000	4.00000000000000000000	4.00000000000000000000	4.00000000000000000000	4.00000000000000000000	4.00000000000000000000
79.00000000000000000000	0.00000000000000000000	4169.74365234375000000000	4183.58984375000000000000	4162.05126953125000000000	4166.15380859375000000000	4158.97412109375000000000	4162.56396484375000000000	4162.56396484375000000000	4162.56396484375000000000	4168.20507812500000000000	4173.33300781250000000000	4174.87158203125000000000	4178.46142578125000000000	4172.30761718750000000000	4150.76904296875000000000	1053.00000000000000000000	10249.00000000000000000000	10227.00000000000000000000	0.00000000000000000000	0.00000000000000000000	0.00000000000000000000	1077.00000000000000000000	166.00000000000000000000	4.00000000000000000000	4.00000000000000000000	4.00000000000000000000	4.00000000000000000000	4.00000000000000000000	0.00000000000000000000	4.00000000000000000000	4.00000000000000000000	0.00000000000000000000	4.00000000000000000000	4.00000000000000000000	4.00000000000000000000	4.00000000000000000000	4.00000000000000000000	4.00000000000000000000	4.00000000000000000000
80.00000000000000000000	0.00000000000000000000	4176.41015625000000000000	4176.41015625000000000000	4170.76904296875000000000	4158.97412109375000000000	4155.89746093750000000000	4172.82031250000000000000	4174.87158203125000000000	4156.92285156250000000000	4173.84619140625000000000	4169.23046875000000000000	4166.15380859375000000000	4174.87158203125000000000	4170.25634765625000000000	4152.82031250000000000000	3189.00000000000000000000	10249.00000000000000000000	10227.00000000000000000000	0.00000000000000000000	0.00000000000000000000	0.00000000000000000000	1077.00000000000000000000	174.00000000000000000000	4.00000000000000000000	4.00000000000000000000	4.00000000000000000000	4.00000000000000000000	4.00000000000000000000	0.00000000000000000000	4.00000000000000000000	4.00000000000000000000	0.00000000000000000000	4.00000000000000000000	4.00000000000000000000	4.00000000000000000000	4.00000000000000000000	4.00000000000000000000	4.00000000000000000000	4.00000000000000000000
81.00000000000000000000	0.00000000000000000000	4170.76904296875000000000	4178.46142578125000000000	4164.61523437500000000000	4162.05126953125000000000	4162.05126953125000000000	4165.64111328125000000000	4167.17919921875000000000	4164.10253906250000000000	4176.41015625000000000000	4168.71777343750000000000	4171.79492187500000000000	4168.20507812500000000000	4173.84619140625000000000	4148.71777343750000000000	1555.00000000000000000000	10247.00000000000000000000	10228.00000000000000000000	0.00000000000000000000	0.00000000000000000000	0.00000000000000000000	1077.00000000000000000000	182.00000000000000000000	4.00000000000000000000	4.00000000000000000000	4.00000000000000000000	4.00000000000000000000	4.00000000000000000000	0.00000000000000000000	4.00000000000000000000	4.00000000000000000000	0.00000000000000000000	4.00000000000000000000	4.00000000000000000000	4.00000000000000000000	4.00000000000000000000	4.00000000000000000000	4.00000000000000000000	4.00000000000000000000
82.00000000000000000000	0.00000000000000000000	4173.84619140625000000000	4177.94873046875000000000	4164.10253906250000000000	4167.69238281250000000000	4158.97412109375000000000	4170.76904296875000000000	4167.17919921875000000000	4163.58984375000000000000	4169.74365234375000000000	4170.25634765625000000000	4175.89746093750000000000	4173.33300781250000000000	4172.82031250000000000000	4148.71777343750000000000	3389.00000000000000000000	10247.00000000000000000000	10228.00000000000000000000	0.00000000000000000000	0.00000000000000000000	0.00000000000000000000	1077.00000000000000000000	191.00000000000000000000	4.00000000000000000000	4.00000000000000000000	4.00000000000000000000	4.00000000000000000000	4.00000000000000000000	0.00000000000000000000	4.00000000000000000000	4.00000000000000000000	0.00000000000000000000	4.00000000000000000000	4.00000000000000000000	4.00000000000000000000	4.00000000000000000000	4.00000000000000000000	4.00000000000000000000	4.00000000000000000000
83.00000000000000000000	0.00000000000000000000	4177.43603515625000000000	4182.05126953125000000000	4170.76904296875000000000	4169.23046875000000000000	4160.51269531250000000000	4171.28173828125000000000	4169.23046875000000000000	4158.97412109375000000000	4165.64111328125000000000	4172.30761718750000000000	4178.46142578125000000000	4177.43603515625000000000	4178.46142578125000000000	4153.84619140625000000000	1053.00000000000000000000	10250.00000000000000000000	10229.00000000000000000000	0.00000000000000000000	0.00000000000000000000	0.00000000000000000000	1077.00000000000000000000	199.00000000000000000000	4.00000000000000000000	4.00000000000000000000	4.00000000000000000000	4.00000000000000000000	4.00000000000000000000	0.00000000000000000000	4.00000000000000000000	4.00000000000000000000	0.00000000000000000000	4.00000000000000000000	4.00000000000000000000	4.00000000000000000000	4.00000000000000000000	4.00000000000000000000	4.00000000000000000000	4.00000000000000000000
84.00000000000000000000	0.00000000000000000000	4171.28173828125000000000	4186.15380859375000000000	4170.76904296875000000000	4168.71777343750000000000	4170.25634765625000000000	4163.07666015625000000000	4164.10253906250000000000	4161.02539062500000000000	4170.76904296875000000000	4174.35888671875000000000	4181.53857421875000000000	4175.38427734375000000000	4186.15380859375000000000	4158.46142578125000000000	3189.00000000000000000000	10250.00000000000000000000	10229.00000000000000000000	0.00000000000000000000	0.00000000000000000000	0.00000000000000000000	1077.00000000000000000000	206.00000000000000000000	4.00000000000000000000	4.00000000000000000000	4.00000000000000000000	4.00000000000000000000	4.00000000000000000000	0.00000000000000000000	4.00000000000000000000	4.00000000000000000000	0.00000000000000000000	4.00000000000000000000	4.00000000000000000000	4.00000000000000000000	4.00000000000000000000	4.00000000000000000000	4.00000000000000000000	4.00000000000000000000
85.00000000000000000000	0.00000000000000000000	4178.46142578125000000000	4184.10253906250000000000	4176.92285156250000000000	4168.71777343750000000000	4168.71777343750000000000	4170.76904296875000000000	4171.79492187500000000000	4160.00000000000000000000	4173.33300781250000000000	4173.84619140625000000000	4178.97412109375000000000	4180.51269531250000000000	4184.10253906250000000000	4161.02539062500000000000	1555.00000000000000000000	10251.00000000000000000000	10232.00000000000000000000	0.00000000000000000000	0.00000000000000000000	0.00000000000000000000	1077.00000000000000000000	214.00000000000000000000	4.00000000000000000000	4.00000000000000000000	4.00000000000000000000	4.00000000000000000000	4.00000000000000000000	0.00000000000000000000	4.00000000000000000000	4.00000000000000000000	0.00000000000000000000	4.00000000000000000000	4.00000000000000000000	4.00000000000000000000	4.00000000000000000000	4.00000000000000000000	4.00000000000000000000	4.00000000000000000000
86.00000000000000000000	0.00000000000000000000	4174.87158203125000000000	4191.79492187500000000000	4167.69238281250000000000	4178.46142578125000000000	4173.33300781250000000000	4164.61523437500000000000	4168.71777343750000000000	4170.76904296875000000000	4168.71777343750000000000	4188.20507812500000000000	4188.71777343750000000000	4181.53857421875000000000	4191.79492187500000000000	4161.02539062500000000000	3389.00000000000000000000	10251.00000000000000000000	10232.00000000000000000000	0.00000000000000000000	0.00000000000000000000	0.00000000000000000000	1077.00000000000000000000	221.00000000000000000000	4.00000000000000000000	4.00000000000000000000	4.00000000000000000000	4.00000000000000000000	4.00000000000000000000	0.00000000000000000000	4.00000000000000000000	4.00000000000000000000	0.00000000000000000000	4.00000000000000000000	4.00000000000000000000	4.00000000000000000000	4.00000000000000000000	4.00000000000000000000	4.00000000000000000000	4.00000000000000000000
87.00000000000000000000	0.00000000000000000000	4177.94873046875000000000	4190.25634765625000000000	4170.25634765625000000000	4174.87158203125000000000	4170.76904296875000000000	4168.71777343750000000000	4171.28173828125000000000	4174.87158203125000000000	4169.74365234375000000000	4185.12792968750000000000	4188.71777343750000000000	4182.05126953125000000000	4187.69238281250000000000	4162.56396484375000000000	1053.00000000000000000000	10250.00000000000000000000	10231.00000000000000000000	0.00000000000000000000	0.00000000000000000000	0.00000000000000000000	1077.00000000000000000000	228.00000000000000000000	4.00000000000000000000	4.00000000000000000000	4.00000000000000000000	4.00000000000000000000	4.00000000000000000000	0.00000000000000000000	4.00000000000000000000	4.00000000000000000000	0.00000000000000000000	4.00000000000000000000	4.00000000000000000000	4.00000000000000000000	4.00000000000000000000	4.00000000000000000000	4.00000000000000000000	4.00000000000000000000
88.00000000000000000000	0.00000000000000000000	4181.53857421875000000000	4184.61523437500000000000	4173.84619140625000000000	4169.74365234375000000000	4166.15380859375000000000	4171.79492187500000000000	4171.28173828125000000000	4173.33300781250000000000	4175.38427734375000000000	4169.74365234375000000000	4178.97412109375000000000	4179.48730468750000000000	4178.97412109375000000000	4157.94873046875000000000	3189.00000000000000000000	10250.00000000000000000000	10231.00000000000000000000	0.00000000000000000000	0.00000000000000000000	0.00000000000000000000	1077.00000000000000000000	236.00000000000000000000	4.00000000000000000000	4.00000000000000000000	4.00000000000000000000	4.00000000000000000000	4.00000000000000000000	0.00000000000000000000	4.00000000000000000000	4.00000000000000000000	0.00000000000000000000	4.00000000000000000000	4.00000000000000000000	4.00000000000000000000	4.00000000000000000000	4.00000000000000000000	4.00000000000000000000	4.00000000000000000000
89.00000000000000000000	0.00000000000000000000	4174.35888671875000000000	4185.64111328125000000000	4166.15380859375000000000	4174.35888671875000000000	4169.74365234375000000000	4166.15380859375000000000	4164.10253906250000000000	4176.41015625000000000000	4173.84619140625000000000	4174.87158203125000000000	4178.97412109375000000000	4177.43603515625000000000	4185.12792968750000000000	4155.38427734375000000000	1555.00000000000000000000	10250.00000000000000000000	10230.00000000000000000000	0.00000000000000000000	0.00000000000000000000	0.00000000000000000000	1077.00000000000000000000	243.00000000000000000000	4.00000000000000000000	4.00000000000000000000	4.00000000000000000000	4.00000000000000000000	4.00000000000000000000	0.00000000000000000000	4.00000000000000000000	4.00000000000000000000	0.00000000000000000000	4.00000000000000000000	4.00000000000000000000	4.00000000000000000000	4.00000000000000000000	4.00000000000000000000	4.00000000000000000000	4.00000000000000000000
90.00000000000000000000	0.00000000000000000000	4181.02539062500000000000	4182.05126953125000000000	4174.35888671875000000000	4169.74365234375000000000	4165.64111328125000000000	4175.38427734375000000000	4172.82031250000000000000	4173.33300781250000000000	4172.82031250000000000000	4181.53857421875000000000	4181.02539062500000000000	4183.58984375000000000000	4183.58984375000000000000	4163.07666015625000000000	3389.00000000000000000000	10250.00000000000000000000	10230.00000000000000000000	0.00000000000000000000	0.00000000000000000000	0.00000000000000000000	1077.00000000000000000000	250.00000000000000000000	4.00000000000000000000	4.00000000000000000000	4.00000000000000000000	4.00000000000000000000	4.00000000000000000000	0.00000000000000000000	4.00000000000000000000	4.00000000000000000000	0.00000000000000000000	4.00000000000000000000	4.00000000000000000000	4.00000000000000000000	4.00000000000000000000	4.00000000000000000000	4.00000000000000000000	4.00000000000000000000
91.00000000000000000000	0.00000000000000000000	4177.94873046875000000000	4185.12792968750000000000	4170.25634765625000000000	4171.79492187500000000000	4172.82031250000000000000	4168.71777343750000000000	4165.12792968750000000000	4178.97412109375000000000	4172.82031250000000000000	4186.15380859375000000000	4187.69238281250000000000	4183.07666015625000000000	4184.10253906250000000000	4162.56396484375000000000	1053.00000000000000000000	10249.00000000000000000000	10230.00000000000000000000	0.00000000000000000000	0.00000000000000000000	0.00000000000000000000	1077.00000000000000000000	258.00000000000000000000	4.00000000000000000000	4.00000000000000000000	4.00000000000000000000	4.00000000000000000000	4.00000000000000000000	0.00000000000000000000	4.00000000000000000000	4.00000000000000000000	0.00000000000000000000	4.00000000000000000000	4.00000000000000000000	4.00000000000000000000	4.00000000000000000000	4.00000000000000000000	4.00000000000000000000	4.00000000000000000000
92.00000000000000000000	0.00000000000000000000	4178.46142578125000000000	4186.66650390625000000000	4172.30761718750000000000	4176.41015625000000000000	4176.41015625000000000000	4167.69238281250000000000	4164.61523437500000000000	4176.92285156250000000000	4172.30761718750000000000	4182.56396484375000000000	4184.61523437500000000000	4186.15380859375000000000	4184.61523437500000000000	4161.53857421875000000000	3189.00000000000000000000	10249.00000000000000000000	10230.00000000000000000000	0.00000000000000000000	0.00000000000000000000	0.00000000000000000000	1077.00000000000000000000	265.00000000000000000000	4.00000000000000000000	4.00000000000000000000	4.00000000000000000000	4.00000000000000000000	4.00000000000000000000	0.00000000000000000000	4.00000000000000000000	4.00000000000000000000	0.00000000000000000000	4.00000000000000000000	4.00000000000000000000	4.00000000000000000000	4.00000000000000000000	4.00000000000000000000	4.00000000000000000000	4.00000000000000000000
93.00000000000000000000	0.00000000000000000000	4182.05126953125000000000	4186.15380859375000000000	4174.87158203125000000000	4177.43603515625000000000	4177.94873046875000000000	4172.30761718750000000000	4170.76904296875000000000	4172.82031250000000000000	4173.33300781250000000000	4182.05126953125000000000	4182.05126953125000000000	4187.17919921875000000000	4184.10253906250000000000	4163.07666015625000000000	1555.00000000000000000000	10249.00000000000000000000	10230.00000000000000000000	0.00000000000000000000	0.00000000000000000000	0.00000000000000000000	1077.00000000000000000000	272.00000000000000000000	4.00000000000000000000	4.00000000000000000000	4.00000000000000000000	4.00000000000000000000	4.00000000000000000000	0.00000000000000000000	4.00000000000000000000	4.00000000000000000000	0.00000000000000000000	4.00000000000000000000	4.00000000000000000000	4.00000000000000000000	4.00000000000000000000	4.00000000000000000000	4.00000000000000000000	4.00000000000000000000
94.00000000000000000000	0.00000000000000000000	4174.87158203125000000000	4191.28173828125000000000	4160.51269531250000000000	4184.61523437500000000000	4190.25634765625000000000	4168.71777343750000000000	4164.61523437500000000000	4182.05126953125000000000	4170.76904296875000000000	4193.33300781250000000000	4188.71777343750000000000	4184.10253906250000000000	4187.69238281250000000000	4163.07666015625000000000	3389.00000000000000000000	10249.00000000000000000000	10230.00000000000000000000	0.00000000000000000000	0.00000000000000000000	0.00000000000000000000	1077.00000000000000000000	280.00000000000000000000	4.00000000000000000000	4.00000000000000000000	4.00000000000000000000	4.00000000000000000000	4.00000000000000000000	0.00000000000000000000	4.00000000000000000000	4.00000000000000000000	0.00000000000000000000	4.00000000000000000000	4.00000000000000000000	4.00000000000000000000	4.00000000000000000000	4.00000000000000000000	4.00000000000000000000	4.00000000000000000000
95.00000000000000000000	0.00000000000000000000	4183.07666015625000000000	4190.25634765625000000000	4165.12792968750000000000	4186.15380859375000000000	4190.25634765625000000000	4177.43603515625000000000	4171.79492187500000000000	4182.05126953125000000000	4170.76904296875000000000	4189.23046875000000000000	4184.10253906250000000000	4188.71777343750000000000	4182.05126953125000000000	4163.58984375000000000000	1053.00000000000000000000	10247.00000000000000000000	10228.00000000000000000000	0.00000000000000000000	0.00000000000000000000	0.00000000000000000000	1077.00000000000000000000	287.00000000000000000000	4.00000000000000000000	4.00000000000000000000	4.00000000000000000000	4.00000000000000000000	4.00000000000000000000	0.00000000000000000000	4.00000000000000000000	4.00000000000000000000	0.00000000000000000000	4.00000000000000000000	4.00000000000000000000	4.00000000000000000000	4.00000000000000000000	4.00000000000000000000	4.00000000000000000000	4.00000000000000000000
96.00000000000000000000	0.00000000000000000000	4182.05126953125000000000	4192.82031250000000000000	4164.61523437500000000000	4188.20507812500000000000	4191.28173828125000000000	4170.25634765625000000000	4168.20507812500000000000	4185.12792968750000000000	4171.79492187500000000000	4187.69238281250000000000	4187.69238281250000000000	4188.20507812500000000000	4188.20507812500000000000	4161.02539062500000000000	3189.00000000000000000000	10247.00000000000000000000	10228.00000000000000000000	0.00000000000000000000	0.00000000000000000000	0.00000000000000000000	1077.00000000000000000000	295.00000000000000000000	4.00000000000000000000	4.00000000000000000000	4.00000000000000000000	4.00000000000000000000	4.00000000000000000000	0.00000000000000000000	4.00000000000000000000	4.00000000000000000000	0.00000000000000000000	4.00000000000000000000	4.00000000000000000000	4.00000000000000000000	4.00000000000000000000	4.00000000000000000000	4.00000000000000000000	4.00000000000000000000
97.00000000000000000000	0.00000000000000000000	4181.53857421875000000000	4192.82031250000000000000	4163.07666015625000000000	4188.71777343750000000000	4190.76904296875000000000	4168.71777343750000000000	4169.74365234375000000000	4188.71777343750000000000	4171.79492187500000000000	4191.79492187500000000000	4192.82031250000000000000	4187.17919921875000000000	4192.30761718750000000000	4165.64111328125000000000	1555.00000000000000000000	10248.00000000000000000000	10228.00000000000000000000	0.00000000000000000000	0.00000000000000000000	0.00000000000000000000	1077.00000000000000000000	302.00000000000000000000	4.00000000000000000000	4.00000000000000000000	4.00000000000000000000	4.00000000000000000000	4.00000000000000000000	0.00000000000000000000	4.00000000000000000000	4.00000000000000000000	0.00000000000000000000	4.00000000000000000000	4.00000000000000000000	4.00000000000000000000	4.00000000000000000000	4.00000000000000000000	4.00000000000000000000	4.00000000000000000000
98.00000000000000000000	0.00000000000000000000	4189.23046875000000000000	4194.35888671875000000000	4168.71777343750000000000	4193.33300781250000000000	4190.25634765625000000000	4172.82031250000000000000	4175.38427734375000000000	4189.23046875000000000000	4173.84619140625000000000	4196.92285156250000000000	4191.28173828125000000000	4188.20507812500000000000	4187.69238281250000000000	4169.23046875000000000000	3389.00000000000000000000	10248.00000000000000000000	10228.00000000000000000000	0.00000000000000000000	0.00000000000000000000	0.00000000000000000000	1077.00000000000000000000	309.00000000000000000000	4.00000000000000000000	4.00000000000000000000	4.00000000000000000000	4.00000000000000000000	4.00000000000000000000	0.00000000000000000000	4.00000000000000000000	4.00000000000000000000	0.00000000000000000000	4.00000000000000000000	4.00000000000000000000	4.00000000000000000000	4.00000000000000000000	4.00000000000000000000	4.00000000000000000000	4.00000000000000000000
99.00000000000000000000	0.00000000000000000000	4186.66650390625000000000	4201.53857421875000000000	4164.10253906250000000000	4204.10253906250000000000	4197.94873046875000000000	4165.12792968750000000000	4165.12792968750000000000	4196.92285156250000000000	4173.33300781250000000000	4207.17919921875000000000	4196.41015625000000000000	4187.69238281250000000000	4191.28173828125000000000	4165.64111328125000000000	1053.00000000000000000000	10246.00000000000000000000	10228.00000000000000000000	0.00000000000000000000	0.00000000000000000000	0.00000000000000000000	1077.00000000000000000000	317.00000000000000000000	4.00000000000000000000	4.00000000000000000000	4.00000000000000000000	4.00000000000000000000	4.00000000000000000000	0.00000000000000000000	4.00000000000000000000	4.00000000000000000000	0.00000000000000000000	4.00000000000000000000	4.00000000000000000000	4.00000000000000000000	4.00000000000000000000	4.00000000000000000000	4.00000000000000000000	4.00000000000000000000
100.00000000000000000000	0.00000000000000000000	4190.25634765625000000000	4193.33300781250000000000	4167.17919921875000000000	4197.43603515625000000000	4191.79492187500000000000	4172.82031250000000000000	4169.74365234375000000000	4191.79492187500000000000	4173.33300781250000000000	4197.43603515625000000000	4191.79492187500000000000	4189.74365234375000000000	4188.71777343750000000000	4167.69238281250000000000	3189.00000000000000000000	10246.00000000000000000000	10228.00000000000000000000	0.00000000000000000000	0.00000000000000000000	0.00000000000000000000	1077.00000000000000000000	324.00000000000000000000	4.00000000000000000000	4.00000000000000000000	4.00000000000000000000	4.00000000000000000000	4.00000000000000000000	0.00000000000000000000	4.00000000000000000000	4.00000000000000000000	0.00000000000000000000	4.00000000000000000000	4.00000000000000000000	4.00000000000000000000	4.00000000000000000000	4.00000000000000000000	4.00000000000000000000	4.00000000000000000000
101.00000000000000000000	0.00000000000000000000	4186.66650390625000000000	4192.82031250000000000000	4160.51269531250000000000	4192.30761718750000000000	4191.28173828125000000000	4169.74365234375000000000	4168.20507812500000000000	4188.71777343750000000000	4175.38427734375000000000	4193.84619140625000000000	4191.79492187500000000000	4186.66650390625000000000	4191.79492187500000000000	4167.17919921875000000000	1555.00000000000000000000	10247.00000000000000000000	10229.00000000000000000000	0.00000000000000000000	0.00000000000000000000	0.00000000000000000000	1077.00000000000000000000	331.00000000000000000000	4.00000000000000000000	4.00000000000000000000	4.00000000000000000000	4.00000000000000000000	4.00000000000000000000	0.00000000000000000000	4.00000000000000000000	4.00000000000000000000	0.00000000000000000000	4.00000000000000000000	4.00000000000000000000	4.00000000000000000000	4.00000000000000000000	4.00000000000000000000	4.00000000000000000000	4.00000000000000000000
102.00000000000000000000	0.00000000000000000000	4184.10253906250000000000	4198.97412109375000000000	4157.94873046875000000000	4197.43603515625000000000	4195.38427734375000000000	4171.28173828125000000000	4169.74365234375000000000	4186.15380859375000000000	4174.87158203125000000000	4194.35888671875000000000	4193.33300781250000000000	4185.64111328125000000000	4191.79492187500000000000	4164.61523437500000000000	3389.00000000000000000000	10247.00000000000000000000	10229.00000000000000000000	0.00000000000000000000	0.00000000000000000000	0.00000000000000000000	1077.00000000000000000000	339.00000000000000000000	4.00000000000000000000	4.00000000000000000000	4.00000000000000000000	4.00000000000000000000	4.00000000000000000000	0.00000000000000000000	4.00000000000000000000	4.00000000000000000000	0.00000000000000000000	4.00000000000000000000	4.00000000000000000000	4.00000000000000000000	4.00000000000000000000	4.00000000000000000000	4.00000000000000000000	4.00000000000000000000
103.00000000000000000000	0.00000000000000000000	4190.25634765625000000000	4195.38427734375000000000	4163.58984375000000000000	4198.97412109375000000000	4188.71777343750000000000	4178.97412109375000000000	4173.33300781250000000000	4174.35888671875000000000	4171.79492187500000000000	4184.61523437500000000000	4186.15380859375000000000	4185.64111328125000000000	4183.07666015625000000000	4165.64111328125000000000	1053.00000000000000000000	10248.00000000000000000000	10229.00000000000000000000	0.00000000000000000000	0.00000000000000000000	0.00000000000000000000	1077.00000000000000000000	348.00000000000000000000	4.00000000000000000000	4.00000000000000000000	4.00000000000000000000	4.00000000000000000000	4.00000000000000000000	0.00000000000000000000	4.00000000000000000000	4.00000000000000000000	0.00000000000000000000	4.00000000000000000000	4.00000000000000000000	4.00000000000000000000	4.00000000000000000000	4.00000000000000000000	4.00000000000000000000	4.00000000000000000000
104.00000000000000000000	0.00000000000000000000	4186.15380859375000000000	4199.48730468750000000000	4152.30761718750000000000	4200.51269531250000000000	4190.25634765625000000000	4166.66650390625000000000	4161.02539062500000000000	4176.41015625000000000000	4170.25634765625000000000	4190.25634765625000000000	4192.30761718750000000000	4180.51269531250000000000	4189.23046875000000000000	4165.64111328125000000000	3189.00000000000000000000	10248.00000000000000000000	10229.00000000000000000000	0.00000000000000000000	0.00000000000000000000	0.00000000000000000000	1077.00000000000000000000	356.00000000000000000000	4.00000000000000000000	4.00000000000000000000	4.00000000000000000000	4.00000000000000000000	4.00000000000000000000	0.00000000000000000000	4.00000000000000000000	4.00000000000000000000	0.00000000000000000000	4.00000000000000000000	4.00000000000000000000	4.00000000000000000000	4.00000000000000000000	4.00000000000000000000	4.00000000000000000000	4.00000000000000000000
105.00000000000000000000	0.00000000000000000000	4192.82031250000000000000	4199.48730468750000000000	4158.97412109375000000000	4195.89746093750000000000	4187.17919921875000000000	4171.28173828125000000000	4169.74365234375000000000	4181.53857421875000000000	4172.82031250000000000000	4192.82031250000000000000	4192.30761718750000000000	4186.15380859375000000000	4188.71777343750000000000	4169.74365234375000000000	1555.00000000000000000000	10248.00000000000000000000	10228.00000000000000000000	0.00000000000000000000	0.00000000000000000000	0.00000000000000000000	1077.00000000000000000000	364.00000000000000000000	4.00000000000000000000	4.00000000000000000000	4.00000000000000000000	4.00000000000000000000	4.00000000000000000000	0.00000000000000000000	4.00000000000000000000	4.00000000000000000000	0.00000000000000000000	4.00000000000000000000	4.00000000000000000000	4.00000000000000000000	4.00000000000000000000	4.00000000000000000000	4.00000000000000000000	4.00000000000000000000
106.00000000000000000000	0.00000000000000000000	4192.30761718750000000000	4197.43603515625000000000	4162.05126953125000000000	4195.89746093750000000000	4186.66650390625000000000	4171.79492187500000000000	4170.25634765625000000000	4182.56396484375000000000	4171.79492187500000000000	4192.30761718750000000000	4189.74365234375000000000	4186.66650390625000000000	4186.15380859375000000000	4170.76904296875000000000	3389.00000000000000000000	10248.00000000000000000000	10228.00000000000000000000	0.00000000000000000000	0.00000000000000000000	0.00000000000000000000	1077.00000000000000000000	373.00000000000000000000	4.00000000000000000000	4.00000000000000000000	4.00000000000000000000	4.00000000000000000000	4.00000000000000000000	0.00000000000000000000	4.00000000000000000000	4.00000000000000000000	0.00000000000000000000	4.00000000000000000000	4.00000000000000000000	4.00000000000000000000	4.00000000000000000000	4.00000000000000000000	4.00000000000000000000	4.00000000000000000000
107.00000000000000000000	0.00000000000000000000	4186.15380859375000000000	4190.76904296875000000000	4154.35888671875000000000	4192.82031250000000000000	4186.15380859375000000000	4167.17919921875000000000	4163.07666015625000000000	4175.89746093750000000000	4170.25634765625000000000	4188.71777343750000000000	4185.64111328125000000000	4181.02539062500000000000	4184.10253906250000000000	4169.74365234375000000000	1053.00000000000000000000	10249.00000000000000000000	10228.00000000000000000000	0.00000000000000000000	0.00000000000000000000	0.00000000000000000000	1077.00000000000000000000	381.00000000000000000000	4.00000000000000000000	4.00000000000000000000	4.00000000000000000000	4.00000000000000000000	4.00000000000000000000	0.00000000000000000000	4.00000000000000000000	4.00000000000000000000	0.00000000000000000000	4.00000000000000000000	4.00000000000000000000	4.00000000000000000000	4.00000000000000000000	4.00000000000000000000	4.00000000000000000000	4.00000000000000000000
108.00000000000000000000	0.00000000000000000000	4189.23046875000000000000	4184.61523437500000000000	4157.43603515625000000000	4185.64111328125000000000	4178.46142578125000000000	4172.82031250000000000000	4171.79492187500000000000	4172.30761718750000000000	4174.35888671875000000000	4181.53857421875000000000	4182.56396484375000000000	4184.10253906250000000000	4181.53857421875000000000	4170.25634765625000000000	3189.00000000000000000000	10249.00000000000000000000	10228.00000000000000000000	0.00000000000000000000	0.00000000000000000000	0.00000000000000000000	1077.00000000000000000000	389.00000000000000000000	4.00000000000000000000	4.00000000000000000000	4.00000000000000000000	4.00000000000000000000	4.00000000000000000000	0.00000000000000000000	4.00000000000000000000	4.00000000000000000000	0.00000000000000000000	4.00000000000000000000	4.00000000000000000000	4.00000000000000000000	4.00000000000000000000	4.00000000000000000000	4.00000000000000000000	4.00000000000000000000
109.00000000000000000000	0.00000000000000000000	4181.02539062500000000000	4191.79492187500000000000	4151.79492187500000000000	4192.82031250000000000000	4185.12792968750000000000	4168.20507812500000000000	4167.69238281250000000000	4184.61523437500000000000	4174.87158203125000000000	4192.30761718750000000000	4194.87158203125000000000	4185.64111328125000000000	4194.35888671875000000000	4170.25634765625000000000	1555.00000000000000000000	10248.00000000000000000000	10227.00000000000000000000	0.00000000000000000000	0.00000000000000000000	0.00000000000000000000	1077.00000000000000000000	398.00000000000000000000	4.00000000000000000000	4.00000000000000000000	4.00000000000000000000	4.00000000000000000000	4.00000000000000000000	0.00000000000000000000	4.00000000000000000000	4.00000000000000000000	0.00000000000000000000	4.00000000000000000000	4.00000000000000000000	4.00000000000000000000	4.00000000000000000000	4.00000000000000000000	4.00000000000000000000	4.00000000000000000000
110.00000000000000000000	0.00000000000000000000	4185.12792968750000000000	4187.17919921875000000000	4158.97412109375000000000	4189.23046875000000000000	4182.56396484375000000000	4174.87158203125000000000	4170.76904296875000000000	4179.48730468750000000000	4171.28173828125000000000	4188.71777343750000000000	4189.74365234375000000000	4185.12792968750000000000	4190.25634765625000000000	4173.84619140625000000000	3389.00000000000000000000	10248.00000000000000000000	10227.00000000000000000000	0.00000000000000000000	0.00000000000000000000	0.00000000000000000000	1077.00000000000000000000	406.00000000000000000000	4.00000000000000000000	4.00000000000000000000	4.00000000000000000000	4.00000000000000000000	4.00000000000000000000	0.00000000000000000000	4.00000000000000000000	4.00000000000000000000	0.00000000000000000000	4.00000000000000000000	4.00000000000000000000	4.00000000000000000000	4.00000000000000000000	4.00000000000000000000	4.00000000000000000000	4.00000000000000000000
111.00000000000000000000	0.00000000000000000000	4187.69238281250000000000	4183.58984375000000000000	4159.48730468750000000000	4186.15380859375000000000	4181.02539062500000000000	4173.33300781250000000000	4171.28173828125000000000	4171.79492187500000000000	4171.79492187500000000000	4182.56396484375000000000	4179.48730468750000000000	4181.53857421875000000000	4180.00000000000000000000	4170.76904296875000000000	1053.00000000000000000000	10247.00000000000000000000	10227.00000000000000000000	0.00000000000000000000	0.00000000000000000000	0.00000000000000000000	1077.00000000000000000000	414.00000000000000000000	4.00000000000000000000	4.00000000000000000000	4.00000000000000000000	4.00000000000000000000	4.00000000000000000000	0.00000000000000000000	4.00000000000000000000	4.00000000000000000000	0.00000000000000000000	4.00000000000000000000	4.00000000000000000000	4.00000000000000000000	4.00000000000000000000	4.00000000000000000000	4.00000000000000000000	4.00000000000000000000
112.00000000000000000000	0.00000000000000000000	4185.12792968750000000000	4191.79492187500000000000	4154.87158203125000000000	4192.30761718750000000000	4187.69238281250000000000	4166.66650390625000000000	4168.20507812500000000000	4176.92285156250000000000	4175.38427734375000000000	4190.76904296875000000000	4187.69238281250000000000	4182.56396484375000000000	4188.20507812500000000000	4171.28173828125000000000	3189.00000000000000000000	10247.00000000000000000000	10227.00000000000000000000	0.00000000000000000000	0.00000000000000000000	0.00000000000000000000	1077.00000000000000000000	423.00000000000000000000	4.00000000000000000000	4.00000000000000000000	4.00000000000000000000	4.00000000000000000000	4.00000000000000000000	0.00000000000000000000	4.00000000000000000000	4.00000000000000000000	0.00000000000000000000	4.00000000000000000000	4.00000000000000000000	4.00000000000000000000	4.00000000000000000000	4.00000000000000000000	4.00000000000000000000	4.00000000000000000000
113.00000000000000000000	0.00000000000000000000	4195.89746093750000000000	4194.87158203125000000000	4166.66650390625000000000	4191.28173828125000000000	4184.61523437500000000000	4172.30761718750000000000	4170.25634765625000000000	4177.94873046875000000000	4173.33300781250000000000	4192.82031250000000000000	4193.33300781250000000000	4189.74365234375000000000	4195.38427734375000000000	4178.97412109375000000000	1555.00000000000000000000	10249.00000000000000000000	10227.00000000000000000000	0.00000000000000000000	0.00000000000000000000	0.00000000000000000000	1077.00000000000000000000	431.00000000000000000000	4.00000000000000000000	4.00000000000000000000	4.00000000000000000000	4.00000000000000000000	4.00000000000000000000	0.00000000000000000000	4.00000000000000000000	4.00000000000000000000	0.00000000000000000000	4.00000000000000000000	4.00000000000000000000	4.00000000000000000000	4.00000000000000000000	4.00000000000000000000	4.00000000000000000000	4.00000000000000000000
114.00000000000000000000	0.00000000000000000000	4189.74365234375000000000	4196.41015625000000000000	4161.53857421875000000000	4193.84619140625000000000	4187.69238281250000000000	4164.61523437500000000000	4162.56396484375000000000	4185.12792968750000000000	4169.23046875000000000000	4197.94873046875000000000	4196.92285156250000000000	4189.23046875000000000000	4200.51269531250000000000	4177.94873046875000000000	3389.00000000000000000000	10249.00000000000000000000	10227.00000000000000000000	0.00000000000000000000	0.00000000000000000000	0.00000000000000000000	1077.00000000000000000000	439.00000000000000000000	4.00000000000000000000	4.00000000000000000000	4.00000000000000000000	4.00000000000000000000	4.00000000000000000000	0.00000000000000000000	4.00000000000000000000	4.00000000000000000000	0.00000000000000000000	4.00000000000000000000	4.00000000000000000000	4.00000000000000000000	4.00000000000000000000	4.00000000000000000000	4.00000000000000000000	4.00000000000000000000
115.00000000000000000000	0.00000000000000000000	4189.74365234375000000000	4192.82031250000000000000	4163.07666015625000000000	4192.30761718750000000000	4185.64111328125000000000	4170.25634765625000000000	4171.28173828125000000000	4183.07666015625000000000	4172.82031250000000000000	4191.79492187500000000000	4189.74365234375000000000	4191.28173828125000000000	4193.84619140625000000000	4177.94873046875000000000	1053.00000000000000000000	10250.00000000000000000000	10227.00000000000000000000	0.00000000000000000000	0.00000000000000000000	0.00000000000000000000	1077.00000000000000000000	448.00000000000000000000	4.00000000000000000000	4.00000000000000000000	4.00000000000000000000	4.00000000000000000000	4.00000000000000000000	0.00000000000000000000	4.00000000000000000000	4.00000000000000000000	0.00000000000000000000	4.00000000000000000000	4.00000000000000000000	4.00000000000000000000	4.00000000000000000000	4.00000000000000000000	4.00000000000000000000	4.00000000000000000000
116.00000000000000000000	0.00000000000000000000	4192.30761718750000000000	4191.28173828125000000000	4163.07666015625000000000	4190.25634765625000000000	4182.05126953125000000000	4173.33300781250000000000	4170.76904296875000000000	4175.89746093750000000000	4174.87158203125000000000	4183.07666015625000000000	4184.10253906250000000000	4189.74365234375000000000	4184.61523437500000000000	4176.41015625000000000000	3189.00000000000000000000	10250.00000000000000000000	10227.00000000000000000000	0.00000000000000000000	0.00000000000000000000	0.00000000000000000000	1077.00000000000000000000	456.00000000000000000000	4.00000000000000000000	4.00000000000000000000	4.00000000000000000000	4.00000000000000000000	4.00000000000000000000	0.00000000000000000000	4.00000000000000000000	4.00000000000000000000	0.00000000000000000000	4.00000000000000000000	4.00000000000000000000	4.00000000000000000000	4.00000000000000000000	4.00000000000000000000	4.00000000000000000000	4.00000000000000000000
117.00000000000000000000	0.00000000000000000000	4183.58984375000000000000	4191.28173828125000000000	4154.87158203125000000000	4189.23046875000000000000	4182.56396484375000000000	4168.71777343750000000000	4164.10253906250000000000	4177.43603515625000000000	4173.33300781250000000000	4185.12792968750000000000	4188.20507812500000000000	4182.05126953125000000000	4186.15380859375000000000	4172.30761718750000000000	1555.00000000000000000000	10247.00000000000000000000	10226.00000000000000000000	0.00000000000000000000	0.00000000000000000000	0.00000000000000000000	1077.00000000000000000000	465.00000000000000000000	4.00000000000000000000	4.00000000000000000000	4.00000000000000000000	4.00000000000000000000	4.00000000000000000000	0.00000000000000000000	4.00000000000000000000	4.00000000000000000000	0.00000000000000000000	4.00000000000000000000	4.00000000000000000000	4.00000000000000000000	4.00000000000000000000	4.00000000000000000000	4.00000000000000000000	4.00000000000000000000
118.00000000000000000000	0.00000000000000000000	4189.74365234375000000000	4187.17919921875000000000	4163.07666015625000000000	4186.66650390625000000000	4178.46142578125000000000	4177.43603515625000000000	4176.41015625000000000000	4175.38427734375000000000	4172.82031250000000000000	4183.58984375000000000000	4187.17919921875000000000	4184.61523437500000000000	4186.66650390625000000000	4176.41015625000000000000	3389.00000000000000000000	10247.00000000000000000000	10226.00000000000000000000	0.00000000000000000000	0.00000000000000000000	0.00000000000000000000	1077.00000000000000000000	473.00000000000000000000	4.00000000000000000000	4.00000000000000000000	4.00000000000000000000	4.00000000000000000000	4.00000000000000000000	0.00000000000000000000	4.00000000000000000000	4.00000000000000000000	0.00000000000000000000	4.00000000000000000000	4.00000000000000000000	4.00000000000000000000	4.00000000000000000000	4.00000000000000000000	4.00000000000000000000	4.00000000000000000000
119.00000000000000000000	0.00000000000000000000	4185.12792968750000000000	4187.17919921875000000000	4156.41015625000000000000	4189.74365234375000000000	4182.05126953125000000000	4170.25634765625000000000	4167.17919921875000000000	4177.94873046875000000000	4170.76904296875000000000	4190.25634765625000000000	4190.25634765625000000000	4188.20507812500000000000	4191.28173828125000000000	4176.92285156250000000000	1053.00000000000000000000	10246.00000000000000000000	10227.00000000000000000000	0.00000000000000000000	0.00000000000000000000	0.00000000000000000000	1077.00000000000000000000	481.00000000000000000000	4.00000000000000000000	4.00000000000000000000	4.00000000000000000000	4.00000000000000000000	4.00000000000000000000	0.00000000000000000000	4.00000000000000000000	4.00000000000000000000	0.00000000000000000000	4.00000000000000000000	4.00000000000000000000	4.00000000000000000000	4.00000000000000000000	4.00000000000000000000	4.00000000000000000000	4.00000000000000000000
120.00000000000000000000	0.00000000000000000000	4182.05126953125000000000	4178.97412109375000000000	4153.33300781250000000000	4182.05126953125000000000	4175.89746093750000000000	4171.28173828125000000000	4164.10253906250000000000	4172.82031250000000000000	4171.79492187500000000000	4185.12792968750000000000	4184.10253906250000000000	4186.15380859375000000000	4180.00000000000000000000	4175.89746093750000000000	3189.00000000000000000000	10246.00000000000000000000	10227.00000000000000000000	0.00000000000000000000	0.00000000000000000000	0.00000000000000000000	1077.00000000000000000000	489.00000000000000000000	4.00000000000000000000	4.00000000000000000000	4.00000000000000000000	4.00000000000000000000	4.00000000000000000000	0.00000000000000000000	4.00000000000000000000	4.00000000000000000000	0.00000000000000000000	4.00000000000000000000	4.00000000000000000000	4.00000000000000000000	4.00000000000000000000	4.00000000000000000000	4.00000000000000000000	4.00000000000000000000
121.00000000000000000000	0.00000000000000000000	4183.58984375000000000000	4174.87158203125000000000	4155.89746093750000000000	4176.92285156250000000000	4168.71777343750000000000	4171.28173828125000000000	4168.20507812500000000000	4168.71777343750000000000	4171.79492187500000000000	4171.79492187500000000000	4177.94873046875000000000	4178.46142578125000000000	4167.69238281250000000000	4175.89746093750000000000	1555.00000000000000000000	10247.00000000000000000000	10227.00000000000000000000	0.00000000000000000000	0.00000000000000000000	0.00000000000000000000	1077.00000000000000000000	496.00000000000000000000	4.00000000000000000000	4.00000000000000000000	4.00000000000000000000	4.00000000000000000000	4.00000000000000000000	0.00000000000000000000	4.00000000000000000000	4.00000000000000000000	0.00000000000000000000	4.00000000000000000000	4.00000000000000000000	4.00000000000000000000	4.00000000000000000000	4.00000000000000000000	4.00000000000000000000	4.00000000000000000000
122.00000000000000000000	0.00000000000000000000	4181.53857421875000000000	4180.51269531250000000000	4153.84619140625000000000	4185.12792968750000000000	4173.84619140625000000000	4164.61523437500000000000	4162.05126953125000000000	4174.87158203125000000000	4169.74365234375000000000	4174.87158203125000000000	4183.07666015625000000000	4178.46142578125000000000	4172.82031250000000000000	4174.87158203125000000000	3389.00000000000000000000	10247.00000000000000000000	10227.00000000000000000000	0.00000000000000000000	0.00000000000000000000	0.00000000000000000000	1077.00000000000000000000	503.00000000000000000000	4.00000000000000000000	4.00000000000000000000	4.00000000000000000000	4.00000000000000000000	4.00000000000000000000	0.00000000000000000000	4.00000000000000000000	4.00000000000000000000	0.00000000000000000000	4.00000000000000000000	4.00000000000000000000	4.00000000000000000000	4.00000000000000000000	4.00000000000000000000	4.00000000000000000000	4.00000000000000000000
123.00000000000000000000	0.00000000000000000000	4188.71777343750000000000	4174.87158203125000000000	4161.02539062500000000000	4180.51269531250000000000	4170.76904296875000000000	4175.89746093750000000000	4168.71777343750000000000	4167.69238281250000000000	4170.76904296875000000000	4173.33300781250000000000	4177.43603515625000000000	4184.61523437500000000000	4171.79492187500000000000	4176.41015625000000000000	1053.00000000000000000000	10247.00000000000000000000	10228.00000000000000000000	0.00000000000000000000	0.00000000000000000000	0.00000000000000000000	1077.00000000000000000000	511.00000000000000000000	4.00000000000000000000	4.00000000000000000000	4.00000000000000000000	4.00000000000000000000	4.00000000000000000000	0.00000000000000000000	4.00000000000000000000	4.00000000000000000000	0.00000000000000000000	4.00000000000000000000	4.00000000000000000000	4.00000000000000000000	4.00000000000000000000	4.00000000000000000000	4.00000000000000000000	4.00000000000000000000
124.00000000000000000000	0.00000000000000000000	4182.05126953125000000000	4176.41015625000000000000	4151.28173828125000000000	4181.02539062500000000000	4172.82031250000000000000	4169.74365234375000000000	4165.12792968750000000000	4164.10253906250000000000	4172.82031250000000000000	4171.79492187500000000000	4179.48730468750000000000	4178.97412109375000000000	4174.87158203125000000000	4174.35888671875000000000	3189.00000000000000000000	10247.00000000000000000000	10228.00000000000000000000	0.00000000000000000000	0.00000000000000000000	0.00000000000000000000	1077.00000000000000000000	518.00000000000000000000	4.00000000000000000000	4.00000000000000000000	4.00000000000000000000	4.00000000000000000000	4.00000000000000000000	0.00000000000000000000	4.00000000000000000000	4.00000000000000000000	0.00000000000000000000	4.00000000000000000000	4.00000000000000000000	4.00000000000000000000	4.00000000000000000000	4.00000000000000000000	4.00000000000000000000	4.00000000000000000000
125.00000000000000000000	0.00000000000000000000	4185.64111328125000000000	4183.58984375000000000000	4155.38427734375000000000	4186.15380859375000000000	4175.89746093750000000000	4169.23046875000000000000	4167.17919921875000000000	4167.69238281250000000000	4173.33300781250000000000	4173.33300781250000000000	4185.12792968750000000000	4180.00000000000000000000	4177.43603515625000000000	4176.92285156250000000000	1555.00000000000000000000	10247.00000000000000000000	10229.00000000000000000000	0.00000000000000000000	0.00000000000000000000	0.00000000000000000000	1077.00000000000000000000	525.00000000000000000000	4.00000000000000000000	4.00000000000000000000	4.00000000000000000000	4.00000000000000000000	4.00000000000000000000	0.00000000000000000000	4.00000000000000000000	4.00000000000000000000	0.00000000000000000000	4.00000000000000000000	4.00000000000000000000	4.00000000000000000000	4.00000000000000000000	4.00000000000000000000	4.00000000000000000000	4.00000000000000000000
126.00000000000000000000	0.00000000000000000000	4195.38427734375000000000	4182.56396484375000000000	4167.17919921875000000000	4185.64111328125000000000	4176.92285156250000000000	4175.89746093750000000000	4171.79492187500000000000	4170.25634765625000000000	4170.25634765625000000000	4176.41015625000000000000	4186.66650390625000000000	4185.64111328125000000000	4178.46142578125000000000	4180.51269531250000000000	3389.00000000000000000000	10247.00000000000000000000	10229.00000000000000000000	0.00000000000000000000	0.00000000000000000000	0.00000000000000000000	1077.00000000000000000000	533.00000000000000000000	4.00000000000000000000	4.00000000000000000000	4.00000000000000000000	4.00000000000000000000	4.00000000000000000000	0.00000000000000000000	4.00000000000000000000	4.00000000000000000000	0.00000000000000000000	4.00000000000000000000	4.00000000000000000000	4.00000000000000000000	4.00000000000000000000	4.00000000000000000000	4.00000000000000000000	4.00000000000000000000
127.00000000000000000000	0.00000000000000000000	4187.69238281250000000000	4180.51269531250000000000	4159.48730468750000000000	4186.66650390625000000000	4178.97412109375000000000	4166.66650390625000000000	4164.61523437500000000000	4175.89746093750000000000	4170.25634765625000000000	4181.02539062500000000000	4190.25634765625000000000	4183.58984375000000000000	4186.66650390625000000000	4180.00000000000000000000	50.00000000000000000000	10248.00000000000000000000	10229.00000000000000000000	0.00000000000000000000	0.00000000000000000000	0.00000000000000000000	1077.00000000000000000000	540.00000000000000000000	4.00000000000000000000	4.00000000000000000000	4.00000000000000000000	4.00000000000000000000	4.00000000000000000000	0.00000000000000000000	4.00000000000000000000	4.00000000000000000000	0.00000000000000000000	4.00000000000000000000	4.00000000000000000000	4.00000000000000000000	4.00000000000000000000	4.00000000000000000000	4.00000000000000000000	4.00000000000000000000
0.00000000000000000000	0.00000000000000000000	4192.30761718750000000000	4180.51269531250000000000	4163.07666015625000000000	4184.10253906250000000000	4173.84619140625000000000	4172.30761718750000000000	4169.74365234375000000000	4173.33300781250000000000	4171.28173828125000000000	4175.38427734375000000000	4184.61523437500000000000	4187.69238281250000000000	4183.58984375000000000000	4184.10253906250000000000	1875.00000000000000000000	10248.00000000000000000000	10229.00000000000000000000	0.00000000000000000000	0.00000000000000000000	0.00000000000000000000	1077.00000000000000000000	547.00000000000000000000	4.00000000000000000000	4.00000000000000000000	4.00000000000000000000	4.00000000000000000000	4.00000000000000000000	0.00000000000000000000	4.00000000000000000000	4.00000000000000000000	0.00000000000000000000	4.00000000000000000000	4.00000000000000000000	4.00000000000000000000	4.00000000000000000000	4.00000000000000000000	4.00000000000000000000	4.00000000000000000000
1.00000000000000000000	0.00000000000000000000	4190.76904296875000000000	4188.20507812500000000000	4162.05126953125000000000	4187.69238281250000000000	4183.07666015625000000000	4167.69238281250000000000	4166.66650390625000000000	4177.94873046875000000000	4169.74365234375000000000	4185.12792968750000000000	4186.66650390625000000000	4189.74365234375000000000	4187.17919921875000000000	4185.12792968750000000000	3292.00000000000000000000	10248.00000000000000000000	10229.00000000000000000000	0.00000000000000000000	0.00000000000000000000	0.00000000000000000000	1077.00000000000000000000	555.00000000000000000000	4.00000000000000000000	4.00000000000000000000	4.00000000000000000000	4.00000000000000000000	4.00000000000000000000	0.00000000000000000000	4.00000000000000000000	4.00000000000000000000	0.00000000000000000000	4.00000000000000000000	4.00000000000000000000	4.00000000000000000000	4.00000000000000000000	4.00000000000000000000	4.00000000000000000000	4.00000000000000000000
2.00000000000000000000	0.00000000000000000000	4188.71777343750000000000	4187.17919921875000000000	4160.51269531250000000000	4189.74365234375000000000	4184.61523437500000000000	4167.69238281250000000000	4168.20507812500000000000	4175.38427734375000000000	4171.28173828125000000000	4187.17919921875000000000	4188.20507812500000000000	4189.23046875000000000000	4187.69238281250000000000	4185.64111328125000000000	1849.00000000000000000000	10248.00000000000000000000	10229.00000000000000000000	0.00000000000000000000	0.00000000000000000000	0.00000000000000000000	1077.00000000000000000000	562.00000000000000000000	4.00000000000000000000	4.00000000000000000000	4.00000000000000000000	4.00000000000000000000	4.00000000000000000000	0.00000000000000000000	4.00000000000000000000	4.00000000000000000000	0.00000000000000000000	4.00000000000000000000	4.00000000000000000000	4.00000000000000000000	4.00000000000000000000	4.00000000000000000000	4.00000000000000000000	4.00000000000000000000
3.00000000000000000000	0.00000000000000000000	4191.28173828125000000000	4182.05126953125000000000	4161.53857421875000000000	4185.64111328125000000000	4174.87158203125000000000	4175.38427734375000000000	4174.87158203125000000000	4168.20507812500000000000	4173.84619140625000000000	4175.38427734375000000000	4183.58984375000000000000	4185.64111328125000000000	4180.00000000000000000000	4183.07666015625000000000	3284.00000000000000000000	10248.00000000000000000000	10229.00000000000000000000	0.00000000000000000000	0.00000000000000000000	0.00000000000000000000	1077.00000000000000000000	569.00000000000000000000	4.00000000000000000000	4.00000000000000000000	4.00000000000000000000	4.00000000000000000000	4.00000000000000000000	0.00000000000000000000	4.00000000000000000000	4.00000000000000000000	0.00000000000000000000	4.00000000000000000000	4.00000000000000000000	4.00000000000000000000	4.00000000000000000000	4.00000000000000000000	4.00000000000000000000	4.00000000000000000000
4.00000000000000000000	0.00000000000000000000	4183.58984375000000000000	4185.64111328125000000000	4150.76904296875000000000	4185.12792968750000000000	4181.02539062500000000000	4169.23046875000000000000	4166.66650390625000000000	4175.38427734375000000000	4171.28173828125000000000	4179.48730468750000000000	4186.66650390625000000000	4180.00000000000000000000	4180.51269531250000000000	4177.94873046875000000000	3534.00000000000000000000	10248.00000000000000000000	10229.00000000000000000000	0.00000000000000000000	0.00000000000000000000	0.00000000000000000000	1077.00000000000000000000	577.00000000000000000000	4.00000000000000000000	4.00000000000000000000	4.00000000000000000000	4.00000000000000000000	4.00000000000000000000	0.00000000000000000000	4.00000000000000000000	4.00000000000000000000	0.00000000000000000000	4.00000000000000000000	4.00000000000000000000	4.00000000000000000000	4.00000000000000000000	4.00000000000000000000	4.00000000000000000000	4.00000000000000000000
5.00000000000000000000	0.00000000000000000000	4190.25634765625000000000	4180.00000000000000000000	4161.53857421875000000000	4180.51269531250000000000	4177.94873046875000000000	4174.35888671875000000000	4172.30761718750000000000	4172.30761718750000000000	4171.28173828125000000000	4175.89746093750000000000	4179.48730468750000000000	4182.56396484375000000000	4174.35888671875000000000	4182.56396484375000000000	0.00000000000000000000	10248.00000000000000000000	10229.00000000000000000000	0.00000000000000000000	0.00000000000000000000	0.00000000000000000000	1077.00000000000000000000	584.00000000000000000000	4.00000000000000000000	4.00000000000000000000	4.00000000000000000000	4.00000000000000000000	4.00000000000000000000	0.00000000000000000000	4.00000000000000000000	4.00000000000000000000	0.00000000000000000000	4.00000000000000000000	4.00000000000000000000	4.00000000000000000000	4.00000000000000000000	4.00000000000000000000	4.00000000000000000000	4.00000000000000000000
6.00000000000000000000	0.00000000000000000000	4190.25634765625000000000	4182.56396484375000000000	4163.58984375000000000000	4187.17919921875000000000	4181.02539062500000000000	4167.69238281250000000000	4170.76904296875000000000	4173.33300781250000000000	4173.33300781250000000000	4180.51269531250000000000	4181.02539062500000000000	4182.56396484375000000000	4180.51269531250000000000	4185.64111328125000000000	490.00000000000000000000	10248.00000000000000000000	10229.00000000000000000000	0.00000000000000000000	0.00000000000000000000	0.00000000000000000000	1077.00000000000000000000	592.00000000000000000000	4.00000000000000000000	4.00000000000000000000	4.00000000000000000000	4.00000000000000000000	4.00000000000000000000	0.00000000000000000000	4.00000000000000000000	4.00000000000000000000	0.00000000000000000000	4.00000000000000000000	4.00000000000000000000	4.00000000000000000000	4.00000000000000000000	4.00000000000000000000	4.00000000000000000000	4.00000000000000000000
7.00000000000000000000	0.00000000000000000000	4188.20507812500000000000	4187.69238281250000000000	4154.87158203125000000000	4191.79492187500000000000	4186.15380859375000000000	4165.12792968750000000000	4166.15380859375000000000	4177.94873046875000000000	4172.30761718750000000000	4190.25634765625000000000	4185.12792968750000000000	4183.07666015625000000000	4185.64111328125000000000	4189.74365234375000000000	3280.00000000000000000000	10249.00000000000000000000	10230.00000000000000000000	0.00000000000000000000	0.00000000000000000000	0.00000000000000000000	1077.00000000000000000000	599.00000000000000000000	4.00000000000000000000	4.00000000000000000000	4.00000000000000000000	4.00000000000000000000	4.00000000000000000000	0.00000000000000000000	4.00000000000000000000	4.00000000000000000000	0.00000000000000000000	4.00000000000000000000	4.00000000000000000000	4.00000000000000000000	4.00000000000000000000	4.00000000000000000000	4.00000000000000000000	4.00000000000000000000
8.00000000000000000000	0.00000000000000000000	4192.30761718750000000000	4182.56396484375000000000	4157.94873046875000000000	4180.51269531250000000000	4175.89746093750000000000	4173.84619140625000000000	4168.20507812500000000000	4172.30761718750000000000	4171.28173828125000000000	4180.51269531250000000000	4175.38427734375000000000	4184.61523437500000000000	4176.41015625000000000000	4191.79492187500000000000	0.00000000000000000000	10249.00000000000000000000	10230.00000000000000000000	0.00000000000000000000	0.00000000000000000000	0.00000000000000000000	1077.00000000000000000000	607.00000000000000000000	4.00000000000000000000	4.00000000000000000000	4.00000000000000000000	4.00000000000000000000	4.00000000000000000000	0.00000000000000000000	4.00000000000000000000	4.00000000000000000000	0.00000000000000000000	4.00000000000000000000	4.00000000000000000000	4.00000000000000000000	4.00000000000000000000	4.00000000000000000000	4.00000000000000000000	4.00000000000000000000
9.00000000000000000000	0.00000000000000000000	4182.56396484375000000000	4185.12792968750000000000	4152.30761718750000000000	4180.00000000000000000000	4176.41015625000000000000	4166.66650390625000000000	4161.02539062500000000000	4174.87158203125000000000	4171.79492187500000000000	4181.02539062500000000000	4178.97412109375000000000	4181.53857421875000000000	4181.02539062500000000000	4187.17919921875000000000	3538.00000000000000000000	10248.00000000000000000000	10229.00000000000000000000	0.00000000000000000000	0.00000000000000000000	0.00000000000000000000	1077.00000000000000000000	616.00000000000000000000	4.00000000000000000000	4.00000000000000000000	4.00000000000000000000	4.00000000000000000000	4.00000000000000000000	0.00000000000000000000	4.00000000000000000000	4.00000000000000000000	0.00000000000000000000	4.00000000000000000000	4.00000000000000000000	4.00000000000000000000	4.00000000000000000000	4.00000000000000000000	4.00000000000000000000	4.00000000000000000000
10.00000000000000000000	0.00000000000000000000	4185.12792968750000000000	4181.02539062500000000000	4156.41015625000000000000	4178.97412109375000000000	4172.82031250000000000000	4171.28173828125000000000	4169.23046875000000000000	4169.23046875000000000000	4172.30761718750000000000	4182.05126953125000000000	4180.00000000000000000000	4182.05126953125000000000	4183.58984375000000000000	4189.23046875000000000000	3388.00000000000000000000	10248.00000000000000000000	10229.00000000000000000000	0.00000000000000000000	0.00000000000000000000	0.00000000000000000000	1077.00000000000000000000	624.00000000000000000000	4.00000000000000000000	4.00000000000000000000	4.00000000000000000000	4.00000000000000000000	4.00000000000000000000	0.00000000000000000000	4.00000000000000000000	4.00000000000000000000	0.00000000000000000000	4.00000000000000000000	4.00000000000000000000	4.00000000000000000000	4.00000000000000000000	4.00000000000000000000	4.00000000000000000000	4.00000000000000000000
11.00000000000000000000	0.00000000000000000000	4185.64111328125000000000	4177.94873046875000000000	4155.38427734375000000000	4177.43603515625000000000	4171.28173828125000000000	4169.74365234375000000000	4169.74365234375000000000	4162.56396484375000000000	4170.25634765625000000000	4175.89746093750000000000	4177.94873046875000000000	4179.48730468750000000000	4182.05126953125000000000	4189.74365234375000000000	1051.00000000000000000000	10250.00000000000000000000	10230.00000000000000000000	0.00000000000000000000	0.00000000000000000000	0.00000000000000000000	1077.00000000000000000000	632.00000000000000000000	4.00000000000000000000	4.00000000000000000000	4.00000000000000000000	4.00000000000000000000	4.00000000000000000000	0.00000000000000000000	4.00000000000000000000	4.00000000000000000000	0.00000000000000000000	4.00000000000000000000	4.00000000000000000000	4.00000000000000000000	4.00000000000000000000	4.00000000000000000000	4.00000000000000000000	4.00000000000000000000
12.00000000000000000000	0.00000000000000000000	4183.07666015625000000000	4180.00000000000000000000	4153.84619140625000000000	4176.41015625000000000000	4175.38427734375000000000	4167.69238281250000000000	4165.12792968750000000000	4168.20507812500000000000	4169.74365234375000000000	4171.79492187500000000000	4178.97412109375000000000	4178.46142578125000000000	4181.53857421875000000000	4188.20507812500000000000	3190.00000000000000000000	10250.00000000000000000000	10230.00000000000000000000	0.00000000000000000000	0.00000000000000000000	0.00000000000000000000	1077.00000000000000000000	641.00000000000000000000	4.00000000000000000000	4.00000000000000000000	4.00000000000000000000	4.00000000000000000000	4.00000000000000000000	0.00000000000000000000	4.00000000000000000000	4.00000000000000000000	0.00000000000000000000	4.00000000000000000000	4.00000000000000000000	4.00000000000000000000	4.00000000000000000000	4.00000000000000000000	4.00000000000000000000	4.00000000000000000000
13.00000000000000000000	0.00000000000000000000	4188.71777343750000000000	4176.92285156250000000000	4160.51269531250000000000	4170.25634765625000000000	4171.28173828125000000000	4173.84619140625000000000	4171.28173828125000000000	4170.25634765625000000000	4173.84619140625000000000	4171.28173828125000000000	4175.89746093750000000000	4182.56396484375000000000	4176.92285156250000000000	4190.25634765625000000000	1561.00000000000000000000	10248.00000000000000000000	10228.00000000000000000000	0.00000000000000000000	0.00000000000000000000	0.00000000000000000000	1077.00000000000000000000	649.00000000000000000000	4.00000000000000000000	4.00000000000000000000	4.00000000000000000000	4.00000000000000000000	4.00000000000000000000	0.00000000000000000000	4.00000000000000000000	4.00000000000000000000	0.00000000000000000000	4.00000000000000000000	4.00000000000000000000	4.00000000000000000000	4.00000000000000000000	4.00000000000000000000	4.00000000000000000000	4.00000000000000000000
14.00000000000000000000	0.00000000000000000000	4178.46142578125000000000	4172.82031250000000000000	4148.20507812500000000000	4168.20507812500000000000	4172.30761718750000000000	4163.07666015625000000000	4161.02539062500000000000	4167.69238281250000000000	4172.82031250000000000000	4173.33300781250000000000	4171.79492187500000000000	4177.43603515625000000000	4176.41015625000000000000	4188.71777343750000000000	3388.00000000000000000000	10248.00000000000000000000	10228.00000000000000000000	0.00000000000000000000	0.00000000000000000000	0.00000000000000000000	1077.00000000000000000000	657.00000000000000000000	4.00000000000000000000	4.00000000000000000000	4.00000000000000000000	4.00000000000000000000	4.00000000000000000000	0.00000000000000000000	4.00000000000000000000	4.00000000000000000000	0.00000000000000000000	4.00000000000000000000	4.00000000000000000000	4.00000000000000000000	4.00000000000000000000	4.00000000000000000000	4.00000000000000000000	4.00000000000000000000
15.00000000000000000000	0.00000000000000000000	4177.43603515625000000000	4166.66650390625000000000	4151.79492187500000000000	4166.66650390625000000000	4168.71777343750000000000	4170.76904296875000000000	4165.64111328125000000000	4161.53857421875000000000	4170.25634765625000000000	4161.02539062500000000000	4162.56396484375000000000	4178.97412109375000000000	4168.71777343750000000000	4191.28173828125000000000	1051.00000000000000000000	10247.00000000000000000000	10228.00000000000000000000	0.00000000000000000000	0.00000000000000000000	0.00000000000000000000	1077.00000000000000000000	666.00000000000000000000	4.00000000000000000000	4.00000000000000000000	4.00000000000000000000	4.00000000000000000000	4.00000000000000000000	0.00000000000000000000	4.00000000000000000000	4.00000000000000000000	0.00000000000000000000	4.00000000000000000000	4.00000000000000000000	4.00000000000000000000	4.00000000000000000000	4.00000000000000000000	4.00000000000000000000	4.00000000000000000000
16.00000000000000000000	0.00000000000000000000	4183.07666015625000000000	4177.43603515625000000000	4158.97412109375000000000	4173.33300781250000000000	4172.30761718750000000000	4172.82031250000000000000	4170.25634765625000000000	4169.23046875000000000000	4173.33300781250000000000	4168.20507812500000000000	4172.82031250000000000000	4185.12792968750000000000	4174.87158203125000000000	4190.76904296875000000000	0.00000000000000000000	10247.00000000000000000000	10228.00000000000000000000	0.00000000000000000000	0.00000000000000000000	0.00000000000000000000	1077.00000000000000000000	674.00000000000000000000	4.00000000000000000000	4.00000000000000000000	4.00000000000000000000	4.00000000000000000000	4.00000000000000000000	0.00000000000000000000	4.00000000000000000000	4.00000000000000000000	0.00000000000000000000	4.00000000000000000000	4.00000000000000000000	4.00000000000000000000	4.00000000000000000000	4.00000000000000000000	4.00000000000000000000	4.00000000000000000000
17.00000000000000000000	0.00000000000000000000	4180.51269531250000000000	4185.12792968750000000000	4154.87158203125000000000	4174.87158203125000000000	4178.97412109375000000000	4164.10253906250000000000	4164.10253906250000000000	4176.41015625000000000000	4175.38427734375000000000	4186.15380859375000000000	4184.61523437500000000000	4184.10253906250000000000	4185.64111328125000000000	4186.66650390625000000000	0.00000000000000000000	10246.00000000000000000000	10228.00000000000000000000	0.00000000000000000000	0.00000000000000000000	0.00000000000000000000	1077.00000000000000000000	682.00000000000000000000	4.00000000000000000000	4.00000000000000000000	4.00000000000000000000	4.00000000000000000000	4.00000000000000000000	0.00000000000000000000	4.00000000000000000000	4.00000000000000000000	0.00000000000000000000	4.00000000000000000000	4.00000000000000000000	4.00000000000000000000	4.00000000000000000000	4.00000000000000000000	4.00000000000000000000	4.00000000000000000000
18.00000000000000000000	0.00000000000000000000	4184.61523437500000000000	4177.94873046875000000000	4159.48730468750000000000	4168.71777343750000000000	4172.30761718750000000000	4171.79492187500000000000	4170.76904296875000000000	4167.17919921875000000000	4173.84619140625000000000	4175.89746093750000000000	4174.87158203125000000000	4183.07666015625000000000	4176.41015625000000000000	4187.69238281250000000000	0.00000000000000000000	10246.00000000000000000000	10228.00000000000000000000	0.00000000000000000000	0.00000000000000000000	0.00000000000000000000	1077.00000000000000000000	691.00000000000000000000	4.00000000000000000000	4.00000000000000000000	4.00000000000000000000	4.00000000000000000000	4.00000000000000000000	0.00000000000000000000	4.00000000000000000000	4.00000000000000000000	0.00000000000000000000	4.00000000000000000000	4.00000000000000000000	4.00000000000000000000	4.00000000000000000000	4.00000000000000000000	4.00000000000000000000	4.00000000000000000000
19.00000000000000000000	0.00000000000000000000	4180.51269531250000000000	4186.66650390625000000000	4154.35888671875000000000	4177.43603515625000000000	4174.87158203125000000000	4168.71777343750000000000	4166.15380859375000000000	4174.35888671875000000000	4172.82031250000000000000	4176.92285156250000000000	4177.94873046875000000000	4178.97412109375000000000	4182.05126953125000000000	4187.69238281250000000000	0.00000000000000000000	10246.00000000000000000000	10229.00000000000000000000	0.00000000000000000000	0.00000000000000000000	0.00000000000000000000	1077.00000000000000000000	699.00000000000000000000	4.00000000000000000000	4.00000000000000000000	4.00000000000000000000	4.00000000000000000000	4.00000000000000000000	0.00000000000000000000	4.00000000000000000000	4.00000000000000000000	0.00000000000000000000	4.00000000000000000000	4.00000000000000000000	4.00000000000000000000	4.00000000000000000000	4.00000000000000000000	4.00000000000000000000	4.00000000000000000000
20.00000000000000000000	0.00000000000000000000	4186.66650390625000000000	4191.28173828125000000000	4160.00000000000000000000	4180.00000000000000000000	4176.41015625000000000000	4172.82031250000000000000	4168.71777343750000000000	4180.00000000000000000000	4172.82031250000000000000	4186.15380859375000000000	4188.71777343750000000000	4183.07666015625000000000	4189.74365234375000000000	4190.76904296875000000000	0.00000000000000000000	10246.00000000000000000000	10229.00000000000000000000	0.00000000000000000000	0.00000000000000000000	0.00000000000000000000	1077.00000000000000000000	707.00000000000000000000	4.00000000000000000000	4.00000000000000000000	4.00000000000000000000	4.00000000000000000000	4.00000000000000000000	0.00000000000000000000	4.00000000000000000000	4.00000000000000000000	0.00000000000000000000	4.00000000000000000000	4.00000000000000000000	4.00000000000000000000	4.00000000000000000000	4.00000000000000000000	4.00000000000000000000	4.00000000000000000000
21.00000000000000000000	0.00000000000000000000	4189.23046875000000000000	4185.12792968750000000000	4162.05126953125000000000	4175.38427734375000000000	4174.87158203125000000000	4170.76904296875000000000	4169.23046875000000000000	4177.43603515625000000000	4169.23046875000000000000	4186.15380859375000000000	4189.74365234375000000000	4186.15380859375000000000	4189.23046875000000000000	4190.76904296875000000000	0.00000000000000000000	10245.00000000000000000000	10230.00000000000000000000	0.00000000000000000000	0.00000000000000000000	0.00000000000000000000	1077.00000000000000000000	716.00000000000000000000	4.00000000000000000000	4.00000000000000000000	4.00000000000000000000	4.00000000000000000000	4.00000000000000000000	0.00000000000000000000	4.00000000000000000000	4.00000000000000000000	0.00000000000000000000	4.00000000000000000000	4.00000000000000000000	4.00000000000000000000	4.00000000000000000000	4.00000000000000000000	4.00000000000000000000	4.00000000000000000000
22.00000000000000000000	0.00000000000000000000	4180.51269531250000000000	4182.56396484375000000000	4154.87158203125000000000	4174.35888671875000000000	4175.89746093750000000000	4162.05126953125000000000	4161.53857421875000000000	4179.48730468750000000000	4168.20507812500000000000	4185.12792968750000000000	4184.61523437500000000000	4184.10253906250000000000	4188.71777343750000000000	4189.74365234375000000000	0.00000000000000000000	10245.00000000000000000000	10230.00000000000000000000	0.00000000000000000000	0.00000000000000000000	0.00000000000000000000	1077.00000000000000000000	723.00000000000000000000	4.00000000000000000000	4.00000000000000000000	4.00000000000000000000	4.00000000000000000000	4.00000000000000000000	0.00000000000000000000	4.00000000000000000000	4.00000000000000000000	0.00000000000000000000	4.00000000000000000000	4.00000000000000000000	4.00000000000000000000	4.00000000000000000000	4.00000000000000000000	4.00000000000000000000	4.00000000000000000000
23.00000000000000000000	0.00000000000000000000	4184.61523437500000000000	4181.53857421875000000000	4162.56396484375000000000	4167.69238281250000000000	4170.25634765625000000000	4171.28173828125000000000	4171.79492187500000000000	4174.87158203125000000000	4173.33300781250000000000	4179.48730468750000000000	4177.94873046875000000000	4187.17919921875000000000	4181.02539062500000000000	4191.28173828125000000000	0.00000000000000000000	10246.00000000000000000000	10230.00000000000000000000	0.00000000000000000000	0.00000000000000000000	0.00000000000000000000	1077.00000000000000000000	731.00000000000000000000	4.00000000000000000000	4.00000000000000000000	4.00000000000000000000	4.00000000000000000000	4.00000000000000000000	0.00000000000000000000	4.00000000000000000000	4.00000000000000000000	0.00000000000000000000	4.00000000000000000000	4.00000000000000000000	4.00000000000000000000	4.00000000000000000000	4.00000000000000000000	4.00000000000000000000	4.00000000000000000000
24.00000000000000000000	0.00000000000000000000	4177.43603515625000000000	4183.58984375000000000000	4157.43603515625000000000	4168.71777343750000000000	4173.84619140625000000000	4165.12792968750000000000	4171.28173828125000000000	4178.97412109375000000000	4173.33300781250000000000	4184.10253906250000000000	4186.15380859375000000000	4184.10253906250000000000	4182.56396484375000000000	4187.69238281250000000000	0.00000000000000000000	10246.00000000000000000000	10230.00000000000000000000	0.00000000000000000000	0.00000000000000000000	0.00000000000000000000	1077.00000000000000000000	738.00000000000000000000	4.00000000000000000000	4.00000000000000000000	4.00000000000000000000	4.00000000000000000000	4.00000000000000000000	0.00000000000000000000	4.00000000000000000000	4.00000000000000000000	0.00000000000000000000	4.00000000000000000000	4.00000000000000000000	4.00000000000000000000	4.00000000000000000000	4.00000000000000000000	4.00000000000000000000	4.00000000000000000000
25.00000000000000000000	0.00000000000000000000	4176.41015625000000000000	4178.46142578125000000000	4157.43603515625000000000	4168.71777343750000000000	4171.28173828125000000000	4168.71777343750000000000	4173.33300781250000000000	4178.46142578125000000000	4169.23046875000000000000	4182.05126953125000000000	4186.15380859375000000000	4184.10253906250000000000	4184.10253906250000000000	4191.28173828125000000000	0.00000000000000000000	10246.00000000000000000000	10229.00000000000000000000	0.00000000000000000000	0.00000000000000000000	0.00000000000000000000	1077.00000000000000000000	745.00000000000000000000	4.00000000000000000000	4.00000000000000000000	4.00000000000000000000	4.00000000000000000000	4.00000000000000000000	0.00000000000000000000	4.00000000000000000000	4.00000000000000000000	0.00000000000000000000	4.00000000000000000000	4.00000000000000000000	4.00000000000000000000	4.00000000000000000000	4.00000000000000000000	4.00000000000000000000	4.00000000000000000000
26.00000000000000000000	0.00000000000000000000	4180.00000000000000000000	4174.35888671875000000000	4160.00000000000000000000	4165.64111328125000000000	4165.64111328125000000000	4172.82031250000000000000	4172.30761718750000000000	4173.33300781250000000000	4169.74365234375000000000	4174.35888671875000000000	4178.97412109375000000000	4186.66650390625000000000	4182.56396484375000000000	4193.84619140625000000000	0.00000000000000000000	10246.00000000000000000000	10229.00000000000000000000	0.00000000000000000000	0.00000000000000000000	0.00000000000000000000	1077.00000000000000000000	753.00000000000000000000	4.00000000000000000000	4.00000000000000000000	4.00000000000000000000	4.00000000000000000000	4.00000000000000000000	0.00000000000000000000	4.00000000000000000000	4.00000000000000000000	0.00000000000000000000	4.00000000000000000000	4.00000000000000000000	4.00000000000000000000	4.00000000000000000000	4.00000000000000000000	4.00000000000000000000	4.00000000000000000000
27.00000000000000000000	0.00000000000000000000	4172.82031250000000000000	4177.43603515625000000000	4154.35888671875000000000	4166.66650390625000000000	4167.69238281250000000000	4164.61523437500000000000	4165.12792968750000000000	4175.89746093750000000000	4170.25634765625000000000	4174.35888671875000000000	4182.05126953125000000000	4184.61523437500000000000	4182.56396484375000000000	4189.74365234375000000000	0.00000000000000000000	10248.00000000000000000000	10229.00000000000000000000	0.00000000000000000000	0.00000000000000000000	0.00000000000000000000	1077.00000000000000000000	760.00000000000000000000	4.00000000000000000000	4.00000000000000000000	4.00000000000000000000	4.00000000000000000000	4.00000000000000000000	0.00000000000000000000	4.00000000000000000000	4.00000000000000000000	0.00000000000000000000	4.00000000000000000000	4.00000000000000000000	4.00000000000000000000	4.00000000000000000000	4.00000000000000000000	4.00000000000000000000	4.00000000000000000000
28.00000000000000000000	0.00000000000000000000	4178.46142578125000000000	4173.84619140625000000000	4161.53857421875000000000	4160.51269531250000000000	4160.00000000000000000000	4170.76904296875000000000	4174.87158203125000000000	4168.71777343750000000000	4169.23046875000000000000	4166.15380859375000000000	4176.41015625000000000000	4182.56396484375000000000	4170.76904296875000000000	4191.28173828125000000000	0.00000000000000000000	10248.00000000000000000000	10229.00000000000000000000	0.00000000000000000000	0.00000000000000000000	0.00000000000000000000	1077.00000000000000000000	767.00000000000000000000	4.00000000000000000000	4.00000000000000000000	4.00000000000000000000	4.00000000000000000000	4.00000000000000000000	0.00000000000000000000	4.00000000000000000000	4.00000000000000000000	0.00000000000000000000	4.00000000000000000000	4.00000000000000000000	4.00000000000000000000	4.00000000000000000000	4.00000000000000000000	4.00000000000000000000	4.00000000000000000000
29.00000000000000000000	0.00000000000000000000	4172.30761718750000000000	4173.33300781250000000000	4157.94873046875000000000	4163.58984375000000000000	4160.51269531250000000000	4164.61523437500000000000	4167.17919921875000000000	4166.66650390625000000000	4171.79492187500000000000	4166.66650390625000000000	4172.30761718750000000000	4177.43603515625000000000	4168.71777343750000000000	4190.25634765625000000000	0.00000000000000000000	10248.00000000000000000000	10228.00000000000000000000	0.00000000000000000000	0.00000000000000000000	0.00000000000000000000	1077.00000000000000000000	776.00000000000000000000	4.00000000000000000000	4.00000000000000000000	4.00000000000000000000	4.00000000000000000000	4.00000000000000000000	0.00000000000000000000	4.00000000000000000000	4.00000000000000000000	0.00000000000000000000	4.00000000000000000000	4.00000000000000000000	4.00000000000000000000	4.00000000000000000000	4.00000000000000000000	4.00000000000000000000	4.00000000000000000000
30.00000000000000000000	0.00000000000000000000	4168.71777343750000000000	4170.25634765625000000000	4157.43603515625000000000	4165.12792968750000000000	4156.41015625000000000000	4166.15380859375000000000	4166.66650390625000000000	4166.66650390625000000000	4174.87158203125000000000	4166.15380859375000000000	4173.33300781250000000000	4182.56396484375000000000	4169.23046875000000000000	4190.25634765625000000000	0.00000000000000000000	10248.00000000000000000000	10228.00000000000000000000	0.00000000000000000000	0.00000000000000000000	0.00000000000000000000	1077.00000000000000000000	783.00000000000000000000	4.00000000000000000000	4.00000000000000000000	4.00000000000000000000	4.00000000000000000000	4.00000000000000000000	0.00000000000000000000	4.00000000000000000000	4.00000000000000000000	0.00000000000000000000	4.00000000000000000000	4.00000000000000000000	4.00000000000000000000	4.00000000000000000000	4.00000000000000000000	4.00000000000000000000	4.00000000000000000000
31.00000000000000000000	0.00000000000000000000	4174.35888671875000000000	4167.17919921875000000000	4160.00000000000000000000	4158.46142578125000000000	4151.28173828125000000000	4172.30761718750000000000	4175.38427734375000000000	4163.58984375000000000000	4170.25634765625000000000	4158.97412109375000000000	4174.35888671875000000000	4185.12792968750000000000	4164.61523437500000000000	4190.76904296875000000000	0.00000000000000000000	10249.00000000000000000000	10228.00000000000000000000	0.00000000000000000000	0.00000000000000000000	0.00000000000000000000	1077.00000000000000000000	791.00000000000000000000	4.00000000000000000000	4.00000000000000000000	4.00000000000000000000	4.00000000000000000000	4.00000000000000000000	0.00000000000000000000	4.00000000000000000000	4.00000000000000000000	0.00000000000000000000	4.00000000000000000000	4.00000000000000000000	4.00000000000000000000	4.00000000000000000000	4.00000000000000000000	4.00000000000000000000	4.00000000000000000000
32.00000000000000000000	0.00000000000000000000	4167.69238281250000000000	4171.28173828125000000000	4151.28173828125000000000	4160.00000000000000000000	4162.05126953125000000000	4165.12792968750000000000	4169.74365234375000000000	4170.76904296875000000000	4167.69238281250000000000	4166.15380859375000000000	4178.97412109375000000000	4178.97412109375000000000	4172.82031250000000000000	4188.20507812500000000000	0.00000000000000000000	10249.00000000000000000000	10228.00000000000000000000	0.00000000000000000000	0.00000000000000000000	0.00000000000000000000	1077.00000000000000000000	799.00000000000000000000	4.00000000000000000000	4.00000000000000000000	4.00000000000000000000	4.00000000000000000000	4.00000000000000000000	0.00000000000000000000	4.00000000000000000000	4.00000000000000000000	0.00000000000000000000	4.00000000000000000000	4.00000000000000000000	4.00000000000000000000	4.00000000000000000000	4.00000000000000000000	4.00000000000000000000	4.00000000000000000000
33.00000000000000000000	0.00000000000000000000	4171.79492187500000000000	4164.10253906250000000000	4157.94873046875000000000	4155.89746093750000000000	4155.89746093750000000000	4172.30761718750000000000	4174.87158203125000000000	4167.17919921875000000000	4172.30761718750000000000	4163.07666015625000000000	4169.74365234375000000000	4178.97412109375000000000	4169.23046875000000000000	4186.66650390625000000000	0.00000000000000000000	10250.00000000000000000000	10228.00000000000000000000	0.00000000000000000000	0.00000000000000000000	0.00000000000000000000	1077.00000000000000000000	808.00000000000000000000	4.00000000000000000000	4.00000000000000000000	4.00000000000000000000	4.00000000000000000000	4.00000000000000000000	0.00000000000000000000	4.00000000000000000000	4.00000000000000000000	0.00000000000000000000	4.00000000000000000000	4.00000000000000000000	4.00000000000000000000	4.00000000000000000000	4.00000000000000000000	4.00000000000000000000	4.00000000000000000000
34.00000000000000000000	0.00000000000000000000	4167.69238281250000000000	4158.46142578125000000000	4152.82031250000000000000	4151.28173828125000000000	4151.79492187500000000000	4167.17919921875000000000	4169.74365234375000000000	4163.58984375000000000000	4172.82031250000000000000	4160.51269531250000000000	4167.69238281250000000000	4176.41015625000000000000	4163.58984375000000000000	4183.58984375000000000000	0.00000000000000000000	10250.00000000000000000000	10228.00000000000000000000	0.00000000000000000000	0.00000000000000000000	0.00000000000000000000	1077.00000000000000000000	815.00000000000000000000	4.00000000000000000000	4.00000000000000000000	4.00000000000000000000	4.00000000000000000000	4.00000000000000000000	0.00000000000000000000	4.00000000000000000000	4.00000000000000000000	0.00000000000000000000	4.00000000000000000000	4.00000000000000000000	4.00000000000000000000	4.00000000000000000000	4.00000000000000000000	4.00000000000000000000	4.00000000000000000000
35.00000000000000000000	0.00000000000000000000	4165.12792968750000000000	4160.51269531250000000000	4148.71777343750000000000	4151.28173828125000000000	4155.38427734375000000000	4166.15380859375000000000	4167.17919921875000000000	4167.69238281250000000000	4170.76904296875000000000	4165.64111328125000000000	4173.84619140625000000000	4176.41015625000000000000	4165.12792968750000000000	4186.15380859375000000000	0.00000000000000000000	10248.00000000000000000000	10228.00000000000000000000	0.00000000000000000000	0.00000000000000000000	0.00000000000000000000	1077.00000000000000000000	824.00000000000000000000	4.00000000000000000000	4.00000000000000000000	4.00000000000000000000	4.00000000000000000000	4.00000000000000000000	0.00000000000000000000	4.00000000000000000000	4.00000000000000000000	0.00000000000000000000	4.00000000000000000000	4.00000000000000000000	4.00000000000000000000	4.00000000000000000000	4.00000000000000000000	4.00000000000000000000	4.00000000000000000000
36.00000000000000000000	0.00000000000000000000	4174.87158203125000000000	4164.61523437500000000000	4158.46142578125000000000	4155.38427734375000000000	4154.87158203125000000000	4170.76904296875000000000	4174.35888671875000000000	4168.71777343750000000000	4170.76904296875000000000	4166.15380859375000000000	4174.87158203125000000000	4180.51269531250000000000	4168.20507812500000000000	4191.28173828125000000000	0.00000000000000000000	10248.00000000000000000000	10228.00000000000000000000	0.00000000000000000000	0.00000000000000000000	0.00000000000000000000	1077.00000000000000000000	831.00000000000000000000	4.00000000000000000000	4.00000000000000000000	4.00000000000000000000	4.00000000000000000000	4.00000000000000000000	0.00000000000000000000	4.00000000000000000000	4.00000000000000000000	0.00000000000000000000	4.00000000000000000000	4.00000000000000000000	4.00000000000000000000	4.00000000000000000000	4.00000000000000000000	4.00000000000000000000	4.00000000000000000000
37.00000000000000000000	0.00000000000000000000	4171.28173828125000000000	4172.82031250000000000000	4152.82031250000000000000	4165.64111328125000000000	4159.48730468750000000000	4161.02539062500000000000	4167.17919921875000000000	4171.79492187500000000000	4170.25634765625000000000	4172.82031250000000000000	4183.58984375000000000000	4179.48730468750000000000	4177.43603515625000000000	4192.30761718750000000000	0.00000000000000000000	10249.00000000000000000000	10228.00000000000000000000	0.00000000000000000000	0.00000000000000000000	0.00000000000000000000	1077.00000000000000000000	839.00000000000000000000	4.00000000000000000000	4.00000000000000000000	4.00000000000000000000	4.00000000000000000000	4.00000000000000000000	0.00000000000000000000	4.00000000000000000000	4.00000000000000000000	0.00000000000000000000	4.00000000000000000000	4.00000000000000000000	4.00000000000000000000	4.00000000000000000000	4.00000000000000000000	4.00000000000000000000	4.00000000000000000000
38.00000000000000000000	0.00000000000000000000	4175.38427734375000000000	4170.76904296875000000000	4155.38427734375000000000	4162.05126953125000000000	4151.28173828125000000000	4170.25634765625000000000	4171.79492187500000000000	4166.66650390625000000000	4172.30761718750000000000	4166.66650390625000000000	4181.53857421875000000000	4183.07666015625000000000	4174.87158203125000000000	4192.82031250000000000000	0.00000000000000000000	10249.00000000000000000000	10228.00000000000000000000	0.00000000000000000000	0.00000000000000000000	0.00000000000000000000	1077.00000000000000000000	848.00000000000000000000	4.00000000000000000000	4.00000000000000000000	4.00000000000000000000	4.00000000000000000000	4.00000000000000000000	0.00000000000000000000	4.00000000000000000000	4.00000000000000000000	0.00000000000000000000	4.00000000000000000000	4.00000000000000000000	4.00000000000000000000	4.00000000000000000000	4.00000000000000000000	4.00000000000000000000	4.00000000000000000000
39.00000000000000000000	0.00000000000000000000	4172.30761718750000000000	4166.15380859375000000000	4151.79492187500000000000	4157.43603515625000000000	4145.12792968750000000000	4170.76904296875000000000	4168.71777343750000000000	4162.56396484375000000000	4170.25634765625000000000	4160.51269531250000000000	4175.89746093750000000000	4181.53857421875000000000	4171.28173828125000000000	4185.64111328125000000000	0.00000000000000000000	10247.00000000000000000000	10228.00000000000000000000	0.00000000000000000000	0.00000000000000000000	0.00000000000000000000	1077.00000000000000000000	856.00000000000000000000	4.00000000000000000000	4.00000000000000000000	4.00000000000000000000	4.00000000000000000000	4.00000000000000000000	0.00000000000000000000	4.00000000000000000000	4.00000000000000000000	0.00000000000000000000	4.00000000000000000000	4.00000000000000000000	4.00000000000000000000	4.00000000000000000000	4.00000000000000000000	4.00000000000000000000	4.00000000000000000000
40.00000000000000000000	0.00000000000000000000	4165.64111328125000000000	4162.05126953125000000000	4149.74365234375000000000	4155.38427734375000000000	4146.15380859375000000000	4164.10253906250000000000	4165.64111328125000000000	4160.51269531250000000000	4168.71777343750000000000	4162.05126953125000000000	4172.30761718750000000000	4173.84619140625000000000	4165.12792968750000000000	4182.56396484375000000000	0.00000000000000000000	10247.00000000000000000000	10228.00000000000000000000	0.00000000000000000000	0.00000000000000000000	0.00000000000000000000	1077.00000000000000000000	865.00000000000000000000	4.00000000000000000000	4.00000000000000000000	4.00000000000000000000	4.00000000000000000000	4.00000000000000000000	0.00000000000000000000	4.00000000000000000000	4.00000000000000000000	0.00000000000000000000	4.00000000000000000000	4.00000000000000000000	4.00000000000000000000	4.00000000000000000000	4.00000000000000000000	4.00000000000000000000	4.00000000000000000000
41.00000000000000000000	0.00000000000000000000	4171.79492187500000000000	4161.02539062500000000000	4157.94873046875000000000	4153.84619140625000000000	4148.20507812500000000000	4170.25634765625000000000	4175.89746093750000000000	4163.58984375000000000000	4174.35888671875000000000	4164.10253906250000000000	4170.25634765625000000000	4171.79492187500000000000	4160.00000000000000000000	4186.15380859375000000000	0.00000000000000000000	10248.00000000000000000000	10227.00000000000000000000	0.00000000000000000000	0.00000000000000000000	0.00000000000000000000	1077.00000000000000000000	873.00000000000000000000	4.00000000000000000000	4.00000000000000000000	4.00000000000000000000	4.00000000000000000000	4.00000000000000000000	0.00000000000000000000	4.00000000000000000000	4.00000000000000000000	0.00000000000000000000	4.00000000000000000000	4.00000000000000000000	4.00000000000000000000	4.00000000000000000000	4.00000000000000000000	4.00000000000000000000	4.00000000000000000000
42.00000000000000000000	0.00000000000000000000	4168.20507812500000000000	4167.69238281250000000000	4147.69238281250000000000	4157.94873046875000000000	4157.94873046875000000000	4167.17919921875000000000	4168.20507812500000000000	4176.41015625000000000000	4173.84619140625000000000	4171.79492187500000000000	4180.51269531250000000000	4174.87158203125000000000	4171.28173828125000000000	4185.64111328125000000000	0.00000000000000000000	10248.00000000000000000000	10227.00000000000000000000	0.00000000000000000000	0.00000000000000000000	0.00000000000000000000	1077.00000000000000000000	880.00000000000000000000	4.00000000000000000000	4.00000000000000000000	4.00000000000000000000	4.00000000000000000000	4.00000000000000000000	0.00000000000000000000	4.00000000000000000000	4.00000000000000000000	0.00000000000000000000	4.00000000000000000000	4.00000000000000000000	4.00000000000000000000	4.00000000000000000000	4.00000000000000000000	4.00000000000000000000	4.00000000000000000000
43.00000000000000000000	0.00000000000000000000	4174.35888671875000000000	4163.07666015625000000000	4152.82031250000000000000	4157.43603515625000000000	4155.89746093750000000000	4170.25634765625000000000	4168.20507812500000000000	4170.76904296875000000000	4169.23046875000000000000	4164.10253906250000000000	4176.41015625000000000000	4181.02539062500000000000	4168.20507812500000000000	4186.66650390625000000000	0.00000000000000000000	10247.00000000000000000000	10229.00000000000000000000	0.00000000000000000000	0.00000000000000000000	0.00000000000000000000	1077.00000000000000000000	889.00000000000000000000	4.00000000000000000000	4.00000000000000000000	4.00000000000000000000	4.00000000000000000000	4.00000000000000000000	0.00000000000000000000	4.00000000000000000000	4.00000000000000000000	0.00000000000000000000	4.00000000000000000000	4.00000000000000000000	4.00000000000000000000	4.00000000000000000000	4.00000000000000000000	4.00000000000000000000	4.00000000000000000000
44.00000000000000000000	0.00000000000000000000	4174.87158203125000000000	4166.66650390625000000000	4154.87158203125000000000	4162.05126953125000000000	4160.00000000000000000000	4165.64111328125000000000	4167.17919921875000000000	4171.28173828125000000000	4170.25634765625000000000	4163.58984375000000000000	4173.33300781250000000000	4178.46142578125000000000	4164.61523437500000000000	4185.64111328125000000000	0.00000000000000000000	10247.00000000000000000000	10229.00000000000000000000	0.00000000000000000000	0.00000000000000000000	0.00000000000000000000	1077.00000000000000000000	896.00000000000000000000	4.00000000000000000000	4.00000000000000000000	4.00000000000000000000	4.00000000000000000000	4.00000000000000000000	0.00000000000000000000	4.00000000000000000000	4.00000000000000000000	0.00000000000000000000	4.00000000000000000000	4.00000000000000000000	4.00000000000000000000	4.00000000000000000000	4.00000000000000000000	4.00000000000000000000	4.00000000000000000000
45.00000000000000000000	0.00000000000000000000	4166.15380859375000000000	4170.76904296875000000000	4147.17919921875000000000	4163.07666015625000000000	4162.56396484375000000000	4165.64111328125000000000	4168.20507812500000000000	4176.92285156250000000000	4173.33300781250000000000	4167.69238281250000000000	4175.89746093750000000000	4173.33300781250000000000	4166.15380859375000000000	4182.05126953125000000000	0.00000000000000000000	10249.00000000000000000000	10227.00000000000000000000	0.00000000000000000000	0.00000000000000000000	0.00000000000000000000	1077.00000000000000000000	903.00000000000000000000	4.00000000000000000000	4.00000000000000000000	4.00000000000000000000	4.00000000000000000000	4.00000000000000000000	0.00000000000000000000	4.00000000000000000000	4.00000000000000000000	0.00000000000000000000	4.00000000000000000000	4.00000000000000000000	4.00000000000000000000	4.00000000000000000000	4.00000000000000000000	4.00000000000000000000	4.00000000000000000000
46.00000000000000000000	0.00000000000000000000	4167.17919921875000000000	4158.46142578125000000000	4149.23046875000000000000	4150.25634765625000000000	4149.23046875000000000000	4173.84619140625000000000	4177.43603515625000000000	4166.66650390625000000000	4173.33300781250000000000	4159.48730468750000000000	4170.25634765625000000000	4173.84619140625000000000	4157.94873046875000000000	4178.46142578125000000000	0.00000000000000000000	10249.00000000000000000000	10227.00000000000000000000	0.00000000000000000000	0.00000000000000000000	0.00000000000000000000	1077.00000000000000000000	911.00000000000000000000	4.00000000000000000000	4.00000000000000000000	4.00000000000000000000	4.00000000000000000000	4.00000000000000000000	0.00000000000000000000	4.00000000000000000000	4.00000000000000000000	0.00000000000000000000	4.00000000000000000000	4.00000000000000000000	4.00000000000000000000	4.00000000000000000000	4.00000000000000000000	4.00000000000000000000	4.00000000000000000000
47.00000000000000000000	0.00000000000000000000	4163.58984375000000000000	4158.97412109375000000000	4140.51269531250000000000	4153.33300781250000000000	4152.30761718750000000000	4162.05126953125000000000	4167.69238281250000000000	4169.23046875000000000000	4171.79492187500000000000	4166.66650390625000000000	4177.43603515625000000000	4171.79492187500000000000	4168.20507812500000000000	4172.82031250000000000000	0.00000000000000000000	10248.00000000000000000000	10227.00000000000000000000	0.00000000000000000000	0.00000000000000000000	0.00000000000000000000	1077.00000000000000000000	918.00000000000000000000	4.00000000000000000000	4.00000000000000000000	4.00000000000000000000	4.00000000000000000000	4.00000000000000000000	0.00000000000000000000	4.00000000000000000000	4.00000000000000000000	0.00000000000000000000	4.00000000000000000000	4.00000000000000000000	4.00000000000000000000	4.00000000000000000000	4.00000000000000000000	4.00000000000000000000	4.00000000000000000000
48.00000000000000000000	0.00000000000000000000	4172.30761718750000000000	4167.17919921875000000000	4147.17919921875000000000	4158.97412109375000000000	4156.92285156250000000000	4166.66650390625000000000	4171.79492187500000000000	4170.25634765625000000000	4171.79492187500000000000	4169.74365234375000000000	4179.48730468750000000000	4174.87158203125000000000	4174.35888671875000000000	4172.30761718750000000000	0.00000000000000000000	10248.00000000000000000000	10227.00000000000000000000	0.00000000000000000000	0.00000000000000000000	0.00000000000000000000	1077.00000000000000000000	925.00000000000000000000	4.00000000000000000000	4.00000000000000000000	4.00000000000000000000	4.00000000000000000000	4.00000000000000000000	0.00000000000000000000	4.00000000000000000000	4.00000000000000000000	0.00000000000000000000	4.00000000000000000000	4.00000000000000000000	4.00000000000000000000	4.00000000000000000000	4.00000000000000000000	4.00000000000000000000	4.00000000000000000000
49.00000000000000000000	0.00000000000000000000	4174.35888671875000000000	4170.25634765625000000000	4151.79492187500000000000	4159.48730468750000000000	4152.82031250000000000000	4169.74365234375000000000	4170.25634765625000000000	4163.58984375000000000000	4173.33300781250000000000	4167.69238281250000000000	4175.89746093750000000000	4173.33300781250000000000	4167.69238281250000000000	4167.69238281250000000000	0.00000000000000000000	10249.00000000000000000000	10229.00000000000000000000	0.00000000000000000000	0.00000000000000000000	0.00000000000000000000	1077.00000000000000000000	933.00000000000000000000	4.00000000000000000000	4.00000000000000000000	4.00000000000000000000	4.00000000000000000000	4.00000000000000000000	0.00000000000000000000	4.00000000000000000000	4.00000000000000000000	0.00000000000000000000	4.00000000000000000000	4.00000000000000000000	4.00000000000000000000	4.00000000000000000000	4.00000000000000000000	4.00000000000000000000	4.00000000000000000000
50.00000000000000000000	0.00000000000000000000	4167.69238281250000000000	4165.64111328125000000000	4146.15380859375000000000	4157.43603515625000000000	4148.20507812500000000000	4164.61523437500000000000	4162.05126953125000000000	4164.61523437500000000000	4171.79492187500000000000	4169.74365234375000000000	4178.46142578125000000000	4171.79492187500000000000	4166.15380859375000000000	4160.51269531250000000000	0.00000000000000000000	10249.00000000000000000000	10229.00000000000000000000	0.00000000000000000000	0.00000000000000000000	0.00000000000000000000	1077.00000000000000000000	941.00000000000000000000	4.00000000000000000000	4.00000000000000000000	4.00000000000000000000	4.00000000000000000000	4.00000000000000000000	0.00000000000000000000	4.00000000000000000000	4.00000000000000000000	0.00000000000000000000	4.00000000000000000000	4.00000000000000000000	4.00000000000000000000	4.00000000000000000000	4.00000000000000000000	4.00000000000000000000	4.00000000000000000000
51.00000000000000000000	0.00000000000000000000	4174.87158203125000000000	4158.97412109375000000000	4153.33300781250000000000	4149.74365234375000000000	4142.05126953125000000000	4172.82031250000000000000	4168.71777343750000000000	4164.10253906250000000000	4167.17919921875000000000	4160.00000000000000000000	4176.41015625000000000000	4178.46142578125000000000	4167.69238281250000000000	4161.02539062500000000000	0.00000000000000000000	10249.00000000000000000000	10230.00000000000000000000	0.00000000000000000000	0.00000000000000000000	0.00000000000000000000	1077.00000000000000000000	949.00000000000000000000	4.00000000000000000000	4.00000000000000000000	4.00000000000000000000	4.00000000000000000000	4.00000000000000000000	0.00000000000000000000	4.00000000000000000000	4.00000000000000000000	0.00000000000000000000	4.00000000000000000000	4.00000000000000000000	4.00000000000000000000	4.00000000000000000000	4.00000000000000000000	4.00000000000000000000	4.00000000000000000000
52.00000000000000000000	0.00000000000000000000	4168.71777343750000000000	4165.64111328125000000000	4145.64111328125000000000	4156.41015625000000000000	4149.74365234375000000000	4165.12792968750000000000	4161.53857421875000000000	4165.64111328125000000000	4167.69238281250000000000	4160.00000000000000000000	4176.92285156250000000000	4175.89746093750000000000	4171.28173828125000000000	4158.97412109375000000000	0.00000000000000000000	10249.00000000000000000000	10230.00000000000000000000	0.00000000000000000000	0.00000000000000000000	0.00000000000000000000	1077.00000000000000000000	957.00000000000000000000	4.00000000000000000000	4.00000000000000000000	4.00000000000000000000	4.00000000000000000000	4.00000000000000000000	0.00000000000000000000	4.00000000000000000000	4.00000000000000000000	0.00000000000000000000	4.00000000000000000000	4.00000000000000000000	4.00000000000000000000	4.00000000000000000000	4.00000000000000000000	4.00000000000000000000	4.00000000000000000000
53.00000000000000000000	0.00000000000000000000	4168.71777343750000000000	4167.17919921875000000000	4145.64111328125000000000	4161.02539062500000000000	4150.76904296875000000000	4169.23046875000000000000	4166.15380859375000000000	4160.51269531250000000000	4172.82031250000000000000	4158.97412109375000000000	4173.33300781250000000000	4172.82031250000000000000	4164.61523437500000000000	4157.94873046875000000000	0.00000000000000000000	10249.00000000000000000000	10232.00000000000000000000	0.00000000000000000000	0.00000000000000000000	0.00000000000000000000	1077.00000000000000000000	966.00000000000000000000	4.00000000000000000000	4.00000000000000000000	4.00000000000000000000	4.00000000000000000000	4.00000000000000000000	0.00000000000000000000	4.00000000000000000000	4.00000000000000000000	0.00000000000000000000	4.00000000000000000000	4.00000000000000000000	4.00000000000000000000	4.00000000000000000000	4.00000000000000000000	4.00000000000000000000	4.00000000000000000000
54.00000000000000000000	0.00000000000000000000	4171.79492187500000000000	4164.61523437500000000000	4149.23046875000000000000	4157.43603515625000000000	4149.74365234375000000000	4172.82031250000000000000	4172.82031250000000000000	4159.48730468750000000000	4170.76904296875000000000	4158.46142578125000000000	4172.30761718750000000000	4175.89746093750000000000	4163.07666015625000000000	4154.87158203125000000000	0.00000000000000000000	10249.00000000000000000000	10232.00000000000000000000	0.00000000000000000000	0.00000000000000000000	0.00000000000000000000	1077.00000000000000000000	973.00000000000000000000	4.00000000000000000000	4.00000000000000000000	4.00000000000000000000	4.00000000000000000000	4.00000000000000000000	0.00000000000000000000	4.00000000000000000000	4.00000000000000000000	0.00000000000000000000	4.00000000000000000000	4.00000000000000000000	4.00000000000000000000	4.00000000000000000000	4.00000000000000000000	4.00000000000000000000	4.00000000000000000000
55.00000000000000000000	0.00000000000000000000	4167.17919921875000000000	4168.71777343750000000000	4145.64111328125000000000	4157.43603515625000000000	4157.43603515625000000000	4165.12792968750000000000	4164.10253906250000000000	4167.69238281250000000000	4169.23046875000000000000	4165.64111328125000000000	4175.89746093750000000000	4176.41015625000000000000	4169.23046875000000000000	4152.82031250000000000000	0.00000000000000000000	10249.00000000000000000000	10231.00000000000000000000	0.00000000000000000000	0.00000000000000000000	0.00000000000000000000	1077.00000000000000000000	982.00000000000000000000	4.00000000000000000000	4.00000000000000000000	4.00000000000000000000	4.00000000000000000000	4.00000000000000000000	0.00000000000000000000	4.00000000000000000000	4.00000000000000000000	0.00000000000000000000	4.00000000000000000000	4.00000000000000000000	4.00000000000000000000	4.00000000000000000000	4.00000000000000000000	4.00000000000000000000	4.00000000000000000000
56.00000000000000000000	0.00000000000000000000	4175.38427734375000000000	4167.17919921875000000000	4154.87158203125000000000	4156.41015625000000000000	4156.92285156250000000000	4174.87158203125000000000	4171.28173828125000000000	4167.17919921875000000000	4171.79492187500000000000	4157.94873046875000000000	4170.76904296875000000000	4176.41015625000000000000	4162.56396484375000000000	4155.89746093750000000000	0.00000000000000000000	10249.00000000000000000000	10231.00000000000000000000	0.00000000000000000000	0.00000000000000000000	0.00000000000000000000	1077.00000000000000000000	990.00000000000000000000	4.00000000000000000000	4.00000000000000000000	4.00000000000000000000	4.00000000000000000000	4.00000000000000000000	0.00000000000000000000	4.00000000000000000000	4.00000000000000000000	0.00000000000000000000	4.00000000000000000000	4.00000000000000000000	4.00000000000000000000	4.00000000000000000000	4.00000000000000000000	4.00000000000000000000	4.00000000000000000000
57.00000000000000000000	0.00000000000000000000	4171.28173828125000000000	4170.25634765625000000000	4151.28173828125000000000	4162.56396484375000000000	4165.12792968750000000000	4170.25634765625000000000	4169.74365234375000000000	4173.84619140625000000000	4169.74365234375000000000	4165.64111328125000000000	4175.89746093750000000000	4174.87158203125000000000	4167.69238281250000000000	4153.33300781250000000000	0.00000000000000000000	10248.00000000000000000000	10229.00000000000000000000	0.00000000000000000000	0.00000000000000000000	0.00000000000000000000	1077.00000000000000000000	999.00000000000000000000	4.00000000000000000000	4.00000000000000000000	4.00000000000000000000	4.00000000000000000000	4.00000000000000000000	0.00000000000000000000	4.00000000000000000000	4.00000000000000000000	0.00000000000000000000	4.00000000000000000000	4.00000000000000000000	4.00000000000000000000	4.00000000000000000000	4.00000000000000000000	4.00000000000000000000	4.00000000000000000000
58.00000000000000000000	0.00000000000000000000	4170.76904296875000000000	4167.69238281250000000000	4150.76904296875000000000	4161.02539062500000000000	4167.69238281250000000000	4167.69238281250000000000	4169.74365234375000000000	4177.43603515625000000000	4169.23046875000000000000	4176.41015625000000000000	4176.41015625000000000000	4177.94873046875000000000	4170.76904296875000000000	4152.30761718750000000000	0.00000000000000000000	10248.00000000000000000000	10229.00000000000000000000	0.00000000000000000000	0.00000000000000000000	0.00000000000000000000	1078.00000000000000000000	6.00000000000000000000	4.00000000000000000000	4.00000000000000000000	4.00000000000000000000	4.00000000000000000000	4.00000000000000000000	0.00000000000000000000	4.00000000000000000000	4.00000000000000000000	0.00000000000000000000	4.00000000000000000000	4.00000000000000000000	4.00000000000000000000	4.00000000000000000000	4.00000000000000000000	4.00000000000000000000	4.00000000000000000000
59.00000000000000000000	0.00000000000000000000	4173.84619140625000000000	4166.15380859375000000000	4151.79492187500000000000	4160.51269531250000000000	4166.66650390625000000000	4169.74365234375000000000	4172.30761718750000000000	4178.97412109375000000000	4173.33300781250000000000	4171.79492187500000000000	4173.84619140625000000000	4177.43603515625000000000	4166.66650390625000000000	4151.28173828125000000000	0.00000000000000000000	10248.00000000000000000000	10229.00000000000000000000	0.00000000000000000000	0.00000000000000000000	0.00000000000000000000	1078.00000000000000000000	14.00000000000000000000	4.00000000000000000000	4.00000000000000000000	4.00000000000000000000	4.00000000000000000000	4.00000000000000000000	0.00000000000000000000	4.00000000000000000000	4.00000000000000000000	0.00000000000000000000	4.00000000000000000000	4.00000000000000000000	4.00000000000000000000	4.00000000000000000000	4.00000000000000000000	4.00000000000000000000	4.00000000000000000000
60.00000000000000000000	0.00000000000000000000	4165.12792968750000000000	4173.33300781250000000000	4141.53857421875000000000	4170.76904296875000000000	4176.92285156250000000000	4166.66650390625000000000	4167.17919921875000000000	4186.15380859375000000000	4172.82031250000000000000	4172.30761718750000000000	4179.48730468750000000000	4174.87158203125000000000	4172.30761718750000000000	4147.69238281250000000000	0.00000000000000000000	10248.00000000000000000000	10229.00000000000000000000	0.00000000000000000000	0.00000000000000000000	0.00000000000000000000	1078.00000000000000000000	21.00000000000000000000	4.00000000000000000000	4.00000000000000000000	4.00000000000000000000	4.00000000000000000000	4.00000000000000000000	0.00000000000000000000	4.00000000000000000000	4.00000000000000000000	0.00000000000000000000	4.00000000000000000000	4.00000000000000000000	4.00000000000000000000	4.00000000000000000000	4.00000000000000000000	4.00000000000000000000	4.00000000000000000000
61.00000000000000000000	0.00000000000000000000	4171.28173828125000000000	4172.30761718750000000000	4149.23046875000000000000	4168.71777343750000000000	4176.41015625000000000000	4176.41015625000000000000	4175.38427734375000000000	4177.43603515625000000000	4173.33300781250000000000	4169.74365234375000000000	4171.28173828125000000000	4177.43603515625000000000	4167.69238281250000000000	4149.74365234375000000000	0.00000000000000000000	10248.00000000000000000000	10229.00000000000000000000	0.00000000000000000000	0.00000000000000000000	0.00000000000000000000	1078.00000000000000000000	29.00000000000000000000	4.00000000000000000000	4.00000000000000000000	4.00000000000000000000	4.00000000000000000000	4.00000000000000000000	0.00000000000000000000	4.00000000000000000000	4.00000000000000000000	0.00000000000000000000	4.00000000000000000000	4.00000000000000000000	4.00000000000000000000	4.00000000000000000000	4.00000000000000000000	4.00000000000000000000	4.00000000000000000000
62.00000000000000000000	0.00000000000000000000	4171.79492187500000000000	4176.41015625000000000000	4147.69238281250000000000	4171.28173828125000000000	4181.53857421875000000000	4169.74365234375000000000	4170.76904296875000000000	4178.97412109375000000000	4176.92285156250000000000	4171.79492187500000000000	4172.30761718750000000000	4173.84619140625000000000	4166.66650390625000000000	4147.17919921875000000000	0.00000000000000000000	10248.00000000000000000000	10229.00000000000000000000	0.00000000000000000000	0.00000000000000000000	0.00000000000000000000	1078.00000000000000000000	36.00000000000000000000	4.00000000000000000000	4.00000000000000000000	4.00000000000000000000	4.00000000000000000000	4.00000000000000000000	0.00000000000000000000	4.00000000000000000000	4.00000000000000000000	0.00000000000000000000	4.00000000000000000000	4.00000000000000000000	4.00000000000000000000	4.00000000000000000000	4.00000000000000000000	4.00000000000000000000	4.00000000000000000000
63.00000000000000000000	0.00000000000000000000	4174.87158203125000000000	4179.48730468750000000000	4144.10253906250000000000	4178.46142578125000000000	4187.17919921875000000000	4171.79492187500000000000	4171.28173828125000000000	4188.20507812500000000000	4174.87158203125000000000	4177.43603515625000000000	4183.07666015625000000000	4176.41015625000000000000	4170.76904296875000000000	4147.69238281250000000000	0.00000000000000000000	10246.00000000000000000000	10227.00000000000000000000	0.00000000000000000000	0.00000000000000000000	0.00000000000000000000	1078.00000000000000000000	44.00000000000000000000	4.00000000000000000000	4.00000000000000000000	4.00000000000000000000	4.00000000000000000000	4.00000000000000000000	0.00000000000000000000	4.00000000000000000000	4.00000000000000000000	0.00000000000000000000	4.00000000000000000000	4.00000000000000000000	4.00000000000000000000	4.00000000000000000000	4.00000000000000000000	4.00000000000000000000	4.00000000000000000000
64.00000000000000000000	0.00000000000000000000	4182.05126953125000000000	4179.48730468750000000000	4148.71777343750000000000	4180.00000000000000000000	4186.15380859375000000000	4175.38427734375000000000	4172.82031250000000000000	4189.23046875000000000000	4170.25634765625000000000	4180.51269531250000000000	4183.58984375000000000000	4183.07666015625000000000	4170.25634765625000000000	4151.28173828125000000000	1875.00000000000000000000	10246.00000000000000000000	10227.00000000000000000000	0.00000000000000000000	0.00000000000000000000	0.00000000000000000000	1078.00000000000000000000	51.00000000000000000000	4.00000000000000000000	4.00000000000000000000	4.00000000000000000000	4.00000000000000000000	4.00000000000000000000	0.00000000000000000000	4.00000000000000000000	4.00000000000000000000	0.00000000000000000000	4.00000000000000000000	4.00000000000000000000	4.00000000000000000000	4.00000000000000000000	4.00000000000000000000	4.00000000000000000000	4.00000000000000000000
65.00000000000000000000	0.00000000000000000000	4176.92285156250000000000	4185.12792968750000000000	4143.58984375000000000000	4185.64111328125000000000	4187.17919921875000000000	4163.58984375000000000000	4165.12792968750000000000	4189.23046875000000000000	4170.76904296875000000000	4183.07666015625000000000	4183.07666015625000000000	4181.02539062500000000000	4173.33300781250000000000	4149.74365234375000000000	3296.00000000000000000000	10245.00000000000000000000	10227.00000000000000000000	0.00000000000000000000	0.00000000000000000000	0.00000000000000000000	1078.00000000000000000000	59.00000000000000000000	4.00000000000000000000	4.00000000000000000000	4.00000000000000000000	4.00000000000000000000	4.00000000000000000000	0.00000000000000000000	4.00000000000000000000	4.00000000000000000000	0.00000000000000000000	4.00000000000000000000	4.00000000000000000000	4.00000000000000000000	4.00000000000000000000	4.00000000000000000000	4.00000000000000000000	4.00000000000000000000
66.00000000000000000000	0.00000000000000000000	4181.02539062500000000000	4179.48730468750000000000	4147.69238281250000000000	4184.10253906250000000000	4178.46142578125000000000	4171.79492187500000000000	4176.41015625000000000000	4181.53857421875000000000	4171.79492187500000000000	4175.38427734375000000000	4178.97412109375000000000	4179.48730468750000000000	4168.20507812500000000000	4150.25634765625000000000	1850.00000000000000000000	10245.00000000000000000000	10227.00000000000000000000	0.00000000000000000000	0.00000000000000000000	0.00000000000000000000	1078.00000000000000000000	67.00000000000000000000	4.00000000000000000000	4.00000000000000000000	4.00000000000000000000	4.00000000000000000000	4.00000000000000000000	0.00000000000000000000	4.00000000000000000000	4.00000000000000000000	0.00000000000000000000	4.00000000000000000000	4.00000000000000000000	4.00000000000000000000	4.00000000000000000000	4.00000000000000000000	4.00000000000000000000	4.00000000000000000000
67.00000000000000000000	0.00000000000000000000	4177.43603515625000000000	4177.94873046875000000000	4142.05126953125000000000	4185.64111328125000000000	4181.53857421875000000000	4170.25634765625000000000	4173.84619140625000000000	4187.17919921875000000000	4168.71777343750000000000	4181.02539062500000000000	4182.56396484375000000000	4177.43603515625000000000	4171.28173828125000000000	4147.17919921875000000000	3283.00000000000000000000	10246.00000000000000000000	10228.00000000000000000000	0.00000000000000000000	0.00000000000000000000	0.00000000000000000000	1078.00000000000000000000	76.00000000000000000000	4.00000000000000000000	4.00000000000000000000	4.00000000000000000000	4.00000000000000000000	4.00000000000000000000	0.00000000000000000000	4.00000000000000000000	4.00000000000000000000	0.00000000000000000000	4.00000000000000000000	4.00000000000000000000	4.00000000000000000000	4.00000000000000000000	4.00000000000000000000	4.00000000000000000000	4.00000000000000000000
68.00000000000000000000	0.00000000000000000000	4176.41015625000000000000	4182.05126953125000000000	4140.51269531250000000000	4189.74365234375000000000	4187.69238281250000000000	4169.23046875000000000000	4171.79492187500000000000	4194.87158203125000000000	4170.76904296875000000000	4185.64111328125000000000	4184.61523437500000000000	4177.94873046875000000000	4174.35888671875000000000	4146.15380859375000000000	3532.00000000000000000000	10246.00000000000000000000	10228.00000000000000000000	0.00000000000000000000	0.00000000000000000000	0.00000000000000000000	1078.00000000000000000000	84.00000000000000000000	4.00000000000000000000	4.00000000000000000000	4.00000000000000000000	4.00000000000000000000	4.00000000000000000000	0.00000000000000000000	4.00000000000000000000	4.00000000000000000000	0.00000000000000000000	4.00000000000000000000	4.00000000000000000000	4.00000000000000000000	4.00000000000000000000	4.00000000000000000000	4.00000000000000000000	4.00000000000000000000
69.00000000000000000000	0.00000000000000000000	4184.61523437500000000000	4182.56396484375000000000	4149.74365234375000000000	4191.79492187500000000000	4186.66650390625000000000	4174.87158203125000000000	4180.00000000000000000000	4191.28173828125000000000	4174.35888671875000000000	4178.46142578125000000000	4183.07666015625000000000	4180.51269531250000000000	4171.79492187500000000000	4149.74365234375000000000	0.00000000000000000000	10248.00000000000000000000	10229.00000000000000000000	0.00000000000000000000	0.00000000000000000000	0.00000000000000000000	1078.00000000000000000000	92.00000000000000000000	4.00000000000000000000	4.00000000000000000000	4.00000000000000000000	4.00000000000000000000	4.00000000000000000000	0.00000000000000000000	4.00000000000000000000	4.00000000000000000000	0.00000000000000000000	4.00000000000000000000	4.00000000000000000000	4.00000000000000000000	4.00000000000000000000	4.00000000000000000000	4.00000000000000000000	4.00000000000000000000
70.00000000000000000000	0.00000000000000000000	4181.53857421875000000000	4188.20507812500000000000	4142.05126953125000000000	4195.89746093750000000000	4192.82031250000000000000	4165.12792968750000000000	4171.28173828125000000000	4191.79492187500000000000	4170.76904296875000000000	4185.12792968750000000000	4191.28173828125000000000	4178.46142578125000000000	4177.43603515625000000000	4148.71777343750000000000	483.00000000000000000000	10248.00000000000000000000	10229.00000000000000000000	0.00000000000000000000	0.00000000000000000000	0.00000000000000000000	1078.00000000000000000000	100.00000000000000000000	4.00000000000000000000	4.00000000000000000000	4.00000000000000000000	4.00000000000000000000	4.00000000000000000000	0.00000000000000000000	4.00000000000000000000	4.00000000000000000000	0.00000000000000000000	4.00000000000000000000	4.00000000000000000000	4.00000000000000000000	4.00000000000000000000	4.00000000000000000000	4.00000000000000000000	4.00000000000000000000
71.00000000000000000000	0.00000000000000000000	4186.66650390625000000000	4181.53857421875000000000	4146.66650390625000000000	4187.69238281250000000000	4186.15380859375000000000	4169.74365234375000000000	4171.79492187500000000000	4181.02539062500000000000	4171.28173828125000000000	4180.51269531250000000000	4182.05126953125000000000	4179.48730468750000000000	4167.69238281250000000000	4148.20507812500000000000	3280.00000000000000000000	10247.00000000000000000000	10230.00000000000000000000	0.00000000000000000000	0.00000000000000000000	0.00000000000000000000	1078.00000000000000000000	108.00000000000000000000	4.00000000000000000000	4.00000000000000000000	4.00000000000000000000	4.00000000000000000000	4.00000000000000000000	0.00000000000000000000	4.00000000000000000000	4.00000000000000000000	0.00000000000000000000	4.00000000000000000000	4.00000000000000000000	4.00000000000000000000	4.00000000000000000000	4.00000000000000000000	4.00000000000000000000	4.00000000000000000000
72.00000000000000000000	0.00000000000000000000	4178.97412109375000000000	4171.79492187500000000000	4142.56396484375000000000	4181.53857421875000000000	4179.48730468750000000000	4168.71777343750000000000	4167.69238281250000000000	4172.82031250000000000000	4175.89746093750000000000	4173.33300781250000000000	4174.35888671875000000000	4175.89746093750000000000	4162.05126953125000000000	4145.12792968750000000000	0.00000000000000000000	10247.00000000000000000000	10230.00000000000000000000	0.00000000000000000000	0.00000000000000000000	0.00000000000000000000	1078.00000000000000000000	116.00000000000000000000	4.00000000000000000000	4.00000000000000000000	4.00000000000000000000	4.00000000000000000000	4.00000000000000000000	0.00000000000000000000	4.00000000000000000000	4.00000000000000000000	0.00000000000000000000	4.00000000000000000000	4.00000000000000000000	4.00000000000000000000	4.00000000000000000000	4.00000000000000000000	4.00000000000000000000	4.00000000000000000000
73.00000000000000000000	0.00000000000000000000	4169.74365234375000000000	4170.25634765625000000000	4133.84619140625000000000	4178.97412109375000000000	4178.97412109375000000000	4166.66650390625000000000	4167.69238281250000000000	4172.30761718750000000000	4173.84619140625000000000	4176.92285156250000000000	4177.94873046875000000000	4173.84619140625000000000	4166.15380859375000000000	4145.12792968750000000000	3538.00000000000000000000	10249.00000000000000000000	10231.00000000000000000000	0.00000000000000000000	0.00000000000000000000	0.00000000000000000000	1078.00000000000000000000	124.00000000000000000000	4.00000000000000000000	4.00000000000000000000	4.00000000000000000000	4.00000000000000000000	4.00000000000000000000	0.00000000000000000000	4.00000000000000000000	4.00000000000000000000	0.00000000000000000000	4.00000000000000000000	4.00000000000000000000	4.00000000000000000000	4.00000000000000000000	4.00000000000000000000	4.00000000000000000000	4.00000000000000000000
74.00000000000000000000	0.00000000000000000000	4177.43603515625000000000	4171.28173828125000000000	4138.97412109375000000000	4174.35888671875000000000	4176.41015625000000000000	4173.33300781250000000000	4175.38427734375000000000	4169.74365234375000000000	4171.79492187500000000000	4177.43603515625000000000	4174.87158203125000000000	4176.41015625000000000000	4164.10253906250000000000	4146.66650390625000000000	3389.00000000000000000000	10249.00000000000000000000	10231.00000000000000000000	0.00000000000000000000	0.00000000000000000000	0.00000000000000000000	1078.00000000000000000000	131.00000000000000000000	4.00000000000000000000	4.00000000000000000000	4.00000000000000000000	4.00000000000000000000	4.00000000000000000000	0.00000000000000000000	4.00000000000000000000	4.00000000000000000000	0.00000000000000000000	4.00000000000000000000	4.00000000000000000000	4.00000000000000000000	4.00000000000000000000	4.00000000000000000000	4.00000000000000000000	4.00000000000000000000
75.00000000000000000000	0.00000000000000000000	4174.35888671875000000000	4178.97412109375000000000	4132.30761718750000000000	4183.07666015625000000000	4182.56396484375000000000	4166.15380859375000000000	4166.15380859375000000000	4179.48730468750000000000	4174.87158203125000000000	4187.69238281250000000000	4178.97412109375000000000	4173.84619140625000000000	4169.23046875000000000000	4145.64111328125000000000	1047.00000000000000000000	10250.00000000000000000000	10229.00000000000000000000	0.00000000000000000000	0.00000000000000000000	0.00000000000000000000	1078.00000000000000000000	139.00000000000000000000	4.00000000000000000000	4.00000000000000000000	4.00000000000000000000	4.00000000000000000000	4.00000000000000000000	0.00000000000000000000	4.00000000000000000000	4.00000000000000000000	0.00000000000000000000	4.00000000000000000000	4.00000000000000000000	4.00000000000000000000	4.00000000000000000000	4.00000000000000000000	4.00000000000000000000	4.00000000000000000000
76.00000000000000000000	0.00000000000000000000	4182.05126953125000000000	4182.56396484375000000000	4140.00000000000000000000	4187.17919921875000000000	4179.48730468750000000000	4173.33300781250000000000	4172.30761718750000000000	4185.64111328125000000000	4175.89746093750000000000	4189.74365234375000000000	4183.58984375000000000000	4177.43603515625000000000	4174.35888671875000000000	4149.74365234375000000000	3193.00000000000000000000	10250.00000000000000000000	10229.00000000000000000000	0.00000000000000000000	0.00000000000000000000	0.00000000000000000000	1078.00000000000000000000	146.00000000000000000000	4.00000000000000000000	4.00000000000000000000	4.00000000000000000000	4.00000000000000000000	4.00000000000000000000	0.00000000000000000000	4.00000000000000000000	4.00000000000000000000	0.00000000000000000000	4.00000000000000000000	4.00000000000000000000	4.00000000000000000000	4.00000000000000000000	4.00000000000000000000	4.00000000000000000000	4.00000000000000000000
77.00000000000000000000	0.00000000000000000000	4185.64111328125000000000	4185.64111328125000000000	4143.58984375000000000000	4186.15380859375000000000	4181.53857421875000000000	4171.79492187500000000000	4174.35888671875000000000	4185.12792968750000000000	4170.25634765625000000000	4189.23046875000000000000	4188.71777343750000000000	4177.94873046875000000000	4180.00000000000000000000	4149.23046875000000000000	1556.00000000000000000000	10248.00000000000000000000	10226.00000000000000000000	0.00000000000000000000	0.00000000000000000000	0.00000000000000000000	1078.00000000000000000000	154.00000000000000000000	4.00000000000000000000	4.00000000000000000000	4.00000000000000000000	4.00000000000000000000	4.00000000000000000000	0.00000000000000000000	4.00000000000000000000	4.00000000000000000000	0.00000000000000000000	4.00000000000000000000	4.00000000000000000000	4.00000000000000000000	4.00000000000000000000	4.00000000000000000000	4.00000000000000000000	4.00000000000000000000
78.00000000000000000000	0.00000000000000000000	4180.00000000000000000000	4185.12792968750000000000	4136.92285156250000000000	4185.64111328125000000000	4187.69238281250000000000	4165.64111328125000000000	4168.71777343750000000000	4180.00000000000000000000	4168.20507812500000000000	4188.71777343750000000000	4185.64111328125000000000	4174.35888671875000000000	4177.94873046875000000000	4149.23046875000000000000	3389.00000000000000000000	10248.00000000000000000000	10226.00000000000000000000	0.00000000000000000000	0.00000000000000000000	0.00000000000000000000	1078.00000000000000000000	162.00000000000000000000	4.00000000000000000000	4.00000000000000000000	4.00000000000000000000	4.00000000000000000000	4.00000000000000000000	0.00000000000000000000	4.00000000000000000000	4.00000000000000000000	0.00000000000000000000	4.00000000000000000000	4.00000000000000000000	4.00000000000000000000	4.00000000000000000000	4.00000000000000000000	4.00000000000000000000	4.00000000000000000000
79.00000000000000000000	0.00000000000000000000	4190.76904296875000000000	4187.17919921875000000000	4145.64111328125000000000	4188.20507812500000000000	4185.64111328125000000000	4175.38427734375000000000	4177.43603515625000000000	4175.89746093750000000000	4174.87158203125000000000	4181.02539062500000000000	4179.48730468750000000000	4180.00000000000000000000	4170.25634765625000000000	4153.84619140625000000000	1047.00000000000000000000	10247.00000000000000000000	10225.00000000000000000000	0.00000000000000000000	0.00000000000000000000	0.00000000000000000000	1078.00000000000000000000	170.00000000000000000000	4.00000000000000000000	4.00000000000000000000	4.00000000000000000000	4.00000000000000000000	4.00000000000000000000	0.00000000000000000000	4.00000000000000000000	4.00000000000000000000	0.00000000000000000000	4.00000000000000000000	4.00000000000000000000	4.00000000000000000000	4.00000000000000000000	4.00000000000000000000	4.00000000000000000000	4.00000000000000000000
80.00000000000000000000	0.00000000000000000000	4189.74365234375000000000	4198.97412109375000000000	4144.61523437500000000000	4197.43603515625000000000	4196.41015625000000000000	4167.69238281250000000000	4171.28173828125000000000	4187.69238281250000000000	4175.38427734375000000000	4191.79492187500000000000	4192.30761718750000000000	4182.05126953125000000000	4184.10253906250000000000	4152.82031250000000000000	3193.00000000000000000000	10247.00000000000000000000	10225.00000000000000000000	0.00000000000000000000	0.00000000000000000000	0.00000000000000000000	1078.00000000000000000000	178.00000000000000000000	4.00000000000000000000	4.00000000000000000000	4.00000000000000000000	4.00000000000000000000	4.00000000000000000000	0.00000000000000000000	4.00000000000000000000	4.00000000000000000000	0.00000000000000000000	4.00000000000000000000	4.00000000000000000000	4.00000000000000000000	4.00000000000000000000	4.00000000000000000000	4.00000000000000000000	4.00000000000000000000
81.00000000000000000000	0.00000000000000000000	4185.64111328125000000000	4188.20507812500000000000	4145.64111328125000000000	4191.28173828125000000000	4192.82031250000000000000	4168.71777343750000000000	4172.30761718750000000000	4186.66650390625000000000	4172.30761718750000000000	4198.97412109375000000000	4190.76904296875000000000	4182.56396484375000000000	4185.12792968750000000000	4152.30761718750000000000	1556.00000000000000000000	10249.00000000000000000000	10226.00000000000000000000	0.00000000000000000000	0.00000000000000000000	0.00000000000000000000	1078.00000000000000000000	186.00000000000000000000	4.00000000000000000000	4.00000000000000000000	4.00000000000000000000	4.00000000000000000000	4.00000000000000000000	0.00000000000000000000	4.00000000000000000000	4.00000000000000000000	0.00000000000000000000	4.00000000000000000000	4.00000000000000000000	4.00000000000000000000	4.00000000000000000000	4.00000000000000000000	4.00000000000000000000	4.00000000000000000000
82.00000000000000000000	0.00000000000000000000	4180.51269531250000000000	4173.84619140625000000000	4139.48730468750000000000	4181.53857421875000000000	4182.56396484375000000000	4170.76904296875000000000	4172.30761718750000000000	4176.41015625000000000000	4172.82031250000000000000	4188.71777343750000000000	4176.92285156250000000000	4178.46142578125000000000	4169.74365234375000000000	4147.69238281250000000000	3389.00000000000000000000	10249.00000000000000000000	10226.00000000000000000000	0.00000000000000000000	0.00000000000000000000	0.00000000000000000000	1078.00000000000000000000	194.00000000000000000000	4.00000000000000000000	4.00000000000000000000	4.00000000000000000000	4.00000000000000000000	4.00000000000000000000	0.00000000000000000000	4.00000000000000000000	4.00000000000000000000	0.00000000000000000000	4.00000000000000000000	4.00000000000000000000	4.00000000000000000000	4.00000000000000000000	4.00000000000000000000	4.00000000000000000000	4.00000000000000000000
83.00000000000000000000	0.00000000000000000000	4173.84619140625000000000	4177.43603515625000000000	4131.79492187500000000000	4181.53857421875000000000	4184.61523437500000000000	4168.20507812500000000000	4164.61523437500000000000	4176.41015625000000000000	4174.87158203125000000000	4181.02539062500000000000	4174.35888671875000000000	4169.23046875000000000000	4167.17919921875000000000	4143.07666015625000000000	1047.00000000000000000000	10248.00000000000000000000	10226.00000000000000000000	0.00000000000000000000	0.00000000000000000000	0.00000000000000000000	1078.00000000000000000000	202.00000000000000000000	4.00000000000000000000	4.00000000000000000000	4.00000000000000000000	4.00000000000000000000	4.00000000000000000000	0.00000000000000000000	4.00000000000000000000	4.00000000000000000000	0.00000000000000000000	4.00000000000000000000	4.00000000000000000000	4.00000000000000000000	4.00000000000000000000	4.00000000000000000000	4.00000000000000000000	4.00000000000000000000
84.00000000000000000000	0.00000000000000000000	4183.07666015625000000000	4178.46142578125000000000	4142.05126953125000000000	4175.89746093750000000000	4180.51269531250000000000	4176.41015625000000000000	4173.33300781250000000000	4174.35888671875000000000	4173.33300781250000000000	4177.94873046875000000000	4171.79492187500000000000	4168.71777343750000000000	4166.66650390625000000000	4147.69238281250000000000	3193.00000000000000000000	10248.00000000000000000000	10226.00000000000000000000	0.00000000000000000000	0.00000000000000000000	0.00000000000000000000	1078.00000000000000000000	210.00000000000000000000	4.00000000000000000000	4.00000000000000000000	4.00000000000000000000	4.00000000000000000000	4.00000000000000000000	0.00000000000000000000	4.00000000000000000000	4.00000000000000000000	0.00000000000000000000	4.00000000000000000000	4.00000000000000000000	4.00000000000000000000	4.00000000000000000000	4.00000000000000000000	4.00000000000000000000	4.00000000000000000000
85.00000000000000000000	0.00000000000000000000	4179.48730468750000000000	4182.05126953125000000000	4137.43603515625000000000	4178.46142578125000000000	4182.56396484375000000000	4166.15380859375000000000	4170.25634765625000000000	4182.05126953125000000000	4170.76904296875000000000	4187.17919921875000000000	4175.89746093750000000000	4169.23046875000000000000	4172.82031250000000000000	4147.17919921875000000000	1556.00000000000000000000	10246.00000000000000000000	10226.00000000000000000000	0.00000000000000000000	0.00000000000000000000	0.00000000000000000000	1078.00000000000000000000	219.00000000000000000000	4.00000000000000000000	4.00000000000000000000	4.00000000000000000000	4.00000000000000000000	4.00000000000000000000	0.00000000000000000000	4.00000000000000000000	4.00000000000000000000	0.00000000000000000000	4.00000000000000000000	4.00000000000000000000	4.00000000000000000000	4.00000000000000000000	4.00000000000000000000	4.00000000000000000000	4.00000000000000000000
86.00000000000000000000	0.00000000000000000000	4181.02539062500000000000	4183.07666015625000000000	4142.05126953125000000000	4182.05126953125000000000	4184.10253906250000000000	4167.17919921875000000000	4171.79492187500000000000	4184.61523437500000000000	4172.30761718750000000000	4184.61523437500000000000	4175.38427734375000000000	4173.84619140625000000000	4171.79492187500000000000	4146.66650390625000000000	3389.00000000000000000000	10246.00000000000000000000	10226.00000000000000000000	0.00000000000000000000	0.00000000000000000000	0.00000000000000000000	1078.00000000000000000000	226.00000000000000000000	4.00000000000000000000	4.00000000000000000000	4.00000000000000000000	4.00000000000000000000	4.00000000000000000000	0.00000000000000000000	4.00000000000000000000	4.00000000000000000000	0.00000000000000000000	4.00000000000000000000	4.00000000000000000000	4.00000000000000000000	4.00000000000000000000	4.00000000000000000000	4.00000000000000000000	4.00000000000000000000
87.00000000000000000000	0.00000000000000000000	4188.20507812500000000000	4185.12792968750000000000	4147.17919921875000000000	4185.12792968750000000000	4186.66650390625000000000	4171.28173828125000000000	4172.82031250000000000000	4181.02539062500000000000	4174.87158203125000000000	4182.05126953125000000000	4175.38427734375000000000	4174.87158203125000000000	4169.23046875000000000000	4148.71777343750000000000	1047.00000000000000000000	10247.00000000000000000000	10227.00000000000000000000	0.00000000000000000000	0.00000000000000000000	0.00000000000000000000	1078.00000000000000000000	233.00000000000000000000	4.00000000000000000000	4.00000000000000000000	4.00000000000000000000	4.00000000000000000000	4.00000000000000000000	0.00000000000000000000	4.00000000000000000000	4.00000000000000000000	0.00000000000000000000	4.00000000000000000000	4.00000000000000000000	4.00000000000000000000	4.00000000000000000000	4.00000000000000000000	4.00000000000000000000	4.00000000000000000000
88.00000000000000000000	0.00000000000000000000	4182.05126953125000000000	4185.64111328125000000000	4137.94873046875000000000	4189.23046875000000000000	4190.76904296875000000000	4166.15380859375000000000	4168.71777343750000000000	4184.61523437500000000000	4173.33300781250000000000	4191.79492187500000000000	4180.51269531250000000000	4173.33300781250000000000	4175.38427734375000000000	4152.30761718750000000000	3193.00000000000000000000	10247.00000000000000000000	10227.00000000000000000000	0.00000000000000000000	0.00000000000000000000	0.00000000000000000000	1078.00000000000000000000	241.00000000000000000000	4.00000000000000000000	4.00000000000000000000	4.00000000000000000000	4.00000000000000000000	4.00000000000000000000	0.00000000000000000000	4.00000000000000000000	4.00000000000000000000	0.00000000000000000000	4.00000000000000000000	4.00000000000000000000	4.00000000000000000000	4.00000000000000000000	4.00000000000000000000	4.00000000000000000000	4.00000000000000000000
89.00000000000000000000	0.00000000000000000000	4186.15380859375000000000	4175.38427734375000000000	4147.17919921875000000000	4182.05126953125000000000	4182.05126953125000000000	4173.33300781250000000000	4176.92285156250000000000	4180.51269531250000000000	4173.33300781250000000000	4187.17919921875000000000	4176.41015625000000000000	4177.94873046875000000000	4172.30761718750000000000	4153.33300781250000000000	1556.00000000000000000000	10246.00000000000000000000	10228.00000000000000000000	0.00000000000000000000	0.00000000000000000000	0.00000000000000000000	1078.00000000000000000000	249.00000000000000000000	4.00000000000000000000	4.00000000000000000000	4.00000000000000000000	4.00000000000000000000	4.00000000000000000000	0.00000000000000000000	4.00000000000000000000	4.00000000000000000000	0.00000000000000000000	4.00000000000000000000	4.00000000000000000000	4.00000000000000000000	4.00000000000000000000	4.00000000000000000000	4.00000000000000000000	4.00000000000000000000
90.00000000000000000000	0.00000000000000000000	4182.05126953125000000000	4173.33300781250000000000	4144.61523437500000000000	4181.02539062500000000000	4180.00000000000000000000	4165.64111328125000000000	4168.20507812500000000000	4182.05126953125000000000	4174.87158203125000000000	4185.64111328125000000000	4179.48730468750000000000	4174.35888671875000000000	4174.87158203125000000000	4148.20507812500000000000	3389.00000000000000000000	10246.00000000000000000000	10228.00000000000000000000	0.00000000000000000000	0.00000000000000000000	0.00000000000000000000	1078.00000000000000000000	256.00000000000000000000	4.00000000000000000000	4.00000000000000000000	4.00000000000000000000	4.00000000000000000000	4.00000000000000000000	0.00000000000000000000	4.00000000000000000000	4.00000000000000000000	0.00000000000000000000	4.00000000000000000000	4.00000000000000000000	4.00000000000000000000	4.00000000000000000000	4.00000000000000000000	4.00000000000000000000	4.00000000000000000000
91.00000000000000000000	0.00000000000000000000	4182.05126953125000000000	4169.23046875000000000000	4140.00000000000000000000	4181.02539062500000000000	4177.94873046875000000000	4166.15380859375000000000	4169.74365234375000000000	4180.51269531250000000000	4173.33300781250000000000	4183.07666015625000000000	4180.51269531250000000000	4171.28173828125000000000	4174.87158203125000000000	4149.23046875000000000000	1047.00000000000000000000	10247.00000000000000000000	10228.00000000000000000000	0.00000000000000000000	0.00000000000000000000	0.00000000000000000000	1078.00000000000000000000	264.00000000000000000000	4.00000000000000000000	4.00000000000000000000	4.00000000000000000000	4.00000000000000000000	4.00000000000000000000	0.00000000000000000000	4.00000000000000000000	4.00000000000000000000	0.00000000000000000000	4.00000000000000000000	4.00000000000000000000	4.00000000000000000000	4.00000000000000000000	4.00000000000000000000	4.00000000000000000000	4.00000000000000000000
92.00000000000000000000	0.00000000000000000000	4185.12792968750000000000	4165.64111328125000000000	4140.00000000000000000000	4176.92285156250000000000	4174.87158203125000000000	4170.76904296875000000000	4175.89746093750000000000	4172.30761718750000000000	4172.30761718750000000000	4178.46142578125000000000	4175.38427734375000000000	4172.30761718750000000000	4171.28173828125000000000	4151.79492187500000000000	3193.00000000000000000000	10247.00000000000000000000	10228.00000000000000000000	0.00000000000000000000	0.00000000000000000000	0.00000000000000000000	1078.00000000000000000000	273.00000000000000000000	4.00000000000000000000	4.00000000000000000000	4.00000000000000000000	4.00000000000000000000	4.00000000000000000000	0.00000000000000000000	4.00000000000000000000	4.00000000000000000000	0.00000000000000000000	4.00000000000000000000	4.00000000000000000000	4.00000000000000000000	4.00000000000000000000	4.00000000000000000000	4.00000000000000000000	4.00000000000000000000
93.00000000000000000000	0.00000000000000000000	4178.46142578125000000000	4170.25634765625000000000	4133.84619140625000000000	4175.89746093750000000000	4176.41015625000000000000	4163.58984375000000000000	4165.64111328125000000000	4170.76904296875000000000	4173.33300781250000000000	4183.07666015625000000000	4179.48730468750000000000	4171.79492187500000000000	4174.87158203125000000000	4148.71777343750000000000	1556.00000000000000000000	10247.00000000000000000000	10228.00000000000000000000	0.00000000000000000000	0.00000000000000000000	0.00000000000000000000	1078.00000000000000000000	281.00000000000000000000	4.00000000000000000000	4.00000000000000000000	4.00000000000000000000	4.00000000000000000000	4.00000000000000000000	0.00000000000000000000	4.00000000000000000000	4.00000000000000000000	0.00000000000000000000	4.00000000000000000000	4.00000000000000000000	4.00000000000000000000	4.00000000000000000000	4.00000000000000000000	4.00000000000000000000	4.00000000000000000000
94.00000000000000000000	0.00000000000000000000	4185.64111328125000000000	4172.30761718750000000000	4144.10253906250000000000	4175.89746093750000000000	4172.30761718750000000000	4170.76904296875000000000	4170.25634765625000000000	4165.12792968750000000000	4176.92285156250000000000	4176.92285156250000000000	4176.41015625000000000000	4174.87158203125000000000	4169.23046875000000000000	4148.71777343750000000000	3389.00000000000000000000	10247.00000000000000000000	10228.00000000000000000000	0.00000000000000000000	0.00000000000000000000	0.00000000000000000000	1078.00000000000000000000	289.00000000000000000000	4.00000000000000000000	4.00000000000000000000	4.00000000000000000000	4.00000000000000000000	4.00000000000000000000	0.00000000000000000000	4.00000000000000000000	4.00000000000000000000	0.00000000000000000000	4.00000000000000000000	4.00000000000000000000	4.00000000000000000000	4.00000000000000000000	4.00000000000000000000	4.00000000000000000000	4.00000000000000000000
95.00000000000000000000	0.00000000000000000000	4182.56396484375000000000	4176.41015625000000000000	4142.05126953125000000000	4185.64111328125000000000	4179.48730468750000000000	4167.17919921875000000000	4169.74365234375000000000	4170.76904296875000000000	4175.38427734375000000000	4182.05126953125000000000	4178.97412109375000000000	4174.87158203125000000000	4174.87158203125000000000	4149.23046875000000000000	1047.00000000000000000000	10248.00000000000000000000	10228.00000000000000000000	0.00000000000000000000	0.00000000000000000000	0.00000000000000000000	1078.00000000000000000000	296.00000000000000000000	4.00000000000000000000	4.00000000000000000000	4.00000000000000000000	4.00000000000000000000	4.00000000000000000000	0.00000000000000000000	4.00000000000000000000	4.00000000000000000000	0.00000000000000000000	4.00000000000000000000	4.00000000000000000000	4.00000000000000000000	4.00000000000000000000	4.00000000000000000000	4.00000000000000000000	4.00000000000000000000
96.00000000000000000000	0.00000000000000000000	4176.92285156250000000000	4168.71777343750000000000	4136.41015625000000000000	4181.53857421875000000000	4177.94873046875000000000	4167.69238281250000000000	4173.33300781250000000000	4172.82031250000000000000	4172.82031250000000000000	4188.20507812500000000000	4182.05126953125000000000	4174.87158203125000000000	4176.92285156250000000000	4149.74365234375000000000	3193.00000000000000000000	10248.00000000000000000000	10228.00000000000000000000	0.00000000000000000000	0.00000000000000000000	0.00000000000000000000	1078.00000000000000000000	304.00000000000000000000	4.00000000000000000000	4.00000000000000000000	4.00000000000000000000	4.00000000000000000000	4.00000000000000000000	0.00000000000000000000	4.00000000000000000000	4.00000000000000000000	0.00000000000000000000	4.00000000000000000000	4.00000000000000000000	4.00000000000000000000	4.00000000000000000000	4.00000000000000000000	4.00000000000000000000	4.00000000000000000000
97.00000000000000000000	0.00000000000000000000	4182.05126953125000000000	4158.46142578125000000000	4140.51269531250000000000	4169.23046875000000000000	4167.69238281250000000000	4173.84619140625000000000	4179.48730468750000000000	4165.64111328125000000000	4172.30761718750000000000	4182.05126953125000000000	4175.38427734375000000000	4172.30761718750000000000	4167.69238281250000000000	4146.15380859375000000000	1556.00000000000000000000	10247.00000000000000000000	10228.00000000000000000000	0.00000000000000000000	0.00000000000000000000	0.00000000000000000000	1078.00000000000000000000	312.00000000000000000000	4.00000000000000000000	4.00000000000000000000	4.00000000000000000000	4.00000000000000000000	4.00000000000000000000	0.00000000000000000000	4.00000000000000000000	4.00000000000000000000	0.00000000000000000000	4.00000000000000000000	4.00000000000000000000	4.00000000000000000000	4.00000000000000000000	4.00000000000000000000	4.00000000000000000000	4.00000000000000000000
98.00000000000000000000	0.00000000000000000000	4181.53857421875000000000	4166.15380859375000000000	4138.46142578125000000000	4176.41015625000000000000	4177.43603515625000000000	4164.61523437500000000000	4171.79492187500000000000	4173.84619140625000000000	4172.30761718750000000000	4188.71777343750000000000	4176.92285156250000000000	4167.17919921875000000000	4172.30761718750000000000	4143.58984375000000000000	3389.00000000000000000000	10247.00000000000000000000	10228.00000000000000000000	0.00000000000000000000	0.00000000000000000000	0.00000000000000000000	1078.00000000000000000000	319.00000000000000000000	4.00000000000000000000	4.00000000000000000000	4.00000000000000000000	4.00000000000000000000	4.00000000000000000000	0.00000000000000000000	4.00000000000000000000	4.00000000000000000000	0.00000000000000000000	4.00000000000000000000	4.00000000000000000000	4.00000000000000000000	4.00000000000000000000	4.00000000000000000000	4.00000000000000000000	4.00000000000000000000
99.00000000000000000000	0.00000000000000000000	4187.69238281250000000000	4167.17919921875000000000	4144.61523437500000000000	4174.87158203125000000000	4176.41015625000000000000	4169.74365234375000000000	4175.38427734375000000000	4173.84619140625000000000	4173.33300781250000000000	4189.74365234375000000000	4174.35888671875000000000	4169.74365234375000000000	4169.23046875000000000000	4150.76904296875000000000	1047.00000000000000000000	10248.00000000000000000000	10230.00000000000000000000	0.00000000000000000000	0.00000000000000000000	0.00000000000000000000	1078.00000000000000000000	328.00000000000000000000	4.00000000000000000000	4.00000000000000000000	4.00000000000000000000	4.00000000000000000000	4.00000000000000000000	0.00000000000000000000	4.00000000000000000000	4.00000000000000000000	0.00000000000000000000	4.00000000000000000000	4.00000000000000000000	4.00000000000000000000	4.00000000000000000000	4.00000000000000000000	4.00000000000000000000	4.00000000000000000000
100.00000000000000000000	0.00000000000000000000	4181.53857421875000000000	4164.10253906250000000000	4137.43603515625000000000	4166.15380859375000000000	4170.76904296875000000000	4167.17919921875000000000	4168.71777343750000000000	4170.25634765625000000000	4173.33300781250000000000	4191.28173828125000000000	4176.41015625000000000000	4169.23046875000000000000	4168.20507812500000000000	4150.25634765625000000000	3193.00000000000000000000	10248.00000000000000000000	10230.00000000000000000000	0.00000000000000000000	0.00000000000000000000	0.00000000000000000000	1078.00000000000000000000	336.00000000000000000000	4.00000000000000000000	4.00000000000000000000	4.00000000000000000000	4.00000000000000000000	4.00000000000000000000	0.00000000000000000000	4.00000000000000000000	4.00000000000000000000	0.00000000000000000000	4.00000000000000000000	4.00000000000000000000	4.00000000000000000000	4.00000000000000000000	4.00000000000000000000	4.00000000000000000000	4.00000000000000000000
101.00000000000000000000	0.00000000000000000000	4179.48730468750000000000	4163.58984375000000000000	4137.43603515625000000000	4167.69238281250000000000	4169.74365234375000000000	4164.61523437500000000000	4166.66650390625000000000	4171.79492187500000000000	4172.82031250000000000000	4191.79492187500000000000	4179.48730468750000000000	4169.74365234375000000000	4174.35888671875000000000	4147.17919921875000000000	1556.00000000000000000000	10249.00000000000000000000	10230.00000000000000000000	0.00000000000000000000	0.00000000000000000000	0.00000000000000000000	1078.00000000000000000000	345.00000000000000000000	4.00000000000000000000	4.00000000000000000000	4.00000000000000000000	4.00000000000000000000	4.00000000000000000000	0.00000000000000000000	4.00000000000000000000	4.00000000000000000000	0.00000000000000000000	4.00000000000000000000	4.00000000000000000000	4.00000000000000000000	4.00000000000000000000	4.00000000000000000000	4.00000000000000000000	4.00000000000000000000
102.00000000000000000000	0.00000000000000000000	4186.15380859375000000000	4167.17919921875000000000	4148.20507812500000000000	4174.35888671875000000000	4170.76904296875000000000	4170.76904296875000000000	4174.87158203125000000000	4173.33300781250000000000	4173.33300781250000000000	4186.66650390625000000000	4175.89746093750000000000	4174.35888671875000000000	4174.35888671875000000000	4152.82031250000000000000	3389.00000000000000000000	10249.00000000000000000000	10230.00000000000000000000	0.00000000000000000000	0.00000000000000000000	0.00000000000000000000	1078.00000000000000000000	352.00000000000000000000	4.00000000000000000000	4.00000000000000000000	4.00000000000000000000	4.00000000000000000000	4.00000000000000000000	0.00000000000000000000	4.00000000000000000000	4.00000000000000000000	0.00000000000000000000	4.00000000000000000000	4.00000000000000000000	4.00000000000000000000	4.00000000000000000000	4.00000000000000000000	4.00000000000000000000	4.00000000000000000000
103.00000000000000000000	0.00000000000000000000	4177.43603515625000000000	4172.82031250000000000000	4137.43603515625000000000	4177.43603515625000000000	4177.94873046875000000000	4164.61523437500000000000	4166.15380859375000000000	4176.41015625000000000000	4173.84619140625000000000	4194.35888671875000000000	4179.48730468750000000000	4172.30761718750000000000	4176.92285156250000000000	4152.30761718750000000000	1047.00000000000000000000	10250.00000000000000000000	10231.00000000000000000000	0.00000000000000000000	0.00000000000000000000	0.00000000000000000000	1078.00000000000000000000	361.00000000000000000000	4.00000000000000000000	4.00000000000000000000	4.00000000000000000000	4.00000000000000000000	4.00000000000000000000	0.00000000000000000000	4.00000000000000000000	4.00000000000000000000	0.00000000000000000000	4.00000000000000000000	4.00000000000000000000	4.00000000000000000000	4.00000000000000000000	4.00000000000000000000	4.00000000000000000000	4.00000000000000000000
104.00000000000000000000	0.00000000000000000000	4183.07666015625000000000	4162.56396484375000000000	4140.00000000000000000000	4166.15380859375000000000	4168.71777343750000000000	4172.82031250000000000000	4170.76904296875000000000	4168.20507812500000000000	4172.82031250000000000000	4191.79492187500000000000	4172.30761718750000000000	4173.33300781250000000000	4171.79492187500000000000	4151.28173828125000000000	3193.00000000000000000000	10250.00000000000000000000	10231.00000000000000000000	0.00000000000000000000	0.00000000000000000000	0.00000000000000000000	1078.00000000000000000000	368.00000000000000000000	4.00000000000000000000	4.00000000000000000000	4.00000000000000000000	4.00000000000000000000	4.00000000000000000000	0.00000000000000000000	4.00000000000000000000	4.00000000000000000000	0.00000000000000000000	4.00000000000000000000	4.00000000000000000000	4.00000000000000000000	4.00000000000000000000	4.00000000000000000000	4.00000000000000000000	4.00000000000000000000
105.00000000000000000000	0.00000000000000000000	4184.61523437500000000000	4158.46142578125000000000	4139.48730468750000000000	4166.15380859375000000000	4167.17919921875000000000	4170.25634765625000000000	4171.28173828125000000000	4170.25634765625000000000	4172.82031250000000000000	4186.66650390625000000000	4172.30761718750000000000	4171.79492187500000000000	4171.28173828125000000000	4148.20507812500000000000	1556.00000000000000000000	10249.00000000000000000000	10230.00000000000000000000	0.00000000000000000000	0.00000000000000000000	0.00000000000000000000	1078.00000000000000000000	376.00000000000000000000	4.00000000000000000000	4.00000000000000000000	4.00000000000000000000	4.00000000000000000000	4.00000000000000000000	0.00000000000000000000	4.00000000000000000000	4.00000000000000000000	0.00000000000000000000	4.00000000000000000000	4.00000000000000000000	4.00000000000000000000	4.00000000000000000000	4.00000000000000000000	4.00000000000000000000	4.00000000000000000000
106.00000000000000000000	0.00000000000000000000	4178.46142578125000000000	4164.61523437500000000000	4135.38427734375000000000	4171.28173828125000000000	4172.30761718750000000000	4165.64111328125000000000	4167.69238281250000000000	4176.41015625000000000000	4174.35888671875000000000	4188.71777343750000000000	4176.41015625000000000000	4170.76904296875000000000	4170.25634765625000000000	4145.64111328125000000000	3389.00000000000000000000	10249.00000000000000000000	10230.00000000000000000000	0.00000000000000000000	0.00000000000000000000	0.00000000000000000000	1078.00000000000000000000	383.00000000000000000000	4.00000000000000000000	4.00000000000000000000	4.00000000000000000000	4.00000000000000000000	4.00000000000000000000	0.00000000000000000000	4.00000000000000000000	4.00000000000000000000	0.00000000000000000000	4.00000000000000000000	4.00000000000000000000	4.00000000000000000000	4.00000000000000000000	4.00000000000000000000	4.00000000000000000000	4.00000000000000000000
107.00000000000000000000	0.00000000000000000000	4186.66650390625000000000	4161.53857421875000000000	4144.10253906250000000000	4164.10253906250000000000	4161.53857421875000000000	4172.82031250000000000000	4172.82031250000000000000	4165.64111328125000000000	4170.76904296875000000000	4184.61523437500000000000	4169.74365234375000000000	4174.35888671875000000000	4162.05126953125000000000	4149.23046875000000000000	1047.00000000000000000000	10249.00000000000000000000	10229.00000000000000000000	0.00000000000000000000	0.00000000000000000000	0.00000000000000000000	1078.00000000000000000000	391.00000000000000000000	4.00000000000000000000	4.00000000000000000000	4.00000000000000000000	4.00000000000000000000	4.00000000000000000000	0.00000000000000000000	4.00000000000000000000	4.00000000000000000000	0.00000000000000000000	4.00000000000000000000	4.00000000000000000000	4.00000000000000000000	4.00000000000000000000	4.00000000000000000000	4.00000000000000000000	4.00000000000000000000
108.00000000000000000000	0.00000000000000000000	4181.53857421875000000000	4161.02539062500000000000	4137.43603515625000000000	4163.58984375000000000000	4164.61523437500000000000	4163.58984375000000000000	4162.56396484375000000000	4164.61523437500000000000	4166.66650390625000000000	4183.58984375000000000000	4172.82031250000000000000	4171.79492187500000000000	4166.66650390625000000000	4151.28173828125000000000	3193.00000000000000000000	10249.00000000000000000000	10229.00000000000000000000	0.00000000000000000000	0.00000000000000000000	0.00000000000000000000	1078.00000000000000000000	399.00000000000000000000	4.00000000000000000000	4.00000000000000000000	4.00000000000000000000	4.00000000000000000000	4.00000000000000000000	0.00000000000000000000	4.00000000000000000000	4.00000000000000000000	0.00000000000000000000	4.00000000000000000000	4.00000000000000000000	4.00000000000000000000	4.00000000000000000000	4.00000000000000000000	4.00000000000000000000	4.00000000000000000000
109.00000000000000000000	0.00000000000000000000	4180.51269531250000000000	4162.05126953125000000000	4140.51269531250000000000	4163.58984375000000000000	4168.71777343750000000000	4168.71777343750000000000	4168.71777343750000000000	4165.64111328125000000000	4171.79492187500000000000	4176.92285156250000000000	4170.25634765625000000000	4174.35888671875000000000	4162.56396484375000000000	4152.82031250000000000000	1556.00000000000000000000	10249.00000000000000000000	10230.00000000000000000000	0.00000000000000000000	0.00000000000000000000	0.00000000000000000000	1078.00000000000000000000	407.00000000000000000000	4.00000000000000000000	4.00000000000000000000	4.00000000000000000000	4.00000000000000000000	4.00000000000000000000	0.00000000000000000000	4.00000000000000000000	4.00000000000000000000	0.00000000000000000000	4.00000000000000000000	4.00000000000000000000	4.00000000000000000000	4.00000000000000000000	4.00000000000000000000	4.00000000000000000000	4.00000000000000000000
110.00000000000000000000	0.00000000000000000000	4178.97412109375000000000	4164.10253906250000000000	4142.05126953125000000000	4164.10253906250000000000	4168.20507812500000000000	4169.23046875000000000000	4172.30761718750000000000	4167.69238281250000000000	4176.41015625000000000000	4184.61523437500000000000	4172.30761718750000000000	4175.38427734375000000000	4163.07666015625000000000	4149.74365234375000000000	3389.00000000000000000000	10249.00000000000000000000	10230.00000000000000000000	0.00000000000000000000	0.00000000000000000000	0.00000000000000000000	1078.00000000000000000000	415.00000000000000000000	4.00000000000000000000	4.00000000000000000000	4.00000000000000000000	4.00000000000000000000	4.00000000000000000000	0.00000000000000000000	4.00000000000000000000	4.00000000000000000000	0.00000000000000000000	4.00000000000000000000	4.00000000000000000000	4.00000000000000000000	4.00000000000000000000	4.00000000000000000000	4.00000000000000000000	4.00000000000000000000
111.00000000000000000000	0.00000000000000000000	4176.92285156250000000000	4165.12792968750000000000	4137.43603515625000000000	4165.12792968750000000000	4169.23046875000000000000	4165.64111328125000000000	4168.71777343750000000000	4174.35888671875000000000	4173.33300781250000000000	4204.10253906250000000000	4184.10253906250000000000	4174.35888671875000000000	4175.89746093750000000000	4150.25634765625000000000	1047.00000000000000000000	10247.00000000000000000000	10230.00000000000000000000	0.00000000000000000000	0.00000000000000000000	0.00000000000000000000	1078.00000000000000000000	423.00000000000000000000	4.00000000000000000000	4.00000000000000000000	4.00000000000000000000	4.00000000000000000000	4.00000000000000000000	0.00000000000000000000	4.00000000000000000000	4.00000000000000000000	0.00000000000000000000	4.00000000000000000000	4.00000000000000000000	4.00000000000000000000	4.00000000000000000000	4.00000000000000000000	4.00000000000000000000	4.00000000000000000000
112.00000000000000000000	0.00000000000000000000	4184.10253906250000000000	4162.56396484375000000000	4146.15380859375000000000	4163.07666015625000000000	4168.20507812500000000000	4172.82031250000000000000	4177.43603515625000000000	4171.79492187500000000000	4171.79492187500000000000	4203.58984375000000000000	4184.10253906250000000000	4177.43603515625000000000	4174.35888671875000000000	4153.33300781250000000000	3193.00000000000000000000	10247.00000000000000000000	10230.00000000000000000000	0.00000000000000000000	0.00000000000000000000	0.00000000000000000000	1078.00000000000000000000	431.00000000000000000000	4.00000000000000000000	4.00000000000000000000	4.00000000000000000000	4.00000000000000000000	4.00000000000000000000	0.00000000000000000000	4.00000000000000000000	4.00000000000000000000	0.00000000000000000000	4.00000000000000000000	4.00000000000000000000	4.00000000000000000000	4.00000000000000000000	4.00000000000000000000	4.00000000000000000000	4.00000000000000000000
113.00000000000000000000	0.00000000000000000000	4175.38427734375000000000	4164.61523437500000000000	4138.97412109375000000000	4166.15380859375000000000	4170.76904296875000000000	4164.61523437500000000000	4167.69238281250000000000	4172.82031250000000000000	4173.84619140625000000000	4200.00000000000000000000	4182.05126953125000000000	4174.35888671875000000000	4174.87158203125000000000	4148.71777343750000000000	1556.00000000000000000000	10245.00000000000000000000	10228.00000000000000000000	0.00000000000000000000	0.00000000000000000000	0.00000000000000000000	1078.00000000000000000000	439.00000000000000000000	4.00000000000000000000	4.00000000000000000000	4.00000000000000000000	4.00000000000000000000	4.00000000000000000000	0.00000000000000000000	4.00000000000000000000	4.00000000000000000000	0.00000000000000000000	4.00000000000000000000	4.00000000000000000000	4.00000000000000000000	4.00000000000000000000	4.00000000000000000000	4.00000000000000000000	4.00000000000000000000
114.00000000000000000000	0.00000000000000000000	4177.94873046875000000000	4159.48730468750000000000	4141.02539062500000000000	4161.02539062500000000000	4163.07666015625000000000	4168.71777343750000000000	4167.17919921875000000000	4167.69238281250000000000	4173.84619140625000000000	4191.28173828125000000000	4175.89746093750000000000	4174.87158203125000000000	4170.76904296875000000000	4150.25634765625000000000	3389.00000000000000000000	10245.00000000000000000000	10228.00000000000000000000	0.00000000000000000000	0.00000000000000000000	0.00000000000000000000	1078.00000000000000000000	447.00000000000000000000	4.00000000000000000000	4.00000000000000000000	4.00000000000000000000	4.00000000000000000000	4.00000000000000000000	0.00000000000000000000	4.00000000000000000000	4.00000000000000000000	0.00000000000000000000	4.00000000000000000000	4.00000000000000000000	4.00000000000000000000	4.00000000000000000000	4.00000000000000000000	4.00000000000000000000	4.00000000000000000000
115.00000000000000000000	0.00000000000000000000	4180.51269531250000000000	4158.46142578125000000000	4142.56396484375000000000	4160.00000000000000000000	4162.05126953125000000000	4169.74365234375000000000	4169.74365234375000000000	4163.58984375000000000000	4168.20507812500000000000	4188.71777343750000000000	4173.84619140625000000000	4176.92285156250000000000	4166.15380859375000000000	4151.79492187500000000000	1047.00000000000000000000	10245.00000000000000000000	10231.00000000000000000000	0.00000000000000000000	0.00000000000000000000	0.00000000000000000000	1078.00000000000000000000	454.00000000000000000000	4.00000000000000000000	4.00000000000000000000	4.00000000000000000000	4.00000000000000000000	4.00000000000000000000	0.00000000000000000000	4.00000000000000000000	4.00000000000000000000	0.00000000000000000000	4.00000000000000000000	4.00000000000000000000	4.00000000000000000000	4.00000000000000000000	4.00000000000000000000	4.00000000000000000000	4.00000000000000000000
116.00000000000000000000	0.00000000000000000000	4172.82031250000000000000	4165.64111328125000000000	4134.35888671875000000000	4165.64111328125000000000	4171.79492187500000000000	4162.05126953125000000000	4166.15380859375000000000	4170.76904296875000000000	4169.74365234375000000000	4200.51269531250000000000	4180.00000000000000000000	4175.89746093750000000000	4171.28173828125000000000	4148.71777343750000000000	3193.00000000000000000000	10245.00000000000000000000	10231.00000000000000000000	0.00000000000000000000	0.00000000000000000000	0.00000000000000000000	1078.00000000000000000000	462.00000000000000000000	4.00000000000000000000	4.00000000000000000000	4.00000000000000000000	4.00000000000000000000	4.00000000000000000000	0.00000000000000000000	4.00000000000000000000	4.00000000000000000000	0.00000000000000000000	4.00000000000000000000	4.00000000000000000000	4.00000000000000000000	4.00000000000000000000	4.00000000000000000000	4.00000000000000000000	4.00000000000000000000
117.00000000000000000000	0.00000000000000000000	4178.46142578125000000000	4161.02539062500000000000	4140.51269531250000000000	4158.46142578125000000000	4163.07666015625000000000	4167.69238281250000000000	4173.84619140625000000000	4170.25634765625000000000	4172.30761718750000000000	4195.89746093750000000000	4175.38427734375000000000	4177.43603515625000000000	4168.20507812500000000000	4147.69238281250000000000	1556.00000000000000000000	10244.00000000000000000000	10231.00000000000000000000	0.00000000000000000000	0.00000000000000000000	0.00000000000000000000	1078.00000000000000000000	470.00000000000000000000	4.00000000000000000000	4.00000000000000000000	4.00000000000000000000	4.00000000000000000000	4.00000000000000000000	0.00000000000000000000	4.00000000000000000000	4.00000000000000000000	0.00000000000000000000	4.00000000000000000000	4.00000000000000000000	4.00000000000000000000	4.00000000000000000000	4.00000000000000000000	4.00000000000000000000	4.00000000000000000000
118.00000000000000000000	0.00000000000000000000	4170.76904296875000000000	4155.89746093750000000000	4134.35888671875000000000	4155.89746093750000000000	4159.48730468750000000000	4160.00000000000000000000	4167.17919921875000000000	4170.76904296875000000000	4168.71777343750000000000	4191.79492187500000000000	4170.76904296875000000000	4172.82031250000000000000	4166.15380859375000000000	4144.61523437500000000000	3389.00000000000000000000	10244.00000000000000000000	10231.00000000000000000000	0.00000000000000000000	0.00000000000000000000	0.00000000000000000000	1078.00000000000000000000	478.00000000000000000000	4.00000000000000000000	4.00000000000000000000	4.00000000000000000000	4.00000000000000000000	4.00000000000000000000	0.00000000000000000000	4.00000000000000000000	4.00000000000000000000	0.00000000000000000000	4.00000000000000000000	4.00000000000000000000	4.00000000000000000000	4.00000000000000000000	4.00000000000000000000	4.00000000000000000000	4.00000000000000000000
119.00000000000000000000	0.00000000000000000000	4166.15380859375000000000	4151.28173828125000000000	4132.30761718750000000000	4153.84619140625000000000	4156.92285156250000000000	4165.12792968750000000000	4168.20507812500000000000	4167.17919921875000000000	4169.23046875000000000000	4186.66650390625000000000	4164.10253906250000000000	4170.25634765625000000000	4160.00000000000000000000	4146.15380859375000000000	1047.00000000000000000000	10244.00000000000000000000	10230.00000000000000000000	0.00000000000000000000	0.00000000000000000000	0.00000000000000000000	1078.00000000000000000000	486.00000000000000000000	4.00000000000000000000	4.00000000000000000000	4.00000000000000000000	4.00000000000000000000	4.00000000000000000000	0.00000000000000000000	4.00000000000000000000	4.00000000000000000000	0.00000000000000000000	4.00000000000000000000	4.00000000000000000000	4.00000000000000000000	4.00000000000000000000	4.00000000000000000000	4.00000000000000000000	4.00000000000000000000
120.00000000000000000000	0.00000000000000000000	4173.33300781250000000000	4152.30761718750000000000	4136.92285156250000000000	4149.23046875000000000000	4154.35888671875000000000	4172.30761718750000000000	4170.25634765625000000000	4164.10253906250000000000	4169.74365234375000000000	4183.07666015625000000000	4160.51269531250000000000	4168.71777343750000000000	4158.46142578125000000000	4147.69238281250000000000	3193.00000000000000000000	10244.00000000000000000000	10230.00000000000000000000	0.00000000000000000000	0.00000000000000000000	0.00000000000000000000	1078.00000000000000000000	494.00000000000000000000	4.00000000000000000000	4.00000000000000000000	4.00000000000000000000	4.00000000000000000000	4.00000000000000000000	0.00000000000000000000	4.00000000000000000000	4.00000000000000000000	0.00000000000000000000	4.00000000000000000000	4.00000000000000000000	4.00000000000000000000	4.00000000000000000000	4.00000000000000000000	4.00000000000000000000	4.00000000000000000000
121.00000000000000000000	0.00000000000000000000	4169.74365234375000000000	4155.38427734375000000000	4132.82031250000000000000	4152.82031250000000000000	4158.97412109375000000000	4162.56396484375000000000	4163.58984375000000000000	4167.69238281250000000000	4169.74365234375000000000	4187.69238281250000000000	4166.15380859375000000000	4168.71777343750000000000	4163.07666015625000000000	4147.69238281250000000000	1556.00000000000000000000	10245.00000000000000000000	10228.00000000000000000000	0.00000000000000000000	0.00000000000000000000	0.00000000000000000000	1078.00000000000000000000	502.00000000000000000000	4.00000000000000000000	4.00000000000000000000	4.00000000000000000000	4.00000000000000000000	4.00000000000000000000	0.00000000000000000000	4.00000000000000000000	4.00000000000000000000	0.00000000000000000000	4.00000000000000000000	4.00000000000000000000	4.00000000000000000000	4.00000000000000000000	4.00000000000000000000	4.00000000000000000000	4.00000000000000000000
122.00000000000000000000	0.00000000000000000000	4172.82031250000000000000	4150.76904296875000000000	4141.53857421875000000000	4151.28173828125000000000	4156.92285156250000000000	4168.71777343750000000000	4170.76904296875000000000	4162.56396484375000000000	4172.30761718750000000000	4184.61523437500000000000	4163.07666015625000000000	4175.38427734375000000000	4159.48730468750000000000	4151.28173828125000000000	3389.00000000000000000000	10245.00000000000000000000	10228.00000000000000000000	0.00000000000000000000	0.00000000000000000000	0.00000000000000000000	1078.00000000000000000000	510.00000000000000000000	4.00000000000000000000	4.00000000000000000000	4.00000000000000000000	4.00000000000000000000	4.00000000000000000000	0.00000000000000000000	4.00000000000000000000	4.00000000000000000000	0.00000000000000000000	4.00000000000000000000	4.00000000000000000000	4.00000000000000000000	4.00000000000000000000	4.00000000000000000000	4.00000000000000000000	4.00000000000000000000
123.00000000000000000000	0.00000000000000000000	4167.17919921875000000000	4155.38427734375000000000	4138.46142578125000000000	4154.35888671875000000000	4163.07666015625000000000	4164.61523437500000000000	4165.64111328125000000000	4169.23046875000000000000	4170.25634765625000000000	4196.41015625000000000000	4168.20507812500000000000	4173.84619140625000000000	4168.20507812500000000000	4149.23046875000000000000	1047.00000000000000000000	10246.00000000000000000000	10228.00000000000000000000	0.00000000000000000000	0.00000000000000000000	0.00000000000000000000	1078.00000000000000000000	518.00000000000000000000	4.00000000000000000000	4.00000000000000000000	4.00000000000000000000	4.00000000000000000000	4.00000000000000000000	0.00000000000000000000	4.00000000000000000000	4.00000000000000000000	0.00000000000000000000	4.00000000000000000000	4.00000000000000000000	4.00000000000000000000	4.00000000000000000000	4.00000000000000000000	4.00000000000000000000	4.00000000000000000000
124.00000000000000000000	0.00000000000000000000	4167.69238281250000000000	4156.92285156250000000000	4138.46142578125000000000	4157.94873046875000000000	4162.05126953125000000000	4166.66650390625000000000	4168.20507812500000000000	4172.30761718750000000000	4167.17919921875000000000	4202.05126953125000000000	4173.33300781250000000000	4174.35888671875000000000	4174.87158203125000000000	4151.28173828125000000000	3193.00000000000000000000	10246.00000000000000000000	10228.00000000000000000000	0.00000000000000000000	0.00000000000000000000	0.00000000000000000000	1078.00000000000000000000	526.00000000000000000000	4.00000000000000000000	4.00000000000000000000	4.00000000000000000000	4.00000000000000000000	4.00000000000000000000	0.00000000000000000000	4.00000000000000000000	4.00000000000000000000	0.00000000000000000000	4.00000000000000000000	4.00000000000000000000	4.00000000000000000000	4.00000000000000000000	4.00000000000000000000	4.00000000000000000000	4.00000000000000000000
125.00000000000000000000	0.00000000000000000000	4175.38427734375000000000	4156.41015625000000000000	4144.10253906250000000000	4158.46142578125000000000	4153.84619140625000000000	4173.33300781250000000000	4175.38427734375000000000	4165.64111328125000000000	4172.30761718750000000000	4193.33300781250000000000	4171.28173828125000000000	4180.00000000000000000000	4171.28173828125000000000	4153.33300781250000000000	1556.00000000000000000000	10247.00000000000000000000	10228.00000000000000000000	0.00000000000000000000	0.00000000000000000000	0.00000000000000000000	1078.00000000000000000000	534.00000000000000000000	4.00000000000000000000	4.00000000000000000000	4.00000000000000000000	4.00000000000000000000	4.00000000000000000000	0.00000000000000000000	4.00000000000000000000	4.00000000000000000000	0.00000000000000000000	4.00000000000000000000	4.00000000000000000000	4.00000000000000000000	4.00000000000000000000	4.00000000000000000000	4.00000000000000000000	4.00000000000000000000
126.00000000000000000000	0.00000000000000000000	4170.25634765625000000000	4163.07666015625000000000	4138.97412109375000000000	4160.51269531250000000000	4158.46142578125000000000	4164.61523437500000000000	4167.69238281250000000000	4168.71777343750000000000	4174.87158203125000000000	4194.35888671875000000000	4173.84619140625000000000	4178.46142578125000000000	4173.84619140625000000000	4150.76904296875000000000	3389.00000000000000000000	10247.00000000000000000000	10228.00000000000000000000	0.00000000000000000000	0.00000000000000000000	0.00000000000000000000	1078.00000000000000000000	541.00000000000000000000	4.00000000000000000000	4.00000000000000000000	4.00000000000000000000	4.00000000000000000000	4.00000000000000000000	0.00000000000000000000	4.00000000000000000000	4.00000000000000000000	0.00000000000000000000	4.00000000000000000000	4.00000000000000000000	4.00000000000000000000	4.00000000000000000000	4.00000000000000000000	4.00000000000000000000	4.00000000000000000000
127.00000000000000000000	0.00000000000000000000	4174.35888671875000000000	4158.46142578125000000000	4149.23046875000000000000	4154.87158203125000000000	4153.33300781250000000000	4169.23046875000000000000	4173.84619140625000000000	4163.07666015625000000000	4170.76904296875000000000	4185.64111328125000000000	4165.64111328125000000000	4174.35888671875000000000	4163.58984375000000000000	4152.30761718750000000000	50.00000000000000000000	10248.00000000000000000000	10227.00000000000000000000	0.00000000000000000000	0.00000000000000000000	0.00000000000000000000	1078.00000000000000000000	549.00000000000000000000	4.00000000000000000000	4.00000000000000000000	4.00000000000000000000	4.00000000000000000000	4.00000000000000000000	0.00000000000000000000	4.00000000000000000000	4.00000000000000000000	0.00000000000000000000	4.00000000000000000000	4.00000000000000000000	4.00000000000000000000	4.00000000000000000000	4.00000000000000000000	4.00000000000000000000	4.00000000000000000000
0.00000000000000000000	0.00000000000000000000	4170.25634765625000000000	4160.51269531250000000000	4145.12792968750000000000	4156.41015625000000000000	4155.89746093750000000000	4164.61523437500000000000	4166.15380859375000000000	4161.53857421875000000000	4168.71777343750000000000	4178.97412109375000000000	4159.48730468750000000000	4167.69238281250000000000	4154.87158203125000000000	4150.25634765625000000000	1878.00000000000000000000	10248.00000000000000000000	10227.00000000000000000000	0.00000000000000000000	0.00000000000000000000	0.00000000000000000000	1078.00000000000000000000	556.00000000000000000000	4.00000000000000000000	4.00000000000000000000	4.00000000000000000000	4.00000000000000000000	4.00000000000000000000	0.00000000000000000000	4.00000000000000000000	4.00000000000000000000	0.00000000000000000000	4.00000000000000000000	4.00000000000000000000	4.00000000000000000000	4.00000000000000000000	4.00000000000000000000	4.00000000000000000000	4.00000000000000000000
1.00000000000000000000	0.00000000000000000000	4167.69238281250000000000	4162.05126953125000000000	4138.97412109375000000000	4156.41015625000000000000	4158.46142578125000000000	4164.61523437500000000000	4162.05126953125000000000	4160.00000000000000000000	4168.71777343750000000000	4178.46142578125000000000	4154.87158203125000000000	4169.23046875000000000000	4151.79492187500000000000	4148.20507812500000000000	3114.00000000000000000000	10249.00000000000000000000	10227.00000000000000000000	0.00000000000000000000	0.00000000000000000000	0.00000000000000000000	1078.00000000000000000000	564.00000000000000000000	4.00000000000000000000	4.00000000000000000000	4.00000000000000000000	4.00000000000000000000	4.00000000000000000000	0.00000000000000000000	4.00000000000000000000	4.00000000000000000000	0.00000000000000000000	4.00000000000000000000	4.00000000000000000000	4.00000000000000000000	4.00000000000000000000	4.00000000000000000000	4.00000000000000000000	4.00000000000000000000
2.00000000000000000000	0.00000000000000000000	4170.76904296875000000000	4150.25634765625000000000	4144.61523437500000000000	4148.20507812500000000000	4149.74365234375000000000	4168.71777343750000000000	4169.74365234375000000000	4153.33300781250000000000	4168.20507812500000000000	4173.33300781250000000000	4151.28173828125000000000	4171.28173828125000000000	4148.71777343750000000000	4147.69238281250000000000	1855.00000000000000000000	10249.00000000000000000000	10227.00000000000000000000	0.00000000000000000000	0.00000000000000000000	0.00000000000000000000	1078.00000000000000000000	572.00000000000000000000	4.00000000000000000000	4.00000000000000000000	4.00000000000000000000	4.00000000000000000000	4.00000000000000000000	0.00000000000000000000	4.00000000000000000000	4.00000000000000000000	0.00000000000000000000	4.00000000000000000000	4.00000000000000000000	4.00000000000000000000	4.00000000000000000000	4.00000000000000000000	4.00000000000000000000	4.00000000000000000000
3.00000000000000000000	0.00000000000000000000	4162.56396484375000000000	4152.30761718750000000000	4136.92285156250000000000	4150.76904296875000000000	4152.30761718750000000000	4161.53857421875000000000	4164.10253906250000000000	4157.43603515625000000000	4167.17919921875000000000	4178.97412109375000000000	4159.48730468750000000000	4166.15380859375000000000	4160.00000000000000000000	4143.58984375000000000000	3286.00000000000000000000	10249.00000000000000000000	10228.00000000000000000000	0.00000000000000000000	0.00000000000000000000	0.00000000000000000000	1078.00000000000000000000	580.00000000000000000000	4.00000000000000000000	4.00000000000000000000	4.00000000000000000000	4.00000000000000000000	4.00000000000000000000	0.00000000000000000000	4.00000000000000000000	4.00000000000000000000	0.00000000000000000000	4.00000000000000000000	4.00000000000000000000	4.00000000000000000000	4.00000000000000000000	4.00000000000000000000	4.00000000000000000000	4.00000000000000000000
4.00000000000000000000	0.00000000000000000000	4171.28173828125000000000	4161.02539062500000000000	4141.53857421875000000000	4156.41015625000000000000	4154.35888671875000000000	4171.28173828125000000000	4172.30761718750000000000	4160.00000000000000000000	4170.76904296875000000000	4184.10253906250000000000	4160.51269531250000000000	4170.25634765625000000000	4165.12792968750000000000	4146.66650390625000000000	3381.00000000000000000000	10249.00000000000000000000	10228.00000000000000000000	0.00000000000000000000	0.00000000000000000000	0.00000000000000000000	1078.00000000000000000000	589.00000000000000000000	4.00000000000000000000	4.00000000000000000000	4.00000000000000000000	4.00000000000000000000	4.00000000000000000000	0.00000000000000000000	4.00000000000000000000	4.00000000000000000000	0.00000000000000000000	4.00000000000000000000	4.00000000000000000000	4.00000000000000000000	4.00000000000000000000	4.00000000000000000000	4.00000000000000000000	4.00000000000000000000
5.00000000000000000000	0.00000000000000000000	4172.30761718750000000000	4163.58984375000000000000	4137.43603515625000000000	4161.53857421875000000000	4160.00000000000000000000	4167.69238281250000000000	4171.79492187500000000000	4161.53857421875000000000	4172.82031250000000000000	4192.30761718750000000000	4165.64111328125000000000	4170.25634765625000000000	4167.69238281250000000000	4146.15380859375000000000	0.00000000000000000000	10249.00000000000000000000	10227.00000000000000000000	0.00000000000000000000	0.00000000000000000000	0.00000000000000000000	1078.00000000000000000000	597.00000000000000000000	4.00000000000000000000	4.00000000000000000000	4.00000000000000000000	4.00000000000000000000	4.00000000000000000000	0.00000000000000000000	4.00000000000000000000	4.00000000000000000000	0.00000000000000000000	4.00000000000000000000	4.00000000000000000000	4.00000000000000000000	4.00000000000000000000	4.00000000000000000000	4.00000000000000000000	4.00000000000000000000
6.00000000000000000000	0.00000000000000000000	4168.20507812500000000000	4162.56396484375000000000	4135.89746093750000000000	4160.00000000000000000000	4164.61523437500000000000	4163.58984375000000000000	4165.12792968750000000000	4163.07666015625000000000	4170.25634765625000000000	4193.84619140625000000000	4168.20507812500000000000	4167.17919921875000000000	4169.74365234375000000000	4145.64111328125000000000	481.00000000000000000000	10249.00000000000000000000	10227.00000000000000000000	0.00000000000000000000	0.00000000000000000000	0.00000000000000000000	1078.00000000000000000000	605.00000000000000000000	4.00000000000000000000	4.00000000000000000000	4.00000000000000000000	4.00000000000000000000	4.00000000000000000000	0.00000000000000000000	4.00000000000000000000	4.00000000000000000000	0.00000000000000000000	4.00000000000000000000	4.00000000000000000000	4.00000000000000000000	4.00000000000000000000	4.00000000000000000000	4.00000000000000000000	4.00000000000000000000
7.00000000000000000000	0.00000000000000000000	4177.43603515625000000000	4167.69238281250000000000	4147.17919921875000000000	4159.48730468750000000000	4163.58984375000000000000	4168.71777343750000000000	4168.20507812500000000000	4165.12792968750000000000	4173.33300781250000000000	4188.20507812500000000000	4163.58984375000000000000	4169.74365234375000000000	4168.71777343750000000000	4149.23046875000000000000	3135.00000000000000000000	10248.00000000000000000000	10227.00000000000000000000	0.00000000000000000000	0.00000000000000000000	0.00000000000000000000	1078.00000000000000000000	613.00000000000000000000	4.00000000000000000000	4.00000000000000000000	4.00000000000000000000	4.00000000000000000000	4.00000000000000000000	0.00000000000000000000	4.00000000000000000000	4.00000000000000000000	0.00000000000000000000	4.00000000000000000000	4.00000000000000000000	4.00000000000000000000	4.00000000000000000000	4.00000000000000000000	4.00000000000000000000	4.00000000000000000000
8.00000000000000000000	0.00000000000000000000	4173.84619140625000000000	4172.82031250000000000000	4141.53857421875000000000	4167.69238281250000000000	4167.17919921875000000000	4160.51269531250000000000	4162.56396484375000000000	4171.79492187500000000000	4174.35888671875000000000	4194.87158203125000000000	4169.23046875000000000000	4168.71777343750000000000	4175.38427734375000000000	4145.64111328125000000000	0.00000000000000000000	10248.00000000000000000000	10227.00000000000000000000	0.00000000000000000000	0.00000000000000000000	0.00000000000000000000	1078.00000000000000000000	620.00000000000000000000	4.00000000000000000000	4.00000000000000000000	4.00000000000000000000	4.00000000000000000000	4.00000000000000000000	0.00000000000000000000	4.00000000000000000000	4.00000000000000000000	0.00000000000000000000	4.00000000000000000000	4.00000000000000000000	4.00000000000000000000	4.00000000000000000000	4.00000000000000000000	4.00000000000000000000	4.00000000000000000000
9.00000000000000000000	0.00000000000000000000	4171.79492187500000000000	4159.48730468750000000000	4145.64111328125000000000	4160.51269531250000000000	4157.94873046875000000000	4169.23046875000000000000	4169.23046875000000000000	4164.61523437500000000000	4171.28173828125000000000	4188.20507812500000000000	4162.56396484375000000000	4169.74365234375000000000	4167.17919921875000000000	4146.66650390625000000000	3540.00000000000000000000	10245.00000000000000000000	10228.00000000000000000000	0.00000000000000000000	0.00000000000000000000	0.00000000000000000000	1078.00000000000000000000	628.00000000000000000000	4.00000000000000000000	4.00000000000000000000	4.00000000000000000000	4.00000000000000000000	4.00000000000000000000	0.00000000000000000000	4.00000000000000000000	4.00000000000000000000	0.00000000000000000000	4.00000000000000000000	4.00000000000000000000	4.00000000000000000000	4.00000000000000000000	4.00000000000000000000	4.00000000000000000000	4.00000000000000000000
10.00000000000000000000	0.00000000000000000000	4168.71777343750000000000	4156.92285156250000000000	4145.64111328125000000000	4158.97412109375000000000	4160.51269531250000000000	4166.66650390625000000000	4168.71777343750000000000	4163.58984375000000000000	4172.82031250000000000000	4185.12792968750000000000	4160.00000000000000000000	4171.79492187500000000000	4168.20507812500000000000	4147.69238281250000000000	3391.00000000000000000000	10245.00000000000000000000	10228.00000000000000000000	0.00000000000000000000	0.00000000000000000000	0.00000000000000000000	1078.00000000000000000000	635.00000000000000000000	4.00000000000000000000	4.00000000000000000000	4.00000000000000000000	4.00000000000000000000	4.00000000000000000000	0.00000000000000000000	4.00000000000000000000	4.00000000000000000000	0.00000000000000000000	4.00000000000000000000	4.00000000000000000000	4.00000000000000000000	4.00000000000000000000	4.00000000000000000000	4.00000000000000000000	4.00000000000000000000
11.00000000000000000000	0.00000000000000000000	4169.74365234375000000000	4164.61523437500000000000	4142.56396484375000000000	4165.12792968750000000000	4169.23046875000000000000	4160.00000000000000000000	4165.64111328125000000000	4168.20507812500000000000	4175.38427734375000000000	4194.35888671875000000000	4170.76904296875000000000	4175.89746093750000000000	4180.00000000000000000000	4145.12792968750000000000	1052.00000000000000000000	10247.00000000000000000000	10227.00000000000000000000	0.00000000000000000000	0.00000000000000000000	0.00000000000000000000	1078.00000000000000000000	643.00000000000000000000	4.00000000000000000000	4.00000000000000000000	4.00000000000000000000	4.00000000000000000000	4.00000000000000000000	0.00000000000000000000	4.00000000000000000000	4.00000000000000000000	0.00000000000000000000	4.00000000000000000000	4.00000000000000000000	4.00000000000000000000	4.00000000000000000000	4.00000000000000000000	4.00000000000000000000	4.00000000000000000000
12.00000000000000000000	0.00000000000000000000	4179.48730468750000000000	4159.48730468750000000000	4148.71777343750000000000	4158.97412109375000000000	4160.00000000000000000000	4172.30761718750000000000	4171.79492187500000000000	4157.43603515625000000000	4171.28173828125000000000	4187.69238281250000000000	4167.17919921875000000000	4175.89746093750000000000	4170.76904296875000000000	4145.64111328125000000000	3192.00000000000000000000	10247.00000000000000000000	10227.00000000000000000000	0.00000000000000000000	0.00000000000000000000	0.00000000000000000000	1078.00000000000000000000	652.00000000000000000000	4.00000000000000000000	4.00000000000000000000	4.00000000000000000000	4.00000000000000000000	4.00000000000000000000	0.00000000000000000000	4.00000000000000000000	4.00000000000000000000	0.00000000000000000000	4.00000000000000000000	4.00000000000000000000	4.00000000000000000000	4.00000000000000000000	4.00000000000000000000	4.00000000000000000000	4.00000000000000000000
13.00000000000000000000	0.00000000000000000000	4172.30761718750000000000	4164.10253906250000000000	4144.61523437500000000000	4161.53857421875000000000	4160.51269531250000000000	4166.66650390625000000000	4163.58984375000000000000	4161.02539062500000000000	4166.66650390625000000000	4189.23046875000000000000	4166.66650390625000000000	4168.20507812500000000000	4168.71777343750000000000	4146.15380859375000000000	1558.00000000000000000000	10246.00000000000000000000	10226.00000000000000000000	0.00000000000000000000	0.00000000000000000000	0.00000000000000000000	1078.00000000000000000000	660.00000000000000000000	4.00000000000000000000	4.00000000000000000000	4.00000000000000000000	4.00000000000000000000	4.00000000000000000000	0.00000000000000000000	4.00000000000000000000	4.00000000000000000000	0.00000000000000000000	4.00000000000000000000	4.00000000000000000000	4.00000000000000000000	4.00000000000000000000	4.00000000000000000000	4.00000000000000000000	4.00000000000000000000
14.00000000000000000000	0.00000000000000000000	4172.82031250000000000000	4167.69238281250000000000	4150.25634765625000000000	4163.07666015625000000000	4157.94873046875000000000	4166.66650390625000000000	4167.69238281250000000000	4163.58984375000000000000	4171.28173828125000000000	4188.71777343750000000000	4162.56396484375000000000	4170.25634765625000000000	4167.69238281250000000000	4148.71777343750000000000	3391.00000000000000000000	10246.00000000000000000000	10226.00000000000000000000	0.00000000000000000000	0.00000000000000000000	0.00000000000000000000	1078.00000000000000000000	668.00000000000000000000	4.00000000000000000000	4.00000000000000000000	4.00000000000000000000	4.00000000000000000000	4.00000000000000000000	0.00000000000000000000	4.00000000000000000000	4.00000000000000000000	0.00000000000000000000	4.00000000000000000000	4.00000000000000000000	4.00000000000000000000	4.00000000000000000000	4.00000000000000000000	4.00000000000000000000	4.00000000000000000000
15.00000000000000000000	0.00000000000000000000	4172.82031250000000000000	4165.64111328125000000000	4149.74365234375000000000	4161.02539062500000000000	4156.41015625000000000000	4166.15380859375000000000	4164.61523437500000000000	4156.41015625000000000000	4174.35888671875000000000	4184.61523437500000000000	4158.46142578125000000000	4169.23046875000000000000	4164.10253906250000000000	4143.58984375000000000000	1052.00000000000000000000	10246.00000000000000000000	10227.00000000000000000000	0.00000000000000000000	0.00000000000000000000	0.00000000000000000000	1078.00000000000000000000	677.00000000000000000000	4.00000000000000000000	4.00000000000000000000	4.00000000000000000000	4.00000000000000000000	4.00000000000000000000	0.00000000000000000000	4.00000000000000000000	4.00000000000000000000	0.00000000000000000000	4.00000000000000000000	4.00000000000000000000	4.00000000000000000000	4.00000000000000000000	4.00000000000000000000	4.00000000000000000000	4.00000000000000000000
16.00000000000000000000	0.00000000000000000000	4165.64111328125000000000	4165.12792968750000000000	4143.58984375000000000000	4162.56396484375000000000	4163.07666015625000000000	4161.02539062500000000000	4158.46142578125000000000	4155.89746093750000000000	4171.28173828125000000000	4186.15380859375000000000	4161.02539062500000000000	4164.10253906250000000000	4164.61523437500000000000	4140.51269531250000000000	0.00000000000000000000	10246.00000000000000000000	10227.00000000000000000000	0.00000000000000000000	0.00000000000000000000	0.00000000000000000000	1078.00000000000000000000	684.00000000000000000000	4.00000000000000000000	4.00000000000000000000	4.00000000000000000000	4.00000000000000000000	4.00000000000000000000	0.00000000000000000000	4.00000000000000000000	4.00000000000000000000	0.00000000000000000000	4.00000000000000000000	4.00000000000000000000	4.00000000000000000000	4.00000000000000000000	4.00000000000000000000	4.00000000000000000000	4.00000000000000000000
17.00000000000000000000	0.00000000000000000000	4171.79492187500000000000	4160.51269531250000000000	4152.82031250000000000000	4159.48730468750000000000	4160.51269531250000000000	4168.71777343750000000000	4170.76904296875000000000	4154.35888671875000000000	4171.28173828125000000000	4181.02539062500000000000	4158.46142578125000000000	4168.20507812500000000000	4163.07666015625000000000	4146.15380859375000000000	0.00000000000000000000	10249.00000000000000000000	10229.00000000000000000000	0.00000000000000000000	0.00000000000000000000	0.00000000000000000000	1078.00000000000000000000	691.00000000000000000000	4.00000000000000000000	4.00000000000000000000	4.00000000000000000000	4.00000000000000000000	4.00000000000000000000	0.00000000000000000000	4.00000000000000000000	4.00000000000000000000	0.00000000000000000000	4.00000000000000000000	4.00000000000000000000	4.00000000000000000000	4.00000000000000000000	4.00000000000000000000	4.00000000000000000000	4.00000000000000000000
18.00000000000000000000	0.00000000000000000000	4164.61523437500000000000	4157.94873046875000000000	4144.61523437500000000000	4159.48730468750000000000	4157.43603515625000000000	4165.12792968750000000000	4164.61523437500000000000	4160.51269531250000000000	4172.30761718750000000000	4183.07666015625000000000	4162.56396484375000000000	4168.20507812500000000000	4168.71777343750000000000	4144.10253906250000000000	0.00000000000000000000	10249.00000000000000000000	10229.00000000000000000000	0.00000000000000000000	0.00000000000000000000	0.00000000000000000000	1078.00000000000000000000	699.00000000000000000000	4.00000000000000000000	4.00000000000000000000	4.00000000000000000000	4.00000000000000000000	4.00000000000000000000	0.00000000000000000000	4.00000000000000000000	4.00000000000000000000	0.00000000000000000000	4.00000000000000000000	4.00000000000000000000	4.00000000000000000000	4.00000000000000000000	4.00000000000000000000	4.00000000000000000000	4.00000000000000000000
19.00000000000000000000	0.00000000000000000000	4162.56396484375000000000	4150.76904296875000000000	4141.53857421875000000000	4152.30761718750000000000	4151.28173828125000000000	4168.20507812500000000000	4167.69238281250000000000	4161.02539062500000000000	4172.82031250000000000000	4179.48730468750000000000	4160.00000000000000000000	4169.23046875000000000000	4165.64111328125000000000	4140.51269531250000000000	0.00000000000000000000	10248.00000000000000000000	10232.00000000000000000000	0.00000000000000000000	0.00000000000000000000	0.00000000000000000000	1078.00000000000000000000	706.00000000000000000000	4.00000000000000000000	4.00000000000000000000	4.00000000000000000000	4.00000000000000000000	4.00000000000000000000	0.00000000000000000000	4.00000000000000000000	4.00000000000000000000	0.00000000000000000000	4.00000000000000000000	4.00000000000000000000	4.00000000000000000000	4.00000000000000000000	4.00000000000000000000	4.00000000000000000000	4.00000000000000000000
20.00000000000000000000	0.00000000000000000000	4165.64111328125000000000	4152.30761718750000000000	4146.15380859375000000000	4149.74365234375000000000	4153.33300781250000000000	4166.66650390625000000000	4172.30761718750000000000	4163.58984375000000000000	4172.30761718750000000000	4180.00000000000000000000	4160.00000000000000000000	4170.76904296875000000000	4165.12792968750000000000	4141.02539062500000000000	0.00000000000000000000	10248.00000000000000000000	10232.00000000000000000000	0.00000000000000000000	0.00000000000000000000	0.00000000000000000000	1078.00000000000000000000	714.00000000000000000000	4.00000000000000000000	4.00000000000000000000	4.00000000000000000000	4.00000000000000000000	4.00000000000000000000	0.00000000000000000000	4.00000000000000000000	4.00000000000000000000	0.00000000000000000000	4.00000000000000000000	4.00000000000000000000	4.00000000000000000000	4.00000000000000000000	4.00000000000000000000	4.00000000000000000000	4.00000000000000000000
21.00000000000000000000	0.00000000000000000000	4165.12792968750000000000	4160.00000000000000000000	4144.10253906250000000000	4156.92285156250000000000	4160.51269531250000000000	4161.53857421875000000000	4163.58984375000000000000	4169.74365234375000000000	4171.79492187500000000000	4190.25634765625000000000	4167.69238281250000000000	4168.20507812500000000000	4172.82031250000000000000	4145.12792968750000000000	0.00000000000000000000	10248.00000000000000000000	10233.00000000000000000000	0.00000000000000000000	0.00000000000000000000	0.00000000000000000000	1078.00000000000000000000	722.00000000000000000000	4.00000000000000000000	4.00000000000000000000	4.00000000000000000000	4.00000000000000000000	4.00000000000000000000	0.00000000000000000000	4.00000000000000000000	4.00000000000000000000	0.00000000000000000000	4.00000000000000000000	4.00000000000000000000	4.00000000000000000000	4.00000000000000000000	4.00000000000000000000	4.00000000000000000000	4.00000000000000000000
22.00000000000000000000	0.00000000000000000000	4173.33300781250000000000	4155.89746093750000000000	4152.30761718750000000000	4154.87158203125000000000	4153.33300781250000000000	4170.76904296875000000000	4169.74365234375000000000	4158.97412109375000000000	4173.33300781250000000000	4183.58984375000000000000	4158.97412109375000000000	4169.23046875000000000000	4163.07666015625000000000	4147.69238281250000000000	0.00000000000000000000	10248.00000000000000000000	10233.00000000000000000000	0.00000000000000000000	0.00000000000000000000	0.00000000000000000000	1078.00000000000000000000	729.00000000000000000000	4.00000000000000000000	4.00000000000000000000	4.00000000000000000000	4.00000000000000000000	4.00000000000000000000	0.00000000000000000000	4.00000000000000000000	4.00000000000000000000	0.00000000000000000000	4.00000000000000000000	4.00000000000000000000	4.00000000000000000000	4.00000000000000000000	4.00000000000000000000	4.00000000000000000000	4.00000000000000000000
23.00000000000000000000	0.00000000000000000000	4161.53857421875000000000	4156.92285156250000000000	4145.12792968750000000000	4154.35888671875000000000	4156.92285156250000000000	4162.56396484375000000000	4164.61523437500000000000	4153.84619140625000000000	4171.79492187500000000000	4180.51269531250000000000	4152.30761718750000000000	4165.12792968750000000000	4155.89746093750000000000	4141.53857421875000000000	0.00000000000000000000	10248.00000000000000000000	10231.00000000000000000000	0.00000000000000000000	0.00000000000000000000	0.00000000000000000000	1078.00000000000000000000	738.00000000000000000000	4.00000000000000000000	4.00000000000000000000	4.00000000000000000000	4.00000000000000000000	4.00000000000000000000	0.00000000000000000000	4.00000000000000000000	4.00000000000000000000	0.00000000000000000000	4.00000000000000000000	4.00000000000000000000	4.00000000000000000000	4.00000000000000000000	4.00000000000000000000	4.00000000000000000000	4.00000000000000000000
24.00000000000000000000	0.00000000000000000000	4158.46142578125000000000	4159.48730468750000000000	4142.05126953125000000000	4154.35888671875000000000	4162.56396484375000000000	4165.12792968750000000000	4164.61523437500000000000	4155.89746093750000000000	4170.76904296875000000000	4178.46142578125000000000	4150.76904296875000000000	4165.12792968750000000000	4153.84619140625000000000	4141.53857421875000000000	0.00000000000000000000	10248.00000000000000000000	10231.00000000000000000000	0.00000000000000000000	0.00000000000000000000	0.00000000000000000000	1078.00000000000000000000	746.00000000000000000000	4.00000000000000000000	4.00000000000000000000	4.00000000000000000000	4.00000000000000000000	4.00000000000000000000	0.00000000000000000000	4.00000000000000000000	4.00000000000000000000	0.00000000000000000000	4.00000000000000000000	4.00000000000000000000	4.00000000000000000000	4.00000000000000000000	4.00000000000000000000	4.00000000000000000000	4.00000000000000000000
25.00000000000000000000	0.00000000000000000000	4169.74365234375000000000	4165.12792968750000000000	4148.20507812500000000000	4157.94873046875000000000	4167.17919921875000000000	4172.82031250000000000000	4169.74365234375000000000	4159.48730468750000000000	4171.79492187500000000000	4177.94873046875000000000	4155.38427734375000000000	4168.71777343750000000000	4160.00000000000000000000	4143.58984375000000000000	0.00000000000000000000	10249.00000000000000000000	10229.00000000000000000000	0.00000000000000000000	0.00000000000000000000	0.00000000000000000000	1078.00000000000000000000	754.00000000000000000000	4.00000000000000000000	4.00000000000000000000	4.00000000000000000000	4.00000000000000000000	4.00000000000000000000	0.00000000000000000000	4.00000000000000000000	4.00000000000000000000	0.00000000000000000000	4.00000000000000000000	4.00000000000000000000	4.00000000000000000000	4.00000000000000000000	4.00000000000000000000	4.00000000000000000000	4.00000000000000000000
26.00000000000000000000	0.00000000000000000000	4167.69238281250000000000	4174.87158203125000000000	4143.58984375000000000000	4167.69238281250000000000	4174.87158203125000000000	4166.15380859375000000000	4165.12792968750000000000	4167.17919921875000000000	4171.28173828125000000000	4186.15380859375000000000	4165.64111328125000000000	4168.20507812500000000000	4168.20507812500000000000	4143.07666015625000000000	0.00000000000000000000	10249.00000000000000000000	10229.00000000000000000000	0.00000000000000000000	0.00000000000000000000	0.00000000000000000000	1078.00000000000000000000	761.00000000000000000000	4.00000000000000000000	4.00000000000000000000	4.00000000000000000000	4.00000000000000000000	4.00000000000000000000	0.00000000000000000000	4.00000000000000000000	4.00000000000000000000	0.00000000000000000000	4.00000000000000000000	4.00000000000000000000	4.00000000000000000000	4.00000000000000000000	4.00000000000000000000	4.00000000000000000000	4.00000000000000000000
27.00000000000000000000	0.00000000000000000000	4171.79492187500000000000	4170.76904296875000000000	4148.20507812500000000000	4167.69238281250000000000	4171.28173828125000000000	4174.35888671875000000000	4173.84619140625000000000	4166.15380859375000000000	4172.30761718750000000000	4182.56396484375000000000	4164.10253906250000000000	4170.76904296875000000000	4161.53857421875000000000	4147.17919921875000000000	0.00000000000000000000	10250.00000000000000000000	10229.00000000000000000000	0.00000000000000000000	0.00000000000000000000	0.00000000000000000000	1078.00000000000000000000	770.00000000000000000000	4.00000000000000000000	4.00000000000000000000	4.00000000000000000000	4.00000000000000000000	4.00000000000000000000	0.00000000000000000000	4.00000000000000000000	4.00000000000000000000	0.00000000000000000000	4.00000000000000000000	4.00000000000000000000	4.00000000000000000000	4.00000000000000000000	4.00000000000000000000	4.00000000000000000000	4.00000000000000000000
28.00000000000000000000	0.00000000000000000000	4169.23046875000000000000	4170.25634765625000000000	4145.12792968750000000000	4171.28173828125000000000	4180.51269531250000000000	4168.71777343750000000000	4171.79492187500000000000	4174.87158203125000000000	4173.84619140625000000000	4190.25634765625000000000	4168.20507812500000000000	4170.25634765625000000000	4168.71777343750000000000	4148.20507812500000000000	0.00000000000000000000	10250.00000000000000000000	10229.00000000000000000000	0.00000000000000000000	0.00000000000000000000	0.00000000000000000000	1078.00000000000000000000	778.00000000000000000000	4.00000000000000000000	4.00000000000000000000	4.00000000000000000000	4.00000000000000000000	4.00000000000000000000	0.00000000000000000000	4.00000000000000000000	4.00000000000000000000	0.00000000000000000000	4.00000000000000000000	4.00000000000000000000	4.00000000000000000000	4.00000000000000000000	4.00000000000000000000	4.00000000000000000000	4.00000000000000000000
29.00000000000000000000	0.00000000000000000000	4171.79492187500000000000	4175.38427734375000000000	4146.15380859375000000000	4174.35888671875000000000	4186.15380859375000000000	4166.66650390625000000000	4170.76904296875000000000	4178.46142578125000000000	4173.33300781250000000000	4197.43603515625000000000	4170.25634765625000000000	4173.84619140625000000000	4175.38427734375000000000	4152.30761718750000000000	0.00000000000000000000	10246.00000000000000000000	10227.00000000000000000000	0.00000000000000000000	0.00000000000000000000	0.00000000000000000000	1078.00000000000000000000	786.00000000000000000000	4.00000000000000000000	4.00000000000000000000	4.00000000000000000000	4.00000000000000000000	4.00000000000000000000	0.00000000000000000000	4.00000000000000000000	4.00000000000000000000	0.00000000000000000000	4.00000000000000000000	4.00000000000000000000	4.00000000000000000000	4.00000000000000000000	4.00000000000000000000	4.00000000000000000000	4.00000000000000000000
30.00000000000000000000	0.00000000000000000000	4177.43603515625000000000	4175.89746093750000000000	4150.76904296875000000000	4173.84619140625000000000	4180.00000000000000000000	4170.25634765625000000000	4172.30761718750000000000	4171.79492187500000000000	4170.76904296875000000000	4190.76904296875000000000	4165.64111328125000000000	4175.38427734375000000000	4166.15380859375000000000	4156.41015625000000000000	0.00000000000000000000	10246.00000000000000000000	10227.00000000000000000000	0.00000000000000000000	0.00000000000000000000	0.00000000000000000000	1078.00000000000000000000	794.00000000000000000000	4.00000000000000000000	4.00000000000000000000	4.00000000000000000000	4.00000000000000000000	4.00000000000000000000	0.00000000000000000000	4.00000000000000000000	4.00000000000000000000	0.00000000000000000000	4.00000000000000000000	4.00000000000000000000	4.00000000000000000000	4.00000000000000000000	4.00000000000000000000	4.00000000000000000000	4.00000000000000000000
31.00000000000000000000	0.00000000000000000000	4167.17919921875000000000	4175.89746093750000000000	4142.05126953125000000000	4178.97412109375000000000	4187.17919921875000000000	4163.58984375000000000000	4164.10253906250000000000	4177.43603515625000000000	4168.71777343750000000000	4193.84619140625000000000	4168.71777343750000000000	4170.25634765625000000000	4166.66650390625000000000	4154.87158203125000000000	0.00000000000000000000	10246.00000000000000000000	10227.00000000000000000000	0.00000000000000000000	0.00000000000000000000	0.00000000000000000000	1078.00000000000000000000	802.00000000000000000000	4.00000000000000000000	4.00000000000000000000	4.00000000000000000000	4.00000000000000000000	4.00000000000000000000	0.00000000000000000000	4.00000000000000000000	4.00000000000000000000	0.00000000000000000000	4.00000000000000000000	4.00000000000000000000	4.00000000000000000000	4.00000000000000000000	4.00000000000000000000	4.00000000000000000000	4.00000000000000000000
32.00000000000000000000	0.00000000000000000000	4170.76904296875000000000	4171.79492187500000000000	4148.20507812500000000000	4177.94873046875000000000	4187.17919921875000000000	4173.33300781250000000000	4170.76904296875000000000	4176.41015625000000000000	4172.30761718750000000000	4192.82031250000000000000	4167.17919921875000000000	4174.87158203125000000000	4168.71777343750000000000	4157.43603515625000000000	0.00000000000000000000	10246.00000000000000000000	10227.00000000000000000000	0.00000000000000000000	0.00000000000000000000	0.00000000000000000000	1078.00000000000000000000	809.00000000000000000000	4.00000000000000000000	4.00000000000000000000	4.00000000000000000000	4.00000000000000000000	4.00000000000000000000	0.00000000000000000000	4.00000000000000000000	4.00000000000000000000	0.00000000000000000000	4.00000000000000000000	4.00000000000000000000	4.00000000000000000000	4.00000000000000000000	4.00000000000000000000	4.00000000000000000000	4.00000000000000000000
33.00000000000000000000	0.00000000000000000000	4170.25634765625000000000	4172.82031250000000000000	4141.02539062500000000000	4181.02539062500000000000	4187.69238281250000000000	4170.25634765625000000000	4168.20507812500000000000	4174.87158203125000000000	4173.84619140625000000000	4193.84619140625000000000	4169.23046875000000000000	4175.38427734375000000000	4171.79492187500000000000	4156.92285156250000000000	0.00000000000000000000	10247.00000000000000000000	10227.00000000000000000000	0.00000000000000000000	0.00000000000000000000	0.00000000000000000000	1078.00000000000000000000	817.00000000000000000000	4.00000000000000000000	4.00000000000000000000	4.00000000000000000000	4.00000000000000000000	4.00000000000000000000	0.00000000000000000000	4.00000000000000000000	4.00000000000000000000	0.00000000000000000000	4.00000000000000000000	4.00000000000000000000	4.00000000000000000000	4.00000000000000000000	4.00000000000000000000	4.00000000000000000000	4.00000000000000000000
34.00000000000000000000	0.00000000000000000000	4166.66650390625000000000	4168.71777343750000000000	4135.38427734375000000000	4180.00000000000000000000	4184.61523437500000000000	4167.69238281250000000000	4167.17919921875000000000	4172.30761718750000000000	4171.79492187500000000000	4192.82031250000000000000	4166.15380859375000000000	4170.25634765625000000000	4167.17919921875000000000	4154.87158203125000000000	0.00000000000000000000	10247.00000000000000000000	10227.00000000000000000000	0.00000000000000000000	0.00000000000000000000	0.00000000000000000000	1078.00000000000000000000	824.00000000000000000000	4.00000000000000000000	4.00000000000000000000	4.00000000000000000000	4.00000000000000000000	4.00000000000000000000	0.00000000000000000000	4.00000000000000000000	4.00000000000000000000	0.00000000000000000000	4.00000000000000000000	4.00000000000000000000	4.00000000000000000000	4.00000000000000000000	4.00000000000000000000	4.00000000000000000000	4.00000000000000000000
35.00000000000000000000	0.00000000000000000000	4168.71777343750000000000	4164.61523437500000000000	4145.12792968750000000000	4174.87158203125000000000	4177.94873046875000000000	4173.33300781250000000000	4174.35888671875000000000	4168.71777343750000000000	4173.33300781250000000000	4184.10253906250000000000	4156.92285156250000000000	4166.15380859375000000000	4157.43603515625000000000	4157.43603515625000000000	0.00000000000000000000	10247.00000000000000000000	10227.00000000000000000000	0.00000000000000000000	0.00000000000000000000	0.00000000000000000000	1078.00000000000000000000	833.00000000000000000000	4.00000000000000000000	4.00000000000000000000	4.00000000000000000000	4.00000000000000000000	4.00000000000000000000	0.00000000000000000000	4.00000000000000000000	4.00000000000000000000	0.00000000000000000000	4.00000000000000000000	4.00000000000000000000	4.00000000000000000000	4.00000000000000000000	4.00000000000000000000	4.00000000000000000000	4.00000000000000000000
36.00000000000000000000	0.00000000000000000000	4163.58984375000000000000	4172.30761718750000000000	4136.92285156250000000000	4180.51269531250000000000	4184.61523437500000000000	4165.64111328125000000000	4168.20507812500000000000	4176.92285156250000000000	4173.84619140625000000000	4189.23046875000000000000	4162.05126953125000000000	4166.66650390625000000000	4163.07666015625000000000	4160.00000000000000000000	0.00000000000000000000	10247.00000000000000000000	10227.00000000000000000000	0.00000000000000000000	0.00000000000000000000	0.00000000000000000000	1078.00000000000000000000	841.00000000000000000000	4.00000000000000000000	4.00000000000000000000	4.00000000000000000000	4.00000000000000000000	4.00000000000000000000	0.00000000000000000000	4.00000000000000000000	4.00000000000000000000	0.00000000000000000000	4.00000000000000000000	4.00000000000000000000	4.00000000000000000000	4.00000000000000000000	4.00000000000000000000	4.00000000000000000000	4.00000000000000000000
37.00000000000000000000	0.00000000000000000000	4173.33300781250000000000	4172.30761718750000000000	4141.02539062500000000000	4181.02539062500000000000	4185.64111328125000000000	4169.23046875000000000000	4171.79492187500000000000	4175.38427734375000000000	4173.33300781250000000000	4193.84619140625000000000	4166.66650390625000000000	4171.28173828125000000000	4164.61523437500000000000	4162.56396484375000000000	0.00000000000000000000	10247.00000000000000000000	10227.00000000000000000000	0.00000000000000000000	0.00000000000000000000	0.00000000000000000000	1078.00000000000000000000	849.00000000000000000000	4.00000000000000000000	4.00000000000000000000	4.00000000000000000000	4.00000000000000000000	4.00000000000000000000	0.00000000000000000000	4.00000000000000000000	4.00000000000000000000	0.00000000000000000000	4.00000000000000000000	4.00000000000000000000	4.00000000000000000000	4.00000000000000000000	4.00000000000000000000	4.00000000000000000000	4.00000000000000000000
38.00000000000000000000	0.00000000000000000000	4175.38427734375000000000	4173.84619140625000000000	4143.58984375000000000000	4183.58984375000000000000	4188.20507812500000000000	4165.12792968750000000000	4167.69238281250000000000	4176.92285156250000000000	4174.35888671875000000000	4204.61523437500000000000	4171.28173828125000000000	4169.74365234375000000000	4168.71777343750000000000	4161.53857421875000000000	0.00000000000000000000	10247.00000000000000000000	10227.00000000000000000000	0.00000000000000000000	0.00000000000000000000	0.00000000000000000000	1078.00000000000000000000	857.00000000000000000000	4.00000000000000000000	4.00000000000000000000	4.00000000000000000000	4.00000000000000000000	4.00000000000000000000	0.00000000000000000000	4.00000000000000000000	4.00000000000000000000	0.00000000000000000000	4.00000000000000000000	4.00000000000000000000	4.00000000000000000000	4.00000000000000000000	4.00000000000000000000	4.00000000000000000000	4.00000000000000000000
39.00000000000000000000	0.00000000000000000000	4170.76904296875000000000	4173.84619140625000000000	4139.48730468750000000000	4184.61523437500000000000	4187.69238281250000000000	4164.10253906250000000000	4167.17919921875000000000	4181.02539062500000000000	4174.35888671875000000000	4209.23046875000000000000	4172.82031250000000000000	4170.76904296875000000000	4174.35888671875000000000	4165.12792968750000000000	0.00000000000000000000	10248.00000000000000000000	10228.00000000000000000000	0.00000000000000000000	0.00000000000000000000	0.00000000000000000000	1078.00000000000000000000	865.00000000000000000000	4.00000000000000000000	4.00000000000000000000	4.00000000000000000000	4.00000000000000000000	4.00000000000000000000	0.00000000000000000000	4.00000000000000000000	4.00000000000000000000	0.00000000000000000000	4.00000000000000000000	4.00000000000000000000	4.00000000000000000000	4.00000000000000000000	4.00000000000000000000	4.00000000000000000000	4.00000000000000000000
40.00000000000000000000	0.00000000000000000000	4176.92285156250000000000	4168.71777343750000000000	4144.61523437500000000000	4177.94873046875000000000	4179.48730468750000000000	4173.84619140625000000000	4176.41015625000000000000	4176.41015625000000000000	4174.87158203125000000000	4198.97412109375000000000	4173.84619140625000000000	4175.89746093750000000000	4173.84619140625000000000	4167.69238281250000000000	0.00000000000000000000	10248.00000000000000000000	10228.00000000000000000000	0.00000000000000000000	0.00000000000000000000	0.00000000000000000000	1078.00000000000000000000	873.00000000000000000000	4.00000000000000000000	4.00000000000000000000	4.00000000000000000000	4.00000000000000000000	4.00000000000000000000	0.00000000000000000000	4.00000000000000000000	4.00000000000000000000	0.00000000000000000000	4.00000000000000000000	4.00000000000000000000	4.00000000000000000000	4.00000000000000000000	4.00000000000000000000	4.00000000000000000000	4.00000000000000000000
41.00000000000000000000	0.00000000000000000000	4173.33300781250000000000	4173.33300781250000000000	4138.46142578125000000000	4183.58984375000000000000	4184.10253906250000000000	4167.17919921875000000000	4166.66650390625000000000	4181.53857421875000000000	4174.87158203125000000000	4200.51269531250000000000	4185.12792968750000000000	4172.82031250000000000000	4184.10253906250000000000	4165.12792968750000000000	0.00000000000000000000	10247.00000000000000000000	10228.00000000000000000000	0.00000000000000000000	0.00000000000000000000	0.00000000000000000000	1078.00000000000000000000	881.00000000000000000000	4.00000000000000000000	4.00000000000000000000	4.00000000000000000000	4.00000000000000000000	4.00000000000000000000	0.00000000000000000000	4.00000000000000000000	4.00000000000000000000	0.00000000000000000000	4.00000000000000000000	4.00000000000000000000	4.00000000000000000000	4.00000000000000000000	4.00000000000000000000	4.00000000000000000000	4.00000000000000000000
42.00000000000000000000	0.00000000000000000000	4176.41015625000000000000	4171.79492187500000000000	4142.05126953125000000000	4183.58984375000000000000	4182.05126953125000000000	4171.79492187500000000000	4169.23046875000000000000	4179.48730468750000000000	4173.84619140625000000000	4198.46142578125000000000	4180.00000000000000000000	4172.30761718750000000000	4179.48730468750000000000	4167.69238281250000000000	0.00000000000000000000	10247.00000000000000000000	10228.00000000000000000000	0.00000000000000000000	0.00000000000000000000	0.00000000000000000000	1078.00000000000000000000	888.00000000000000000000	4.00000000000000000000	4.00000000000000000000	4.00000000000000000000	4.00000000000000000000	4.00000000000000000000	0.00000000000000000000	4.00000000000000000000	4.00000000000000000000	0.00000000000000000000	4.00000000000000000000	4.00000000000000000000	4.00000000000000000000	4.00000000000000000000	4.00000000000000000000	4.00000000000000000000	4.00000000000000000000
43.00000000000000000000	0.00000000000000000000	4172.30761718750000000000	4168.20507812500000000000	4140.51269531250000000000	4177.43603515625000000000	4181.02539062500000000000	4171.28173828125000000000	4168.20507812500000000000	4175.89746093750000000000	4171.79492187500000000000	4194.35888671875000000000	4171.79492187500000000000	4170.25634765625000000000	4171.79492187500000000000	4167.17919921875000000000	0.00000000000000000000	10247.00000000000000000000	10226.00000000000000000000	0.00000000000000000000	0.00000000000000000000	0.00000000000000000000	1078.00000000000000000000	896.00000000000000000000	4.00000000000000000000	4.00000000000000000000	4.00000000000000000000	4.00000000000000000000	4.00000000000000000000	0.00000000000000000000	4.00000000000000000000	4.00000000000000000000	0.00000000000000000000	4.00000000000000000000	4.00000000000000000000	4.00000000000000000000	4.00000000000000000000	4.00000000000000000000	4.00000000000000000000	4.00000000000000000000
44.00000000000000000000	0.00000000000000000000	4166.66650390625000000000	4167.17919921875000000000	4137.94873046875000000000	4175.89746093750000000000	4183.58984375000000000000	4166.66650390625000000000	4162.05126953125000000000	4178.97412109375000000000	4171.28173828125000000000	4195.89746093750000000000	4175.89746093750000000000	4169.74365234375000000000	4173.84619140625000000000	4167.69238281250000000000	0.00000000000000000000	10247.00000000000000000000	10226.00000000000000000000	0.00000000000000000000	0.00000000000000000000	0.00000000000000000000	1078.00000000000000000000	905.00000000000000000000	4.00000000000000000000	4.00000000000000000000	4.00000000000000000000	4.00000000000000000000	4.00000000000000000000	0.00000000000000000000	4.00000000000000000000	4.00000000000000000000	0.00000000000000000000	4.00000000000000000000	4.00000000000000000000	4.00000000000000000000	4.00000000000000000000	4.00000000000000000000	4.00000000000000000000	4.00000000000000000000
45.00000000000000000000	0.00000000000000000000	4177.43603515625000000000	4162.05126953125000000000	4146.66650390625000000000	4173.33300781250000000000	4178.97412109375000000000	4171.28173828125000000000	4171.28173828125000000000	4178.97412109375000000000	4175.38427734375000000000	4198.46142578125000000000	4177.94873046875000000000	4174.87158203125000000000	4175.38427734375000000000	4173.84619140625000000000	0.00000000000000000000	10247.00000000000000000000	10226.00000000000000000000	0.00000000000000000000	0.00000000000000000000	0.00000000000000000000	1078.00000000000000000000	913.00000000000000000000	4.00000000000000000000	4.00000000000000000000	4.00000000000000000000	4.00000000000000000000	4.00000000000000000000	0.00000000000000000000	4.00000000000000000000	4.00000000000000000000	0.00000000000000000000	4.00000000000000000000	4.00000000000000000000	4.00000000000000000000	4.00000000000000000000	4.00000000000000000000	4.00000000000000000000	4.00000000000000000000
46.00000000000000000000	0.00000000000000000000	4172.82031250000000000000	4167.69238281250000000000	4137.43603515625000000000	4176.92285156250000000000	4182.56396484375000000000	4161.02539062500000000000	4164.61523437500000000000	4185.64111328125000000000	4174.35888671875000000000	4210.25634765625000000000	4183.07666015625000000000	4174.35888671875000000000	4185.12792968750000000000	4171.79492187500000000000	0.00000000000000000000	10247.00000000000000000000	10226.00000000000000000000	0.00000000000000000000	0.00000000000000000000	0.00000000000000000000	1078.00000000000000000000	921.00000000000000000000	4.00000000000000000000	4.00000000000000000000	4.00000000000000000000	4.00000000000000000000	4.00000000000000000000	0.00000000000000000000	4.00000000000000000000	4.00000000000000000000	0.00000000000000000000	4.00000000000000000000	4.00000000000000000000	4.00000000000000000000	4.00000000000000000000	4.00000000000000000000	4.00000000000000000000	4.00000000000000000000
47.00000000000000000000	0.00000000000000000000	4171.28173828125000000000	4169.74365234375000000000	4137.43603515625000000000	4174.35888671875000000000	4178.46142578125000000000	4167.69238281250000000000	4168.71777343750000000000	4181.02539062500000000000	4170.25634765625000000000	4205.64111328125000000000	4176.41015625000000000000	4174.87158203125000000000	4178.97412109375000000000	4170.25634765625000000000	0.00000000000000000000	10247.00000000000000000000	10225.00000000000000000000	0.00000000000000000000	0.00000000000000000000	0.00000000000000000000	1078.00000000000000000000	928.00000000000000000000	4.00000000000000000000	4.00000000000000000000	4.00000000000000000000	4.00000000000000000000	4.00000000000000000000	0.00000000000000000000	4.00000000000000000000	4.00000000000000000000	0.00000000000000000000	4.00000000000000000000	4.00000000000000000000	4.00000000000000000000	4.00000000000000000000	4.00000000000000000000	4.00000000000000000000	4.00000000000000000000
48.00000000000000000000	0.00000000000000000000	4172.30761718750000000000	4167.69238281250000000000	4137.94873046875000000000	4170.76904296875000000000	4176.41015625000000000000	4171.79492187500000000000	4172.30761718750000000000	4173.33300781250000000000	4169.74365234375000000000	4200.51269531250000000000	4172.30761718750000000000	4171.79492187500000000000	4173.33300781250000000000	4170.76904296875000000000	0.00000000000000000000	10247.00000000000000000000	10225.00000000000000000000	0.00000000000000000000	0.00000000000000000000	0.00000000000000000000	1078.00000000000000000000	936.00000000000000000000	4.00000000000000000000	4.00000000000000000000	4.00000000000000000000	4.00000000000000000000	4.00000000000000000000	0.00000000000000000000	4.00000000000000000000	4.00000000000000000000	0.00000000000000000000	4.00000000000000000000	4.00000000000000000000	4.00000000000000000000	4.00000000000000000000	4.00000000000000000000	4.00000000000000000000	4.00000000000000000000
49.00000000000000000000	0.00000000000000000000	4173.84619140625000000000	4172.30761718750000000000	4136.92285156250000000000	4176.41015625000000000000	4185.12792968750000000000	4164.61523437500000000000	4166.66650390625000000000	4179.48730468750000000000	4174.35888671875000000000	4210.25634765625000000000	4182.05126953125000000000	4172.30761718750000000000	4183.07666015625000000000	4172.30761718750000000000	0.00000000000000000000	10246.00000000000000000000	10226.00000000000000000000	0.00000000000000000000	0.00000000000000000000	0.00000000000000000000	1078.00000000000000000000	943.00000000000000000000	4.00000000000000000000	4.00000000000000000000	4.00000000000000000000	4.00000000000000000000	4.00000000000000000000	0.00000000000000000000	4.00000000000000000000	4.00000000000000000000	0.00000000000000000000	4.00000000000000000000	4.00000000000000000000	4.00000000000000000000	4.00000000000000000000	4.00000000000000000000	4.00000000000000000000	4.00000000000000000000
50.00000000000000000000	0.00000000000000000000	4186.66650390625000000000	4173.33300781250000000000	4150.76904296875000000000	4176.92285156250000000000	4180.51269531250000000000	4170.76904296875000000000	4170.25634765625000000000	4181.02539062500000000000	4173.33300781250000000000	4206.15380859375000000000	4183.07666015625000000000	4178.97412109375000000000	4181.02539062500000000000	4177.94873046875000000000	0.00000000000000000000	10246.00000000000000000000	10226.00000000000000000000	0.00000000000000000000	0.00000000000000000000	0.00000000000000000000	1078.00000000000000000000	951.00000000000000000000	4.00000000000000000000	4.00000000000000000000	4.00000000000000000000	4.00000000000000000000	4.00000000000000000000	0.00000000000000000000	4.00000000000000000000	4.00000000000000000000	0.00000000000000000000	4.00000000000000000000	4.00000000000000000000	4.00000000000000000000	4.00000000000000000000	4.00000000000000000000	4.00000000000000000000	4.00000000000000000000
51.00000000000000000000	0.00000000000000000000	4177.43603515625000000000	4172.30761718750000000000	4142.56396484375000000000	4174.87158203125000000000	4177.43603515625000000000	4163.58984375000000000000	4162.05126953125000000000	4181.53857421875000000000	4168.20507812500000000000	4203.07666015625000000000	4181.02539062500000000000	4173.33300781250000000000	4179.48730468750000000000	4173.84619140625000000000	0.00000000000000000000	10247.00000000000000000000	10226.00000000000000000000	0.00000000000000000000	0.00000000000000000000	0.00000000000000000000	1078.00000000000000000000	958.00000000000000000000	4.00000000000000000000	4.00000000000000000000	4.00000000000000000000	4.00000000000000000000	4.00000000000000000000	0.00000000000000000000	4.00000000000000000000	4.00000000000000000000	0.00000000000000000000	4.00000000000000000000	4.00000000000000000000	4.00000000000000000000	4.00000000000000000000	4.00000000000000000000	4.00000000000000000000	4.00000000000000000000
52.00000000000000000000	0.00000000000000000000	4170.76904296875000000000	4162.05126953125000000000	4137.43603515625000000000	4165.64111328125000000000	4170.76904296875000000000	4164.61523437500000000000	4164.61523437500000000000	4176.41015625000000000000	4170.25634765625000000000	4197.94873046875000000000	4171.28173828125000000000	4170.76904296875000000000	4172.30761718750000000000	4168.20507812500000000000	0.00000000000000000000	10247.00000000000000000000	10226.00000000000000000000	0.00000000000000000000	0.00000000000000000000	0.00000000000000000000	1078.00000000000000000000	965.00000000000000000000	4.00000000000000000000	4.00000000000000000000	4.00000000000000000000	4.00000000000000000000	4.00000000000000000000	0.00000000000000000000	4.00000000000000000000	4.00000000000000000000	0.00000000000000000000	4.00000000000000000000	4.00000000000000000000	4.00000000000000000000	4.00000000000000000000	4.00000000000000000000	4.00000000000000000000	4.00000000000000000000
53.00000000000000000000	0.00000000000000000000	4174.35888671875000000000	4162.05126953125000000000	4139.48730468750000000000	4163.58984375000000000000	4167.69238281250000000000	4167.69238281250000000000	4168.20507812500000000000	4175.38427734375000000000	4172.82031250000000000000	4196.92285156250000000000	4168.71777343750000000000	4174.35888671875000000000	4167.17919921875000000000	4167.17919921875000000000	0.00000000000000000000	10246.00000000000000000000	10227.00000000000000000000	0.00000000000000000000	0.00000000000000000000	0.00000000000000000000	1078.00000000000000000000	974.00000000000000000000	4.00000000000000000000	4.00000000000000000000	4.00000000000000000000	4.00000000000000000000	4.00000000000000000000	0.00000000000000000000	4.00000000000000000000	4.00000000000000000000	0.00000000000000000000	4.00000000000000000000	4.00000000000000000000	4.00000000000000000000	4.00000000000000000000	4.00000000000000000000	4.00000000000000000000	4.00000000000000000000
54.00000000000000000000	0.00000000000000000000	4171.28173828125000000000	4172.30761718750000000000	4135.38427734375000000000	4170.76904296875000000000	4171.79492187500000000000	4165.12792968750000000000	4163.07666015625000000000	4181.02539062500000000000	4172.30761718750000000000	4206.66650390625000000000	4179.48730468750000000000	4173.33300781250000000000	4175.89746093750000000000	4166.66650390625000000000	0.00000000000000000000	10246.00000000000000000000	10227.00000000000000000000	0.00000000000000000000	0.00000000000000000000	0.00000000000000000000	1078.00000000000000000000	982.00000000000000000000	4.00000000000000000000	4.00000000000000000000	4.00000000000000000000	4.00000000000000000000	4.00000000000000000000	0.00000000000000000000	4.00000000000000000000	4.00000000000000000000	0.00000000000000000000	4.00000000000000000000	4.00000000000000000000	4.00000000000000000000	4.00000000000000000000	4.00000000000000000000	4.00000000000000000000	4.00000000000000000000
55.00000000000000000000	0.00000000000000000000	4180.00000000000000000000	4167.69238281250000000000	4145.64111328125000000000	4169.74365234375000000000	4164.10253906250000000000	4174.87158203125000000000	4169.23046875000000000000	4175.38427734375000000000	4171.28173828125000000000	4201.53857421875000000000	4176.92285156250000000000	4173.84619140625000000000	4177.43603515625000000000	4167.69238281250000000000	0.00000000000000000000	10247.00000000000000000000	10228.00000000000000000000	0.00000000000000000000	0.00000000000000000000	0.00000000000000000000	1078.00000000000000000000	990.00000000000000000000	4.00000000000000000000	4.00000000000000000000	4.00000000000000000000	4.00000000000000000000	4.00000000000000000000	0.00000000000000000000	4.00000000000000000000	4.00000000000000000000	0.00000000000000000000	4.00000000000000000000	4.00000000000000000000	4.00000000000000000000	4.00000000000000000000	4.00000000000000000000	4.00000000000000000000	4.00000000000000000000
56.00000000000000000000	0.00000000000000000000	4177.43603515625000000000	4166.15380859375000000000	4143.58984375000000000000	4172.30761718750000000000	4170.25634765625000000000	4166.66650390625000000000	4162.05126953125000000000	4178.46142578125000000000	4170.25634765625000000000	4198.97412109375000000000	4175.38427734375000000000	4171.79492187500000000000	4178.46142578125000000000	4164.10253906250000000000	0.00000000000000000000	10247.00000000000000000000	10228.00000000000000000000	0.00000000000000000000	0.00000000000000000000	0.00000000000000000000	1078.00000000000000000000	999.00000000000000000000	4.00000000000000000000	4.00000000000000000000	4.00000000000000000000	4.00000000000000000000	4.00000000000000000000	0.00000000000000000000	4.00000000000000000000	4.00000000000000000000	0.00000000000000000000	4.00000000000000000000	4.00000000000000000000	4.00000000000000000000	4.00000000000000000000	4.00000000000000000000	4.00000000000000000000	4.00000000000000000000
57.00000000000000000000	0.00000000000000000000	4176.41015625000000000000	4165.64111328125000000000	4143.58984375000000000000	4166.66650390625000000000	4176.41015625000000000000	4166.15380859375000000000	4165.12792968750000000000	4176.41015625000000000000	4171.28173828125000000000	4192.30761718750000000000	4170.25634765625000000000	4172.82031250000000000000	4169.74365234375000000000	4164.61523437500000000000	0.00000000000000000000	10247.00000000000000000000	10229.00000000000000000000	0.00000000000000000000	0.00000000000000000000	0.00000000000000000000	1079.00000000000000000000	7.00000000000000000000	4.00000000000000000000	4.00000000000000000000	4.00000000000000000000	4.00000000000000000000	4.00000000000000000000	0.00000000000000000000	4.00000000000000000000	4.00000000000000000000	0.00000000000000000000	4.00000000000000000000	4.00000000000000000000	4.00000000000000000000	4.00000000000000000000	4.00000000000000000000	4.00000000000000000000	4.00000000000000000000
58.00000000000000000000	0.00000000000000000000	4178.97412109375000000000	4162.56396484375000000000	4147.69238281250000000000	4158.97412109375000000000	4171.28173828125000000000	4169.23046875000000000000	4171.28173828125000000000	4167.69238281250000000000	4172.30761718750000000000	4180.00000000000000000000	4161.53857421875000000000	4168.71777343750000000000	4158.97412109375000000000	4165.12792968750000000000	0.00000000000000000000	10247.00000000000000000000	10229.00000000000000000000	0.00000000000000000000	0.00000000000000000000	0.00000000000000000000	1079.00000000000000000000	15.00000000000000000000	4.00000000000000000000	4.00000000000000000000	4.00000000000000000000	4.00000000000000000000	4.00000000000000000000	0.00000000000000000000	4.00000000000000000000	4.00000000000000000000	0.00000000000000000000	4.00000000000000000000	4.00000000000000000000	4.00000000000000000000	4.00000000000000000000	4.00000000000000000000	4.00000000000000000000	4.00000000000000000000
59.00000000000000000000	0.00000000000000000000	4168.71777343750000000000	4161.02539062500000000000	4136.92285156250000000000	4161.53857421875000000000	4172.30761718750000000000	4161.02539062500000000000	4163.58984375000000000000	4174.35888671875000000000	4170.76904296875000000000	4184.61523437500000000000	4162.56396484375000000000	4162.56396484375000000000	4159.48730468750000000000	4163.07666015625000000000	0.00000000000000000000	10248.00000000000000000000	10229.00000000000000000000	0.00000000000000000000	0.00000000000000000000	0.00000000000000000000	1079.00000000000000000000	23.00000000000000000000	4.00000000000000000000	4.00000000000000000000	4.00000000000000000000	4.00000000000000000000	4.00000000000000000000	0.00000000000000000000	4.00000000000000000000	4.00000000000000000000	0.00000000000000000000	4.00000000000000000000	4.00000000000000000000	4.00000000000000000000	4.00000000000000000000	4.00000000000000000000	4.00000000000000000000	4.00000000000000000000
60.00000000000000000000	0.00000000000000000000	4172.30761718750000000000	4152.82031250000000000000	4141.02539062500000000000	4157.94873046875000000000	4167.69238281250000000000	4168.71777343750000000000	4173.33300781250000000000	4175.38427734375000000000	4172.82031250000000000000	4185.64111328125000000000	4157.94873046875000000000	4169.74365234375000000000	4153.33300781250000000000	4165.12792968750000000000	0.00000000000000000000	10248.00000000000000000000	10229.00000000000000000000	0.00000000000000000000	0.00000000000000000000	0.00000000000000000000	1079.00000000000000000000	32.00000000000000000000	4.00000000000000000000	4.00000000000000000000	4.00000000000000000000	4.00000000000000000000	4.00000000000000000000	0.00000000000000000000	4.00000000000000000000	4.00000000000000000000	0.00000000000000000000	4.00000000000000000000	4.00000000000000000000	4.00000000000000000000	4.00000000000000000000	4.00000000000000000000	4.00000000000000000000	4.00000000000000000000
61.00000000000000000000	0.00000000000000000000	4170.25634765625000000000	4155.38427734375000000000	4138.97412109375000000000	4161.02539062500000000000	4168.71777343750000000000	4165.64111328125000000000	4170.76904296875000000000	4175.89746093750000000000	4176.41015625000000000000	4190.76904296875000000000	4160.51269531250000000000	4170.76904296875000000000	4159.48730468750000000000	4162.56396484375000000000	0.00000000000000000000	10247.00000000000000000000	10228.00000000000000000000	0.00000000000000000000	0.00000000000000000000	0.00000000000000000000	1079.00000000000000000000	40.00000000000000000000	4.00000000000000000000	4.00000000000000000000	4.00000000000000000000	4.00000000000000000000	4.00000000000000000000	0.00000000000000000000	4.00000000000000000000	4.00000000000000000000	0.00000000000000000000	4.00000000000000000000	4.00000000000000000000	4.00000000000000000000	4.00000000000000000000	4.00000000000000000000	4.00000000000000000000	4.00000000000000000000
62.00000000000000000000	0.00000000000000000000	4169.74365234375000000000	4160.00000000000000000000	4138.97412109375000000000	4166.66650390625000000000	4170.76904296875000000000	4165.64111328125000000000	4166.15380859375000000000	4176.92285156250000000000	4174.87158203125000000000	4193.33300781250000000000	4165.64111328125000000000	4169.23046875000000000000	4167.17919921875000000000	4160.51269531250000000000	0.00000000000000000000	10247.00000000000000000000	10228.00000000000000000000	0.00000000000000000000	0.00000000000000000000	0.00000000000000000000	1079.00000000000000000000	47.00000000000000000000	4.00000000000000000000	4.00000000000000000000	4.00000000000000000000	4.00000000000000000000	4.00000000000000000000	0.00000000000000000000	4.00000000000000000000	4.00000000000000000000	0.00000000000000000000	4.00000000000000000000	4.00000000000000000000	4.00000000000000000000	4.00000000000000000000	4.00000000000000000000	4.00000000000000000000	4.00000000000000000000
63.00000000000000000000	0.00000000000000000000	4175.89746093750000000000	4158.97412109375000000000	4146.15380859375000000000	4166.66650390625000000000	4170.25634765625000000000	4172.30761718750000000000	4172.30761718750000000000	4173.84619140625000000000	4171.79492187500000000000	4185.64111328125000000000	4163.07666015625000000000	4170.76904296875000000000	4164.61523437500000000000	4162.56396484375000000000	0.00000000000000000000	10248.00000000000000000000	10228.00000000000000000000	0.00000000000000000000	0.00000000000000000000	0.00000000000000000000	1079.00000000000000000000	55.00000000000000000000	4.00000000000000000000	4.00000000000000000000	4.00000000000000000000	4.00000000000000000000	4.00000000000000000000	0.00000000000000000000	4.00000000000000000000	4.00000000000000000000	0.00000000000000000000	4.00000000000000000000	4.00000000000000000000	4.00000000000000000000	4.00000000000000000000	4.00000000000000000000	4.00000000000000000000	4.00000000000000000000
64.00000000000000000000	0.00000000000000000000	4171.79492187500000000000	4164.61523437500000000000	4141.02539062500000000000	4172.30761718750000000000	4176.41015625000000000000	4165.12792968750000000000	4165.64111328125000000000	4177.43603515625000000000	4170.25634765625000000000	4187.69238281250000000000	4167.69238281250000000000	4167.17919921875000000000	4170.76904296875000000000	4162.05126953125000000000	1876.00000000000000000000	10248.00000000000000000000	10228.00000000000000000000	0.00000000000000000000	0.00000000000000000000	0.00000000000000000000	1079.00000000000000000000	62.00000000000000000000	4.00000000000000000000	4.00000000000000000000	4.00000000000000000000	4.00000000000000000000	4.00000000000000000000	0.00000000000000000000	4.00000000000000000000	4.00000000000000000000	0.00000000000000000000	4.00000000000000000000	4.00000000000000000000	4.00000000000000000000	4.00000000000000000000	4.00000000000000000000	4.00000000000000000000	4.00000000000000000000
65.00000000000000000000	0.00000000000000000000	4176.41015625000000000000	4162.05126953125000000000	4150.25634765625000000000	4169.74365234375000000000	4171.28173828125000000000	4169.74365234375000000000	4168.20507812500000000000	4175.38427734375000000000	4172.82031250000000000000	4187.69238281250000000000	4164.61523437500000000000	4168.71777343750000000000	4168.71777343750000000000	4164.10253906250000000000	3263.00000000000000000000	10248.00000000000000000000	10228.00000000000000000000	0.00000000000000000000	0.00000000000000000000	0.00000000000000000000	1079.00000000000000000000	69.00000000000000000000	4.00000000000000000000	4.00000000000000000000	4.00000000000000000000	4.00000000000000000000	4.00000000000000000000	0.00000000000000000000	4.00000000000000000000	4.00000000000000000000	0.00000000000000000000	4.00000000000000000000	4.00000000000000000000	4.00000000000000000000	4.00000000000000000000	4.00000000000000000000	4.00000000000000000000	4.00000000000000000000
66.00000000000000000000	0.00000000000000000000	4173.84619140625000000000	4158.46142578125000000000	4147.17919921875000000000	4166.66650390625000000000	4172.30761718750000000000	4163.07666015625000000000	4166.66650390625000000000	4178.46142578125000000000	4173.84619140625000000000	4189.23046875000000000000	4165.12792968750000000000	4170.25634765625000000000	4170.25634765625000000000	4162.56396484375000000000	1856.00000000000000000000	10248.00000000000000000000	10228.00000000000000000000	0.00000000000000000000	0.00000000000000000000	0.00000000000000000000	1079.00000000000000000000	77.00000000000000000000	4.00000000000000000000	4.00000000000000000000	4.00000000000000000000	4.00000000000000000000	4.00000000000000000000	0.00000000000000000000	4.00000000000000000000	4.00000000000000000000	0.00000000000000000000	4.00000000000000000000	4.00000000000000000000	4.00000000000000000000	4.00000000000000000000	4.00000000000000000000	4.00000000000000000000	4.00000000000000000000
67.00000000000000000000	0.00000000000000000000	4173.33300781250000000000	4154.87158203125000000000	4141.02539062500000000000	4163.07666015625000000000	4173.84619140625000000000	4164.10253906250000000000	4169.74365234375000000000	4180.51269531250000000000	4172.30761718750000000000	4188.20507812500000000000	4168.71777343750000000000	4170.76904296875000000000	4174.87158203125000000000	4163.58984375000000000000	3284.00000000000000000000	10248.00000000000000000000	10228.00000000000000000000	0.00000000000000000000	0.00000000000000000000	0.00000000000000000000	1079.00000000000000000000	84.00000000000000000000	4.00000000000000000000	4.00000000000000000000	4.00000000000000000000	4.00000000000000000000	4.00000000000000000000	0.00000000000000000000	4.00000000000000000000	4.00000000000000000000	0.00000000000000000000	4.00000000000000000000	4.00000000000000000000	4.00000000000000000000	4.00000000000000000000	4.00000000000000000000	4.00000000000000000000	4.00000000000000000000
68.00000000000000000000	0.00000000000000000000	4177.94873046875000000000	4150.25634765625000000000	4145.12792968750000000000	4156.41015625000000000000	4165.12792968750000000000	4173.33300781250000000000	4175.89746093750000000000	4175.38427734375000000000	4174.35888671875000000000	4183.07666015625000000000	4162.56396484375000000000	4168.71777343750000000000	4167.17919921875000000000	4162.05126953125000000000	3503.00000000000000000000	10248.00000000000000000000	10228.00000000000000000000	0.00000000000000000000	0.00000000000000000000	0.00000000000000000000	1079.00000000000000000000	91.00000000000000000000	4.00000000000000000000	4.00000000000000000000	4.00000000000000000000	4.00000000000000000000	4.00000000000000000000	0.00000000000000000000	4.00000000000000000000	4.00000000000000000000	0.00000000000000000000	4.00000000000000000000	4.00000000000000000000	4.00000000000000000000	4.00000000000000000000	4.00000000000000000000	4.00000000000000000000	4.00000000000000000000
69.00000000000000000000	0.00000000000000000000	4165.64111328125000000000	4150.76904296875000000000	4135.89746093750000000000	4158.46142578125000000000	4167.17919921875000000000	4163.58984375000000000000	4164.10253906250000000000	4177.94873046875000000000	4175.89746093750000000000	4191.28173828125000000000	4162.56396484375000000000	4162.56396484375000000000	4167.17919921875000000000	4152.82031250000000000000	0.00000000000000000000	10249.00000000000000000000	10228.00000000000000000000	0.00000000000000000000	0.00000000000000000000	0.00000000000000000000	1079.00000000000000000000	99.00000000000000000000	4.00000000000000000000	4.00000000000000000000	4.00000000000000000000	4.00000000000000000000	4.00000000000000000000	0.00000000000000000000	4.00000000000000000000	4.00000000000000000000	0.00000000000000000000	4.00000000000000000000	4.00000000000000000000	4.00000000000000000000	4.00000000000000000000	4.00000000000000000000	4.00000000000000000000	4.00000000000000000000
70.00000000000000000000	0.00000000000000000000	4168.71777343750000000000	4146.66650390625000000000	4140.51269531250000000000	4155.89746093750000000000	4166.15380859375000000000	4170.25634765625000000000	4168.71777343750000000000	4175.38427734375000000000	4174.35888671875000000000	4189.74365234375000000000	4162.05126953125000000000	4164.10253906250000000000	4165.64111328125000000000	4155.89746093750000000000	482.00000000000000000000	10249.00000000000000000000	10228.00000000000000000000	0.00000000000000000000	0.00000000000000000000	0.00000000000000000000	1079.00000000000000000000	106.00000000000000000000	4.00000000000000000000	4.00000000000000000000	4.00000000000000000000	4.00000000000000000000	4.00000000000000000000	0.00000000000000000000	4.00000000000000000000	4.00000000000000000000	0.00000000000000000000	4.00000000000000000000	4.00000000000000000000	4.00000000000000000000	4.00000000000000000000	4.00000000000000000000	4.00000000000000000000	4.00000000000000000000
71.00000000000000000000	0.00000000000000000000	4172.82031250000000000000	4154.35888671875000000000	4143.07666015625000000000	4160.00000000000000000000	4172.30761718750000000000	4170.76904296875000000000	4168.71777343750000000000	4176.92285156250000000000	4171.79492187500000000000	4187.69238281250000000000	4167.17919921875000000000	4164.10253906250000000000	4167.69238281250000000000	4158.97412109375000000000	3255.00000000000000000000	10250.00000000000000000000	10229.00000000000000000000	0.00000000000000000000	0.00000000000000000000	0.00000000000000000000	1079.00000000000000000000	115.00000000000000000000	4.00000000000000000000	4.00000000000000000000	4.00000000000000000000	4.00000000000000000000	4.00000000000000000000	0.00000000000000000000	4.00000000000000000000	4.00000000000000000000	0.00000000000000000000	4.00000000000000000000	4.00000000000000000000	4.00000000000000000000	4.00000000000000000000	4.00000000000000000000	4.00000000000000000000	4.00000000000000000000
72.00000000000000000000	0.00000000000000000000	4169.74365234375000000000	4160.51269531250000000000	4143.07666015625000000000	4164.10253906250000000000	4177.43603515625000000000	4164.61523437500000000000	4166.66650390625000000000	4178.46142578125000000000	4172.30761718750000000000	4190.25634765625000000000	4167.69238281250000000000	4164.10253906250000000000	4170.25634765625000000000	4155.89746093750000000000	0.00000000000000000000	10250.00000000000000000000	10229.00000000000000000000	0.00000000000000000000	0.00000000000000000000	0.00000000000000000000	1079.00000000000000000000	123.00000000000000000000	4.00000000000000000000	4.00000000000000000000	4.00000000000000000000	4.00000000000000000000	4.00000000000000000000	0.00000000000000000000	4.00000000000000000000	4.00000000000000000000	0.00000000000000000000	4.00000000000000000000	4.00000000000000000000	4.00000000000000000000	4.00000000000000000000	4.00000000000000000000	4.00000000000000000000	4.00000000000000000000
73.00000000000000000000	0.00000000000000000000	4172.30761718750000000000	4150.76904296875000000000	4150.25634765625000000000	4157.94873046875000000000	4168.71777343750000000000	4169.74365234375000000000	4173.33300781250000000000	4166.66650390625000000000	4173.33300781250000000000	4180.51269531250000000000	4158.46142578125000000000	4168.71777343750000000000	4161.53857421875000000000	4156.41015625000000000000	3533.00000000000000000000	10249.00000000000000000000	10228.00000000000000000000	0.00000000000000000000	0.00000000000000000000	0.00000000000000000000	1079.00000000000000000000	131.00000000000000000000	4.00000000000000000000	4.00000000000000000000	4.00000000000000000000	4.00000000000000000000	4.00000000000000000000	0.00000000000000000000	4.00000000000000000000	4.00000000000000000000	0.00000000000000000000	4.00000000000000000000	4.00000000000000000000	4.00000000000000000000	4.00000000000000000000	4.00000000000000000000	4.00000000000000000000	4.00000000000000000000
74.00000000000000000000	0.00000000000000000000	4166.15380859375000000000	4152.30761718750000000000	4141.02539062500000000000	4160.00000000000000000000	4173.33300781250000000000	4162.56396484375000000000	4162.56396484375000000000	4165.12792968750000000000	4171.79492187500000000000	4178.97412109375000000000	4163.07666015625000000000	4167.17919921875000000000	4160.51269531250000000000	4155.38427734375000000000	3389.00000000000000000000	10249.00000000000000000000	10228.00000000000000000000	0.00000000000000000000	0.00000000000000000000	0.00000000000000000000	1079.00000000000000000000	140.00000000000000000000	4.00000000000000000000	4.00000000000000000000	4.00000000000000000000	4.00000000000000000000	4.00000000000000000000	0.00000000000000000000	4.00000000000000000000	4.00000000000000000000	0.00000000000000000000	4.00000000000000000000	4.00000000000000000000	4.00000000000000000000	4.00000000000000000000	4.00000000000000000000	4.00000000000000000000	4.00000000000000000000
75.00000000000000000000	0.00000000000000000000	4170.76904296875000000000	4154.35888671875000000000	4143.07666015625000000000	4158.46142578125000000000	4172.82031250000000000000	4168.71777343750000000000	4166.15380859375000000000	4164.10253906250000000000	4171.79492187500000000000	4172.82031250000000000000	4158.46142578125000000000	4165.64111328125000000000	4155.89746093750000000000	4156.41015625000000000000	1047.00000000000000000000	10250.00000000000000000000	10228.00000000000000000000	0.00000000000000000000	0.00000000000000000000	0.00000000000000000000	1079.00000000000000000000	148.00000000000000000000	4.00000000000000000000	4.00000000000000000000	4.00000000000000000000	4.00000000000000000000	4.00000000000000000000	0.00000000000000000000	4.00000000000000000000	4.00000000000000000000	0.00000000000000000000	4.00000000000000000000	4.00000000000000000000	4.00000000000000000000	4.00000000000000000000	4.00000000000000000000	4.00000000000000000000	4.00000000000000000000
76.00000000000000000000	0.00000000000000000000	4169.74365234375000000000	4153.84619140625000000000	4144.61523437500000000000	4155.38427734375000000000	4169.74365234375000000000	4168.71777343750000000000	4170.76904296875000000000	4166.15380859375000000000	4172.82031250000000000000	4170.25634765625000000000	4154.87158203125000000000	4162.05126953125000000000	4155.38427734375000000000	4154.87158203125000000000	3190.00000000000000000000	10250.00000000000000000000	10228.00000000000000000000	0.00000000000000000000	0.00000000000000000000	0.00000000000000000000	1079.00000000000000000000	156.00000000000000000000	4.00000000000000000000	4.00000000000000000000	4.00000000000000000000	4.00000000000000000000	4.00000000000000000000	0.00000000000000000000	4.00000000000000000000	4.00000000000000000000	0.00000000000000000000	4.00000000000000000000	4.00000000000000000000	4.00000000000000000000	4.00000000000000000000	4.00000000000000000000	4.00000000000000000000	4.00000000000000000000
[truncated: 236 more rows]
