# Supplementary material for: Discriminating three motor imagery states of the same joint for brain-computer interface
Source: PeerJ. 2021 Aug 24;9:e12027. doi: 10.7717/peerj.12027 (PMC8395581; doi:10.7717/peerj.12027)
Supplement: Supplemental Information 1 [file peerj-09-12027-s001.zip › dataset/D/02-02-23.01.18.16.42.06.csv]

title:02	recorded:23.01.18 16.42.06	sampling:128	subject:02	labels:COUNTER INTERPOLATED AF3 F7 F3 FC5 T7 P7 O1 O2 P8 T8 FC6 F4 F8 AF4 RAW_CQ GYROX GYROY MARKER MARKER_HARDWARE SYNC TIME_STAMP_s TIME_STAMP_ms CQ_AF3 CQ_F7 CQ_F3 CQ_FC5 CQ_T7 CQ_P7 CQ_O1 CQ_O2 CQ_P8 CQ_T8 CQ_FC6 CQ_F4 CQ_F8 CQ_AF4 CQ_CMS CQ_DRL	chan:40	units:emotiv
91.00000000000000000000	0.00000000000000000000	4146.15380859375000000000	4105.12792968750000000000	4123.07666015625000000000	4117.43603515625000000000	4086.15380859375000000000	4164.10253906250000000000	4162.05126953125000000000	4075.38452148437500000000	4164.61523437500000000000	4058.97436523437500000000	4077.43579101562500000000	4134.87158203125000000000	4068.20507812500000000000	4123.58984375000000000000	2290.00000000000000000000	10247.00000000000000000000	10232.00000000000000000000	0.00000000000000000000	0.00000000000000000000	0.00000000000000000000	226.00000000000000000000	938.00000000000000000000	0.00000000000000000000	0.00000000000000000000	0.00000000000000000000	0.00000000000000000000	0.00000000000000000000	0.00000000000000000000	0.00000000000000000000	0.00000000000000000000	0.00000000000000000000	0.00000000000000000000	0.00000000000000000000	0.00000000000000000000	0.00000000000000000000	0.00000000000000000000	0.00000000000000000000	0.00000000000000000000
92.00000000000000000000	0.00000000000000000000	4141.02539062500000000000	4116.92285156250000000000	4118.46142578125000000000	4134.35888671875000000000	4104.61523437500000000000	4157.43603515625000000000	4156.92285156250000000000	4088.20507812500000000000	4163.58984375000000000000	4068.20507812500000000000	4093.84594726562500000000	4134.35888671875000000000	4079.48706054687500000000	4130.25634765625000000000	3232.00000000000000000000	10247.00000000000000000000	10232.00000000000000000000	0.00000000000000000000	0.00000000000000000000	0.00000000000000000000	226.00000000000000000000	945.00000000000000000000	0.00000000000000000000	0.00000000000000000000	0.00000000000000000000	0.00000000000000000000	0.00000000000000000000	0.00000000000000000000	0.00000000000000000000	0.00000000000000000000	0.00000000000000000000	0.00000000000000000000	0.00000000000000000000	0.00000000000000000000	0.00000000000000000000	0.00000000000000000000	0.00000000000000000000	0.00000000000000000000
93.00000000000000000000	0.00000000000000000000	4145.12792968750000000000	4111.28173828125000000000	4122.05126953125000000000	4127.17919921875000000000	4098.46142578125000000000	4166.15380859375000000000	4161.02539062500000000000	4081.53833007812500000000	4164.10253906250000000000	4073.84594726562500000000	4087.69213867187500000000	4135.38427734375000000000	4075.89721679687500000000	4127.69238281250000000000	1661.00000000000000000000	10247.00000000000000000000	10231.00000000000000000000	0.00000000000000000000	0.00000000000000000000	0.00000000000000000000	226.00000000000000000000	954.00000000000000000000	0.00000000000000000000	0.00000000000000000000	0.00000000000000000000	0.00000000000000000000	0.00000000000000000000	0.00000000000000000000	0.00000000000000000000	0.00000000000000000000	0.00000000000000000000	0.00000000000000000000	0.00000000000000000000	0.00000000000000000000	0.00000000000000000000	0.00000000000000000000	0.00000000000000000000	0.00000000000000000000
94.00000000000000000000	0.00000000000000000000	4146.66650390625000000000	4111.28173828125000000000	4126.15380859375000000000	4126.66650390625000000000	4085.64086914062500000000	4165.64111328125000000000	4161.53857421875000000000	4079.48706054687500000000	4164.61523437500000000000	4077.43579101562500000000	4085.12817382812500000000	4134.87158203125000000000	4078.97436523437500000000	4133.33300781250000000000	3405.00000000000000000000	10247.00000000000000000000	10231.00000000000000000000	0.00000000000000000000	0.00000000000000000000	0.00000000000000000000	226.00000000000000000000	961.00000000000000000000	0.00000000000000000000	0.00000000000000000000	0.00000000000000000000	0.00000000000000000000	0.00000000000000000000	0.00000000000000000000	0.00000000000000000000	0.00000000000000000000	0.00000000000000000000	0.00000000000000000000	0.00000000000000000000	0.00000000000000000000	0.00000000000000000000	0.00000000000000000000	0.00000000000000000000	0.00000000000000000000
95.00000000000000000000	0.00000000000000000000	4142.56396484375000000000	4124.10253906250000000000	4121.02539062500000000000	4143.07666015625000000000	4098.97412109375000000000	4155.38427734375000000000	4157.94873046875000000000	4100.51269531250000000000	4163.58984375000000000000	4095.38452148437500000000	4105.12792968750000000000	4137.94873046875000000000	4095.38452148437500000000	4140.00000000000000000000	2290.00000000000000000000	10248.00000000000000000000	10228.00000000000000000000	0.00000000000000000000	0.00000000000000000000	0.00000000000000000000	226.00000000000000000000	970.00000000000000000000	0.00000000000000000000	0.00000000000000000000	0.00000000000000000000	0.00000000000000000000	0.00000000000000000000	0.00000000000000000000	0.00000000000000000000	0.00000000000000000000	0.00000000000000000000	0.00000000000000000000	0.00000000000000000000	0.00000000000000000000	0.00000000000000000000	0.00000000000000000000	0.00000000000000000000	0.00000000000000000000
96.00000000000000000000	0.00000000000000000000	4148.71777343750000000000	4108.20507812500000000000	4124.61523437500000000000	4126.15380859375000000000	4086.66650390625000000000	4163.07666015625000000000	4160.51269531250000000000	4083.07690429687500000000	4166.15380859375000000000	4080.00000000000000000000	4086.66650390625000000000	4137.43603515625000000000	4070.76904296875000000000	4124.61523437500000000000	3232.00000000000000000000	10248.00000000000000000000	10228.00000000000000000000	0.00000000000000000000	0.00000000000000000000	0.00000000000000000000	226.00000000000000000000	977.00000000000000000000	0.00000000000000000000	0.00000000000000000000	0.00000000000000000000	0.00000000000000000000	0.00000000000000000000	0.00000000000000000000	0.00000000000000000000	0.00000000000000000000	0.00000000000000000000	0.00000000000000000000	0.00000000000000000000	0.00000000000000000000	0.00000000000000000000	0.00000000000000000000	0.00000000000000000000	0.00000000000000000000
97.00000000000000000000	0.00000000000000000000	4148.20507812500000000000	4121.53857421875000000000	4121.02539062500000000000	4134.35888671875000000000	4112.82031250000000000000	4155.89746093750000000000	4156.41015625000000000000	4095.38452148437500000000	4165.12792968750000000000	4093.33325195312500000000	4097.43603515625000000000	4137.43603515625000000000	4086.66650390625000000000	4134.35888671875000000000	1661.00000000000000000000	10247.00000000000000000000	10228.00000000000000000000	0.00000000000000000000	0.00000000000000000000	0.00000000000000000000	226.00000000000000000000	985.00000000000000000000	0.00000000000000000000	0.00000000000000000000	0.00000000000000000000	0.00000000000000000000	0.00000000000000000000	0.00000000000000000000	0.00000000000000000000	0.00000000000000000000	0.00000000000000000000	0.00000000000000000000	0.00000000000000000000	0.00000000000000000000	0.00000000000000000000	0.00000000000000000000	0.00000000000000000000	0.00000000000000000000
98.00000000000000000000	0.00000000000000000000	4146.66650390625000000000	4118.97412109375000000000	4122.56396484375000000000	4132.30761718750000000000	4111.28173828125000000000	4162.05126953125000000000	4161.02539062500000000000	4096.92285156250000000000	4163.07666015625000000000	4083.07690429687500000000	4096.41015625000000000000	4136.41015625000000000000	4090.25634765625000000000	4135.38427734375000000000	3405.00000000000000000000	10247.00000000000000000000	10228.00000000000000000000	0.00000000000000000000	0.00000000000000000000	0.00000000000000000000	226.00000000000000000000	993.00000000000000000000	0.00000000000000000000	0.00000000000000000000	0.00000000000000000000	0.00000000000000000000	0.00000000000000000000	0.00000000000000000000	0.00000000000000000000	0.00000000000000000000	0.00000000000000000000	0.00000000000000000000	0.00000000000000000000	0.00000000000000000000	0.00000000000000000000	0.00000000000000000000	0.00000000000000000000	0.00000000000000000000
99.00000000000000000000	0.00000000000000000000	4142.05126953125000000000	4109.23046875000000000000	4121.02539062500000000000	4122.56396484375000000000	4086.66650390625000000000	4167.17919921875000000000	4158.46142578125000000000	4082.05126953125000000000	4165.12792968750000000000	4060.51269531250000000000	4082.56396484375000000000	4132.82031250000000000000	4074.35888671875000000000	4124.61523437500000000000	2290.00000000000000000000	10247.00000000000000000000	10225.00000000000000000000	0.00000000000000000000	0.00000000000000000000	0.00000000000000000000	227.00000000000000000000	1.00000000000000000000	0.00000000000000000000	0.00000000000000000000	0.00000000000000000000	0.00000000000000000000	0.00000000000000000000	0.00000000000000000000	0.00000000000000000000	0.00000000000000000000	0.00000000000000000000	0.00000000000000000000	0.00000000000000000000	0.00000000000000000000	0.00000000000000000000	0.00000000000000000000	0.00000000000000000000	0.00000000000000000000
100.00000000000000000000	0.00000000000000000000	4138.97412109375000000000	4120.00000000000000000000	4117.43603515625000000000	4131.79492187500000000000	4095.89721679687500000000	4161.02539062500000000000	4151.79492187500000000000	4093.84594726562500000000	4164.10253906250000000000	4081.53833007812500000000	4095.89721679687500000000	4134.87158203125000000000	4086.15380859375000000000	4126.66650390625000000000	3232.00000000000000000000	10247.00000000000000000000	10225.00000000000000000000	0.00000000000000000000	0.00000000000000000000	0.00000000000000000000	227.00000000000000000000	9.00000000000000000000	0.00000000000000000000	0.00000000000000000000	0.00000000000000000000	0.00000000000000000000	0.00000000000000000000	0.00000000000000000000	0.00000000000000000000	0.00000000000000000000	0.00000000000000000000	0.00000000000000000000	0.00000000000000000000	0.00000000000000000000	0.00000000000000000000	0.00000000000000000000	0.00000000000000000000	0.00000000000000000000
101.00000000000000000000	0.00000000000000000000	4145.64111328125000000000	4104.10253906250000000000	4127.17919921875000000000	4116.92285156250000000000	4077.94873046875000000000	4165.12792968750000000000	4160.51269531250000000000	4076.92309570312500000000	4166.15380859375000000000	4069.74340820312500000000	4075.89721679687500000000	4131.28173828125000000000	4065.64086914062500000000	4110.76904296875000000000	1661.00000000000000000000	10247.00000000000000000000	10226.00000000000000000000	0.00000000000000000000	0.00000000000000000000	0.00000000000000000000	227.00000000000000000000	17.00000000000000000000	0.00000000000000000000	0.00000000000000000000	0.00000000000000000000	0.00000000000000000000	0.00000000000000000000	0.00000000000000000000	0.00000000000000000000	0.00000000000000000000	0.00000000000000000000	0.00000000000000000000	0.00000000000000000000	0.00000000000000000000	0.00000000000000000000	0.00000000000000000000	0.00000000000000000000	0.00000000000000000000
102.00000000000000000000	0.00000000000000000000	4139.48730468750000000000	4110.76904296875000000000	4119.48730468750000000000	4122.56396484375000000000	4092.30761718750000000000	4153.84619140625000000000	4157.94873046875000000000	4087.69213867187500000000	4165.12792968750000000000	4075.89721679687500000000	4079.48706054687500000000	4129.74365234375000000000	4070.76904296875000000000	4103.58984375000000000000	3405.00000000000000000000	10247.00000000000000000000	10226.00000000000000000000	0.00000000000000000000	0.00000000000000000000	0.00000000000000000000	227.00000000000000000000	25.00000000000000000000	0.00000000000000000000	0.00000000000000000000	0.00000000000000000000	0.00000000000000000000	0.00000000000000000000	0.00000000000000000000	0.00000000000000000000	0.00000000000000000000	0.00000000000000000000	0.00000000000000000000	0.00000000000000000000	0.00000000000000000000	0.00000000000000000000	0.00000000000000000000	0.00000000000000000000	0.00000000000000000000
103.00000000000000000000	0.00000000000000000000	4141.02539062500000000000	4105.64111328125000000000	4118.46142578125000000000	4121.53857421875000000000	4097.94873046875000000000	4159.48730468750000000000	4160.00000000000000000000	4092.30761718750000000000	4162.56396484375000000000	4073.84594726562500000000	4083.58959960937500000000	4133.33300781250000000000	4070.25634765625000000000	4101.02539062500000000000	2290.00000000000000000000	10246.00000000000000000000	10230.00000000000000000000	0.00000000000000000000	0.00000000000000000000	0.00000000000000000000	227.00000000000000000000	33.00000000000000000000	0.00000000000000000000	0.00000000000000000000	0.00000000000000000000	0.00000000000000000000	0.00000000000000000000	0.00000000000000000000	0.00000000000000000000	0.00000000000000000000	0.00000000000000000000	0.00000000000000000000	0.00000000000000000000	0.00000000000000000000	0.00000000000000000000	0.00000000000000000000	0.00000000000000000000	0.00000000000000000000
104.00000000000000000000	0.00000000000000000000	4145.64111328125000000000	4097.43603515625000000000	4124.10253906250000000000	4114.87158203125000000000	4084.61523437500000000000	4163.07666015625000000000	4162.05126953125000000000	4075.38452148437500000000	4163.07666015625000000000	4051.79467773437500000000	4070.76904296875000000000	4131.79492187500000000000	4057.43579101562500000000	4096.92285156250000000000	3232.00000000000000000000	10246.00000000000000000000	10230.00000000000000000000	0.00000000000000000000	0.00000000000000000000	0.00000000000000000000	227.00000000000000000000	40.00000000000000000000	0.00000000000000000000	0.00000000000000000000	0.00000000000000000000	0.00000000000000000000	0.00000000000000000000	0.00000000000000000000	0.00000000000000000000	0.00000000000000000000	0.00000000000000000000	0.00000000000000000000	0.00000000000000000000	0.00000000000000000000	0.00000000000000000000	0.00000000000000000000	0.00000000000000000000	0.00000000000000000000
105.00000000000000000000	0.00000000000000000000	4138.97412109375000000000	4119.48730468750000000000	4117.43603515625000000000	4131.79492187500000000000	4108.20507812500000000000	4156.41015625000000000000	4156.92285156250000000000	4091.28198242187500000000	4160.51269531250000000000	4065.64086914062500000000	4085.12817382812500000000	4130.25634765625000000000	4078.46142578125000000000	4105.64111328125000000000	1661.00000000000000000000	10245.00000000000000000000	10230.00000000000000000000	0.00000000000000000000	0.00000000000000000000	0.00000000000000000000	227.00000000000000000000	49.00000000000000000000	0.00000000000000000000	0.00000000000000000000	0.00000000000000000000	0.00000000000000000000	0.00000000000000000000	0.00000000000000000000	0.00000000000000000000	0.00000000000000000000	0.00000000000000000000	0.00000000000000000000	0.00000000000000000000	0.00000000000000000000	0.00000000000000000000	0.00000000000000000000	0.00000000000000000000	0.00000000000000000000
106.00000000000000000000	0.00000000000000000000	4141.53857421875000000000	4103.58984375000000000000	4122.05126953125000000000	4117.94873046875000000000	4093.84594726562500000000	4169.74365234375000000000	4162.56396484375000000000	4078.97436523437500000000	4163.07666015625000000000	4054.35888671875000000000	4073.84594726562500000000	4127.69238281250000000000	4064.10253906250000000000	4098.97412109375000000000	3405.00000000000000000000	10245.00000000000000000000	10230.00000000000000000000	0.00000000000000000000	0.00000000000000000000	0.00000000000000000000	227.00000000000000000000	57.00000000000000000000	0.00000000000000000000	0.00000000000000000000	0.00000000000000000000	0.00000000000000000000	0.00000000000000000000	0.00000000000000000000	0.00000000000000000000	0.00000000000000000000	0.00000000000000000000	0.00000000000000000000	0.00000000000000000000	0.00000000000000000000	0.00000000000000000000	0.00000000000000000000	0.00000000000000000000	0.00000000000000000000
107.00000000000000000000	0.00000000000000000000	4140.51269531250000000000	4105.12792968750000000000	4117.94873046875000000000	4121.53857421875000000000	4088.20507812500000000000	4164.61523437500000000000	4159.48730468750000000000	4083.07690429687500000000	4164.61523437500000000000	4070.76904296875000000000	4081.53833007812500000000	4130.76904296875000000000	4067.17944335937500000000	4104.61523437500000000000	2290.00000000000000000000	10246.00000000000000000000	10230.00000000000000000000	0.00000000000000000000	0.00000000000000000000	0.00000000000000000000	227.00000000000000000000	66.00000000000000000000	0.00000000000000000000	0.00000000000000000000	0.00000000000000000000	0.00000000000000000000	0.00000000000000000000	0.00000000000000000000	0.00000000000000000000	0.00000000000000000000	0.00000000000000000000	0.00000000000000000000	0.00000000000000000000	0.00000000000000000000	0.00000000000000000000	0.00000000000000000000	0.00000000000000000000	0.00000000000000000000
108.00000000000000000000	0.00000000000000000000	4141.53857421875000000000	4111.79492187500000000000	4118.46142578125000000000	4125.12792968750000000000	4092.82031250000000000000	4163.58984375000000000000	4158.46142578125000000000	4088.20507812500000000000	4163.07666015625000000000	4079.48706054687500000000	4086.15380859375000000000	4133.84619140625000000000	4073.33325195312500000000	4107.17919921875000000000	3232.00000000000000000000	10246.00000000000000000000	10230.00000000000000000000	0.00000000000000000000	0.00000000000000000000	0.00000000000000000000	227.00000000000000000000	73.00000000000000000000	0.00000000000000000000	0.00000000000000000000	0.00000000000000000000	0.00000000000000000000	0.00000000000000000000	0.00000000000000000000	0.00000000000000000000	0.00000000000000000000	0.00000000000000000000	0.00000000000000000000	0.00000000000000000000	0.00000000000000000000	0.00000000000000000000	0.00000000000000000000	0.00000000000000000000	0.00000000000000000000
109.00000000000000000000	0.00000000000000000000	4144.61523437500000000000	4101.02539062500000000000	4124.10253906250000000000	4113.84619140625000000000	4085.64086914062500000000	4164.10253906250000000000	4157.94873046875000000000	4075.38452148437500000000	4163.58984375000000000000	4053.33325195312500000000	4070.25634765625000000000	4130.25634765625000000000	4055.89721679687500000000	4097.43603515625000000000	1661.00000000000000000000	10245.00000000000000000000	10231.00000000000000000000	0.00000000000000000000	0.00000000000000000000	0.00000000000000000000	227.00000000000000000000	80.00000000000000000000	0.00000000000000000000	0.00000000000000000000	0.00000000000000000000	0.00000000000000000000	0.00000000000000000000	0.00000000000000000000	0.00000000000000000000	0.00000000000000000000	0.00000000000000000000	0.00000000000000000000	0.00000000000000000000	0.00000000000000000000	0.00000000000000000000	0.00000000000000000000	0.00000000000000000000	0.00000000000000000000
110.00000000000000000000	0.00000000000000000000	4137.94873046875000000000	4113.33300781250000000000	4117.43603515625000000000	4126.66650390625000000000	4097.43603515625000000000	4152.82031250000000000000	4153.33300781250000000000	4094.87158203125000000000	4162.56396484375000000000	4076.92309570312500000000	4088.71777343750000000000	4132.82031250000000000000	4071.28198242187500000000	4107.17919921875000000000	3405.00000000000000000000	10245.00000000000000000000	10231.00000000000000000000	0.00000000000000000000	0.00000000000000000000	0.00000000000000000000	227.00000000000000000000	88.00000000000000000000	0.00000000000000000000	0.00000000000000000000	0.00000000000000000000	0.00000000000000000000	0.00000000000000000000	0.00000000000000000000	0.00000000000000000000	0.00000000000000000000	0.00000000000000000000	0.00000000000000000000	0.00000000000000000000	0.00000000000000000000	0.00000000000000000000	0.00000000000000000000	0.00000000000000000000	0.00000000000000000000
111.00000000000000000000	0.00000000000000000000	4140.51269531250000000000	4103.58984375000000000000	4122.56396484375000000000	4116.92285156250000000000	4078.46142578125000000000	4162.56396484375000000000	4162.05126953125000000000	4086.66650390625000000000	4164.61523437500000000000	4071.79467773437500000000	4081.53833007812500000000	4132.82031250000000000000	4062.56396484375000000000	4103.58984375000000000000	2290.00000000000000000000	10246.00000000000000000000	10230.00000000000000000000	0.00000000000000000000	0.00000000000000000000	0.00000000000000000000	227.00000000000000000000	95.00000000000000000000	0.00000000000000000000	0.00000000000000000000	0.00000000000000000000	0.00000000000000000000	0.00000000000000000000	0.00000000000000000000	0.00000000000000000000	0.00000000000000000000	0.00000000000000000000	0.00000000000000000000	0.00000000000000000000	0.00000000000000000000	0.00000000000000000000	0.00000000000000000000	0.00000000000000000000	0.00000000000000000000
112.00000000000000000000	0.00000000000000000000	4139.48730468750000000000	4106.66650390625000000000	4121.02539062500000000000	4124.61523437500000000000	4088.20507812500000000000	4158.97412109375000000000	4160.00000000000000000000	4093.84594726562500000000	4166.15380859375000000000	4073.33325195312500000000	4088.20507812500000000000	4130.76904296875000000000	4069.74340820312500000000	4106.66650390625000000000	3232.00000000000000000000	10246.00000000000000000000	10230.00000000000000000000	0.00000000000000000000	0.00000000000000000000	0.00000000000000000000	227.00000000000000000000	102.00000000000000000000	0.00000000000000000000	0.00000000000000000000	0.00000000000000000000	0.00000000000000000000	0.00000000000000000000	0.00000000000000000000	0.00000000000000000000	0.00000000000000000000	0.00000000000000000000	0.00000000000000000000	0.00000000000000000000	0.00000000000000000000	0.00000000000000000000	0.00000000000000000000	0.00000000000000000000	0.00000000000000000000
113.00000000000000000000	0.00000000000000000000	4141.53857421875000000000	4108.20507812500000000000	4121.53857421875000000000	4131.28173828125000000000	4098.46142578125000000000	4159.48730468750000000000	4158.97412109375000000000	4104.10253906250000000000	4164.61523437500000000000	4091.79467773437500000000	4094.87158203125000000000	4132.82031250000000000000	4074.35888671875000000000	4110.25634765625000000000	1661.00000000000000000000	10245.00000000000000000000	10230.00000000000000000000	0.00000000000000000000	0.00000000000000000000	0.00000000000000000000	227.00000000000000000000	111.00000000000000000000	0.00000000000000000000	0.00000000000000000000	0.00000000000000000000	0.00000000000000000000	0.00000000000000000000	0.00000000000000000000	0.00000000000000000000	0.00000000000000000000	0.00000000000000000000	0.00000000000000000000	0.00000000000000000000	0.00000000000000000000	0.00000000000000000000	0.00000000000000000000	0.00000000000000000000	0.00000000000000000000
114.00000000000000000000	0.00000000000000000000	4146.66650390625000000000	4094.87158203125000000000	4129.23046875000000000000	4116.41015625000000000000	4076.92309570312500000000	4166.15380859375000000000	4159.48730468750000000000	4084.10253906250000000000	4163.07666015625000000000	4076.41015625000000000000	4073.33325195312500000000	4131.28173828125000000000	4049.74340820312500000000	4103.07666015625000000000	3405.00000000000000000000	10245.00000000000000000000	10230.00000000000000000000	0.00000000000000000000	0.00000000000000000000	0.00000000000000000000	227.00000000000000000000	119.00000000000000000000	0.00000000000000000000	0.00000000000000000000	0.00000000000000000000	0.00000000000000000000	0.00000000000000000000	0.00000000000000000000	0.00000000000000000000	0.00000000000000000000	0.00000000000000000000	0.00000000000000000000	0.00000000000000000000	0.00000000000000000000	0.00000000000000000000	0.00000000000000000000	0.00000000000000000000	0.00000000000000000000
115.00000000000000000000	0.00000000000000000000	4141.02539062500000000000	4114.87158203125000000000	4120.51269531250000000000	4130.25634765625000000000	4102.56396484375000000000	4155.89746093750000000000	4151.28173828125000000000	4096.41015625000000000000	4161.53857421875000000000	4091.28198242187500000000	4091.79467773437500000000	4129.74365234375000000000	4068.20507812500000000000	4110.25634765625000000000	2290.00000000000000000000	10247.00000000000000000000	10228.00000000000000000000	0.00000000000000000000	0.00000000000000000000	0.00000000000000000000	227.00000000000000000000	127.00000000000000000000	0.00000000000000000000	0.00000000000000000000	0.00000000000000000000	0.00000000000000000000	0.00000000000000000000	0.00000000000000000000	0.00000000000000000000	0.00000000000000000000	0.00000000000000000000	0.00000000000000000000	0.00000000000000000000	0.00000000000000000000	0.00000000000000000000	0.00000000000000000000	0.00000000000000000000	0.00000000000000000000
116.00000000000000000000	0.00000000000000000000	4145.12792968750000000000	4109.23046875000000000000	4123.58984375000000000000	4126.15380859375000000000	4103.58984375000000000000	4161.02539062500000000000	4155.89746093750000000000	4088.71777343750000000000	4164.61523437500000000000	4083.58959960937500000000	4090.76904296875000000000	4130.76904296875000000000	4061.53833007812500000000	4107.69238281250000000000	3232.00000000000000000000	10247.00000000000000000000	10228.00000000000000000000	0.00000000000000000000	0.00000000000000000000	0.00000000000000000000	227.00000000000000000000	136.00000000000000000000	0.00000000000000000000	0.00000000000000000000	0.00000000000000000000	0.00000000000000000000	0.00000000000000000000	0.00000000000000000000	0.00000000000000000000	0.00000000000000000000	0.00000000000000000000	0.00000000000000000000	0.00000000000000000000	0.00000000000000000000	0.00000000000000000000	0.00000000000000000000	0.00000000000000000000	0.00000000000000000000
117.00000000000000000000	0.00000000000000000000	4143.07666015625000000000	4110.76904296875000000000	4123.07666015625000000000	4130.25634765625000000000	4105.12792968750000000000	4155.89746093750000000000	4156.92285156250000000000	4091.28198242187500000000	4164.61523437500000000000	4074.35888671875000000000	4090.76904296875000000000	4134.87158203125000000000	4056.92309570312500000000	4113.84619140625000000000	1661.00000000000000000000	10246.00000000000000000000	10228.00000000000000000000	0.00000000000000000000	0.00000000000000000000	0.00000000000000000000	227.00000000000000000000	144.00000000000000000000	0.00000000000000000000	0.00000000000000000000	0.00000000000000000000	0.00000000000000000000	0.00000000000000000000	0.00000000000000000000	0.00000000000000000000	0.00000000000000000000	0.00000000000000000000	0.00000000000000000000	0.00000000000000000000	0.00000000000000000000	0.00000000000000000000	0.00000000000000000000	0.00000000000000000000	0.00000000000000000000
118.00000000000000000000	0.00000000000000000000	4138.46142578125000000000	4116.41015625000000000000	4118.46142578125000000000	4134.87158203125000000000	4111.79492187500000000000	4156.92285156250000000000	4159.48730468750000000000	4104.10253906250000000000	4163.58984375000000000000	4087.69213867187500000000	4099.48730468750000000000	4133.84619140625000000000	4064.10253906250000000000	4116.92285156250000000000	3405.00000000000000000000	10246.00000000000000000000	10228.00000000000000000000	0.00000000000000000000	0.00000000000000000000	0.00000000000000000000	227.00000000000000000000	151.00000000000000000000	0.00000000000000000000	0.00000000000000000000	0.00000000000000000000	0.00000000000000000000	0.00000000000000000000	0.00000000000000000000	0.00000000000000000000	0.00000000000000000000	0.00000000000000000000	0.00000000000000000000	0.00000000000000000000	0.00000000000000000000	0.00000000000000000000	0.00000000000000000000	0.00000000000000000000	0.00000000000000000000
119.00000000000000000000	0.00000000000000000000	4141.53857421875000000000	4101.02539062500000000000	4122.56396484375000000000	4120.51269531250000000000	4088.71777343750000000000	4167.69238281250000000000	4164.61523437500000000000	4084.10253906250000000000	4167.69238281250000000000	4085.64086914062500000000	4084.10253906250000000000	4129.74365234375000000000	4040.51269531250000000000	4103.58984375000000000000	2290.00000000000000000000	10246.00000000000000000000	10229.00000000000000000000	0.00000000000000000000	0.00000000000000000000	0.00000000000000000000	227.00000000000000000000	159.00000000000000000000	0.00000000000000000000	0.00000000000000000000	0.00000000000000000000	0.00000000000000000000	0.00000000000000000000	0.00000000000000000000	0.00000000000000000000	0.00000000000000000000	0.00000000000000000000	0.00000000000000000000	0.00000000000000000000	0.00000000000000000000	0.00000000000000000000	0.00000000000000000000	0.00000000000000000000	0.00000000000000000000
120.00000000000000000000	0.00000000000000000000	4136.41015625000000000000	4114.87158203125000000000	4116.41015625000000000000	4135.38427734375000000000	4108.20507812500000000000	4156.41015625000000000000	4156.92285156250000000000	4095.89721679687500000000	4166.15380859375000000000	4104.61523437500000000000	4098.46142578125000000000	4135.38427734375000000000	4042.56396484375000000000	4112.30761718750000000000	3232.00000000000000000000	10246.00000000000000000000	10229.00000000000000000000	0.00000000000000000000	0.00000000000000000000	0.00000000000000000000	227.00000000000000000000	167.00000000000000000000	0.00000000000000000000	0.00000000000000000000	0.00000000000000000000	0.00000000000000000000	0.00000000000000000000	0.00000000000000000000	0.00000000000000000000	0.00000000000000000000	0.00000000000000000000	0.00000000000000000000	0.00000000000000000000	0.00000000000000000000	0.00000000000000000000	0.00000000000000000000	0.00000000000000000000	0.00000000000000000000
121.00000000000000000000	0.00000000000000000000	4138.97412109375000000000	4106.66650390625000000000	4123.58984375000000000000	4125.64111328125000000000	4101.02539062500000000000	4162.05126953125000000000	4158.46142578125000000000	4088.71777343750000000000	4164.10253906250000000000	4086.15380859375000000000	4087.69213867187500000000	4132.30761718750000000000	4020.51269531250000000000	4107.17919921875000000000	1661.00000000000000000000	10246.00000000000000000000	10228.00000000000000000000	0.00000000000000000000	0.00000000000000000000	0.00000000000000000000	227.00000000000000000000	174.00000000000000000000	0.00000000000000000000	0.00000000000000000000	0.00000000000000000000	0.00000000000000000000	0.00000000000000000000	0.00000000000000000000	0.00000000000000000000	0.00000000000000000000	0.00000000000000000000	0.00000000000000000000	0.00000000000000000000	0.00000000000000000000	0.00000000000000000000	0.00000000000000000000	0.00000000000000000000	0.00000000000000000000
122.00000000000000000000	0.00000000000000000000	4138.97412109375000000000	4103.07666015625000000000	4123.58984375000000000000	4117.94873046875000000000	4091.79467773437500000000	4158.46142578125000000000	4157.43603515625000000000	4085.12817382812500000000	4163.07666015625000000000	4075.38452148437500000000	4082.05126953125000000000	4129.23046875000000000000	4008.71777343750000000000	4103.58984375000000000000	3405.00000000000000000000	10246.00000000000000000000	10228.00000000000000000000	0.00000000000000000000	0.00000000000000000000	0.00000000000000000000	227.00000000000000000000	181.00000000000000000000	0.00000000000000000000	0.00000000000000000000	0.00000000000000000000	0.00000000000000000000	0.00000000000000000000	0.00000000000000000000	0.00000000000000000000	0.00000000000000000000	0.00000000000000000000	0.00000000000000000000	0.00000000000000000000	0.00000000000000000000	0.00000000000000000000	0.00000000000000000000	0.00000000000000000000	0.00000000000000000000
123.00000000000000000000	0.00000000000000000000	4137.94873046875000000000	4113.84619140625000000000	4115.89746093750000000000	4128.20507812500000000000	4103.58984375000000000000	4152.30761718750000000000	4157.43603515625000000000	4100.51269531250000000000	4162.05126953125000000000	4094.87158203125000000000	4101.02539062500000000000	4136.92285156250000000000	4024.10253906250000000000	4115.38427734375000000000	2290.00000000000000000000	10248.00000000000000000000	10227.00000000000000000000	0.00000000000000000000	0.00000000000000000000	0.00000000000000000000	227.00000000000000000000	190.00000000000000000000	0.00000000000000000000	0.00000000000000000000	0.00000000000000000000	0.00000000000000000000	0.00000000000000000000	0.00000000000000000000	0.00000000000000000000	0.00000000000000000000	0.00000000000000000000	0.00000000000000000000	0.00000000000000000000	0.00000000000000000000	0.00000000000000000000	0.00000000000000000000	0.00000000000000000000	0.00000000000000000000
124.00000000000000000000	0.00000000000000000000	4141.53857421875000000000	4100.51269531250000000000	4123.07666015625000000000	4119.48730468750000000000	4085.64086914062500000000	4162.56396484375000000000	4163.58984375000000000000	4080.51269531250000000000	4164.61523437500000000000	4076.41015625000000000000	4087.17944335937500000000	4133.84619140625000000000	4009.74340820312500000000	4111.28173828125000000000	3232.00000000000000000000	10248.00000000000000000000	10227.00000000000000000000	0.00000000000000000000	0.00000000000000000000	0.00000000000000000000	227.00000000000000000000	197.00000000000000000000	0.00000000000000000000	0.00000000000000000000	0.00000000000000000000	0.00000000000000000000	0.00000000000000000000	0.00000000000000000000	0.00000000000000000000	0.00000000000000000000	0.00000000000000000000	0.00000000000000000000	0.00000000000000000000	0.00000000000000000000	0.00000000000000000000	0.00000000000000000000	0.00000000000000000000	0.00000000000000000000
125.00000000000000000000	0.00000000000000000000	4131.79492187500000000000	4113.84619140625000000000	4116.92285156250000000000	4130.76904296875000000000	4103.58984375000000000000	4157.94873046875000000000	4156.92285156250000000000	4090.25634765625000000000	4163.58984375000000000000	4084.61523437500000000000	4098.97412109375000000000	4130.25634765625000000000	4021.02563476562500000000	4114.35888671875000000000	1661.00000000000000000000	10248.00000000000000000000	10228.00000000000000000000	0.00000000000000000000	0.00000000000000000000	0.00000000000000000000	227.00000000000000000000	206.00000000000000000000	0.00000000000000000000	0.00000000000000000000	0.00000000000000000000	0.00000000000000000000	0.00000000000000000000	0.00000000000000000000	0.00000000000000000000	0.00000000000000000000	0.00000000000000000000	0.00000000000000000000	0.00000000000000000000	0.00000000000000000000	0.00000000000000000000	0.00000000000000000000	0.00000000000000000000	0.00000000000000000000
126.00000000000000000000	0.00000000000000000000	4132.82031250000000000000	4106.15380859375000000000	4115.38427734375000000000	4121.53857421875000000000	4098.46142578125000000000	4165.12792968750000000000	4160.00000000000000000000	4087.69213867187500000000	4162.56396484375000000000	4078.97436523437500000000	4092.82031250000000000000	4128.20507812500000000000	4012.30761718750000000000	4106.66650390625000000000	3405.00000000000000000000	10248.00000000000000000000	10228.00000000000000000000	0.00000000000000000000	0.00000000000000000000	0.00000000000000000000	227.00000000000000000000	213.00000000000000000000	0.00000000000000000000	0.00000000000000000000	0.00000000000000000000	0.00000000000000000000	0.00000000000000000000	0.00000000000000000000	0.00000000000000000000	0.00000000000000000000	0.00000000000000000000	0.00000000000000000000	0.00000000000000000000	0.00000000000000000000	0.00000000000000000000	0.00000000000000000000	0.00000000000000000000	0.00000000000000000000
127.00000000000000000000	0.00000000000000000000	4137.94873046875000000000	4100.00000000000000000000	4116.41015625000000000000	4117.43603515625000000000	4085.12817382812500000000	4163.07666015625000000000	4160.51269531250000000000	4085.64086914062500000000	4164.61523437500000000000	4069.74340820312500000000	4086.66650390625000000000	4125.12792968750000000000	4008.20507812500000000000	4105.12792968750000000000	51.00000000000000000000	10247.00000000000000000000	10227.00000000000000000000	0.00000000000000000000	0.00000000000000000000	0.00000000000000000000	227.00000000000000000000	222.00000000000000000000	0.00000000000000000000	0.00000000000000000000	0.00000000000000000000	0.00000000000000000000	0.00000000000000000000	0.00000000000000000000	0.00000000000000000000	0.00000000000000000000	0.00000000000000000000	0.00000000000000000000	0.00000000000000000000	0.00000000000000000000	0.00000000000000000000	0.00000000000000000000	0.00000000000000000000	0.00000000000000000000
0.00000000000000000000	0.00000000000000000000	4135.89746093750000000000	4108.71777343750000000000	4111.79492187500000000000	4127.69238281250000000000	4099.48730468750000000000	4156.92285156250000000000	4154.87158203125000000000	4101.02539062500000000000	4164.10253906250000000000	4083.58959960937500000000	4101.02539062500000000000	4126.15380859375000000000	4021.02563476562500000000	4111.28173828125000000000	1497.00000000000000000000	10247.00000000000000000000	10227.00000000000000000000	0.00000000000000000000	0.00000000000000000000	0.00000000000000000000	227.00000000000000000000	229.00000000000000000000	4.00000000000000000000	0.00000000000000000000	0.00000000000000000000	0.00000000000000000000	0.00000000000000000000	0.00000000000000000000	0.00000000000000000000	0.00000000000000000000	0.00000000000000000000	0.00000000000000000000	0.00000000000000000000	0.00000000000000000000	0.00000000000000000000	0.00000000000000000000	0.00000000000000000000	0.00000000000000000000
1.00000000000000000000	0.00000000000000000000	4140.00000000000000000000	4091.79467773437500000000	4115.38427734375000000000	4111.28173828125000000000	4082.56396484375000000000	4162.56396484375000000000	4157.43603515625000000000	4076.41015625000000000000	4164.61523437500000000000	4064.61523437500000000000	4078.97436523437500000000	4124.61523437500000000000	3993.84594726562500000000	4100.00000000000000000000	3056.00000000000000000000	10248.00000000000000000000	10227.00000000000000000000	0.00000000000000000000	0.00000000000000000000	0.00000000000000000000	227.00000000000000000000	237.00000000000000000000	4.00000000000000000000	4.00000000000000000000	0.00000000000000000000	0.00000000000000000000	0.00000000000000000000	0.00000000000000000000	0.00000000000000000000	0.00000000000000000000	0.00000000000000000000	0.00000000000000000000	0.00000000000000000000	0.00000000000000000000	0.00000000000000000000	0.00000000000000000000	0.00000000000000000000	0.00000000000000000000
2.00000000000000000000	0.00000000000000000000	4134.87158203125000000000	4108.71777343750000000000	4111.79492187500000000000	4128.71777343750000000000	4097.94873046875000000000	4151.79492187500000000000	4153.84619140625000000000	4088.20507812500000000000	4164.10253906250000000000	4080.51269531250000000000	4089.23071289062500000000	4126.15380859375000000000	4008.71777343750000000000	4108.20507812500000000000	1396.00000000000000000000	10248.00000000000000000000	10227.00000000000000000000	0.00000000000000000000	0.00000000000000000000	0.00000000000000000000	227.00000000000000000000	245.00000000000000000000	4.00000000000000000000	4.00000000000000000000	4.00000000000000000000	0.00000000000000000000	0.00000000000000000000	0.00000000000000000000	0.00000000000000000000	0.00000000000000000000	0.00000000000000000000	0.00000000000000000000	0.00000000000000000000	0.00000000000000000000	0.00000000000000000000	0.00000000000000000000	4.00000000000000000000	0.00000000000000000000
3.00000000000000000000	0.00000000000000000000	4133.84619140625000000000	4108.20507812500000000000	4114.35888671875000000000	4129.23046875000000000000	4100.00000000000000000000	4160.51269531250000000000	4161.53857421875000000000	4094.87158203125000000000	4165.12792968750000000000	4081.53833007812500000000	4090.25634765625000000000	4128.71777343750000000000	4013.33325195312500000000	4109.23046875000000000000	3185.00000000000000000000	10248.00000000000000000000	10226.00000000000000000000	0.00000000000000000000	0.00000000000000000000	0.00000000000000000000	227.00000000000000000000	253.00000000000000000000	4.00000000000000000000	4.00000000000000000000	4.00000000000000000000	4.00000000000000000000	0.00000000000000000000	0.00000000000000000000	0.00000000000000000000	0.00000000000000000000	0.00000000000000000000	0.00000000000000000000	0.00000000000000000000	0.00000000000000000000	0.00000000000000000000	0.00000000000000000000	4.00000000000000000000	4.00000000000000000000
4.00000000000000000000	0.00000000000000000000	4136.41015625000000000000	4095.89721679687500000000	4114.87158203125000000000	4116.92285156250000000000	4086.66650390625000000000	4166.66650390625000000000	4161.53857421875000000000	4080.00000000000000000000	4162.56396484375000000000	4072.30761718750000000000	4080.51269531250000000000	4128.20507812500000000000	4000.51269531250000000000	4105.64111328125000000000	3550.00000000000000000000	10248.00000000000000000000	10226.00000000000000000000	0.00000000000000000000	0.00000000000000000000	0.00000000000000000000	227.00000000000000000000	262.00000000000000000000	4.00000000000000000000	4.00000000000000000000	4.00000000000000000000	4.00000000000000000000	4.00000000000000000000	0.00000000000000000000	0.00000000000000000000	0.00000000000000000000	0.00000000000000000000	0.00000000000000000000	0.00000000000000000000	0.00000000000000000000	0.00000000000000000000	0.00000000000000000000	4.00000000000000000000	4.00000000000000000000
4.00000000000000000000	0.00000000000000000000	4136.41015625000000000000	4095.89721679687500000000	4114.87158203125000000000	4116.92285156250000000000	4086.66650390625000000000	4166.66650390625000000000	4161.53857421875000000000	4080.00000000000000000000	4162.56396484375000000000	4072.30761718750000000000	4080.51269531250000000000	4128.20507812500000000000	4000.51269531250000000000	4105.64111328125000000000	3550.00000000000000000000	10248.00000000000000000000	10226.00000000000000000000	0.00000000000000000000	0.00000000000000000000	0.00000000000000000000	227.00000000000000000000	270.00000000000000000000	4.00000000000000000000	4.00000000000000000000	4.00000000000000000000	4.00000000000000000000	4.00000000000000000000	0.00000000000000000000	0.00000000000000000000	0.00000000000000000000	0.00000000000000000000	0.00000000000000000000	0.00000000000000000000	0.00000000000000000000	0.00000000000000000000	0.00000000000000000000	4.00000000000000000000	4.00000000000000000000
5.00000000000000000000	0.00000000000000000000	4133.33300781250000000000	4105.12792968750000000000	4109.23046875000000000000	4127.69238281250000000000	4096.41015625000000000000	4158.97412109375000000000	4153.33300781250000000000	4090.76904296875000000000	4157.94873046875000000000	4090.76904296875000000000	4096.92285156250000000000	4125.64111328125000000000	4016.41015625000000000000	4111.79492187500000000000	0.00000000000000000000	10247.00000000000000000000	10226.00000000000000000000	0.00000000000000000000	0.00000000000000000000	0.00000000000000000000	227.00000000000000000000	278.00000000000000000000	4.00000000000000000000	4.00000000000000000000	4.00000000000000000000	4.00000000000000000000	4.00000000000000000000	0.00000000000000000000	0.00000000000000000000	0.00000000000000000000	0.00000000000000000000	0.00000000000000000000	0.00000000000000000000	0.00000000000000000000	0.00000000000000000000	0.00000000000000000000	4.00000000000000000000	4.00000000000000000000
6.00000000000000000000	0.00000000000000000000	4135.89746093750000000000	4087.17944335937500000000	4117.43603515625000000000	4111.28173828125000000000	4075.89721679687500000000	4164.10253906250000000000	4159.48730468750000000000	4077.43579101562500000000	4164.10253906250000000000	4064.10253906250000000000	4078.46142578125000000000	4119.48730468750000000000	3998.97436523437500000000	4101.02539062500000000000	524.00000000000000000000	10247.00000000000000000000	10226.00000000000000000000	0.00000000000000000000	0.00000000000000000000	0.00000000000000000000	227.00000000000000000000	287.00000000000000000000	4.00000000000000000000	4.00000000000000000000	4.00000000000000000000	4.00000000000000000000	4.00000000000000000000	0.00000000000000000000	4.00000000000000000000	0.00000000000000000000	0.00000000000000000000	0.00000000000000000000	0.00000000000000000000	0.00000000000000000000	0.00000000000000000000	0.00000000000000000000	4.00000000000000000000	4.00000000000000000000
7.00000000000000000000	0.00000000000000000000	4131.79492187500000000000	4099.48730468750000000000	4114.35888671875000000000	4116.41015625000000000000	4091.28198242187500000000	4152.30761718750000000000	4154.87158203125000000000	4089.74340820312500000000	4167.17919921875000000000	4075.89721679687500000000	4087.17944335937500000000	4123.58984375000000000000	4010.76904296875000000000	4108.71777343750000000000	3330.00000000000000000000	10247.00000000000000000000	10227.00000000000000000000	0.00000000000000000000	0.00000000000000000000	0.00000000000000000000	227.00000000000000000000	295.00000000000000000000	4.00000000000000000000	4.00000000000000000000	4.00000000000000000000	4.00000000000000000000	4.00000000000000000000	0.00000000000000000000	4.00000000000000000000	4.00000000000000000000	0.00000000000000000000	0.00000000000000000000	0.00000000000000000000	0.00000000000000000000	0.00000000000000000000	0.00000000000000000000	4.00000000000000000000	4.00000000000000000000
8.00000000000000000000	0.00000000000000000000	4135.38427734375000000000	4106.66650390625000000000	4115.38427734375000000000	4123.58984375000000000000	4101.02539062500000000000	4155.89746093750000000000	4155.38427734375000000000	4098.97412109375000000000	4165.12792968750000000000	4089.23071289062500000000	4099.48730468750000000000	4130.76904296875000000000	4023.07690429687500000000	4114.35888671875000000000	0.00000000000000000000	10247.00000000000000000000	10227.00000000000000000000	0.00000000000000000000	0.00000000000000000000	0.00000000000000000000	227.00000000000000000000	303.00000000000000000000	4.00000000000000000000	4.00000000000000000000	4.00000000000000000000	4.00000000000000000000	4.00000000000000000000	0.00000000000000000000	4.00000000000000000000	4.00000000000000000000	0.00000000000000000000	0.00000000000000000000	0.00000000000000000000	0.00000000000000000000	0.00000000000000000000	0.00000000000000000000	4.00000000000000000000	4.00000000000000000000
9.00000000000000000000	0.00000000000000000000	4141.53857421875000000000	4100.51269531250000000000	4120.00000000000000000000	4123.07666015625000000000	4095.38452148437500000000	4161.53857421875000000000	4159.48730468750000000000	4089.23071289062500000000	4163.58984375000000000000	4073.84594726562500000000	4093.84594726562500000000	4132.82031250000000000000	4015.89721679687500000000	4113.33300781250000000000	3521.00000000000000000000	10249.00000000000000000000	10228.00000000000000000000	0.00000000000000000000	0.00000000000000000000	0.00000000000000000000	227.00000000000000000000	312.00000000000000000000	4.00000000000000000000	4.00000000000000000000	4.00000000000000000000	4.00000000000000000000	4.00000000000000000000	0.00000000000000000000	4.00000000000000000000	4.00000000000000000000	0.00000000000000000000	4.00000000000000000000	0.00000000000000000000	0.00000000000000000000	0.00000000000000000000	0.00000000000000000000	4.00000000000000000000	4.00000000000000000000
10.00000000000000000000	0.00000000000000000000	4138.46142578125000000000	4112.30761718750000000000	4112.30761718750000000000	4133.33300781250000000000	4112.82031250000000000000	4156.41015625000000000000	4157.94873046875000000000	4101.53857421875000000000	4161.53857421875000000000	4095.89721679687500000000	4107.69238281250000000000	4133.84619140625000000000	4034.87158203125000000000	4123.07666015625000000000	3412.00000000000000000000	10249.00000000000000000000	10228.00000000000000000000	0.00000000000000000000	0.00000000000000000000	0.00000000000000000000	227.00000000000000000000	319.00000000000000000000	4.00000000000000000000	4.00000000000000000000	4.00000000000000000000	4.00000000000000000000	4.00000000000000000000	0.00000000000000000000	4.00000000000000000000	4.00000000000000000000	0.00000000000000000000	4.00000000000000000000	4.00000000000000000000	0.00000000000000000000	0.00000000000000000000	0.00000000000000000000	4.00000000000000000000	4.00000000000000000000
11.00000000000000000000	0.00000000000000000000	4143.07666015625000000000	4098.46142578125000000000	4117.43603515625000000000	4115.89746093750000000000	4090.76904296875000000000	4166.15380859375000000000	4162.05126953125000000000	4084.10253906250000000000	4166.15380859375000000000	4087.17944335937500000000	4092.82031250000000000000	4129.74365234375000000000	4022.56396484375000000000	4113.84619140625000000000	2296.00000000000000000000	10249.00000000000000000000	10228.00000000000000000000	0.00000000000000000000	0.00000000000000000000	0.00000000000000000000	227.00000000000000000000	327.00000000000000000000	4.00000000000000000000	4.00000000000000000000	4.00000000000000000000	4.00000000000000000000	4.00000000000000000000	0.00000000000000000000	4.00000000000000000000	4.00000000000000000000	0.00000000000000000000	4.00000000000000000000	4.00000000000000000000	4.00000000000000000000	0.00000000000000000000	0.00000000000000000000	4.00000000000000000000	4.00000000000000000000
12.00000000000000000000	0.00000000000000000000	4140.51269531250000000000	4110.25634765625000000000	4115.38427734375000000000	4122.56396484375000000000	4098.97412109375000000000	4156.92285156250000000000	4156.41015625000000000000	4094.35888671875000000000	4165.64111328125000000000	4091.79467773437500000000	4099.48730468750000000000	4130.76904296875000000000	4029.74340820312500000000	4115.89746093750000000000	3227.00000000000000000000	10249.00000000000000000000	10228.00000000000000000000	0.00000000000000000000	0.00000000000000000000	0.00000000000000000000	227.00000000000000000000	334.00000000000000000000	4.00000000000000000000	4.00000000000000000000	4.00000000000000000000	4.00000000000000000000	4.00000000000000000000	0.00000000000000000000	4.00000000000000000000	4.00000000000000000000	0.00000000000000000000	4.00000000000000000000	4.00000000000000000000	4.00000000000000000000	4.00000000000000000000	0.00000000000000000000	4.00000000000000000000	4.00000000000000000000
13.00000000000000000000	0.00000000000000000000	4140.00000000000000000000	4110.25634765625000000000	4115.38427734375000000000	4124.10253906250000000000	4100.51269531250000000000	4156.92285156250000000000	4157.43603515625000000000	4104.10253906250000000000	4159.48730468750000000000	4099.48730468750000000000	4100.51269531250000000000	4134.35888671875000000000	4034.35888671875000000000	4115.89746093750000000000	1556.00000000000000000000	10249.00000000000000000000	10227.00000000000000000000	0.00000000000000000000	0.00000000000000000000	0.00000000000000000000	227.00000000000000000000	341.00000000000000000000	4.00000000000000000000	4.00000000000000000000	4.00000000000000000000	4.00000000000000000000	4.00000000000000000000	0.00000000000000000000	4.00000000000000000000	4.00000000000000000000	0.00000000000000000000	4.00000000000000000000	4.00000000000000000000	4.00000000000000000000	4.00000000000000000000	4.00000000000000000000	4.00000000000000000000	4.00000000000000000000
14.00000000000000000000	0.00000000000000000000	4141.53857421875000000000	4092.30761718750000000000	4118.46142578125000000000	4111.28173828125000000000	4081.02563476562500000000	4162.56396484375000000000	4158.97412109375000000000	4086.15380859375000000000	4161.02539062500000000000	4079.48706054687500000000	4083.58959960937500000000	4129.23046875000000000000	4022.05126953125000000000	4109.23046875000000000000	3412.00000000000000000000	10249.00000000000000000000	10227.00000000000000000000	0.00000000000000000000	0.00000000000000000000	0.00000000000000000000	227.00000000000000000000	349.00000000000000000000	4.00000000000000000000	4.00000000000000000000	4.00000000000000000000	4.00000000000000000000	4.00000000000000000000	0.00000000000000000000	4.00000000000000000000	4.00000000000000000000	0.00000000000000000000	4.00000000000000000000	4.00000000000000000000	4.00000000000000000000	4.00000000000000000000	4.00000000000000000000	4.00000000000000000000	4.00000000000000000000
15.00000000000000000000	0.00000000000000000000	4134.35888671875000000000	4111.28173828125000000000	4110.76904296875000000000	4124.61523437500000000000	4108.20507812500000000000	4151.79492187500000000000	4154.87158203125000000000	4104.61523437500000000000	4165.12792968750000000000	4091.79467773437500000000	4106.66650390625000000000	4128.71777343750000000000	4045.64086914062500000000	4120.51269531250000000000	2296.00000000000000000000	10249.00000000000000000000	10229.00000000000000000000	0.00000000000000000000	0.00000000000000000000	0.00000000000000000000	227.00000000000000000000	356.00000000000000000000	4.00000000000000000000	4.00000000000000000000	4.00000000000000000000	4.00000000000000000000	4.00000000000000000000	0.00000000000000000000	4.00000000000000000000	4.00000000000000000000	0.00000000000000000000	4.00000000000000000000	4.00000000000000000000	4.00000000000000000000	4.00000000000000000000	4.00000000000000000000	4.00000000000000000000	4.00000000000000000000
16.00000000000000000000	0.00000000000000000000	4137.94873046875000000000	4106.15380859375000000000	4118.46142578125000000000	4116.41015625000000000000	4094.35888671875000000000	4160.51269531250000000000	4163.07666015625000000000	4096.92285156250000000000	4167.69238281250000000000	4081.53833007812500000000	4093.84594726562500000000	4130.25634765625000000000	4031.79467773437500000000	4111.79492187500000000000	0.00000000000000000000	10249.00000000000000000000	10229.00000000000000000000	0.00000000000000000000	0.00000000000000000000	0.00000000000000000000	227.00000000000000000000	363.00000000000000000000	4.00000000000000000000	4.00000000000000000000	4.00000000000000000000	4.00000000000000000000	4.00000000000000000000	0.00000000000000000000	4.00000000000000000000	4.00000000000000000000	0.00000000000000000000	4.00000000000000000000	4.00000000000000000000	4.00000000000000000000	4.00000000000000000000	4.00000000000000000000	4.00000000000000000000	4.00000000000000000000
17.00000000000000000000	0.00000000000000000000	4137.94873046875000000000	4110.25634765625000000000	4117.43603515625000000000	4125.12792968750000000000	4092.82031250000000000000	4160.00000000000000000000	4160.51269531250000000000	4099.48730468750000000000	4164.10253906250000000000	4089.23071289062500000000	4093.33325195312500000000	4131.28173828125000000000	4033.84594726562500000000	4112.30761718750000000000	0.00000000000000000000	10248.00000000000000000000	10229.00000000000000000000	0.00000000000000000000	0.00000000000000000000	0.00000000000000000000	227.00000000000000000000	371.00000000000000000000	4.00000000000000000000	4.00000000000000000000	4.00000000000000000000	4.00000000000000000000	4.00000000000000000000	0.00000000000000000000	4.00000000000000000000	4.00000000000000000000	0.00000000000000000000	4.00000000000000000000	4.00000000000000000000	4.00000000000000000000	4.00000000000000000000	4.00000000000000000000	4.00000000000000000000	4.00000000000000000000
18.00000000000000000000	0.00000000000000000000	4138.97412109375000000000	4116.41015625000000000000	4114.35888671875000000000	4131.28173828125000000000	4110.76904296875000000000	4160.51269531250000000000	4158.97412109375000000000	4107.69238281250000000000	4162.05126953125000000000	4101.53857421875000000000	4107.17919921875000000000	4127.17919921875000000000	4049.23071289062500000000	4120.51269531250000000000	0.00000000000000000000	10248.00000000000000000000	10229.00000000000000000000	0.00000000000000000000	0.00000000000000000000	0.00000000000000000000	227.00000000000000000000	378.00000000000000000000	4.00000000000000000000	4.00000000000000000000	4.00000000000000000000	4.00000000000000000000	4.00000000000000000000	0.00000000000000000000	4.00000000000000000000	4.00000000000000000000	0.00000000000000000000	4.00000000000000000000	4.00000000000000000000	4.00000000000000000000	4.00000000000000000000	4.00000000000000000000	4.00000000000000000000	4.00000000000000000000
19.00000000000000000000	0.00000000000000000000	4140.00000000000000000000	4102.56396484375000000000	4118.97412109375000000000	4110.25634765625000000000	4103.07666015625000000000	4164.61523437500000000000	4159.48730468750000000000	4088.20507812500000000000	4164.61523437500000000000	4080.00000000000000000000	4087.69213867187500000000	4123.07666015625000000000	4030.76904296875000000000	4109.74365234375000000000	0.00000000000000000000	10247.00000000000000000000	10229.00000000000000000000	0.00000000000000000000	0.00000000000000000000	0.00000000000000000000	227.00000000000000000000	385.00000000000000000000	4.00000000000000000000	4.00000000000000000000	4.00000000000000000000	4.00000000000000000000	4.00000000000000000000	0.00000000000000000000	4.00000000000000000000	4.00000000000000000000	0.00000000000000000000	4.00000000000000000000	4.00000000000000000000	4.00000000000000000000	4.00000000000000000000	4.00000000000000000000	4.00000000000000000000	4.00000000000000000000
20.00000000000000000000	0.00000000000000000000	4129.23046875000000000000	4110.25634765625000000000	4110.76904296875000000000	4120.00000000000000000000	4113.84619140625000000000	4153.84619140625000000000	4151.79492187500000000000	4099.48730468750000000000	4161.53857421875000000000	4092.30761718750000000000	4089.23071289062500000000	4124.61523437500000000000	4035.38452148437500000000	4107.17919921875000000000	0.00000000000000000000	10247.00000000000000000000	10229.00000000000000000000	0.00000000000000000000	0.00000000000000000000	0.00000000000000000000	227.00000000000000000000	393.00000000000000000000	4.00000000000000000000	4.00000000000000000000	4.00000000000000000000	4.00000000000000000000	4.00000000000000000000	0.00000000000000000000	4.00000000000000000000	4.00000000000000000000	0.00000000000000000000	4.00000000000000000000	4.00000000000000000000	4.00000000000000000000	4.00000000000000000000	4.00000000000000000000	4.00000000000000000000	4.00000000000000000000
21.00000000000000000000	0.00000000000000000000	4133.84619140625000000000	4103.07666015625000000000	4115.38427734375000000000	4117.94873046875000000000	4100.51269531250000000000	4161.02539062500000000000	4156.41015625000000000000	4090.76904296875000000000	4160.51269531250000000000	4078.46142578125000000000	4078.97436523437500000000	4122.56396484375000000000	4022.05126953125000000000	4103.58984375000000000000	0.00000000000000000000	10246.00000000000000000000	10230.00000000000000000000	0.00000000000000000000	0.00000000000000000000	0.00000000000000000000	227.00000000000000000000	400.00000000000000000000	4.00000000000000000000	4.00000000000000000000	4.00000000000000000000	4.00000000000000000000	4.00000000000000000000	0.00000000000000000000	4.00000000000000000000	4.00000000000000000000	0.00000000000000000000	4.00000000000000000000	4.00000000000000000000	4.00000000000000000000	4.00000000000000000000	4.00000000000000000000	4.00000000000000000000	4.00000000000000000000
22.00000000000000000000	0.00000000000000000000	4138.46142578125000000000	4116.41015625000000000000	4116.92285156250000000000	4127.17919921875000000000	4109.23046875000000000000	4156.92285156250000000000	4154.35888671875000000000	4100.51269531250000000000	4164.10253906250000000000	4080.00000000000000000000	4090.76904296875000000000	4127.17919921875000000000	4035.38452148437500000000	4114.87158203125000000000	0.00000000000000000000	10246.00000000000000000000	10230.00000000000000000000	0.00000000000000000000	0.00000000000000000000	0.00000000000000000000	227.00000000000000000000	407.00000000000000000000	4.00000000000000000000	4.00000000000000000000	4.00000000000000000000	4.00000000000000000000	4.00000000000000000000	0.00000000000000000000	4.00000000000000000000	4.00000000000000000000	0.00000000000000000000	4.00000000000000000000	4.00000000000000000000	4.00000000000000000000	4.00000000000000000000	4.00000000000000000000	4.00000000000000000000	4.00000000000000000000
23.00000000000000000000	0.00000000000000000000	4136.41015625000000000000	4126.15380859375000000000	4114.35888671875000000000	4136.92285156250000000000	4126.66650390625000000000	4156.92285156250000000000	4156.41015625000000000000	4118.46142578125000000000	4164.61523437500000000000	4103.58984375000000000000	4107.17919921875000000000	4131.79492187500000000000	4058.46142578125000000000	4119.48730468750000000000	0.00000000000000000000	10246.00000000000000000000	10230.00000000000000000000	0.00000000000000000000	0.00000000000000000000	0.00000000000000000000	227.00000000000000000000	415.00000000000000000000	4.00000000000000000000	4.00000000000000000000	4.00000000000000000000	4.00000000000000000000	4.00000000000000000000	0.00000000000000000000	4.00000000000000000000	4.00000000000000000000	0.00000000000000000000	4.00000000000000000000	4.00000000000000000000	4.00000000000000000000	4.00000000000000000000	4.00000000000000000000	4.00000000000000000000	4.00000000000000000000
24.00000000000000000000	0.00000000000000000000	4136.92285156250000000000	4104.10253906250000000000	4117.43603515625000000000	4117.43603515625000000000	4101.53857421875000000000	4167.69238281250000000000	4164.10253906250000000000	4093.84594726562500000000	4163.07666015625000000000	4085.12817382812500000000	4084.61523437500000000000	4122.05126953125000000000	4034.35888671875000000000	4102.56396484375000000000	0.00000000000000000000	10246.00000000000000000000	10230.00000000000000000000	0.00000000000000000000	0.00000000000000000000	0.00000000000000000000	227.00000000000000000000	422.00000000000000000000	4.00000000000000000000	4.00000000000000000000	4.00000000000000000000	4.00000000000000000000	4.00000000000000000000	0.00000000000000000000	4.00000000000000000000	4.00000000000000000000	0.00000000000000000000	4.00000000000000000000	4.00000000000000000000	4.00000000000000000000	4.00000000000000000000	4.00000000000000000000	4.00000000000000000000	4.00000000000000000000
25.00000000000000000000	0.00000000000000000000	4131.79492187500000000000	4115.38427734375000000000	4109.74365234375000000000	4125.64111328125000000000	4112.82031250000000000000	4156.92285156250000000000	4155.38427734375000000000	4101.53857421875000000000	4160.51269531250000000000	4097.94873046875000000000	4095.89721679687500000000	4120.00000000000000000000	4044.10253906250000000000	4109.74365234375000000000	0.00000000000000000000	10247.00000000000000000000	10230.00000000000000000000	0.00000000000000000000	0.00000000000000000000	0.00000000000000000000	227.00000000000000000000	430.00000000000000000000	4.00000000000000000000	4.00000000000000000000	4.00000000000000000000	4.00000000000000000000	4.00000000000000000000	0.00000000000000000000	4.00000000000000000000	4.00000000000000000000	0.00000000000000000000	4.00000000000000000000	4.00000000000000000000	4.00000000000000000000	4.00000000000000000000	4.00000000000000000000	4.00000000000000000000	4.00000000000000000000
26.00000000000000000000	0.00000000000000000000	4136.92285156250000000000	4108.71777343750000000000	4114.35888671875000000000	4120.00000000000000000000	4112.30761718750000000000	4160.51269531250000000000	4157.94873046875000000000	4100.00000000000000000000	4163.07666015625000000000	4093.33325195312500000000	4092.30761718750000000000	4124.10253906250000000000	4040.51269531250000000000	4107.69238281250000000000	0.00000000000000000000	10247.00000000000000000000	10230.00000000000000000000	0.00000000000000000000	0.00000000000000000000	0.00000000000000000000	227.00000000000000000000	438.00000000000000000000	4.00000000000000000000	4.00000000000000000000	4.00000000000000000000	4.00000000000000000000	4.00000000000000000000	0.00000000000000000000	4.00000000000000000000	4.00000000000000000000	0.00000000000000000000	4.00000000000000000000	4.00000000000000000000	4.00000000000000000000	4.00000000000000000000	4.00000000000000000000	4.00000000000000000000	4.00000000000000000000
27.00000000000000000000	0.00000000000000000000	4136.92285156250000000000	4104.10253906250000000000	4113.84619140625000000000	4118.97412109375000000000	4103.07666015625000000000	4157.94873046875000000000	4157.43603515625000000000	4098.46142578125000000000	4165.64111328125000000000	4085.64086914062500000000	4087.17944335937500000000	4121.02539062500000000000	4036.92309570312500000000	4103.58984375000000000000	0.00000000000000000000	10247.00000000000000000000	10231.00000000000000000000	0.00000000000000000000	0.00000000000000000000	0.00000000000000000000	227.00000000000000000000	446.00000000000000000000	4.00000000000000000000	4.00000000000000000000	4.00000000000000000000	4.00000000000000000000	4.00000000000000000000	0.00000000000000000000	4.00000000000000000000	4.00000000000000000000	0.00000000000000000000	4.00000000000000000000	4.00000000000000000000	4.00000000000000000000	4.00000000000000000000	4.00000000000000000000	4.00000000000000000000	4.00000000000000000000
28.00000000000000000000	0.00000000000000000000	4133.84619140625000000000	4118.97412109375000000000	4110.25634765625000000000	4131.28173828125000000000	4105.64111328125000000000	4155.38427734375000000000	4155.38427734375000000000	4107.69238281250000000000	4161.53857421875000000000	4096.92285156250000000000	4103.07666015625000000000	4124.10253906250000000000	4053.84594726562500000000	4110.76904296875000000000	0.00000000000000000000	10247.00000000000000000000	10231.00000000000000000000	0.00000000000000000000	0.00000000000000000000	0.00000000000000000000	227.00000000000000000000	455.00000000000000000000	4.00000000000000000000	4.00000000000000000000	4.00000000000000000000	4.00000000000000000000	4.00000000000000000000	0.00000000000000000000	4.00000000000000000000	4.00000000000000000000	0.00000000000000000000	4.00000000000000000000	4.00000000000000000000	4.00000000000000000000	4.00000000000000000000	4.00000000000000000000	4.00000000000000000000	4.00000000000000000000
29.00000000000000000000	0.00000000000000000000	4138.46142578125000000000	4111.28173828125000000000	4120.00000000000000000000	4120.51269531250000000000	4094.35888671875000000000	4164.10253906250000000000	4163.58984375000000000000	4087.69213867187500000000	4162.05126953125000000000	4078.97436523437500000000	4090.76904296875000000000	4129.74365234375000000000	4046.66650390625000000000	4107.69238281250000000000	0.00000000000000000000	10246.00000000000000000000	10230.00000000000000000000	0.00000000000000000000	0.00000000000000000000	0.00000000000000000000	227.00000000000000000000	463.00000000000000000000	4.00000000000000000000	4.00000000000000000000	4.00000000000000000000	4.00000000000000000000	4.00000000000000000000	0.00000000000000000000	4.00000000000000000000	4.00000000000000000000	0.00000000000000000000	4.00000000000000000000	4.00000000000000000000	4.00000000000000000000	4.00000000000000000000	4.00000000000000000000	4.00000000000000000000	4.00000000000000000000
30.00000000000000000000	0.00000000000000000000	4133.33300781250000000000	4119.48730468750000000000	4112.30761718750000000000	4127.17919921875000000000	4116.41015625000000000000	4154.87158203125000000000	4158.97412109375000000000	4100.51269531250000000000	4164.61523437500000000000	4096.41015625000000000000	4102.05126953125000000000	4132.30761718750000000000	4060.51269531250000000000	4127.69238281250000000000	0.00000000000000000000	10246.00000000000000000000	10230.00000000000000000000	0.00000000000000000000	0.00000000000000000000	0.00000000000000000000	227.00000000000000000000	471.00000000000000000000	4.00000000000000000000	4.00000000000000000000	4.00000000000000000000	4.00000000000000000000	4.00000000000000000000	0.00000000000000000000	4.00000000000000000000	4.00000000000000000000	0.00000000000000000000	4.00000000000000000000	4.00000000000000000000	4.00000000000000000000	4.00000000000000000000	4.00000000000000000000	4.00000000000000000000	4.00000000000000000000
31.00000000000000000000	0.00000000000000000000	4136.41015625000000000000	4108.20507812500000000000	4109.74365234375000000000	4114.87158203125000000000	4104.10253906250000000000	4162.56396484375000000000	4156.92285156250000000000	4094.87158203125000000000	4165.12792968750000000000	4094.35888671875000000000	4094.35888671875000000000	4127.17919921875000000000	4046.15380859375000000000	4161.02539062500000000000	0.00000000000000000000	10245.00000000000000000000	10229.00000000000000000000	0.00000000000000000000	0.00000000000000000000	0.00000000000000000000	227.00000000000000000000	480.00000000000000000000	4.00000000000000000000	4.00000000000000000000	4.00000000000000000000	4.00000000000000000000	4.00000000000000000000	0.00000000000000000000	4.00000000000000000000	4.00000000000000000000	0.00000000000000000000	4.00000000000000000000	4.00000000000000000000	4.00000000000000000000	4.00000000000000000000	4.00000000000000000000	4.00000000000000000000	4.00000000000000000000
32.00000000000000000000	0.00000000000000000000	4135.89746093750000000000	4100.51269531250000000000	4113.84619140625000000000	4108.20507812500000000000	4093.84594726562500000000	4163.07666015625000000000	4154.35888671875000000000	4083.58959960937500000000	4163.58984375000000000000	4080.51269531250000000000	4085.64086914062500000000	4123.58984375000000000000	4036.92309570312500000000	4206.15380859375000000000	0.00000000000000000000	10245.00000000000000000000	10229.00000000000000000000	0.00000000000000000000	0.00000000000000000000	0.00000000000000000000	227.00000000000000000000	488.00000000000000000000	4.00000000000000000000	4.00000000000000000000	4.00000000000000000000	4.00000000000000000000	4.00000000000000000000	0.00000000000000000000	4.00000000000000000000	4.00000000000000000000	0.00000000000000000000	4.00000000000000000000	4.00000000000000000000	4.00000000000000000000	4.00000000000000000000	4.00000000000000000000	4.00000000000000000000	4.00000000000000000000
33.00000000000000000000	0.00000000000000000000	4130.25634765625000000000	4109.23046875000000000000	4112.82031250000000000000	4120.51269531250000000000	4115.38427734375000000000	4158.46142578125000000000	4154.87158203125000000000	4101.02539062500000000000	4163.07666015625000000000	4089.23071289062500000000	4100.00000000000000000000	4129.74365234375000000000	4054.87158203125000000000	4240.00000000000000000000	0.00000000000000000000	10246.00000000000000000000	10229.00000000000000000000	0.00000000000000000000	0.00000000000000000000	0.00000000000000000000	227.00000000000000000000	496.00000000000000000000	4.00000000000000000000	4.00000000000000000000	4.00000000000000000000	4.00000000000000000000	4.00000000000000000000	0.00000000000000000000	4.00000000000000000000	4.00000000000000000000	0.00000000000000000000	4.00000000000000000000	4.00000000000000000000	4.00000000000000000000	4.00000000000000000000	4.00000000000000000000	4.00000000000000000000	4.00000000000000000000
34.00000000000000000000	0.00000000000000000000	4136.92285156250000000000	4094.87158203125000000000	4118.46142578125000000000	4106.66650390625000000000	4089.74340820312500000000	4166.66650390625000000000	4160.51269531250000000000	4086.15380859375000000000	4165.64111328125000000000	4069.74340820312500000000	4082.56396484375000000000	4129.74365234375000000000	4034.35888671875000000000	4240.51269531250000000000	0.00000000000000000000	10246.00000000000000000000	10229.00000000000000000000	0.00000000000000000000	0.00000000000000000000	0.00000000000000000000	227.00000000000000000000	505.00000000000000000000	4.00000000000000000000	4.00000000000000000000	4.00000000000000000000	4.00000000000000000000	4.00000000000000000000	0.00000000000000000000	4.00000000000000000000	4.00000000000000000000	0.00000000000000000000	4.00000000000000000000	4.00000000000000000000	4.00000000000000000000	4.00000000000000000000	4.00000000000000000000	4.00000000000000000000	4.00000000000000000000
35.00000000000000000000	0.00000000000000000000	4136.92285156250000000000	4111.28173828125000000000	4114.87158203125000000000	4119.48730468750000000000	4096.92285156250000000000	4155.38427734375000000000	4154.87158203125000000000	4096.92285156250000000000	4163.07666015625000000000	4084.10253906250000000000	4096.92285156250000000000	4129.74365234375000000000	4049.23071289062500000000	4258.97412109375000000000	0.00000000000000000000	10246.00000000000000000000	10230.00000000000000000000	0.00000000000000000000	0.00000000000000000000	0.00000000000000000000	227.00000000000000000000	513.00000000000000000000	4.00000000000000000000	4.00000000000000000000	4.00000000000000000000	4.00000000000000000000	4.00000000000000000000	0.00000000000000000000	4.00000000000000000000	4.00000000000000000000	0.00000000000000000000	4.00000000000000000000	4.00000000000000000000	4.00000000000000000000	4.00000000000000000000	4.00000000000000000000	4.00000000000000000000	4.00000000000000000000
36.00000000000000000000	0.00000000000000000000	4137.43603515625000000000	4113.33300781250000000000	4119.48730468750000000000	4124.10253906250000000000	4101.53857421875000000000	4159.48730468750000000000	4161.02539062500000000000	4100.00000000000000000000	4164.61523437500000000000	4087.17944335937500000000	4100.51269531250000000000	4132.82031250000000000000	4057.43579101562500000000	4267.17919921875000000000	0.00000000000000000000	10246.00000000000000000000	10230.00000000000000000000	0.00000000000000000000	0.00000000000000000000	0.00000000000000000000	227.00000000000000000000	521.00000000000000000000	4.00000000000000000000	4.00000000000000000000	4.00000000000000000000	4.00000000000000000000	4.00000000000000000000	0.00000000000000000000	4.00000000000000000000	4.00000000000000000000	0.00000000000000000000	4.00000000000000000000	4.00000000000000000000	4.00000000000000000000	4.00000000000000000000	4.00000000000000000000	4.00000000000000000000	4.00000000000000000000
37.00000000000000000000	0.00000000000000000000	4138.97412109375000000000	4109.74365234375000000000	4122.05126953125000000000	4123.58984375000000000000	4097.94873046875000000000	4164.10253906250000000000	4163.58984375000000000000	4095.38452148437500000000	4167.17919921875000000000	4085.64086914062500000000	4096.92285156250000000000	4134.87158203125000000000	4054.35888671875000000000	4269.23046875000000000000	0.00000000000000000000	10246.00000000000000000000	10231.00000000000000000000	0.00000000000000000000	0.00000000000000000000	0.00000000000000000000	227.00000000000000000000	529.00000000000000000000	4.00000000000000000000	4.00000000000000000000	4.00000000000000000000	4.00000000000000000000	4.00000000000000000000	0.00000000000000000000	4.00000000000000000000	4.00000000000000000000	0.00000000000000000000	4.00000000000000000000	4.00000000000000000000	4.00000000000000000000	4.00000000000000000000	4.00000000000000000000	4.00000000000000000000	4.00000000000000000000
38.00000000000000000000	0.00000000000000000000	4138.97412109375000000000	4127.17919921875000000000	4116.92285156250000000000	4137.43603515625000000000	4122.56396484375000000000	4158.46142578125000000000	4157.94873046875000000000	4117.94873046875000000000	4163.07666015625000000000	4119.48730468750000000000	4122.05126953125000000000	4132.82031250000000000000	4081.02563476562500000000	4282.56396484375000000000	0.00000000000000000000	10246.00000000000000000000	10231.00000000000000000000	0.00000000000000000000	0.00000000000000000000	0.00000000000000000000	227.00000000000000000000	537.00000000000000000000	4.00000000000000000000	4.00000000000000000000	4.00000000000000000000	4.00000000000000000000	4.00000000000000000000	0.00000000000000000000	4.00000000000000000000	4.00000000000000000000	0.00000000000000000000	4.00000000000000000000	4.00000000000000000000	4.00000000000000000000	4.00000000000000000000	4.00000000000000000000	4.00000000000000000000	4.00000000000000000000
39.00000000000000000000	0.00000000000000000000	4142.56396484375000000000	4111.79492187500000000000	4123.07666015625000000000	4120.51269531250000000000	4114.87158203125000000000	4165.12792968750000000000	4162.05126953125000000000	4105.12792968750000000000	4163.58984375000000000000	4105.64111328125000000000	4106.66650390625000000000	4128.20507812500000000000	4066.15380859375000000000	4277.94873046875000000000	0.00000000000000000000	10244.00000000000000000000	10231.00000000000000000000	0.00000000000000000000	0.00000000000000000000	0.00000000000000000000	227.00000000000000000000	544.00000000000000000000	4.00000000000000000000	4.00000000000000000000	4.00000000000000000000	4.00000000000000000000	4.00000000000000000000	0.00000000000000000000	4.00000000000000000000	4.00000000000000000000	0.00000000000000000000	4.00000000000000000000	4.00000000000000000000	4.00000000000000000000	4.00000000000000000000	4.00000000000000000000	4.00000000000000000000	4.00000000000000000000
40.00000000000000000000	0.00000000000000000000	4137.94873046875000000000	4121.53857421875000000000	4117.43603515625000000000	4132.30761718750000000000	4127.17919921875000000000	4156.92285156250000000000	4155.89746093750000000000	4113.84619140625000000000	4163.07666015625000000000	4102.05126953125000000000	4113.33300781250000000000	4133.33300781250000000000	4069.23071289062500000000	4285.12792968750000000000	0.00000000000000000000	10244.00000000000000000000	10231.00000000000000000000	0.00000000000000000000	0.00000000000000000000	0.00000000000000000000	227.00000000000000000000	551.00000000000000000000	4.00000000000000000000	4.00000000000000000000	4.00000000000000000000	4.00000000000000000000	4.00000000000000000000	0.00000000000000000000	4.00000000000000000000	4.00000000000000000000	0.00000000000000000000	4.00000000000000000000	4.00000000000000000000	4.00000000000000000000	4.00000000000000000000	4.00000000000000000000	4.00000000000000000000	4.00000000000000000000
41.00000000000000000000	0.00000000000000000000	4141.02539062500000000000	4127.17919921875000000000	4120.51269531250000000000	4141.02539062500000000000	4124.61523437500000000000	4161.02539062500000000000	4158.46142578125000000000	4114.87158203125000000000	4163.58984375000000000000	4102.56396484375000000000	4119.48730468750000000000	4137.43603515625000000000	4074.87158203125000000000	4289.23046875000000000000	0.00000000000000000000	10243.00000000000000000000	10232.00000000000000000000	0.00000000000000000000	0.00000000000000000000	0.00000000000000000000	227.00000000000000000000	559.00000000000000000000	4.00000000000000000000	4.00000000000000000000	4.00000000000000000000	4.00000000000000000000	4.00000000000000000000	0.00000000000000000000	4.00000000000000000000	4.00000000000000000000	0.00000000000000000000	4.00000000000000000000	4.00000000000000000000	4.00000000000000000000	4.00000000000000000000	4.00000000000000000000	4.00000000000000000000	4.00000000000000000000
42.00000000000000000000	0.00000000000000000000	4143.07666015625000000000	4115.89746093750000000000	4125.12792968750000000000	4135.38427734375000000000	4111.28173828125000000000	4161.02539062500000000000	4162.05126953125000000000	4101.02539062500000000000	4165.12792968750000000000	4095.38452148437500000000	4106.15380859375000000000	4133.33300781250000000000	4067.17944335937500000000	4288.20507812500000000000	0.00000000000000000000	10243.00000000000000000000	10232.00000000000000000000	0.00000000000000000000	0.00000000000000000000	0.00000000000000000000	227.00000000000000000000	566.00000000000000000000	4.00000000000000000000	4.00000000000000000000	4.00000000000000000000	4.00000000000000000000	4.00000000000000000000	0.00000000000000000000	4.00000000000000000000	4.00000000000000000000	0.00000000000000000000	4.00000000000000000000	4.00000000000000000000	4.00000000000000000000	4.00000000000000000000	4.00000000000000000000	4.00000000000000000000	4.00000000000000000000
43.00000000000000000000	0.00000000000000000000	4134.87158203125000000000	4125.12792968750000000000	4115.38427734375000000000	4147.17919921875000000000	4131.79492187500000000000	4152.30761718750000000000	4156.41015625000000000000	4123.07666015625000000000	4161.53857421875000000000	4114.35888671875000000000	4118.97412109375000000000	4133.33300781250000000000	4085.12817382812500000000	4297.43603515625000000000	0.00000000000000000000	10245.00000000000000000000	10231.00000000000000000000	0.00000000000000000000	0.00000000000000000000	0.00000000000000000000	227.00000000000000000000	573.00000000000000000000	4.00000000000000000000	4.00000000000000000000	4.00000000000000000000	4.00000000000000000000	4.00000000000000000000	0.00000000000000000000	4.00000000000000000000	4.00000000000000000000	0.00000000000000000000	4.00000000000000000000	4.00000000000000000000	4.00000000000000000000	4.00000000000000000000	4.00000000000000000000	4.00000000000000000000	4.00000000000000000000
44.00000000000000000000	0.00000000000000000000	4140.00000000000000000000	4113.33300781250000000000	4121.53857421875000000000	4137.43603515625000000000	4112.82031250000000000000	4166.15380859375000000000	4160.51269531250000000000	4110.25634765625000000000	4164.10253906250000000000	4090.25634765625000000000	4105.64111328125000000000	4131.28173828125000000000	4069.23071289062500000000	4291.79492187500000000000	0.00000000000000000000	10245.00000000000000000000	10231.00000000000000000000	0.00000000000000000000	0.00000000000000000000	0.00000000000000000000	227.00000000000000000000	581.00000000000000000000	4.00000000000000000000	4.00000000000000000000	4.00000000000000000000	4.00000000000000000000	4.00000000000000000000	0.00000000000000000000	4.00000000000000000000	4.00000000000000000000	0.00000000000000000000	4.00000000000000000000	4.00000000000000000000	4.00000000000000000000	4.00000000000000000000	4.00000000000000000000	4.00000000000000000000	4.00000000000000000000
45.00000000000000000000	0.00000000000000000000	4142.05126953125000000000	4123.07666015625000000000	4121.02539062500000000000	4147.17919921875000000000	4116.92285156250000000000	4159.48730468750000000000	4157.43603515625000000000	4110.76904296875000000000	4166.15380859375000000000	4088.20507812500000000000	4110.25634765625000000000	4134.87158203125000000000	4076.41015625000000000000	4301.53857421875000000000	0.00000000000000000000	10247.00000000000000000000	10228.00000000000000000000	0.00000000000000000000	0.00000000000000000000	0.00000000000000000000	227.00000000000000000000	589.00000000000000000000	4.00000000000000000000	4.00000000000000000000	4.00000000000000000000	4.00000000000000000000	4.00000000000000000000	0.00000000000000000000	4.00000000000000000000	4.00000000000000000000	0.00000000000000000000	4.00000000000000000000	4.00000000000000000000	4.00000000000000000000	4.00000000000000000000	4.00000000000000000000	4.00000000000000000000	4.00000000000000000000
46.00000000000000000000	0.00000000000000000000	4142.56396484375000000000	4124.10253906250000000000	4120.51269531250000000000	4147.17919921875000000000	4122.56396484375000000000	4157.94873046875000000000	4156.92285156250000000000	4116.41015625000000000000	4162.05126953125000000000	4099.48730468750000000000	4115.38427734375000000000	4137.43603515625000000000	4083.07690429687500000000	4309.23046875000000000000	0.00000000000000000000	10247.00000000000000000000	10228.00000000000000000000	0.00000000000000000000	0.00000000000000000000	0.00000000000000000000	227.00000000000000000000	598.00000000000000000000	4.00000000000000000000	4.00000000000000000000	4.00000000000000000000	4.00000000000000000000	4.00000000000000000000	0.00000000000000000000	4.00000000000000000000	4.00000000000000000000	0.00000000000000000000	4.00000000000000000000	4.00000000000000000000	4.00000000000000000000	4.00000000000000000000	4.00000000000000000000	4.00000000000000000000	4.00000000000000000000
47.00000000000000000000	0.00000000000000000000	4141.53857421875000000000	4109.74365234375000000000	4123.58984375000000000000	4132.30761718750000000000	4104.10253906250000000000	4162.56396484375000000000	4156.92285156250000000000	4103.58984375000000000000	4163.07666015625000000000	4081.53833007812500000000	4100.00000000000000000000	4130.76904296875000000000	4066.66650390625000000000	4301.02539062500000000000	0.00000000000000000000	10247.00000000000000000000	10228.00000000000000000000	0.00000000000000000000	0.00000000000000000000	0.00000000000000000000	227.00000000000000000000	606.00000000000000000000	4.00000000000000000000	4.00000000000000000000	4.00000000000000000000	4.00000000000000000000	4.00000000000000000000	0.00000000000000000000	4.00000000000000000000	4.00000000000000000000	0.00000000000000000000	4.00000000000000000000	4.00000000000000000000	4.00000000000000000000	4.00000000000000000000	4.00000000000000000000	4.00000000000000000000	4.00000000000000000000
48.00000000000000000000	0.00000000000000000000	4136.41015625000000000000	4126.15380859375000000000	4115.38427734375000000000	4146.15380859375000000000	4113.84619140625000000000	4153.84619140625000000000	4152.82031250000000000000	4116.92285156250000000000	4163.07666015625000000000	4101.02539062500000000000	4112.30761718750000000000	4131.79492187500000000000	4082.05126953125000000000	4307.69238281250000000000	0.00000000000000000000	10247.00000000000000000000	10228.00000000000000000000	0.00000000000000000000	0.00000000000000000000	0.00000000000000000000	227.00000000000000000000	614.00000000000000000000	4.00000000000000000000	4.00000000000000000000	4.00000000000000000000	4.00000000000000000000	4.00000000000000000000	0.00000000000000000000	4.00000000000000000000	4.00000000000000000000	0.00000000000000000000	4.00000000000000000000	4.00000000000000000000	4.00000000000000000000	4.00000000000000000000	4.00000000000000000000	4.00000000000000000000	4.00000000000000000000
49.00000000000000000000	0.00000000000000000000	4141.53857421875000000000	4113.84619140625000000000	4120.00000000000000000000	4133.84619140625000000000	4094.35888671875000000000	4160.51269531250000000000	4161.53857421875000000000	4100.00000000000000000000	4163.07666015625000000000	4092.30761718750000000000	4099.48730468750000000000	4133.84619140625000000000	4071.79467773437500000000	4304.10253906250000000000	0.00000000000000000000	10246.00000000000000000000	10228.00000000000000000000	0.00000000000000000000	0.00000000000000000000	0.00000000000000000000	227.00000000000000000000	623.00000000000000000000	4.00000000000000000000	4.00000000000000000000	4.00000000000000000000	4.00000000000000000000	4.00000000000000000000	0.00000000000000000000	4.00000000000000000000	4.00000000000000000000	0.00000000000000000000	4.00000000000000000000	4.00000000000000000000	4.00000000000000000000	4.00000000000000000000	4.00000000000000000000	4.00000000000000000000	4.00000000000000000000
50.00000000000000000000	0.00000000000000000000	4137.94873046875000000000	4113.84619140625000000000	4117.43603515625000000000	4134.35888671875000000000	4100.51269531250000000000	4157.94873046875000000000	4158.97412109375000000000	4102.05126953125000000000	4163.07666015625000000000	4087.17944335937500000000	4105.12792968750000000000	4131.79492187500000000000	4077.43579101562500000000	4306.15380859375000000000	0.00000000000000000000	10246.00000000000000000000	10228.00000000000000000000	0.00000000000000000000	0.00000000000000000000	0.00000000000000000000	227.00000000000000000000	631.00000000000000000000	4.00000000000000000000	4.00000000000000000000	4.00000000000000000000	4.00000000000000000000	4.00000000000000000000	0.00000000000000000000	4.00000000000000000000	4.00000000000000000000	0.00000000000000000000	4.00000000000000000000	4.00000000000000000000	4.00000000000000000000	4.00000000000000000000	4.00000000000000000000	4.00000000000000000000	4.00000000000000000000
51.00000000000000000000	0.00000000000000000000	4136.92285156250000000000	4120.51269531250000000000	4115.89746093750000000000	4138.46142578125000000000	4117.43603515625000000000	4163.07666015625000000000	4157.94873046875000000000	4115.89746093750000000000	4163.58984375000000000000	4095.38452148437500000000	4114.87158203125000000000	4130.76904296875000000000	4084.10253906250000000000	4308.20507812500000000000	0.00000000000000000000	10247.00000000000000000000	10229.00000000000000000000	0.00000000000000000000	0.00000000000000000000	0.00000000000000000000	227.00000000000000000000	639.00000000000000000000	4.00000000000000000000	4.00000000000000000000	4.00000000000000000000	4.00000000000000000000	4.00000000000000000000	0.00000000000000000000	4.00000000000000000000	4.00000000000000000000	0.00000000000000000000	4.00000000000000000000	4.00000000000000000000	4.00000000000000000000	4.00000000000000000000	4.00000000000000000000	4.00000000000000000000	4.00000000000000000000
52.00000000000000000000	0.00000000000000000000	4144.10253906250000000000	4111.79492187500000000000	4121.02539062500000000000	4126.66650390625000000000	4103.58984375000000000000	4167.69238281250000000000	4162.05126953125000000000	4103.07666015625000000000	4164.10253906250000000000	4084.10253906250000000000	4099.48730468750000000000	4129.74365234375000000000	4068.20507812500000000000	4305.12792968750000000000	0.00000000000000000000	10247.00000000000000000000	10229.00000000000000000000	0.00000000000000000000	0.00000000000000000000	0.00000000000000000000	227.00000000000000000000	647.00000000000000000000	4.00000000000000000000	4.00000000000000000000	4.00000000000000000000	4.00000000000000000000	4.00000000000000000000	0.00000000000000000000	4.00000000000000000000	4.00000000000000000000	0.00000000000000000000	4.00000000000000000000	4.00000000000000000000	4.00000000000000000000	4.00000000000000000000	4.00000000000000000000	4.00000000000000000000	4.00000000000000000000
53.00000000000000000000	0.00000000000000000000	4137.94873046875000000000	4123.58984375000000000000	4110.25634765625000000000	4139.48730468750000000000	4115.38427734375000000000	4154.35888671875000000000	4154.35888671875000000000	4118.97412109375000000000	4159.48730468750000000000	4100.00000000000000000000	4117.43603515625000000000	4130.25634765625000000000	4087.17944335937500000000	4316.41015625000000000000	0.00000000000000000000	10247.00000000000000000000	10228.00000000000000000000	0.00000000000000000000	0.00000000000000000000	0.00000000000000000000	227.00000000000000000000	654.00000000000000000000	4.00000000000000000000	4.00000000000000000000	4.00000000000000000000	4.00000000000000000000	4.00000000000000000000	0.00000000000000000000	4.00000000000000000000	4.00000000000000000000	0.00000000000000000000	4.00000000000000000000	4.00000000000000000000	4.00000000000000000000	4.00000000000000000000	4.00000000000000000000	4.00000000000000000000	4.00000000000000000000
54.00000000000000000000	0.00000000000000000000	4138.46142578125000000000	4108.20507812500000000000	4114.87158203125000000000	4130.76904296875000000000	4098.46142578125000000000	4161.02539062500000000000	4154.87158203125000000000	4108.71777343750000000000	4160.51269531250000000000	4084.61523437500000000000	4103.07666015625000000000	4126.66650390625000000000	4074.87158203125000000000	4306.66650390625000000000	0.00000000000000000000	10247.00000000000000000000	10228.00000000000000000000	0.00000000000000000000	0.00000000000000000000	0.00000000000000000000	227.00000000000000000000	662.00000000000000000000	4.00000000000000000000	4.00000000000000000000	4.00000000000000000000	4.00000000000000000000	4.00000000000000000000	0.00000000000000000000	4.00000000000000000000	4.00000000000000000000	0.00000000000000000000	4.00000000000000000000	4.00000000000000000000	4.00000000000000000000	4.00000000000000000000	4.00000000000000000000	4.00000000000000000000	4.00000000000000000000
55.00000000000000000000	0.00000000000000000000	4134.35888671875000000000	4110.76904296875000000000	4119.48730468750000000000	4132.82031250000000000000	4102.05126953125000000000	4156.41015625000000000000	4154.87158203125000000000	4110.25634765625000000000	4164.10253906250000000000	4087.17944335937500000000	4100.51269531250000000000	4126.66650390625000000000	4074.87158203125000000000	4305.12792968750000000000	0.00000000000000000000	10247.00000000000000000000	10229.00000000000000000000	0.00000000000000000000	0.00000000000000000000	0.00000000000000000000	227.00000000000000000000	669.00000000000000000000	4.00000000000000000000	4.00000000000000000000	4.00000000000000000000	4.00000000000000000000	4.00000000000000000000	0.00000000000000000000	4.00000000000000000000	4.00000000000000000000	0.00000000000000000000	4.00000000000000000000	4.00000000000000000000	4.00000000000000000000	4.00000000000000000000	4.00000000000000000000	4.00000000000000000000	4.00000000000000000000
56.00000000000000000000	0.00000000000000000000	4131.79492187500000000000	4123.58984375000000000000	4114.87158203125000000000	4140.00000000000000000000	4122.56396484375000000000	4154.35888671875000000000	4160.51269531250000000000	4127.17919921875000000000	4163.58984375000000000000	4110.25634765625000000000	4119.48730468750000000000	4132.82031250000000000000	4091.28198242187500000000	4315.38427734375000000000	0.00000000000000000000	10247.00000000000000000000	10229.00000000000000000000	0.00000000000000000000	0.00000000000000000000	0.00000000000000000000	227.00000000000000000000	677.00000000000000000000	4.00000000000000000000	4.00000000000000000000	4.00000000000000000000	4.00000000000000000000	4.00000000000000000000	0.00000000000000000000	4.00000000000000000000	4.00000000000000000000	0.00000000000000000000	4.00000000000000000000	4.00000000000000000000	4.00000000000000000000	4.00000000000000000000	4.00000000000000000000	4.00000000000000000000	4.00000000000000000000
57.00000000000000000000	0.00000000000000000000	4140.00000000000000000000	4108.20507812500000000000	4116.92285156250000000000	4126.15380859375000000000	4107.17919921875000000000	4164.10253906250000000000	4166.15380859375000000000	4111.79492187500000000000	4164.61523437500000000000	4096.92285156250000000000	4104.10253906250000000000	4131.28173828125000000000	4072.82031250000000000000	4311.28173828125000000000	0.00000000000000000000	10248.00000000000000000000	10231.00000000000000000000	0.00000000000000000000	0.00000000000000000000	0.00000000000000000000	227.00000000000000000000	685.00000000000000000000	4.00000000000000000000	4.00000000000000000000	4.00000000000000000000	4.00000000000000000000	4.00000000000000000000	0.00000000000000000000	4.00000000000000000000	4.00000000000000000000	0.00000000000000000000	4.00000000000000000000	4.00000000000000000000	4.00000000000000000000	4.00000000000000000000	4.00000000000000000000	4.00000000000000000000	4.00000000000000000000
58.00000000000000000000	0.00000000000000000000	4135.89746093750000000000	4120.00000000000000000000	4109.74365234375000000000	4141.02539062500000000000	4118.46142578125000000000	4155.38427734375000000000	4154.87158203125000000000	4123.07666015625000000000	4162.56396484375000000000	4113.33300781250000000000	4114.87158203125000000000	4129.74365234375000000000	4087.69213867187500000000	4316.41015625000000000000	0.00000000000000000000	10248.00000000000000000000	10231.00000000000000000000	0.00000000000000000000	0.00000000000000000000	0.00000000000000000000	227.00000000000000000000	693.00000000000000000000	4.00000000000000000000	4.00000000000000000000	4.00000000000000000000	4.00000000000000000000	4.00000000000000000000	0.00000000000000000000	4.00000000000000000000	4.00000000000000000000	0.00000000000000000000	4.00000000000000000000	4.00000000000000000000	4.00000000000000000000	4.00000000000000000000	4.00000000000000000000	4.00000000000000000000	4.00000000000000000000
59.00000000000000000000	0.00000000000000000000	4140.51269531250000000000	4113.33300781250000000000	4115.38427734375000000000	4135.89746093750000000000	4112.82031250000000000000	4162.05126953125000000000	4157.43603515625000000000	4114.35888671875000000000	4162.05126953125000000000	4103.07666015625000000000	4109.23046875000000000000	4128.71777343750000000000	4084.10253906250000000000	4310.76904296875000000000	0.00000000000000000000	10247.00000000000000000000	10231.00000000000000000000	0.00000000000000000000	0.00000000000000000000	0.00000000000000000000	227.00000000000000000000	701.00000000000000000000	4.00000000000000000000	4.00000000000000000000	4.00000000000000000000	4.00000000000000000000	4.00000000000000000000	0.00000000000000000000	4.00000000000000000000	4.00000000000000000000	0.00000000000000000000	4.00000000000000000000	4.00000000000000000000	4.00000000000000000000	4.00000000000000000000	4.00000000000000000000	4.00000000000000000000	4.00000000000000000000
60.00000000000000000000	0.00000000000000000000	4141.02539062500000000000	4107.69238281250000000000	4115.89746093750000000000	4132.30761718750000000000	4107.17919921875000000000	4158.97412109375000000000	4156.41015625000000000000	4105.12792968750000000000	4163.07666015625000000000	4091.28198242187500000000	4106.15380859375000000000	4129.23046875000000000000	4076.92309570312500000000	4313.33300781250000000000	0.00000000000000000000	10247.00000000000000000000	10231.00000000000000000000	0.00000000000000000000	0.00000000000000000000	0.00000000000000000000	227.00000000000000000000	708.00000000000000000000	4.00000000000000000000	4.00000000000000000000	4.00000000000000000000	4.00000000000000000000	4.00000000000000000000	0.00000000000000000000	4.00000000000000000000	4.00000000000000000000	0.00000000000000000000	4.00000000000000000000	4.00000000000000000000	4.00000000000000000000	4.00000000000000000000	4.00000000000000000000	4.00000000000000000000	4.00000000000000000000
61.00000000000000000000	0.00000000000000000000	4133.84619140625000000000	4112.30761718750000000000	4109.74365234375000000000	4139.48730468750000000000	4106.15380859375000000000	4153.33300781250000000000	4151.28173828125000000000	4110.76904296875000000000	4162.56396484375000000000	4098.97412109375000000000	4115.38427734375000000000	4130.25634765625000000000	4088.71777343750000000000	4321.53857421875000000000	0.00000000000000000000	10245.00000000000000000000	10231.00000000000000000000	0.00000000000000000000	0.00000000000000000000	0.00000000000000000000	227.00000000000000000000	715.00000000000000000000	4.00000000000000000000	4.00000000000000000000	4.00000000000000000000	4.00000000000000000000	4.00000000000000000000	0.00000000000000000000	4.00000000000000000000	4.00000000000000000000	0.00000000000000000000	4.00000000000000000000	4.00000000000000000000	4.00000000000000000000	4.00000000000000000000	4.00000000000000000000	4.00000000000000000000	4.00000000000000000000
62.00000000000000000000	0.00000000000000000000	4136.92285156250000000000	4101.02539062500000000000	4116.41015625000000000000	4126.15380859375000000000	4083.58959960937500000000	4162.05126953125000000000	4156.92285156250000000000	4088.20507812500000000000	4163.07666015625000000000	4078.46142578125000000000	4096.92285156250000000000	4126.66650390625000000000	4075.89721679687500000000	4311.28173828125000000000	0.00000000000000000000	10245.00000000000000000000	10231.00000000000000000000	0.00000000000000000000	0.00000000000000000000	0.00000000000000000000	227.00000000000000000000	724.00000000000000000000	4.00000000000000000000	4.00000000000000000000	4.00000000000000000000	4.00000000000000000000	4.00000000000000000000	0.00000000000000000000	4.00000000000000000000	4.00000000000000000000	0.00000000000000000000	4.00000000000000000000	4.00000000000000000000	4.00000000000000000000	4.00000000000000000000	4.00000000000000000000	4.00000000000000000000	4.00000000000000000000
63.00000000000000000000	0.00000000000000000000	4132.82031250000000000000	4115.89746093750000000000	4108.71777343750000000000	4135.89746093750000000000	4109.74365234375000000000	4154.35888671875000000000	4154.35888671875000000000	4099.48730468750000000000	4162.05126953125000000000	4094.87158203125000000000	4109.74365234375000000000	4127.69238281250000000000	4091.79467773437500000000	4315.89746093750000000000	0.00000000000000000000	10245.00000000000000000000	10230.00000000000000000000	0.00000000000000000000	0.00000000000000000000	0.00000000000000000000	227.00000000000000000000	732.00000000000000000000	4.00000000000000000000	4.00000000000000000000	4.00000000000000000000	4.00000000000000000000	4.00000000000000000000	0.00000000000000000000	4.00000000000000000000	4.00000000000000000000	0.00000000000000000000	4.00000000000000000000	4.00000000000000000000	4.00000000000000000000	4.00000000000000000000	4.00000000000000000000	4.00000000000000000000	4.00000000000000000000
64.00000000000000000000	0.00000000000000000000	4133.84619140625000000000	4104.61523437500000000000	4110.76904296875000000000	4129.23046875000000000000	4106.66650390625000000000	4163.07666015625000000000	4156.92285156250000000000	4095.89721679687500000000	4164.61523437500000000000	4091.79467773437500000000	4108.71777343750000000000	4125.64111328125000000000	4084.10253906250000000000	4309.23046875000000000000	1498.00000000000000000000	10245.00000000000000000000	10230.00000000000000000000	0.00000000000000000000	0.00000000000000000000	0.00000000000000000000	227.00000000000000000000	740.00000000000000000000	4.00000000000000000000	4.00000000000000000000	4.00000000000000000000	4.00000000000000000000	4.00000000000000000000	0.00000000000000000000	4.00000000000000000000	4.00000000000000000000	0.00000000000000000000	4.00000000000000000000	4.00000000000000000000	4.00000000000000000000	4.00000000000000000000	4.00000000000000000000	4.00000000000000000000	4.00000000000000000000
65.00000000000000000000	0.00000000000000000000	4137.94873046875000000000	4104.10253906250000000000	4114.35888671875000000000	4129.74365234375000000000	4102.56396484375000000000	4164.61523437500000000000	4156.92285156250000000000	4092.30761718750000000000	4165.12792968750000000000	4090.76904296875000000000	4106.15380859375000000000	4125.64111328125000000000	4078.97436523437500000000	4306.66650390625000000000	3052.00000000000000000000	10246.00000000000000000000	10231.00000000000000000000	0.00000000000000000000	0.00000000000000000000	0.00000000000000000000	227.00000000000000000000	748.00000000000000000000	4.00000000000000000000	4.00000000000000000000	4.00000000000000000000	4.00000000000000000000	4.00000000000000000000	0.00000000000000000000	4.00000000000000000000	4.00000000000000000000	0.00000000000000000000	4.00000000000000000000	4.00000000000000000000	4.00000000000000000000	4.00000000000000000000	4.00000000000000000000	4.00000000000000000000	4.00000000000000000000
66.00000000000000000000	0.00000000000000000000	4136.92285156250000000000	4124.61523437500000000000	4110.76904296875000000000	4148.20507812500000000000	4131.79492187500000000000	4155.38427734375000000000	4158.46142578125000000000	4111.28173828125000000000	4162.56396484375000000000	4119.48730468750000000000	4122.56396484375000000000	4132.30761718750000000000	4098.97412109375000000000	4315.38427734375000000000	1400.00000000000000000000	10246.00000000000000000000	10231.00000000000000000000	0.00000000000000000000	0.00000000000000000000	0.00000000000000000000	227.00000000000000000000	756.00000000000000000000	4.00000000000000000000	4.00000000000000000000	4.00000000000000000000	4.00000000000000000000	4.00000000000000000000	0.00000000000000000000	4.00000000000000000000	4.00000000000000000000	0.00000000000000000000	4.00000000000000000000	4.00000000000000000000	4.00000000000000000000	4.00000000000000000000	4.00000000000000000000	4.00000000000000000000	4.00000000000000000000
67.00000000000000000000	0.00000000000000000000	4135.89746093750000000000	4105.64111328125000000000	4116.92285156250000000000	4130.25634765625000000000	4108.71777343750000000000	4161.02539062500000000000	4162.05126953125000000000	4089.74340820312500000000	4165.64111328125000000000	4091.79467773437500000000	4100.51269531250000000000	4128.20507812500000000000	4075.89721679687500000000	4303.07666015625000000000	3183.00000000000000000000	10245.00000000000000000000	10229.00000000000000000000	0.00000000000000000000	0.00000000000000000000	0.00000000000000000000	227.00000000000000000000	764.00000000000000000000	4.00000000000000000000	4.00000000000000000000	4.00000000000000000000	4.00000000000000000000	4.00000000000000000000	0.00000000000000000000	4.00000000000000000000	4.00000000000000000000	0.00000000000000000000	4.00000000000000000000	4.00000000000000000000	4.00000000000000000000	4.00000000000000000000	4.00000000000000000000	4.00000000000000000000	4.00000000000000000000
68.00000000000000000000	0.00000000000000000000	4131.79492187500000000000	4116.41015625000000000000	4111.28173828125000000000	4138.46142578125000000000	4115.89746093750000000000	4154.35888671875000000000	4154.35888671875000000000	4097.94873046875000000000	4164.61523437500000000000	4089.74340820312500000000	4109.74365234375000000000	4128.71777343750000000000	4087.17944335937500000000	4306.15380859375000000000	3544.00000000000000000000	10245.00000000000000000000	10229.00000000000000000000	0.00000000000000000000	0.00000000000000000000	0.00000000000000000000	227.00000000000000000000	772.00000000000000000000	4.00000000000000000000	4.00000000000000000000	4.00000000000000000000	4.00000000000000000000	4.00000000000000000000	0.00000000000000000000	4.00000000000000000000	4.00000000000000000000	0.00000000000000000000	4.00000000000000000000	4.00000000000000000000	4.00000000000000000000	4.00000000000000000000	4.00000000000000000000	4.00000000000000000000	4.00000000000000000000
69.00000000000000000000	0.00000000000000000000	4140.51269531250000000000	4120.00000000000000000000	4110.76904296875000000000	4142.05126953125000000000	4121.02539062500000000000	4159.48730468750000000000	4160.00000000000000000000	4103.07666015625000000000	4162.05126953125000000000	4101.02539062500000000000	4115.38427734375000000000	4133.84619140625000000000	4092.82031250000000000000	4305.64111328125000000000	0.00000000000000000000	10246.00000000000000000000	10229.00000000000000000000	0.00000000000000000000	0.00000000000000000000	0.00000000000000000000	227.00000000000000000000	779.00000000000000000000	4.00000000000000000000	4.00000000000000000000	4.00000000000000000000	4.00000000000000000000	4.00000000000000000000	0.00000000000000000000	4.00000000000000000000	4.00000000000000000000	0.00000000000000000000	4.00000000000000000000	4.00000000000000000000	4.00000000000000000000	4.00000000000000000000	4.00000000000000000000	4.00000000000000000000	4.00000000000000000000
70.00000000000000000000	0.00000000000000000000	4137.94873046875000000000	4110.25634765625000000000	4111.79492187500000000000	4132.82031250000000000000	4109.74365234375000000000	4160.51269531250000000000	4158.97412109375000000000	4090.25634765625000000000	4161.53857421875000000000	4094.87158203125000000000	4104.10253906250000000000	4130.25634765625000000000	4078.97436523437500000000	4298.97412109375000000000	507.00000000000000000000	10246.00000000000000000000	10229.00000000000000000000	0.00000000000000000000	0.00000000000000000000	0.00000000000000000000	227.00000000000000000000	788.00000000000000000000	4.00000000000000000000	4.00000000000000000000	4.00000000000000000000	4.00000000000000000000	4.00000000000000000000	0.00000000000000000000	4.00000000000000000000	4.00000000000000000000	0.00000000000000000000	4.00000000000000000000	4.00000000000000000000	4.00000000000000000000	4.00000000000000000000	4.00000000000000000000	4.00000000000000000000	4.00000000000000000000
71.00000000000000000000	0.00000000000000000000	4127.69238281250000000000	4117.43603515625000000000	4107.69238281250000000000	4134.87158203125000000000	4125.12792968750000000000	4154.87158203125000000000	4149.74365234375000000000	4098.46142578125000000000	4162.05126953125000000000	4104.61523437500000000000	4115.38427734375000000000	4127.69238281250000000000	4091.28198242187500000000	4306.15380859375000000000	3303.00000000000000000000	10246.00000000000000000000	10230.00000000000000000000	0.00000000000000000000	0.00000000000000000000	0.00000000000000000000	227.00000000000000000000	795.00000000000000000000	4.00000000000000000000	4.00000000000000000000	4.00000000000000000000	4.00000000000000000000	4.00000000000000000000	0.00000000000000000000	4.00000000000000000000	4.00000000000000000000	0.00000000000000000000	4.00000000000000000000	4.00000000000000000000	4.00000000000000000000	4.00000000000000000000	4.00000000000000000000	4.00000000000000000000	4.00000000000000000000
72.00000000000000000000	0.00000000000000000000	4138.46142578125000000000	4097.43603515625000000000	4114.87158203125000000000	4118.46142578125000000000	4098.97412109375000000000	4166.66650390625000000000	4158.97412109375000000000	4079.48706054687500000000	4164.61523437500000000000	4082.05126953125000000000	4096.41015625000000000000	4126.15380859375000000000	4075.89721679687500000000	4296.41015625000000000000	0.00000000000000000000	10246.00000000000000000000	10230.00000000000000000000	0.00000000000000000000	0.00000000000000000000	0.00000000000000000000	227.00000000000000000000	804.00000000000000000000	4.00000000000000000000	4.00000000000000000000	4.00000000000000000000	4.00000000000000000000	4.00000000000000000000	0.00000000000000000000	4.00000000000000000000	4.00000000000000000000	0.00000000000000000000	4.00000000000000000000	4.00000000000000000000	4.00000000000000000000	4.00000000000000000000	4.00000000000000000000	4.00000000000000000000	4.00000000000000000000
73.00000000000000000000	0.00000000000000000000	4137.94873046875000000000	4103.07666015625000000000	4110.25634765625000000000	4128.71777343750000000000	4096.41015625000000000000	4157.94873046875000000000	4155.89746093750000000000	4089.23071289062500000000	4158.97412109375000000000	4082.56396484375000000000	4099.48730468750000000000	4127.17919921875000000000	4081.02563476562500000000	4296.41015625000000000000	3517.00000000000000000000	10246.00000000000000000000	10229.00000000000000000000	0.00000000000000000000	0.00000000000000000000	0.00000000000000000000	227.00000000000000000000	812.00000000000000000000	4.00000000000000000000	4.00000000000000000000	4.00000000000000000000	4.00000000000000000000	4.00000000000000000000	0.00000000000000000000	4.00000000000000000000	4.00000000000000000000	0.00000000000000000000	4.00000000000000000000	4.00000000000000000000	4.00000000000000000000	4.00000000000000000000	4.00000000000000000000	4.00000000000000000000	4.00000000000000000000
74.00000000000000000000	0.00000000000000000000	4135.89746093750000000000	4106.66650390625000000000	4110.76904296875000000000	4130.25634765625000000000	4109.74365234375000000000	4158.97412109375000000000	4152.30761718750000000000	4094.87158203125000000000	4158.46142578125000000000	4082.05126953125000000000	4100.00000000000000000000	4128.20507812500000000000	4078.97436523437500000000	4296.92285156250000000000	3407.00000000000000000000	10246.00000000000000000000	10229.00000000000000000000	0.00000000000000000000	0.00000000000000000000	0.00000000000000000000	227.00000000000000000000	820.00000000000000000000	4.00000000000000000000	4.00000000000000000000	4.00000000000000000000	4.00000000000000000000	4.00000000000000000000	0.00000000000000000000	4.00000000000000000000	4.00000000000000000000	0.00000000000000000000	4.00000000000000000000	4.00000000000000000000	4.00000000000000000000	4.00000000000000000000	4.00000000000000000000	4.00000000000000000000	4.00000000000000000000
75.00000000000000000000	0.00000000000000000000	4141.02539062500000000000	4104.10253906250000000000	4118.46142578125000000000	4125.64111328125000000000	4113.84619140625000000000	4161.02539062500000000000	4155.89746093750000000000	4087.17944335937500000000	4165.12792968750000000000	4080.51269531250000000000	4091.79467773437500000000	4128.71777343750000000000	4072.30761718750000000000	4293.84619140625000000000	2269.00000000000000000000	10247.00000000000000000000	10230.00000000000000000000	0.00000000000000000000	0.00000000000000000000	0.00000000000000000000	227.00000000000000000000	827.00000000000000000000	4.00000000000000000000	4.00000000000000000000	4.00000000000000000000	4.00000000000000000000	4.00000000000000000000	0.00000000000000000000	4.00000000000000000000	4.00000000000000000000	0.00000000000000000000	4.00000000000000000000	4.00000000000000000000	4.00000000000000000000	4.00000000000000000000	4.00000000000000000000	4.00000000000000000000	4.00000000000000000000
76.00000000000000000000	0.00000000000000000000	4136.92285156250000000000	4124.10253906250000000000	4113.33300781250000000000	4145.12792968750000000000	4129.74365234375000000000	4154.35888671875000000000	4155.89746093750000000000	4106.66650390625000000000	4163.07666015625000000000	4115.38427734375000000000	4114.87158203125000000000	4133.84619140625000000000	4097.43603515625000000000	4301.02539062500000000000	3221.00000000000000000000	10247.00000000000000000000	10230.00000000000000000000	0.00000000000000000000	0.00000000000000000000	0.00000000000000000000	227.00000000000000000000	835.00000000000000000000	4.00000000000000000000	4.00000000000000000000	4.00000000000000000000	4.00000000000000000000	4.00000000000000000000	0.00000000000000000000	4.00000000000000000000	4.00000000000000000000	0.00000000000000000000	4.00000000000000000000	4.00000000000000000000	4.00000000000000000000	4.00000000000000000000	4.00000000000000000000	4.00000000000000000000	4.00000000000000000000
77.00000000000000000000	0.00000000000000000000	4136.41015625000000000000	4108.71777343750000000000	4116.41015625000000000000	4129.23046875000000000000	4108.71777343750000000000	4165.12792968750000000000	4160.00000000000000000000	4088.20507812500000000000	4164.10253906250000000000	4094.87158203125000000000	4098.46142578125000000000	4128.20507812500000000000	4078.46142578125000000000	4289.74365234375000000000	1538.00000000000000000000	10247.00000000000000000000	10229.00000000000000000000	0.00000000000000000000	0.00000000000000000000	0.00000000000000000000	227.00000000000000000000	842.00000000000000000000	4.00000000000000000000	4.00000000000000000000	4.00000000000000000000	4.00000000000000000000	4.00000000000000000000	0.00000000000000000000	4.00000000000000000000	4.00000000000000000000	0.00000000000000000000	4.00000000000000000000	4.00000000000000000000	4.00000000000000000000	4.00000000000000000000	4.00000000000000000000	4.00000000000000000000	4.00000000000000000000
78.00000000000000000000	0.00000000000000000000	4134.87158203125000000000	4111.28173828125000000000	4111.79492187500000000000	4130.25634765625000000000	4123.07666015625000000000	4160.00000000000000000000	4154.87158203125000000000	4095.38452148437500000000	4165.12792968750000000000	4093.84594726562500000000	4103.07666015625000000000	4123.58984375000000000000	4084.10253906250000000000	4291.79492187500000000000	3407.00000000000000000000	10247.00000000000000000000	10229.00000000000000000000	0.00000000000000000000	0.00000000000000000000	0.00000000000000000000	227.00000000000000000000	850.00000000000000000000	4.00000000000000000000	4.00000000000000000000	4.00000000000000000000	4.00000000000000000000	4.00000000000000000000	0.00000000000000000000	4.00000000000000000000	4.00000000000000000000	0.00000000000000000000	4.00000000000000000000	4.00000000000000000000	4.00000000000000000000	4.00000000000000000000	4.00000000000000000000	4.00000000000000000000	4.00000000000000000000
79.00000000000000000000	0.00000000000000000000	4136.92285156250000000000	4115.89746093750000000000	4111.28173828125000000000	4136.41015625000000000000	4132.82031250000000000000	4160.00000000000000000000	4158.46142578125000000000	4109.74365234375000000000	4161.02539062500000000000	4110.25634765625000000000	4115.38427734375000000000	4125.12792968750000000000	4098.97412109375000000000	4295.38427734375000000000	2269.00000000000000000000	10249.00000000000000000000	10228.00000000000000000000	0.00000000000000000000	0.00000000000000000000	0.00000000000000000000	227.00000000000000000000	858.00000000000000000000	4.00000000000000000000	4.00000000000000000000	4.00000000000000000000	4.00000000000000000000	4.00000000000000000000	0.00000000000000000000	4.00000000000000000000	4.00000000000000000000	0.00000000000000000000	4.00000000000000000000	4.00000000000000000000	4.00000000000000000000	4.00000000000000000000	4.00000000000000000000	4.00000000000000000000	4.00000000000000000000
80.00000000000000000000	0.00000000000000000000	4136.92285156250000000000	4105.64111328125000000000	4116.41015625000000000000	4127.69238281250000000000	4109.74365234375000000000	4160.51269531250000000000	4158.46142578125000000000	4093.33325195312500000000	4162.05126953125000000000	4092.30761718750000000000	4100.00000000000000000000	4127.17919921875000000000	4088.20507812500000000000	4288.20507812500000000000	3221.00000000000000000000	10249.00000000000000000000	10228.00000000000000000000	0.00000000000000000000	0.00000000000000000000	0.00000000000000000000	227.00000000000000000000	867.00000000000000000000	4.00000000000000000000	4.00000000000000000000	4.00000000000000000000	4.00000000000000000000	4.00000000000000000000	0.00000000000000000000	4.00000000000000000000	4.00000000000000000000	0.00000000000000000000	4.00000000000000000000	4.00000000000000000000	4.00000000000000000000	4.00000000000000000000	4.00000000000000000000	4.00000000000000000000	4.00000000000000000000
81.00000000000000000000	0.00000000000000000000	4132.82031250000000000000	4124.10253906250000000000	4111.28173828125000000000	4140.51269531250000000000	4125.12792968750000000000	4150.25634765625000000000	4148.71777343750000000000	4106.66650390625000000000	4163.07666015625000000000	4109.74365234375000000000	4117.43603515625000000000	4133.84619140625000000000	4107.69238281250000000000	4296.92285156250000000000	1538.00000000000000000000	10247.00000000000000000000	10226.00000000000000000000	0.00000000000000000000	0.00000000000000000000	0.00000000000000000000	227.00000000000000000000	875.00000000000000000000	4.00000000000000000000	4.00000000000000000000	4.00000000000000000000	4.00000000000000000000	4.00000000000000000000	0.00000000000000000000	4.00000000000000000000	4.00000000000000000000	0.00000000000000000000	4.00000000000000000000	4.00000000000000000000	4.00000000000000000000	4.00000000000000000000	4.00000000000000000000	4.00000000000000000000	4.00000000000000000000
82.00000000000000000000	0.00000000000000000000	4141.02539062500000000000	4117.94873046875000000000	4117.43603515625000000000	4133.33300781250000000000	4120.00000000000000000000	4160.51269531250000000000	4159.48730468750000000000	4098.46142578125000000000	4164.61523437500000000000	4104.10253906250000000000	4111.28173828125000000000	4135.38427734375000000000	4099.48730468750000000000	4294.35888671875000000000	3407.00000000000000000000	10247.00000000000000000000	10226.00000000000000000000	0.00000000000000000000	0.00000000000000000000	0.00000000000000000000	227.00000000000000000000	882.00000000000000000000	4.00000000000000000000	4.00000000000000000000	4.00000000000000000000	4.00000000000000000000	4.00000000000000000000	0.00000000000000000000	4.00000000000000000000	4.00000000000000000000	0.00000000000000000000	4.00000000000000000000	4.00000000000000000000	4.00000000000000000000	4.00000000000000000000	4.00000000000000000000	4.00000000000000000000	4.00000000000000000000
83.00000000000000000000	0.00000000000000000000	4137.94873046875000000000	4120.51269531250000000000	4114.35888671875000000000	4137.94873046875000000000	4126.66650390625000000000	4156.41015625000000000000	4161.02539062500000000000	4103.07666015625000000000	4164.10253906250000000000	4100.51269531250000000000	4109.74365234375000000000	4133.33300781250000000000	4100.00000000000000000000	4295.89746093750000000000	2269.00000000000000000000	10246.00000000000000000000	10226.00000000000000000000	0.00000000000000000000	0.00000000000000000000	0.00000000000000000000	227.00000000000000000000	889.00000000000000000000	4.00000000000000000000	4.00000000000000000000	4.00000000000000000000	4.00000000000000000000	4.00000000000000000000	0.00000000000000000000	4.00000000000000000000	4.00000000000000000000	0.00000000000000000000	4.00000000000000000000	4.00000000000000000000	4.00000000000000000000	4.00000000000000000000	4.00000000000000000000	4.00000000000000000000	4.00000000000000000000
84.00000000000000000000	0.00000000000000000000	4133.33300781250000000000	4117.94873046875000000000	4111.28173828125000000000	4137.94873046875000000000	4130.76904296875000000000	4160.00000000000000000000	4160.51269531250000000000	4109.74365234375000000000	4160.51269531250000000000	4107.17919921875000000000	4113.33300781250000000000	4128.20507812500000000000	4100.00000000000000000000	4289.74365234375000000000	3221.00000000000000000000	10246.00000000000000000000	10226.00000000000000000000	0.00000000000000000000	0.00000000000000000000	0.00000000000000000000	227.00000000000000000000	897.00000000000000000000	4.00000000000000000000	4.00000000000000000000	4.00000000000000000000	4.00000000000000000000	4.00000000000000000000	0.00000000000000000000	4.00000000000000000000	4.00000000000000000000	0.00000000000000000000	4.00000000000000000000	4.00000000000000000000	4.00000000000000000000	4.00000000000000000000	4.00000000000000000000	4.00000000000000000000	4.00000000000000000000
85.00000000000000000000	0.00000000000000000000	4136.41015625000000000000	4099.48730468750000000000	4113.84619140625000000000	4123.58984375000000000000	4107.69238281250000000000	4168.71777343750000000000	4162.05126953125000000000	4089.74340820312500000000	4161.53857421875000000000	4096.92285156250000000000	4098.46142578125000000000	4122.05126953125000000000	4078.46142578125000000000	4276.92285156250000000000	1538.00000000000000000000	10247.00000000000000000000	10226.00000000000000000000	0.00000000000000000000	0.00000000000000000000	0.00000000000000000000	227.00000000000000000000	904.00000000000000000000	4.00000000000000000000	4.00000000000000000000	4.00000000000000000000	4.00000000000000000000	4.00000000000000000000	0.00000000000000000000	4.00000000000000000000	4.00000000000000000000	0.00000000000000000000	4.00000000000000000000	4.00000000000000000000	4.00000000000000000000	4.00000000000000000000	4.00000000000000000000	4.00000000000000000000	4.00000000000000000000
86.00000000000000000000	0.00000000000000000000	4128.71777343750000000000	4111.79492187500000000000	4106.15380859375000000000	4134.87158203125000000000	4116.92285156250000000000	4156.41015625000000000000	4152.82031250000000000000	4100.00000000000000000000	4161.02539062500000000000	4113.84619140625000000000	4110.76904296875000000000	4123.58984375000000000000	4093.84594726562500000000	4286.15380859375000000000	3407.00000000000000000000	10247.00000000000000000000	10226.00000000000000000000	0.00000000000000000000	0.00000000000000000000	0.00000000000000000000	227.00000000000000000000	912.00000000000000000000	4.00000000000000000000	4.00000000000000000000	4.00000000000000000000	4.00000000000000000000	4.00000000000000000000	0.00000000000000000000	4.00000000000000000000	4.00000000000000000000	0.00000000000000000000	4.00000000000000000000	4.00000000000000000000	4.00000000000000000000	4.00000000000000000000	4.00000000000000000000	4.00000000000000000000	4.00000000000000000000
87.00000000000000000000	0.00000000000000000000	4128.71777343750000000000	4096.41015625000000000000	4111.79492187500000000000	4117.94873046875000000000	4102.05126953125000000000	4160.00000000000000000000	4153.84619140625000000000	4086.15380859375000000000	4163.58984375000000000000	4087.17944335937500000000	4090.76904296875000000000	4120.51269531250000000000	4075.38452148437500000000	4274.35888671875000000000	2269.00000000000000000000	10246.00000000000000000000	10226.00000000000000000000	0.00000000000000000000	0.00000000000000000000	0.00000000000000000000	227.00000000000000000000	921.00000000000000000000	4.00000000000000000000	4.00000000000000000000	4.00000000000000000000	4.00000000000000000000	4.00000000000000000000	0.00000000000000000000	4.00000000000000000000	4.00000000000000000000	0.00000000000000000000	4.00000000000000000000	4.00000000000000000000	4.00000000000000000000	4.00000000000000000000	4.00000000000000000000	4.00000000000000000000	4.00000000000000000000
88.00000000000000000000	0.00000000000000000000	4127.69238281250000000000	4100.51269531250000000000	4108.20507812500000000000	4116.41015625000000000000	4109.74365234375000000000	4154.87158203125000000000	4153.84619140625000000000	4084.10253906250000000000	4164.61523437500000000000	4081.02563476562500000000	4088.71777343750000000000	4120.00000000000000000000	4071.28198242187500000000	4269.23046875000000000000	3221.00000000000000000000	10246.00000000000000000000	10226.00000000000000000000	0.00000000000000000000	0.00000000000000000000	0.00000000000000000000	227.00000000000000000000	929.00000000000000000000	4.00000000000000000000	4.00000000000000000000	4.00000000000000000000	4.00000000000000000000	4.00000000000000000000	0.00000000000000000000	4.00000000000000000000	4.00000000000000000000	0.00000000000000000000	4.00000000000000000000	4.00000000000000000000	4.00000000000000000000	4.00000000000000000000	4.00000000000000000000	4.00000000000000000000	4.00000000000000000000
89.00000000000000000000	0.00000000000000000000	4124.10253906250000000000	4112.82031250000000000000	4104.61523437500000000000	4128.20507812500000000000	4128.71777343750000000000	4154.35888671875000000000	4156.92285156250000000000	4096.41015625000000000000	4160.00000000000000000000	4107.69238281250000000000	4107.17919921875000000000	4123.58984375000000000000	4090.25634765625000000000	4275.38427734375000000000	1538.00000000000000000000	10248.00000000000000000000	10227.00000000000000000000	0.00000000000000000000	0.00000000000000000000	0.00000000000000000000	227.00000000000000000000	936.00000000000000000000	4.00000000000000000000	4.00000000000000000000	4.00000000000000000000	4.00000000000000000000	4.00000000000000000000	0.00000000000000000000	4.00000000000000000000	4.00000000000000000000	0.00000000000000000000	4.00000000000000000000	4.00000000000000000000	4.00000000000000000000	4.00000000000000000000	4.00000000000000000000	4.00000000000000000000	4.00000000000000000000
90.00000000000000000000	0.00000000000000000000	4126.15380859375000000000	4093.84594726562500000000	4112.30761718750000000000	4110.76904296875000000000	4108.20507812500000000000	4165.12792968750000000000	4161.02539062500000000000	4078.46142578125000000000	4161.53857421875000000000	4090.76904296875000000000	4088.71777343750000000000	4118.97412109375000000000	4071.79467773437500000000	4263.07666015625000000000	3407.00000000000000000000	10248.00000000000000000000	10227.00000000000000000000	0.00000000000000000000	0.00000000000000000000	0.00000000000000000000	227.00000000000000000000	945.00000000000000000000	4.00000000000000000000	4.00000000000000000000	4.00000000000000000000	4.00000000000000000000	4.00000000000000000000	0.00000000000000000000	4.00000000000000000000	4.00000000000000000000	0.00000000000000000000	4.00000000000000000000	4.00000000000000000000	4.00000000000000000000	4.00000000000000000000	4.00000000000000000000	4.00000000000000000000	4.00000000000000000000
91.00000000000000000000	0.00000000000000000000	4123.58984375000000000000	4106.15380859375000000000	4105.12792968750000000000	4121.02539062500000000000	4121.02539062500000000000	4155.89746093750000000000	4154.87158203125000000000	4098.46142578125000000000	4163.58984375000000000000	4096.92285156250000000000	4100.00000000000000000000	4117.94873046875000000000	4085.64086914062500000000	4268.71777343750000000000	2269.00000000000000000000	10248.00000000000000000000	10227.00000000000000000000	0.00000000000000000000	0.00000000000000000000	0.00000000000000000000	227.00000000000000000000	952.00000000000000000000	4.00000000000000000000	4.00000000000000000000	4.00000000000000000000	4.00000000000000000000	4.00000000000000000000	0.00000000000000000000	4.00000000000000000000	4.00000000000000000000	0.00000000000000000000	4.00000000000000000000	4.00000000000000000000	4.00000000000000000000	4.00000000000000000000	4.00000000000000000000	4.00000000000000000000	4.00000000000000000000
92.00000000000000000000	0.00000000000000000000	4133.33300781250000000000	4106.15380859375000000000	4113.33300781250000000000	4121.02539062500000000000	4116.92285156250000000000	4162.05126953125000000000	4161.53857421875000000000	4101.02539062500000000000	4161.02539062500000000000	4095.89721679687500000000	4100.00000000000000000000	4124.61523437500000000000	4090.76904296875000000000	4273.84619140625000000000	3221.00000000000000000000	10248.00000000000000000000	10227.00000000000000000000	0.00000000000000000000	0.00000000000000000000	0.00000000000000000000	227.00000000000000000000	960.00000000000000000000	4.00000000000000000000	4.00000000000000000000	4.00000000000000000000	4.00000000000000000000	4.00000000000000000000	0.00000000000000000000	4.00000000000000000000	4.00000000000000000000	0.00000000000000000000	4.00000000000000000000	4.00000000000000000000	4.00000000000000000000	4.00000000000000000000	4.00000000000000000000	4.00000000000000000000	4.00000000000000000000
93.00000000000000000000	0.00000000000000000000	4135.89746093750000000000	4109.74365234375000000000	4118.46142578125000000000	4125.64111328125000000000	4118.46142578125000000000	4157.43603515625000000000	4160.51269531250000000000	4101.02539062500000000000	4157.94873046875000000000	4105.64111328125000000000	4104.10253906250000000000	4128.71777343750000000000	4098.46142578125000000000	4277.43603515625000000000	1538.00000000000000000000	10249.00000000000000000000	10227.00000000000000000000	0.00000000000000000000	0.00000000000000000000	0.00000000000000000000	227.00000000000000000000	968.00000000000000000000	4.00000000000000000000	4.00000000000000000000	4.00000000000000000000	4.00000000000000000000	4.00000000000000000000	0.00000000000000000000	4.00000000000000000000	4.00000000000000000000	0.00000000000000000000	4.00000000000000000000	4.00000000000000000000	4.00000000000000000000	4.00000000000000000000	4.00000000000000000000	4.00000000000000000000	4.00000000000000000000
94.00000000000000000000	0.00000000000000000000	4129.74365234375000000000	4120.00000000000000000000	4107.17919921875000000000	4133.33300781250000000000	4126.15380859375000000000	4151.79492187500000000000	4153.84619140625000000000	4111.79492187500000000000	4162.05126953125000000000	4120.00000000000000000000	4111.28173828125000000000	4124.61523437500000000000	4107.69238281250000000000	4274.35888671875000000000	3407.00000000000000000000	10249.00000000000000000000	10227.00000000000000000000	0.00000000000000000000	0.00000000000000000000	0.00000000000000000000	227.00000000000000000000	976.00000000000000000000	4.00000000000000000000	4.00000000000000000000	4.00000000000000000000	4.00000000000000000000	4.00000000000000000000	0.00000000000000000000	4.00000000000000000000	4.00000000000000000000	0.00000000000000000000	4.00000000000000000000	4.00000000000000000000	4.00000000000000000000	4.00000000000000000000	4.00000000000000000000	4.00000000000000000000	4.00000000000000000000
95.00000000000000000000	0.00000000000000000000	4132.82031250000000000000	4105.64111328125000000000	4109.74365234375000000000	4115.89746093750000000000	4096.92285156250000000000	4162.05126953125000000000	4157.43603515625000000000	4089.74340820312500000000	4164.61523437500000000000	4092.82031250000000000000	4083.58959960937500000000	4121.53857421875000000000	4080.00000000000000000000	4260.51269531250000000000	2269.00000000000000000000	10248.00000000000000000000	10227.00000000000000000000	0.00000000000000000000	0.00000000000000000000	0.00000000000000000000	227.00000000000000000000	984.00000000000000000000	4.00000000000000000000	4.00000000000000000000	4.00000000000000000000	4.00000000000000000000	4.00000000000000000000	0.00000000000000000000	4.00000000000000000000	4.00000000000000000000	0.00000000000000000000	4.00000000000000000000	4.00000000000000000000	4.00000000000000000000	4.00000000000000000000	4.00000000000000000000	4.00000000000000000000	4.00000000000000000000
96.00000000000000000000	0.00000000000000000000	4129.23046875000000000000	4120.00000000000000000000	4109.23046875000000000000	4127.69238281250000000000	4118.97412109375000000000	4154.87158203125000000000	4153.33300781250000000000	4107.17919921875000000000	4158.46142578125000000000	4114.87158203125000000000	4103.07666015625000000000	4129.23046875000000000000	4098.46142578125000000000	4273.84619140625000000000	3221.00000000000000000000	10248.00000000000000000000	10227.00000000000000000000	0.00000000000000000000	0.00000000000000000000	0.00000000000000000000	227.00000000000000000000	991.00000000000000000000	4.00000000000000000000	4.00000000000000000000	4.00000000000000000000	4.00000000000000000000	4.00000000000000000000	0.00000000000000000000	4.00000000000000000000	4.00000000000000000000	0.00000000000000000000	4.00000000000000000000	4.00000000000000000000	4.00000000000000000000	4.00000000000000000000	4.00000000000000000000	4.00000000000000000000	4.00000000000000000000
97.00000000000000000000	0.00000000000000000000	4132.82031250000000000000	4116.41015625000000000000	4114.35888671875000000000	4125.64111328125000000000	4126.66650390625000000000	4162.05126953125000000000	4158.46142578125000000000	4109.23046875000000000000	4160.00000000000000000000	4116.41015625000000000000	4109.74365234375000000000	4128.71777343750000000000	4103.58984375000000000000	4273.33300781250000000000	1538.00000000000000000000	10246.00000000000000000000	10230.00000000000000000000	0.00000000000000000000	0.00000000000000000000	0.00000000000000000000	227.00000000000000000000	999.00000000000000000000	4.00000000000000000000	4.00000000000000000000	4.00000000000000000000	4.00000000000000000000	4.00000000000000000000	0.00000000000000000000	4.00000000000000000000	4.00000000000000000000	0.00000000000000000000	4.00000000000000000000	4.00000000000000000000	4.00000000000000000000	4.00000000000000000000	4.00000000000000000000	4.00000000000000000000	4.00000000000000000000
98.00000000000000000000	0.00000000000000000000	4130.76904296875000000000	4104.61523437500000000000	4110.76904296875000000000	4116.41015625000000000000	4105.64111328125000000000	4163.58984375000000000000	4157.43603515625000000000	4092.30761718750000000000	4164.61523437500000000000	4088.71777343750000000000	4092.82031250000000000000	4122.56396484375000000000	4088.71777343750000000000	4261.02539062500000000000	3407.00000000000000000000	10246.00000000000000000000	10230.00000000000000000000	0.00000000000000000000	0.00000000000000000000	0.00000000000000000000	228.00000000000000000000	7.00000000000000000000	4.00000000000000000000	4.00000000000000000000	4.00000000000000000000	4.00000000000000000000	4.00000000000000000000	0.00000000000000000000	4.00000000000000000000	4.00000000000000000000	0.00000000000000000000	4.00000000000000000000	4.00000000000000000000	4.00000000000000000000	4.00000000000000000000	4.00000000000000000000	4.00000000000000000000	4.00000000000000000000
99.00000000000000000000	0.00000000000000000000	4125.12792968750000000000	4106.15380859375000000000	4099.48730468750000000000	4120.00000000000000000000	4104.61523437500000000000	4157.43603515625000000000	4152.82031250000000000000	4098.97412109375000000000	4163.07666015625000000000	4098.97412109375000000000	4095.38452148437500000000	4121.53857421875000000000	4091.79467773437500000000	4260.51269531250000000000	2269.00000000000000000000	10246.00000000000000000000	10231.00000000000000000000	0.00000000000000000000	0.00000000000000000000	0.00000000000000000000	228.00000000000000000000	14.00000000000000000000	4.00000000000000000000	4.00000000000000000000	4.00000000000000000000	4.00000000000000000000	4.00000000000000000000	0.00000000000000000000	4.00000000000000000000	4.00000000000000000000	0.00000000000000000000	4.00000000000000000000	4.00000000000000000000	4.00000000000000000000	4.00000000000000000000	4.00000000000000000000	4.00000000000000000000	4.00000000000000000000
100.00000000000000000000	0.00000000000000000000	4133.84619140625000000000	4090.25634765625000000000	4108.20507812500000000000	4107.69238281250000000000	4094.35888671875000000000	4162.05126953125000000000	4160.00000000000000000000	4085.64086914062500000000	4161.02539062500000000000	4088.20507812500000000000	4080.00000000000000000000	4120.51269531250000000000	4074.87158203125000000000	4253.33300781250000000000	3221.00000000000000000000	10246.00000000000000000000	10231.00000000000000000000	0.00000000000000000000	0.00000000000000000000	0.00000000000000000000	228.00000000000000000000	22.00000000000000000000	4.00000000000000000000	4.00000000000000000000	4.00000000000000000000	4.00000000000000000000	4.00000000000000000000	0.00000000000000000000	4.00000000000000000000	4.00000000000000000000	0.00000000000000000000	4.00000000000000000000	4.00000000000000000000	4.00000000000000000000	4.00000000000000000000	4.00000000000000000000	4.00000000000000000000	4.00000000000000000000
101.00000000000000000000	0.00000000000000000000	4129.74365234375000000000	4108.71777343750000000000	4109.74365234375000000000	4124.10253906250000000000	4117.94873046875000000000	4151.79492187500000000000	4153.84619140625000000000	4097.43603515625000000000	4157.94873046875000000000	4094.87158203125000000000	4098.97412109375000000000	4125.12792968750000000000	4094.87158203125000000000	4261.53857421875000000000	1538.00000000000000000000	10247.00000000000000000000	10230.00000000000000000000	0.00000000000000000000	0.00000000000000000000	0.00000000000000000000	228.00000000000000000000	31.00000000000000000000	4.00000000000000000000	4.00000000000000000000	4.00000000000000000000	4.00000000000000000000	4.00000000000000000000	0.00000000000000000000	4.00000000000000000000	4.00000000000000000000	0.00000000000000000000	4.00000000000000000000	4.00000000000000000000	4.00000000000000000000	4.00000000000000000000	4.00000000000000000000	4.00000000000000000000	4.00000000000000000000
102.00000000000000000000	0.00000000000000000000	4128.71777343750000000000	4114.35888671875000000000	4112.82031250000000000000	4123.07666015625000000000	4115.38427734375000000000	4157.94873046875000000000	4156.41015625000000000000	4098.97412109375000000000	4161.02539062500000000000	4100.51269531250000000000	4104.61523437500000000000	4128.71777343750000000000	4102.56396484375000000000	4260.00000000000000000000	3407.00000000000000000000	10247.00000000000000000000	10230.00000000000000000000	0.00000000000000000000	0.00000000000000000000	0.00000000000000000000	228.00000000000000000000	39.00000000000000000000	4.00000000000000000000	4.00000000000000000000	4.00000000000000000000	4.00000000000000000000	4.00000000000000000000	0.00000000000000000000	4.00000000000000000000	4.00000000000000000000	0.00000000000000000000	4.00000000000000000000	4.00000000000000000000	4.00000000000000000000	4.00000000000000000000	4.00000000000000000000	4.00000000000000000000	4.00000000000000000000
103.00000000000000000000	0.00000000000000000000	4128.20507812500000000000	4105.64111328125000000000	4113.33300781250000000000	4113.84619140625000000000	4100.00000000000000000000	4162.05126953125000000000	4159.48730468750000000000	4090.76904296875000000000	4161.53857421875000000000	4105.12792968750000000000	4094.35888671875000000000	4127.17919921875000000000	4093.84594726562500000000	4254.87158203125000000000	2269.00000000000000000000	10246.00000000000000000000	10229.00000000000000000000	0.00000000000000000000	0.00000000000000000000	0.00000000000000000000	228.00000000000000000000	47.00000000000000000000	4.00000000000000000000	4.00000000000000000000	4.00000000000000000000	4.00000000000000000000	4.00000000000000000000	0.00000000000000000000	4.00000000000000000000	4.00000000000000000000	0.00000000000000000000	4.00000000000000000000	4.00000000000000000000	4.00000000000000000000	4.00000000000000000000	4.00000000000000000000	4.00000000000000000000	4.00000000000000000000
104.00000000000000000000	0.00000000000000000000	4124.10253906250000000000	4111.28173828125000000000	4104.61523437500000000000	4124.61523437500000000000	4120.00000000000000000000	4157.43603515625000000000	4154.35888671875000000000	4101.02539062500000000000	4159.48730468750000000000	4122.56396484375000000000	4104.61523437500000000000	4125.64111328125000000000	4103.58984375000000000000	4258.97412109375000000000	3221.00000000000000000000	10246.00000000000000000000	10229.00000000000000000000	0.00000000000000000000	0.00000000000000000000	0.00000000000000000000	228.00000000000000000000	56.00000000000000000000	4.00000000000000000000	4.00000000000000000000	4.00000000000000000000	4.00000000000000000000	4.00000000000000000000	0.00000000000000000000	4.00000000000000000000	4.00000000000000000000	0.00000000000000000000	4.00000000000000000000	4.00000000000000000000	4.00000000000000000000	4.00000000000000000000	4.00000000000000000000	4.00000000000000000000	4.00000000000000000000
105.00000000000000000000	0.00000000000000000000	4130.25634765625000000000	4094.87158203125000000000	4107.69238281250000000000	4109.23046875000000000000	4101.02539062500000000000	4164.61523437500000000000	4158.46142578125000000000	4077.94873046875000000000	4162.56396484375000000000	4097.43603515625000000000	4083.07690429687500000000	4121.02539062500000000000	4081.02563476562500000000	4246.66650390625000000000	1538.00000000000000000000	10248.00000000000000000000	10229.00000000000000000000	0.00000000000000000000	0.00000000000000000000	0.00000000000000000000	228.00000000000000000000	64.00000000000000000000	4.00000000000000000000	4.00000000000000000000	4.00000000000000000000	4.00000000000000000000	4.00000000000000000000	0.00000000000000000000	4.00000000000000000000	4.00000000000000000000	0.00000000000000000000	4.00000000000000000000	4.00000000000000000000	4.00000000000000000000	4.00000000000000000000	4.00000000000000000000	4.00000000000000000000	4.00000000000000000000
106.00000000000000000000	0.00000000000000000000	4126.66650390625000000000	4107.69238281250000000000	4103.58984375000000000000	4115.38427734375000000000	4106.15380859375000000000	4152.30761718750000000000	4153.84619140625000000000	4090.25634765625000000000	4160.00000000000000000000	4105.12792968750000000000	4090.25634765625000000000	4121.02539062500000000000	4090.76904296875000000000	4250.25634765625000000000	3407.00000000000000000000	10248.00000000000000000000	10229.00000000000000000000	0.00000000000000000000	0.00000000000000000000	0.00000000000000000000	228.00000000000000000000	71.00000000000000000000	4.00000000000000000000	4.00000000000000000000	4.00000000000000000000	4.00000000000000000000	4.00000000000000000000	0.00000000000000000000	4.00000000000000000000	4.00000000000000000000	0.00000000000000000000	4.00000000000000000000	4.00000000000000000000	4.00000000000000000000	4.00000000000000000000	4.00000000000000000000	4.00000000000000000000	4.00000000000000000000
107.00000000000000000000	0.00000000000000000000	4125.12792968750000000000	4106.15380859375000000000	4105.64111328125000000000	4115.89746093750000000000	4110.25634765625000000000	4154.87158203125000000000	4154.87158203125000000000	4099.48730468750000000000	4157.43603515625000000000	4106.66650390625000000000	4094.87158203125000000000	4124.61523437500000000000	4093.33325195312500000000	4250.25634765625000000000	2269.00000000000000000000	10247.00000000000000000000	10229.00000000000000000000	0.00000000000000000000	0.00000000000000000000	0.00000000000000000000	228.00000000000000000000	78.00000000000000000000	4.00000000000000000000	4.00000000000000000000	4.00000000000000000000	4.00000000000000000000	4.00000000000000000000	0.00000000000000000000	4.00000000000000000000	4.00000000000000000000	0.00000000000000000000	4.00000000000000000000	4.00000000000000000000	4.00000000000000000000	4.00000000000000000000	4.00000000000000000000	4.00000000000000000000	4.00000000000000000000
108.00000000000000000000	0.00000000000000000000	4127.69238281250000000000	4096.41015625000000000000	4109.74365234375000000000	4109.74365234375000000000	4101.02539062500000000000	4159.48730468750000000000	4155.89746093750000000000	4082.05126953125000000000	4161.02539062500000000000	4087.69213867187500000000	4082.56396484375000000000	4124.10253906250000000000	4077.43579101562500000000	4242.56396484375000000000	3221.00000000000000000000	10247.00000000000000000000	10229.00000000000000000000	0.00000000000000000000	0.00000000000000000000	0.00000000000000000000	228.00000000000000000000	87.00000000000000000000	4.00000000000000000000	4.00000000000000000000	4.00000000000000000000	4.00000000000000000000	4.00000000000000000000	0.00000000000000000000	4.00000000000000000000	4.00000000000000000000	0.00000000000000000000	4.00000000000000000000	4.00000000000000000000	4.00000000000000000000	4.00000000000000000000	4.00000000000000000000	4.00000000000000000000	4.00000000000000000000
109.00000000000000000000	0.00000000000000000000	4125.12792968750000000000	4117.43603515625000000000	4101.02539062500000000000	4127.69238281250000000000	4120.00000000000000000000	4152.30761718750000000000	4153.84619140625000000000	4095.89721679687500000000	4159.48730468750000000000	4112.82031250000000000000	4101.53857421875000000000	4124.61523437500000000000	4102.56396484375000000000	4250.25634765625000000000	1538.00000000000000000000	10246.00000000000000000000	10226.00000000000000000000	0.00000000000000000000	0.00000000000000000000	0.00000000000000000000	228.00000000000000000000	94.00000000000000000000	4.00000000000000000000	4.00000000000000000000	4.00000000000000000000	4.00000000000000000000	4.00000000000000000000	0.00000000000000000000	4.00000000000000000000	4.00000000000000000000	0.00000000000000000000	4.00000000000000000000	4.00000000000000000000	4.00000000000000000000	4.00000000000000000000	4.00000000000000000000	4.00000000000000000000	4.00000000000000000000
110.00000000000000000000	0.00000000000000000000	4130.25634765625000000000	4101.02539062500000000000	4105.12792968750000000000	4113.33300781250000000000	4093.84594726562500000000	4166.15380859375000000000	4161.53857421875000000000	4083.07690429687500000000	4163.07666015625000000000	4096.41015625000000000000	4090.76904296875000000000	4122.05126953125000000000	4093.33325195312500000000	4242.56396484375000000000	3407.00000000000000000000	10246.00000000000000000000	10226.00000000000000000000	0.00000000000000000000	0.00000000000000000000	0.00000000000000000000	228.00000000000000000000	102.00000000000000000000	4.00000000000000000000	4.00000000000000000000	4.00000000000000000000	4.00000000000000000000	4.00000000000000000000	0.00000000000000000000	4.00000000000000000000	4.00000000000000000000	0.00000000000000000000	4.00000000000000000000	4.00000000000000000000	4.00000000000000000000	4.00000000000000000000	4.00000000000000000000	4.00000000000000000000	4.00000000000000000000
111.00000000000000000000	0.00000000000000000000	4127.17919921875000000000	4103.58984375000000000000	4101.53857421875000000000	4117.43603515625000000000	4098.46142578125000000000	4160.00000000000000000000	4156.92285156250000000000	4090.25634765625000000000	4165.64111328125000000000	4093.84594726562500000000	4097.43603515625000000000	4122.05126953125000000000	4097.43603515625000000000	4245.64111328125000000000	2269.00000000000000000000	10245.00000000000000000000	10226.00000000000000000000	0.00000000000000000000	0.00000000000000000000	0.00000000000000000000	228.00000000000000000000	109.00000000000000000000	4.00000000000000000000	4.00000000000000000000	4.00000000000000000000	4.00000000000000000000	4.00000000000000000000	0.00000000000000000000	4.00000000000000000000	4.00000000000000000000	0.00000000000000000000	4.00000000000000000000	4.00000000000000000000	4.00000000000000000000	4.00000000000000000000	4.00000000000000000000	4.00000000000000000000	4.00000000000000000000
112.00000000000000000000	0.00000000000000000000	4128.71777343750000000000	4111.28173828125000000000	4100.51269531250000000000	4123.58984375000000000000	4116.41015625000000000000	4156.41015625000000000000	4156.41015625000000000000	4098.97412109375000000000	4160.51269531250000000000	4110.76904296875000000000	4106.66650390625000000000	4123.07666015625000000000	4107.69238281250000000000	4248.71777343750000000000	3221.00000000000000000000	10245.00000000000000000000	10226.00000000000000000000	0.00000000000000000000	0.00000000000000000000	0.00000000000000000000	228.00000000000000000000	118.00000000000000000000	4.00000000000000000000	4.00000000000000000000	4.00000000000000000000	4.00000000000000000000	4.00000000000000000000	0.00000000000000000000	4.00000000000000000000	4.00000000000000000000	0.00000000000000000000	4.00000000000000000000	4.00000000000000000000	4.00000000000000000000	4.00000000000000000000	4.00000000000000000000	4.00000000000000000000	4.00000000000000000000
113.00000000000000000000	0.00000000000000000000	4134.35888671875000000000	4104.61523437500000000000	4107.17919921875000000000	4113.33300781250000000000	4104.10253906250000000000	4160.00000000000000000000	4156.92285156250000000000	4086.15380859375000000000	4157.94873046875000000000	4106.66650390625000000000	4095.38452148437500000000	4123.58984375000000000000	4096.41015625000000000000	4243.58984375000000000000	1538.00000000000000000000	10245.00000000000000000000	10228.00000000000000000000	0.00000000000000000000	0.00000000000000000000	0.00000000000000000000	228.00000000000000000000	125.00000000000000000000	4.00000000000000000000	4.00000000000000000000	4.00000000000000000000	4.00000000000000000000	4.00000000000000000000	0.00000000000000000000	4.00000000000000000000	4.00000000000000000000	0.00000000000000000000	4.00000000000000000000	4.00000000000000000000	4.00000000000000000000	4.00000000000000000000	4.00000000000000000000	4.00000000000000000000	4.00000000000000000000
114.00000000000000000000	0.00000000000000000000	4130.76904296875000000000	4117.94873046875000000000	4103.07666015625000000000	4125.64111328125000000000	4120.51269531250000000000	4152.30761718750000000000	4149.23046875000000000000	4106.66650390625000000000	4156.92285156250000000000	4120.00000000000000000000	4111.79492187500000000000	4128.20507812500000000000	4109.74365234375000000000	4251.79492187500000000000	3407.00000000000000000000	10245.00000000000000000000	10228.00000000000000000000	0.00000000000000000000	0.00000000000000000000	0.00000000000000000000	228.00000000000000000000	133.00000000000000000000	4.00000000000000000000	4.00000000000000000000	4.00000000000000000000	4.00000000000000000000	4.00000000000000000000	0.00000000000000000000	4.00000000000000000000	4.00000000000000000000	0.00000000000000000000	4.00000000000000000000	4.00000000000000000000	4.00000000000000000000	4.00000000000000000000	4.00000000000000000000	4.00000000000000000000	4.00000000000000000000
115.00000000000000000000	0.00000000000000000000	4131.79492187500000000000	4102.56396484375000000000	4106.66650390625000000000	4112.82031250000000000000	4108.71777343750000000000	4158.46142578125000000000	4155.38427734375000000000	4094.35888671875000000000	4159.48730468750000000000	4100.00000000000000000000	4095.89721679687500000000	4124.10253906250000000000	4089.74340820312500000000	4241.53857421875000000000	2269.00000000000000000000	10246.00000000000000000000	10228.00000000000000000000	0.00000000000000000000	0.00000000000000000000	0.00000000000000000000	228.00000000000000000000	141.00000000000000000000	4.00000000000000000000	4.00000000000000000000	4.00000000000000000000	4.00000000000000000000	4.00000000000000000000	0.00000000000000000000	4.00000000000000000000	4.00000000000000000000	0.00000000000000000000	4.00000000000000000000	4.00000000000000000000	4.00000000000000000000	4.00000000000000000000	4.00000000000000000000	4.00000000000000000000	4.00000000000000000000
116.00000000000000000000	0.00000000000000000000	4127.17919921875000000000	4103.58984375000000000000	4098.46142578125000000000	4113.33300781250000000000	4103.58984375000000000000	4155.38427734375000000000	4154.35888671875000000000	4090.76904296875000000000	4163.07666015625000000000	4104.61523437500000000000	4095.89721679687500000000	4122.05126953125000000000	4092.82031250000000000000	4238.97412109375000000000	3221.00000000000000000000	10246.00000000000000000000	10228.00000000000000000000	0.00000000000000000000	0.00000000000000000000	0.00000000000000000000	228.00000000000000000000	149.00000000000000000000	4.00000000000000000000	4.00000000000000000000	4.00000000000000000000	4.00000000000000000000	4.00000000000000000000	0.00000000000000000000	4.00000000000000000000	4.00000000000000000000	0.00000000000000000000	4.00000000000000000000	4.00000000000000000000	4.00000000000000000000	4.00000000000000000000	4.00000000000000000000	4.00000000000000000000	4.00000000000000000000
117.00000000000000000000	0.00000000000000000000	4127.17919921875000000000	4109.23046875000000000000	4094.35888671875000000000	4122.56396484375000000000	4106.15380859375000000000	4161.53857421875000000000	4155.89746093750000000000	4100.00000000000000000000	4164.61523437500000000000	4121.02539062500000000000	4105.64111328125000000000	4127.17919921875000000000	4109.74365234375000000000	4243.07666015625000000000	1538.00000000000000000000	10247.00000000000000000000	10228.00000000000000000000	0.00000000000000000000	0.00000000000000000000	0.00000000000000000000	228.00000000000000000000	158.00000000000000000000	4.00000000000000000000	4.00000000000000000000	4.00000000000000000000	4.00000000000000000000	4.00000000000000000000	0.00000000000000000000	4.00000000000000000000	4.00000000000000000000	0.00000000000000000000	4.00000000000000000000	4.00000000000000000000	4.00000000000000000000	4.00000000000000000000	4.00000000000000000000	4.00000000000000000000	4.00000000000000000000
118.00000000000000000000	0.00000000000000000000	4133.84619140625000000000	4096.92285156250000000000	4104.61523437500000000000	4115.38427734375000000000	4095.89721679687500000000	4168.20507812500000000000	4160.00000000000000000000	4085.12817382812500000000	4163.58984375000000000000	4098.46142578125000000000	4088.20507812500000000000	4124.10253906250000000000	4094.35888671875000000000	4233.33300781250000000000	3407.00000000000000000000	10247.00000000000000000000	10228.00000000000000000000	0.00000000000000000000	0.00000000000000000000	0.00000000000000000000	228.00000000000000000000	166.00000000000000000000	4.00000000000000000000	4.00000000000000000000	4.00000000000000000000	4.00000000000000000000	4.00000000000000000000	0.00000000000000000000	4.00000000000000000000	4.00000000000000000000	0.00000000000000000000	4.00000000000000000000	4.00000000000000000000	4.00000000000000000000	4.00000000000000000000	4.00000000000000000000	4.00000000000000000000	4.00000000000000000000
119.00000000000000000000	0.00000000000000000000	4128.71777343750000000000	4111.79492187500000000000	4098.97412109375000000000	4129.74365234375000000000	4120.00000000000000000000	4155.89746093750000000000	4151.79492187500000000000	4102.56396484375000000000	4157.94873046875000000000	4114.35888671875000000000	4107.69238281250000000000	4124.10253906250000000000	4108.71777343750000000000	4237.43603515625000000000	2269.00000000000000000000	10245.00000000000000000000	10231.00000000000000000000	0.00000000000000000000	0.00000000000000000000	0.00000000000000000000	228.00000000000000000000	173.00000000000000000000	4.00000000000000000000	4.00000000000000000000	4.00000000000000000000	4.00000000000000000000	4.00000000000000000000	0.00000000000000000000	4.00000000000000000000	4.00000000000000000000	0.00000000000000000000	4.00000000000000000000	4.00000000000000000000	4.00000000000000000000	4.00000000000000000000	4.00000000000000000000	4.00000000000000000000	4.00000000000000000000
120.00000000000000000000	0.00000000000000000000	4132.30761718750000000000	4105.64111328125000000000	4102.56396484375000000000	4127.17919921875000000000	4112.30761718750000000000	4161.02539062500000000000	4157.43603515625000000000	4100.51269531250000000000	4158.46142578125000000000	4106.15380859375000000000	4108.20507812500000000000	4128.71777343750000000000	4104.61523437500000000000	4235.38427734375000000000	3221.00000000000000000000	10245.00000000000000000000	10231.00000000000000000000	0.00000000000000000000	0.00000000000000000000	0.00000000000000000000	228.00000000000000000000	181.00000000000000000000	4.00000000000000000000	4.00000000000000000000	4.00000000000000000000	4.00000000000000000000	4.00000000000000000000	0.00000000000000000000	4.00000000000000000000	4.00000000000000000000	0.00000000000000000000	4.00000000000000000000	4.00000000000000000000	4.00000000000000000000	4.00000000000000000000	4.00000000000000000000	4.00000000000000000000	4.00000000000000000000
121.00000000000000000000	0.00000000000000000000	4134.35888671875000000000	4112.30761718750000000000	4106.66650390625000000000	4141.02539062500000000000	4114.87158203125000000000	4156.41015625000000000000	4154.87158203125000000000	4104.61523437500000000000	4162.05126953125000000000	4104.10253906250000000000	4114.35888671875000000000	4132.30761718750000000000	4114.35888671875000000000	4244.10253906250000000000	1538.00000000000000000000	10245.00000000000000000000	10231.00000000000000000000	0.00000000000000000000	0.00000000000000000000	0.00000000000000000000	228.00000000000000000000	189.00000000000000000000	4.00000000000000000000	4.00000000000000000000	4.00000000000000000000	4.00000000000000000000	4.00000000000000000000	0.00000000000000000000	4.00000000000000000000	4.00000000000000000000	0.00000000000000000000	4.00000000000000000000	4.00000000000000000000	4.00000000000000000000	4.00000000000000000000	4.00000000000000000000	4.00000000000000000000	4.00000000000000000000
122.00000000000000000000	0.00000000000000000000	4134.35888671875000000000	4126.15380859375000000000	4108.71777343750000000000	4152.82031250000000000000	4126.15380859375000000000	4155.89746093750000000000	4152.82031250000000000000	4115.89746093750000000000	4162.56396484375000000000	4126.66650390625000000000	4127.17919921875000000000	4132.82031250000000000000	4130.76904296875000000000	4252.82031250000000000000	3407.00000000000000000000	10245.00000000000000000000	10231.00000000000000000000	0.00000000000000000000	0.00000000000000000000	0.00000000000000000000	228.00000000000000000000	197.00000000000000000000	4.00000000000000000000	4.00000000000000000000	4.00000000000000000000	4.00000000000000000000	4.00000000000000000000	0.00000000000000000000	4.00000000000000000000	4.00000000000000000000	0.00000000000000000000	4.00000000000000000000	4.00000000000000000000	4.00000000000000000000	4.00000000000000000000	4.00000000000000000000	4.00000000000000000000	4.00000000000000000000
123.00000000000000000000	0.00000000000000000000	4133.84619140625000000000	4108.71777343750000000000	4113.84619140625000000000	4136.41015625000000000000	4104.10253906250000000000	4165.64111328125000000000	4161.02539062500000000000	4098.46142578125000000000	4164.10253906250000000000	4114.35888671875000000000	4108.71777343750000000000	4129.74365234375000000000	4108.71777343750000000000	4241.02539062500000000000	2269.00000000000000000000	10248.00000000000000000000	10229.00000000000000000000	0.00000000000000000000	0.00000000000000000000	0.00000000000000000000	228.00000000000000000000	204.00000000000000000000	4.00000000000000000000	4.00000000000000000000	4.00000000000000000000	4.00000000000000000000	4.00000000000000000000	0.00000000000000000000	4.00000000000000000000	4.00000000000000000000	0.00000000000000000000	4.00000000000000000000	4.00000000000000000000	4.00000000000000000000	4.00000000000000000000	4.00000000000000000000	4.00000000000000000000	4.00000000000000000000
124.00000000000000000000	0.00000000000000000000	4124.10253906250000000000	4116.92285156250000000000	4105.12792968750000000000	4150.76904296875000000000	4125.12792968750000000000	4157.43603515625000000000	4157.43603515625000000000	4115.89746093750000000000	4164.61523437500000000000	4125.12792968750000000000	4122.56396484375000000000	4133.33300781250000000000	4123.58984375000000000000	4246.66650390625000000000	3221.00000000000000000000	10248.00000000000000000000	10229.00000000000000000000	0.00000000000000000000	0.00000000000000000000	0.00000000000000000000	228.00000000000000000000	213.00000000000000000000	4.00000000000000000000	4.00000000000000000000	4.00000000000000000000	4.00000000000000000000	4.00000000000000000000	0.00000000000000000000	4.00000000000000000000	4.00000000000000000000	0.00000000000000000000	4.00000000000000000000	4.00000000000000000000	4.00000000000000000000	4.00000000000000000000	4.00000000000000000000	4.00000000000000000000	4.00000000000000000000
125.00000000000000000000	0.00000000000000000000	4131.79492187500000000000	4112.82031250000000000000	4112.82031250000000000000	4144.61523437500000000000	4127.17919921875000000000	4167.17919921875000000000	4159.48730468750000000000	4113.84619140625000000000	4162.05126953125000000000	4116.92285156250000000000	4120.00000000000000000000	4135.89746093750000000000	4123.07666015625000000000	4245.64111328125000000000	1538.00000000000000000000	10247.00000000000000000000	10227.00000000000000000000	0.00000000000000000000	0.00000000000000000000	0.00000000000000000000	228.00000000000000000000	221.00000000000000000000	4.00000000000000000000	4.00000000000000000000	4.00000000000000000000	4.00000000000000000000	4.00000000000000000000	0.00000000000000000000	4.00000000000000000000	4.00000000000000000000	0.00000000000000000000	4.00000000000000000000	4.00000000000000000000	4.00000000000000000000	4.00000000000000000000	4.00000000000000000000	4.00000000000000000000	4.00000000000000000000
126.00000000000000000000	0.00000000000000000000	4136.41015625000000000000	4119.48730468750000000000	4115.89746093750000000000	4144.10253906250000000000	4124.61523437500000000000	4163.07666015625000000000	4156.41015625000000000000	4106.66650390625000000000	4158.97412109375000000000	4114.35888671875000000000	4119.48730468750000000000	4133.33300781250000000000	4122.56396484375000000000	4243.07666015625000000000	3407.00000000000000000000	10247.00000000000000000000	10227.00000000000000000000	0.00000000000000000000	0.00000000000000000000	0.00000000000000000000	228.00000000000000000000	229.00000000000000000000	4.00000000000000000000	4.00000000000000000000	4.00000000000000000000	4.00000000000000000000	4.00000000000000000000	0.00000000000000000000	4.00000000000000000000	4.00000000000000000000	0.00000000000000000000	4.00000000000000000000	4.00000000000000000000	4.00000000000000000000	4.00000000000000000000	4.00000000000000000000	4.00000000000000000000	4.00000000000000000000
127.00000000000000000000	0.00000000000000000000	4131.79492187500000000000	4129.23046875000000000000	4110.25634765625000000000	4155.89746093750000000000	4134.35888671875000000000	4153.33300781250000000000	4153.84619140625000000000	4118.46142578125000000000	4160.00000000000000000000	4131.79492187500000000000	4134.87158203125000000000	4136.92285156250000000000	4137.43603515625000000000	4246.66650390625000000000	51.00000000000000000000	10247.00000000000000000000	10226.00000000000000000000	0.00000000000000000000	0.00000000000000000000	0.00000000000000000000	228.00000000000000000000	238.00000000000000000000	4.00000000000000000000	4.00000000000000000000	4.00000000000000000000	4.00000000000000000000	4.00000000000000000000	0.00000000000000000000	4.00000000000000000000	4.00000000000000000000	0.00000000000000000000	4.00000000000000000000	4.00000000000000000000	4.00000000000000000000	4.00000000000000000000	4.00000000000000000000	4.00000000000000000000	4.00000000000000000000
0.00000000000000000000	0.00000000000000000000	4136.41015625000000000000	4108.20507812500000000000	4115.89746093750000000000	4138.46142578125000000000	4115.38427734375000000000	4161.53857421875000000000	4161.53857421875000000000	4104.10253906250000000000	4163.58984375000000000000	4106.66650390625000000000	4113.84619140625000000000	4136.41015625000000000000	4115.89746093750000000000	4238.46142578125000000000	1499.00000000000000000000	10247.00000000000000000000	10226.00000000000000000000	0.00000000000000000000	0.00000000000000000000	0.00000000000000000000	228.00000000000000000000	246.00000000000000000000	4.00000000000000000000	4.00000000000000000000	4.00000000000000000000	4.00000000000000000000	4.00000000000000000000	0.00000000000000000000	4.00000000000000000000	4.00000000000000000000	0.00000000000000000000	4.00000000000000000000	4.00000000000000000000	4.00000000000000000000	4.00000000000000000000	4.00000000000000000000	4.00000000000000000000	4.00000000000000000000
1.00000000000000000000	0.00000000000000000000	4133.33300781250000000000	4122.56396484375000000000	4110.25634765625000000000	4147.17919921875000000000	4132.30761718750000000000	4155.89746093750000000000	4156.41015625000000000000	4118.97412109375000000000	4158.97412109375000000000	4115.89746093750000000000	4121.53857421875000000000	4135.38427734375000000000	4125.64111328125000000000	4243.58984375000000000000	3053.00000000000000000000	10248.00000000000000000000	10227.00000000000000000000	0.00000000000000000000	0.00000000000000000000	0.00000000000000000000	228.00000000000000000000	253.00000000000000000000	4.00000000000000000000	4.00000000000000000000	4.00000000000000000000	4.00000000000000000000	4.00000000000000000000	0.00000000000000000000	4.00000000000000000000	4.00000000000000000000	0.00000000000000000000	4.00000000000000000000	4.00000000000000000000	4.00000000000000000000	4.00000000000000000000	4.00000000000000000000	4.00000000000000000000	4.00000000000000000000
2.00000000000000000000	0.00000000000000000000	4135.38427734375000000000	4118.97412109375000000000	4112.30761718750000000000	4145.64111328125000000000	4121.53857421875000000000	4161.53857421875000000000	4157.43603515625000000000	4113.84619140625000000000	4159.48730468750000000000	4118.46142578125000000000	4118.97412109375000000000	4134.87158203125000000000	4121.53857421875000000000	4235.89746093750000000000	1409.00000000000000000000	10248.00000000000000000000	10227.00000000000000000000	0.00000000000000000000	0.00000000000000000000	0.00000000000000000000	228.00000000000000000000	260.00000000000000000000	4.00000000000000000000	4.00000000000000000000	4.00000000000000000000	4.00000000000000000000	4.00000000000000000000	0.00000000000000000000	4.00000000000000000000	4.00000000000000000000	0.00000000000000000000	4.00000000000000000000	4.00000000000000000000	4.00000000000000000000	4.00000000000000000000	4.00000000000000000000	4.00000000000000000000	4.00000000000000000000
3.00000000000000000000	0.00000000000000000000	4133.84619140625000000000	4108.71777343750000000000	4112.82031250000000000000	4140.00000000000000000000	4109.23046875000000000000	4160.00000000000000000000	4158.46142578125000000000	4102.56396484375000000000	4161.53857421875000000000	4107.17919921875000000000	4109.23046875000000000000	4134.87158203125000000000	4113.33300781250000000000	4231.79492187500000000000	3181.00000000000000000000	10246.00000000000000000000	10227.00000000000000000000	0.00000000000000000000	0.00000000000000000000	0.00000000000000000000	228.00000000000000000000	268.00000000000000000000	4.00000000000000000000	4.00000000000000000000	4.00000000000000000000	4.00000000000000000000	4.00000000000000000000	0.00000000000000000000	4.00000000000000000000	4.00000000000000000000	0.00000000000000000000	4.00000000000000000000	4.00000000000000000000	4.00000000000000000000	4.00000000000000000000	4.00000000000000000000	4.00000000000000000000	4.00000000000000000000
4.00000000000000000000	0.00000000000000000000	4129.74365234375000000000	4121.53857421875000000000	4110.25634765625000000000	4147.69238281250000000000	4128.71777343750000000000	4155.38427734375000000000	4159.48730468750000000000	4118.46142578125000000000	4157.94873046875000000000	4122.05126953125000000000	4120.51269531250000000000	4134.87158203125000000000	4127.17919921875000000000	4238.97412109375000000000	3529.00000000000000000000	10246.00000000000000000000	10227.00000000000000000000	0.00000000000000000000	0.00000000000000000000	0.00000000000000000000	228.00000000000000000000	276.00000000000000000000	4.00000000000000000000	4.00000000000000000000	4.00000000000000000000	4.00000000000000000000	4.00000000000000000000	0.00000000000000000000	4.00000000000000000000	4.00000000000000000000	0.00000000000000000000	4.00000000000000000000	4.00000000000000000000	4.00000000000000000000	4.00000000000000000000	4.00000000000000000000	4.00000000000000000000	4.00000000000000000000
5.00000000000000000000	0.00000000000000000000	4136.92285156250000000000	4112.82031250000000000000	4118.97412109375000000000	4136.41015625000000000000	4112.30761718750000000000	4164.10253906250000000000	4162.05126953125000000000	4107.69238281250000000000	4161.53857421875000000000	4113.33300781250000000000	4109.74365234375000000000	4131.79492187500000000000	4111.28173828125000000000	4228.20507812500000000000	0.00000000000000000000	10247.00000000000000000000	10227.00000000000000000000	0.00000000000000000000	0.00000000000000000000	0.00000000000000000000	228.00000000000000000000	285.00000000000000000000	4.00000000000000000000	4.00000000000000000000	4.00000000000000000000	4.00000000000000000000	4.00000000000000000000	0.00000000000000000000	4.00000000000000000000	4.00000000000000000000	0.00000000000000000000	4.00000000000000000000	4.00000000000000000000	4.00000000000000000000	4.00000000000000000000	4.00000000000000000000	4.00000000000000000000	4.00000000000000000000
6.00000000000000000000	0.00000000000000000000	4131.28173828125000000000	4125.12792968750000000000	4112.30761718750000000000	4151.28173828125000000000	4126.66650390625000000000	4152.30761718750000000000	4152.30761718750000000000	4120.51269531250000000000	4166.66650390625000000000	4123.58984375000000000000	4124.61523437500000000000	4135.89746093750000000000	4126.66650390625000000000	4233.33300781250000000000	502.00000000000000000000	10247.00000000000000000000	10227.00000000000000000000	0.00000000000000000000	0.00000000000000000000	0.00000000000000000000	228.00000000000000000000	293.00000000000000000000	4.00000000000000000000	4.00000000000000000000	4.00000000000000000000	4.00000000000000000000	4.00000000000000000000	0.00000000000000000000	4.00000000000000000000	4.00000000000000000000	0.00000000000000000000	4.00000000000000000000	4.00000000000000000000	4.00000000000000000000	4.00000000000000000000	4.00000000000000000000	4.00000000000000000000	4.00000000000000000000
7.00000000000000000000	0.00000000000000000000	4131.79492187500000000000	4123.07666015625000000000	4113.84619140625000000000	4151.28173828125000000000	4134.35888671875000000000	4156.92285156250000000000	4156.92285156250000000000	4115.89746093750000000000	4164.10253906250000000000	4111.28173828125000000000	4117.94873046875000000000	4136.41015625000000000000	4127.17919921875000000000	4230.76904296875000000000	3302.00000000000000000000	10248.00000000000000000000	10227.00000000000000000000	0.00000000000000000000	0.00000000000000000000	0.00000000000000000000	228.00000000000000000000	300.00000000000000000000	4.00000000000000000000	4.00000000000000000000	4.00000000000000000000	4.00000000000000000000	4.00000000000000000000	0.00000000000000000000	4.00000000000000000000	4.00000000000000000000	0.00000000000000000000	4.00000000000000000000	4.00000000000000000000	4.00000000000000000000	4.00000000000000000000	4.00000000000000000000	4.00000000000000000000	4.00000000000000000000
8.00000000000000000000	0.00000000000000000000	4138.46142578125000000000	4118.46142578125000000000	4120.51269531250000000000	4144.61523437500000000000	4128.71777343750000000000	4162.05126953125000000000	4161.53857421875000000000	4103.07666015625000000000	4157.43603515625000000000	4102.56396484375000000000	4108.71777343750000000000	4133.33300781250000000000	4117.43603515625000000000	4226.15380859375000000000	0.00000000000000000000	10248.00000000000000000000	10227.00000000000000000000	0.00000000000000000000	0.00000000000000000000	0.00000000000000000000	228.00000000000000000000	309.00000000000000000000	4.00000000000000000000	4.00000000000000000000	4.00000000000000000000	4.00000000000000000000	4.00000000000000000000	0.00000000000000000000	4.00000000000000000000	4.00000000000000000000	0.00000000000000000000	4.00000000000000000000	4.00000000000000000000	4.00000000000000000000	4.00000000000000000000	4.00000000000000000000	4.00000000000000000000	4.00000000000000000000
9.00000000000000000000	0.00000000000000000000	4136.41015625000000000000	4135.38427734375000000000	4116.41015625000000000000	4160.51269531250000000000	4145.12792968750000000000	4156.92285156250000000000	4157.94873046875000000000	4125.12792968750000000000	4154.35888671875000000000	4132.30761718750000000000	4134.87158203125000000000	4136.41015625000000000000	4139.48730468750000000000	4237.43603515625000000000	3527.00000000000000000000	10249.00000000000000000000	10229.00000000000000000000	0.00000000000000000000	0.00000000000000000000	0.00000000000000000000	228.00000000000000000000	317.00000000000000000000	4.00000000000000000000	4.00000000000000000000	4.00000000000000000000	4.00000000000000000000	4.00000000000000000000	0.00000000000000000000	4.00000000000000000000	4.00000000000000000000	0.00000000000000000000	4.00000000000000000000	4.00000000000000000000	4.00000000000000000000	4.00000000000000000000	4.00000000000000000000	4.00000000000000000000	4.00000000000000000000
10.00000000000000000000	0.00000000000000000000	4138.46142578125000000000	4123.58984375000000000000	4121.53857421875000000000	4152.82031250000000000000	4129.23046875000000000000	4165.64111328125000000000	4163.07666015625000000000	4113.33300781250000000000	4160.51269531250000000000	4112.30761718750000000000	4121.53857421875000000000	4136.41015625000000000000	4126.66650390625000000000	4231.28173828125000000000	3408.00000000000000000000	10249.00000000000000000000	10229.00000000000000000000	0.00000000000000000000	0.00000000000000000000	0.00000000000000000000	228.00000000000000000000	324.00000000000000000000	4.00000000000000000000	4.00000000000000000000	4.00000000000000000000	4.00000000000000000000	4.00000000000000000000	0.00000000000000000000	4.00000000000000000000	4.00000000000000000000	0.00000000000000000000	4.00000000000000000000	4.00000000000000000000	4.00000000000000000000	4.00000000000000000000	4.00000000000000000000	4.00000000000000000000	4.00000000000000000000
11.00000000000000000000	0.00000000000000000000	4136.41015625000000000000	4132.30761718750000000000	4118.46142578125000000000	4160.51269531250000000000	4143.07666015625000000000	4155.38427734375000000000	4157.43603515625000000000	4124.61523437500000000000	4160.51269531250000000000	4117.43603515625000000000	4128.20507812500000000000	4138.46142578125000000000	4133.33300781250000000000	4234.87158203125000000000	2272.00000000000000000000	10246.00000000000000000000	10231.00000000000000000000	0.00000000000000000000	0.00000000000000000000	0.00000000000000000000	228.00000000000000000000	332.00000000000000000000	4.00000000000000000000	4.00000000000000000000	4.00000000000000000000	4.00000000000000000000	4.00000000000000000000	0.00000000000000000000	4.00000000000000000000	4.00000000000000000000	0.00000000000000000000	4.00000000000000000000	4.00000000000000000000	4.00000000000000000000	4.00000000000000000000	4.00000000000000000000	4.00000000000000000000	4.00000000000000000000
12.00000000000000000000	0.00000000000000000000	4140.51269531250000000000	4130.76904296875000000000	4122.56396484375000000000	4156.41015625000000000000	4145.12792968750000000000	4156.92285156250000000000	4158.46142578125000000000	4132.30761718750000000000	4157.43603515625000000000	4129.23046875000000000000	4133.33300781250000000000	4139.48730468750000000000	4136.41015625000000000000	4232.82031250000000000000	3230.00000000000000000000	10246.00000000000000000000	10231.00000000000000000000	0.00000000000000000000	0.00000000000000000000	0.00000000000000000000	228.00000000000000000000	339.00000000000000000000	4.00000000000000000000	4.00000000000000000000	4.00000000000000000000	4.00000000000000000000	4.00000000000000000000	0.00000000000000000000	4.00000000000000000000	4.00000000000000000000	0.00000000000000000000	4.00000000000000000000	4.00000000000000000000	4.00000000000000000000	4.00000000000000000000	4.00000000000000000000	4.00000000000000000000	4.00000000000000000000
13.00000000000000000000	0.00000000000000000000	4143.58984375000000000000	4121.02539062500000000000	4127.17919921875000000000	4148.71777343750000000000	4130.25634765625000000000	4159.48730468750000000000	4158.97412109375000000000	4116.41015625000000000000	4164.10253906250000000000	4115.89746093750000000000	4119.48730468750000000000	4137.94873046875000000000	4125.64111328125000000000	4224.10253906250000000000	1542.00000000000000000000	10244.00000000000000000000	10229.00000000000000000000	0.00000000000000000000	0.00000000000000000000	0.00000000000000000000	228.00000000000000000000	346.00000000000000000000	4.00000000000000000000	4.00000000000000000000	4.00000000000000000000	4.00000000000000000000	4.00000000000000000000	0.00000000000000000000	4.00000000000000000000	4.00000000000000000000	0.00000000000000000000	4.00000000000000000000	4.00000000000000000000	4.00000000000000000000	4.00000000000000000000	4.00000000000000000000	4.00000000000000000000	4.00000000000000000000
14.00000000000000000000	0.00000000000000000000	4135.89746093750000000000	4135.38427734375000000000	4117.43603515625000000000	4163.07666015625000000000	4149.74365234375000000000	4150.76904296875000000000	4153.84619140625000000000	4128.71777343750000000000	4165.64111328125000000000	4128.20507812500000000000	4134.87158203125000000000	4139.48730468750000000000	4142.05126953125000000000	4230.25634765625000000000	3408.00000000000000000000	10244.00000000000000000000	10229.00000000000000000000	0.00000000000000000000	0.00000000000000000000	0.00000000000000000000	228.00000000000000000000	354.00000000000000000000	4.00000000000000000000	4.00000000000000000000	4.00000000000000000000	4.00000000000000000000	4.00000000000000000000	0.00000000000000000000	4.00000000000000000000	4.00000000000000000000	0.00000000000000000000	4.00000000000000000000	4.00000000000000000000	4.00000000000000000000	4.00000000000000000000	4.00000000000000000000	4.00000000000000000000	4.00000000000000000000
15.00000000000000000000	0.00000000000000000000	4138.46142578125000000000	4120.51269531250000000000	4121.02539062500000000000	4148.20507812500000000000	4121.53857421875000000000	4163.58984375000000000000	4162.56396484375000000000	4117.43603515625000000000	4163.07666015625000000000	4112.30761718750000000000	4122.56396484375000000000	4137.94873046875000000000	4126.66650390625000000000	4222.56396484375000000000	2272.00000000000000000000	10245.00000000000000000000	10229.00000000000000000000	0.00000000000000000000	0.00000000000000000000	0.00000000000000000000	228.00000000000000000000	363.00000000000000000000	4.00000000000000000000	4.00000000000000000000	4.00000000000000000000	4.00000000000000000000	4.00000000000000000000	0.00000000000000000000	4.00000000000000000000	4.00000000000000000000	0.00000000000000000000	4.00000000000000000000	4.00000000000000000000	4.00000000000000000000	4.00000000000000000000	4.00000000000000000000	4.00000000000000000000	4.00000000000000000000
16.00000000000000000000	0.00000000000000000000	4139.48730468750000000000	4127.69238281250000000000	4117.43603515625000000000	4154.35888671875000000000	4115.38427734375000000000	4161.53857421875000000000	4159.48730468750000000000	4123.07666015625000000000	4160.51269531250000000000	4122.05126953125000000000	4128.71777343750000000000	4137.43603515625000000000	4137.43603515625000000000	4225.64111328125000000000	0.00000000000000000000	10245.00000000000000000000	10229.00000000000000000000	0.00000000000000000000	0.00000000000000000000	0.00000000000000000000	228.00000000000000000000	371.00000000000000000000	4.00000000000000000000	4.00000000000000000000	4.00000000000000000000	4.00000000000000000000	4.00000000000000000000	0.00000000000000000000	4.00000000000000000000	4.00000000000000000000	0.00000000000000000000	4.00000000000000000000	4.00000000000000000000	4.00000000000000000000	4.00000000000000000000	4.00000000000000000000	4.00000000000000000000	4.00000000000000000000
17.00000000000000000000	0.00000000000000000000	4142.05126953125000000000	4128.71777343750000000000	4115.89746093750000000000	4156.92285156250000000000	4134.87158203125000000000	4162.56396484375000000000	4157.94873046875000000000	4127.69238281250000000000	4162.56396484375000000000	4133.84619140625000000000	4133.84619140625000000000	4139.48730468750000000000	4146.15380859375000000000	4221.02539062500000000000	0.00000000000000000000	10247.00000000000000000000	10227.00000000000000000000	0.00000000000000000000	0.00000000000000000000	0.00000000000000000000	228.00000000000000000000	379.00000000000000000000	4.00000000000000000000	4.00000000000000000000	4.00000000000000000000	4.00000000000000000000	4.00000000000000000000	0.00000000000000000000	4.00000000000000000000	4.00000000000000000000	0.00000000000000000000	4.00000000000000000000	4.00000000000000000000	4.00000000000000000000	4.00000000000000000000	4.00000000000000000000	4.00000000000000000000	4.00000000000000000000
18.00000000000000000000	0.00000000000000000000	4143.58984375000000000000	4113.33300781250000000000	4122.56396484375000000000	4141.02539062500000000000	4128.71777343750000000000	4165.64111328125000000000	4160.51269531250000000000	4110.76904296875000000000	4165.12792968750000000000	4110.25634765625000000000	4117.43603515625000000000	4135.89746093750000000000	4125.12792968750000000000	4207.17919921875000000000	0.00000000000000000000	10247.00000000000000000000	10227.00000000000000000000	0.00000000000000000000	0.00000000000000000000	0.00000000000000000000	228.00000000000000000000	388.00000000000000000000	4.00000000000000000000	4.00000000000000000000	4.00000000000000000000	4.00000000000000000000	4.00000000000000000000	0.00000000000000000000	4.00000000000000000000	4.00000000000000000000	0.00000000000000000000	4.00000000000000000000	4.00000000000000000000	4.00000000000000000000	4.00000000000000000000	4.00000000000000000000	4.00000000000000000000	4.00000000000000000000
19.00000000000000000000	0.00000000000000000000	4139.48730468750000000000	4132.82031250000000000000	4118.46142578125000000000	4155.89746093750000000000	4142.05126953125000000000	4153.84619140625000000000	4152.82031250000000000000	4129.23046875000000000000	4158.97412109375000000000	4133.84619140625000000000	4139.48730468750000000000	4137.94873046875000000000	4145.12792968750000000000	4219.48730468750000000000	0.00000000000000000000	10247.00000000000000000000	10227.00000000000000000000	0.00000000000000000000	0.00000000000000000000	0.00000000000000000000	228.00000000000000000000	396.00000000000000000000	4.00000000000000000000	4.00000000000000000000	4.00000000000000000000	4.00000000000000000000	4.00000000000000000000	0.00000000000000000000	4.00000000000000000000	4.00000000000000000000	0.00000000000000000000	4.00000000000000000000	4.00000000000000000000	4.00000000000000000000	4.00000000000000000000	4.00000000000000000000	4.00000000000000000000	4.00000000000000000000
20.00000000000000000000	0.00000000000000000000	4144.61523437500000000000	4122.05126953125000000000	4124.10253906250000000000	4148.71777343750000000000	4127.69238281250000000000	4158.46142578125000000000	4157.43603515625000000000	4117.94873046875000000000	4158.46142578125000000000	4131.28173828125000000000	4132.30761718750000000000	4142.05126953125000000000	4136.41015625000000000000	4215.89746093750000000000	0.00000000000000000000	10247.00000000000000000000	10227.00000000000000000000	0.00000000000000000000	0.00000000000000000000	0.00000000000000000000	228.00000000000000000000	403.00000000000000000000	4.00000000000000000000	4.00000000000000000000	4.00000000000000000000	4.00000000000000000000	4.00000000000000000000	0.00000000000000000000	4.00000000000000000000	4.00000000000000000000	0.00000000000000000000	4.00000000000000000000	4.00000000000000000000	4.00000000000000000000	4.00000000000000000000	4.00000000000000000000	4.00000000000000000000	4.00000000000000000000
21.00000000000000000000	0.00000000000000000000	4139.48730468750000000000	4124.10253906250000000000	4119.48730468750000000000	4150.25634765625000000000	4133.33300781250000000000	4154.35888671875000000000	4157.43603515625000000000	4113.84619140625000000000	4164.10253906250000000000	4115.89746093750000000000	4123.07666015625000000000	4140.51269531250000000000	4131.79492187500000000000	4212.82031250000000000000	0.00000000000000000000	10245.00000000000000000000	10229.00000000000000000000	0.00000000000000000000	0.00000000000000000000	0.00000000000000000000	228.00000000000000000000	411.00000000000000000000	4.00000000000000000000	4.00000000000000000000	4.00000000000000000000	4.00000000000000000000	4.00000000000000000000	0.00000000000000000000	4.00000000000000000000	4.00000000000000000000	0.00000000000000000000	4.00000000000000000000	4.00000000000000000000	4.00000000000000000000	4.00000000000000000000	4.00000000000000000000	4.00000000000000000000	4.00000000000000000000
22.00000000000000000000	0.00000000000000000000	4133.84619140625000000000	4135.89746093750000000000	4115.89746093750000000000	4154.87158203125000000000	4142.56396484375000000000	4158.46142578125000000000	4159.48730468750000000000	4118.97412109375000000000	4162.56396484375000000000	4120.00000000000000000000	4128.20507812500000000000	4136.41015625000000000000	4137.43603515625000000000	4210.25634765625000000000	0.00000000000000000000	10245.00000000000000000000	10229.00000000000000000000	0.00000000000000000000	0.00000000000000000000	0.00000000000000000000	228.00000000000000000000	418.00000000000000000000	4.00000000000000000000	4.00000000000000000000	4.00000000000000000000	4.00000000000000000000	4.00000000000000000000	0.00000000000000000000	4.00000000000000000000	4.00000000000000000000	0.00000000000000000000	4.00000000000000000000	4.00000000000000000000	4.00000000000000000000	4.00000000000000000000	4.00000000000000000000	4.00000000000000000000	4.00000000000000000000
23.00000000000000000000	0.00000000000000000000	4138.97412109375000000000	4125.64111328125000000000	4123.58984375000000000000	4141.53857421875000000000	4122.05126953125000000000	4166.66650390625000000000	4162.05126953125000000000	4104.61523437500000000000	4160.51269531250000000000	4120.00000000000000000000	4119.48730468750000000000	4132.30761718750000000000	4123.58984375000000000000	4201.02539062500000000000	0.00000000000000000000	10245.00000000000000000000	10228.00000000000000000000	0.00000000000000000000	0.00000000000000000000	0.00000000000000000000	228.00000000000000000000	426.00000000000000000000	4.00000000000000000000	4.00000000000000000000	4.00000000000000000000	4.00000000000000000000	4.00000000000000000000	0.00000000000000000000	4.00000000000000000000	4.00000000000000000000	0.00000000000000000000	4.00000000000000000000	4.00000000000000000000	4.00000000000000000000	4.00000000000000000000	4.00000000000000000000	4.00000000000000000000	4.00000000000000000000
24.00000000000000000000	0.00000000000000000000	4138.97412109375000000000	4135.89746093750000000000	4119.48730468750000000000	4154.87158203125000000000	4142.56396484375000000000	4155.38427734375000000000	4152.82031250000000000000	4123.07666015625000000000	4161.53857421875000000000	4146.15380859375000000000	4135.89746093750000000000	4136.92285156250000000000	4143.58984375000000000000	4210.76904296875000000000	0.00000000000000000000	10245.00000000000000000000	10228.00000000000000000000	0.00000000000000000000	0.00000000000000000000	0.00000000000000000000	228.00000000000000000000	433.00000000000000000000	4.00000000000000000000	4.00000000000000000000	4.00000000000000000000	4.00000000000000000000	4.00000000000000000000	0.00000000000000000000	4.00000000000000000000	4.00000000000000000000	0.00000000000000000000	4.00000000000000000000	4.00000000000000000000	4.00000000000000000000	4.00000000000000000000	4.00000000000000000000	4.00000000000000000000	4.00000000000000000000
25.00000000000000000000	0.00000000000000000000	4145.64111328125000000000	4125.64111328125000000000	4125.12792968750000000000	4147.17919921875000000000	4138.97412109375000000000	4160.51269531250000000000	4156.41015625000000000000	4117.94873046875000000000	4164.10253906250000000000	4129.23046875000000000000	4123.07666015625000000000	4138.46142578125000000000	4132.82031250000000000000	4206.66650390625000000000	0.00000000000000000000	10248.00000000000000000000	10227.00000000000000000000	0.00000000000000000000	0.00000000000000000000	0.00000000000000000000	228.00000000000000000000	441.00000000000000000000	4.00000000000000000000	4.00000000000000000000	4.00000000000000000000	4.00000000000000000000	4.00000000000000000000	0.00000000000000000000	4.00000000000000000000	4.00000000000000000000	0.00000000000000000000	4.00000000000000000000	4.00000000000000000000	4.00000000000000000000	4.00000000000000000000	4.00000000000000000000	4.00000000000000000000	4.00000000000000000000
26.00000000000000000000	0.00000000000000000000	4141.02539062500000000000	4124.10253906250000000000	4123.07666015625000000000	4147.69238281250000000000	4126.66650390625000000000	4155.89746093750000000000	4155.38427734375000000000	4115.89746093750000000000	4161.02539062500000000000	4126.15380859375000000000	4118.97412109375000000000	4135.38427734375000000000	4126.15380859375000000000	4202.05126953125000000000	0.00000000000000000000	10248.00000000000000000000	10227.00000000000000000000	0.00000000000000000000	0.00000000000000000000	0.00000000000000000000	228.00000000000000000000	450.00000000000000000000	4.00000000000000000000	4.00000000000000000000	4.00000000000000000000	4.00000000000000000000	4.00000000000000000000	0.00000000000000000000	4.00000000000000000000	4.00000000000000000000	0.00000000000000000000	4.00000000000000000000	4.00000000000000000000	4.00000000000000000000	4.00000000000000000000	4.00000000000000000000	4.00000000000000000000	4.00000000000000000000
27.00000000000000000000	0.00000000000000000000	4132.82031250000000000000	4127.17919921875000000000	4114.87158203125000000000	4152.30761718750000000000	4124.61523437500000000000	4154.35888671875000000000	4152.82031250000000000000	4122.56396484375000000000	4158.97412109375000000000	4140.00000000000000000000	4127.69238281250000000000	4136.92285156250000000000	4136.41015625000000000000	4200.00000000000000000000	0.00000000000000000000	10247.00000000000000000000	10228.00000000000000000000	0.00000000000000000000	0.00000000000000000000	0.00000000000000000000	228.00000000000000000000	457.00000000000000000000	4.00000000000000000000	4.00000000000000000000	4.00000000000000000000	4.00000000000000000000	4.00000000000000000000	0.00000000000000000000	4.00000000000000000000	4.00000000000000000000	0.00000000000000000000	4.00000000000000000000	4.00000000000000000000	4.00000000000000000000	4.00000000000000000000	4.00000000000000000000	4.00000000000000000000	4.00000000000000000000
28.00000000000000000000	0.00000000000000000000	4138.97412109375000000000	4116.41015625000000000000	4120.00000000000000000000	4137.94873046875000000000	4123.07666015625000000000	4163.07666015625000000000	4155.38427734375000000000	4105.64111328125000000000	4162.05126953125000000000	4113.33300781250000000000	4114.35888671875000000000	4137.94873046875000000000	4124.61523437500000000000	4193.33300781250000000000	0.00000000000000000000	10247.00000000000000000000	10228.00000000000000000000	0.00000000000000000000	0.00000000000000000000	0.00000000000000000000	228.00000000000000000000	466.00000000000000000000	4.00000000000000000000	4.00000000000000000000	4.00000000000000000000	4.00000000000000000000	4.00000000000000000000	0.00000000000000000000	4.00000000000000000000	4.00000000000000000000	0.00000000000000000000	4.00000000000000000000	4.00000000000000000000	4.00000000000000000000	4.00000000000000000000	4.00000000000000000000	4.00000000000000000000	4.00000000000000000000
29.00000000000000000000	0.00000000000000000000	4136.92285156250000000000	4130.76904296875000000000	4113.84619140625000000000	4150.25634765625000000000	4151.28173828125000000000	4154.87158203125000000000	4152.30761718750000000000	4125.12792968750000000000	4161.02539062500000000000	4129.74365234375000000000	4131.28173828125000000000	4138.97412109375000000000	4138.97412109375000000000	4200.00000000000000000000	0.00000000000000000000	10246.00000000000000000000	10226.00000000000000000000	0.00000000000000000000	0.00000000000000000000	0.00000000000000000000	228.00000000000000000000	474.00000000000000000000	4.00000000000000000000	4.00000000000000000000	4.00000000000000000000	4.00000000000000000000	4.00000000000000000000	0.00000000000000000000	4.00000000000000000000	4.00000000000000000000	0.00000000000000000000	4.00000000000000000000	4.00000000000000000000	4.00000000000000000000	4.00000000000000000000	4.00000000000000000000	4.00000000000000000000	4.00000000000000000000
30.00000000000000000000	0.00000000000000000000	4136.92285156250000000000	4119.48730468750000000000	4116.92285156250000000000	4143.07666015625000000000	4129.23046875000000000000	4164.10253906250000000000	4158.46142578125000000000	4115.89746093750000000000	4161.53857421875000000000	4127.17919921875000000000	4121.02539062500000000000	4132.30761718750000000000	4125.12792968750000000000	4193.84619140625000000000	0.00000000000000000000	10246.00000000000000000000	10226.00000000000000000000	0.00000000000000000000	0.00000000000000000000	0.00000000000000000000	228.00000000000000000000	481.00000000000000000000	4.00000000000000000000	4.00000000000000000000	4.00000000000000000000	4.00000000000000000000	4.00000000000000000000	0.00000000000000000000	4.00000000000000000000	4.00000000000000000000	0.00000000000000000000	4.00000000000000000000	4.00000000000000000000	4.00000000000000000000	4.00000000000000000000	4.00000000000000000000	4.00000000000000000000	4.00000000000000000000
31.00000000000000000000	0.00000000000000000000	4137.43603515625000000000	4120.00000000000000000000	4121.53857421875000000000	4144.61523437500000000000	4123.07666015625000000000	4162.05126953125000000000	4155.89746093750000000000	4108.71777343750000000000	4159.48730468750000000000	4120.00000000000000000000	4120.00000000000000000000	4130.76904296875000000000	4125.12792968750000000000	4199.48730468750000000000	0.00000000000000000000	10247.00000000000000000000	10226.00000000000000000000	0.00000000000000000000	0.00000000000000000000	0.00000000000000000000	228.00000000000000000000	488.00000000000000000000	4.00000000000000000000	4.00000000000000000000	4.00000000000000000000	4.00000000000000000000	4.00000000000000000000	0.00000000000000000000	4.00000000000000000000	4.00000000000000000000	0.00000000000000000000	4.00000000000000000000	4.00000000000000000000	4.00000000000000000000	4.00000000000000000000	4.00000000000000000000	4.00000000000000000000	4.00000000000000000000
32.00000000000000000000	0.00000000000000000000	4140.00000000000000000000	4134.87158203125000000000	4122.05126953125000000000	4157.94873046875000000000	4148.20507812500000000000	4153.33300781250000000000	4151.79492187500000000000	4130.76904296875000000000	4155.38427734375000000000	4143.58984375000000000000	4143.58984375000000000000	4139.48730468750000000000	4148.71777343750000000000	4213.33300781250000000000	0.00000000000000000000	10247.00000000000000000000	10226.00000000000000000000	0.00000000000000000000	0.00000000000000000000	0.00000000000000000000	228.00000000000000000000	496.00000000000000000000	4.00000000000000000000	4.00000000000000000000	4.00000000000000000000	4.00000000000000000000	4.00000000000000000000	0.00000000000000000000	4.00000000000000000000	4.00000000000000000000	0.00000000000000000000	4.00000000000000000000	4.00000000000000000000	4.00000000000000000000	4.00000000000000000000	4.00000000000000000000	4.00000000000000000000	4.00000000000000000000
33.00000000000000000000	0.00000000000000000000	4145.12792968750000000000	4122.56396484375000000000	4128.20507812500000000000	4145.64111328125000000000	4129.74365234375000000000	4160.00000000000000000000	4155.89746093750000000000	4116.92285156250000000000	4157.94873046875000000000	4133.84619140625000000000	4127.69238281250000000000	4140.00000000000000000000	4131.28173828125000000000	4201.53857421875000000000	0.00000000000000000000	10245.00000000000000000000	10225.00000000000000000000	0.00000000000000000000	0.00000000000000000000	0.00000000000000000000	228.00000000000000000000	504.00000000000000000000	4.00000000000000000000	4.00000000000000000000	4.00000000000000000000	4.00000000000000000000	4.00000000000000000000	0.00000000000000000000	4.00000000000000000000	4.00000000000000000000	0.00000000000000000000	4.00000000000000000000	4.00000000000000000000	4.00000000000000000000	4.00000000000000000000	4.00000000000000000000	4.00000000000000000000	4.00000000000000000000
34.00000000000000000000	0.00000000000000000000	4132.82031250000000000000	4134.35888671875000000000	4118.46142578125000000000	4154.87158203125000000000	4140.51269531250000000000	4152.30761718750000000000	4150.76904296875000000000	4124.10253906250000000000	4160.51269531250000000000	4136.41015625000000000000	4130.76904296875000000000	4134.87158203125000000000	4137.43603515625000000000	4199.48730468750000000000	0.00000000000000000000	10245.00000000000000000000	10225.00000000000000000000	0.00000000000000000000	0.00000000000000000000	0.00000000000000000000	228.00000000000000000000	512.00000000000000000000	4.00000000000000000000	4.00000000000000000000	4.00000000000000000000	4.00000000000000000000	4.00000000000000000000	0.00000000000000000000	4.00000000000000000000	4.00000000000000000000	0.00000000000000000000	4.00000000000000000000	4.00000000000000000000	4.00000000000000000000	4.00000000000000000000	4.00000000000000000000	4.00000000000000000000	4.00000000000000000000
35.00000000000000000000	0.00000000000000000000	4131.79492187500000000000	4120.51269531250000000000	4116.92285156250000000000	4145.12792968750000000000	4134.35888671875000000000	4161.02539062500000000000	4155.38427734375000000000	4116.92285156250000000000	4163.07666015625000000000	4121.02539062500000000000	4117.43603515625000000000	4130.76904296875000000000	4123.58984375000000000000	4190.76904296875000000000	0.00000000000000000000	10248.00000000000000000000	10226.00000000000000000000	0.00000000000000000000	0.00000000000000000000	0.00000000000000000000	228.00000000000000000000	520.00000000000000000000	4.00000000000000000000	4.00000000000000000000	4.00000000000000000000	4.00000000000000000000	4.00000000000000000000	0.00000000000000000000	4.00000000000000000000	4.00000000000000000000	0.00000000000000000000	4.00000000000000000000	4.00000000000000000000	4.00000000000000000000	4.00000000000000000000	4.00000000000000000000	4.00000000000000000000	4.00000000000000000000
36.00000000000000000000	0.00000000000000000000	4133.33300781250000000000	4109.74365234375000000000	4118.46142578125000000000	4136.41015625000000000000	4123.58984375000000000000	4161.02539062500000000000	4155.89746093750000000000	4107.17919921875000000000	4165.12792968750000000000	4115.89746093750000000000	4106.66650390625000000000	4131.28173828125000000000	4111.28173828125000000000	4187.69238281250000000000	0.00000000000000000000	10248.00000000000000000000	10226.00000000000000000000	0.00000000000000000000	0.00000000000000000000	0.00000000000000000000	228.00000000000000000000	529.00000000000000000000	4.00000000000000000000	4.00000000000000000000	4.00000000000000000000	4.00000000000000000000	4.00000000000000000000	0.00000000000000000000	4.00000000000000000000	4.00000000000000000000	0.00000000000000000000	4.00000000000000000000	4.00000000000000000000	4.00000000000000000000	4.00000000000000000000	4.00000000000000000000	4.00000000000000000000	4.00000000000000000000
37.00000000000000000000	0.00000000000000000000	4131.79492187500000000000	4127.69238281250000000000	4115.38427734375000000000	4148.71777343750000000000	4133.84619140625000000000	4153.33300781250000000000	4152.82031250000000000000	4126.66650390625000000000	4161.02539062500000000000	4142.56396484375000000000	4129.74365234375000000000	4135.89746093750000000000	4136.41015625000000000000	4200.00000000000000000000	0.00000000000000000000	10247.00000000000000000000	10225.00000000000000000000	0.00000000000000000000	0.00000000000000000000	0.00000000000000000000	228.00000000000000000000	537.00000000000000000000	4.00000000000000000000	4.00000000000000000000	4.00000000000000000000	4.00000000000000000000	4.00000000000000000000	0.00000000000000000000	4.00000000000000000000	4.00000000000000000000	0.00000000000000000000	4.00000000000000000000	4.00000000000000000000	4.00000000000000000000	4.00000000000000000000	4.00000000000000000000	4.00000000000000000000	4.00000000000000000000
38.00000000000000000000	0.00000000000000000000	4138.46142578125000000000	4113.84619140625000000000	4121.53857421875000000000	4137.94873046875000000000	4109.23046875000000000000	4162.05126953125000000000	4158.46142578125000000000	4112.82031250000000000000	4162.56396484375000000000	4122.05126953125000000000	4117.43603515625000000000	4132.30761718750000000000	4122.56396484375000000000	4192.30761718750000000000	0.00000000000000000000	10247.00000000000000000000	10225.00000000000000000000	0.00000000000000000000	0.00000000000000000000	0.00000000000000000000	228.00000000000000000000	544.00000000000000000000	4.00000000000000000000	4.00000000000000000000	4.00000000000000000000	4.00000000000000000000	4.00000000000000000000	0.00000000000000000000	4.00000000000000000000	4.00000000000000000000	0.00000000000000000000	4.00000000000000000000	4.00000000000000000000	4.00000000000000000000	4.00000000000000000000	4.00000000000000000000	4.00000000000000000000	4.00000000000000000000
39.00000000000000000000	0.00000000000000000000	4133.33300781250000000000	4121.02539062500000000000	4112.82031250000000000000	4143.58984375000000000000	4126.15380859375000000000	4152.82031250000000000000	4151.28173828125000000000	4120.00000000000000000000	4163.58984375000000000000	4125.64111328125000000000	4119.48730468750000000000	4133.33300781250000000000	4124.61523437500000000000	4193.84619140625000000000	0.00000000000000000000	10248.00000000000000000000	10225.00000000000000000000	0.00000000000000000000	0.00000000000000000000	0.00000000000000000000	228.00000000000000000000	552.00000000000000000000	4.00000000000000000000	4.00000000000000000000	4.00000000000000000000	4.00000000000000000000	4.00000000000000000000	0.00000000000000000000	4.00000000000000000000	4.00000000000000000000	0.00000000000000000000	4.00000000000000000000	4.00000000000000000000	4.00000000000000000000	4.00000000000000000000	4.00000000000000000000	4.00000000000000000000	4.00000000000000000000
40.00000000000000000000	0.00000000000000000000	4133.33300781250000000000	4124.61523437500000000000	4113.84619140625000000000	4142.05126953125000000000	4138.97412109375000000000	4156.41015625000000000000	4152.82031250000000000000	4121.02539062500000000000	4158.97412109375000000000	4128.20507812500000000000	4118.97412109375000000000	4135.38427734375000000000	4124.61523437500000000000	4193.33300781250000000000	0.00000000000000000000	10248.00000000000000000000	10225.00000000000000000000	0.00000000000000000000	0.00000000000000000000	0.00000000000000000000	228.00000000000000000000	559.00000000000000000000	4.00000000000000000000	4.00000000000000000000	4.00000000000000000000	4.00000000000000000000	4.00000000000000000000	0.00000000000000000000	4.00000000000000000000	4.00000000000000000000	0.00000000000000000000	4.00000000000000000000	4.00000000000000000000	4.00000000000000000000	4.00000000000000000000	4.00000000000000000000	4.00000000000000000000	4.00000000000000000000
41.00000000000000000000	0.00000000000000000000	4138.46142578125000000000	4123.58984375000000000000	4116.41015625000000000000	4139.48730468750000000000	4133.84619140625000000000	4158.46142578125000000000	4154.87158203125000000000	4116.92285156250000000000	4156.41015625000000000000	4123.58984375000000000000	4117.94873046875000000000	4133.84619140625000000000	4124.10253906250000000000	4192.30761718750000000000	0.00000000000000000000	10249.00000000000000000000	10226.00000000000000000000	0.00000000000000000000	0.00000000000000000000	0.00000000000000000000	228.00000000000000000000	567.00000000000000000000	4.00000000000000000000	4.00000000000000000000	4.00000000000000000000	4.00000000000000000000	4.00000000000000000000	0.00000000000000000000	4.00000000000000000000	4.00000000000000000000	0.00000000000000000000	4.00000000000000000000	4.00000000000000000000	4.00000000000000000000	4.00000000000000000000	4.00000000000000000000	4.00000000000000000000	4.00000000000000000000
42.00000000000000000000	0.00000000000000000000	4135.38427734375000000000	4132.30761718750000000000	4111.28173828125000000000	4147.17919921875000000000	4148.20507812500000000000	4154.87158203125000000000	4152.82031250000000000000	4139.48730468750000000000	4158.97412109375000000000	4148.71777343750000000000	4137.94873046875000000000	4137.43603515625000000000	4144.61523437500000000000	4201.02539062500000000000	0.00000000000000000000	10249.00000000000000000000	10226.00000000000000000000	0.00000000000000000000	0.00000000000000000000	0.00000000000000000000	228.00000000000000000000	575.00000000000000000000	4.00000000000000000000	4.00000000000000000000	4.00000000000000000000	4.00000000000000000000	4.00000000000000000000	0.00000000000000000000	4.00000000000000000000	4.00000000000000000000	0.00000000000000000000	4.00000000000000000000	4.00000000000000000000	4.00000000000000000000	4.00000000000000000000	4.00000000000000000000	4.00000000000000000000	4.00000000000000000000
43.00000000000000000000	0.00000000000000000000	4135.89746093750000000000	4110.76904296875000000000	4118.97412109375000000000	4125.64111328125000000000	4121.53857421875000000000	4168.71777343750000000000	4159.48730468750000000000	4121.53857421875000000000	4161.53857421875000000000	4132.30761718750000000000	4118.97412109375000000000	4135.38427734375000000000	4122.56396484375000000000	4190.76904296875000000000	0.00000000000000000000	10248.00000000000000000000	10226.00000000000000000000	0.00000000000000000000	0.00000000000000000000	0.00000000000000000000	228.00000000000000000000	583.00000000000000000000	4.00000000000000000000	4.00000000000000000000	4.00000000000000000000	4.00000000000000000000	4.00000000000000000000	0.00000000000000000000	4.00000000000000000000	4.00000000000000000000	0.00000000000000000000	4.00000000000000000000	4.00000000000000000000	4.00000000000000000000	4.00000000000000000000	4.00000000000000000000	4.00000000000000000000	4.00000000000000000000
44.00000000000000000000	0.00000000000000000000	4131.79492187500000000000	4122.05126953125000000000	4113.84619140625000000000	4134.87158203125000000000	4123.58984375000000000000	4160.51269531250000000000	4155.38427734375000000000	4122.05126953125000000000	4157.43603515625000000000	4137.43603515625000000000	4125.64111328125000000000	4131.79492187500000000000	4129.74365234375000000000	4193.33300781250000000000	0.00000000000000000000	10248.00000000000000000000	10226.00000000000000000000	0.00000000000000000000	0.00000000000000000000	0.00000000000000000000	228.00000000000000000000	592.00000000000000000000	4.00000000000000000000	4.00000000000000000000	4.00000000000000000000	4.00000000000000000000	4.00000000000000000000	0.00000000000000000000	4.00000000000000000000	4.00000000000000000000	0.00000000000000000000	4.00000000000000000000	4.00000000000000000000	4.00000000000000000000	4.00000000000000000000	4.00000000000000000000	4.00000000000000000000	4.00000000000000000000
45.00000000000000000000	0.00000000000000000000	4136.41015625000000000000	4127.17919921875000000000	4114.87158203125000000000	4138.97412109375000000000	4132.30761718750000000000	4157.43603515625000000000	4155.89746093750000000000	4126.15380859375000000000	4158.97412109375000000000	4141.53857421875000000000	4131.79492187500000000000	4132.30761718750000000000	4139.48730468750000000000	4192.82031250000000000000	0.00000000000000000000	10246.00000000000000000000	10228.00000000000000000000	0.00000000000000000000	0.00000000000000000000	0.00000000000000000000	228.00000000000000000000	599.00000000000000000000	4.00000000000000000000	4.00000000000000000000	4.00000000000000000000	4.00000000000000000000	4.00000000000000000000	0.00000000000000000000	4.00000000000000000000	4.00000000000000000000	0.00000000000000000000	4.00000000000000000000	4.00000000000000000000	4.00000000000000000000	4.00000000000000000000	4.00000000000000000000	4.00000000000000000000	4.00000000000000000000
46.00000000000000000000	0.00000000000000000000	4139.48730468750000000000	4115.89746093750000000000	4120.51269531250000000000	4129.74365234375000000000	4123.58984375000000000000	4158.97412109375000000000	4157.43603515625000000000	4114.35888671875000000000	4162.56396484375000000000	4128.20507812500000000000	4117.94873046875000000000	4135.89746093750000000000	4126.15380859375000000000	4183.58984375000000000000	0.00000000000000000000	10246.00000000000000000000	10228.00000000000000000000	0.00000000000000000000	0.00000000000000000000	0.00000000000000000000	228.00000000000000000000	608.00000000000000000000	4.00000000000000000000	4.00000000000000000000	4.00000000000000000000	4.00000000000000000000	4.00000000000000000000	0.00000000000000000000	4.00000000000000000000	4.00000000000000000000	0.00000000000000000000	4.00000000000000000000	4.00000000000000000000	4.00000000000000000000	4.00000000000000000000	4.00000000000000000000	4.00000000000000000000	4.00000000000000000000
47.00000000000000000000	0.00000000000000000000	4132.82031250000000000000	4132.82031250000000000000	4112.82031250000000000000	4148.71777343750000000000	4145.64111328125000000000	4151.79492187500000000000	4153.84619140625000000000	4130.76904296875000000000	4160.51269531250000000000	4148.71777343750000000000	4134.35888671875000000000	4140.51269531250000000000	4140.00000000000000000000	4192.30761718750000000000	0.00000000000000000000	10245.00000000000000000000	10229.00000000000000000000	0.00000000000000000000	0.00000000000000000000	0.00000000000000000000	228.00000000000000000000	616.00000000000000000000	4.00000000000000000000	4.00000000000000000000	4.00000000000000000000	4.00000000000000000000	4.00000000000000000000	0.00000000000000000000	4.00000000000000000000	4.00000000000000000000	0.00000000000000000000	4.00000000000000000000	4.00000000000000000000	4.00000000000000000000	4.00000000000000000000	4.00000000000000000000	4.00000000000000000000	4.00000000000000000000
48.00000000000000000000	0.00000000000000000000	4139.48730468750000000000	4123.07666015625000000000	4118.46142578125000000000	4137.43603515625000000000	4133.84619140625000000000	4160.51269531250000000000	4160.51269531250000000000	4117.94873046875000000000	4163.07666015625000000000	4125.12792968750000000000	4121.02539062500000000000	4135.38427734375000000000	4125.64111328125000000000	4188.71777343750000000000	0.00000000000000000000	10245.00000000000000000000	10229.00000000000000000000	0.00000000000000000000	0.00000000000000000000	0.00000000000000000000	228.00000000000000000000	624.00000000000000000000	4.00000000000000000000	4.00000000000000000000	4.00000000000000000000	4.00000000000000000000	4.00000000000000000000	0.00000000000000000000	4.00000000000000000000	4.00000000000000000000	0.00000000000000000000	4.00000000000000000000	4.00000000000000000000	4.00000000000000000000	4.00000000000000000000	4.00000000000000000000	4.00000000000000000000	4.00000000000000000000
49.00000000000000000000	0.00000000000000000000	4135.38427734375000000000	4122.05126953125000000000	4114.35888671875000000000	4134.35888671875000000000	4126.66650390625000000000	4155.38427734375000000000	4154.87158203125000000000	4119.48730468750000000000	4161.53857421875000000000	4118.46142578125000000000	4120.51269531250000000000	4131.79492187500000000000	4131.79492187500000000000	4187.17919921875000000000	0.00000000000000000000	10245.00000000000000000000	10229.00000000000000000000	0.00000000000000000000	0.00000000000000000000	0.00000000000000000000	228.00000000000000000000	631.00000000000000000000	4.00000000000000000000	4.00000000000000000000	4.00000000000000000000	4.00000000000000000000	4.00000000000000000000	0.00000000000000000000	4.00000000000000000000	4.00000000000000000000	0.00000000000000000000	4.00000000000000000000	4.00000000000000000000	4.00000000000000000000	4.00000000000000000000	4.00000000000000000000	4.00000000000000000000	4.00000000000000000000
50.00000000000000000000	0.00000000000000000000	4131.28173828125000000000	4121.53857421875000000000	4110.76904296875000000000	4136.92285156250000000000	4125.12792968750000000000	4159.48730468750000000000	4156.41015625000000000000	4125.64111328125000000000	4156.41015625000000000000	4131.79492187500000000000	4128.71777343750000000000	4134.35888671875000000000	4136.41015625000000000000	4186.15380859375000000000	0.00000000000000000000	10245.00000000000000000000	10229.00000000000000000000	0.00000000000000000000	0.00000000000000000000	0.00000000000000000000	228.00000000000000000000	639.00000000000000000000	4.00000000000000000000	4.00000000000000000000	4.00000000000000000000	4.00000000000000000000	4.00000000000000000000	0.00000000000000000000	4.00000000000000000000	4.00000000000000000000	0.00000000000000000000	4.00000000000000000000	4.00000000000000000000	4.00000000000000000000	4.00000000000000000000	4.00000000000000000000	4.00000000000000000000	4.00000000000000000000
51.00000000000000000000	0.00000000000000000000	4138.97412109375000000000	4117.94873046875000000000	4117.43603515625000000000	4131.28173828125000000000	4127.17919921875000000000	4165.12792968750000000000	4162.05126953125000000000	4120.00000000000000000000	4157.43603515625000000000	4126.15380859375000000000	4121.02539062500000000000	4136.92285156250000000000	4117.94873046875000000000	4184.61523437500000000000	0.00000000000000000000	10245.00000000000000000000	10230.00000000000000000000	0.00000000000000000000	0.00000000000000000000	0.00000000000000000000	228.00000000000000000000	647.00000000000000000000	4.00000000000000000000	4.00000000000000000000	4.00000000000000000000	4.00000000000000000000	4.00000000000000000000	0.00000000000000000000	4.00000000000000000000	4.00000000000000000000	0.00000000000000000000	4.00000000000000000000	4.00000000000000000000	4.00000000000000000000	4.00000000000000000000	4.00000000000000000000	4.00000000000000000000	4.00000000000000000000
52.00000000000000000000	0.00000000000000000000	4137.43603515625000000000	4135.38427734375000000000	4112.82031250000000000000	4145.12792968750000000000	4156.92285156250000000000	4155.38427734375000000000	4153.84619140625000000000	4143.07666015625000000000	4158.46142578125000000000	4147.17919921875000000000	4138.97412109375000000000	4138.97412109375000000000	4138.97412109375000000000	4193.84619140625000000000	0.00000000000000000000	10245.00000000000000000000	10230.00000000000000000000	0.00000000000000000000	0.00000000000000000000	0.00000000000000000000	228.00000000000000000000	655.00000000000000000000	4.00000000000000000000	4.00000000000000000000	4.00000000000000000000	4.00000000000000000000	4.00000000000000000000	0.00000000000000000000	4.00000000000000000000	4.00000000000000000000	0.00000000000000000000	4.00000000000000000000	4.00000000000000000000	4.00000000000000000000	4.00000000000000000000	4.00000000000000000000	4.00000000000000000000	4.00000000000000000000
53.00000000000000000000	0.00000000000000000000	4137.94873046875000000000	4116.92285156250000000000	4117.94873046875000000000	4130.25634765625000000000	4136.92285156250000000000	4161.02539062500000000000	4155.89746093750000000000	4128.20507812500000000000	4163.07666015625000000000	4133.84619140625000000000	4128.71777343750000000000	4136.41015625000000000000	4133.33300781250000000000	4184.10253906250000000000	0.00000000000000000000	10246.00000000000000000000	10229.00000000000000000000	0.00000000000000000000	0.00000000000000000000	0.00000000000000000000	228.00000000000000000000	663.00000000000000000000	4.00000000000000000000	4.00000000000000000000	4.00000000000000000000	4.00000000000000000000	4.00000000000000000000	0.00000000000000000000	4.00000000000000000000	4.00000000000000000000	0.00000000000000000000	4.00000000000000000000	4.00000000000000000000	4.00000000000000000000	4.00000000000000000000	4.00000000000000000000	4.00000000000000000000	4.00000000000000000000
54.00000000000000000000	0.00000000000000000000	4136.41015625000000000000	4126.15380859375000000000	4117.94873046875000000000	4134.35888671875000000000	4143.07666015625000000000	4155.89746093750000000000	4153.33300781250000000000	4129.23046875000000000000	4164.61523437500000000000	4138.97412109375000000000	4135.38427734375000000000	4138.97412109375000000000	4137.94873046875000000000	4189.74365234375000000000	0.00000000000000000000	10246.00000000000000000000	10229.00000000000000000000	0.00000000000000000000	0.00000000000000000000	0.00000000000000000000	228.00000000000000000000	670.00000000000000000000	4.00000000000000000000	4.00000000000000000000	4.00000000000000000000	4.00000000000000000000	4.00000000000000000000	0.00000000000000000000	4.00000000000000000000	4.00000000000000000000	0.00000000000000000000	4.00000000000000000000	4.00000000000000000000	4.00000000000000000000	4.00000000000000000000	4.00000000000000000000	4.00000000000000000000	4.00000000000000000000
55.00000000000000000000	0.00000000000000000000	4138.46142578125000000000	4146.15380859375000000000	4116.41015625000000000000	4146.15380859375000000000	4159.48730468750000000000	4157.94873046875000000000	4154.35888671875000000000	4140.51269531250000000000	4162.05126953125000000000	4158.97412109375000000000	4145.12792968750000000000	4141.53857421875000000000	4145.12792968750000000000	4195.89746093750000000000	0.00000000000000000000	10246.00000000000000000000	10229.00000000000000000000	0.00000000000000000000	0.00000000000000000000	0.00000000000000000000	228.00000000000000000000	678.00000000000000000000	4.00000000000000000000	4.00000000000000000000	4.00000000000000000000	4.00000000000000000000	4.00000000000000000000	0.00000000000000000000	4.00000000000000000000	4.00000000000000000000	0.00000000000000000000	4.00000000000000000000	4.00000000000000000000	4.00000000000000000000	4.00000000000000000000	4.00000000000000000000	4.00000000000000000000	4.00000000000000000000
56.00000000000000000000	0.00000000000000000000	4138.46142578125000000000	4124.61523437500000000000	4116.92285156250000000000	4130.76904296875000000000	4126.15380859375000000000	4163.58984375000000000000	4160.51269531250000000000	4117.94873046875000000000	4161.53857421875000000000	4133.33300781250000000000	4120.51269531250000000000	4133.33300781250000000000	4121.02539062500000000000	4179.48730468750000000000	0.00000000000000000000	10246.00000000000000000000	10229.00000000000000000000	0.00000000000000000000	0.00000000000000000000	0.00000000000000000000	228.00000000000000000000	686.00000000000000000000	4.00000000000000000000	4.00000000000000000000	4.00000000000000000000	4.00000000000000000000	4.00000000000000000000	0.00000000000000000000	4.00000000000000000000	4.00000000000000000000	0.00000000000000000000	4.00000000000000000000	4.00000000000000000000	4.00000000000000000000	4.00000000000000000000	4.00000000000000000000	4.00000000000000000000	4.00000000000000000000
57.00000000000000000000	0.00000000000000000000	4128.71777343750000000000	4123.07666015625000000000	4105.64111328125000000000	4131.79492187500000000000	4133.33300781250000000000	4154.87158203125000000000	4155.38427734375000000000	4125.64111328125000000000	4161.02539062500000000000	4129.74365234375000000000	4128.20507812500000000000	4130.25634765625000000000	4129.74365234375000000000	4179.48730468750000000000	0.00000000000000000000	10247.00000000000000000000	10228.00000000000000000000	0.00000000000000000000	0.00000000000000000000	0.00000000000000000000	228.00000000000000000000	695.00000000000000000000	4.00000000000000000000	4.00000000000000000000	4.00000000000000000000	4.00000000000000000000	4.00000000000000000000	0.00000000000000000000	4.00000000000000000000	4.00000000000000000000	0.00000000000000000000	4.00000000000000000000	4.00000000000000000000	4.00000000000000000000	4.00000000000000000000	4.00000000000000000000	4.00000000000000000000	4.00000000000000000000
58.00000000000000000000	0.00000000000000000000	4131.28173828125000000000	4110.76904296875000000000	4112.30761718750000000000	4115.38427734375000000000	4127.17919921875000000000	4164.61523437500000000000	4154.87158203125000000000	4109.74365234375000000000	4161.53857421875000000000	4117.94873046875000000000	4111.79492187500000000000	4128.20507812500000000000	4113.84619140625000000000	4170.76904296875000000000	0.00000000000000000000	10247.00000000000000000000	10228.00000000000000000000	0.00000000000000000000	0.00000000000000000000	0.00000000000000000000	228.00000000000000000000	703.00000000000000000000	4.00000000000000000000	4.00000000000000000000	4.00000000000000000000	4.00000000000000000000	4.00000000000000000000	0.00000000000000000000	4.00000000000000000000	4.00000000000000000000	0.00000000000000000000	4.00000000000000000000	4.00000000000000000000	4.00000000000000000000	4.00000000000000000000	4.00000000000000000000	4.00000000000000000000	4.00000000000000000000
59.00000000000000000000	0.00000000000000000000	4129.23046875000000000000	4114.35888671875000000000	4113.84619140625000000000	4119.48730468750000000000	4124.10253906250000000000	4158.97412109375000000000	4149.74365234375000000000	4107.17919921875000000000	4158.97412109375000000000	4124.10253906250000000000	4108.71777343750000000000	4126.66650390625000000000	4114.35888671875000000000	4169.74365234375000000000	0.00000000000000000000	10245.00000000000000000000	10230.00000000000000000000	0.00000000000000000000	0.00000000000000000000	0.00000000000000000000	228.00000000000000000000	711.00000000000000000000	4.00000000000000000000	4.00000000000000000000	4.00000000000000000000	4.00000000000000000000	4.00000000000000000000	0.00000000000000000000	4.00000000000000000000	4.00000000000000000000	0.00000000000000000000	4.00000000000000000000	4.00000000000000000000	4.00000000000000000000	4.00000000000000000000	4.00000000000000000000	4.00000000000000000000	4.00000000000000000000
60.00000000000000000000	0.00000000000000000000	4128.20507812500000000000	4124.61523437500000000000	4109.23046875000000000000	4131.79492187500000000000	4134.87158203125000000000	4154.35888671875000000000	4153.84619140625000000000	4128.20507812500000000000	4157.94873046875000000000	4134.87158203125000000000	4127.17919921875000000000	4131.79492187500000000000	4132.30761718750000000000	4173.33300781250000000000	0.00000000000000000000	10245.00000000000000000000	10230.00000000000000000000	0.00000000000000000000	0.00000000000000000000	0.00000000000000000000	228.00000000000000000000	719.00000000000000000000	4.00000000000000000000	4.00000000000000000000	4.00000000000000000000	4.00000000000000000000	4.00000000000000000000	0.00000000000000000000	4.00000000000000000000	4.00000000000000000000	0.00000000000000000000	4.00000000000000000000	4.00000000000000000000	4.00000000000000000000	4.00000000000000000000	4.00000000000000000000	4.00000000000000000000	4.00000000000000000000
61.00000000000000000000	0.00000000000000000000	4134.35888671875000000000	4107.17919921875000000000	4112.82031250000000000000	4115.38427734375000000000	4125.12792968750000000000	4163.07666015625000000000	4162.05126953125000000000	4113.33300781250000000000	4164.61523437500000000000	4114.35888671875000000000	4109.74365234375000000000	4131.28173828125000000000	4112.82031250000000000000	4162.05126953125000000000	0.00000000000000000000	10243.00000000000000000000	10228.00000000000000000000	0.00000000000000000000	0.00000000000000000000	0.00000000000000000000	228.00000000000000000000	726.00000000000000000000	4.00000000000000000000	4.00000000000000000000	4.00000000000000000000	4.00000000000000000000	4.00000000000000000000	0.00000000000000000000	4.00000000000000000000	4.00000000000000000000	0.00000000000000000000	4.00000000000000000000	4.00000000000000000000	4.00000000000000000000	4.00000000000000000000	4.00000000000000000000	4.00000000000000000000	4.00000000000000000000
62.00000000000000000000	0.00000000000000000000	4127.17919921875000000000	4117.94873046875000000000	4103.58984375000000000000	4126.66650390625000000000	4142.05126953125000000000	4154.87158203125000000000	4153.84619140625000000000	4121.53857421875000000000	4162.05126953125000000000	4136.41015625000000000000	4118.46142578125000000000	4128.20507812500000000000	4122.56396484375000000000	4167.69238281250000000000	0.00000000000000000000	10243.00000000000000000000	10228.00000000000000000000	0.00000000000000000000	0.00000000000000000000	0.00000000000000000000	228.00000000000000000000	733.00000000000000000000	4.00000000000000000000	4.00000000000000000000	4.00000000000000000000	4.00000000000000000000	4.00000000000000000000	0.00000000000000000000	4.00000000000000000000	4.00000000000000000000	0.00000000000000000000	4.00000000000000000000	4.00000000000000000000	4.00000000000000000000	4.00000000000000000000	4.00000000000000000000	4.00000000000000000000	4.00000000000000000000
63.00000000000000000000	0.00000000000000000000	4130.76904296875000000000	4113.33300781250000000000	4108.20507812500000000000	4123.07666015625000000000	4126.66650390625000000000	4163.58984375000000000000	4158.46142578125000000000	4117.43603515625000000000	4158.46142578125000000000	4126.66650390625000000000	4113.84619140625000000000	4127.17919921875000000000	4118.46142578125000000000	4164.61523437500000000000	0.00000000000000000000	10244.00000000000000000000	10228.00000000000000000000	0.00000000000000000000	0.00000000000000000000	0.00000000000000000000	228.00000000000000000000	741.00000000000000000000	4.00000000000000000000	4.00000000000000000000	4.00000000000000000000	4.00000000000000000000	4.00000000000000000000	0.00000000000000000000	4.00000000000000000000	4.00000000000000000000	0.00000000000000000000	4.00000000000000000000	4.00000000000000000000	4.00000000000000000000	4.00000000000000000000	4.00000000000000000000	4.00000000000000000000	4.00000000000000000000
64.00000000000000000000	0.00000000000000000000	4134.87158203125000000000	4114.35888671875000000000	4111.79492187500000000000	4123.07666015625000000000	4125.12792968750000000000	4163.07666015625000000000	4157.94873046875000000000	4117.94873046875000000000	4162.05126953125000000000	4118.97412109375000000000	4114.35888671875000000000	4130.25634765625000000000	4118.97412109375000000000	4166.15380859375000000000	1277.00000000000000000000	10244.00000000000000000000	10228.00000000000000000000	0.00000000000000000000	0.00000000000000000000	0.00000000000000000000	228.00000000000000000000	748.00000000000000000000	4.00000000000000000000	4.00000000000000000000	4.00000000000000000000	4.00000000000000000000	4.00000000000000000000	0.00000000000000000000	4.00000000000000000000	4.00000000000000000000	0.00000000000000000000	4.00000000000000000000	4.00000000000000000000	4.00000000000000000000	4.00000000000000000000	4.00000000000000000000	4.00000000000000000000	4.00000000000000000000
65.00000000000000000000	0.00000000000000000000	4130.76904296875000000000	4125.64111328125000000000	4108.20507812500000000000	4133.84619140625000000000	4144.61523437500000000000	4156.41015625000000000000	4152.30761718750000000000	4130.25634765625000000000	4162.56396484375000000000	4140.00000000000000000000	4130.76904296875000000000	4132.82031250000000000000	4132.30761718750000000000	4174.87158203125000000000	3053.00000000000000000000	10245.00000000000000000000	10229.00000000000000000000	0.00000000000000000000	0.00000000000000000000	0.00000000000000000000	228.00000000000000000000	756.00000000000000000000	4.00000000000000000000	4.00000000000000000000	4.00000000000000000000	4.00000000000000000000	4.00000000000000000000	0.00000000000000000000	4.00000000000000000000	4.00000000000000000000	0.00000000000000000000	4.00000000000000000000	4.00000000000000000000	4.00000000000000000000	4.00000000000000000000	4.00000000000000000000	4.00000000000000000000	4.00000000000000000000
66.00000000000000000000	0.00000000000000000000	4133.33300781250000000000	4113.33300781250000000000	4115.89746093750000000000	4122.05126953125000000000	4124.61523437500000000000	4160.00000000000000000000	4156.92285156250000000000	4111.28173828125000000000	4158.46142578125000000000	4110.76904296875000000000	4112.82031250000000000000	4132.82031250000000000000	4115.89746093750000000000	4166.66650390625000000000	1408.00000000000000000000	10245.00000000000000000000	10229.00000000000000000000	0.00000000000000000000	0.00000000000000000000	0.00000000000000000000	228.00000000000000000000	765.00000000000000000000	4.00000000000000000000	4.00000000000000000000	4.00000000000000000000	4.00000000000000000000	4.00000000000000000000	0.00000000000000000000	4.00000000000000000000	4.00000000000000000000	0.00000000000000000000	4.00000000000000000000	4.00000000000000000000	4.00000000000000000000	4.00000000000000000000	4.00000000000000000000	4.00000000000000000000	4.00000000000000000000
67.00000000000000000000	0.00000000000000000000	4132.30761718750000000000	4132.82031250000000000000	4114.35888671875000000000	4137.94873046875000000000	4149.23046875000000000000	4148.71777343750000000000	4153.33300781250000000000	4129.23046875000000000000	4155.89746093750000000000	4123.07666015625000000000	4128.20507812500000000000	4139.48730468750000000000	4136.92285156250000000000	4175.89746093750000000000	3181.00000000000000000000	10246.00000000000000000000	10228.00000000000000000000	0.00000000000000000000	0.00000000000000000000	0.00000000000000000000	228.00000000000000000000	773.00000000000000000000	4.00000000000000000000	4.00000000000000000000	4.00000000000000000000	4.00000000000000000000	4.00000000000000000000	0.00000000000000000000	4.00000000000000000000	4.00000000000000000000	0.00000000000000000000	4.00000000000000000000	4.00000000000000000000	4.00000000000000000000	4.00000000000000000000	4.00000000000000000000	4.00000000000000000000	4.00000000000000000000
68.00000000000000000000	0.00000000000000000000	4135.38427734375000000000	4130.25634765625000000000	4116.92285156250000000000	4135.89746093750000000000	4152.82031250000000000000	4159.48730468750000000000	4157.43603515625000000000	4132.30761718750000000000	4161.02539062500000000000	4140.51269531250000000000	4131.79492187500000000000	4140.00000000000000000000	4137.43603515625000000000	4174.87158203125000000000	3538.00000000000000000000	10246.00000000000000000000	10228.00000000000000000000	0.00000000000000000000	0.00000000000000000000	0.00000000000000000000	228.00000000000000000000	781.00000000000000000000	4.00000000000000000000	4.00000000000000000000	4.00000000000000000000	4.00000000000000000000	4.00000000000000000000	0.00000000000000000000	4.00000000000000000000	4.00000000000000000000	0.00000000000000000000	4.00000000000000000000	4.00000000000000000000	4.00000000000000000000	4.00000000000000000000	4.00000000000000000000	4.00000000000000000000	4.00000000000000000000
69.00000000000000000000	0.00000000000000000000	4132.82031250000000000000	4117.94873046875000000000	4113.84619140625000000000	4131.79492187500000000000	4133.33300781250000000000	4162.05126953125000000000	4157.43603515625000000000	4120.51269531250000000000	4163.58984375000000000000	4129.74365234375000000000	4121.53857421875000000000	4132.82031250000000000000	4125.64111328125000000000	4168.20507812500000000000	0.00000000000000000000	10244.00000000000000000000	10229.00000000000000000000	0.00000000000000000000	0.00000000000000000000	0.00000000000000000000	228.00000000000000000000	789.00000000000000000000	4.00000000000000000000	4.00000000000000000000	4.00000000000000000000	4.00000000000000000000	4.00000000000000000000	0.00000000000000000000	4.00000000000000000000	4.00000000000000000000	0.00000000000000000000	4.00000000000000000000	4.00000000000000000000	4.00000000000000000000	4.00000000000000000000	4.00000000000000000000	4.00000000000000000000	4.00000000000000000000
70.00000000000000000000	0.00000000000000000000	4128.71777343750000000000	4126.66650390625000000000	4107.17919921875000000000	4145.64111328125000000000	4144.61523437500000000000	4154.35888671875000000000	4153.84619140625000000000	4130.76904296875000000000	4157.43603515625000000000	4130.76904296875000000000	4131.28173828125000000000	4131.79492187500000000000	4137.43603515625000000000	4171.28173828125000000000	502.00000000000000000000	10244.00000000000000000000	10229.00000000000000000000	0.00000000000000000000	0.00000000000000000000	0.00000000000000000000	228.00000000000000000000	797.00000000000000000000	4.00000000000000000000	4.00000000000000000000	4.00000000000000000000	4.00000000000000000000	4.00000000000000000000	0.00000000000000000000	4.00000000000000000000	4.00000000000000000000	0.00000000000000000000	4.00000000000000000000	4.00000000000000000000	4.00000000000000000000	4.00000000000000000000	4.00000000000000000000	4.00000000000000000000	4.00000000000000000000
71.00000000000000000000	0.00000000000000000000	4137.94873046875000000000	4115.89746093750000000000	4115.89746093750000000000	4131.28173828125000000000	4132.30761718750000000000	4166.15380859375000000000	4157.94873046875000000000	4113.84619140625000000000	4160.00000000000000000000	4110.25634765625000000000	4117.94873046875000000000	4133.84619140625000000000	4122.05126953125000000000	4165.64111328125000000000	3298.00000000000000000000	10245.00000000000000000000	10231.00000000000000000000	0.00000000000000000000	0.00000000000000000000	0.00000000000000000000	228.00000000000000000000	804.00000000000000000000	4.00000000000000000000	4.00000000000000000000	4.00000000000000000000	4.00000000000000000000	4.00000000000000000000	0.00000000000000000000	4.00000000000000000000	4.00000000000000000000	0.00000000000000000000	4.00000000000000000000	4.00000000000000000000	4.00000000000000000000	4.00000000000000000000	4.00000000000000000000	4.00000000000000000000	4.00000000000000000000
72.00000000000000000000	0.00000000000000000000	4137.94873046875000000000	4133.33300781250000000000	4115.89746093750000000000	4145.12792968750000000000	4144.61523437500000000000	4156.92285156250000000000	4153.33300781250000000000	4128.71777343750000000000	4163.07666015625000000000	4125.64111328125000000000	4134.87158203125000000000	4140.00000000000000000000	4142.05126953125000000000	4177.43603515625000000000	0.00000000000000000000	10245.00000000000000000000	10231.00000000000000000000	0.00000000000000000000	0.00000000000000000000	0.00000000000000000000	228.00000000000000000000	813.00000000000000000000	4.00000000000000000000	4.00000000000000000000	4.00000000000000000000	4.00000000000000000000	4.00000000000000000000	0.00000000000000000000	4.00000000000000000000	4.00000000000000000000	0.00000000000000000000	4.00000000000000000000	4.00000000000000000000	4.00000000000000000000	4.00000000000000000000	4.00000000000000000000	4.00000000000000000000	4.00000000000000000000
73.00000000000000000000	0.00000000000000000000	4142.05126953125000000000	4136.92285156250000000000	4123.07666015625000000000	4154.87158203125000000000	4145.64111328125000000000	4157.43603515625000000000	4157.43603515625000000000	4135.89746093750000000000	4160.51269531250000000000	4135.89746093750000000000	4139.48730468750000000000	4144.10253906250000000000	4153.84619140625000000000	4183.58984375000000000000	3529.00000000000000000000	10246.00000000000000000000	10230.00000000000000000000	0.00000000000000000000	0.00000000000000000000	0.00000000000000000000	228.00000000000000000000	821.00000000000000000000	4.00000000000000000000	4.00000000000000000000	4.00000000000000000000	4.00000000000000000000	4.00000000000000000000	0.00000000000000000000	4.00000000000000000000	4.00000000000000000000	0.00000000000000000000	4.00000000000000000000	4.00000000000000000000	4.00000000000000000000	4.00000000000000000000	4.00000000000000000000	4.00000000000000000000	4.00000000000000000000
74.00000000000000000000	0.00000000000000000000	4143.07666015625000000000	4131.28173828125000000000	4125.64111328125000000000	4150.76904296875000000000	4138.46142578125000000000	4162.05126953125000000000	4156.92285156250000000000	4126.66650390625000000000	4160.51269531250000000000	4128.20507812500000000000	4133.33300781250000000000	4141.53857421875000000000	4146.15380859375000000000	4182.56396484375000000000	3399.00000000000000000000	10246.00000000000000000000	10230.00000000000000000000	0.00000000000000000000	0.00000000000000000000	0.00000000000000000000	228.00000000000000000000	829.00000000000000000000	4.00000000000000000000	4.00000000000000000000	4.00000000000000000000	4.00000000000000000000	4.00000000000000000000	0.00000000000000000000	4.00000000000000000000	4.00000000000000000000	0.00000000000000000000	4.00000000000000000000	4.00000000000000000000	4.00000000000000000000	4.00000000000000000000	4.00000000000000000000	4.00000000000000000000	4.00000000000000000000
75.00000000000000000000	0.00000000000000000000	4133.84619140625000000000	4142.56396484375000000000	4114.35888671875000000000	4157.43603515625000000000	4154.35888671875000000000	4157.94873046875000000000	4152.82031250000000000000	4144.10253906250000000000	4160.51269531250000000000	4145.64111328125000000000	4153.33300781250000000000	4140.00000000000000000000	4161.53857421875000000000	4188.71777343750000000000	2279.00000000000000000000	10248.00000000000000000000	10229.00000000000000000000	0.00000000000000000000	0.00000000000000000000	0.00000000000000000000	228.00000000000000000000	836.00000000000000000000	4.00000000000000000000	4.00000000000000000000	4.00000000000000000000	4.00000000000000000000	4.00000000000000000000	0.00000000000000000000	4.00000000000000000000	4.00000000000000000000	0.00000000000000000000	4.00000000000000000000	4.00000000000000000000	4.00000000000000000000	4.00000000000000000000	4.00000000000000000000	4.00000000000000000000	4.00000000000000000000
76.00000000000000000000	0.00000000000000000000	4136.41015625000000000000	4121.53857421875000000000	4117.94873046875000000000	4143.58984375000000000000	4130.25634765625000000000	4167.69238281250000000000	4163.07666015625000000000	4131.79492187500000000000	4162.05126953125000000000	4127.17919921875000000000	4133.84619140625000000000	4136.92285156250000000000	4143.58984375000000000000	4176.41015625000000000000	3224.00000000000000000000	10248.00000000000000000000	10229.00000000000000000000	0.00000000000000000000	0.00000000000000000000	0.00000000000000000000	228.00000000000000000000	844.00000000000000000000	4.00000000000000000000	4.00000000000000000000	4.00000000000000000000	4.00000000000000000000	4.00000000000000000000	0.00000000000000000000	4.00000000000000000000	4.00000000000000000000	0.00000000000000000000	4.00000000000000000000	4.00000000000000000000	4.00000000000000000000	4.00000000000000000000	4.00000000000000000000	4.00000000000000000000	4.00000000000000000000
77.00000000000000000000	0.00000000000000000000	4136.92285156250000000000	4128.71777343750000000000	4116.92285156250000000000	4152.30761718750000000000	4136.41015625000000000000	4161.02539062500000000000	4158.46142578125000000000	4139.48730468750000000000	4163.58984375000000000000	4127.69238281250000000000	4134.87158203125000000000	4140.00000000000000000000	4147.17919921875000000000	4177.94873046875000000000	1543.00000000000000000000	10248.00000000000000000000	10230.00000000000000000000	0.00000000000000000000	0.00000000000000000000	0.00000000000000000000	228.00000000000000000000	852.00000000000000000000	4.00000000000000000000	4.00000000000000000000	4.00000000000000000000	4.00000000000000000000	4.00000000000000000000	0.00000000000000000000	4.00000000000000000000	4.00000000000000000000	0.00000000000000000000	4.00000000000000000000	4.00000000000000000000	4.00000000000000000000	4.00000000000000000000	4.00000000000000000000	4.00000000000000000000	4.00000000000000000000
78.00000000000000000000	0.00000000000000000000	4140.00000000000000000000	4134.87158203125000000000	4118.97412109375000000000	4152.30761718750000000000	4143.07666015625000000000	4161.53857421875000000000	4155.89746093750000000000	4143.58984375000000000000	4163.58984375000000000000	4131.28173828125000000000	4140.51269531250000000000	4141.02539062500000000000	4148.71777343750000000000	4180.00000000000000000000	3399.00000000000000000000	10248.00000000000000000000	10230.00000000000000000000	0.00000000000000000000	0.00000000000000000000	0.00000000000000000000	228.00000000000000000000	859.00000000000000000000	4.00000000000000000000	4.00000000000000000000	4.00000000000000000000	4.00000000000000000000	4.00000000000000000000	0.00000000000000000000	4.00000000000000000000	4.00000000000000000000	0.00000000000000000000	4.00000000000000000000	4.00000000000000000000	4.00000000000000000000	4.00000000000000000000	4.00000000000000000000	4.00000000000000000000	4.00000000000000000000
79.00000000000000000000	0.00000000000000000000	4143.07666015625000000000	4129.74365234375000000000	4124.10253906250000000000	4146.15380859375000000000	4133.33300781250000000000	4161.53857421875000000000	4157.94873046875000000000	4130.76904296875000000000	4161.53857421875000000000	4121.02539062500000000000	4134.87158203125000000000	4138.97412109375000000000	4142.05126953125000000000	4179.48730468750000000000	2279.00000000000000000000	10248.00000000000000000000	10227.00000000000000000000	0.00000000000000000000	0.00000000000000000000	0.00000000000000000000	228.00000000000000000000	867.00000000000000000000	4.00000000000000000000	4.00000000000000000000	4.00000000000000000000	4.00000000000000000000	4.00000000000000000000	0.00000000000000000000	4.00000000000000000000	4.00000000000000000000	0.00000000000000000000	4.00000000000000000000	4.00000000000000000000	4.00000000000000000000	4.00000000000000000000	4.00000000000000000000	4.00000000000000000000	4.00000000000000000000
80.00000000000000000000	0.00000000000000000000	4140.00000000000000000000	4144.61523437500000000000	4117.94873046875000000000	4163.07666015625000000000	4156.41015625000000000000	4152.82031250000000000000	4153.84619140625000000000	4147.17919921875000000000	4156.92285156250000000000	4136.92285156250000000000	4152.30761718750000000000	4146.15380859375000000000	4163.07666015625000000000	4190.25634765625000000000	3224.00000000000000000000	10248.00000000000000000000	10227.00000000000000000000	0.00000000000000000000	0.00000000000000000000	0.00000000000000000000	228.00000000000000000000	875.00000000000000000000	4.00000000000000000000	4.00000000000000000000	4.00000000000000000000	4.00000000000000000000	4.00000000000000000000	0.00000000000000000000	4.00000000000000000000	4.00000000000000000000	0.00000000000000000000	4.00000000000000000000	4.00000000000000000000	4.00000000000000000000	4.00000000000000000000	4.00000000000000000000	4.00000000000000000000	4.00000000000000000000
81.00000000000000000000	0.00000000000000000000	4143.07666015625000000000	4127.69238281250000000000	4124.61523437500000000000	4149.23046875000000000000	4142.05126953125000000000	4161.53857421875000000000	4158.97412109375000000000	4129.23046875000000000000	4161.02539062500000000000	4117.43603515625000000000	4133.33300781250000000000	4147.69238281250000000000	4142.05126953125000000000	4177.94873046875000000000	1543.00000000000000000000	10247.00000000000000000000	10227.00000000000000000000	0.00000000000000000000	0.00000000000000000000	0.00000000000000000000	228.00000000000000000000	884.00000000000000000000	4.00000000000000000000	4.00000000000000000000	4.00000000000000000000	4.00000000000000000000	4.00000000000000000000	0.00000000000000000000	4.00000000000000000000	4.00000000000000000000	0.00000000000000000000	4.00000000000000000000	4.00000000000000000000	4.00000000000000000000	4.00000000000000000000	4.00000000000000000000	4.00000000000000000000	4.00000000000000000000
82.00000000000000000000	0.00000000000000000000	4136.41015625000000000000	4131.28173828125000000000	4121.02539062500000000000	4153.33300781250000000000	4137.43603515625000000000	4155.89746093750000000000	4155.38427734375000000000	4126.66650390625000000000	4165.12792968750000000000	4123.58984375000000000000	4135.89746093750000000000	4141.53857421875000000000	4145.64111328125000000000	4177.43603515625000000000	3399.00000000000000000000	10247.00000000000000000000	10227.00000000000000000000	0.00000000000000000000	0.00000000000000000000	0.00000000000000000000	228.00000000000000000000	892.00000000000000000000	4.00000000000000000000	4.00000000000000000000	4.00000000000000000000	4.00000000000000000000	4.00000000000000000000	0.00000000000000000000	4.00000000000000000000	4.00000000000000000000	0.00000000000000000000	4.00000000000000000000	4.00000000000000000000	4.00000000000000000000	4.00000000000000000000	4.00000000000000000000	4.00000000000000000000	4.00000000000000000000
83.00000000000000000000	0.00000000000000000000	4138.46142578125000000000	4132.30761718750000000000	4115.89746093750000000000	4156.41015625000000000000	4136.41015625000000000000	4160.00000000000000000000	4156.92285156250000000000	4130.25634765625000000000	4165.12792968750000000000	4131.79492187500000000000	4146.15380859375000000000	4138.46142578125000000000	4155.89746093750000000000	4179.48730468750000000000	2279.00000000000000000000	10247.00000000000000000000	10226.00000000000000000000	0.00000000000000000000	0.00000000000000000000	0.00000000000000000000	228.00000000000000000000	900.00000000000000000000	4.00000000000000000000	4.00000000000000000000	4.00000000000000000000	4.00000000000000000000	4.00000000000000000000	0.00000000000000000000	4.00000000000000000000	4.00000000000000000000	0.00000000000000000000	4.00000000000000000000	4.00000000000000000000	4.00000000000000000000	4.00000000000000000000	4.00000000000000000000	4.00000000000000000000	4.00000000000000000000
84.00000000000000000000	0.00000000000000000000	4147.17919921875000000000	4117.43603515625000000000	4121.02539062500000000000	4144.10253906250000000000	4124.61523437500000000000	4165.12792968750000000000	4158.46142578125000000000	4118.46142578125000000000	4162.56396484375000000000	4114.35888671875000000000	4133.33300781250000000000	4138.97412109375000000000	4141.02539062500000000000	4171.79492187500000000000	3224.00000000000000000000	10247.00000000000000000000	10226.00000000000000000000	0.00000000000000000000	0.00000000000000000000	0.00000000000000000000	228.00000000000000000000	908.00000000000000000000	4.00000000000000000000	4.00000000000000000000	4.00000000000000000000	4.00000000000000000000	4.00000000000000000000	0.00000000000000000000	4.00000000000000000000	4.00000000000000000000	0.00000000000000000000	4.00000000000000000000	4.00000000000000000000	4.00000000000000000000	4.00000000000000000000	4.00000000000000000000	4.00000000000000000000	4.00000000000000000000
85.00000000000000000000	0.00000000000000000000	4141.53857421875000000000	4135.38427734375000000000	4117.43603515625000000000	4160.51269531250000000000	4144.61523437500000000000	4154.87158203125000000000	4150.76904296875000000000	4138.97412109375000000000	4156.92285156250000000000	4130.25634765625000000000	4148.20507812500000000000	4143.58984375000000000000	4160.00000000000000000000	4180.51269531250000000000	1543.00000000000000000000	10247.00000000000000000000	10228.00000000000000000000	0.00000000000000000000	0.00000000000000000000	0.00000000000000000000	228.00000000000000000000	915.00000000000000000000	4.00000000000000000000	4.00000000000000000000	4.00000000000000000000	4.00000000000000000000	4.00000000000000000000	0.00000000000000000000	4.00000000000000000000	4.00000000000000000000	0.00000000000000000000	4.00000000000000000000	4.00000000000000000000	4.00000000000000000000	4.00000000000000000000	4.00000000000000000000	4.00000000000000000000	4.00000000000000000000
86.00000000000000000000	0.00000000000000000000	4143.58984375000000000000	4131.79492187500000000000	4124.10253906250000000000	4153.33300781250000000000	4134.35888671875000000000	4161.02539062500000000000	4156.41015625000000000000	4127.17919921875000000000	4160.51269531250000000000	4115.89746093750000000000	4136.92285156250000000000	4144.10253906250000000000	4152.30761718750000000000	4173.33300781250000000000	3399.00000000000000000000	10247.00000000000000000000	10228.00000000000000000000	0.00000000000000000000	0.00000000000000000000	0.00000000000000000000	228.00000000000000000000	923.00000000000000000000	4.00000000000000000000	4.00000000000000000000	4.00000000000000000000	4.00000000000000000000	4.00000000000000000000	0.00000000000000000000	4.00000000000000000000	4.00000000000000000000	0.00000000000000000000	4.00000000000000000000	4.00000000000000000000	4.00000000000000000000	4.00000000000000000000	4.00000000000000000000	4.00000000000000000000	4.00000000000000000000
87.00000000000000000000	0.00000000000000000000	4144.61523437500000000000	4137.94873046875000000000	4123.07666015625000000000	4157.94873046875000000000	4145.64111328125000000000	4154.87158203125000000000	4153.84619140625000000000	4131.79492187500000000000	4164.61523437500000000000	4126.66650390625000000000	4144.10253906250000000000	4145.12792968750000000000	4159.48730468750000000000	4174.87158203125000000000	2279.00000000000000000000	10248.00000000000000000000	10228.00000000000000000000	0.00000000000000000000	0.00000000000000000000	0.00000000000000000000	228.00000000000000000000	930.00000000000000000000	4.00000000000000000000	4.00000000000000000000	4.00000000000000000000	4.00000000000000000000	4.00000000000000000000	0.00000000000000000000	4.00000000000000000000	4.00000000000000000000	0.00000000000000000000	4.00000000000000000000	4.00000000000000000000	4.00000000000000000000	4.00000000000000000000	4.00000000000000000000	4.00000000000000000000	4.00000000000000000000
88.00000000000000000000	0.00000000000000000000	4142.05126953125000000000	4144.61523437500000000000	4118.97412109375000000000	4165.12792968750000000000	4155.38427734375000000000	4155.38427734375000000000	4154.35888671875000000000	4145.64111328125000000000	4162.56396484375000000000	4148.20507812500000000000	4157.94873046875000000000	4144.61523437500000000000	4171.28173828125000000000	4176.92285156250000000000	3224.00000000000000000000	10248.00000000000000000000	10228.00000000000000000000	0.00000000000000000000	0.00000000000000000000	0.00000000000000000000	228.00000000000000000000	937.00000000000000000000	4.00000000000000000000	4.00000000000000000000	4.00000000000000000000	4.00000000000000000000	4.00000000000000000000	0.00000000000000000000	4.00000000000000000000	4.00000000000000000000	0.00000000000000000000	4.00000000000000000000	4.00000000000000000000	4.00000000000000000000	4.00000000000000000000	4.00000000000000000000	4.00000000000000000000	4.00000000000000000000
89.00000000000000000000	0.00000000000000000000	4141.02539062500000000000	4129.23046875000000000000	4122.56396484375000000000	4151.28173828125000000000	4128.20507812500000000000	4164.61523437500000000000	4160.00000000000000000000	4124.61523437500000000000	4161.02539062500000000000	4122.56396484375000000000	4136.92285156250000000000	4137.94873046875000000000	4147.17919921875000000000	4161.02539062500000000000	1543.00000000000000000000	10249.00000000000000000000	10230.00000000000000000000	0.00000000000000000000	0.00000000000000000000	0.00000000000000000000	228.00000000000000000000	945.00000000000000000000	4.00000000000000000000	4.00000000000000000000	4.00000000000000000000	4.00000000000000000000	4.00000000000000000000	0.00000000000000000000	4.00000000000000000000	4.00000000000000000000	0.00000000000000000000	4.00000000000000000000	4.00000000000000000000	4.00000000000000000000	4.00000000000000000000	4.00000000000000000000	4.00000000000000000000	4.00000000000000000000
90.00000000000000000000	0.00000000000000000000	4135.89746093750000000000	4139.48730468750000000000	4115.38427734375000000000	4162.05126953125000000000	4145.12792968750000000000	4157.43603515625000000000	4153.33300781250000000000	4136.41015625000000000000	4160.00000000000000000000	4130.25634765625000000000	4148.20507812500000000000	4136.41015625000000000000	4156.41015625000000000000	4161.53857421875000000000	3399.00000000000000000000	10249.00000000000000000000	10230.00000000000000000000	0.00000000000000000000	0.00000000000000000000	0.00000000000000000000	228.00000000000000000000	953.00000000000000000000	4.00000000000000000000	4.00000000000000000000	4.00000000000000000000	4.00000000000000000000	4.00000000000000000000	0.00000000000000000000	4.00000000000000000000	4.00000000000000000000	0.00000000000000000000	4.00000000000000000000	4.00000000000000000000	4.00000000000000000000	4.00000000000000000000	4.00000000000000000000	4.00000000000000000000	4.00000000000000000000
91.00000000000000000000	0.00000000000000000000	4144.10253906250000000000	4129.74365234375000000000	4123.07666015625000000000	4152.30761718750000000000	4136.41015625000000000000	4162.05126953125000000000	4156.92285156250000000000	4131.28173828125000000000	4162.05126953125000000000	4123.58984375000000000000	4143.07666015625000000000	4135.38427734375000000000	4149.23046875000000000000	4154.35888671875000000000	2279.00000000000000000000	10248.00000000000000000000	10229.00000000000000000000	0.00000000000000000000	0.00000000000000000000	0.00000000000000000000	228.00000000000000000000	961.00000000000000000000	4.00000000000000000000	4.00000000000000000000	4.00000000000000000000	4.00000000000000000000	4.00000000000000000000	0.00000000000000000000	4.00000000000000000000	4.00000000000000000000	0.00000000000000000000	4.00000000000000000000	4.00000000000000000000	4.00000000000000000000	4.00000000000000000000	4.00000000000000000000	4.00000000000000000000	4.00000000000000000000
92.00000000000000000000	0.00000000000000000000	4141.53857421875000000000	4131.79492187500000000000	4124.61523437500000000000	4152.82031250000000000000	4123.07666015625000000000	4155.38427734375000000000	4153.84619140625000000000	4130.25634765625000000000	4159.48730468750000000000	4125.12792968750000000000	4140.51269531250000000000	4136.41015625000000000000	4148.71777343750000000000	4154.35888671875000000000	3224.00000000000000000000	10248.00000000000000000000	10229.00000000000000000000	0.00000000000000000000	0.00000000000000000000	0.00000000000000000000	228.00000000000000000000	969.00000000000000000000	4.00000000000000000000	4.00000000000000000000	4.00000000000000000000	4.00000000000000000000	4.00000000000000000000	0.00000000000000000000	4.00000000000000000000	4.00000000000000000000	0.00000000000000000000	4.00000000000000000000	4.00000000000000000000	4.00000000000000000000	4.00000000000000000000	4.00000000000000000000	4.00000000000000000000	4.00000000000000000000
93.00000000000000000000	0.00000000000000000000	4133.33300781250000000000	4138.97412109375000000000	4119.48730468750000000000	4161.53857421875000000000	4136.92285156250000000000	4154.35888671875000000000	4152.30761718750000000000	4138.97412109375000000000	4157.43603515625000000000	4143.07666015625000000000	4146.66650390625000000000	4142.05126953125000000000	4157.94873046875000000000	4157.94873046875000000000	1543.00000000000000000000	10245.00000000000000000000	10229.00000000000000000000	0.00000000000000000000	0.00000000000000000000	0.00000000000000000000	228.00000000000000000000	977.00000000000000000000	4.00000000000000000000	4.00000000000000000000	4.00000000000000000000	4.00000000000000000000	4.00000000000000000000	0.00000000000000000000	4.00000000000000000000	4.00000000000000000000	0.00000000000000000000	4.00000000000000000000	4.00000000000000000000	4.00000000000000000000	4.00000000000000000000	4.00000000000000000000	4.00000000000000000000	4.00000000000000000000
94.00000000000000000000	0.00000000000000000000	4135.89746093750000000000	4122.56396484375000000000	4124.61523437500000000000	4146.15380859375000000000	4134.35888671875000000000	4163.58984375000000000000	4157.94873046875000000000	4120.00000000000000000000	4163.07666015625000000000	4122.05126953125000000000	4129.23046875000000000000	4138.97412109375000000000	4140.00000000000000000000	4147.17919921875000000000	3399.00000000000000000000	10245.00000000000000000000	10229.00000000000000000000	0.00000000000000000000	0.00000000000000000000	0.00000000000000000000	228.00000000000000000000	985.00000000000000000000	4.00000000000000000000	4.00000000000000000000	4.00000000000000000000	4.00000000000000000000	4.00000000000000000000	0.00000000000000000000	4.00000000000000000000	4.00000000000000000000	0.00000000000000000000	4.00000000000000000000	4.00000000000000000000	4.00000000000000000000	4.00000000000000000000	4.00000000000000000000	4.00000000000000000000	4.00000000000000000000
95.00000000000000000000	0.00000000000000000000	4134.35888671875000000000	4136.41015625000000000000	4117.94873046875000000000	4157.43603515625000000000	4151.79492187500000000000	4155.89746093750000000000	4152.82031250000000000000	4135.38427734375000000000	4162.56396484375000000000	4122.56396484375000000000	4148.20507812500000000000	4136.92285156250000000000	4156.92285156250000000000	4152.82031250000000000000	2279.00000000000000000000	10245.00000000000000000000	10229.00000000000000000000	0.00000000000000000000	0.00000000000000000000	0.00000000000000000000	228.00000000000000000000	992.00000000000000000000	4.00000000000000000000	4.00000000000000000000	4.00000000000000000000	4.00000000000000000000	4.00000000000000000000	0.00000000000000000000	4.00000000000000000000	4.00000000000000000000	0.00000000000000000000	4.00000000000000000000	4.00000000000000000000	4.00000000000000000000	4.00000000000000000000	4.00000000000000000000	4.00000000000000000000	4.00000000000000000000
96.00000000000000000000	0.00000000000000000000	4141.02539062500000000000	4132.30761718750000000000	4119.48730468750000000000	4154.35888671875000000000	4136.92285156250000000000	4167.69238281250000000000	4156.92285156250000000000	4133.84619140625000000000	4159.48730468750000000000	4114.87158203125000000000	4148.20507812500000000000	4138.46142578125000000000	4156.41015625000000000000	4150.76904296875000000000	3224.00000000000000000000	10245.00000000000000000000	10229.00000000000000000000	0.00000000000000000000	0.00000000000000000000	0.00000000000000000000	229.00000000000000000000	0.00000000000000000000	4.00000000000000000000	4.00000000000000000000	4.00000000000000000000	4.00000000000000000000	4.00000000000000000000	0.00000000000000000000	4.00000000000000000000	4.00000000000000000000	0.00000000000000000000	4.00000000000000000000	4.00000000000000000000	4.00000000000000000000	4.00000000000000000000	4.00000000000000000000	4.00000000000000000000	4.00000000000000000000
97.00000000000000000000	0.00000000000000000000	4143.58984375000000000000	4134.87158203125000000000	4120.51269531250000000000	4154.87158203125000000000	4132.82031250000000000000	4165.64111328125000000000	4156.41015625000000000000	4129.23046875000000000000	4161.53857421875000000000	4127.17919921875000000000	4147.69238281250000000000	4140.00000000000000000000	4157.43603515625000000000	4152.82031250000000000000	1543.00000000000000000000	10248.00000000000000000000	10227.00000000000000000000	0.00000000000000000000	0.00000000000000000000	0.00000000000000000000	229.00000000000000000000	9.00000000000000000000	4.00000000000000000000	4.00000000000000000000	4.00000000000000000000	4.00000000000000000000	4.00000000000000000000	0.00000000000000000000	4.00000000000000000000	4.00000000000000000000	0.00000000000000000000	4.00000000000000000000	4.00000000000000000000	4.00000000000000000000	4.00000000000000000000	4.00000000000000000000	4.00000000000000000000	4.00000000000000000000
98.00000000000000000000	0.00000000000000000000	4138.46142578125000000000	4146.66650390625000000000	4117.94873046875000000000	4163.58984375000000000000	4152.30761718750000000000	4154.35888671875000000000	4151.28173828125000000000	4143.07666015625000000000	4162.56396484375000000000	4154.35888671875000000000	4156.41015625000000000000	4138.46142578125000000000	4167.69238281250000000000	4155.89746093750000000000	3399.00000000000000000000	10248.00000000000000000000	10227.00000000000000000000	0.00000000000000000000	0.00000000000000000000	0.00000000000000000000	229.00000000000000000000	17.00000000000000000000	4.00000000000000000000	4.00000000000000000000	4.00000000000000000000	4.00000000000000000000	4.00000000000000000000	0.00000000000000000000	4.00000000000000000000	4.00000000000000000000	0.00000000000000000000	4.00000000000000000000	4.00000000000000000000	4.00000000000000000000	4.00000000000000000000	4.00000000000000000000	4.00000000000000000000	4.00000000000000000000
99.00000000000000000000	0.00000000000000000000	4143.58984375000000000000	4129.74365234375000000000	4124.61523437500000000000	4151.28173828125000000000	4132.82031250000000000000	4161.02539062500000000000	4155.38427734375000000000	4129.23046875000000000000	4162.56396484375000000000	4129.23046875000000000000	4133.33300781250000000000	4136.41015625000000000000	4143.07666015625000000000	4144.10253906250000000000	2279.00000000000000000000	10246.00000000000000000000	10228.00000000000000000000	0.00000000000000000000	0.00000000000000000000	0.00000000000000000000	229.00000000000000000000	25.00000000000000000000	4.00000000000000000000	4.00000000000000000000	4.00000000000000000000	4.00000000000000000000	4.00000000000000000000	0.00000000000000000000	4.00000000000000000000	4.00000000000000000000	0.00000000000000000000	4.00000000000000000000	4.00000000000000000000	4.00000000000000000000	4.00000000000000000000	4.00000000000000000000	4.00000000000000000000	4.00000000000000000000
100.00000000000000000000	0.00000000000000000000	4141.53857421875000000000	4143.07666015625000000000	4118.97412109375000000000	4164.61523437500000000000	4142.56396484375000000000	4155.38427734375000000000	4152.30761718750000000000	4140.51269531250000000000	4162.05126953125000000000	4134.87158203125000000000	4146.66650390625000000000	4141.53857421875000000000	4157.43603515625000000000	4152.82031250000000000000	3224.00000000000000000000	10246.00000000000000000000	10228.00000000000000000000	0.00000000000000000000	0.00000000000000000000	0.00000000000000000000	229.00000000000000000000	32.00000000000000000000	4.00000000000000000000	4.00000000000000000000	4.00000000000000000000	4.00000000000000000000	4.00000000000000000000	0.00000000000000000000	4.00000000000000000000	4.00000000000000000000	0.00000000000000000000	4.00000000000000000000	4.00000000000000000000	4.00000000000000000000	4.00000000000000000000	4.00000000000000000000	4.00000000000000000000	4.00000000000000000000
101.00000000000000000000	0.00000000000000000000	4142.05126953125000000000	4138.46142578125000000000	4121.02539062500000000000	4157.94873046875000000000	4136.41015625000000000000	4160.00000000000000000000	4154.35888671875000000000	4128.71777343750000000000	4163.58984375000000000000	4128.71777343750000000000	4143.07666015625000000000	4141.02539062500000000000	4152.82031250000000000000	4147.69238281250000000000	1543.00000000000000000000	10247.00000000000000000000	10228.00000000000000000000	0.00000000000000000000	0.00000000000000000000	0.00000000000000000000	229.00000000000000000000	40.00000000000000000000	4.00000000000000000000	4.00000000000000000000	4.00000000000000000000	4.00000000000000000000	4.00000000000000000000	0.00000000000000000000	4.00000000000000000000	4.00000000000000000000	0.00000000000000000000	4.00000000000000000000	4.00000000000000000000	4.00000000000000000000	4.00000000000000000000	4.00000000000000000000	4.00000000000000000000	4.00000000000000000000
102.00000000000000000000	0.00000000000000000000	4140.00000000000000000000	4129.74365234375000000000	4117.94873046875000000000	4150.76904296875000000000	4129.23046875000000000000	4157.43603515625000000000	4152.30761718750000000000	4118.46142578125000000000	4165.12792968750000000000	4113.84619140625000000000	4129.74365234375000000000	4135.89746093750000000000	4139.48730468750000000000	4140.51269531250000000000	3399.00000000000000000000	10247.00000000000000000000	10228.00000000000000000000	0.00000000000000000000	0.00000000000000000000	0.00000000000000000000	229.00000000000000000000	48.00000000000000000000	4.00000000000000000000	4.00000000000000000000	4.00000000000000000000	4.00000000000000000000	4.00000000000000000000	0.00000000000000000000	4.00000000000000000000	4.00000000000000000000	0.00000000000000000000	4.00000000000000000000	4.00000000000000000000	4.00000000000000000000	4.00000000000000000000	4.00000000000000000000	4.00000000000000000000	4.00000000000000000000
103.00000000000000000000	0.00000000000000000000	4137.43603515625000000000	4141.02539062500000000000	4112.30761718750000000000	4164.61523437500000000000	4150.25634765625000000000	4155.89746093750000000000	4153.84619140625000000000	4142.56396484375000000000	4161.53857421875000000000	4134.87158203125000000000	4149.74365234375000000000	4137.94873046875000000000	4158.97412109375000000000	4150.76904296875000000000	2279.00000000000000000000	10245.00000000000000000000	10228.00000000000000000000	0.00000000000000000000	0.00000000000000000000	0.00000000000000000000	229.00000000000000000000	55.00000000000000000000	4.00000000000000000000	4.00000000000000000000	4.00000000000000000000	4.00000000000000000000	4.00000000000000000000	0.00000000000000000000	4.00000000000000000000	4.00000000000000000000	0.00000000000000000000	4.00000000000000000000	4.00000000000000000000	4.00000000000000000000	4.00000000000000000000	4.00000000000000000000	4.00000000000000000000	4.00000000000000000000
104.00000000000000000000	0.00000000000000000000	4144.61523437500000000000	4128.71777343750000000000	4124.61523437500000000000	4153.84619140625000000000	4137.94873046875000000000	4169.74365234375000000000	4162.56396484375000000000	4131.28173828125000000000	4163.07666015625000000000	4123.58984375000000000000	4142.56396484375000000000	4139.48730468750000000000	4148.20507812500000000000	4147.17919921875000000000	3224.00000000000000000000	10245.00000000000000000000	10228.00000000000000000000	0.00000000000000000000	0.00000000000000000000	0.00000000000000000000	229.00000000000000000000	63.00000000000000000000	4.00000000000000000000	4.00000000000000000000	4.00000000000000000000	4.00000000000000000000	4.00000000000000000000	0.00000000000000000000	4.00000000000000000000	4.00000000000000000000	0.00000000000000000000	4.00000000000000000000	4.00000000000000000000	4.00000000000000000000	4.00000000000000000000	4.00000000000000000000	4.00000000000000000000	4.00000000000000000000
105.00000000000000000000	0.00000000000000000000	4139.48730468750000000000	4137.43603515625000000000	4121.02539062500000000000	4158.46142578125000000000	4148.20507812500000000000	4156.92285156250000000000	4150.25634765625000000000	4136.41015625000000000000	4163.07666015625000000000	4133.84619140625000000000	4147.17919921875000000000	4141.02539062500000000000	4153.33300781250000000000	4147.69238281250000000000	1543.00000000000000000000	10247.00000000000000000000	10227.00000000000000000000	0.00000000000000000000	0.00000000000000000000	0.00000000000000000000	229.00000000000000000000	71.00000000000000000000	4.00000000000000000000	4.00000000000000000000	4.00000000000000000000	4.00000000000000000000	4.00000000000000000000	0.00000000000000000000	4.00000000000000000000	4.00000000000000000000	0.00000000000000000000	4.00000000000000000000	4.00000000000000000000	4.00000000000000000000	4.00000000000000000000	4.00000000000000000000	4.00000000000000000000	4.00000000000000000000
106.00000000000000000000	0.00000000000000000000	4140.51269531250000000000	4132.30761718750000000000	4122.56396484375000000000	4150.76904296875000000000	4141.02539062500000000000	4156.92285156250000000000	4150.25634765625000000000	4131.79492187500000000000	4161.53857421875000000000	4132.82031250000000000000	4138.46142578125000000000	4137.43603515625000000000	4147.17919921875000000000	4141.02539062500000000000	3399.00000000000000000000	10247.00000000000000000000	10227.00000000000000000000	0.00000000000000000000	0.00000000000000000000	0.00000000000000000000	229.00000000000000000000	79.00000000000000000000	4.00000000000000000000	4.00000000000000000000	4.00000000000000000000	4.00000000000000000000	4.00000000000000000000	0.00000000000000000000	4.00000000000000000000	4.00000000000000000000	0.00000000000000000000	4.00000000000000000000	4.00000000000000000000	4.00000000000000000000	4.00000000000000000000	4.00000000000000000000	4.00000000000000000000	4.00000000000000000000
107.00000000000000000000	0.00000000000000000000	4143.07666015625000000000	4131.28173828125000000000	4126.66650390625000000000	4148.71777343750000000000	4129.23046875000000000000	4161.02539062500000000000	4155.89746093750000000000	4120.51269531250000000000	4162.56396484375000000000	4116.92285156250000000000	4130.25634765625000000000	4136.92285156250000000000	4140.00000000000000000000	4138.46142578125000000000	2279.00000000000000000000	10248.00000000000000000000	10228.00000000000000000000	0.00000000000000000000	0.00000000000000000000	0.00000000000000000000	229.00000000000000000000	87.00000000000000000000	4.00000000000000000000	4.00000000000000000000	4.00000000000000000000	4.00000000000000000000	4.00000000000000000000	0.00000000000000000000	4.00000000000000000000	4.00000000000000000000	0.00000000000000000000	4.00000000000000000000	4.00000000000000000000	4.00000000000000000000	4.00000000000000000000	4.00000000000000000000	4.00000000000000000000	4.00000000000000000000
108.00000000000000000000	0.00000000000000000000	4138.97412109375000000000	4150.76904296875000000000	4118.97412109375000000000	4170.25634765625000000000	4149.74365234375000000000	4155.38427734375000000000	4153.84619140625000000000	4141.53857421875000000000	4162.56396484375000000000	4139.48730468750000000000	4153.33300781250000000000	4145.64111328125000000000	4162.05126953125000000000	4150.76904296875000000000	3224.00000000000000000000	10248.00000000000000000000	10228.00000000000000000000	0.00000000000000000000	0.00000000000000000000	0.00000000000000000000	229.00000000000000000000	95.00000000000000000000	4.00000000000000000000	4.00000000000000000000	4.00000000000000000000	4.00000000000000000000	4.00000000000000000000	0.00000000000000000000	4.00000000000000000000	4.00000000000000000000	0.00000000000000000000	4.00000000000000000000	4.00000000000000000000	4.00000000000000000000	4.00000000000000000000	4.00000000000000000000	4.00000000000000000000	4.00000000000000000000
109.00000000000000000000	0.00000000000000000000	4144.10253906250000000000	4128.71777343750000000000	4120.51269531250000000000	4153.33300781250000000000	4133.84619140625000000000	4163.07666015625000000000	4158.97412109375000000000	4126.66650390625000000000	4164.10253906250000000000	4124.61523437500000000000	4135.89746093750000000000	4141.53857421875000000000	4141.53857421875000000000	4142.05126953125000000000	1543.00000000000000000000	10248.00000000000000000000	10226.00000000000000000000	0.00000000000000000000	0.00000000000000000000	0.00000000000000000000	229.00000000000000000000	103.00000000000000000000	4.00000000000000000000	4.00000000000000000000	4.00000000000000000000	4.00000000000000000000	4.00000000000000000000	0.00000000000000000000	4.00000000000000000000	4.00000000000000000000	0.00000000000000000000	4.00000000000000000000	4.00000000000000000000	4.00000000000000000000	4.00000000000000000000	4.00000000000000000000	4.00000000000000000000	4.00000000000000000000
109.00000000000000000000	0.00000000000000000000	4144.10253906250000000000	4128.71777343750000000000	4120.51269531250000000000	4153.33300781250000000000	4133.84619140625000000000	4163.07666015625000000000	4158.97412109375000000000	4126.66650390625000000000	4164.10253906250000000000	4124.61523437500000000000	4135.89746093750000000000	4141.53857421875000000000	4141.53857421875000000000	4142.05126953125000000000	1543.00000000000000000000	10248.00000000000000000000	10226.00000000000000000000	0.00000000000000000000	0.00000000000000000000	0.00000000000000000000	229.00000000000000000000	111.00000000000000000000	4.00000000000000000000	4.00000000000000000000	4.00000000000000000000	4.00000000000000000000	4.00000000000000000000	0.00000000000000000000	4.00000000000000000000	4.00000000000000000000	0.00000000000000000000	4.00000000000000000000	4.00000000000000000000	4.00000000000000000000	4.00000000000000000000	4.00000000000000000000	4.00000000000000000000	4.00000000000000000000
110.00000000000000000000	0.00000000000000000000	4140.00000000000000000000	4132.30761718750000000000	4116.92285156250000000000	4154.35888671875000000000	4144.10253906250000000000	4155.89746093750000000000	4152.82031250000000000000	4131.28173828125000000000	4159.48730468750000000000	4123.07666015625000000000	4138.46142578125000000000	4137.43603515625000000000	4146.66650390625000000000	4144.10253906250000000000	3399.00000000000000000000	10248.00000000000000000000	10226.00000000000000000000	0.00000000000000000000	0.00000000000000000000	0.00000000000000000000	229.00000000000000000000	120.00000000000000000000	4.00000000000000000000	4.00000000000000000000	4.00000000000000000000	4.00000000000000000000	4.00000000000000000000	0.00000000000000000000	4.00000000000000000000	4.00000000000000000000	0.00000000000000000000	4.00000000000000000000	4.00000000000000000000	4.00000000000000000000	4.00000000000000000000	4.00000000000000000000	4.00000000000000000000	4.00000000000000000000
111.00000000000000000000	0.00000000000000000000	4140.51269531250000000000	4139.48730468750000000000	4123.07666015625000000000	4158.46142578125000000000	4147.17919921875000000000	4160.51269531250000000000	4153.33300781250000000000	4137.43603515625000000000	4157.94873046875000000000	4128.20507812500000000000	4144.61523437500000000000	4140.51269531250000000000	4153.33300781250000000000	4147.17919921875000000000	2279.00000000000000000000	10249.00000000000000000000	10226.00000000000000000000	0.00000000000000000000	0.00000000000000000000	0.00000000000000000000	229.00000000000000000000	128.00000000000000000000	4.00000000000000000000	4.00000000000000000000	4.00000000000000000000	4.00000000000000000000	4.00000000000000000000	0.00000000000000000000	4.00000000000000000000	4.00000000000000000000	0.00000000000000000000	4.00000000000000000000	4.00000000000000000000	4.00000000000000000000	4.00000000000000000000	4.00000000000000000000	4.00000000000000000000	4.00000000000000000000
112.00000000000000000000	0.00000000000000000000	4143.07666015625000000000	4126.15380859375000000000	4126.66650390625000000000	4148.71777343750000000000	4130.76904296875000000000	4165.64111328125000000000	4156.92285156250000000000	4126.15380859375000000000	4163.07666015625000000000	4121.53857421875000000000	4131.79492187500000000000	4137.43603515625000000000	4135.89746093750000000000	4139.48730468750000000000	3224.00000000000000000000	10249.00000000000000000000	10226.00000000000000000000	0.00000000000000000000	0.00000000000000000000	0.00000000000000000000	229.00000000000000000000	135.00000000000000000000	4.00000000000000000000	4.00000000000000000000	4.00000000000000000000	4.00000000000000000000	4.00000000000000000000	0.00000000000000000000	4.00000000000000000000	4.00000000000000000000	0.00000000000000000000	4.00000000000000000000	4.00000000000000000000	4.00000000000000000000	4.00000000000000000000	4.00000000000000000000	4.00000000000000000000	4.00000000000000000000
113.00000000000000000000	0.00000000000000000000	4137.94873046875000000000	4137.43603515625000000000	4114.87158203125000000000	4157.94873046875000000000	4148.20507812500000000000	4155.38427734375000000000	4151.79492187500000000000	4141.53857421875000000000	4165.12792968750000000000	4145.12792968750000000000	4146.66650390625000000000	4136.92285156250000000000	4152.30761718750000000000	4145.64111328125000000000	1543.00000000000000000000	10248.00000000000000000000	10227.00000000000000000000	0.00000000000000000000	0.00000000000000000000	0.00000000000000000000	229.00000000000000000000	143.00000000000000000000	4.00000000000000000000	4.00000000000000000000	4.00000000000000000000	4.00000000000000000000	4.00000000000000000000	0.00000000000000000000	4.00000000000000000000	4.00000000000000000000	0.00000000000000000000	4.00000000000000000000	4.00000000000000000000	4.00000000000000000000	4.00000000000000000000	4.00000000000000000000	4.00000000000000000000	4.00000000000000000000
114.00000000000000000000	0.00000000000000000000	4141.02539062500000000000	4132.30761718750000000000	4121.53857421875000000000	4146.15380859375000000000	4126.66650390625000000000	4163.07666015625000000000	4155.38427734375000000000	4123.07666015625000000000	4165.64111328125000000000	4127.69238281250000000000	4133.84619140625000000000	4138.46142578125000000000	4143.07666015625000000000	4140.51269531250000000000	3399.00000000000000000000	10248.00000000000000000000	10227.00000000000000000000	0.00000000000000000000	0.00000000000000000000	0.00000000000000000000	229.00000000000000000000	150.00000000000000000000	4.00000000000000000000	4.00000000000000000000	4.00000000000000000000	4.00000000000000000000	4.00000000000000000000	0.00000000000000000000	4.00000000000000000000	4.00000000000000000000	0.00000000000000000000	4.00000000000000000000	4.00000000000000000000	4.00000000000000000000	4.00000000000000000000	4.00000000000000000000	4.00000000000000000000	4.00000000000000000000
115.00000000000000000000	0.00000000000000000000	4137.43603515625000000000	4135.89746093750000000000	4123.07666015625000000000	4151.79492187500000000000	4130.76904296875000000000	4156.41015625000000000000	4152.82031250000000000000	4123.58984375000000000000	4158.97412109375000000000	4123.07666015625000000000	4136.92285156250000000000	4139.48730468750000000000	4147.17919921875000000000	4141.53857421875000000000	2279.00000000000000000000	10247.00000000000000000000	10227.00000000000000000000	0.00000000000000000000	0.00000000000000000000	0.00000000000000000000	229.00000000000000000000	157.00000000000000000000	4.00000000000000000000	4.00000000000000000000	4.00000000000000000000	4.00000000000000000000	4.00000000000000000000	0.00000000000000000000	4.00000000000000000000	4.00000000000000000000	0.00000000000000000000	4.00000000000000000000	4.00000000000000000000	4.00000000000000000000	4.00000000000000000000	4.00000000000000000000	4.00000000000000000000	4.00000000000000000000
116.00000000000000000000	0.00000000000000000000	4139.48730468750000000000	4133.33300781250000000000	4123.07666015625000000000	4155.38427734375000000000	4147.69238281250000000000	4160.00000000000000000000	4155.38427734375000000000	4134.87158203125000000000	4156.92285156250000000000	4128.20507812500000000000	4145.12792968750000000000	4137.94873046875000000000	4152.30761718750000000000	4142.05126953125000000000	3224.00000000000000000000	10247.00000000000000000000	10227.00000000000000000000	0.00000000000000000000	0.00000000000000000000	0.00000000000000000000	229.00000000000000000000	165.00000000000000000000	4.00000000000000000000	4.00000000000000000000	4.00000000000000000000	4.00000000000000000000	4.00000000000000000000	0.00000000000000000000	4.00000000000000000000	4.00000000000000000000	0.00000000000000000000	4.00000000000000000000	4.00000000000000000000	4.00000000000000000000	4.00000000000000000000	4.00000000000000000000	4.00000000000000000000	4.00000000000000000000
117.00000000000000000000	0.00000000000000000000	4146.15380859375000000000	4126.66650390625000000000	4127.17919921875000000000	4144.61523437500000000000	4133.84619140625000000000	4167.69238281250000000000	4156.92285156250000000000	4123.58984375000000000000	4164.10253906250000000000	4119.48730468750000000000	4135.38427734375000000000	4136.92285156250000000000	4138.97412109375000000000	4138.46142578125000000000	1543.00000000000000000000	10246.00000000000000000000	10226.00000000000000000000	0.00000000000000000000	0.00000000000000000000	0.00000000000000000000	229.00000000000000000000	172.00000000000000000000	4.00000000000000000000	4.00000000000000000000	4.00000000000000000000	4.00000000000000000000	4.00000000000000000000	0.00000000000000000000	4.00000000000000000000	4.00000000000000000000	0.00000000000000000000	4.00000000000000000000	4.00000000000000000000	4.00000000000000000000	4.00000000000000000000	4.00000000000000000000	4.00000000000000000000	4.00000000000000000000
118.00000000000000000000	0.00000000000000000000	4142.05126953125000000000	4140.51269531250000000000	4118.97412109375000000000	4158.97412109375000000000	4146.66650390625000000000	4156.92285156250000000000	4149.74365234375000000000	4138.97412109375000000000	4164.61523437500000000000	4146.66650390625000000000	4150.76904296875000000000	4140.51269531250000000000	4157.94873046875000000000	4147.69238281250000000000	3399.00000000000000000000	10246.00000000000000000000	10226.00000000000000000000	0.00000000000000000000	0.00000000000000000000	0.00000000000000000000	229.00000000000000000000	179.00000000000000000000	4.00000000000000000000	4.00000000000000000000	4.00000000000000000000	4.00000000000000000000	4.00000000000000000000	0.00000000000000000000	4.00000000000000000000	4.00000000000000000000	0.00000000000000000000	4.00000000000000000000	4.00000000000000000000	4.00000000000000000000	4.00000000000000000000	4.00000000000000000000	4.00000000000000000000	4.00000000000000000000
119.00000000000000000000	0.00000000000000000000	4146.15380859375000000000	4120.00000000000000000000	4123.07666015625000000000	4145.12792968750000000000	4134.87158203125000000000	4162.56396484375000000000	4155.38427734375000000000	4124.61523437500000000000	4164.10253906250000000000	4132.30761718750000000000	4134.35888671875000000000	4139.48730468750000000000	4145.64111328125000000000	4135.89746093750000000000	2279.00000000000000000000	10248.00000000000000000000	10226.00000000000000000000	0.00000000000000000000	0.00000000000000000000	0.00000000000000000000	229.00000000000000000000	187.00000000000000000000	4.00000000000000000000	4.00000000000000000000	4.00000000000000000000	4.00000000000000000000	4.00000000000000000000	0.00000000000000000000	4.00000000000000000000	4.00000000000000000000	0.00000000000000000000	4.00000000000000000000	4.00000000000000000000	4.00000000000000000000	4.00000000000000000000	4.00000000000000000000	4.00000000000000000000	4.00000000000000000000
120.00000000000000000000	0.00000000000000000000	4143.58984375000000000000	4127.17919921875000000000	4123.58984375000000000000	4148.71777343750000000000	4141.02539062500000000000	4155.89746093750000000000	4152.30761718750000000000	4125.64111328125000000000	4165.64111328125000000000	4129.74365234375000000000	4140.00000000000000000000	4141.02539062500000000000	4150.25634765625000000000	4137.94873046875000000000	3224.00000000000000000000	10248.00000000000000000000	10226.00000000000000000000	0.00000000000000000000	0.00000000000000000000	0.00000000000000000000	229.00000000000000000000	194.00000000000000000000	4.00000000000000000000	4.00000000000000000000	4.00000000000000000000	4.00000000000000000000	4.00000000000000000000	0.00000000000000000000	4.00000000000000000000	4.00000000000000000000	0.00000000000000000000	4.00000000000000000000	4.00000000000000000000	4.00000000000000000000	4.00000000000000000000	4.00000000000000000000	4.00000000000000000000	4.00000000000000000000
121.00000000000000000000	0.00000000000000000000	4137.43603515625000000000	4142.05126953125000000000	4122.05126953125000000000	4159.48730468750000000000	4151.28173828125000000000	4155.89746093750000000000	4153.84619140625000000000	4137.94873046875000000000	4165.12792968750000000000	4147.69238281250000000000	4156.92285156250000000000	4143.07666015625000000000	4163.58984375000000000000	4145.12792968750000000000	1543.00000000000000000000	10247.00000000000000000000	10226.00000000000000000000	0.00000000000000000000	0.00000000000000000000	0.00000000000000000000	229.00000000000000000000	201.00000000000000000000	4.00000000000000000000	4.00000000000000000000	4.00000000000000000000	4.00000000000000000000	4.00000000000000000000	0.00000000000000000000	4.00000000000000000000	4.00000000000000000000	0.00000000000000000000	4.00000000000000000000	4.00000000000000000000	4.00000000000000000000	4.00000000000000000000	4.00000000000000000000	4.00000000000000000000	4.00000000000000000000
122.00000000000000000000	0.00000000000000000000	4140.00000000000000000000	4122.05126953125000000000	4125.12792968750000000000	4142.56396484375000000000	4131.79492187500000000000	4165.64111328125000000000	4161.02539062500000000000	4122.56396484375000000000	4161.02539062500000000000	4129.23046875000000000000	4138.46142578125000000000	4138.97412109375000000000	4146.66650390625000000000	4137.94873046875000000000	3399.00000000000000000000	10247.00000000000000000000	10226.00000000000000000000	0.00000000000000000000	0.00000000000000000000	0.00000000000000000000	229.00000000000000000000	209.00000000000000000000	4.00000000000000000000	4.00000000000000000000	4.00000000000000000000	4.00000000000000000000	4.00000000000000000000	0.00000000000000000000	4.00000000000000000000	4.00000000000000000000	0.00000000000000000000	4.00000000000000000000	4.00000000000000000000	4.00000000000000000000	4.00000000000000000000	4.00000000000000000000	4.00000000000000000000	4.00000000000000000000
123.00000000000000000000	0.00000000000000000000	4139.48730468750000000000	4133.33300781250000000000	4115.89746093750000000000	4152.82031250000000000000	4152.30761718750000000000	4158.97412109375000000000	4153.84619140625000000000	4136.92285156250000000000	4157.94873046875000000000	4137.94873046875000000000	4151.79492187500000000000	4140.51269531250000000000	4163.58984375000000000000	4146.66650390625000000000	2279.00000000000000000000	10248.00000000000000000000	10226.00000000000000000000	0.00000000000000000000	0.00000000000000000000	0.00000000000000000000	229.00000000000000000000	216.00000000000000000000	4.00000000000000000000	4.00000000000000000000	4.00000000000000000000	4.00000000000000000000	4.00000000000000000000	0.00000000000000000000	4.00000000000000000000	4.00000000000000000000	0.00000000000000000000	4.00000000000000000000	4.00000000000000000000	4.00000000000000000000	4.00000000000000000000	4.00000000000000000000	4.00000000000000000000	4.00000000000000000000
124.00000000000000000000	0.00000000000000000000	4145.64111328125000000000	4126.66650390625000000000	4122.56396484375000000000	4145.64111328125000000000	4142.56396484375000000000	4166.15380859375000000000	4155.38427734375000000000	4126.15380859375000000000	4162.56396484375000000000	4130.25634765625000000000	4146.15380859375000000000	4140.00000000000000000000	4151.28173828125000000000	4141.53857421875000000000	3224.00000000000000000000	10248.00000000000000000000	10226.00000000000000000000	0.00000000000000000000	0.00000000000000000000	0.00000000000000000000	229.00000000000000000000	224.00000000000000000000	4.00000000000000000000	4.00000000000000000000	4.00000000000000000000	4.00000000000000000000	4.00000000000000000000	0.00000000000000000000	4.00000000000000000000	4.00000000000000000000	0.00000000000000000000	4.00000000000000000000	4.00000000000000000000	4.00000000000000000000	4.00000000000000000000	4.00000000000000000000	4.00000000000000000000	4.00000000000000000000
125.00000000000000000000	0.00000000000000000000	4145.12792968750000000000	4123.58984375000000000000	4124.10253906250000000000	4142.05126953125000000000	4131.28173828125000000000	4159.48730468750000000000	4153.33300781250000000000	4120.00000000000000000000	4163.58984375000000000000	4129.23046875000000000000	4140.51269531250000000000	4136.92285156250000000000	4144.10253906250000000000	4138.97412109375000000000	1543.00000000000000000000	10248.00000000000000000000	10229.00000000000000000000	0.00000000000000000000	0.00000000000000000000	0.00000000000000000000	229.00000000000000000000	233.00000000000000000000	4.00000000000000000000	4.00000000000000000000	4.00000000000000000000	4.00000000000000000000	4.00000000000000000000	0.00000000000000000000	4.00000000000000000000	4.00000000000000000000	0.00000000000000000000	4.00000000000000000000	4.00000000000000000000	4.00000000000000000000	4.00000000000000000000	4.00000000000000000000	4.00000000000000000000	4.00000000000000000000
126.00000000000000000000	0.00000000000000000000	4143.07666015625000000000	4129.74365234375000000000	4119.48730468750000000000	4145.12792968750000000000	4136.41015625000000000000	4153.33300781250000000000	4152.30761718750000000000	4133.33300781250000000000	4160.00000000000000000000	4143.58984375000000000000	4147.17919921875000000000	4139.48730468750000000000	4157.43603515625000000000	4142.05126953125000000000	3399.00000000000000000000	10248.00000000000000000000	10229.00000000000000000000	0.00000000000000000000	0.00000000000000000000	0.00000000000000000000	229.00000000000000000000	241.00000000000000000000	4.00000000000000000000	4.00000000000000000000	4.00000000000000000000	4.00000000000000000000	4.00000000000000000000	0.00000000000000000000	4.00000000000000000000	4.00000000000000000000	0.00000000000000000000	4.00000000000000000000	4.00000000000000000000	4.00000000000000000000	4.00000000000000000000	4.00000000000000000000	4.00000000000000000000	4.00000000000000000000
127.00000000000000000000	0.00000000000000000000	4144.61523437500000000000	4115.89746093750000000000	4123.58984375000000000000	4129.74365234375000000000	4123.58984375000000000000	4160.00000000000000000000	4157.43603515625000000000	4118.97412109375000000000	4163.58984375000000000000	4130.25634765625000000000	4130.25634765625000000000	4138.97412109375000000000	4141.02539062500000000000	4129.23046875000000000000	51.00000000000000000000	10247.00000000000000000000	10230.00000000000000000000	0.00000000000000000000	0.00000000000000000000	0.00000000000000000000	229.00000000000000000000	249.00000000000000000000	4.00000000000000000000	4.00000000000000000000	4.00000000000000000000	4.00000000000000000000	4.00000000000000000000	0.00000000000000000000	4.00000000000000000000	4.00000000000000000000	0.00000000000000000000	4.00000000000000000000	4.00000000000000000000	4.00000000000000000000	4.00000000000000000000	4.00000000000000000000	4.00000000000000000000	4.00000000000000000000
0.00000000000000000000	0.00000000000000000000	4133.33300781250000000000	4125.64111328125000000000	4118.46142578125000000000	4142.05126953125000000000	4147.69238281250000000000	4152.82031250000000000000	4152.30761718750000000000	4132.30761718750000000000	4166.15380859375000000000	4153.84619140625000000000	4144.61523437500000000000	4138.46142578125000000000	4154.35888671875000000000	4133.84619140625000000000	1419.00000000000000000000	10247.00000000000000000000	10230.00000000000000000000	0.00000000000000000000	0.00000000000000000000	0.00000000000000000000	229.00000000000000000000	258.00000000000000000000	4.00000000000000000000	4.00000000000000000000	4.00000000000000000000	4.00000000000000000000	4.00000000000000000000	0.00000000000000000000	4.00000000000000000000	4.00000000000000000000	0.00000000000000000000	4.00000000000000000000	4.00000000000000000000	4.00000000000000000000	4.00000000000000000000	4.00000000000000000000	4.00000000000000000000	4.00000000000000000000
1.00000000000000000000	0.00000000000000000000	4137.43603515625000000000	4117.43603515625000000000	4127.17919921875000000000	4140.51269531250000000000	4141.53857421875000000000	4161.02539062500000000000	4156.41015625000000000000	4127.17919921875000000000	4165.12792968750000000000	4148.71777343750000000000	4145.12792968750000000000	4137.94873046875000000000	4153.33300781250000000000	4133.84619140625000000000	3053.00000000000000000000	10245.00000000000000000000	10230.00000000000000000000	0.00000000000000000000	0.00000000000000000000	0.00000000000000000000	229.00000000000000000000	266.00000000000000000000	4.00000000000000000000	4.00000000000000000000	4.00000000000000000000	4.00000000000000000000	4.00000000000000000000	0.00000000000000000000	4.00000000000000000000	4.00000000000000000000	0.00000000000000000000	4.00000000000000000000	4.00000000000000000000	4.00000000000000000000	4.00000000000000000000	4.00000000000000000000	4.00000000000000000000	4.00000000000000000000
2.00000000000000000000	0.00000000000000000000	4142.56396484375000000000	4122.05126953125000000000	4126.66650390625000000000	4142.05126953125000000000	4136.41015625000000000000	4158.97412109375000000000	4156.41015625000000000000	4124.61523437500000000000	4163.07666015625000000000	4132.30761718750000000000	4145.64111328125000000000	4135.89746093750000000000	4151.28173828125000000000	4130.25634765625000000000	1415.00000000000000000000	10245.00000000000000000000	10230.00000000000000000000	0.00000000000000000000	0.00000000000000000000	0.00000000000000000000	229.00000000000000000000	274.00000000000000000000	4.00000000000000000000	4.00000000000000000000	4.00000000000000000000	4.00000000000000000000	4.00000000000000000000	0.00000000000000000000	4.00000000000000000000	4.00000000000000000000	0.00000000000000000000	4.00000000000000000000	4.00000000000000000000	4.00000000000000000000	4.00000000000000000000	4.00000000000000000000	4.00000000000000000000	4.00000000000000000000
3.00000000000000000000	0.00000000000000000000	4135.38427734375000000000	4134.35888671875000000000	4115.89746093750000000000	4145.64111328125000000000	4151.28173828125000000000	4155.38427734375000000000	4154.35888671875000000000	4137.43603515625000000000	4162.56396484375000000000	4141.02539062500000000000	4150.76904296875000000000	4133.84619140625000000000	4156.41015625000000000000	4125.12792968750000000000	3183.00000000000000000000	10246.00000000000000000000	10229.00000000000000000000	0.00000000000000000000	0.00000000000000000000	0.00000000000000000000	229.00000000000000000000	283.00000000000000000000	4.00000000000000000000	4.00000000000000000000	4.00000000000000000000	4.00000000000000000000	4.00000000000000000000	0.00000000000000000000	4.00000000000000000000	4.00000000000000000000	0.00000000000000000000	4.00000000000000000000	4.00000000000000000000	4.00000000000000000000	4.00000000000000000000	4.00000000000000000000	4.00000000000000000000	4.00000000000000000000
4.00000000000000000000	0.00000000000000000000	4136.41015625000000000000	4112.82031250000000000000	4121.53857421875000000000	4128.20507812500000000000	4132.30761718750000000000	4165.64111328125000000000	4157.43603515625000000000	4117.43603515625000000000	4163.58984375000000000000	4121.53857421875000000000	4124.10253906250000000000	4126.66650390625000000000	4128.71777343750000000000	4111.28173828125000000000	3535.00000000000000000000	10246.00000000000000000000	10229.00000000000000000000	0.00000000000000000000	0.00000000000000000000	0.00000000000000000000	229.00000000000000000000	291.00000000000000000000	4.00000000000000000000	4.00000000000000000000	4.00000000000000000000	4.00000000000000000000	4.00000000000000000000	0.00000000000000000000	4.00000000000000000000	4.00000000000000000000	0.00000000000000000000	4.00000000000000000000	4.00000000000000000000	4.00000000000000000000	4.00000000000000000000	4.00000000000000000000	4.00000000000000000000	4.00000000000000000000
5.00000000000000000000	0.00000000000000000000	4136.92285156250000000000	4123.58984375000000000000	4120.00000000000000000000	4142.56396484375000000000	4148.20507812500000000000	4154.87158203125000000000	4150.25634765625000000000	4128.71777343750000000000	4160.00000000000000000000	4140.51269531250000000000	4137.94873046875000000000	4130.76904296875000000000	4144.61523437500000000000	4123.07666015625000000000	0.00000000000000000000	10246.00000000000000000000	10230.00000000000000000000	0.00000000000000000000	0.00000000000000000000	0.00000000000000000000	229.00000000000000000000	299.00000000000000000000	4.00000000000000000000	4.00000000000000000000	4.00000000000000000000	4.00000000000000000000	4.00000000000000000000	0.00000000000000000000	4.00000000000000000000	4.00000000000000000000	0.00000000000000000000	4.00000000000000000000	4.00000000000000000000	4.00000000000000000000	4.00000000000000000000	4.00000000000000000000	4.00000000000000000000	4.00000000000000000000
6.00000000000000000000	0.00000000000000000000	4145.12792968750000000000	4127.69238281250000000000	4126.15380859375000000000	4140.00000000000000000000	4151.79492187500000000000	4158.46142578125000000000	4156.41015625000000000000	4131.79492187500000000000	4161.02539062500000000000	4146.15380859375000000000	4142.56396484375000000000	4140.51269531250000000000	4154.35888671875000000000	4127.69238281250000000000	748.00000000000000000000	10246.00000000000000000000	10230.00000000000000000000	0.00000000000000000000	0.00000000000000000000	0.00000000000000000000	229.00000000000000000000	308.00000000000000000000	4.00000000000000000000	4.00000000000000000000	4.00000000000000000000	4.00000000000000000000	4.00000000000000000000	0.00000000000000000000	4.00000000000000000000	4.00000000000000000000	0.00000000000000000000	4.00000000000000000000	4.00000000000000000000	4.00000000000000000000	4.00000000000000000000	4.00000000000000000000	4.00000000000000000000	4.00000000000000000000
7.00000000000000000000	0.00000000000000000000	4145.12792968750000000000	4131.79492187500000000000	4129.74365234375000000000	4138.97412109375000000000	4142.56396484375000000000	4160.00000000000000000000	4156.41015625000000000000	4132.82031250000000000000	4163.07666015625000000000	4142.05126953125000000000	4143.07666015625000000000	4144.10253906250000000000	4157.94873046875000000000	4124.61523437500000000000	3304.00000000000000000000	10248.00000000000000000000	10229.00000000000000000000	0.00000000000000000000	0.00000000000000000000	0.00000000000000000000	229.00000000000000000000	316.00000000000000000000	4.00000000000000000000	4.00000000000000000000	4.00000000000000000000	4.00000000000000000000	4.00000000000000000000	0.00000000000000000000	4.00000000000000000000	4.00000000000000000000	0.00000000000000000000	4.00000000000000000000	4.00000000000000000000	4.00000000000000000000	4.00000000000000000000	4.00000000000000000000	4.00000000000000000000	4.00000000000000000000
8.00000000000000000000	0.00000000000000000000	4137.43603515625000000000	4141.53857421875000000000	4121.53857421875000000000	4153.33300781250000000000	4148.71777343750000000000	4156.41015625000000000000	4151.28173828125000000000	4150.25634765625000000000	4157.43603515625000000000	4167.69238281250000000000	4163.07666015625000000000	4143.58984375000000000000	4174.87158203125000000000	4128.20507812500000000000	0.00000000000000000000	10248.00000000000000000000	10229.00000000000000000000	0.00000000000000000000	0.00000000000000000000	0.00000000000000000000	229.00000000000000000000	323.00000000000000000000	4.00000000000000000000	4.00000000000000000000	4.00000000000000000000	4.00000000000000000000	4.00000000000000000000	0.00000000000000000000	4.00000000000000000000	4.00000000000000000000	0.00000000000000000000	4.00000000000000000000	4.00000000000000000000	4.00000000000000000000	4.00000000000000000000	4.00000000000000000000	4.00000000000000000000	4.00000000000000000000
9.00000000000000000000	0.00000000000000000000	4141.02539062500000000000	4117.94873046875000000000	4125.12792968750000000000	4134.87158203125000000000	4128.20507812500000000000	4167.17919921875000000000	4160.51269531250000000000	4130.76904296875000000000	4160.00000000000000000000	4146.66650390625000000000	4142.05126953125000000000	4136.92285156250000000000	4149.74365234375000000000	4119.48730468750000000000	3526.00000000000000000000	10249.00000000000000000000	10230.00000000000000000000	0.00000000000000000000	0.00000000000000000000	0.00000000000000000000	229.00000000000000000000	331.00000000000000000000	4.00000000000000000000	4.00000000000000000000	4.00000000000000000000	4.00000000000000000000	4.00000000000000000000	0.00000000000000000000	4.00000000000000000000	4.00000000000000000000	0.00000000000000000000	4.00000000000000000000	4.00000000000000000000	4.00000000000000000000	4.00000000000000000000	4.00000000000000000000	4.00000000000000000000	4.00000000000000000000
10.00000000000000000000	0.00000000000000000000	4140.00000000000000000000	4129.74365234375000000000	4123.07666015625000000000	4144.10253906250000000000	4148.71777343750000000000	4158.46142578125000000000	4156.41015625000000000000	4142.05126953125000000000	4165.64111328125000000000	4147.17919921875000000000	4147.17919921875000000000	4136.41015625000000000000	4157.43603515625000000000	4124.10253906250000000000	3401.00000000000000000000	10249.00000000000000000000	10230.00000000000000000000	0.00000000000000000000	0.00000000000000000000	0.00000000000000000000	229.00000000000000000000	338.00000000000000000000	4.00000000000000000000	4.00000000000000000000	4.00000000000000000000	4.00000000000000000000	4.00000000000000000000	0.00000000000000000000	4.00000000000000000000	4.00000000000000000000	0.00000000000000000000	4.00000000000000000000	4.00000000000000000000	4.00000000000000000000	4.00000000000000000000	4.00000000000000000000	4.00000000000000000000	4.00000000000000000000
11.00000000000000000000	0.00000000000000000000	4143.07666015625000000000	4132.30761718750000000000	4126.15380859375000000000	4146.15380859375000000000	4153.84619140625000000000	4160.00000000000000000000	4151.28173828125000000000	4140.00000000000000000000	4164.61523437500000000000	4150.76904296875000000000	4148.71777343750000000000	4139.48730468750000000000	4160.00000000000000000000	4116.92285156250000000000	2282.00000000000000000000	10246.00000000000000000000	10229.00000000000000000000	0.00000000000000000000	0.00000000000000000000	0.00000000000000000000	229.00000000000000000000	345.00000000000000000000	4.00000000000000000000	4.00000000000000000000	4.00000000000000000000	4.00000000000000000000	4.00000000000000000000	0.00000000000000000000	4.00000000000000000000	4.00000000000000000000	0.00000000000000000000	4.00000000000000000000	4.00000000000000000000	4.00000000000000000000	4.00000000000000000000	4.00000000000000000000	4.00000000000000000000	4.00000000000000000000
12.00000000000000000000	0.00000000000000000000	4141.53857421875000000000	4120.51269531250000000000	4124.61523437500000000000	4130.25634765625000000000	4137.43603515625000000000	4161.53857421875000000000	4151.79492187500000000000	4124.61523437500000000000	4161.02539062500000000000	4138.97412109375000000000	4132.30761718750000000000	4137.94873046875000000000	4145.12792968750000000000	4107.17919921875000000000	3227.00000000000000000000	10246.00000000000000000000	10229.00000000000000000000	0.00000000000000000000	0.00000000000000000000	0.00000000000000000000	229.00000000000000000000	353.00000000000000000000	4.00000000000000000000	4.00000000000000000000	4.00000000000000000000	4.00000000000000000000	4.00000000000000000000	0.00000000000000000000	4.00000000000000000000	4.00000000000000000000	0.00000000000000000000	4.00000000000000000000	4.00000000000000000000	4.00000000000000000000	4.00000000000000000000	4.00000000000000000000	4.00000000000000000000	4.00000000000000000000
13.00000000000000000000	0.00000000000000000000	4134.87158203125000000000	4134.35888671875000000000	4116.92285156250000000000	4138.97412109375000000000	4154.87158203125000000000	4153.33300781250000000000	4152.30761718750000000000	4144.10253906250000000000	4160.51269531250000000000	4150.76904296875000000000	4144.10253906250000000000	4138.46142578125000000000	4158.97412109375000000000	4116.41015625000000000000	1543.00000000000000000000	10246.00000000000000000000	10229.00000000000000000000	0.00000000000000000000	0.00000000000000000000	0.00000000000000000000	229.00000000000000000000	360.00000000000000000000	4.00000000000000000000	4.00000000000000000000	4.00000000000000000000	4.00000000000000000000	4.00000000000000000000	0.00000000000000000000	4.00000000000000000000	4.00000000000000000000	0.00000000000000000000	4.00000000000000000000	4.00000000000000000000	4.00000000000000000000	4.00000000000000000000	4.00000000000000000000	4.00000000000000000000	4.00000000000000000000
14.00000000000000000000	0.00000000000000000000	4139.48730468750000000000	4130.25634765625000000000	4126.66650390625000000000	4137.43603515625000000000	4144.61523437500000000000	4160.51269531250000000000	4158.46142578125000000000	4131.28173828125000000000	4165.12792968750000000000	4134.35888671875000000000	4131.28173828125000000000	4134.87158203125000000000	4144.61523437500000000000	4109.23046875000000000000	3401.00000000000000000000	10246.00000000000000000000	10229.00000000000000000000	0.00000000000000000000	0.00000000000000000000	0.00000000000000000000	229.00000000000000000000	368.00000000000000000000	4.00000000000000000000	4.00000000000000000000	4.00000000000000000000	4.00000000000000000000	4.00000000000000000000	0.00000000000000000000	4.00000000000000000000	4.00000000000000000000	0.00000000000000000000	4.00000000000000000000	4.00000000000000000000	4.00000000000000000000	4.00000000000000000000	4.00000000000000000000	4.00000000000000000000	4.00000000000000000000
15.00000000000000000000	0.00000000000000000000	4135.89746093750000000000	4142.05126953125000000000	4123.58984375000000000000	4148.71777343750000000000	4150.76904296875000000000	4154.87158203125000000000	4152.82031250000000000000	4133.33300781250000000000	4164.10253906250000000000	4141.53857421875000000000	4140.51269531250000000000	4134.35888671875000000000	4153.84619140625000000000	4110.25634765625000000000	2282.00000000000000000000	10245.00000000000000000000	10226.00000000000000000000	0.00000000000000000000	0.00000000000000000000	0.00000000000000000000	229.00000000000000000000	376.00000000000000000000	4.00000000000000000000	4.00000000000000000000	4.00000000000000000000	4.00000000000000000000	4.00000000000000000000	0.00000000000000000000	4.00000000000000000000	4.00000000000000000000	0.00000000000000000000	4.00000000000000000000	4.00000000000000000000	4.00000000000000000000	4.00000000000000000000	4.00000000000000000000	4.00000000000000000000	4.00000000000000000000
16.00000000000000000000	0.00000000000000000000	4139.48730468750000000000	4135.89746093750000000000	4121.02539062500000000000	4141.53857421875000000000	4144.61523437500000000000	4162.05126953125000000000	4155.38427734375000000000	4135.38427734375000000000	4161.02539062500000000000	4138.46142578125000000000	4142.05126953125000000000	4136.41015625000000000000	4156.41015625000000000000	4107.69238281250000000000	0.00000000000000000000	10245.00000000000000000000	10226.00000000000000000000	0.00000000000000000000	0.00000000000000000000	0.00000000000000000000	229.00000000000000000000	383.00000000000000000000	4.00000000000000000000	4.00000000000000000000	4.00000000000000000000	4.00000000000000000000	4.00000000000000000000	0.00000000000000000000	4.00000000000000000000	4.00000000000000000000	0.00000000000000000000	4.00000000000000000000	4.00000000000000000000	4.00000000000000000000	4.00000000000000000000	4.00000000000000000000	4.00000000000000000000	4.00000000000000000000
17.00000000000000000000	0.00000000000000000000	4144.61523437500000000000	4119.48730468750000000000	4125.12792968750000000000	4128.71777343750000000000	4128.71777343750000000000	4165.12792968750000000000	4156.92285156250000000000	4122.56396484375000000000	4163.07666015625000000000	4125.64111328125000000000	4126.66650390625000000000	4134.35888671875000000000	4140.00000000000000000000	4102.05126953125000000000	0.00000000000000000000	10245.00000000000000000000	10226.00000000000000000000	0.00000000000000000000	0.00000000000000000000	0.00000000000000000000	229.00000000000000000000	391.00000000000000000000	4.00000000000000000000	4.00000000000000000000	4.00000000000000000000	4.00000000000000000000	4.00000000000000000000	0.00000000000000000000	4.00000000000000000000	4.00000000000000000000	0.00000000000000000000	4.00000000000000000000	4.00000000000000000000	4.00000000000000000000	4.00000000000000000000	4.00000000000000000000	4.00000000000000000000	4.00000000000000000000
18.00000000000000000000	0.00000000000000000000	4135.89746093750000000000	4136.41015625000000000000	4119.48730468750000000000	4145.12792968750000000000	4156.41015625000000000000	4153.33300781250000000000	4148.71777343750000000000	4141.53857421875000000000	4162.56396484375000000000	4153.84619140625000000000	4144.61523437500000000000	4135.89746093750000000000	4154.87158203125000000000	4111.28173828125000000000	0.00000000000000000000	10245.00000000000000000000	10226.00000000000000000000	0.00000000000000000000	0.00000000000000000000	0.00000000000000000000	229.00000000000000000000	400.00000000000000000000	4.00000000000000000000	4.00000000000000000000	4.00000000000000000000	4.00000000000000000000	4.00000000000000000000	0.00000000000000000000	4.00000000000000000000	4.00000000000000000000	0.00000000000000000000	4.00000000000000000000	4.00000000000000000000	4.00000000000000000000	4.00000000000000000000	4.00000000000000000000	4.00000000000000000000	4.00000000000000000000
19.00000000000000000000	0.00000000000000000000	4136.92285156250000000000	4125.12792968750000000000	4124.10253906250000000000	4132.30761718750000000000	4140.51269531250000000000	4161.02539062500000000000	4153.84619140625000000000	4130.76904296875000000000	4162.56396484375000000000	4135.38427734375000000000	4130.25634765625000000000	4135.89746093750000000000	4135.89746093750000000000	4099.48730468750000000000	0.00000000000000000000	10245.00000000000000000000	10227.00000000000000000000	0.00000000000000000000	0.00000000000000000000	0.00000000000000000000	229.00000000000000000000	408.00000000000000000000	4.00000000000000000000	4.00000000000000000000	4.00000000000000000000	4.00000000000000000000	4.00000000000000000000	0.00000000000000000000	4.00000000000000000000	4.00000000000000000000	0.00000000000000000000	4.00000000000000000000	4.00000000000000000000	4.00000000000000000000	4.00000000000000000000	4.00000000000000000000	4.00000000000000000000	4.00000000000000000000
20.00000000000000000000	0.00000000000000000000	4132.82031250000000000000	4127.17919921875000000000	4117.43603515625000000000	4134.87158203125000000000	4134.87158203125000000000	4155.38427734375000000000	4150.25634765625000000000	4131.28173828125000000000	4158.97412109375000000000	4125.12792968750000000000	4128.71777343750000000000	4133.84619140625000000000	4136.41015625000000000000	4097.94873046875000000000	0.00000000000000000000	10245.00000000000000000000	10227.00000000000000000000	0.00000000000000000000	0.00000000000000000000	0.00000000000000000000	229.00000000000000000000	416.00000000000000000000	4.00000000000000000000	4.00000000000000000000	4.00000000000000000000	4.00000000000000000000	4.00000000000000000000	0.00000000000000000000	4.00000000000000000000	4.00000000000000000000	0.00000000000000000000	4.00000000000000000000	4.00000000000000000000	4.00000000000000000000	4.00000000000000000000	4.00000000000000000000	4.00000000000000000000	4.00000000000000000000
21.00000000000000000000	0.00000000000000000000	4130.76904296875000000000	4133.84619140625000000000	4116.92285156250000000000	4140.51269531250000000000	4144.61523437500000000000	4160.00000000000000000000	4153.33300781250000000000	4132.30761718750000000000	4161.02539062500000000000	4132.82031250000000000000	4137.43603515625000000000	4134.35888671875000000000	4144.10253906250000000000	4101.02539062500000000000	0.00000000000000000000	10246.00000000000000000000	10228.00000000000000000000	0.00000000000000000000	0.00000000000000000000	0.00000000000000000000	229.00000000000000000000	425.00000000000000000000	4.00000000000000000000	4.00000000000000000000	4.00000000000000000000	4.00000000000000000000	4.00000000000000000000	0.00000000000000000000	4.00000000000000000000	4.00000000000000000000	0.00000000000000000000	4.00000000000000000000	4.00000000000000000000	4.00000000000000000000	4.00000000000000000000	4.00000000000000000000	4.00000000000000000000	4.00000000000000000000
22.00000000000000000000	0.00000000000000000000	4138.97412109375000000000	4128.20507812500000000000	4127.17919921875000000000	4134.87158203125000000000	4141.53857421875000000000	4167.17919921875000000000	4159.48730468750000000000	4118.46142578125000000000	4166.66650390625000000000	4124.10253906250000000000	4130.76904296875000000000	4135.89746093750000000000	4133.33300781250000000000	4100.00000000000000000000	0.00000000000000000000	10246.00000000000000000000	10228.00000000000000000000	0.00000000000000000000	0.00000000000000000000	0.00000000000000000000	229.00000000000000000000	433.00000000000000000000	4.00000000000000000000	4.00000000000000000000	4.00000000000000000000	4.00000000000000000000	4.00000000000000000000	0.00000000000000000000	4.00000000000000000000	4.00000000000000000000	0.00000000000000000000	4.00000000000000000000	4.00000000000000000000	4.00000000000000000000	4.00000000000000000000	4.00000000000000000000	4.00000000000000000000	4.00000000000000000000
23.00000000000000000000	0.00000000000000000000	4138.46142578125000000000	4142.56396484375000000000	4122.05126953125000000000	4153.84619140625000000000	4158.97412109375000000000	4155.38427734375000000000	4151.79492187500000000000	4147.17919921875000000000	4162.56396484375000000000	4147.17919921875000000000	4151.28173828125000000000	4137.43603515625000000000	4154.87158203125000000000	4111.79492187500000000000	0.00000000000000000000	10246.00000000000000000000	10231.00000000000000000000	0.00000000000000000000	0.00000000000000000000	0.00000000000000000000	229.00000000000000000000	441.00000000000000000000	4.00000000000000000000	4.00000000000000000000	4.00000000000000000000	4.00000000000000000000	4.00000000000000000000	0.00000000000000000000	4.00000000000000000000	4.00000000000000000000	0.00000000000000000000	4.00000000000000000000	4.00000000000000000000	4.00000000000000000000	4.00000000000000000000	4.00000000000000000000	4.00000000000000000000	4.00000000000000000000
24.00000000000000000000	0.00000000000000000000	4140.00000000000000000000	4128.20507812500000000000	4124.61523437500000000000	4143.58984375000000000000	4138.46142578125000000000	4161.53857421875000000000	4155.89746093750000000000	4143.58984375000000000000	4160.00000000000000000000	4133.84619140625000000000	4140.51269531250000000000	4134.87158203125000000000	4143.07666015625000000000	4103.07666015625000000000	0.00000000000000000000	10246.00000000000000000000	10231.00000000000000000000	0.00000000000000000000	0.00000000000000000000	0.00000000000000000000	229.00000000000000000000	449.00000000000000000000	4.00000000000000000000	4.00000000000000000000	4.00000000000000000000	4.00000000000000000000	4.00000000000000000000	0.00000000000000000000	4.00000000000000000000	4.00000000000000000000	0.00000000000000000000	4.00000000000000000000	4.00000000000000000000	4.00000000000000000000	4.00000000000000000000	4.00000000000000000000	4.00000000000000000000	4.00000000000000000000
25.00000000000000000000	0.00000000000000000000	4134.35888671875000000000	4128.20507812500000000000	4121.02539062500000000000	4144.61523437500000000000	4142.05126953125000000000	4155.38427734375000000000	4153.33300781250000000000	4136.92285156250000000000	4162.05126953125000000000	4121.02539062500000000000	4138.46142578125000000000	4134.87158203125000000000	4141.53857421875000000000	4100.51269531250000000000	0.00000000000000000000	10247.00000000000000000000	10231.00000000000000000000	0.00000000000000000000	0.00000000000000000000	0.00000000000000000000	229.00000000000000000000	457.00000000000000000000	4.00000000000000000000	4.00000000000000000000	4.00000000000000000000	4.00000000000000000000	4.00000000000000000000	0.00000000000000000000	4.00000000000000000000	4.00000000000000000000	0.00000000000000000000	4.00000000000000000000	4.00000000000000000000	4.00000000000000000000	4.00000000000000000000	4.00000000000000000000	4.00000000000000000000	4.00000000000000000000
26.00000000000000000000	0.00000000000000000000	4134.87158203125000000000	4134.87158203125000000000	4118.97412109375000000000	4155.89746093750000000000	4159.48730468750000000000	4153.84619140625000000000	4153.33300781250000000000	4144.61523437500000000000	4161.02539062500000000000	4131.28173828125000000000	4145.12792968750000000000	4136.92285156250000000000	4154.35888671875000000000	4108.20507812500000000000	0.00000000000000000000	10247.00000000000000000000	10231.00000000000000000000	0.00000000000000000000	0.00000000000000000000	0.00000000000000000000	229.00000000000000000000	464.00000000000000000000	4.00000000000000000000	4.00000000000000000000	4.00000000000000000000	4.00000000000000000000	4.00000000000000000000	0.00000000000000000000	4.00000000000000000000	4.00000000000000000000	0.00000000000000000000	4.00000000000000000000	4.00000000000000000000	4.00000000000000000000	4.00000000000000000000	4.00000000000000000000	4.00000000000000000000	4.00000000000000000000
27.00000000000000000000	0.00000000000000000000	4140.51269531250000000000	4124.61523437500000000000	4124.61523437500000000000	4148.71777343750000000000	4140.00000000000000000000	4161.53857421875000000000	4160.51269531250000000000	4132.30761718750000000000	4162.56396484375000000000	4126.66650390625000000000	4132.82031250000000000000	4137.43603515625000000000	4144.61523437500000000000	4106.15380859375000000000	0.00000000000000000000	10248.00000000000000000000	10228.00000000000000000000	0.00000000000000000000	0.00000000000000000000	0.00000000000000000000	229.00000000000000000000	472.00000000000000000000	4.00000000000000000000	4.00000000000000000000	4.00000000000000000000	4.00000000000000000000	4.00000000000000000000	0.00000000000000000000	4.00000000000000000000	4.00000000000000000000	0.00000000000000000000	4.00000000000000000000	4.00000000000000000000	4.00000000000000000000	4.00000000000000000000	4.00000000000000000000	4.00000000000000000000	4.00000000000000000000
28.00000000000000000000	0.00000000000000000000	4132.30761718750000000000	4141.02539062500000000000	4115.89746093750000000000	4161.02539062500000000000	4150.76904296875000000000	4153.33300781250000000000	4158.46142578125000000000	4149.74365234375000000000	4163.07666015625000000000	4148.71777343750000000000	4153.33300781250000000000	4141.02539062500000000000	4164.10253906250000000000	4115.89746093750000000000	0.00000000000000000000	10248.00000000000000000000	10228.00000000000000000000	0.00000000000000000000	0.00000000000000000000	0.00000000000000000000	229.00000000000000000000	479.00000000000000000000	4.00000000000000000000	4.00000000000000000000	4.00000000000000000000	4.00000000000000000000	4.00000000000000000000	0.00000000000000000000	4.00000000000000000000	4.00000000000000000000	0.00000000000000000000	4.00000000000000000000	4.00000000000000000000	4.00000000000000000000	4.00000000000000000000	4.00000000000000000000	4.00000000000000000000	4.00000000000000000000
29.00000000000000000000	0.00000000000000000000	4136.41015625000000000000	4131.79492187500000000000	4121.53857421875000000000	4150.25634765625000000000	4141.02539062500000000000	4163.07666015625000000000	4162.05126953125000000000	4146.15380859375000000000	4161.02539062500000000000	4136.92285156250000000000	4150.76904296875000000000	4139.48730468750000000000	4158.46142578125000000000	4115.38427734375000000000	0.00000000000000000000	10249.00000000000000000000	10228.00000000000000000000	0.00000000000000000000	0.00000000000000000000	0.00000000000000000000	229.00000000000000000000	488.00000000000000000000	4.00000000000000000000	4.00000000000000000000	4.00000000000000000000	4.00000000000000000000	4.00000000000000000000	0.00000000000000000000	4.00000000000000000000	4.00000000000000000000	0.00000000000000000000	4.00000000000000000000	4.00000000000000000000	4.00000000000000000000	4.00000000000000000000	4.00000000000000000000	4.00000000000000000000	4.00000000000000000000
30.00000000000000000000	0.00000000000000000000	4136.41015625000000000000	4131.79492187500000000000	4121.53857421875000000000	4149.74365234375000000000	4143.07666015625000000000	4161.53857421875000000000	4156.92285156250000000000	4146.15380859375000000000	4159.48730468750000000000	4130.25634765625000000000	4150.25634765625000000000	4135.89746093750000000000	4157.43603515625000000000	4115.89746093750000000000	0.00000000000000000000	10249.00000000000000000000	10228.00000000000000000000	0.00000000000000000000	0.00000000000000000000	0.00000000000000000000	229.00000000000000000000	495.00000000000000000000	4.00000000000000000000	4.00000000000000000000	4.00000000000000000000	4.00000000000000000000	4.00000000000000000000	0.00000000000000000000	4.00000000000000000000	4.00000000000000000000	0.00000000000000000000	4.00000000000000000000	4.00000000000000000000	4.00000000000000000000	4.00000000000000000000	4.00000000000000000000	4.00000000000000000000	4.00000000000000000000
31.00000000000000000000	0.00000000000000000000	4134.35888671875000000000	4138.46142578125000000000	4116.92285156250000000000	4156.41015625000000000000	4149.74365234375000000000	4156.41015625000000000000	4153.33300781250000000000	4150.25634765625000000000	4159.48730468750000000000	4140.51269531250000000000	4154.87158203125000000000	4136.41015625000000000000	4164.10253906250000000000	4118.46142578125000000000	0.00000000000000000000	10248.00000000000000000000	10227.00000000000000000000	0.00000000000000000000	0.00000000000000000000	0.00000000000000000000	229.00000000000000000000	504.00000000000000000000	4.00000000000000000000	4.00000000000000000000	4.00000000000000000000	4.00000000000000000000	4.00000000000000000000	0.00000000000000000000	4.00000000000000000000	4.00000000000000000000	0.00000000000000000000	4.00000000000000000000	4.00000000000000000000	4.00000000000000000000	4.00000000000000000000	4.00000000000000000000	4.00000000000000000000	4.00000000000000000000
32.00000000000000000000	0.00000000000000000000	4140.51269531250000000000	4123.07666015625000000000	4126.15380859375000000000	4143.07666015625000000000	4122.56396484375000000000	4160.00000000000000000000	4156.92285156250000000000	4128.71777343750000000000	4161.53857421875000000000	4122.05126953125000000000	4133.84619140625000000000	4138.46142578125000000000	4144.10253906250000000000	4112.82031250000000000000	0.00000000000000000000	10248.00000000000000000000	10227.00000000000000000000	0.00000000000000000000	0.00000000000000000000	0.00000000000000000000	229.00000000000000000000	511.00000000000000000000	4.00000000000000000000	4.00000000000000000000	4.00000000000000000000	4.00000000000000000000	4.00000000000000000000	0.00000000000000000000	4.00000000000000000000	4.00000000000000000000	0.00000000000000000000	4.00000000000000000000	4.00000000000000000000	4.00000000000000000000	4.00000000000000000000	4.00000000000000000000	4.00000000000000000000	4.00000000000000000000
33.00000000000000000000	0.00000000000000000000	4136.92285156250000000000	4140.51269531250000000000	4123.07666015625000000000	4161.53857421875000000000	4145.12792968750000000000	4152.30761718750000000000	4150.76904296875000000000	4149.74365234375000000000	4161.02539062500000000000	4144.61523437500000000000	4155.38427734375000000000	4144.61523437500000000000	4166.15380859375000000000	4126.15380859375000000000	0.00000000000000000000	10247.00000000000000000000	10227.00000000000000000000	0.00000000000000000000	0.00000000000000000000	0.00000000000000000000	229.00000000000000000000	519.00000000000000000000	4.00000000000000000000	4.00000000000000000000	4.00000000000000000000	4.00000000000000000000	4.00000000000000000000	0.00000000000000000000	4.00000000000000000000	4.00000000000000000000	0.00000000000000000000	4.00000000000000000000	4.00000000000000000000	4.00000000000000000000	4.00000000000000000000	4.00000000000000000000	4.00000000000000000000	4.00000000000000000000
34.00000000000000000000	0.00000000000000000000	4139.48730468750000000000	4136.92285156250000000000	4124.10253906250000000000	4159.48730468750000000000	4153.33300781250000000000	4163.07666015625000000000	4158.46142578125000000000	4146.15380859375000000000	4163.58984375000000000000	4143.58984375000000000000	4154.87158203125000000000	4143.07666015625000000000	4164.61523437500000000000	4126.15380859375000000000	0.00000000000000000000	10247.00000000000000000000	10227.00000000000000000000	0.00000000000000000000	0.00000000000000000000	0.00000000000000000000	229.00000000000000000000	527.00000000000000000000	4.00000000000000000000	4.00000000000000000000	4.00000000000000000000	4.00000000000000000000	4.00000000000000000000	0.00000000000000000000	4.00000000000000000000	4.00000000000000000000	0.00000000000000000000	4.00000000000000000000	4.00000000000000000000	4.00000000000000000000	4.00000000000000000000	4.00000000000000000000	4.00000000000000000000	4.00000000000000000000
35.00000000000000000000	0.00000000000000000000	4142.56396484375000000000	4136.92285156250000000000	4125.12792968750000000000	4157.94873046875000000000	4150.76904296875000000000	4162.05126953125000000000	4161.53857421875000000000	4141.53857421875000000000	4163.58984375000000000000	4133.33300781250000000000	4148.71777343750000000000	4141.02539062500000000000	4160.00000000000000000000	4127.69238281250000000000	0.00000000000000000000	10246.00000000000000000000	10227.00000000000000000000	0.00000000000000000000	0.00000000000000000000	0.00000000000000000000	229.00000000000000000000	534.00000000000000000000	4.00000000000000000000	4.00000000000000000000	4.00000000000000000000	4.00000000000000000000	4.00000000000000000000	0.00000000000000000000	4.00000000000000000000	4.00000000000000000000	0.00000000000000000000	4.00000000000000000000	4.00000000000000000000	4.00000000000000000000	4.00000000000000000000	4.00000000000000000000	4.00000000000000000000	4.00000000000000000000
36.00000000000000000000	0.00000000000000000000	4143.58984375000000000000	4150.25634765625000000000	4124.61523437500000000000	4168.20507812500000000000	4156.92285156250000000000	4157.43603515625000000000	4156.41015625000000000000	4158.46142578125000000000	4159.48730468750000000000	4144.10253906250000000000	4162.05126953125000000000	4146.15380859375000000000	4174.87158203125000000000	4134.35888671875000000000	0.00000000000000000000	10246.00000000000000000000	10227.00000000000000000000	0.00000000000000000000	0.00000000000000000000	0.00000000000000000000	229.00000000000000000000	542.00000000000000000000	4.00000000000000000000	4.00000000000000000000	4.00000000000000000000	4.00000000000000000000	4.00000000000000000000	0.00000000000000000000	4.00000000000000000000	4.00000000000000000000	0.00000000000000000000	4.00000000000000000000	4.00000000000000000000	4.00000000000000000000	4.00000000000000000000	4.00000000000000000000	4.00000000000000000000	4.00000000000000000000
37.00000000000000000000	0.00000000000000000000	4147.17919921875000000000	4128.71777343750000000000	4130.25634765625000000000	4148.71777343750000000000	4131.79492187500000000000	4164.10253906250000000000	4156.41015625000000000000	4134.35888671875000000000	4163.07666015625000000000	4113.84619140625000000000	4138.97412109375000000000	4139.48730468750000000000	4148.71777343750000000000	4121.02539062500000000000	0.00000000000000000000	10245.00000000000000000000	10227.00000000000000000000	0.00000000000000000000	0.00000000000000000000	0.00000000000000000000	229.00000000000000000000	550.00000000000000000000	4.00000000000000000000	4.00000000000000000000	4.00000000000000000000	4.00000000000000000000	4.00000000000000000000	0.00000000000000000000	4.00000000000000000000	4.00000000000000000000	0.00000000000000000000	4.00000000000000000000	4.00000000000000000000	4.00000000000000000000	4.00000000000000000000	4.00000000000000000000	4.00000000000000000000	4.00000000000000000000
38.00000000000000000000	0.00000000000000000000	4140.51269531250000000000	4134.87158203125000000000	4122.05126953125000000000	4153.84619140625000000000	4141.53857421875000000000	4152.30761718750000000000	4150.25634765625000000000	4140.00000000000000000000	4164.10253906250000000000	4121.02539062500000000000	4145.12792968750000000000	4135.89746093750000000000	4154.87158203125000000000	4125.64111328125000000000	0.00000000000000000000	10245.00000000000000000000	10227.00000000000000000000	0.00000000000000000000	0.00000000000000000000	0.00000000000000000000	229.00000000000000000000	557.00000000000000000000	4.00000000000000000000	4.00000000000000000000	4.00000000000000000000	4.00000000000000000000	4.00000000000000000000	0.00000000000000000000	4.00000000000000000000	4.00000000000000000000	0.00000000000000000000	4.00000000000000000000	4.00000000000000000000	4.00000000000000000000	4.00000000000000000000	4.00000000000000000000	4.00000000000000000000	4.00000000000000000000
39.00000000000000000000	0.00000000000000000000	4143.58984375000000000000	4133.33300781250000000000	4126.15380859375000000000	4153.84619140625000000000	4138.46142578125000000000	4158.97412109375000000000	4157.43603515625000000000	4144.10253906250000000000	4162.05126953125000000000	4134.35888671875000000000	4148.20507812500000000000	4141.53857421875000000000	4159.48730468750000000000	4127.17919921875000000000	0.00000000000000000000	10246.00000000000000000000	10228.00000000000000000000	0.00000000000000000000	0.00000000000000000000	0.00000000000000000000	229.00000000000000000000	565.00000000000000000000	4.00000000000000000000	4.00000000000000000000	4.00000000000000000000	4.00000000000000000000	4.00000000000000000000	0.00000000000000000000	4.00000000000000000000	4.00000000000000000000	0.00000000000000000000	4.00000000000000000000	4.00000000000000000000	4.00000000000000000000	4.00000000000000000000	4.00000000000000000000	4.00000000000000000000	4.00000000000000000000
40.00000000000000000000	0.00000000000000000000	4144.61523437500000000000	4133.33300781250000000000	4128.71777343750000000000	4154.87158203125000000000	4140.00000000000000000000	4160.51269531250000000000	4161.02539062500000000000	4141.02539062500000000000	4164.10253906250000000000	4137.94873046875000000000	4149.74365234375000000000	4147.17919921875000000000	4161.02539062500000000000	4130.25634765625000000000	0.00000000000000000000	10246.00000000000000000000	10228.00000000000000000000	0.00000000000000000000	0.00000000000000000000	0.00000000000000000000	229.00000000000000000000	574.00000000000000000000	4.00000000000000000000	4.00000000000000000000	4.00000000000000000000	4.00000000000000000000	4.00000000000000000000	0.00000000000000000000	4.00000000000000000000	4.00000000000000000000	0.00000000000000000000	4.00000000000000000000	4.00000000000000000000	4.00000000000000000000	4.00000000000000000000	4.00000000000000000000	4.00000000000000000000	4.00000000000000000000
41.00000000000000000000	0.00000000000000000000	4141.02539062500000000000	4151.79492187500000000000	4124.10253906250000000000	4168.71777343750000000000	4164.10253906250000000000	4154.35888671875000000000	4157.94873046875000000000	4157.94873046875000000000	4164.10253906250000000000	4158.46142578125000000000	4171.79492187500000000000	4149.23046875000000000000	4181.02539062500000000000	4142.05126953125000000000	0.00000000000000000000	10246.00000000000000000000	10228.00000000000000000000	0.00000000000000000000	0.00000000000000000000	0.00000000000000000000	229.00000000000000000000	582.00000000000000000000	4.00000000000000000000	4.00000000000000000000	4.00000000000000000000	4.00000000000000000000	4.00000000000000000000	0.00000000000000000000	4.00000000000000000000	4.00000000000000000000	0.00000000000000000000	4.00000000000000000000	4.00000000000000000000	4.00000000000000000000	4.00000000000000000000	4.00000000000000000000	4.00000000000000000000	4.00000000000000000000
42.00000000000000000000	0.00000000000000000000	4147.17919921875000000000	4141.02539062500000000000	4132.82031250000000000000	4156.92285156250000000000	4139.48730468750000000000	4165.64111328125000000000	4162.56396484375000000000	4145.12792968750000000000	4162.05126953125000000000	4141.02539062500000000000	4156.41015625000000000000	4145.64111328125000000000	4168.20507812500000000000	4133.84619140625000000000	0.00000000000000000000	10246.00000000000000000000	10228.00000000000000000000	0.00000000000000000000	0.00000000000000000000	0.00000000000000000000	229.00000000000000000000	590.00000000000000000000	4.00000000000000000000	4.00000000000000000000	4.00000000000000000000	4.00000000000000000000	4.00000000000000000000	0.00000000000000000000	4.00000000000000000000	4.00000000000000000000	0.00000000000000000000	4.00000000000000000000	4.00000000000000000000	4.00000000000000000000	4.00000000000000000000	4.00000000000000000000	4.00000000000000000000	4.00000000000000000000
43.00000000000000000000	0.00000000000000000000	4142.05126953125000000000	4147.17919921875000000000	4128.20507812500000000000	4164.61523437500000000000	4144.10253906250000000000	4158.46142578125000000000	4156.41015625000000000000	4155.89746093750000000000	4159.48730468750000000000	4148.20507812500000000000	4162.56396484375000000000	4146.15380859375000000000	4178.97412109375000000000	4136.92285156250000000000	0.00000000000000000000	10246.00000000000000000000	10230.00000000000000000000	0.00000000000000000000	0.00000000000000000000	0.00000000000000000000	229.00000000000000000000	598.00000000000000000000	4.00000000000000000000	4.00000000000000000000	4.00000000000000000000	4.00000000000000000000	4.00000000000000000000	0.00000000000000000000	4.00000000000000000000	4.00000000000000000000	0.00000000000000000000	4.00000000000000000000	4.00000000000000000000	4.00000000000000000000	4.00000000000000000000	4.00000000000000000000	4.00000000000000000000	4.00000000000000000000
44.00000000000000000000	0.00000000000000000000	4140.51269531250000000000	4139.48730468750000000000	4126.66650390625000000000	4158.97412109375000000000	4150.25634765625000000000	4161.02539062500000000000	4156.41015625000000000000	4152.82031250000000000000	4159.48730468750000000000	4144.10253906250000000000	4157.94873046875000000000	4143.58984375000000000000	4168.20507812500000000000	4129.74365234375000000000	0.00000000000000000000	10246.00000000000000000000	10230.00000000000000000000	0.00000000000000000000	0.00000000000000000000	0.00000000000000000000	229.00000000000000000000	606.00000000000000000000	4.00000000000000000000	4.00000000000000000000	4.00000000000000000000	4.00000000000000000000	4.00000000000000000000	0.00000000000000000000	4.00000000000000000000	4.00000000000000000000	0.00000000000000000000	4.00000000000000000000	4.00000000000000000000	4.00000000000000000000	4.00000000000000000000	4.00000000000000000000	4.00000000000000000000	4.00000000000000000000
45.00000000000000000000	0.00000000000000000000	4144.10253906250000000000	4134.35888671875000000000	4127.69238281250000000000	4152.82031250000000000000	4146.15380859375000000000	4161.53857421875000000000	4155.89746093750000000000	4138.97412109375000000000	4158.97412109375000000000	4125.64111328125000000000	4141.02539062500000000000	4140.00000000000000000000	4147.17919921875000000000	4120.51269531250000000000	0.00000000000000000000	10245.00000000000000000000	10230.00000000000000000000	0.00000000000000000000	0.00000000000000000000	0.00000000000000000000	229.00000000000000000000	615.00000000000000000000	4.00000000000000000000	4.00000000000000000000	4.00000000000000000000	4.00000000000000000000	4.00000000000000000000	0.00000000000000000000	4.00000000000000000000	4.00000000000000000000	0.00000000000000000000	4.00000000000000000000	4.00000000000000000000	4.00000000000000000000	4.00000000000000000000	4.00000000000000000000	4.00000000000000000000	4.00000000000000000000
46.00000000000000000000	0.00000000000000000000	4138.97412109375000000000	4151.79492187500000000000	4123.58984375000000000000	4168.71777343750000000000	4161.53857421875000000000	4151.79492187500000000000	4152.82031250000000000000	4156.41015625000000000000	4155.89746093750000000000	4144.61523437500000000000	4156.41015625000000000000	4145.64111328125000000000	4164.61523437500000000000	4128.20507812500000000000	0.00000000000000000000	10245.00000000000000000000	10230.00000000000000000000	0.00000000000000000000	0.00000000000000000000	0.00000000000000000000	229.00000000000000000000	623.00000000000000000000	4.00000000000000000000	4.00000000000000000000	4.00000000000000000000	4.00000000000000000000	4.00000000000000000000	0.00000000000000000000	4.00000000000000000000	4.00000000000000000000	0.00000000000000000000	4.00000000000000000000	4.00000000000000000000	4.00000000000000000000	4.00000000000000000000	4.00000000000000000000	4.00000000000000000000	4.00000000000000000000
47.00000000000000000000	0.00000000000000000000	4138.46142578125000000000	4134.87158203125000000000	4129.23046875000000000000	4154.87158203125000000000	4138.97412109375000000000	4160.00000000000000000000	4157.94873046875000000000	4138.46142578125000000000	4162.56396484375000000000	4131.28173828125000000000	4142.56396484375000000000	4144.10253906250000000000	4151.28173828125000000000	4120.51269531250000000000	0.00000000000000000000	10243.00000000000000000000	10229.00000000000000000000	0.00000000000000000000	0.00000000000000000000	0.00000000000000000000	229.00000000000000000000	631.00000000000000000000	4.00000000000000000000	4.00000000000000000000	4.00000000000000000000	4.00000000000000000000	4.00000000000000000000	0.00000000000000000000	4.00000000000000000000	4.00000000000000000000	0.00000000000000000000	4.00000000000000000000	4.00000000000000000000	4.00000000000000000000	4.00000000000000000000	4.00000000000000000000	4.00000000000000000000	4.00000000000000000000
48.00000000000000000000	0.00000000000000000000	4135.38427734375000000000	4142.05126953125000000000	4123.07666015625000000000	4158.97412109375000000000	4149.23046875000000000000	4156.41015625000000000000	4153.84619140625000000000	4142.56396484375000000000	4166.15380859375000000000	4140.00000000000000000000	4146.15380859375000000000	4138.97412109375000000000	4157.94873046875000000000	4125.64111328125000000000	0.00000000000000000000	10243.00000000000000000000	10229.00000000000000000000	0.00000000000000000000	0.00000000000000000000	0.00000000000000000000	229.00000000000000000000	640.00000000000000000000	4.00000000000000000000	4.00000000000000000000	4.00000000000000000000	4.00000000000000000000	4.00000000000000000000	0.00000000000000000000	4.00000000000000000000	4.00000000000000000000	0.00000000000000000000	4.00000000000000000000	4.00000000000000000000	4.00000000000000000000	4.00000000000000000000	4.00000000000000000000	4.00000000000000000000	4.00000000000000000000
49.00000000000000000000	0.00000000000000000000	4138.46142578125000000000	4147.17919921875000000000	4125.12792968750000000000	4159.48730468750000000000	4156.92285156250000000000	4163.58984375000000000000	4155.89746093750000000000	4153.33300781250000000000	4161.53857421875000000000	4146.66650390625000000000	4150.25634765625000000000	4140.51269531250000000000	4163.07666015625000000000	4129.74365234375000000000	0.00000000000000000000	10243.00000000000000000000	10229.00000000000000000000	0.00000000000000000000	0.00000000000000000000	0.00000000000000000000	229.00000000000000000000	648.00000000000000000000	4.00000000000000000000	4.00000000000000000000	4.00000000000000000000	4.00000000000000000000	4.00000000000000000000	0.00000000000000000000	4.00000000000000000000	4.00000000000000000000	0.00000000000000000000	4.00000000000000000000	4.00000000000000000000	4.00000000000000000000	4.00000000000000000000	4.00000000000000000000	4.00000000000000000000	4.00000000000000000000
50.00000000000000000000	0.00000000000000000000	4141.02539062500000000000	4137.94873046875000000000	4130.25634765625000000000	4154.35888671875000000000	4137.94873046875000000000	4167.69238281250000000000	4155.89746093750000000000	4146.66650390625000000000	4160.51269531250000000000	4134.35888671875000000000	4146.15380859375000000000	4143.58984375000000000000	4155.38427734375000000000	4126.15380859375000000000	0.00000000000000000000	10243.00000000000000000000	10229.00000000000000000000	0.00000000000000000000	0.00000000000000000000	0.00000000000000000000	229.00000000000000000000	657.00000000000000000000	4.00000000000000000000	4.00000000000000000000	4.00000000000000000000	4.00000000000000000000	4.00000000000000000000	0.00000000000000000000	4.00000000000000000000	4.00000000000000000000	0.00000000000000000000	4.00000000000000000000	4.00000000000000000000	4.00000000000000000000	4.00000000000000000000	4.00000000000000000000	4.00000000000000000000	4.00000000000000000000
51.00000000000000000000	0.00000000000000000000	4135.38427734375000000000	4152.30761718750000000000	4120.51269531250000000000	4171.79492187500000000000	4149.74365234375000000000	4153.84619140625000000000	4149.23046875000000000000	4164.10253906250000000000	4162.05126953125000000000	4159.48730468750000000000	4168.20507812500000000000	4147.17919921875000000000	4176.92285156250000000000	4133.33300781250000000000	0.00000000000000000000	10244.00000000000000000000	10227.00000000000000000000	0.00000000000000000000	0.00000000000000000000	0.00000000000000000000	229.00000000000000000000	665.00000000000000000000	4.00000000000000000000	4.00000000000000000000	4.00000000000000000000	4.00000000000000000000	4.00000000000000000000	0.00000000000000000000	4.00000000000000000000	4.00000000000000000000	0.00000000000000000000	4.00000000000000000000	4.00000000000000000000	4.00000000000000000000	4.00000000000000000000	4.00000000000000000000	4.00000000000000000000	4.00000000000000000000
52.00000000000000000000	0.00000000000000000000	4141.53857421875000000000	4140.51269531250000000000	4125.12792968750000000000	4157.43603515625000000000	4137.94873046875000000000	4159.48730468750000000000	4156.41015625000000000000	4146.66650390625000000000	4162.05126953125000000000	4140.00000000000000000000	4147.69238281250000000000	4146.15380859375000000000	4154.35888671875000000000	4122.05126953125000000000	0.00000000000000000000	10244.00000000000000000000	10227.00000000000000000000	0.00000000000000000000	0.00000000000000000000	0.00000000000000000000	229.00000000000000000000	673.00000000000000000000	4.00000000000000000000	4.00000000000000000000	4.00000000000000000000	4.00000000000000000000	4.00000000000000000000	0.00000000000000000000	4.00000000000000000000	4.00000000000000000000	0.00000000000000000000	4.00000000000000000000	4.00000000000000000000	4.00000000000000000000	4.00000000000000000000	4.00000000000000000000	4.00000000000000000000	4.00000000000000000000
53.00000000000000000000	0.00000000000000000000	4136.92285156250000000000	4142.56396484375000000000	4124.61523437500000000000	4158.46142578125000000000	4143.58984375000000000000	4154.87158203125000000000	4153.33300781250000000000	4142.56396484375000000000	4157.43603515625000000000	4130.25634765625000000000	4141.02539062500000000000	4145.12792968750000000000	4149.74365234375000000000	4119.48730468750000000000	0.00000000000000000000	10245.00000000000000000000	10227.00000000000000000000	0.00000000000000000000	0.00000000000000000000	0.00000000000000000000	229.00000000000000000000	682.00000000000000000000	4.00000000000000000000	4.00000000000000000000	4.00000000000000000000	4.00000000000000000000	4.00000000000000000000	0.00000000000000000000	4.00000000000000000000	4.00000000000000000000	0.00000000000000000000	4.00000000000000000000	4.00000000000000000000	4.00000000000000000000	4.00000000000000000000	4.00000000000000000000	4.00000000000000000000	4.00000000000000000000
54.00000000000000000000	0.00000000000000000000	4133.33300781250000000000	4145.12792968750000000000	4124.10253906250000000000	4164.61523437500000000000	4138.46142578125000000000	4156.92285156250000000000	4154.87158203125000000000	4148.20507812500000000000	4161.53857421875000000000	4142.05126953125000000000	4149.74365234375000000000	4141.53857421875000000000	4163.07666015625000000000	4123.58984375000000000000	0.00000000000000000000	10245.00000000000000000000	10227.00000000000000000000	0.00000000000000000000	0.00000000000000000000	0.00000000000000000000	229.00000000000000000000	690.00000000000000000000	4.00000000000000000000	4.00000000000000000000	4.00000000000000000000	4.00000000000000000000	4.00000000000000000000	0.00000000000000000000	4.00000000000000000000	4.00000000000000000000	0.00000000000000000000	4.00000000000000000000	4.00000000000000000000	4.00000000000000000000	4.00000000000000000000	4.00000000000000000000	4.00000000000000000000	4.00000000000000000000
55.00000000000000000000	0.00000000000000000000	4140.00000000000000000000	4134.35888671875000000000	4128.71777343750000000000	4153.33300781250000000000	4116.92285156250000000000	4163.07666015625000000000	4157.94873046875000000000	4138.97412109375000000000	4169.23046875000000000000	4141.02539062500000000000	4145.12792968750000000000	4137.43603515625000000000	4155.38427734375000000000	4121.02539062500000000000	0.00000000000000000000	10245.00000000000000000000	10227.00000000000000000000	0.00000000000000000000	0.00000000000000000000	0.00000000000000000000	229.00000000000000000000	698.00000000000000000000	4.00000000000000000000	4.00000000000000000000	4.00000000000000000000	4.00000000000000000000	4.00000000000000000000	0.00000000000000000000	4.00000000000000000000	4.00000000000000000000	0.00000000000000000000	4.00000000000000000000	4.00000000000000000000	4.00000000000000000000	4.00000000000000000000	4.00000000000000000000	4.00000000000000000000	4.00000000000000000000
56.00000000000000000000	0.00000000000000000000	4137.43603515625000000000	4146.66650390625000000000	4120.00000000000000000000	4164.61523437500000000000	4144.61523437500000000000	4157.94873046875000000000	4148.20507812500000000000	4154.87158203125000000000	4163.07666015625000000000	4159.48730468750000000000	4164.10253906250000000000	4141.53857421875000000000	4170.76904296875000000000	4127.69238281250000000000	0.00000000000000000000	10245.00000000000000000000	10227.00000000000000000000	0.00000000000000000000	0.00000000000000000000	0.00000000000000000000	229.00000000000000000000	707.00000000000000000000	4.00000000000000000000	4.00000000000000000000	4.00000000000000000000	4.00000000000000000000	4.00000000000000000000	0.00000000000000000000	4.00000000000000000000	4.00000000000000000000	0.00000000000000000000	4.00000000000000000000	4.00000000000000000000	4.00000000000000000000	4.00000000000000000000	4.00000000000000000000	4.00000000000000000000	4.00000000000000000000
57.00000000000000000000	0.00000000000000000000	4138.46142578125000000000	4130.25634765625000000000	4124.61523437500000000000	4152.82031250000000000000	4133.84619140625000000000	4165.12792968750000000000	4155.89746093750000000000	4137.94873046875000000000	4160.51269531250000000000	4131.79492187500000000000	4145.12792968750000000000	4138.97412109375000000000	4151.28173828125000000000	4115.89746093750000000000	0.00000000000000000000	10248.00000000000000000000	10227.00000000000000000000	0.00000000000000000000	0.00000000000000000000	0.00000000000000000000	229.00000000000000000000	715.00000000000000000000	4.00000000000000000000	4.00000000000000000000	4.00000000000000000000	4.00000000000000000000	4.00000000000000000000	0.00000000000000000000	4.00000000000000000000	4.00000000000000000000	0.00000000000000000000	4.00000000000000000000	4.00000000000000000000	4.00000000000000000000	4.00000000000000000000	4.00000000000000000000	4.00000000000000000000	4.00000000000000000000
58.00000000000000000000	0.00000000000000000000	4135.38427734375000000000	4131.79492187500000000000	4123.58984375000000000000	4151.28173828125000000000	4128.20507812500000000000	4154.35888671875000000000	4156.41015625000000000000	4137.94873046875000000000	4163.58984375000000000000	4129.23046875000000000000	4141.53857421875000000000	4136.92285156250000000000	4150.25634765625000000000	4113.33300781250000000000	0.00000000000000000000	10248.00000000000000000000	10227.00000000000000000000	0.00000000000000000000	0.00000000000000000000	0.00000000000000000000	229.00000000000000000000	723.00000000000000000000	4.00000000000000000000	4.00000000000000000000	4.00000000000000000000	4.00000000000000000000	4.00000000000000000000	0.00000000000000000000	4.00000000000000000000	4.00000000000000000000	0.00000000000000000000	4.00000000000000000000	4.00000000000000000000	4.00000000000000000000	4.00000000000000000000	4.00000000000000000000	4.00000000000000000000	4.00000000000000000000
59.00000000000000000000	0.00000000000000000000	4137.43603515625000000000	4144.61523437500000000000	4120.00000000000000000000	4158.46142578125000000000	4142.05126953125000000000	4153.84619140625000000000	4155.38427734375000000000	4152.82031250000000000000	4164.61523437500000000000	4151.79492187500000000000	4155.38427734375000000000	4142.56396484375000000000	4166.15380859375000000000	4121.02539062500000000000	0.00000000000000000000	10248.00000000000000000000	10228.00000000000000000000	0.00000000000000000000	0.00000000000000000000	0.00000000000000000000	229.00000000000000000000	732.00000000000000000000	4.00000000000000000000	4.00000000000000000000	4.00000000000000000000	4.00000000000000000000	4.00000000000000000000	0.00000000000000000000	4.00000000000000000000	4.00000000000000000000	0.00000000000000000000	4.00000000000000000000	4.00000000000000000000	4.00000000000000000000	4.00000000000000000000	4.00000000000000000000	4.00000000000000000000	4.00000000000000000000
60.00000000000000000000	0.00000000000000000000	4144.10253906250000000000	4134.35888671875000000000	4127.69238281250000000000	4150.76904296875000000000	4128.20507812500000000000	4164.61523437500000000000	4160.00000000000000000000	4136.92285156250000000000	4167.69238281250000000000	4127.17919921875000000000	4140.51269531250000000000	4141.53857421875000000000	4150.25634765625000000000	4116.41015625000000000000	0.00000000000000000000	10248.00000000000000000000	10228.00000000000000000000	0.00000000000000000000	0.00000000000000000000	0.00000000000000000000	229.00000000000000000000	740.00000000000000000000	4.00000000000000000000	4.00000000000000000000	4.00000000000000000000	4.00000000000000000000	4.00000000000000000000	0.00000000000000000000	4.00000000000000000000	4.00000000000000000000	0.00000000000000000000	4.00000000000000000000	4.00000000000000000000	4.00000000000000000000	4.00000000000000000000	4.00000000000000000000	4.00000000000000000000	4.00000000000000000000
61.00000000000000000000	0.00000000000000000000	4136.41015625000000000000	4145.12792968750000000000	4122.56396484375000000000	4161.53857421875000000000	4136.92285156250000000000	4153.84619140625000000000	4153.33300781250000000000	4146.15380859375000000000	4165.64111328125000000000	4131.28173828125000000000	4148.20507812500000000000	4138.46142578125000000000	4160.51269531250000000000	4118.97412109375000000000	0.00000000000000000000	10248.00000000000000000000	10228.00000000000000000000	0.00000000000000000000	0.00000000000000000000	0.00000000000000000000	229.00000000000000000000	747.00000000000000000000	4.00000000000000000000	4.00000000000000000000	4.00000000000000000000	4.00000000000000000000	4.00000000000000000000	0.00000000000000000000	4.00000000000000000000	4.00000000000000000000	0.00000000000000000000	4.00000000000000000000	4.00000000000000000000	4.00000000000000000000	4.00000000000000000000	4.00000000000000000000	4.00000000000000000000	4.00000000000000000000
62.00000000000000000000	0.00000000000000000000	4139.48730468750000000000	4132.82031250000000000000	4124.10253906250000000000	4147.17919921875000000000	4120.00000000000000000000	4161.02539062500000000000	4156.92285156250000000000	4138.46142578125000000000	4162.56396484375000000000	4130.76904296875000000000	4135.38427734375000000000	4135.38427734375000000000	4151.79492187500000000000	4113.84619140625000000000	0.00000000000000000000	10248.00000000000000000000	10228.00000000000000000000	0.00000000000000000000	0.00000000000000000000	0.00000000000000000000	229.00000000000000000000	754.00000000000000000000	4.00000000000000000000	4.00000000000000000000	4.00000000000000000000	4.00000000000000000000	4.00000000000000000000	0.00000000000000000000	4.00000000000000000000	4.00000000000000000000	0.00000000000000000000	4.00000000000000000000	4.00000000000000000000	4.00000000000000000000	4.00000000000000000000	4.00000000000000000000	4.00000000000000000000	4.00000000000000000000
63.00000000000000000000	0.00000000000000000000	4143.58984375000000000000	4134.87158203125000000000	4126.15380859375000000000	4153.33300781250000000000	4118.97412109375000000000	4159.48730468750000000000	4156.92285156250000000000	4146.66650390625000000000	4163.07666015625000000000	4142.05126953125000000000	4142.05126953125000000000	4138.46142578125000000000	4157.94873046875000000000	4121.53857421875000000000	0.00000000000000000000	10247.00000000000000000000	10226.00000000000000000000	0.00000000000000000000	0.00000000000000000000	0.00000000000000000000	229.00000000000000000000	762.00000000000000000000	4.00000000000000000000	4.00000000000000000000	4.00000000000000000000	4.00000000000000000000	4.00000000000000000000	0.00000000000000000000	4.00000000000000000000	4.00000000000000000000	0.00000000000000000000	4.00000000000000000000	4.00000000000000000000	4.00000000000000000000	4.00000000000000000000	4.00000000000000000000	4.00000000000000000000	4.00000000000000000000
64.00000000000000000000	0.00000000000000000000	4144.10253906250000000000	4148.71777343750000000000	4127.17919921875000000000	4168.20507812500000000000	4136.41015625000000000000	4154.87158203125000000000	4154.87158203125000000000	4163.58984375000000000000	4163.07666015625000000000	4155.38427734375000000000	4163.07666015625000000000	4143.07666015625000000000	4172.30761718750000000000	4129.23046875000000000000	1493.00000000000000000000	10247.00000000000000000000	10226.00000000000000000000	0.00000000000000000000	0.00000000000000000000	0.00000000000000000000	229.00000000000000000000	769.00000000000000000000	4.00000000000000000000	4.00000000000000000000	4.00000000000000000000	4.00000000000000000000	4.00000000000000000000	0.00000000000000000000	4.00000000000000000000	4.00000000000000000000	0.00000000000000000000	4.00000000000000000000	4.00000000000000000000	4.00000000000000000000	4.00000000000000000000	4.00000000000000000000	4.00000000000000000000	4.00000000000000000000
65.00000000000000000000	0.00000000000000000000	4144.10253906250000000000	4131.79492187500000000000	4128.20507812500000000000	4145.12792968750000000000	4123.58984375000000000000	4159.48730468750000000000	4157.94873046875000000000	4137.43603515625000000000	4164.61523437500000000000	4131.28173828125000000000	4140.51269531250000000000	4140.00000000000000000000	4147.69238281250000000000	4113.33300781250000000000	3048.00000000000000000000	10246.00000000000000000000	10227.00000000000000000000	0.00000000000000000000	0.00000000000000000000	0.00000000000000000000	229.00000000000000000000	776.00000000000000000000	4.00000000000000000000	4.00000000000000000000	4.00000000000000000000	4.00000000000000000000	4.00000000000000000000	0.00000000000000000000	4.00000000000000000000	4.00000000000000000000	0.00000000000000000000	4.00000000000000000000	4.00000000000000000000	4.00000000000000000000	4.00000000000000000000	4.00000000000000000000	4.00000000000000000000	4.00000000000000000000
66.00000000000000000000	0.00000000000000000000	4133.84619140625000000000	4141.53857421875000000000	4117.43603515625000000000	4150.76904296875000000000	4136.92285156250000000000	4150.76904296875000000000	4153.33300781250000000000	4147.69238281250000000000	4162.56396484375000000000	4144.10253906250000000000	4148.71777343750000000000	4140.51269531250000000000	4161.53857421875000000000	4115.89746093750000000000	1418.00000000000000000000	10246.00000000000000000000	10227.00000000000000000000	0.00000000000000000000	0.00000000000000000000	0.00000000000000000000	229.00000000000000000000	784.00000000000000000000	4.00000000000000000000	4.00000000000000000000	4.00000000000000000000	4.00000000000000000000	4.00000000000000000000	0.00000000000000000000	4.00000000000000000000	4.00000000000000000000	0.00000000000000000000	4.00000000000000000000	4.00000000000000000000	4.00000000000000000000	4.00000000000000000000	4.00000000000000000000	4.00000000000000000000	4.00000000000000000000
67.00000000000000000000	0.00000000000000000000	4142.56396484375000000000	4139.48730468750000000000	4127.69238281250000000000	4153.84619140625000000000	4127.17919921875000000000	4160.00000000000000000000	4157.94873046875000000000	4147.69238281250000000000	4160.51269531250000000000	4132.82031250000000000000	4146.66650390625000000000	4140.00000000000000000000	4160.51269531250000000000	4117.43603515625000000000	3180.00000000000000000000	10246.00000000000000000000	10227.00000000000000000000	0.00000000000000000000	0.00000000000000000000	0.00000000000000000000	229.00000000000000000000	791.00000000000000000000	4.00000000000000000000	4.00000000000000000000	4.00000000000000000000	4.00000000000000000000	4.00000000000000000000	0.00000000000000000000	4.00000000000000000000	4.00000000000000000000	0.00000000000000000000	4.00000000000000000000	4.00000000000000000000	4.00000000000000000000	4.00000000000000000000	4.00000000000000000000	4.00000000000000000000	4.00000000000000000000
68.00000000000000000000	0.00000000000000000000	4145.64111328125000000000	4141.53857421875000000000	4128.20507812500000000000	4154.87158203125000000000	4127.17919921875000000000	4161.53857421875000000000	4156.41015625000000000000	4141.02539062500000000000	4163.07666015625000000000	4123.58984375000000000000	4139.48730468750000000000	4137.43603515625000000000	4152.30761718750000000000	4116.92285156250000000000	3534.00000000000000000000	10246.00000000000000000000	10227.00000000000000000000	0.00000000000000000000	0.00000000000000000000	0.00000000000000000000	229.00000000000000000000	799.00000000000000000000	4.00000000000000000000	4.00000000000000000000	4.00000000000000000000	4.00000000000000000000	4.00000000000000000000	0.00000000000000000000	4.00000000000000000000	4.00000000000000000000	0.00000000000000000000	4.00000000000000000000	4.00000000000000000000	4.00000000000000000000	4.00000000000000000000	4.00000000000000000000	4.00000000000000000000	4.00000000000000000000
69.00000000000000000000	0.00000000000000000000	4136.41015625000000000000	4149.74365234375000000000	4116.92285156250000000000	4159.48730468750000000000	4143.58984375000000000000	4155.89746093750000000000	4154.35888671875000000000	4150.25634765625000000000	4164.10253906250000000000	4148.71777343750000000000	4149.74365234375000000000	4139.48730468750000000000	4162.05126953125000000000	4116.92285156250000000000	0.00000000000000000000	10247.00000000000000000000	10227.00000000000000000000	0.00000000000000000000	0.00000000000000000000	0.00000000000000000000	229.00000000000000000000	806.00000000000000000000	4.00000000000000000000	4.00000000000000000000	4.00000000000000000000	4.00000000000000000000	4.00000000000000000000	0.00000000000000000000	4.00000000000000000000	4.00000000000000000000	0.00000000000000000000	4.00000000000000000000	4.00000000000000000000	4.00000000000000000000	4.00000000000000000000	4.00000000000000000000	4.00000000000000000000	4.00000000000000000000
70.00000000000000000000	0.00000000000000000000	4141.02539062500000000000	4128.71777343750000000000	4126.15380859375000000000	4142.56396484375000000000	4113.84619140625000000000	4161.53857421875000000000	4158.46142578125000000000	4131.79492187500000000000	4164.61523437500000000000	4132.30761718750000000000	4132.82031250000000000000	4137.43603515625000000000	4145.64111328125000000000	4106.66650390625000000000	563.00000000000000000000	10247.00000000000000000000	10227.00000000000000000000	0.00000000000000000000	0.00000000000000000000	0.00000000000000000000	229.00000000000000000000	813.00000000000000000000	4.00000000000000000000	4.00000000000000000000	4.00000000000000000000	4.00000000000000000000	4.00000000000000000000	0.00000000000000000000	4.00000000000000000000	4.00000000000000000000	0.00000000000000000000	4.00000000000000000000	4.00000000000000000000	4.00000000000000000000	4.00000000000000000000	4.00000000000000000000	4.00000000000000000000	4.00000000000000000000
71.00000000000000000000	0.00000000000000000000	4140.51269531250000000000	4143.58984375000000000000	4125.64111328125000000000	4156.41015625000000000000	4125.64111328125000000000	4149.23046875000000000000	4151.79492187500000000000	4147.17919921875000000000	4163.58984375000000000000	4143.07666015625000000000	4148.20507812500000000000	4141.02539062500000000000	4165.12792968750000000000	4122.05126953125000000000	3301.00000000000000000000	10246.00000000000000000000	10227.00000000000000000000	0.00000000000000000000	0.00000000000000000000	0.00000000000000000000	229.00000000000000000000	821.00000000000000000000	4.00000000000000000000	4.00000000000000000000	4.00000000000000000000	4.00000000000000000000	4.00000000000000000000	0.00000000000000000000	4.00000000000000000000	4.00000000000000000000	0.00000000000000000000	4.00000000000000000000	4.00000000000000000000	4.00000000000000000000	4.00000000000000000000	4.00000000000000000000	4.00000000000000000000	4.00000000000000000000
72.00000000000000000000	0.00000000000000000000	4146.15380859375000000000	4154.35888671875000000000	4128.71777343750000000000	4161.02539062500000000000	4140.00000000000000000000	4154.87158203125000000000	4156.41015625000000000000	4158.46142578125000000000	4163.58984375000000000000	4158.46142578125000000000	4159.48730468750000000000	4150.25634765625000000000	4174.35888671875000000000	4128.71777343750000000000	0.00000000000000000000	10246.00000000000000000000	10227.00000000000000000000	0.00000000000000000000	0.00000000000000000000	0.00000000000000000000	229.00000000000000000000	828.00000000000000000000	4.00000000000000000000	4.00000000000000000000	4.00000000000000000000	4.00000000000000000000	4.00000000000000000000	0.00000000000000000000	4.00000000000000000000	4.00000000000000000000	0.00000000000000000000	4.00000000000000000000	4.00000000000000000000	4.00000000000000000000	4.00000000000000000000	4.00000000000000000000	4.00000000000000000000	4.00000000000000000000
73.00000000000000000000	0.00000000000000000000	4154.35888671875000000000	4155.89746093750000000000	4131.79492187500000000000	4163.07666015625000000000	4143.58984375000000000000	4157.43603515625000000000	4159.48730468750000000000	4161.53857421875000000000	4161.02539062500000000000	4166.15380859375000000000	4163.07666015625000000000	4154.35888671875000000000	4176.41015625000000000000	4128.20507812500000000000	3511.00000000000000000000	10247.00000000000000000000	10227.00000000000000000000	0.00000000000000000000	0.00000000000000000000	0.00000000000000000000	229.00000000000000000000	836.00000000000000000000	4.00000000000000000000	4.00000000000000000000	4.00000000000000000000	4.00000000000000000000	4.00000000000000000000	0.00000000000000000000	4.00000000000000000000	4.00000000000000000000	0.00000000000000000000	4.00000000000000000000	4.00000000000000000000	4.00000000000000000000	4.00000000000000000000	4.00000000000000000000	4.00000000000000000000	4.00000000000000000000
74.00000000000000000000	0.00000000000000000000	4150.25634765625000000000	4163.07666015625000000000	4127.69238281250000000000	4173.84619140625000000000	4160.51269531250000000000	4154.35888671875000000000	4156.92285156250000000000	4174.87158203125000000000	4158.97412109375000000000	4176.41015625000000000000	4175.38427734375000000000	4153.84619140625000000000	4193.33300781250000000000	4133.84619140625000000000	3396.00000000000000000000	10247.00000000000000000000	10227.00000000000000000000	0.00000000000000000000	0.00000000000000000000	0.00000000000000000000	229.00000000000000000000	845.00000000000000000000	4.00000000000000000000	4.00000000000000000000	4.00000000000000000000	4.00000000000000000000	4.00000000000000000000	0.00000000000000000000	4.00000000000000000000	4.00000000000000000000	0.00000000000000000000	4.00000000000000000000	4.00000000000000000000	4.00000000000000000000	4.00000000000000000000	4.00000000000000000000	4.00000000000000000000	4.00000000000000000000
75.00000000000000000000	0.00000000000000000000	4145.12792968750000000000	4143.07666015625000000000	4132.82031250000000000000	4154.87158203125000000000	4141.02539062500000000000	4168.20507812500000000000	4161.53857421875000000000	4153.84619140625000000000	4162.56396484375000000000	4148.20507812500000000000	4153.84619140625000000000	4150.76904296875000000000	4171.79492187500000000000	4124.61523437500000000000	2278.00000000000000000000	10248.00000000000000000000	10228.00000000000000000000	0.00000000000000000000	0.00000000000000000000	0.00000000000000000000	229.00000000000000000000	853.00000000000000000000	4.00000000000000000000	4.00000000000000000000	4.00000000000000000000	4.00000000000000000000	4.00000000000000000000	0.00000000000000000000	4.00000000000000000000	4.00000000000000000000	0.00000000000000000000	4.00000000000000000000	4.00000000000000000000	4.00000000000000000000	4.00000000000000000000	4.00000000000000000000	4.00000000000000000000	4.00000000000000000000
76.00000000000000000000	0.00000000000000000000	4142.56396484375000000000	4155.89746093750000000000	4130.25634765625000000000	4165.12792968750000000000	4154.87158203125000000000	4157.94873046875000000000	4156.92285156250000000000	4172.30761718750000000000	4158.97412109375000000000	4168.71777343750000000000	4168.20507812500000000000	4154.35888671875000000000	4185.64111328125000000000	4135.38427734375000000000	3221.00000000000000000000	10248.00000000000000000000	10228.00000000000000000000	0.00000000000000000000	0.00000000000000000000	0.00000000000000000000	229.00000000000000000000	861.00000000000000000000	4.00000000000000000000	4.00000000000000000000	4.00000000000000000000	4.00000000000000000000	4.00000000000000000000	0.00000000000000000000	4.00000000000000000000	4.00000000000000000000	0.00000000000000000000	4.00000000000000000000	4.00000000000000000000	4.00000000000000000000	4.00000000000000000000	4.00000000000000000000	4.00000000000000000000	4.00000000000000000000
77.00000000000000000000	0.00000000000000000000	4154.87158203125000000000	4164.61523437500000000000	4137.43603515625000000000	4170.25634765625000000000	4163.07666015625000000000	4157.43603515625000000000	4158.46142578125000000000	4182.05126953125000000000	4157.94873046875000000000	4180.51269531250000000000	4178.97412109375000000000	4156.92285156250000000000	4195.89746093750000000000	4142.05126953125000000000	1532.00000000000000000000	10248.00000000000000000000	10228.00000000000000000000	0.00000000000000000000	0.00000000000000000000	0.00000000000000000000	229.00000000000000000000	870.00000000000000000000	4.00000000000000000000	4.00000000000000000000	4.00000000000000000000	4.00000000000000000000	4.00000000000000000000	0.00000000000000000000	4.00000000000000000000	4.00000000000000000000	0.00000000000000000000	4.00000000000000000000	4.00000000000000000000	4.00000000000000000000	4.00000000000000000000	4.00000000000000000000	4.00000000000000000000	4.00000000000000000000
78.00000000000000000000	0.00000000000000000000	4157.43603515625000000000	4163.58984375000000000000	4143.07666015625000000000	4165.12792968750000000000	4146.66650390625000000000	4158.97412109375000000000	4157.94873046875000000000	4163.58984375000000000000	4164.10253906250000000000	4155.38427734375000000000	4168.20507812500000000000	4156.41015625000000000000	4183.58984375000000000000	4135.89746093750000000000	3396.00000000000000000000	10248.00000000000000000000	10228.00000000000000000000	0.00000000000000000000	0.00000000000000000000	0.00000000000000000000	229.00000000000000000000	878.00000000000000000000	4.00000000000000000000	4.00000000000000000000	4.00000000000000000000	4.00000000000000000000	4.00000000000000000000	0.00000000000000000000	4.00000000000000000000	4.00000000000000000000	0.00000000000000000000	4.00000000000000000000	4.00000000000000000000	4.00000000000000000000	4.00000000000000000000	4.00000000000000000000	4.00000000000000000000	4.00000000000000000000
79.00000000000000000000	0.00000000000000000000	4147.69238281250000000000	4174.87158203125000000000	4132.82031250000000000000	4174.87158203125000000000	4154.35888671875000000000	4152.30761718750000000000	4151.79492187500000000000	4171.79492187500000000000	4164.61523437500000000000	4171.79492187500000000000	4177.94873046875000000000	4158.46142578125000000000	4192.82031250000000000000	4138.97412109375000000000	2278.00000000000000000000	10248.00000000000000000000	10229.00000000000000000000	0.00000000000000000000	0.00000000000000000000	0.00000000000000000000	229.00000000000000000000	886.00000000000000000000	4.00000000000000000000	4.00000000000000000000	4.00000000000000000000	4.00000000000000000000	4.00000000000000000000	0.00000000000000000000	4.00000000000000000000	4.00000000000000000000	0.00000000000000000000	4.00000000000000000000	4.00000000000000000000	4.00000000000000000000	4.00000000000000000000	4.00000000000000000000	4.00000000000000000000	4.00000000000000000000
80.00000000000000000000	0.00000000000000000000	4154.87158203125000000000	4158.46142578125000000000	4138.97412109375000000000	4161.53857421875000000000	4147.69238281250000000000	4162.05126953125000000000	4159.48730468750000000000	4158.97412109375000000000	4165.12792968750000000000	4167.17919921875000000000	4160.51269531250000000000	4155.38427734375000000000	4178.97412109375000000000	4133.84619140625000000000	3221.00000000000000000000	10248.00000000000000000000	10229.00000000000000000000	0.00000000000000000000	0.00000000000000000000	0.00000000000000000000	229.00000000000000000000	895.00000000000000000000	4.00000000000000000000	4.00000000000000000000	4.00000000000000000000	4.00000000000000000000	4.00000000000000000000	0.00000000000000000000	4.00000000000000000000	4.00000000000000000000	0.00000000000000000000	4.00000000000000000000	4.00000000000000000000	4.00000000000000000000	4.00000000000000000000	4.00000000000000000000	4.00000000000000000000	4.00000000000000000000
81.00000000000000000000	0.00000000000000000000	4152.82031250000000000000	4167.69238281250000000000	4135.38427734375000000000	4168.20507812500000000000	4168.20507812500000000000	4156.92285156250000000000	4155.89746093750000000000	4164.10253906250000000000	4162.56396484375000000000	4166.66650390625000000000	4164.10253906250000000000	4152.82031250000000000000	4188.71777343750000000000	4138.97412109375000000000	1532.00000000000000000000	10246.00000000000000000000	10229.00000000000000000000	0.00000000000000000000	0.00000000000000000000	0.00000000000000000000	229.00000000000000000000	903.00000000000000000000	4.00000000000000000000	4.00000000000000000000	4.00000000000000000000	4.00000000000000000000	4.00000000000000000000	0.00000000000000000000	4.00000000000000000000	4.00000000000000000000	0.00000000000000000000	4.00000000000000000000	4.00000000000000000000	4.00000000000000000000	4.00000000000000000000	4.00000000000000000000	4.00000000000000000000	4.00000000000000000000
82.00000000000000000000	0.00000000000000000000	4150.76904296875000000000	4165.12792968750000000000	4130.76904296875000000000	4164.10253906250000000000	4158.97412109375000000000	4160.51269531250000000000	4157.43603515625000000000	4158.97412109375000000000	4160.51269531250000000000	4161.53857421875000000000	4163.58984375000000000000	4150.76904296875000000000	4184.61523437500000000000	4134.35888671875000000000	3396.00000000000000000000	10246.00000000000000000000	10229.00000000000000000000	0.00000000000000000000	0.00000000000000000000	0.00000000000000000000	229.00000000000000000000	910.00000000000000000000	4.00000000000000000000	4.00000000000000000000	4.00000000000000000000	4.00000000000000000000	4.00000000000000000000	0.00000000000000000000	4.00000000000000000000	4.00000000000000000000	0.00000000000000000000	4.00000000000000000000	4.00000000000000000000	4.00000000000000000000	4.00000000000000000000	4.00000000000000000000	4.00000000000000000000	4.00000000000000000000
83.00000000000000000000	0.00000000000000000000	4154.87158203125000000000	4149.74365234375000000000	4136.41015625000000000000	4157.94873046875000000000	4138.46142578125000000000	4164.10253906250000000000	4161.53857421875000000000	4146.66650390625000000000	4162.56396484375000000000	4151.79492187500000000000	4152.82031250000000000000	4151.28173828125000000000	4166.15380859375000000000	4128.71777343750000000000	2278.00000000000000000000	10244.00000000000000000000	10230.00000000000000000000	0.00000000000000000000	0.00000000000000000000	0.00000000000000000000	229.00000000000000000000	917.00000000000000000000	4.00000000000000000000	4.00000000000000000000	4.00000000000000000000	4.00000000000000000000	4.00000000000000000000	0.00000000000000000000	4.00000000000000000000	4.00000000000000000000	0.00000000000000000000	4.00000000000000000000	4.00000000000000000000	4.00000000000000000000	4.00000000000000000000	4.00000000000000000000	4.00000000000000000000	4.00000000000000000000
84.00000000000000000000	0.00000000000000000000	4150.76904296875000000000	4166.15380859375000000000	4132.82031250000000000000	4174.87158203125000000000	4172.30761718750000000000	4156.92285156250000000000	4154.87158203125000000000	4172.82031250000000000000	4163.07666015625000000000	4171.79492187500000000000	4173.84619140625000000000	4155.38427734375000000000	4189.23046875000000000000	4142.05126953125000000000	3221.00000000000000000000	10244.00000000000000000000	10230.00000000000000000000	0.00000000000000000000	0.00000000000000000000	0.00000000000000000000	229.00000000000000000000	925.00000000000000000000	4.00000000000000000000	4.00000000000000000000	4.00000000000000000000	4.00000000000000000000	4.00000000000000000000	0.00000000000000000000	4.00000000000000000000	4.00000000000000000000	0.00000000000000000000	4.00000000000000000000	4.00000000000000000000	4.00000000000000000000	4.00000000000000000000	4.00000000000000000000	4.00000000000000000000	4.00000000000000000000
85.00000000000000000000	0.00000000000000000000	4153.33300781250000000000	4154.35888671875000000000	4134.87158203125000000000	4153.33300781250000000000	4152.82031250000000000000	4164.61523437500000000000	4157.43603515625000000000	4154.35888671875000000000	4163.07666015625000000000	4153.33300781250000000000	4154.87158203125000000000	4150.76904296875000000000	4172.82031250000000000000	4132.30761718750000000000	1532.00000000000000000000	10246.00000000000000000000	10229.00000000000000000000	0.00000000000000000000	0.00000000000000000000	0.00000000000000000000	229.00000000000000000000	932.00000000000000000000	4.00000000000000000000	4.00000000000000000000	4.00000000000000000000	4.00000000000000000000	4.00000000000000000000	0.00000000000000000000	4.00000000000000000000	4.00000000000000000000	0.00000000000000000000	4.00000000000000000000	4.00000000000000000000	4.00000000000000000000	4.00000000000000000000	4.00000000000000000000	4.00000000000000000000	4.00000000000000000000
86.00000000000000000000	0.00000000000000000000	4150.25634765625000000000	4161.53857421875000000000	4131.28173828125000000000	4156.92285156250000000000	4145.12792968750000000000	4155.89746093750000000000	4154.35888671875000000000	4151.79492187500000000000	4159.48730468750000000000	4160.51269531250000000000	4154.35888671875000000000	4152.82031250000000000000	4171.28173828125000000000	4132.82031250000000000000	3396.00000000000000000000	10246.00000000000000000000	10229.00000000000000000000	0.00000000000000000000	0.00000000000000000000	0.00000000000000000000	229.00000000000000000000	939.00000000000000000000	4.00000000000000000000	4.00000000000000000000	4.00000000000000000000	4.00000000000000000000	4.00000000000000000000	0.00000000000000000000	4.00000000000000000000	4.00000000000000000000	0.00000000000000000000	4.00000000000000000000	4.00000000000000000000	4.00000000000000000000	4.00000000000000000000	4.00000000000000000000	4.00000000000000000000	4.00000000000000000000
87.00000000000000000000	0.00000000000000000000	4149.74365234375000000000	4171.28173828125000000000	4133.33300781250000000000	4170.76904296875000000000	4166.66650390625000000000	4155.89746093750000000000	4155.38427734375000000000	4167.17919921875000000000	4160.00000000000000000000	4174.35888671875000000000	4167.69238281250000000000	4158.46142578125000000000	4183.58984375000000000000	4140.51269531250000000000	2278.00000000000000000000	10245.00000000000000000000	10229.00000000000000000000	0.00000000000000000000	0.00000000000000000000	0.00000000000000000000	229.00000000000000000000	947.00000000000000000000	4.00000000000000000000	4.00000000000000000000	4.00000000000000000000	4.00000000000000000000	4.00000000000000000000	0.00000000000000000000	4.00000000000000000000	4.00000000000000000000	0.00000000000000000000	4.00000000000000000000	4.00000000000000000000	4.00000000000000000000	4.00000000000000000000	4.00000000000000000000	4.00000000000000000000	4.00000000000000000000
88.00000000000000000000	0.00000000000000000000	4151.79492187500000000000	4154.35888671875000000000	4136.92285156250000000000	4152.82031250000000000000	4154.87158203125000000000	4163.07666015625000000000	4158.46142578125000000000	4150.25634765625000000000	4164.61523437500000000000	4151.79492187500000000000	4152.30761718750000000000	4151.79492187500000000000	4169.74365234375000000000	4134.35888671875000000000	3221.00000000000000000000	10245.00000000000000000000	10229.00000000000000000000	0.00000000000000000000	0.00000000000000000000	0.00000000000000000000	229.00000000000000000000	955.00000000000000000000	4.00000000000000000000	4.00000000000000000000	4.00000000000000000000	4.00000000000000000000	4.00000000000000000000	0.00000000000000000000	4.00000000000000000000	4.00000000000000000000	0.00000000000000000000	4.00000000000000000000	4.00000000000000000000	4.00000000000000000000	4.00000000000000000000	4.00000000000000000000	4.00000000000000000000	4.00000000000000000000
89.00000000000000000000	0.00000000000000000000	4146.66650390625000000000	4162.05126953125000000000	4126.15380859375000000000	4157.43603515625000000000	4158.46142578125000000000	4155.38427734375000000000	4154.87158203125000000000	4161.02539062500000000000	4162.05126953125000000000	4169.23046875000000000000	4162.56396484375000000000	4149.23046875000000000000	4183.58984375000000000000	4138.97412109375000000000	1532.00000000000000000000	10245.00000000000000000000	10230.00000000000000000000	0.00000000000000000000	0.00000000000000000000	0.00000000000000000000	229.00000000000000000000	963.00000000000000000000	4.00000000000000000000	4.00000000000000000000	4.00000000000000000000	4.00000000000000000000	4.00000000000000000000	0.00000000000000000000	4.00000000000000000000	4.00000000000000000000	0.00000000000000000000	4.00000000000000000000	4.00000000000000000000	4.00000000000000000000	4.00000000000000000000	4.00000000000000000000	4.00000000000000000000	4.00000000000000000000
90.00000000000000000000	0.00000000000000000000	4148.71777343750000000000	4153.84619140625000000000	4132.82031250000000000000	4149.74365234375000000000	4152.30761718750000000000	4165.64111328125000000000	4161.02539062500000000000	4155.38427734375000000000	4163.07666015625000000000	4158.97412109375000000000	4151.28173828125000000000	4149.74365234375000000000	4170.25634765625000000000	4133.33300781250000000000	3396.00000000000000000000	10245.00000000000000000000	10230.00000000000000000000	0.00000000000000000000	0.00000000000000000000	0.00000000000000000000	229.00000000000000000000	971.00000000000000000000	4.00000000000000000000	4.00000000000000000000	4.00000000000000000000	4.00000000000000000000	4.00000000000000000000	0.00000000000000000000	4.00000000000000000000	4.00000000000000000000	0.00000000000000000000	4.00000000000000000000	4.00000000000000000000	4.00000000000000000000	4.00000000000000000000	4.00000000000000000000	4.00000000000000000000	4.00000000000000000000
91.00000000000000000000	0.00000000000000000000	4143.58984375000000000000	4156.41015625000000000000	4131.28173828125000000000	4148.20507812500000000000	4163.58984375000000000000	4157.94873046875000000000	4154.87158203125000000000	4155.38427734375000000000	4164.61523437500000000000	4152.82031250000000000000	4147.17919921875000000000	4148.71777343750000000000	4164.10253906250000000000	4133.84619140625000000000	2278.00000000000000000000	10247.00000000000000000000	10229.00000000000000000000	0.00000000000000000000	0.00000000000000000000	0.00000000000000000000	229.00000000000000000000	980.00000000000000000000	4.00000000000000000000	4.00000000000000000000	4.00000000000000000000	4.00000000000000000000	4.00000000000000000000	0.00000000000000000000	4.00000000000000000000	4.00000000000000000000	0.00000000000000000000	4.00000000000000000000	4.00000000000000000000	4.00000000000000000000	4.00000000000000000000	4.00000000000000000000	4.00000000000000000000	4.00000000000000000000
92.00000000000000000000	0.00000000000000000000	4143.58984375000000000000	4155.89746093750000000000	4124.61523437500000000000	4151.28173828125000000000	4158.46142578125000000000	4153.84619140625000000000	4152.82031250000000000000	4160.51269531250000000000	4161.53857421875000000000	4165.12792968750000000000	4149.74365234375000000000	4148.20507812500000000000	4166.66650390625000000000	4135.38427734375000000000	3221.00000000000000000000	10247.00000000000000000000	10229.00000000000000000000	0.00000000000000000000	0.00000000000000000000	0.00000000000000000000	229.00000000000000000000	988.00000000000000000000	4.00000000000000000000	4.00000000000000000000	4.00000000000000000000	4.00000000000000000000	4.00000000000000000000	0.00000000000000000000	4.00000000000000000000	4.00000000000000000000	0.00000000000000000000	4.00000000000000000000	4.00000000000000000000	4.00000000000000000000	4.00000000000000000000	4.00000000000000000000	4.00000000000000000000	4.00000000000000000000
93.00000000000000000000	0.00000000000000000000	4147.17919921875000000000	4138.46142578125000000000	4128.20507812500000000000	4142.05126953125000000000	4129.23046875000000000000	4162.05126953125000000000	4158.46142578125000000000	4148.20507812500000000000	4163.58984375000000000000	4146.15380859375000000000	4134.35888671875000000000	4147.17919921875000000000	4148.20507812500000000000	4127.69238281250000000000	1532.00000000000000000000	10246.00000000000000000000	10230.00000000000000000000	0.00000000000000000000	0.00000000000000000000	0.00000000000000000000	229.00000000000000000000	996.00000000000000000000	4.00000000000000000000	4.00000000000000000000	4.00000000000000000000	4.00000000000000000000	4.00000000000000000000	0.00000000000000000000	4.00000000000000000000	4.00000000000000000000	0.00000000000000000000	4.00000000000000000000	4.00000000000000000000	4.00000000000000000000	4.00000000000000000000	4.00000000000000000000	4.00000000000000000000	4.00000000000000000000
94.00000000000000000000	0.00000000000000000000	4140.51269531250000000000	4153.84619140625000000000	4124.10253906250000000000	4153.84619140625000000000	4156.92285156250000000000	4153.84619140625000000000	4154.35888671875000000000	4167.69238281250000000000	4164.10253906250000000000	4158.46142578125000000000	4152.30761718750000000000	4149.74365234375000000000	4165.12792968750000000000	4135.89746093750000000000	3396.00000000000000000000	10246.00000000000000000000	10230.00000000000000000000	0.00000000000000000000	0.00000000000000000000	0.00000000000000000000	230.00000000000000000000	4.00000000000000000000	4.00000000000000000000	4.00000000000000000000	4.00000000000000000000	4.00000000000000000000	4.00000000000000000000	0.00000000000000000000	4.00000000000000000000	4.00000000000000000000	0.00000000000000000000	4.00000000000000000000	4.00000000000000000000	4.00000000000000000000	4.00000000000000000000	4.00000000000000000000	4.00000000000000000000	4.00000000000000000000
95.00000000000000000000	0.00000000000000000000	4145.64111328125000000000	4145.12792968750000000000	4129.74365234375000000000	4144.10253906250000000000	4157.43603515625000000000	4163.07666015625000000000	4161.53857421875000000000	4154.87158203125000000000	4163.58984375000000000000	4146.66650390625000000000	4141.53857421875000000000	4148.71777343750000000000	4151.28173828125000000000	4127.69238281250000000000	2278.00000000000000000000	10246.00000000000000000000	10229.00000000000000000000	0.00000000000000000000	0.00000000000000000000	0.00000000000000000000	230.00000000000000000000	13.00000000000000000000	4.00000000000000000000	4.00000000000000000000	4.00000000000000000000	4.00000000000000000000	4.00000000000000000000	0.00000000000000000000	4.00000000000000000000	4.00000000000000000000	0.00000000000000000000	4.00000000000000000000	4.00000000000000000000	4.00000000000000000000	4.00000000000000000000	4.00000000000000000000	4.00000000000000000000	4.00000000000000000000
96.00000000000000000000	0.00000000000000000000	4147.69238281250000000000	4146.15380859375000000000	4127.69238281250000000000	4146.15380859375000000000	4153.84619140625000000000	4162.56396484375000000000	4160.00000000000000000000	4148.71777343750000000000	4162.56396484375000000000	4132.82031250000000000000	4138.46142578125000000000	4149.74365234375000000000	4146.15380859375000000000	4124.61523437500000000000	3221.00000000000000000000	10246.00000000000000000000	10229.00000000000000000000	0.00000000000000000000	0.00000000000000000000	0.00000000000000000000	230.00000000000000000000	20.00000000000000000000	4.00000000000000000000	4.00000000000000000000	4.00000000000000000000	4.00000000000000000000	4.00000000000000000000	0.00000000000000000000	4.00000000000000000000	4.00000000000000000000	0.00000000000000000000	4.00000000000000000000	4.00000000000000000000	4.00000000000000000000	4.00000000000000000000	4.00000000000000000000	4.00000000000000000000	4.00000000000000000000
97.00000000000000000000	0.00000000000000000000	4144.10253906250000000000	4159.48730468750000000000	4125.64111328125000000000	4157.94873046875000000000	4164.10253906250000000000	4156.92285156250000000000	4156.41015625000000000000	4163.58984375000000000000	4162.05126953125000000000	4149.74365234375000000000	4156.41015625000000000000	4154.35888671875000000000	4165.12792968750000000000	4130.25634765625000000000	1532.00000000000000000000	10246.00000000000000000000	10231.00000000000000000000	0.00000000000000000000	0.00000000000000000000	0.00000000000000000000	230.00000000000000000000	28.00000000000000000000	4.00000000000000000000	4.00000000000000000000	4.00000000000000000000	4.00000000000000000000	4.00000000000000000000	0.00000000000000000000	4.00000000000000000000	4.00000000000000000000	0.00000000000000000000	4.00000000000000000000	4.00000000000000000000	4.00000000000000000000	4.00000000000000000000	4.00000000000000000000	4.00000000000000000000	4.00000000000000000000
98.00000000000000000000	0.00000000000000000000	4148.71777343750000000000	4149.74365234375000000000	4136.41015625000000000000	4146.66650390625000000000	4152.30761718750000000000	4160.51269531250000000000	4159.48730468750000000000	4149.23046875000000000000	4164.61523437500000000000	4155.89746093750000000000	4141.02539062500000000000	4151.28173828125000000000	4153.33300781250000000000	4122.56396484375000000000	3396.00000000000000000000	10246.00000000000000000000	10231.00000000000000000000	0.00000000000000000000	0.00000000000000000000	0.00000000000000000000	230.00000000000000000000	35.00000000000000000000	4.00000000000000000000	4.00000000000000000000	4.00000000000000000000	4.00000000000000000000	4.00000000000000000000	0.00000000000000000000	4.00000000000000000000	4.00000000000000000000	0.00000000000000000000	4.00000000000000000000	4.00000000000000000000	4.00000000000000000000	4.00000000000000000000	4.00000000000000000000	4.00000000000000000000	4.00000000000000000000
99.00000000000000000000	0.00000000000000000000	4147.17919921875000000000	4165.64111328125000000000	4128.71777343750000000000	4158.97412109375000000000	4170.25634765625000000000	4152.82031250000000000000	4152.30761718750000000000	4167.17919921875000000000	4164.10253906250000000000	4179.48730468750000000000	4154.35888671875000000000	4150.76904296875000000000	4166.66650390625000000000	4131.28173828125000000000	2278.00000000000000000000	10244.00000000000000000000	10230.00000000000000000000	0.00000000000000000000	0.00000000000000000000	0.00000000000000000000	230.00000000000000000000	43.00000000000000000000	4.00000000000000000000	4.00000000000000000000	4.00000000000000000000	4.00000000000000000000	4.00000000000000000000	0.00000000000000000000	4.00000000000000000000	4.00000000000000000000	0.00000000000000000000	4.00000000000000000000	4.00000000000000000000	4.00000000000000000000	4.00000000000000000000	4.00000000000000000000	4.00000000000000000000	4.00000000000000000000
100.00000000000000000000	0.00000000000000000000	4148.20507812500000000000	4155.38427734375000000000	4129.23046875000000000000	4151.28173828125000000000	4152.82031250000000000000	4160.00000000000000000000	4156.92285156250000000000	4163.58984375000000000000	4164.61523437500000000000	4161.53857421875000000000	4150.25634765625000000000	4152.30761718750000000000	4156.41015625000000000000	4125.64111328125000000000	3221.00000000000000000000	10244.00000000000000000000	10230.00000000000000000000	0.00000000000000000000	0.00000000000000000000	0.00000000000000000000	230.00000000000000000000	50.00000000000000000000	4.00000000000000000000	4.00000000000000000000	4.00000000000000000000	4.00000000000000000000	4.00000000000000000000	0.00000000000000000000	4.00000000000000000000	4.00000000000000000000	0.00000000000000000000	4.00000000000000000000	4.00000000000000000000	4.00000000000000000000	4.00000000000000000000	4.00000000000000000000	4.00000000000000000000	4.00000000000000000000
101.00000000000000000000	0.00000000000000000000	4144.61523437500000000000	4146.66650390625000000000	4130.76904296875000000000	4149.23046875000000000000	4148.20507812500000000000	4156.41015625000000000000	4160.51269531250000000000	4155.89746093750000000000	4165.12792968750000000000	4150.76904296875000000000	4142.05126953125000000000	4150.76904296875000000000	4152.30761718750000000000	4117.43603515625000000000	1532.00000000000000000000	10245.00000000000000000000	10228.00000000000000000000	0.00000000000000000000	0.00000000000000000000	0.00000000000000000000	230.00000000000000000000	58.00000000000000000000	4.00000000000000000000	4.00000000000000000000	4.00000000000000000000	4.00000000000000000000	4.00000000000000000000	0.00000000000000000000	4.00000000000000000000	4.00000000000000000000	0.00000000000000000000	4.00000000000000000000	4.00000000000000000000	4.00000000000000000000	4.00000000000000000000	4.00000000000000000000	4.00000000000000000000	4.00000000000000000000
102.00000000000000000000	0.00000000000000000000	4141.02539062500000000000	4161.53857421875000000000	4126.15380859375000000000	4161.02539062500000000000	4178.97412109375000000000	4154.87158203125000000000	4160.00000000000000000000	4170.76904296875000000000	4163.58984375000000000000	4168.71777343750000000000	4157.43603515625000000000	4149.23046875000000000000	4172.30761718750000000000	4124.61523437500000000000	3396.00000000000000000000	10245.00000000000000000000	10228.00000000000000000000	0.00000000000000000000	0.00000000000000000000	0.00000000000000000000	230.00000000000000000000	66.00000000000000000000	4.00000000000000000000	4.00000000000000000000	4.00000000000000000000	4.00000000000000000000	4.00000000000000000000	0.00000000000000000000	4.00000000000000000000	4.00000000000000000000	0.00000000000000000000	4.00000000000000000000	4.00000000000000000000	4.00000000000000000000	4.00000000000000000000	4.00000000000000000000	4.00000000000000000000	4.00000000000000000000
103.00000000000000000000	0.00000000000000000000	4148.20507812500000000000	4152.82031250000000000000	4133.33300781250000000000	4147.17919921875000000000	4162.56396484375000000000	4167.17919921875000000000	4160.00000000000000000000	4155.38427734375000000000	4163.07666015625000000000	4147.17919921875000000000	4148.20507812500000000000	4149.74365234375000000000	4155.89746093750000000000	4122.05126953125000000000	2278.00000000000000000000	10246.00000000000000000000	10229.00000000000000000000	0.00000000000000000000	0.00000000000000000000	0.00000000000000000000	230.00000000000000000000	75.00000000000000000000	4.00000000000000000000	4.00000000000000000000	4.00000000000000000000	4.00000000000000000000	4.00000000000000000000	0.00000000000000000000	4.00000000000000000000	4.00000000000000000000	0.00000000000000000000	4.00000000000000000000	4.00000000000000000000	4.00000000000000000000	4.00000000000000000000	4.00000000000000000000	4.00000000000000000000	4.00000000000000000000
104.00000000000000000000	0.00000000000000000000	4142.56396484375000000000	4161.02539062500000000000	4128.71777343750000000000	4155.89746093750000000000	4166.15380859375000000000	4156.41015625000000000000	4152.30761718750000000000	4166.66650390625000000000	4160.51269531250000000000	4164.61523437500000000000	4160.00000000000000000000	4154.87158203125000000000	4167.17919921875000000000	4128.20507812500000000000	3221.00000000000000000000	10246.00000000000000000000	10229.00000000000000000000	0.00000000000000000000	0.00000000000000000000	0.00000000000000000000	230.00000000000000000000	83.00000000000000000000	4.00000000000000000000	4.00000000000000000000	4.00000000000000000000	4.00000000000000000000	4.00000000000000000000	0.00000000000000000000	4.00000000000000000000	4.00000000000000000000	0.00000000000000000000	4.00000000000000000000	4.00000000000000000000	4.00000000000000000000	4.00000000000000000000	4.00000000000000000000	4.00000000000000000000	4.00000000000000000000
105.00000000000000000000	0.00000000000000000000	4141.53857421875000000000	4152.30761718750000000000	4130.76904296875000000000	4147.69238281250000000000	4162.05126953125000000000	4157.43603515625000000000	4160.51269531250000000000	4165.64111328125000000000	4162.56396484375000000000	4171.79492187500000000000	4150.25634765625000000000	4153.33300781250000000000	4161.53857421875000000000	4124.10253906250000000000	1532.00000000000000000000	10248.00000000000000000000	10228.00000000000000000000	0.00000000000000000000	0.00000000000000000000	0.00000000000000000000	230.00000000000000000000	91.00000000000000000000	4.00000000000000000000	4.00000000000000000000	4.00000000000000000000	4.00000000000000000000	4.00000000000000000000	0.00000000000000000000	4.00000000000000000000	4.00000000000000000000	0.00000000000000000000	4.00000000000000000000	4.00000000000000000000	4.00000000000000000000	4.00000000000000000000	4.00000000000000000000	4.00000000000000000000	4.00000000000000000000
106.00000000000000000000	0.00000000000000000000	4141.53857421875000000000	4147.17919921875000000000	4130.25634765625000000000	4139.48730468750000000000	4153.33300781250000000000	4157.94873046875000000000	4161.53857421875000000000	4152.30761718750000000000	4165.12792968750000000000	4152.82031250000000000000	4136.41015625000000000000	4147.17919921875000000000	4147.69238281250000000000	4118.97412109375000000000	3396.00000000000000000000	10248.00000000000000000000	10228.00000000000000000000	0.00000000000000000000	0.00000000000000000000	0.00000000000000000000	230.00000000000000000000	99.00000000000000000000	4.00000000000000000000	4.00000000000000000000	4.00000000000000000000	4.00000000000000000000	4.00000000000000000000	0.00000000000000000000	4.00000000000000000000	4.00000000000000000000	0.00000000000000000000	4.00000000000000000000	4.00000000000000000000	4.00000000000000000000	4.00000000000000000000	4.00000000000000000000	4.00000000000000000000	4.00000000000000000000
107.00000000000000000000	0.00000000000000000000	4138.97412109375000000000	4162.05126953125000000000	4122.56396484375000000000	4154.35888671875000000000	4165.12792968750000000000	4153.84619140625000000000	4155.38427734375000000000	4166.15380859375000000000	4163.07666015625000000000	4165.64111328125000000000	4156.41015625000000000000	4150.25634765625000000000	4166.66650390625000000000	4126.15380859375000000000	2278.00000000000000000000	10248.00000000000000000000	10228.00000000000000000000	0.00000000000000000000	0.00000000000000000000	0.00000000000000000000	230.00000000000000000000	108.00000000000000000000	4.00000000000000000000	4.00000000000000000000	4.00000000000000000000	4.00000000000000000000	4.00000000000000000000	0.00000000000000000000	4.00000000000000000000	4.00000000000000000000	0.00000000000000000000	4.00000000000000000000	4.00000000000000000000	4.00000000000000000000	4.00000000000000000000	4.00000000000000000000	4.00000000000000000000	4.00000000000000000000
108.00000000000000000000	0.00000000000000000000	4149.74365234375000000000	4148.71777343750000000000	4131.28173828125000000000	4146.15380859375000000000	4146.15380859375000000000	4165.12792968750000000000	4163.07666015625000000000	4156.92285156250000000000	4165.12792968750000000000	4160.00000000000000000000	4145.64111328125000000000	4153.84619140625000000000	4159.48730468750000000000	4122.56396484375000000000	3221.00000000000000000000	10248.00000000000000000000	10228.00000000000000000000	0.00000000000000000000	0.00000000000000000000	0.00000000000000000000	230.00000000000000000000	115.00000000000000000000	4.00000000000000000000	4.00000000000000000000	4.00000000000000000000	4.00000000000000000000	4.00000000000000000000	0.00000000000000000000	4.00000000000000000000	4.00000000000000000000	0.00000000000000000000	4.00000000000000000000	4.00000000000000000000	4.00000000000000000000	4.00000000000000000000	4.00000000000000000000	4.00000000000000000000	4.00000000000000000000
[truncated: 236 more rows]
