# Supplementary material for: Discriminating three motor imagery states of the same joint for brain-computer interface
Source: PeerJ. 2021 Aug 24;9:e12027. doi: 10.7717/peerj.12027 (PMC8395581; doi:10.7717/peerj.12027)
Supplement: Supplemental Information 1 [file peerj-09-12027-s001.zip › dataset/D/02-02-23.01.18.16.45.25.csv]

title:02	recorded:23.01.18 16.45.25	sampling:128	subject:02	labels:COUNTER INTERPOLATED AF3 F7 F3 FC5 T7 P7 O1 O2 P8 T8 FC6 F4 F8 AF4 RAW_CQ GYROX GYROY MARKER MARKER_HARDWARE SYNC TIME_STAMP_s TIME_STAMP_ms CQ_AF3 CQ_F7 CQ_F3 CQ_FC5 CQ_T7 CQ_P7 CQ_O1 CQ_O2 CQ_P8 CQ_T8 CQ_FC6 CQ_F4 CQ_F8 CQ_AF4 CQ_CMS CQ_DRL	chan:40	units:emotiv
80.00000000000000000000	0.00000000000000000000	4153.33300781250000000000	4126.66650390625000000000	4148.20507812500000000000	4129.23046875000000000000	4091.79467773437500000000	4165.12792968750000000000	4153.33300781250000000000	4097.43603515625000000000	4163.07666015625000000000	4097.43603515625000000000	3823.58959960937500000000	4132.30761718750000000000	4123.07666015625000000000	4144.10253906250000000000	3286.00000000000000000000	10247.00000000000000000000	10228.00000000000000000000	0.00000000000000000000	0.00000000000000000000	0.00000000000000000000	425.00000000000000000000	578.00000000000000000000	0.00000000000000000000	0.00000000000000000000	0.00000000000000000000	0.00000000000000000000	0.00000000000000000000	0.00000000000000000000	0.00000000000000000000	0.00000000000000000000	0.00000000000000000000	0.00000000000000000000	0.00000000000000000000	0.00000000000000000000	0.00000000000000000000	0.00000000000000000000	0.00000000000000000000	0.00000000000000000000
81.00000000000000000000	0.00000000000000000000	4147.69238281250000000000	4123.07666015625000000000	4144.61523437500000000000	4127.69238281250000000000	4081.53833007812500000000	4162.56396484375000000000	4152.82031250000000000000	4086.66650390625000000000	4164.10253906250000000000	4098.97412109375000000000	3824.61523437500000000000	4135.89746093750000000000	4119.48730468750000000000	4147.69238281250000000000	1650.00000000000000000000	10248.00000000000000000000	10228.00000000000000000000	0.00000000000000000000	0.00000000000000000000	0.00000000000000000000	425.00000000000000000000	586.00000000000000000000	0.00000000000000000000	0.00000000000000000000	0.00000000000000000000	0.00000000000000000000	0.00000000000000000000	0.00000000000000000000	0.00000000000000000000	0.00000000000000000000	0.00000000000000000000	0.00000000000000000000	0.00000000000000000000	0.00000000000000000000	0.00000000000000000000	0.00000000000000000000	0.00000000000000000000	0.00000000000000000000
82.00000000000000000000	0.00000000000000000000	4132.82031250000000000000	4120.00000000000000000000	4134.35888671875000000000	4124.10253906250000000000	4088.71777343750000000000	4157.43603515625000000000	4150.25634765625000000000	4098.97412109375000000000	4166.15380859375000000000	4108.71777343750000000000	3833.33325195312500000000	4132.30761718750000000000	4122.56396484375000000000	4143.07666015625000000000	3429.00000000000000000000	10248.00000000000000000000	10228.00000000000000000000	0.00000000000000000000	0.00000000000000000000	0.00000000000000000000	425.00000000000000000000	594.00000000000000000000	0.00000000000000000000	0.00000000000000000000	0.00000000000000000000	0.00000000000000000000	0.00000000000000000000	0.00000000000000000000	0.00000000000000000000	0.00000000000000000000	0.00000000000000000000	0.00000000000000000000	0.00000000000000000000	0.00000000000000000000	0.00000000000000000000	0.00000000000000000000	0.00000000000000000000	0.00000000000000000000
83.00000000000000000000	0.00000000000000000000	4136.41015625000000000000	4107.69238281250000000000	4141.53857421875000000000	4111.28173828125000000000	4095.89721679687500000000	4169.23046875000000000000	4162.56396484375000000000	4105.12792968750000000000	4168.20507812500000000000	4101.53857421875000000000	3823.07690429687500000000	4133.33300781250000000000	4112.82031250000000000000	4137.94873046875000000000	1665.00000000000000000000	10247.00000000000000000000	10228.00000000000000000000	0.00000000000000000000	0.00000000000000000000	0.00000000000000000000	425.00000000000000000000	603.00000000000000000000	0.00000000000000000000	0.00000000000000000000	0.00000000000000000000	0.00000000000000000000	0.00000000000000000000	0.00000000000000000000	0.00000000000000000000	0.00000000000000000000	0.00000000000000000000	0.00000000000000000000	0.00000000000000000000	0.00000000000000000000	0.00000000000000000000	0.00000000000000000000	0.00000000000000000000	0.00000000000000000000
84.00000000000000000000	0.00000000000000000000	4126.66650390625000000000	4107.69238281250000000000	4129.74365234375000000000	4111.79492187500000000000	4111.79492187500000000000	4160.51269531250000000000	4159.48730468750000000000	4116.92285156250000000000	4166.15380859375000000000	4110.25634765625000000000	3822.56396484375000000000	4128.20507812500000000000	4114.35888671875000000000	4137.43603515625000000000	3286.00000000000000000000	10247.00000000000000000000	10228.00000000000000000000	0.00000000000000000000	0.00000000000000000000	0.00000000000000000000	425.00000000000000000000	611.00000000000000000000	0.00000000000000000000	0.00000000000000000000	0.00000000000000000000	0.00000000000000000000	0.00000000000000000000	0.00000000000000000000	0.00000000000000000000	0.00000000000000000000	0.00000000000000000000	0.00000000000000000000	0.00000000000000000000	0.00000000000000000000	0.00000000000000000000	0.00000000000000000000	0.00000000000000000000	0.00000000000000000000
85.00000000000000000000	0.00000000000000000000	4125.64111328125000000000	4101.02539062500000000000	4128.71777343750000000000	4107.17919921875000000000	4105.64111328125000000000	4163.58984375000000000000	4162.56396484375000000000	4124.10253906250000000000	4164.61523437500000000000	4109.74365234375000000000	3823.07690429687500000000	4124.10253906250000000000	4113.33300781250000000000	4135.89746093750000000000	1650.00000000000000000000	10248.00000000000000000000	10228.00000000000000000000	0.00000000000000000000	0.00000000000000000000	0.00000000000000000000	425.00000000000000000000	619.00000000000000000000	0.00000000000000000000	0.00000000000000000000	0.00000000000000000000	0.00000000000000000000	0.00000000000000000000	0.00000000000000000000	0.00000000000000000000	0.00000000000000000000	0.00000000000000000000	0.00000000000000000000	0.00000000000000000000	0.00000000000000000000	0.00000000000000000000	0.00000000000000000000	0.00000000000000000000	0.00000000000000000000
86.00000000000000000000	0.00000000000000000000	4132.82031250000000000000	4104.10253906250000000000	4139.48730468750000000000	4107.69238281250000000000	4101.02539062500000000000	4167.17919921875000000000	4165.64111328125000000000	4133.84619140625000000000	4163.58984375000000000000	4110.25634765625000000000	3832.30761718750000000000	4128.71777343750000000000	4116.92285156250000000000	4136.41015625000000000000	3429.00000000000000000000	10248.00000000000000000000	10228.00000000000000000000	0.00000000000000000000	0.00000000000000000000	0.00000000000000000000	425.00000000000000000000	628.00000000000000000000	0.00000000000000000000	0.00000000000000000000	0.00000000000000000000	0.00000000000000000000	0.00000000000000000000	0.00000000000000000000	0.00000000000000000000	0.00000000000000000000	0.00000000000000000000	0.00000000000000000000	0.00000000000000000000	0.00000000000000000000	0.00000000000000000000	0.00000000000000000000	0.00000000000000000000	0.00000000000000000000
87.00000000000000000000	0.00000000000000000000	4127.69238281250000000000	4116.92285156250000000000	4136.41015625000000000000	4117.94873046875000000000	4110.25634765625000000000	4157.43603515625000000000	4157.94873046875000000000	4148.71777343750000000000	4163.07666015625000000000	4138.97412109375000000000	3849.23071289062500000000	4134.35888671875000000000	4129.23046875000000000000	4142.56396484375000000000	1665.00000000000000000000	10248.00000000000000000000	10228.00000000000000000000	0.00000000000000000000	0.00000000000000000000	0.00000000000000000000	425.00000000000000000000	636.00000000000000000000	0.00000000000000000000	0.00000000000000000000	0.00000000000000000000	0.00000000000000000000	0.00000000000000000000	0.00000000000000000000	0.00000000000000000000	0.00000000000000000000	0.00000000000000000000	0.00000000000000000000	0.00000000000000000000	0.00000000000000000000	0.00000000000000000000	0.00000000000000000000	0.00000000000000000000	0.00000000000000000000
88.00000000000000000000	0.00000000000000000000	4133.33300781250000000000	4103.58984375000000000000	4143.58984375000000000000	4107.69238281250000000000	4086.66650390625000000000	4163.58984375000000000000	4162.56396484375000000000	4129.23046875000000000000	4164.10253906250000000000	4130.76904296875000000000	3831.28198242187500000000	4132.30761718750000000000	4109.23046875000000000000	4141.53857421875000000000	3286.00000000000000000000	10248.00000000000000000000	10228.00000000000000000000	0.00000000000000000000	0.00000000000000000000	0.00000000000000000000	425.00000000000000000000	644.00000000000000000000	0.00000000000000000000	0.00000000000000000000	0.00000000000000000000	0.00000000000000000000	0.00000000000000000000	0.00000000000000000000	0.00000000000000000000	0.00000000000000000000	0.00000000000000000000	0.00000000000000000000	0.00000000000000000000	0.00000000000000000000	0.00000000000000000000	0.00000000000000000000	0.00000000000000000000	0.00000000000000000000
89.00000000000000000000	0.00000000000000000000	4130.76904296875000000000	4107.17919921875000000000	4137.43603515625000000000	4110.76904296875000000000	4078.46142578125000000000	4156.92285156250000000000	4157.94873046875000000000	4109.74365234375000000000	4162.56396484375000000000	4105.12792968750000000000	3822.05126953125000000000	4123.07666015625000000000	4104.10253906250000000000	4133.84619140625000000000	1650.00000000000000000000	10248.00000000000000000000	10230.00000000000000000000	0.00000000000000000000	0.00000000000000000000	0.00000000000000000000	425.00000000000000000000	653.00000000000000000000	0.00000000000000000000	0.00000000000000000000	0.00000000000000000000	0.00000000000000000000	0.00000000000000000000	0.00000000000000000000	0.00000000000000000000	0.00000000000000000000	0.00000000000000000000	0.00000000000000000000	0.00000000000000000000	0.00000000000000000000	0.00000000000000000000	0.00000000000000000000	0.00000000000000000000	0.00000000000000000000
90.00000000000000000000	0.00000000000000000000	4134.35888671875000000000	4118.46142578125000000000	4137.94873046875000000000	4120.00000000000000000000	4087.17944335937500000000	4162.05126953125000000000	4160.51269531250000000000	4097.43603515625000000000	4162.05126953125000000000	4089.74340820312500000000	3823.07690429687500000000	4122.05126953125000000000	4107.17919921875000000000	4132.30761718750000000000	3429.00000000000000000000	10248.00000000000000000000	10230.00000000000000000000	0.00000000000000000000	0.00000000000000000000	0.00000000000000000000	425.00000000000000000000	661.00000000000000000000	0.00000000000000000000	0.00000000000000000000	0.00000000000000000000	0.00000000000000000000	0.00000000000000000000	0.00000000000000000000	0.00000000000000000000	0.00000000000000000000	0.00000000000000000000	0.00000000000000000000	0.00000000000000000000	0.00000000000000000000	0.00000000000000000000	0.00000000000000000000	0.00000000000000000000	0.00000000000000000000
91.00000000000000000000	0.00000000000000000000	4140.51269531250000000000	4120.00000000000000000000	4144.61523437500000000000	4120.51269531250000000000	4091.79467773437500000000	4168.71777343750000000000	4163.07666015625000000000	4088.71777343750000000000	4165.12792968750000000000	4086.66650390625000000000	3817.94873046875000000000	4123.07666015625000000000	4097.94873046875000000000	4132.82031250000000000000	1665.00000000000000000000	10247.00000000000000000000	10229.00000000000000000000	0.00000000000000000000	0.00000000000000000000	0.00000000000000000000	425.00000000000000000000	669.00000000000000000000	0.00000000000000000000	0.00000000000000000000	0.00000000000000000000	0.00000000000000000000	0.00000000000000000000	0.00000000000000000000	0.00000000000000000000	0.00000000000000000000	0.00000000000000000000	0.00000000000000000000	0.00000000000000000000	0.00000000000000000000	0.00000000000000000000	0.00000000000000000000	0.00000000000000000000	0.00000000000000000000
92.00000000000000000000	0.00000000000000000000	4131.79492187500000000000	4128.20507812500000000000	4136.41015625000000000000	4125.12792968750000000000	4104.10253906250000000000	4160.51269531250000000000	4155.89746093750000000000	4090.76904296875000000000	4165.64111328125000000000	4090.25634765625000000000	3818.97436523437500000000	4118.46142578125000000000	4098.97412109375000000000	4130.25634765625000000000	3286.00000000000000000000	10247.00000000000000000000	10229.00000000000000000000	0.00000000000000000000	0.00000000000000000000	0.00000000000000000000	425.00000000000000000000	678.00000000000000000000	0.00000000000000000000	0.00000000000000000000	0.00000000000000000000	0.00000000000000000000	0.00000000000000000000	0.00000000000000000000	0.00000000000000000000	0.00000000000000000000	0.00000000000000000000	0.00000000000000000000	0.00000000000000000000	0.00000000000000000000	0.00000000000000000000	0.00000000000000000000	0.00000000000000000000	0.00000000000000000000
93.00000000000000000000	0.00000000000000000000	4138.46142578125000000000	4128.20507812500000000000	4143.58984375000000000000	4118.46142578125000000000	4103.58984375000000000000	4168.71777343750000000000	4159.48730468750000000000	4080.51269531250000000000	4163.58984375000000000000	4074.87158203125000000000	3808.71777343750000000000	4119.48730468750000000000	4091.79467773437500000000	4129.23046875000000000000	1650.00000000000000000000	10247.00000000000000000000	10230.00000000000000000000	0.00000000000000000000	0.00000000000000000000	0.00000000000000000000	425.00000000000000000000	686.00000000000000000000	0.00000000000000000000	0.00000000000000000000	0.00000000000000000000	0.00000000000000000000	0.00000000000000000000	0.00000000000000000000	0.00000000000000000000	0.00000000000000000000	0.00000000000000000000	0.00000000000000000000	0.00000000000000000000	0.00000000000000000000	0.00000000000000000000	0.00000000000000000000	0.00000000000000000000	0.00000000000000000000
94.00000000000000000000	0.00000000000000000000	4138.97412109375000000000	4136.92285156250000000000	4143.58984375000000000000	4125.64111328125000000000	4117.43603515625000000000	4163.07666015625000000000	4151.79492187500000000000	4091.28198242187500000000	4162.56396484375000000000	4087.17944335937500000000	3818.46142578125000000000	4123.07666015625000000000	4099.48730468750000000000	4133.33300781250000000000	3429.00000000000000000000	10247.00000000000000000000	10230.00000000000000000000	0.00000000000000000000	0.00000000000000000000	0.00000000000000000000	425.00000000000000000000	693.00000000000000000000	0.00000000000000000000	0.00000000000000000000	0.00000000000000000000	0.00000000000000000000	0.00000000000000000000	0.00000000000000000000	0.00000000000000000000	0.00000000000000000000	0.00000000000000000000	0.00000000000000000000	0.00000000000000000000	0.00000000000000000000	0.00000000000000000000	0.00000000000000000000	0.00000000000000000000	0.00000000000000000000
95.00000000000000000000	0.00000000000000000000	4142.05126953125000000000	4141.02539062500000000000	4148.71777343750000000000	4134.35888671875000000000	4124.61523437500000000000	4162.05126953125000000000	4156.41015625000000000000	4111.28173828125000000000	4165.12792968750000000000	4107.17919921875000000000	3834.87158203125000000000	4130.76904296875000000000	4112.30761718750000000000	4141.53857421875000000000	1665.00000000000000000000	10246.00000000000000000000	10230.00000000000000000000	0.00000000000000000000	0.00000000000000000000	0.00000000000000000000	425.00000000000000000000	701.00000000000000000000	0.00000000000000000000	0.00000000000000000000	0.00000000000000000000	0.00000000000000000000	0.00000000000000000000	0.00000000000000000000	0.00000000000000000000	0.00000000000000000000	0.00000000000000000000	0.00000000000000000000	0.00000000000000000000	0.00000000000000000000	0.00000000000000000000	0.00000000000000000000	0.00000000000000000000	0.00000000000000000000
96.00000000000000000000	0.00000000000000000000	4149.23046875000000000000	4132.82031250000000000000	4159.48730468750000000000	4126.66650390625000000000	4108.71777343750000000000	4167.69238281250000000000	4163.07666015625000000000	4114.87158203125000000000	4166.15380859375000000000	4101.02539062500000000000	3839.48706054687500000000	4137.94873046875000000000	4113.84619140625000000000	4143.58984375000000000000	3286.00000000000000000000	10246.00000000000000000000	10230.00000000000000000000	0.00000000000000000000	0.00000000000000000000	0.00000000000000000000	425.00000000000000000000	708.00000000000000000000	0.00000000000000000000	0.00000000000000000000	0.00000000000000000000	0.00000000000000000000	0.00000000000000000000	0.00000000000000000000	0.00000000000000000000	0.00000000000000000000	0.00000000000000000000	0.00000000000000000000	0.00000000000000000000	0.00000000000000000000	0.00000000000000000000	0.00000000000000000000	0.00000000000000000000	0.00000000000000000000
97.00000000000000000000	0.00000000000000000000	4141.02539062500000000000	4132.30761718750000000000	4151.28173828125000000000	4126.15380859375000000000	4098.97412109375000000000	4161.02539062500000000000	4152.82031250000000000000	4127.17919921875000000000	4162.56396484375000000000	4105.64111328125000000000	3853.84594726562500000000	4135.89746093750000000000	4123.07666015625000000000	4142.05126953125000000000	1650.00000000000000000000	10246.00000000000000000000	10229.00000000000000000000	0.00000000000000000000	0.00000000000000000000	0.00000000000000000000	425.00000000000000000000	715.00000000000000000000	0.00000000000000000000	0.00000000000000000000	0.00000000000000000000	0.00000000000000000000	0.00000000000000000000	0.00000000000000000000	0.00000000000000000000	0.00000000000000000000	0.00000000000000000000	0.00000000000000000000	0.00000000000000000000	0.00000000000000000000	0.00000000000000000000	0.00000000000000000000	0.00000000000000000000	0.00000000000000000000
98.00000000000000000000	0.00000000000000000000	4145.12792968750000000000	4123.58984375000000000000	4155.89746093750000000000	4120.00000000000000000000	4081.53833007812500000000	4168.71777343750000000000	4164.10253906250000000000	4129.23046875000000000000	4161.02539062500000000000	4108.71777343750000000000	3851.79467773437500000000	4136.41015625000000000000	4117.94873046875000000000	4145.64111328125000000000	3429.00000000000000000000	10246.00000000000000000000	10229.00000000000000000000	0.00000000000000000000	0.00000000000000000000	0.00000000000000000000	425.00000000000000000000	723.00000000000000000000	0.00000000000000000000	0.00000000000000000000	0.00000000000000000000	0.00000000000000000000	0.00000000000000000000	0.00000000000000000000	0.00000000000000000000	0.00000000000000000000	0.00000000000000000000	0.00000000000000000000	0.00000000000000000000	0.00000000000000000000	0.00000000000000000000	0.00000000000000000000	0.00000000000000000000	0.00000000000000000000
99.00000000000000000000	0.00000000000000000000	4140.00000000000000000000	4123.58984375000000000000	4149.74365234375000000000	4118.46142578125000000000	4091.79467773437500000000	4163.07666015625000000000	4162.05126953125000000000	4136.41015625000000000000	4163.07666015625000000000	4125.12792968750000000000	3855.89746093750000000000	4134.35888671875000000000	4122.05126953125000000000	4147.69238281250000000000	1665.00000000000000000000	10246.00000000000000000000	10228.00000000000000000000	0.00000000000000000000	0.00000000000000000000	0.00000000000000000000	425.00000000000000000000	730.00000000000000000000	0.00000000000000000000	0.00000000000000000000	0.00000000000000000000	0.00000000000000000000	0.00000000000000000000	0.00000000000000000000	0.00000000000000000000	0.00000000000000000000	0.00000000000000000000	0.00000000000000000000	0.00000000000000000000	0.00000000000000000000	0.00000000000000000000	0.00000000000000000000	0.00000000000000000000	0.00000000000000000000
100.00000000000000000000	0.00000000000000000000	4136.41015625000000000000	4126.15380859375000000000	4146.15380859375000000000	4119.48730468750000000000	4112.82031250000000000000	4162.56396484375000000000	4153.84619140625000000000	4137.94873046875000000000	4163.07666015625000000000	4132.82031250000000000000	3860.51269531250000000000	4133.84619140625000000000	4124.61523437500000000000	4146.66650390625000000000	3286.00000000000000000000	10246.00000000000000000000	10228.00000000000000000000	0.00000000000000000000	0.00000000000000000000	0.00000000000000000000	425.00000000000000000000	738.00000000000000000000	0.00000000000000000000	0.00000000000000000000	0.00000000000000000000	0.00000000000000000000	0.00000000000000000000	0.00000000000000000000	0.00000000000000000000	0.00000000000000000000	0.00000000000000000000	0.00000000000000000000	0.00000000000000000000	0.00000000000000000000	0.00000000000000000000	0.00000000000000000000	0.00000000000000000000	0.00000000000000000000
101.00000000000000000000	0.00000000000000000000	4145.12792968750000000000	4125.12792968750000000000	4154.87158203125000000000	4118.46142578125000000000	4117.43603515625000000000	4166.15380859375000000000	4161.53857421875000000000	4124.10253906250000000000	4163.07666015625000000000	4115.38427734375000000000	3854.87158203125000000000	4140.00000000000000000000	4113.33300781250000000000	4146.15380859375000000000	1650.00000000000000000000	10247.00000000000000000000	10229.00000000000000000000	0.00000000000000000000	0.00000000000000000000	0.00000000000000000000	425.00000000000000000000	745.00000000000000000000	0.00000000000000000000	0.00000000000000000000	0.00000000000000000000	0.00000000000000000000	0.00000000000000000000	0.00000000000000000000	0.00000000000000000000	0.00000000000000000000	0.00000000000000000000	0.00000000000000000000	0.00000000000000000000	0.00000000000000000000	0.00000000000000000000	0.00000000000000000000	0.00000000000000000000	0.00000000000000000000
102.00000000000000000000	0.00000000000000000000	4131.28173828125000000000	4132.30761718750000000000	4141.53857421875000000000	4123.58984375000000000000	4131.79492187500000000000	4154.35888671875000000000	4157.94873046875000000000	4130.25634765625000000000	4165.64111328125000000000	4121.02539062500000000000	3865.12817382812500000000	4137.94873046875000000000	4121.02539062500000000000	4143.58984375000000000000	3429.00000000000000000000	10247.00000000000000000000	10229.00000000000000000000	0.00000000000000000000	0.00000000000000000000	0.00000000000000000000	425.00000000000000000000	752.00000000000000000000	0.00000000000000000000	0.00000000000000000000	0.00000000000000000000	0.00000000000000000000	0.00000000000000000000	0.00000000000000000000	0.00000000000000000000	0.00000000000000000000	0.00000000000000000000	0.00000000000000000000	0.00000000000000000000	0.00000000000000000000	0.00000000000000000000	0.00000000000000000000	0.00000000000000000000	0.00000000000000000000
103.00000000000000000000	0.00000000000000000000	4130.25634765625000000000	4124.61523437500000000000	4142.05126953125000000000	4112.30761718750000000000	4129.23046875000000000000	4166.15380859375000000000	4161.53857421875000000000	4130.76904296875000000000	4166.66650390625000000000	4123.58984375000000000000	3862.05126953125000000000	4132.82031250000000000000	4114.35888671875000000000	4136.41015625000000000000	1665.00000000000000000000	10248.00000000000000000000	10228.00000000000000000000	0.00000000000000000000	0.00000000000000000000	0.00000000000000000000	425.00000000000000000000	760.00000000000000000000	0.00000000000000000000	0.00000000000000000000	0.00000000000000000000	0.00000000000000000000	0.00000000000000000000	0.00000000000000000000	0.00000000000000000000	0.00000000000000000000	0.00000000000000000000	0.00000000000000000000	0.00000000000000000000	0.00000000000000000000	0.00000000000000000000	0.00000000000000000000	0.00000000000000000000	0.00000000000000000000
104.00000000000000000000	0.00000000000000000000	4133.84619140625000000000	4126.66650390625000000000	4142.05126953125000000000	4111.28173828125000000000	4125.12792968750000000000	4167.17919921875000000000	4159.48730468750000000000	4128.20507812500000000000	4163.58984375000000000000	4127.17919921875000000000	3862.56396484375000000000	4131.79492187500000000000	4111.28173828125000000000	4134.35888671875000000000	3286.00000000000000000000	10248.00000000000000000000	10228.00000000000000000000	0.00000000000000000000	0.00000000000000000000	0.00000000000000000000	425.00000000000000000000	767.00000000000000000000	0.00000000000000000000	0.00000000000000000000	0.00000000000000000000	0.00000000000000000000	0.00000000000000000000	0.00000000000000000000	0.00000000000000000000	0.00000000000000000000	0.00000000000000000000	0.00000000000000000000	0.00000000000000000000	0.00000000000000000000	0.00000000000000000000	0.00000000000000000000	0.00000000000000000000	0.00000000000000000000
105.00000000000000000000	0.00000000000000000000	4132.30761718750000000000	4132.82031250000000000000	4140.51269531250000000000	4117.43603515625000000000	4117.43603515625000000000	4162.05126953125000000000	4158.97412109375000000000	4120.51269531250000000000	4163.58984375000000000000	4129.74365234375000000000	3871.28198242187500000000	4135.38427734375000000000	4116.92285156250000000000	4138.97412109375000000000	1650.00000000000000000000	10247.00000000000000000000	10227.00000000000000000000	0.00000000000000000000	0.00000000000000000000	0.00000000000000000000	425.00000000000000000000	775.00000000000000000000	0.00000000000000000000	0.00000000000000000000	0.00000000000000000000	0.00000000000000000000	0.00000000000000000000	0.00000000000000000000	0.00000000000000000000	0.00000000000000000000	0.00000000000000000000	0.00000000000000000000	0.00000000000000000000	0.00000000000000000000	0.00000000000000000000	0.00000000000000000000	0.00000000000000000000	0.00000000000000000000
106.00000000000000000000	0.00000000000000000000	4145.64111328125000000000	4129.23046875000000000000	4154.35888671875000000000	4116.92285156250000000000	4104.61523437500000000000	4167.69238281250000000000	4165.12792968750000000000	4108.71777343750000000000	4165.64111328125000000000	4118.97412109375000000000	3871.79467773437500000000	4137.43603515625000000000	4115.89746093750000000000	4144.61523437500000000000	3429.00000000000000000000	10247.00000000000000000000	10227.00000000000000000000	0.00000000000000000000	0.00000000000000000000	0.00000000000000000000	425.00000000000000000000	784.00000000000000000000	0.00000000000000000000	0.00000000000000000000	0.00000000000000000000	0.00000000000000000000	0.00000000000000000000	0.00000000000000000000	0.00000000000000000000	0.00000000000000000000	0.00000000000000000000	0.00000000000000000000	0.00000000000000000000	0.00000000000000000000	0.00000000000000000000	0.00000000000000000000	0.00000000000000000000	0.00000000000000000000
107.00000000000000000000	0.00000000000000000000	4145.64111328125000000000	4143.58984375000000000000	4152.30761718750000000000	4129.74365234375000000000	4125.64111328125000000000	4157.94873046875000000000	4156.41015625000000000000	4129.74365234375000000000	4164.61523437500000000000	4130.25634765625000000000	3887.17944335937500000000	4138.97412109375000000000	4132.30761718750000000000	4151.79492187500000000000	1665.00000000000000000000	10249.00000000000000000000	10228.00000000000000000000	0.00000000000000000000	0.00000000000000000000	0.00000000000000000000	425.00000000000000000000	792.00000000000000000000	0.00000000000000000000	0.00000000000000000000	0.00000000000000000000	0.00000000000000000000	0.00000000000000000000	0.00000000000000000000	0.00000000000000000000	0.00000000000000000000	0.00000000000000000000	0.00000000000000000000	0.00000000000000000000	0.00000000000000000000	0.00000000000000000000	0.00000000000000000000	0.00000000000000000000	0.00000000000000000000
108.00000000000000000000	0.00000000000000000000	4146.15380859375000000000	4143.58984375000000000000	4153.84619140625000000000	4126.66650390625000000000	4129.74365234375000000000	4165.64111328125000000000	4161.02539062500000000000	4131.28173828125000000000	4164.61523437500000000000	4124.61523437500000000000	3884.10253906250000000000	4144.61523437500000000000	4127.17919921875000000000	4154.35888671875000000000	3286.00000000000000000000	10249.00000000000000000000	10228.00000000000000000000	0.00000000000000000000	0.00000000000000000000	0.00000000000000000000	425.00000000000000000000	800.00000000000000000000	0.00000000000000000000	0.00000000000000000000	0.00000000000000000000	0.00000000000000000000	0.00000000000000000000	0.00000000000000000000	0.00000000000000000000	0.00000000000000000000	0.00000000000000000000	0.00000000000000000000	0.00000000000000000000	0.00000000000000000000	0.00000000000000000000	0.00000000000000000000	0.00000000000000000000	0.00000000000000000000
109.00000000000000000000	0.00000000000000000000	4143.07666015625000000000	4142.05126953125000000000	4153.84619140625000000000	4126.66650390625000000000	4125.64111328125000000000	4163.58984375000000000000	4160.00000000000000000000	4123.07666015625000000000	4164.61523437500000000000	4114.35888671875000000000	3880.00000000000000000000	4141.02539062500000000000	4124.61523437500000000000	4147.17919921875000000000	1650.00000000000000000000	10249.00000000000000000000	10228.00000000000000000000	0.00000000000000000000	0.00000000000000000000	0.00000000000000000000	425.00000000000000000000	809.00000000000000000000	0.00000000000000000000	0.00000000000000000000	0.00000000000000000000	0.00000000000000000000	0.00000000000000000000	0.00000000000000000000	0.00000000000000000000	0.00000000000000000000	0.00000000000000000000	0.00000000000000000000	0.00000000000000000000	0.00000000000000000000	0.00000000000000000000	0.00000000000000000000	0.00000000000000000000	0.00000000000000000000
110.00000000000000000000	0.00000000000000000000	4142.56396484375000000000	4154.35888671875000000000	4156.41015625000000000000	4139.48730468750000000000	4136.92285156250000000000	4156.92285156250000000000	4157.94873046875000000000	4137.94873046875000000000	4163.07666015625000000000	4132.82031250000000000000	3893.84594726562500000000	4137.43603515625000000000	4140.00000000000000000000	4145.64111328125000000000	3429.00000000000000000000	10249.00000000000000000000	10228.00000000000000000000	0.00000000000000000000	0.00000000000000000000	0.00000000000000000000	425.00000000000000000000	817.00000000000000000000	0.00000000000000000000	0.00000000000000000000	0.00000000000000000000	0.00000000000000000000	0.00000000000000000000	0.00000000000000000000	0.00000000000000000000	0.00000000000000000000	0.00000000000000000000	0.00000000000000000000	0.00000000000000000000	0.00000000000000000000	0.00000000000000000000	0.00000000000000000000	0.00000000000000000000	0.00000000000000000000
111.00000000000000000000	0.00000000000000000000	4154.35888671875000000000	4154.87158203125000000000	4167.69238281250000000000	4135.38427734375000000000	4133.33300781250000000000	4168.71777343750000000000	4165.64111328125000000000	4138.46142578125000000000	4164.10253906250000000000	4137.94873046875000000000	3893.33325195312500000000	4143.58984375000000000000	4135.38427734375000000000	4148.71777343750000000000	1665.00000000000000000000	10245.00000000000000000000	10230.00000000000000000000	0.00000000000000000000	0.00000000000000000000	0.00000000000000000000	425.00000000000000000000	825.00000000000000000000	0.00000000000000000000	0.00000000000000000000	0.00000000000000000000	0.00000000000000000000	0.00000000000000000000	0.00000000000000000000	0.00000000000000000000	0.00000000000000000000	0.00000000000000000000	0.00000000000000000000	0.00000000000000000000	0.00000000000000000000	0.00000000000000000000	0.00000000000000000000	0.00000000000000000000	0.00000000000000000000
112.00000000000000000000	0.00000000000000000000	4146.15380859375000000000	4158.97412109375000000000	4156.41015625000000000000	4136.92285156250000000000	4141.02539062500000000000	4163.58984375000000000000	4158.46142578125000000000	4140.51269531250000000000	4163.07666015625000000000	4134.35888671875000000000	3895.89746093750000000000	4138.97412109375000000000	4136.92285156250000000000	4143.58984375000000000000	3286.00000000000000000000	10245.00000000000000000000	10230.00000000000000000000	0.00000000000000000000	0.00000000000000000000	0.00000000000000000000	425.00000000000000000000	833.00000000000000000000	0.00000000000000000000	0.00000000000000000000	0.00000000000000000000	0.00000000000000000000	0.00000000000000000000	0.00000000000000000000	0.00000000000000000000	0.00000000000000000000	0.00000000000000000000	0.00000000000000000000	0.00000000000000000000	0.00000000000000000000	0.00000000000000000000	0.00000000000000000000	0.00000000000000000000	0.00000000000000000000
113.00000000000000000000	0.00000000000000000000	4149.23046875000000000000	4155.38427734375000000000	4162.05126953125000000000	4134.87158203125000000000	4137.43603515625000000000	4166.66650390625000000000	4164.10253906250000000000	4142.56396484375000000000	4163.58984375000000000000	4128.71777343750000000000	3895.89746093750000000000	4136.41015625000000000000	4134.35888671875000000000	4141.02539062500000000000	1650.00000000000000000000	10246.00000000000000000000	10228.00000000000000000000	0.00000000000000000000	0.00000000000000000000	0.00000000000000000000	425.00000000000000000000	842.00000000000000000000	0.00000000000000000000	0.00000000000000000000	0.00000000000000000000	0.00000000000000000000	0.00000000000000000000	0.00000000000000000000	0.00000000000000000000	0.00000000000000000000	0.00000000000000000000	0.00000000000000000000	0.00000000000000000000	0.00000000000000000000	0.00000000000000000000	0.00000000000000000000	0.00000000000000000000	0.00000000000000000000
114.00000000000000000000	0.00000000000000000000	4154.35888671875000000000	4152.30761718750000000000	4167.69238281250000000000	4131.28173828125000000000	4126.66650390625000000000	4165.64111328125000000000	4161.02539062500000000000	4147.69238281250000000000	4164.10253906250000000000	4141.53857421875000000000	3906.66650390625000000000	4143.07666015625000000000	4135.89746093750000000000	4146.15380859375000000000	3429.00000000000000000000	10246.00000000000000000000	10228.00000000000000000000	0.00000000000000000000	0.00000000000000000000	0.00000000000000000000	425.00000000000000000000	849.00000000000000000000	0.00000000000000000000	0.00000000000000000000	0.00000000000000000000	0.00000000000000000000	0.00000000000000000000	0.00000000000000000000	0.00000000000000000000	0.00000000000000000000	0.00000000000000000000	0.00000000000000000000	0.00000000000000000000	0.00000000000000000000	0.00000000000000000000	0.00000000000000000000	0.00000000000000000000	0.00000000000000000000
115.00000000000000000000	0.00000000000000000000	4146.66650390625000000000	4152.30761718750000000000	4156.92285156250000000000	4133.84619140625000000000	4131.79492187500000000000	4158.97412109375000000000	4151.79492187500000000000	4154.87158203125000000000	4163.07666015625000000000	4159.48730468750000000000	3927.17944335937500000000	4145.64111328125000000000	4151.28173828125000000000	4149.23046875000000000000	1665.00000000000000000000	10245.00000000000000000000	10227.00000000000000000000	0.00000000000000000000	0.00000000000000000000	0.00000000000000000000	425.00000000000000000000	857.00000000000000000000	0.00000000000000000000	0.00000000000000000000	0.00000000000000000000	0.00000000000000000000	0.00000000000000000000	0.00000000000000000000	0.00000000000000000000	0.00000000000000000000	0.00000000000000000000	0.00000000000000000000	0.00000000000000000000	0.00000000000000000000	0.00000000000000000000	0.00000000000000000000	0.00000000000000000000	0.00000000000000000000
116.00000000000000000000	0.00000000000000000000	4151.28173828125000000000	4148.20507812500000000000	4164.61523437500000000000	4131.28173828125000000000	4136.41015625000000000000	4166.66650390625000000000	4163.58984375000000000000	4146.66650390625000000000	4166.66650390625000000000	4152.82031250000000000000	3925.12817382812500000000	4148.20507812500000000000	4153.84619140625000000000	4149.23046875000000000000	3286.00000000000000000000	10245.00000000000000000000	10227.00000000000000000000	0.00000000000000000000	0.00000000000000000000	0.00000000000000000000	425.00000000000000000000	864.00000000000000000000	0.00000000000000000000	0.00000000000000000000	0.00000000000000000000	0.00000000000000000000	0.00000000000000000000	0.00000000000000000000	0.00000000000000000000	0.00000000000000000000	0.00000000000000000000	0.00000000000000000000	0.00000000000000000000	0.00000000000000000000	0.00000000000000000000	0.00000000000000000000	0.00000000000000000000	0.00000000000000000000
117.00000000000000000000	0.00000000000000000000	4145.12792968750000000000	4164.61523437500000000000	4160.00000000000000000000	4143.58984375000000000000	4157.94873046875000000000	4161.02539062500000000000	4162.56396484375000000000	4160.00000000000000000000	4166.15380859375000000000	4171.79492187500000000000	3941.02563476562500000000	4150.25634765625000000000	4168.20507812500000000000	4151.79492187500000000000	1650.00000000000000000000	10247.00000000000000000000	10228.00000000000000000000	0.00000000000000000000	0.00000000000000000000	0.00000000000000000000	425.00000000000000000000	872.00000000000000000000	0.00000000000000000000	0.00000000000000000000	0.00000000000000000000	0.00000000000000000000	0.00000000000000000000	0.00000000000000000000	0.00000000000000000000	0.00000000000000000000	0.00000000000000000000	0.00000000000000000000	0.00000000000000000000	0.00000000000000000000	0.00000000000000000000	0.00000000000000000000	0.00000000000000000000	0.00000000000000000000
118.00000000000000000000	0.00000000000000000000	4148.71777343750000000000	4170.76904296875000000000	4157.94873046875000000000	4146.66650390625000000000	4165.12792968750000000000	4167.17919921875000000000	4167.17919921875000000000	4167.69238281250000000000	4165.12792968750000000000	4181.53857421875000000000	3952.82031250000000000000	4151.28173828125000000000	4172.30761718750000000000	4146.66650390625000000000	3429.00000000000000000000	10247.00000000000000000000	10228.00000000000000000000	0.00000000000000000000	0.00000000000000000000	0.00000000000000000000	425.00000000000000000000	879.00000000000000000000	0.00000000000000000000	0.00000000000000000000	0.00000000000000000000	0.00000000000000000000	0.00000000000000000000	0.00000000000000000000	0.00000000000000000000	0.00000000000000000000	0.00000000000000000000	0.00000000000000000000	0.00000000000000000000	0.00000000000000000000	0.00000000000000000000	0.00000000000000000000	0.00000000000000000000	0.00000000000000000000
119.00000000000000000000	0.00000000000000000000	4154.35888671875000000000	4166.15380859375000000000	4161.53857421875000000000	4146.66650390625000000000	4165.64111328125000000000	4168.71777343750000000000	4169.23046875000000000000	4163.58984375000000000000	4165.64111328125000000000	4171.28173828125000000000	3947.69213867187500000000	4148.71777343750000000000	4164.61523437500000000000	4127.69238281250000000000	1665.00000000000000000000	10247.00000000000000000000	10229.00000000000000000000	0.00000000000000000000	0.00000000000000000000	0.00000000000000000000	425.00000000000000000000	886.00000000000000000000	0.00000000000000000000	0.00000000000000000000	0.00000000000000000000	0.00000000000000000000	0.00000000000000000000	0.00000000000000000000	0.00000000000000000000	0.00000000000000000000	0.00000000000000000000	0.00000000000000000000	0.00000000000000000000	0.00000000000000000000	0.00000000000000000000	0.00000000000000000000	0.00000000000000000000	0.00000000000000000000
120.00000000000000000000	0.00000000000000000000	4147.69238281250000000000	4170.25634765625000000000	4157.94873046875000000000	4152.82031250000000000000	4174.35888671875000000000	4157.94873046875000000000	4163.58984375000000000000	4170.25634765625000000000	4164.10253906250000000000	4178.97412109375000000000	3950.25634765625000000000	4148.20507812500000000000	4167.69238281250000000000	4117.43603515625000000000	3286.00000000000000000000	10247.00000000000000000000	10229.00000000000000000000	0.00000000000000000000	0.00000000000000000000	0.00000000000000000000	425.00000000000000000000	894.00000000000000000000	0.00000000000000000000	0.00000000000000000000	0.00000000000000000000	0.00000000000000000000	0.00000000000000000000	0.00000000000000000000	0.00000000000000000000	0.00000000000000000000	0.00000000000000000000	0.00000000000000000000	0.00000000000000000000	0.00000000000000000000	0.00000000000000000000	0.00000000000000000000	0.00000000000000000000	0.00000000000000000000
121.00000000000000000000	0.00000000000000000000	4154.35888671875000000000	4166.66650390625000000000	4169.23046875000000000000	4147.17919921875000000000	4165.12792968750000000000	4165.12792968750000000000	4169.74365234375000000000	4163.58984375000000000000	4163.58984375000000000000	4168.71777343750000000000	3942.05126953125000000000	4151.79492187500000000000	4155.89746093750000000000	4120.51269531250000000000	1650.00000000000000000000	10248.00000000000000000000	10229.00000000000000000000	0.00000000000000000000	0.00000000000000000000	0.00000000000000000000	425.00000000000000000000	902.00000000000000000000	0.00000000000000000000	0.00000000000000000000	0.00000000000000000000	0.00000000000000000000	0.00000000000000000000	0.00000000000000000000	0.00000000000000000000	0.00000000000000000000	0.00000000000000000000	0.00000000000000000000	0.00000000000000000000	0.00000000000000000000	0.00000000000000000000	0.00000000000000000000	0.00000000000000000000	0.00000000000000000000
122.00000000000000000000	0.00000000000000000000	4153.84619140625000000000	4175.38427734375000000000	4167.69238281250000000000	4156.41015625000000000000	4172.30761718750000000000	4157.43603515625000000000	4163.07666015625000000000	4168.71777343750000000000	4163.58984375000000000000	4161.53857421875000000000	3945.12817382812500000000	4150.25634765625000000000	4157.43603515625000000000	4123.58984375000000000000	3429.00000000000000000000	10248.00000000000000000000	10229.00000000000000000000	0.00000000000000000000	0.00000000000000000000	0.00000000000000000000	425.00000000000000000000	910.00000000000000000000	0.00000000000000000000	0.00000000000000000000	0.00000000000000000000	0.00000000000000000000	0.00000000000000000000	0.00000000000000000000	0.00000000000000000000	0.00000000000000000000	0.00000000000000000000	0.00000000000000000000	0.00000000000000000000	0.00000000000000000000	0.00000000000000000000	0.00000000000000000000	0.00000000000000000000	0.00000000000000000000
123.00000000000000000000	0.00000000000000000000	4157.43603515625000000000	4176.41015625000000000000	4166.15380859375000000000	4162.05126953125000000000	4173.84619140625000000000	4161.53857421875000000000	4165.64111328125000000000	4172.82031250000000000000	4165.64111328125000000000	4162.56396484375000000000	3947.17944335937500000000	4152.30761718750000000000	4162.05126953125000000000	4123.58984375000000000000	1665.00000000000000000000	10249.00000000000000000000	10230.00000000000000000000	0.00000000000000000000	0.00000000000000000000	0.00000000000000000000	425.00000000000000000000	919.00000000000000000000	0.00000000000000000000	0.00000000000000000000	0.00000000000000000000	0.00000000000000000000	0.00000000000000000000	0.00000000000000000000	0.00000000000000000000	0.00000000000000000000	0.00000000000000000000	0.00000000000000000000	0.00000000000000000000	0.00000000000000000000	0.00000000000000000000	0.00000000000000000000	0.00000000000000000000	0.00000000000000000000
124.00000000000000000000	0.00000000000000000000	4159.48730468750000000000	4169.23046875000000000000	4167.17919921875000000000	4155.89746093750000000000	4163.58984375000000000000	4167.69238281250000000000	4170.25634765625000000000	4167.17919921875000000000	4165.12792968750000000000	4162.05126953125000000000	3947.69213867187500000000	4154.87158203125000000000	4161.02539062500000000000	4125.12792968750000000000	3286.00000000000000000000	10249.00000000000000000000	10230.00000000000000000000	0.00000000000000000000	0.00000000000000000000	0.00000000000000000000	425.00000000000000000000	926.00000000000000000000	0.00000000000000000000	0.00000000000000000000	0.00000000000000000000	0.00000000000000000000	0.00000000000000000000	0.00000000000000000000	0.00000000000000000000	0.00000000000000000000	0.00000000000000000000	0.00000000000000000000	0.00000000000000000000	0.00000000000000000000	0.00000000000000000000	0.00000000000000000000	0.00000000000000000000	0.00000000000000000000
125.00000000000000000000	0.00000000000000000000	4153.33300781250000000000	4178.97412109375000000000	4162.56396484375000000000	4165.12792968750000000000	4173.33300781250000000000	4159.48730468750000000000	4163.58984375000000000000	4175.38427734375000000000	4164.10253906250000000000	4173.84619140625000000000	3968.20507812500000000000	4153.33300781250000000000	4175.89746093750000000000	4130.76904296875000000000	1650.00000000000000000000	10250.00000000000000000000	10230.00000000000000000000	0.00000000000000000000	0.00000000000000000000	0.00000000000000000000	425.00000000000000000000	934.00000000000000000000	0.00000000000000000000	0.00000000000000000000	0.00000000000000000000	0.00000000000000000000	0.00000000000000000000	0.00000000000000000000	0.00000000000000000000	0.00000000000000000000	0.00000000000000000000	0.00000000000000000000	0.00000000000000000000	0.00000000000000000000	0.00000000000000000000	0.00000000000000000000	0.00000000000000000000	0.00000000000000000000
126.00000000000000000000	0.00000000000000000000	4170.25634765625000000000	4182.56396484375000000000	4178.46142578125000000000	4173.84619140625000000000	4171.79492187500000000000	4171.28173828125000000000	4170.25634765625000000000	4180.51269531250000000000	4167.17919921875000000000	4176.92285156250000000000	3975.38452148437500000000	4159.48730468750000000000	4177.94873046875000000000	4135.89746093750000000000	3429.00000000000000000000	10250.00000000000000000000	10230.00000000000000000000	0.00000000000000000000	0.00000000000000000000	0.00000000000000000000	425.00000000000000000000	943.00000000000000000000	0.00000000000000000000	0.00000000000000000000	0.00000000000000000000	0.00000000000000000000	0.00000000000000000000	0.00000000000000000000	0.00000000000000000000	0.00000000000000000000	0.00000000000000000000	0.00000000000000000000	0.00000000000000000000	0.00000000000000000000	0.00000000000000000000	0.00000000000000000000	0.00000000000000000000	0.00000000000000000000
127.00000000000000000000	0.00000000000000000000	4171.28173828125000000000	4187.69238281250000000000	4173.84619140625000000000	4183.07666015625000000000	4175.38427734375000000000	4165.64111328125000000000	4164.10253906250000000000	4195.38427734375000000000	4166.15380859375000000000	4192.30761718750000000000	3984.61523437500000000000	4163.07666015625000000000	4185.64111328125000000000	4141.02539062500000000000	51.00000000000000000000	10250.00000000000000000000	10230.00000000000000000000	0.00000000000000000000	0.00000000000000000000	0.00000000000000000000	425.00000000000000000000	950.00000000000000000000	0.00000000000000000000	0.00000000000000000000	0.00000000000000000000	0.00000000000000000000	0.00000000000000000000	0.00000000000000000000	0.00000000000000000000	0.00000000000000000000	0.00000000000000000000	0.00000000000000000000	0.00000000000000000000	0.00000000000000000000	0.00000000000000000000	0.00000000000000000000	0.00000000000000000000	0.00000000000000000000
0.00000000000000000000	0.00000000000000000000	4164.10253906250000000000	4183.58984375000000000000	4167.17919921875000000000	4177.43603515625000000000	4171.79492187500000000000	4161.02539062500000000000	4162.05126953125000000000	4194.35888671875000000000	4161.53857421875000000000	4189.23046875000000000000	3982.56396484375000000000	4161.53857421875000000000	4184.61523437500000000000	4144.10253906250000000000	1752.00000000000000000000	10250.00000000000000000000	10230.00000000000000000000	0.00000000000000000000	0.00000000000000000000	0.00000000000000000000	425.00000000000000000000	958.00000000000000000000	4.00000000000000000000	0.00000000000000000000	0.00000000000000000000	0.00000000000000000000	0.00000000000000000000	0.00000000000000000000	0.00000000000000000000	0.00000000000000000000	0.00000000000000000000	0.00000000000000000000	0.00000000000000000000	0.00000000000000000000	0.00000000000000000000	0.00000000000000000000	0.00000000000000000000	0.00000000000000000000
1.00000000000000000000	0.00000000000000000000	4165.64111328125000000000	4173.33300781250000000000	4169.74365234375000000000	4167.17919921875000000000	4162.56396484375000000000	4163.07666015625000000000	4166.15380859375000000000	4174.87158203125000000000	4160.51269531250000000000	4162.05126953125000000000	3965.12817382812500000000	4158.46142578125000000000	4166.66650390625000000000	4137.94873046875000000000	3201.00000000000000000000	10250.00000000000000000000	10231.00000000000000000000	0.00000000000000000000	0.00000000000000000000	0.00000000000000000000	425.00000000000000000000	967.00000000000000000000	4.00000000000000000000	4.00000000000000000000	0.00000000000000000000	0.00000000000000000000	0.00000000000000000000	0.00000000000000000000	0.00000000000000000000	0.00000000000000000000	0.00000000000000000000	0.00000000000000000000	0.00000000000000000000	0.00000000000000000000	0.00000000000000000000	0.00000000000000000000	0.00000000000000000000	0.00000000000000000000
2.00000000000000000000	0.00000000000000000000	4155.38427734375000000000	4173.84619140625000000000	4151.28173828125000000000	4174.35888671875000000000	4172.30761718750000000000	4156.41015625000000000000	4156.92285156250000000000	4171.28173828125000000000	4165.64111328125000000000	4161.02539062500000000000	3967.17944335937500000000	4150.76904296875000000000	4166.15380859375000000000	4128.20507812500000000000	1604.00000000000000000000	10250.00000000000000000000	10231.00000000000000000000	0.00000000000000000000	0.00000000000000000000	0.00000000000000000000	425.00000000000000000000	975.00000000000000000000	4.00000000000000000000	4.00000000000000000000	4.00000000000000000000	0.00000000000000000000	0.00000000000000000000	0.00000000000000000000	0.00000000000000000000	0.00000000000000000000	0.00000000000000000000	0.00000000000000000000	0.00000000000000000000	0.00000000000000000000	0.00000000000000000000	0.00000000000000000000	4.00000000000000000000	0.00000000000000000000
3.00000000000000000000	0.00000000000000000000	4157.94873046875000000000	4161.02539062500000000000	4148.20507812500000000000	4166.66650390625000000000	4159.48730468750000000000	4168.20507812500000000000	4164.10253906250000000000	4155.38427734375000000000	4168.71777343750000000000	4149.74365234375000000000	3960.51269531250000000000	4146.66650390625000000000	4156.92285156250000000000	4128.20507812500000000000	3240.00000000000000000000	10250.00000000000000000000	10230.00000000000000000000	0.00000000000000000000	0.00000000000000000000	0.00000000000000000000	425.00000000000000000000	982.00000000000000000000	4.00000000000000000000	4.00000000000000000000	4.00000000000000000000	4.00000000000000000000	0.00000000000000000000	0.00000000000000000000	0.00000000000000000000	0.00000000000000000000	0.00000000000000000000	0.00000000000000000000	0.00000000000000000000	0.00000000000000000000	0.00000000000000000000	0.00000000000000000000	4.00000000000000000000	4.00000000000000000000
4.00000000000000000000	0.00000000000000000000	4154.87158203125000000000	4164.61523437500000000000	4148.20507812500000000000	4167.17919921875000000000	4155.38427734375000000000	4165.12792968750000000000	4163.07666015625000000000	4152.82031250000000000000	4163.58984375000000000000	4146.66650390625000000000	3962.56396484375000000000	4146.66650390625000000000	4160.00000000000000000000	4132.30761718750000000000	3537.00000000000000000000	10250.00000000000000000000	10230.00000000000000000000	0.00000000000000000000	0.00000000000000000000	0.00000000000000000000	425.00000000000000000000	990.00000000000000000000	4.00000000000000000000	4.00000000000000000000	4.00000000000000000000	4.00000000000000000000	4.00000000000000000000	0.00000000000000000000	0.00000000000000000000	0.00000000000000000000	0.00000000000000000000	0.00000000000000000000	0.00000000000000000000	0.00000000000000000000	0.00000000000000000000	0.00000000000000000000	4.00000000000000000000	4.00000000000000000000
5.00000000000000000000	0.00000000000000000000	4153.84619140625000000000	4171.79492187500000000000	4150.76904296875000000000	4174.87158203125000000000	4168.71777343750000000000	4162.56396484375000000000	4159.48730468750000000000	4160.00000000000000000000	4162.56396484375000000000	4157.94873046875000000000	3971.28198242187500000000	4151.28173828125000000000	4165.64111328125000000000	4132.82031250000000000000	0.00000000000000000000	10249.00000000000000000000	10229.00000000000000000000	0.00000000000000000000	0.00000000000000000000	0.00000000000000000000	425.00000000000000000000	998.00000000000000000000	4.00000000000000000000	4.00000000000000000000	4.00000000000000000000	4.00000000000000000000	4.00000000000000000000	0.00000000000000000000	0.00000000000000000000	0.00000000000000000000	0.00000000000000000000	0.00000000000000000000	0.00000000000000000000	0.00000000000000000000	0.00000000000000000000	0.00000000000000000000	4.00000000000000000000	4.00000000000000000000
6.00000000000000000000	0.00000000000000000000	4162.05126953125000000000	4162.56396484375000000000	4155.89746093750000000000	4168.20507812500000000000	4162.56396484375000000000	4167.17919921875000000000	4163.58984375000000000000	4153.84619140625000000000	4166.15380859375000000000	4151.79492187500000000000	3967.69213867187500000000	4153.33300781250000000000	4156.92285156250000000000	4133.33300781250000000000	490.00000000000000000000	10249.00000000000000000000	10229.00000000000000000000	0.00000000000000000000	0.00000000000000000000	0.00000000000000000000	426.00000000000000000000	6.00000000000000000000	4.00000000000000000000	4.00000000000000000000	4.00000000000000000000	4.00000000000000000000	4.00000000000000000000	0.00000000000000000000	4.00000000000000000000	0.00000000000000000000	0.00000000000000000000	0.00000000000000000000	0.00000000000000000000	0.00000000000000000000	0.00000000000000000000	0.00000000000000000000	4.00000000000000000000	4.00000000000000000000
7.00000000000000000000	0.00000000000000000000	4151.79492187500000000000	4166.66650390625000000000	4144.10253906250000000000	4172.30761718750000000000	4160.00000000000000000000	4155.38427734375000000000	4158.46142578125000000000	4165.12792968750000000000	4164.10253906250000000000	4155.38427734375000000000	3980.00000000000000000000	4149.23046875000000000000	4167.69238281250000000000	4131.28173828125000000000	3322.00000000000000000000	10247.00000000000000000000	10228.00000000000000000000	0.00000000000000000000	0.00000000000000000000	0.00000000000000000000	426.00000000000000000000	13.00000000000000000000	4.00000000000000000000	4.00000000000000000000	4.00000000000000000000	4.00000000000000000000	4.00000000000000000000	0.00000000000000000000	4.00000000000000000000	4.00000000000000000000	0.00000000000000000000	0.00000000000000000000	0.00000000000000000000	0.00000000000000000000	0.00000000000000000000	0.00000000000000000000	4.00000000000000000000	4.00000000000000000000
8.00000000000000000000	0.00000000000000000000	4153.33300781250000000000	4163.58984375000000000000	4150.25634765625000000000	4172.82031250000000000000	4156.92285156250000000000	4161.02539062500000000000	4166.15380859375000000000	4166.15380859375000000000	4161.53857421875000000000	4150.76904296875000000000	3982.05126953125000000000	4152.30761718750000000000	4166.66650390625000000000	4130.25634765625000000000	0.00000000000000000000	10247.00000000000000000000	10228.00000000000000000000	0.00000000000000000000	0.00000000000000000000	0.00000000000000000000	426.00000000000000000000	21.00000000000000000000	4.00000000000000000000	4.00000000000000000000	4.00000000000000000000	4.00000000000000000000	4.00000000000000000000	0.00000000000000000000	4.00000000000000000000	4.00000000000000000000	0.00000000000000000000	0.00000000000000000000	0.00000000000000000000	0.00000000000000000000	0.00000000000000000000	0.00000000000000000000	4.00000000000000000000	4.00000000000000000000
9.00000000000000000000	0.00000000000000000000	4152.82031250000000000000	4162.05126953125000000000	4149.23046875000000000000	4176.41015625000000000000	4165.64111328125000000000	4159.48730468750000000000	4165.12792968750000000000	4166.15380859375000000000	4163.07666015625000000000	4155.89746093750000000000	3981.53833007812500000000	4153.84619140625000000000	4162.05126953125000000000	4133.33300781250000000000	3534.00000000000000000000	10243.00000000000000000000	10227.00000000000000000000	0.00000000000000000000	0.00000000000000000000	0.00000000000000000000	426.00000000000000000000	29.00000000000000000000	4.00000000000000000000	4.00000000000000000000	4.00000000000000000000	4.00000000000000000000	4.00000000000000000000	0.00000000000000000000	4.00000000000000000000	4.00000000000000000000	0.00000000000000000000	4.00000000000000000000	0.00000000000000000000	0.00000000000000000000	0.00000000000000000000	0.00000000000000000000	4.00000000000000000000	4.00000000000000000000
10.00000000000000000000	0.00000000000000000000	4147.69238281250000000000	4162.05126953125000000000	4140.51269531250000000000	4175.89746093750000000000	4164.10253906250000000000	4160.00000000000000000000	4162.56396484375000000000	4169.23046875000000000000	4165.12792968750000000000	4165.64111328125000000000	3978.97436523437500000000	4146.15380859375000000000	4157.94873046875000000000	4128.71777343750000000000	3428.00000000000000000000	10243.00000000000000000000	10227.00000000000000000000	0.00000000000000000000	0.00000000000000000000	0.00000000000000000000	426.00000000000000000000	37.00000000000000000000	4.00000000000000000000	4.00000000000000000000	4.00000000000000000000	4.00000000000000000000	4.00000000000000000000	0.00000000000000000000	4.00000000000000000000	4.00000000000000000000	0.00000000000000000000	4.00000000000000000000	4.00000000000000000000	0.00000000000000000000	0.00000000000000000000	0.00000000000000000000	4.00000000000000000000	4.00000000000000000000
11.00000000000000000000	0.00000000000000000000	4151.79492187500000000000	4150.25634765625000000000	4146.15380859375000000000	4160.00000000000000000000	4144.10253906250000000000	4170.76904296875000000000	4167.69238281250000000000	4149.74365234375000000000	4164.61523437500000000000	4143.58984375000000000000	3961.53833007812500000000	4137.43603515625000000000	4137.94873046875000000000	4115.89746093750000000000	1638.00000000000000000000	10246.00000000000000000000	10229.00000000000000000000	0.00000000000000000000	0.00000000000000000000	0.00000000000000000000	426.00000000000000000000	45.00000000000000000000	4.00000000000000000000	4.00000000000000000000	4.00000000000000000000	4.00000000000000000000	4.00000000000000000000	0.00000000000000000000	4.00000000000000000000	4.00000000000000000000	0.00000000000000000000	4.00000000000000000000	4.00000000000000000000	4.00000000000000000000	0.00000000000000000000	0.00000000000000000000	4.00000000000000000000	4.00000000000000000000
12.00000000000000000000	0.00000000000000000000	4144.10253906250000000000	4153.33300781250000000000	4141.02539062500000000000	4166.66650390625000000000	4151.28173828125000000000	4160.00000000000000000000	4157.43603515625000000000	4145.64111328125000000000	4162.56396484375000000000	4134.87158203125000000000	3966.15380859375000000000	4136.92285156250000000000	4142.05126953125000000000	4116.41015625000000000000	3287.00000000000000000000	10246.00000000000000000000	10229.00000000000000000000	0.00000000000000000000	0.00000000000000000000	0.00000000000000000000	426.00000000000000000000	52.00000000000000000000	4.00000000000000000000	4.00000000000000000000	4.00000000000000000000	4.00000000000000000000	4.00000000000000000000	0.00000000000000000000	4.00000000000000000000	4.00000000000000000000	0.00000000000000000000	4.00000000000000000000	4.00000000000000000000	4.00000000000000000000	4.00000000000000000000	0.00000000000000000000	4.00000000000000000000	4.00000000000000000000
13.00000000000000000000	0.00000000000000000000	4153.33300781250000000000	4156.92285156250000000000	4152.30761718750000000000	4174.35888671875000000000	4152.30761718750000000000	4164.10253906250000000000	4160.00000000000000000000	4147.69238281250000000000	4164.61523437500000000000	4136.41015625000000000000	3973.33325195312500000000	4148.71777343750000000000	4147.17919921875000000000	4131.28173828125000000000	1637.00000000000000000000	10246.00000000000000000000	10230.00000000000000000000	0.00000000000000000000	0.00000000000000000000	0.00000000000000000000	426.00000000000000000000	60.00000000000000000000	4.00000000000000000000	4.00000000000000000000	4.00000000000000000000	4.00000000000000000000	4.00000000000000000000	0.00000000000000000000	4.00000000000000000000	4.00000000000000000000	0.00000000000000000000	4.00000000000000000000	4.00000000000000000000	4.00000000000000000000	4.00000000000000000000	4.00000000000000000000	4.00000000000000000000	4.00000000000000000000
14.00000000000000000000	0.00000000000000000000	4158.97412109375000000000	4164.10253906250000000000	4158.46142578125000000000	4180.00000000000000000000	4155.38427734375000000000	4161.53857421875000000000	4161.02539062500000000000	4150.76904296875000000000	4165.12792968750000000000	4140.00000000000000000000	3981.02563476562500000000	4154.35888671875000000000	4152.82031250000000000000	4134.35888671875000000000	3428.00000000000000000000	10246.00000000000000000000	10230.00000000000000000000	0.00000000000000000000	0.00000000000000000000	0.00000000000000000000	426.00000000000000000000	67.00000000000000000000	4.00000000000000000000	4.00000000000000000000	4.00000000000000000000	4.00000000000000000000	4.00000000000000000000	0.00000000000000000000	4.00000000000000000000	4.00000000000000000000	0.00000000000000000000	4.00000000000000000000	4.00000000000000000000	4.00000000000000000000	4.00000000000000000000	4.00000000000000000000	4.00000000000000000000	4.00000000000000000000
15.00000000000000000000	0.00000000000000000000	4153.33300781250000000000	4171.79492187500000000000	4152.30761718750000000000	4186.15380859375000000000	4170.25634765625000000000	4157.94873046875000000000	4161.02539062500000000000	4160.00000000000000000000	4164.61523437500000000000	4148.71777343750000000000	3992.30761718750000000000	4152.30761718750000000000	4163.58984375000000000000	4130.25634765625000000000	1638.00000000000000000000	10246.00000000000000000000	10230.00000000000000000000	0.00000000000000000000	0.00000000000000000000	0.00000000000000000000	426.00000000000000000000	75.00000000000000000000	4.00000000000000000000	4.00000000000000000000	4.00000000000000000000	4.00000000000000000000	4.00000000000000000000	0.00000000000000000000	4.00000000000000000000	4.00000000000000000000	0.00000000000000000000	4.00000000000000000000	4.00000000000000000000	4.00000000000000000000	4.00000000000000000000	4.00000000000000000000	4.00000000000000000000	4.00000000000000000000
16.00000000000000000000	0.00000000000000000000	4164.10253906250000000000	4167.69238281250000000000	4160.00000000000000000000	4182.05126953125000000000	4165.64111328125000000000	4170.76904296875000000000	4168.71777343750000000000	4157.43603515625000000000	4166.15380859375000000000	4148.20507812500000000000	3989.23071289062500000000	4154.35888671875000000000	4158.46142578125000000000	4129.23046875000000000000	0.00000000000000000000	10246.00000000000000000000	10230.00000000000000000000	0.00000000000000000000	0.00000000000000000000	0.00000000000000000000	426.00000000000000000000	83.00000000000000000000	4.00000000000000000000	4.00000000000000000000	4.00000000000000000000	4.00000000000000000000	4.00000000000000000000	0.00000000000000000000	4.00000000000000000000	4.00000000000000000000	0.00000000000000000000	4.00000000000000000000	4.00000000000000000000	4.00000000000000000000	4.00000000000000000000	4.00000000000000000000	4.00000000000000000000	4.00000000000000000000
17.00000000000000000000	0.00000000000000000000	4158.97412109375000000000	4171.79492187500000000000	4153.33300781250000000000	4186.15380859375000000000	4170.25634765625000000000	4162.56396484375000000000	4159.48730468750000000000	4166.66650390625000000000	4165.64111328125000000000	4157.94873046875000000000	3997.94873046875000000000	4151.28173828125000000000	4163.58984375000000000000	4128.20507812500000000000	0.00000000000000000000	10246.00000000000000000000	10230.00000000000000000000	0.00000000000000000000	0.00000000000000000000	0.00000000000000000000	426.00000000000000000000	91.00000000000000000000	4.00000000000000000000	4.00000000000000000000	4.00000000000000000000	4.00000000000000000000	4.00000000000000000000	0.00000000000000000000	4.00000000000000000000	4.00000000000000000000	0.00000000000000000000	4.00000000000000000000	4.00000000000000000000	4.00000000000000000000	4.00000000000000000000	4.00000000000000000000	4.00000000000000000000	4.00000000000000000000
18.00000000000000000000	0.00000000000000000000	4155.89746093750000000000	4165.64111328125000000000	4155.38427734375000000000	4178.97412109375000000000	4164.10253906250000000000	4167.17919921875000000000	4162.56396484375000000000	4166.15380859375000000000	4165.12792968750000000000	4148.20507812500000000000	3995.89721679687500000000	4150.76904296875000000000	4156.41015625000000000000	4128.20507812500000000000	0.00000000000000000000	10246.00000000000000000000	10230.00000000000000000000	0.00000000000000000000	0.00000000000000000000	0.00000000000000000000	426.00000000000000000000	100.00000000000000000000	4.00000000000000000000	4.00000000000000000000	4.00000000000000000000	4.00000000000000000000	4.00000000000000000000	0.00000000000000000000	4.00000000000000000000	4.00000000000000000000	0.00000000000000000000	4.00000000000000000000	4.00000000000000000000	4.00000000000000000000	4.00000000000000000000	4.00000000000000000000	4.00000000000000000000	4.00000000000000000000
19.00000000000000000000	0.00000000000000000000	4160.51269531250000000000	4163.07666015625000000000	4158.97412109375000000000	4178.46142578125000000000	4155.89746093750000000000	4166.15380859375000000000	4164.61523437500000000000	4163.58984375000000000000	4165.64111328125000000000	4141.53857421875000000000	3992.82031250000000000000	4151.28173828125000000000	4152.82031250000000000000	4131.79492187500000000000	0.00000000000000000000	10246.00000000000000000000	10230.00000000000000000000	0.00000000000000000000	0.00000000000000000000	0.00000000000000000000	426.00000000000000000000	108.00000000000000000000	4.00000000000000000000	4.00000000000000000000	4.00000000000000000000	4.00000000000000000000	4.00000000000000000000	0.00000000000000000000	4.00000000000000000000	4.00000000000000000000	0.00000000000000000000	4.00000000000000000000	4.00000000000000000000	4.00000000000000000000	4.00000000000000000000	4.00000000000000000000	4.00000000000000000000	4.00000000000000000000
20.00000000000000000000	0.00000000000000000000	4159.48730468750000000000	4174.87158203125000000000	4156.92285156250000000000	4194.35888671875000000000	4170.25634765625000000000	4157.43603515625000000000	4160.00000000000000000000	4174.35888671875000000000	4164.10253906250000000000	4161.02539062500000000000	4009.74340820312500000000	4154.87158203125000000000	4169.74365234375000000000	4137.94873046875000000000	0.00000000000000000000	10246.00000000000000000000	10230.00000000000000000000	0.00000000000000000000	0.00000000000000000000	0.00000000000000000000	426.00000000000000000000	116.00000000000000000000	4.00000000000000000000	4.00000000000000000000	4.00000000000000000000	4.00000000000000000000	4.00000000000000000000	0.00000000000000000000	4.00000000000000000000	4.00000000000000000000	0.00000000000000000000	4.00000000000000000000	4.00000000000000000000	4.00000000000000000000	4.00000000000000000000	4.00000000000000000000	4.00000000000000000000	4.00000000000000000000
21.00000000000000000000	0.00000000000000000000	4167.69238281250000000000	4175.89746093750000000000	4168.71777343750000000000	4195.38427734375000000000	4171.79492187500000000000	4167.17919921875000000000	4170.25634765625000000000	4166.66650390625000000000	4164.10253906250000000000	4160.51269531250000000000	4011.79467773437500000000	4162.56396484375000000000	4168.20507812500000000000	4137.94873046875000000000	0.00000000000000000000	10248.00000000000000000000	10229.00000000000000000000	0.00000000000000000000	0.00000000000000000000	0.00000000000000000000	426.00000000000000000000	125.00000000000000000000	4.00000000000000000000	4.00000000000000000000	4.00000000000000000000	4.00000000000000000000	4.00000000000000000000	0.00000000000000000000	4.00000000000000000000	4.00000000000000000000	0.00000000000000000000	4.00000000000000000000	4.00000000000000000000	4.00000000000000000000	4.00000000000000000000	4.00000000000000000000	4.00000000000000000000	4.00000000000000000000
22.00000000000000000000	0.00000000000000000000	4158.46142578125000000000	4177.94873046875000000000	4160.00000000000000000000	4193.33300781250000000000	4170.25634765625000000000	4162.05126953125000000000	4162.05126953125000000000	4164.61523437500000000000	4164.10253906250000000000	4156.41015625000000000000	4013.84594726562500000000	4158.97412109375000000000	4167.17919921875000000000	4133.84619140625000000000	0.00000000000000000000	10248.00000000000000000000	10229.00000000000000000000	0.00000000000000000000	0.00000000000000000000	0.00000000000000000000	426.00000000000000000000	133.00000000000000000000	4.00000000000000000000	4.00000000000000000000	4.00000000000000000000	4.00000000000000000000	4.00000000000000000000	0.00000000000000000000	4.00000000000000000000	4.00000000000000000000	0.00000000000000000000	4.00000000000000000000	4.00000000000000000000	4.00000000000000000000	4.00000000000000000000	4.00000000000000000000	4.00000000000000000000	4.00000000000000000000
23.00000000000000000000	0.00000000000000000000	4155.89746093750000000000	4166.66650390625000000000	4155.38427734375000000000	4180.00000000000000000000	4158.97412109375000000000	4166.66650390625000000000	4156.92285156250000000000	4154.87158203125000000000	4165.64111328125000000000	4143.07666015625000000000	4008.20507812500000000000	4153.84619140625000000000	4159.48730468750000000000	4131.28173828125000000000	0.00000000000000000000	10247.00000000000000000000	10228.00000000000000000000	0.00000000000000000000	0.00000000000000000000	0.00000000000000000000	426.00000000000000000000	142.00000000000000000000	4.00000000000000000000	4.00000000000000000000	4.00000000000000000000	4.00000000000000000000	4.00000000000000000000	0.00000000000000000000	4.00000000000000000000	4.00000000000000000000	0.00000000000000000000	4.00000000000000000000	4.00000000000000000000	4.00000000000000000000	4.00000000000000000000	4.00000000000000000000	4.00000000000000000000	4.00000000000000000000
24.00000000000000000000	0.00000000000000000000	4157.94873046875000000000	4156.92285156250000000000	4157.43603515625000000000	4170.25634765625000000000	4152.82031250000000000000	4168.71777343750000000000	4157.94873046875000000000	4143.07666015625000000000	4166.66650390625000000000	4133.84619140625000000000	4005.12817382812500000000	4152.82031250000000000000	4152.82031250000000000000	4128.20507812500000000000	0.00000000000000000000	10247.00000000000000000000	10228.00000000000000000000	0.00000000000000000000	0.00000000000000000000	0.00000000000000000000	426.00000000000000000000	149.00000000000000000000	4.00000000000000000000	4.00000000000000000000	4.00000000000000000000	4.00000000000000000000	4.00000000000000000000	0.00000000000000000000	4.00000000000000000000	4.00000000000000000000	0.00000000000000000000	4.00000000000000000000	4.00000000000000000000	4.00000000000000000000	4.00000000000000000000	4.00000000000000000000	4.00000000000000000000	4.00000000000000000000
25.00000000000000000000	0.00000000000000000000	4152.82031250000000000000	4162.05126953125000000000	4152.82031250000000000000	4175.89746093750000000000	4156.92285156250000000000	4161.02539062500000000000	4154.35888671875000000000	4151.79492187500000000000	4164.10253906250000000000	4147.69238281250000000000	4015.38452148437500000000	4153.33300781250000000000	4160.51269531250000000000	4128.71777343750000000000	0.00000000000000000000	10247.00000000000000000000	10229.00000000000000000000	0.00000000000000000000	0.00000000000000000000	0.00000000000000000000	426.00000000000000000000	157.00000000000000000000	4.00000000000000000000	4.00000000000000000000	4.00000000000000000000	4.00000000000000000000	4.00000000000000000000	0.00000000000000000000	4.00000000000000000000	4.00000000000000000000	0.00000000000000000000	4.00000000000000000000	4.00000000000000000000	4.00000000000000000000	4.00000000000000000000	4.00000000000000000000	4.00000000000000000000	4.00000000000000000000
26.00000000000000000000	0.00000000000000000000	4164.61523437500000000000	4155.89746093750000000000	4163.07666015625000000000	4168.20507812500000000000	4145.12792968750000000000	4169.23046875000000000000	4163.07666015625000000000	4150.25634765625000000000	4164.10253906250000000000	4137.94873046875000000000	4007.17944335937500000000	4153.84619140625000000000	4150.25634765625000000000	4133.33300781250000000000	0.00000000000000000000	10247.00000000000000000000	10229.00000000000000000000	0.00000000000000000000	0.00000000000000000000	0.00000000000000000000	426.00000000000000000000	165.00000000000000000000	4.00000000000000000000	4.00000000000000000000	4.00000000000000000000	4.00000000000000000000	4.00000000000000000000	0.00000000000000000000	4.00000000000000000000	4.00000000000000000000	0.00000000000000000000	4.00000000000000000000	4.00000000000000000000	4.00000000000000000000	4.00000000000000000000	4.00000000000000000000	4.00000000000000000000	4.00000000000000000000
27.00000000000000000000	0.00000000000000000000	4164.61523437500000000000	4164.10253906250000000000	4163.58984375000000000000	4176.92285156250000000000	4160.00000000000000000000	4160.51269531250000000000	4157.94873046875000000000	4161.02539062500000000000	4163.58984375000000000000	4140.51269531250000000000	4018.97436523437500000000	4154.35888671875000000000	4160.00000000000000000000	4138.46142578125000000000	0.00000000000000000000	10246.00000000000000000000	10228.00000000000000000000	0.00000000000000000000	0.00000000000000000000	0.00000000000000000000	426.00000000000000000000	172.00000000000000000000	4.00000000000000000000	4.00000000000000000000	4.00000000000000000000	4.00000000000000000000	4.00000000000000000000	0.00000000000000000000	4.00000000000000000000	4.00000000000000000000	0.00000000000000000000	4.00000000000000000000	4.00000000000000000000	4.00000000000000000000	4.00000000000000000000	4.00000000000000000000	4.00000000000000000000	4.00000000000000000000
28.00000000000000000000	0.00000000000000000000	4166.15380859375000000000	4171.79492187500000000000	4169.23046875000000000000	4189.23046875000000000000	4171.79492187500000000000	4163.07666015625000000000	4158.97412109375000000000	4166.15380859375000000000	4162.56396484375000000000	4155.89746093750000000000	4031.79467773437500000000	4163.07666015625000000000	4170.76904296875000000000	4141.02539062500000000000	0.00000000000000000000	10246.00000000000000000000	10228.00000000000000000000	0.00000000000000000000	0.00000000000000000000	0.00000000000000000000	426.00000000000000000000	179.00000000000000000000	4.00000000000000000000	4.00000000000000000000	4.00000000000000000000	4.00000000000000000000	4.00000000000000000000	0.00000000000000000000	4.00000000000000000000	4.00000000000000000000	0.00000000000000000000	4.00000000000000000000	4.00000000000000000000	4.00000000000000000000	4.00000000000000000000	4.00000000000000000000	4.00000000000000000000	4.00000000000000000000
29.00000000000000000000	0.00000000000000000000	4169.74365234375000000000	4171.28173828125000000000	4175.38427734375000000000	4186.15380859375000000000	4162.05126953125000000000	4169.23046875000000000000	4164.61523437500000000000	4161.02539062500000000000	4162.05126953125000000000	4155.89746093750000000000	4029.74340820312500000000	4166.15380859375000000000	4164.10253906250000000000	4140.51269531250000000000	0.00000000000000000000	10248.00000000000000000000	10228.00000000000000000000	0.00000000000000000000	0.00000000000000000000	0.00000000000000000000	426.00000000000000000000	187.00000000000000000000	4.00000000000000000000	4.00000000000000000000	4.00000000000000000000	4.00000000000000000000	4.00000000000000000000	0.00000000000000000000	4.00000000000000000000	4.00000000000000000000	0.00000000000000000000	4.00000000000000000000	4.00000000000000000000	4.00000000000000000000	4.00000000000000000000	4.00000000000000000000	4.00000000000000000000	4.00000000000000000000
30.00000000000000000000	0.00000000000000000000	4161.02539062500000000000	4179.48730468750000000000	4164.10253906250000000000	4187.69238281250000000000	4168.71777343750000000000	4161.53857421875000000000	4161.53857421875000000000	4174.87158203125000000000	4161.53857421875000000000	4161.53857421875000000000	4041.02563476562500000000	4159.48730468750000000000	4174.87158203125000000000	4141.02539062500000000000	0.00000000000000000000	10248.00000000000000000000	10228.00000000000000000000	0.00000000000000000000	0.00000000000000000000	0.00000000000000000000	426.00000000000000000000	194.00000000000000000000	4.00000000000000000000	4.00000000000000000000	4.00000000000000000000	4.00000000000000000000	4.00000000000000000000	0.00000000000000000000	4.00000000000000000000	4.00000000000000000000	0.00000000000000000000	4.00000000000000000000	4.00000000000000000000	4.00000000000000000000	4.00000000000000000000	4.00000000000000000000	4.00000000000000000000	4.00000000000000000000
31.00000000000000000000	0.00000000000000000000	4167.69238281250000000000	4171.28173828125000000000	4170.25634765625000000000	4182.05126953125000000000	4162.56396484375000000000	4171.28173828125000000000	4170.25634765625000000000	4173.84619140625000000000	4161.53857421875000000000	4155.38427734375000000000	4037.94873046875000000000	4161.02539062500000000000	4173.33300781250000000000	4137.43603515625000000000	0.00000000000000000000	10248.00000000000000000000	10229.00000000000000000000	0.00000000000000000000	0.00000000000000000000	0.00000000000000000000	426.00000000000000000000	201.00000000000000000000	4.00000000000000000000	4.00000000000000000000	4.00000000000000000000	4.00000000000000000000	4.00000000000000000000	0.00000000000000000000	4.00000000000000000000	4.00000000000000000000	0.00000000000000000000	4.00000000000000000000	4.00000000000000000000	4.00000000000000000000	4.00000000000000000000	4.00000000000000000000	4.00000000000000000000	4.00000000000000000000
32.00000000000000000000	0.00000000000000000000	4164.61523437500000000000	4168.20507812500000000000	4168.71777343750000000000	4186.15380859375000000000	4165.12792968750000000000	4167.17919921875000000000	4164.61523437500000000000	4173.33300781250000000000	4162.05126953125000000000	4159.48730468750000000000	4033.84594726562500000000	4158.97412109375000000000	4168.20507812500000000000	4136.41015625000000000000	0.00000000000000000000	10248.00000000000000000000	10229.00000000000000000000	0.00000000000000000000	0.00000000000000000000	0.00000000000000000000	426.00000000000000000000	210.00000000000000000000	4.00000000000000000000	4.00000000000000000000	4.00000000000000000000	4.00000000000000000000	4.00000000000000000000	0.00000000000000000000	4.00000000000000000000	4.00000000000000000000	0.00000000000000000000	4.00000000000000000000	4.00000000000000000000	4.00000000000000000000	4.00000000000000000000	4.00000000000000000000	4.00000000000000000000	4.00000000000000000000
33.00000000000000000000	0.00000000000000000000	4162.56396484375000000000	4169.74365234375000000000	4167.17919921875000000000	4186.15380859375000000000	4171.79492187500000000000	4164.61523437500000000000	4163.07666015625000000000	4173.33300781250000000000	4165.64111328125000000000	4160.51269531250000000000	4032.30761718750000000000	4156.92285156250000000000	4160.51269531250000000000	4139.48730468750000000000	0.00000000000000000000	10248.00000000000000000000	10228.00000000000000000000	0.00000000000000000000	0.00000000000000000000	0.00000000000000000000	426.00000000000000000000	218.00000000000000000000	4.00000000000000000000	4.00000000000000000000	4.00000000000000000000	4.00000000000000000000	4.00000000000000000000	0.00000000000000000000	4.00000000000000000000	4.00000000000000000000	0.00000000000000000000	4.00000000000000000000	4.00000000000000000000	4.00000000000000000000	4.00000000000000000000	4.00000000000000000000	4.00000000000000000000	4.00000000000000000000
34.00000000000000000000	0.00000000000000000000	4169.23046875000000000000	4168.20507812500000000000	4170.76904296875000000000	4180.00000000000000000000	4169.23046875000000000000	4166.66650390625000000000	4167.17919921875000000000	4165.12792968750000000000	4167.17919921875000000000	4153.84619140625000000000	4034.35888671875000000000	4161.02539062500000000000	4160.51269531250000000000	4141.53857421875000000000	0.00000000000000000000	10248.00000000000000000000	10228.00000000000000000000	0.00000000000000000000	0.00000000000000000000	0.00000000000000000000	426.00000000000000000000	226.00000000000000000000	4.00000000000000000000	4.00000000000000000000	4.00000000000000000000	4.00000000000000000000	4.00000000000000000000	0.00000000000000000000	4.00000000000000000000	4.00000000000000000000	0.00000000000000000000	4.00000000000000000000	4.00000000000000000000	4.00000000000000000000	4.00000000000000000000	4.00000000000000000000	4.00000000000000000000	4.00000000000000000000
35.00000000000000000000	0.00000000000000000000	4160.51269531250000000000	4173.33300781250000000000	4160.51269531250000000000	4186.66650390625000000000	4176.92285156250000000000	4155.38427734375000000000	4158.97412109375000000000	4167.17919921875000000000	4167.17919921875000000000	4168.20507812500000000000	4046.66650390625000000000	4158.97412109375000000000	4176.41015625000000000000	4142.05126953125000000000	0.00000000000000000000	10249.00000000000000000000	10228.00000000000000000000	0.00000000000000000000	0.00000000000000000000	0.00000000000000000000	426.00000000000000000000	235.00000000000000000000	4.00000000000000000000	4.00000000000000000000	4.00000000000000000000	4.00000000000000000000	4.00000000000000000000	0.00000000000000000000	4.00000000000000000000	4.00000000000000000000	0.00000000000000000000	4.00000000000000000000	4.00000000000000000000	4.00000000000000000000	4.00000000000000000000	4.00000000000000000000	4.00000000000000000000	4.00000000000000000000
36.00000000000000000000	0.00000000000000000000	4163.58984375000000000000	4165.12792968750000000000	4164.10253906250000000000	4180.51269531250000000000	4164.61523437500000000000	4165.12792968750000000000	4167.17919921875000000000	4160.00000000000000000000	4169.74365234375000000000	4156.41015625000000000000	4036.41015625000000000000	4155.89746093750000000000	4161.53857421875000000000	4140.00000000000000000000	0.00000000000000000000	10249.00000000000000000000	10228.00000000000000000000	0.00000000000000000000	0.00000000000000000000	0.00000000000000000000	426.00000000000000000000	243.00000000000000000000	4.00000000000000000000	4.00000000000000000000	4.00000000000000000000	4.00000000000000000000	4.00000000000000000000	0.00000000000000000000	4.00000000000000000000	4.00000000000000000000	0.00000000000000000000	4.00000000000000000000	4.00000000000000000000	4.00000000000000000000	4.00000000000000000000	4.00000000000000000000	4.00000000000000000000	4.00000000000000000000
37.00000000000000000000	0.00000000000000000000	4165.12792968750000000000	4172.30761718750000000000	4164.10253906250000000000	4184.61523437500000000000	4165.64111328125000000000	4164.10253906250000000000	4165.12792968750000000000	4166.15380859375000000000	4166.66650390625000000000	4153.33300781250000000000	4044.10253906250000000000	4154.87158203125000000000	4162.05126953125000000000	4135.89746093750000000000	0.00000000000000000000	10250.00000000000000000000	10228.00000000000000000000	0.00000000000000000000	0.00000000000000000000	0.00000000000000000000	426.00000000000000000000	252.00000000000000000000	4.00000000000000000000	4.00000000000000000000	4.00000000000000000000	4.00000000000000000000	4.00000000000000000000	0.00000000000000000000	4.00000000000000000000	4.00000000000000000000	0.00000000000000000000	4.00000000000000000000	4.00000000000000000000	4.00000000000000000000	4.00000000000000000000	4.00000000000000000000	4.00000000000000000000	4.00000000000000000000
38.00000000000000000000	0.00000000000000000000	4165.64111328125000000000	4181.02539062500000000000	4167.17919921875000000000	4190.76904296875000000000	4174.87158203125000000000	4161.02539062500000000000	4164.10253906250000000000	4174.87158203125000000000	4163.58984375000000000000	4169.74365234375000000000	4061.53833007812500000000	4156.92285156250000000000	4182.05126953125000000000	4141.53857421875000000000	0.00000000000000000000	10250.00000000000000000000	10228.00000000000000000000	0.00000000000000000000	0.00000000000000000000	0.00000000000000000000	426.00000000000000000000	260.00000000000000000000	4.00000000000000000000	4.00000000000000000000	4.00000000000000000000	4.00000000000000000000	4.00000000000000000000	0.00000000000000000000	4.00000000000000000000	4.00000000000000000000	0.00000000000000000000	4.00000000000000000000	4.00000000000000000000	4.00000000000000000000	4.00000000000000000000	4.00000000000000000000	4.00000000000000000000	4.00000000000000000000
39.00000000000000000000	0.00000000000000000000	4169.74365234375000000000	4167.69238281250000000000	4173.33300781250000000000	4180.51269531250000000000	4163.07666015625000000000	4166.15380859375000000000	4170.76904296875000000000	4168.20507812500000000000	4165.12792968750000000000	4161.53857421875000000000	4051.28198242187500000000	4160.00000000000000000000	4176.41015625000000000000	4148.20507812500000000000	0.00000000000000000000	10248.00000000000000000000	10227.00000000000000000000	0.00000000000000000000	0.00000000000000000000	0.00000000000000000000	426.00000000000000000000	267.00000000000000000000	4.00000000000000000000	4.00000000000000000000	4.00000000000000000000	4.00000000000000000000	4.00000000000000000000	0.00000000000000000000	4.00000000000000000000	4.00000000000000000000	0.00000000000000000000	4.00000000000000000000	4.00000000000000000000	4.00000000000000000000	4.00000000000000000000	4.00000000000000000000	4.00000000000000000000	4.00000000000000000000
40.00000000000000000000	0.00000000000000000000	4161.02539062500000000000	4167.17919921875000000000	4160.00000000000000000000	4180.51269531250000000000	4166.15380859375000000000	4159.48730468750000000000	4161.02539062500000000000	4177.43603515625000000000	4164.10253906250000000000	4164.10253906250000000000	4052.82031250000000000000	4155.89746093750000000000	4173.84619140625000000000	4143.58984375000000000000	0.00000000000000000000	10248.00000000000000000000	10227.00000000000000000000	0.00000000000000000000	0.00000000000000000000	0.00000000000000000000	426.00000000000000000000	275.00000000000000000000	4.00000000000000000000	4.00000000000000000000	4.00000000000000000000	4.00000000000000000000	4.00000000000000000000	0.00000000000000000000	4.00000000000000000000	4.00000000000000000000	0.00000000000000000000	4.00000000000000000000	4.00000000000000000000	4.00000000000000000000	4.00000000000000000000	4.00000000000000000000	4.00000000000000000000	4.00000000000000000000
41.00000000000000000000	0.00000000000000000000	4170.25634765625000000000	4167.69238281250000000000	4168.71777343750000000000	4178.97412109375000000000	4166.15380859375000000000	4166.15380859375000000000	4165.12792968750000000000	4174.87158203125000000000	4164.10253906250000000000	4168.20507812500000000000	4053.84594726562500000000	4161.53857421875000000000	4169.74365234375000000000	4142.05126953125000000000	0.00000000000000000000	10249.00000000000000000000	10227.00000000000000000000	0.00000000000000000000	0.00000000000000000000	0.00000000000000000000	426.00000000000000000000	283.00000000000000000000	4.00000000000000000000	4.00000000000000000000	4.00000000000000000000	4.00000000000000000000	4.00000000000000000000	0.00000000000000000000	4.00000000000000000000	4.00000000000000000000	0.00000000000000000000	4.00000000000000000000	4.00000000000000000000	4.00000000000000000000	4.00000000000000000000	4.00000000000000000000	4.00000000000000000000	4.00000000000000000000
42.00000000000000000000	0.00000000000000000000	4169.23046875000000000000	4173.33300781250000000000	4170.76904296875000000000	4184.10253906250000000000	4172.30761718750000000000	4160.51269531250000000000	4165.12792968750000000000	4173.33300781250000000000	4165.64111328125000000000	4167.69238281250000000000	4058.46142578125000000000	4165.12792968750000000000	4173.33300781250000000000	4143.58984375000000000000	0.00000000000000000000	10249.00000000000000000000	10227.00000000000000000000	0.00000000000000000000	0.00000000000000000000	0.00000000000000000000	426.00000000000000000000	292.00000000000000000000	4.00000000000000000000	4.00000000000000000000	4.00000000000000000000	4.00000000000000000000	4.00000000000000000000	0.00000000000000000000	4.00000000000000000000	4.00000000000000000000	0.00000000000000000000	4.00000000000000000000	4.00000000000000000000	4.00000000000000000000	4.00000000000000000000	4.00000000000000000000	4.00000000000000000000	4.00000000000000000000
43.00000000000000000000	0.00000000000000000000	4156.41015625000000000000	4170.76904296875000000000	4158.46142578125000000000	4182.05126953125000000000	4173.33300781250000000000	4158.46142578125000000000	4161.02539062500000000000	4170.76904296875000000000	4165.12792968750000000000	4160.51269531250000000000	4058.46142578125000000000	4153.84619140625000000000	4172.30761718750000000000	4137.94873046875000000000	0.00000000000000000000	10250.00000000000000000000	10227.00000000000000000000	0.00000000000000000000	0.00000000000000000000	0.00000000000000000000	426.00000000000000000000	300.00000000000000000000	4.00000000000000000000	4.00000000000000000000	4.00000000000000000000	4.00000000000000000000	4.00000000000000000000	0.00000000000000000000	4.00000000000000000000	4.00000000000000000000	0.00000000000000000000	4.00000000000000000000	4.00000000000000000000	4.00000000000000000000	4.00000000000000000000	4.00000000000000000000	4.00000000000000000000	4.00000000000000000000
44.00000000000000000000	0.00000000000000000000	4158.97412109375000000000	4153.33300781250000000000	4162.05126953125000000000	4166.15380859375000000000	4157.94873046875000000000	4172.82031250000000000000	4166.15380859375000000000	4152.82031250000000000000	4162.56396484375000000000	4150.25634765625000000000	4042.05126953125000000000	4146.66650390625000000000	4154.87158203125000000000	4128.71777343750000000000	0.00000000000000000000	10250.00000000000000000000	10227.00000000000000000000	0.00000000000000000000	0.00000000000000000000	0.00000000000000000000	426.00000000000000000000	308.00000000000000000000	4.00000000000000000000	4.00000000000000000000	4.00000000000000000000	4.00000000000000000000	4.00000000000000000000	0.00000000000000000000	4.00000000000000000000	4.00000000000000000000	0.00000000000000000000	4.00000000000000000000	4.00000000000000000000	4.00000000000000000000	4.00000000000000000000	4.00000000000000000000	4.00000000000000000000	4.00000000000000000000
45.00000000000000000000	0.00000000000000000000	4153.33300781250000000000	4155.89746093750000000000	4157.43603515625000000000	4168.71777343750000000000	4165.64111328125000000000	4164.61523437500000000000	4160.00000000000000000000	4157.43603515625000000000	4163.07666015625000000000	4161.02539062500000000000	4047.69213867187500000000	4149.74365234375000000000	4159.48730468750000000000	4126.66650390625000000000	0.00000000000000000000	10250.00000000000000000000	10227.00000000000000000000	0.00000000000000000000	0.00000000000000000000	0.00000000000000000000	426.00000000000000000000	315.00000000000000000000	4.00000000000000000000	4.00000000000000000000	4.00000000000000000000	4.00000000000000000000	4.00000000000000000000	0.00000000000000000000	4.00000000000000000000	4.00000000000000000000	0.00000000000000000000	4.00000000000000000000	4.00000000000000000000	4.00000000000000000000	4.00000000000000000000	4.00000000000000000000	4.00000000000000000000	4.00000000000000000000
46.00000000000000000000	0.00000000000000000000	4161.53857421875000000000	4153.84619140625000000000	4162.56396484375000000000	4165.12792968750000000000	4161.53857421875000000000	4166.15380859375000000000	4162.56396484375000000000	4156.92285156250000000000	4168.20507812500000000000	4149.74365234375000000000	4046.66650390625000000000	4152.82031250000000000000	4154.87158203125000000000	4131.28173828125000000000	0.00000000000000000000	10250.00000000000000000000	10227.00000000000000000000	0.00000000000000000000	0.00000000000000000000	0.00000000000000000000	426.00000000000000000000	322.00000000000000000000	4.00000000000000000000	4.00000000000000000000	4.00000000000000000000	4.00000000000000000000	4.00000000000000000000	0.00000000000000000000	4.00000000000000000000	4.00000000000000000000	0.00000000000000000000	4.00000000000000000000	4.00000000000000000000	4.00000000000000000000	4.00000000000000000000	4.00000000000000000000	4.00000000000000000000	4.00000000000000000000
47.00000000000000000000	0.00000000000000000000	4165.12792968750000000000	4154.87158203125000000000	4164.61523437500000000000	4162.05126953125000000000	4154.35888671875000000000	4162.05126953125000000000	4159.48730468750000000000	4152.30761718750000000000	4167.69238281250000000000	4142.56396484375000000000	4044.61523437500000000000	4148.71777343750000000000	4151.28173828125000000000	4136.92285156250000000000	0.00000000000000000000	10250.00000000000000000000	10228.00000000000000000000	0.00000000000000000000	0.00000000000000000000	0.00000000000000000000	426.00000000000000000000	330.00000000000000000000	4.00000000000000000000	4.00000000000000000000	4.00000000000000000000	4.00000000000000000000	4.00000000000000000000	0.00000000000000000000	4.00000000000000000000	4.00000000000000000000	0.00000000000000000000	4.00000000000000000000	4.00000000000000000000	4.00000000000000000000	4.00000000000000000000	4.00000000000000000000	4.00000000000000000000	4.00000000000000000000
48.00000000000000000000	0.00000000000000000000	4156.92285156250000000000	4165.12792968750000000000	4163.58984375000000000000	4167.17919921875000000000	4161.02539062500000000000	4154.87158203125000000000	4157.43603515625000000000	4160.00000000000000000000	4162.56396484375000000000	4157.43603515625000000000	4058.46142578125000000000	4152.82031250000000000000	4162.56396484375000000000	4140.51269531250000000000	0.00000000000000000000	10250.00000000000000000000	10228.00000000000000000000	0.00000000000000000000	0.00000000000000000000	0.00000000000000000000	426.00000000000000000000	337.00000000000000000000	4.00000000000000000000	4.00000000000000000000	4.00000000000000000000	4.00000000000000000000	4.00000000000000000000	0.00000000000000000000	4.00000000000000000000	4.00000000000000000000	0.00000000000000000000	4.00000000000000000000	4.00000000000000000000	4.00000000000000000000	4.00000000000000000000	4.00000000000000000000	4.00000000000000000000	4.00000000000000000000
49.00000000000000000000	0.00000000000000000000	4164.10253906250000000000	4163.58984375000000000000	4172.82031250000000000000	4162.56396484375000000000	4157.43603515625000000000	4164.10253906250000000000	4167.69238281250000000000	4157.43603515625000000000	4164.10253906250000000000	4151.79492187500000000000	4061.02563476562500000000	4161.02539062500000000000	4161.02539062500000000000	4138.97412109375000000000	0.00000000000000000000	10249.00000000000000000000	10227.00000000000000000000	0.00000000000000000000	0.00000000000000000000	0.00000000000000000000	426.00000000000000000000	345.00000000000000000000	4.00000000000000000000	4.00000000000000000000	4.00000000000000000000	4.00000000000000000000	4.00000000000000000000	0.00000000000000000000	4.00000000000000000000	4.00000000000000000000	0.00000000000000000000	4.00000000000000000000	4.00000000000000000000	4.00000000000000000000	4.00000000000000000000	4.00000000000000000000	4.00000000000000000000	4.00000000000000000000
50.00000000000000000000	0.00000000000000000000	4156.41015625000000000000	4168.20507812500000000000	4163.07666015625000000000	4168.71777343750000000000	4167.17919921875000000000	4160.00000000000000000000	4161.53857421875000000000	4168.20507812500000000000	4167.17919921875000000000	4160.00000000000000000000	4070.76904296875000000000	4157.94873046875000000000	4168.71777343750000000000	4138.97412109375000000000	0.00000000000000000000	10249.00000000000000000000	10227.00000000000000000000	0.00000000000000000000	0.00000000000000000000	0.00000000000000000000	426.00000000000000000000	352.00000000000000000000	4.00000000000000000000	4.00000000000000000000	4.00000000000000000000	4.00000000000000000000	4.00000000000000000000	0.00000000000000000000	4.00000000000000000000	4.00000000000000000000	0.00000000000000000000	4.00000000000000000000	4.00000000000000000000	4.00000000000000000000	4.00000000000000000000	4.00000000000000000000	4.00000000000000000000	4.00000000000000000000
51.00000000000000000000	0.00000000000000000000	4156.92285156250000000000	4165.64111328125000000000	4166.15380859375000000000	4167.17919921875000000000	4168.20507812500000000000	4168.20507812500000000000	4166.15380859375000000000	4172.82031250000000000000	4168.20507812500000000000	4158.97412109375000000000	4067.17944335937500000000	4154.87158203125000000000	4163.58984375000000000000	4138.97412109375000000000	0.00000000000000000000	10247.00000000000000000000	10229.00000000000000000000	0.00000000000000000000	0.00000000000000000000	0.00000000000000000000	426.00000000000000000000	360.00000000000000000000	4.00000000000000000000	4.00000000000000000000	4.00000000000000000000	4.00000000000000000000	4.00000000000000000000	0.00000000000000000000	4.00000000000000000000	4.00000000000000000000	0.00000000000000000000	4.00000000000000000000	4.00000000000000000000	4.00000000000000000000	4.00000000000000000000	4.00000000000000000000	4.00000000000000000000	4.00000000000000000000
52.00000000000000000000	0.00000000000000000000	4162.05126953125000000000	4164.10253906250000000000	4170.25634765625000000000	4162.05126953125000000000	4166.66650390625000000000	4169.74365234375000000000	4165.64111328125000000000	4167.17919921875000000000	4167.69238281250000000000	4149.74365234375000000000	4059.48706054687500000000	4152.82031250000000000000	4154.35888671875000000000	4132.30761718750000000000	0.00000000000000000000	10247.00000000000000000000	10229.00000000000000000000	0.00000000000000000000	0.00000000000000000000	0.00000000000000000000	426.00000000000000000000	368.00000000000000000000	4.00000000000000000000	4.00000000000000000000	4.00000000000000000000	4.00000000000000000000	4.00000000000000000000	0.00000000000000000000	4.00000000000000000000	4.00000000000000000000	0.00000000000000000000	4.00000000000000000000	4.00000000000000000000	4.00000000000000000000	4.00000000000000000000	4.00000000000000000000	4.00000000000000000000	4.00000000000000000000
53.00000000000000000000	0.00000000000000000000	4156.41015625000000000000	4165.64111328125000000000	4161.02539062500000000000	4164.61523437500000000000	4174.35888671875000000000	4160.00000000000000000000	4156.92285156250000000000	4167.69238281250000000000	4164.61523437500000000000	4161.02539062500000000000	4064.10253906250000000000	4147.69238281250000000000	4154.87158203125000000000	4127.69238281250000000000	0.00000000000000000000	10248.00000000000000000000	10229.00000000000000000000	0.00000000000000000000	0.00000000000000000000	0.00000000000000000000	426.00000000000000000000	376.00000000000000000000	4.00000000000000000000	4.00000000000000000000	4.00000000000000000000	4.00000000000000000000	4.00000000000000000000	0.00000000000000000000	4.00000000000000000000	4.00000000000000000000	0.00000000000000000000	4.00000000000000000000	4.00000000000000000000	4.00000000000000000000	4.00000000000000000000	4.00000000000000000000	4.00000000000000000000	4.00000000000000000000
54.00000000000000000000	0.00000000000000000000	4157.43603515625000000000	4153.33300781250000000000	4167.69238281250000000000	4156.41015625000000000000	4162.56396484375000000000	4163.58984375000000000000	4166.15380859375000000000	4154.35888671875000000000	4163.58984375000000000000	4151.79492187500000000000	4051.79467773437500000000	4147.17919921875000000000	4141.53857421875000000000	4127.17919921875000000000	0.00000000000000000000	10248.00000000000000000000	10229.00000000000000000000	0.00000000000000000000	0.00000000000000000000	0.00000000000000000000	426.00000000000000000000	384.00000000000000000000	4.00000000000000000000	4.00000000000000000000	4.00000000000000000000	4.00000000000000000000	4.00000000000000000000	0.00000000000000000000	4.00000000000000000000	4.00000000000000000000	0.00000000000000000000	4.00000000000000000000	4.00000000000000000000	4.00000000000000000000	4.00000000000000000000	4.00000000000000000000	4.00000000000000000000	4.00000000000000000000
55.00000000000000000000	0.00000000000000000000	4150.76904296875000000000	4157.94873046875000000000	4162.56396484375000000000	4158.97412109375000000000	4161.02539062500000000000	4155.38427734375000000000	4160.51269531250000000000	4155.38427734375000000000	4162.56396484375000000000	4146.15380859375000000000	4052.82031250000000000000	4146.66650390625000000000	4146.15380859375000000000	4127.17919921875000000000	0.00000000000000000000	10246.00000000000000000000	10230.00000000000000000000	0.00000000000000000000	0.00000000000000000000	0.00000000000000000000	426.00000000000000000000	392.00000000000000000000	4.00000000000000000000	4.00000000000000000000	4.00000000000000000000	4.00000000000000000000	4.00000000000000000000	0.00000000000000000000	4.00000000000000000000	4.00000000000000000000	0.00000000000000000000	4.00000000000000000000	4.00000000000000000000	4.00000000000000000000	4.00000000000000000000	4.00000000000000000000	4.00000000000000000000	4.00000000000000000000
56.00000000000000000000	0.00000000000000000000	4155.38427734375000000000	4160.00000000000000000000	4162.56396484375000000000	4157.94873046875000000000	4157.43603515625000000000	4163.58984375000000000000	4160.51269531250000000000	4153.84619140625000000000	4163.58984375000000000000	4147.69238281250000000000	4059.48706054687500000000	4150.76904296875000000000	4148.71777343750000000000	4127.69238281250000000000	0.00000000000000000000	10246.00000000000000000000	10230.00000000000000000000	0.00000000000000000000	0.00000000000000000000	0.00000000000000000000	426.00000000000000000000	400.00000000000000000000	4.00000000000000000000	4.00000000000000000000	4.00000000000000000000	4.00000000000000000000	4.00000000000000000000	0.00000000000000000000	4.00000000000000000000	4.00000000000000000000	0.00000000000000000000	4.00000000000000000000	4.00000000000000000000	4.00000000000000000000	4.00000000000000000000	4.00000000000000000000	4.00000000000000000000	4.00000000000000000000
57.00000000000000000000	0.00000000000000000000	4158.46142578125000000000	4156.41015625000000000000	4167.69238281250000000000	4150.76904296875000000000	4156.92285156250000000000	4165.64111328125000000000	4162.56396484375000000000	4147.17919921875000000000	4165.12792968750000000000	4148.20507812500000000000	4064.10253906250000000000	4151.79492187500000000000	4145.64111328125000000000	4130.76904296875000000000	0.00000000000000000000	10246.00000000000000000000	10229.00000000000000000000	0.00000000000000000000	0.00000000000000000000	0.00000000000000000000	426.00000000000000000000	408.00000000000000000000	4.00000000000000000000	4.00000000000000000000	4.00000000000000000000	4.00000000000000000000	4.00000000000000000000	0.00000000000000000000	4.00000000000000000000	4.00000000000000000000	0.00000000000000000000	4.00000000000000000000	4.00000000000000000000	4.00000000000000000000	4.00000000000000000000	4.00000000000000000000	4.00000000000000000000	4.00000000000000000000
58.00000000000000000000	0.00000000000000000000	4151.28173828125000000000	4164.10253906250000000000	4165.12792968750000000000	4157.43603515625000000000	4172.30761718750000000000	4156.41015625000000000000	4158.97412109375000000000	4162.05126953125000000000	4165.12792968750000000000	4161.53857421875000000000	4077.43579101562500000000	4150.25634765625000000000	4160.51269531250000000000	4133.33300781250000000000	0.00000000000000000000	10246.00000000000000000000	10229.00000000000000000000	0.00000000000000000000	0.00000000000000000000	0.00000000000000000000	426.00000000000000000000	417.00000000000000000000	4.00000000000000000000	4.00000000000000000000	4.00000000000000000000	4.00000000000000000000	4.00000000000000000000	0.00000000000000000000	4.00000000000000000000	4.00000000000000000000	0.00000000000000000000	4.00000000000000000000	4.00000000000000000000	4.00000000000000000000	4.00000000000000000000	4.00000000000000000000	4.00000000000000000000	4.00000000000000000000
59.00000000000000000000	0.00000000000000000000	4163.58984375000000000000	4162.05126953125000000000	4175.38427734375000000000	4157.43603515625000000000	4169.74365234375000000000	4169.74365234375000000000	4170.25634765625000000000	4169.23046875000000000000	4165.64111328125000000000	4164.61523437500000000000	4080.00000000000000000000	4154.35888671875000000000	4162.56396484375000000000	4134.87158203125000000000	0.00000000000000000000	10245.00000000000000000000	10228.00000000000000000000	0.00000000000000000000	0.00000000000000000000	0.00000000000000000000	426.00000000000000000000	424.00000000000000000000	4.00000000000000000000	4.00000000000000000000	4.00000000000000000000	4.00000000000000000000	4.00000000000000000000	0.00000000000000000000	4.00000000000000000000	4.00000000000000000000	0.00000000000000000000	4.00000000000000000000	4.00000000000000000000	4.00000000000000000000	4.00000000000000000000	4.00000000000000000000	4.00000000000000000000	4.00000000000000000000
60.00000000000000000000	0.00000000000000000000	4161.02539062500000000000	4168.71777343750000000000	4171.28173828125000000000	4162.56396484375000000000	4178.46142578125000000000	4163.07666015625000000000	4161.53857421875000000000	4180.51269531250000000000	4164.61523437500000000000	4178.97412109375000000000	4090.25634765625000000000	4155.38427734375000000000	4167.17919921875000000000	4136.92285156250000000000	0.00000000000000000000	10245.00000000000000000000	10228.00000000000000000000	0.00000000000000000000	0.00000000000000000000	0.00000000000000000000	426.00000000000000000000	431.00000000000000000000	4.00000000000000000000	4.00000000000000000000	4.00000000000000000000	4.00000000000000000000	4.00000000000000000000	0.00000000000000000000	4.00000000000000000000	4.00000000000000000000	0.00000000000000000000	4.00000000000000000000	4.00000000000000000000	4.00000000000000000000	4.00000000000000000000	4.00000000000000000000	4.00000000000000000000	4.00000000000000000000
61.00000000000000000000	0.00000000000000000000	4159.48730468750000000000	4170.25634765625000000000	4172.82031250000000000000	4163.58984375000000000000	4179.48730468750000000000	4160.51269531250000000000	4157.43603515625000000000	4178.46142578125000000000	4163.58984375000000000000	4177.94873046875000000000	4087.69213867187500000000	4156.41015625000000000000	4164.10253906250000000000	4141.02539062500000000000	0.00000000000000000000	10245.00000000000000000000	10229.00000000000000000000	0.00000000000000000000	0.00000000000000000000	0.00000000000000000000	426.00000000000000000000	439.00000000000000000000	4.00000000000000000000	4.00000000000000000000	4.00000000000000000000	4.00000000000000000000	4.00000000000000000000	0.00000000000000000000	4.00000000000000000000	4.00000000000000000000	0.00000000000000000000	4.00000000000000000000	4.00000000000000000000	4.00000000000000000000	4.00000000000000000000	4.00000000000000000000	4.00000000000000000000	4.00000000000000000000
62.00000000000000000000	0.00000000000000000000	4167.69238281250000000000	4168.20507812500000000000	4180.00000000000000000000	4162.56396484375000000000	4170.25634765625000000000	4164.10253906250000000000	4165.12792968750000000000	4166.66650390625000000000	4163.58984375000000000000	4158.46142578125000000000	4077.94873046875000000000	4160.00000000000000000000	4155.89746093750000000000	4140.51269531250000000000	0.00000000000000000000	10245.00000000000000000000	10229.00000000000000000000	0.00000000000000000000	0.00000000000000000000	0.00000000000000000000	426.00000000000000000000	447.00000000000000000000	4.00000000000000000000	4.00000000000000000000	4.00000000000000000000	4.00000000000000000000	4.00000000000000000000	0.00000000000000000000	4.00000000000000000000	4.00000000000000000000	0.00000000000000000000	4.00000000000000000000	4.00000000000000000000	4.00000000000000000000	4.00000000000000000000	4.00000000000000000000	4.00000000000000000000	4.00000000000000000000
63.00000000000000000000	0.00000000000000000000	4160.00000000000000000000	4176.92285156250000000000	4168.71777343750000000000	4170.25634765625000000000	4184.10253906250000000000	4157.94873046875000000000	4163.07666015625000000000	4174.35888671875000000000	4165.12792968750000000000	4166.66650390625000000000	4088.20507812500000000000	4159.48730468750000000000	4163.58984375000000000000	4135.89746093750000000000	0.00000000000000000000	10246.00000000000000000000	10229.00000000000000000000	0.00000000000000000000	0.00000000000000000000	0.00000000000000000000	426.00000000000000000000	454.00000000000000000000	4.00000000000000000000	4.00000000000000000000	4.00000000000000000000	4.00000000000000000000	4.00000000000000000000	0.00000000000000000000	4.00000000000000000000	4.00000000000000000000	0.00000000000000000000	4.00000000000000000000	4.00000000000000000000	4.00000000000000000000	4.00000000000000000000	4.00000000000000000000	4.00000000000000000000	4.00000000000000000000
64.00000000000000000000	0.00000000000000000000	4161.53857421875000000000	4170.25634765625000000000	4170.25634765625000000000	4161.02539062500000000000	4185.12792968750000000000	4169.23046875000000000000	4168.20507812500000000000	4169.74365234375000000000	4168.20507812500000000000	4167.69238281250000000000	4081.53833007812500000000	4158.97412109375000000000	4154.87158203125000000000	4133.84619140625000000000	1747.00000000000000000000	10246.00000000000000000000	10229.00000000000000000000	0.00000000000000000000	0.00000000000000000000	0.00000000000000000000	426.00000000000000000000	462.00000000000000000000	4.00000000000000000000	4.00000000000000000000	4.00000000000000000000	4.00000000000000000000	4.00000000000000000000	0.00000000000000000000	4.00000000000000000000	4.00000000000000000000	0.00000000000000000000	4.00000000000000000000	4.00000000000000000000	4.00000000000000000000	4.00000000000000000000	4.00000000000000000000	4.00000000000000000000	4.00000000000000000000
65.00000000000000000000	0.00000000000000000000	4156.41015625000000000000	4169.23046875000000000000	4167.17919921875000000000	4159.48730468750000000000	4188.20507812500000000000	4164.61523437500000000000	4161.02539062500000000000	4170.76904296875000000000	4166.66650390625000000000	4165.12792968750000000000	4080.51269531250000000000	4152.82031250000000000000	4156.92285156250000000000	4132.30761718750000000000	3211.00000000000000000000	10248.00000000000000000000	10229.00000000000000000000	0.00000000000000000000	0.00000000000000000000	0.00000000000000000000	426.00000000000000000000	471.00000000000000000000	4.00000000000000000000	4.00000000000000000000	4.00000000000000000000	4.00000000000000000000	4.00000000000000000000	0.00000000000000000000	4.00000000000000000000	4.00000000000000000000	0.00000000000000000000	4.00000000000000000000	4.00000000000000000000	4.00000000000000000000	4.00000000000000000000	4.00000000000000000000	4.00000000000000000000	4.00000000000000000000
66.00000000000000000000	0.00000000000000000000	4153.33300781250000000000	4165.64111328125000000000	4166.15380859375000000000	4155.89746093750000000000	4180.51269531250000000000	4163.58984375000000000000	4162.05126953125000000000	4167.17919921875000000000	4164.10253906250000000000	4161.02539062500000000000	4081.53833007812500000000	4150.25634765625000000000	4156.92285156250000000000	4130.76904296875000000000	1594.00000000000000000000	10248.00000000000000000000	10229.00000000000000000000	0.00000000000000000000	0.00000000000000000000	0.00000000000000000000	426.00000000000000000000	479.00000000000000000000	4.00000000000000000000	4.00000000000000000000	4.00000000000000000000	4.00000000000000000000	4.00000000000000000000	0.00000000000000000000	4.00000000000000000000	4.00000000000000000000	0.00000000000000000000	4.00000000000000000000	4.00000000000000000000	4.00000000000000000000	4.00000000000000000000	4.00000000000000000000	4.00000000000000000000	4.00000000000000000000
67.00000000000000000000	0.00000000000000000000	4162.05126953125000000000	4156.92285156250000000000	4170.76904296875000000000	4146.15380859375000000000	4165.64111328125000000000	4167.17919921875000000000	4168.71777343750000000000	4158.97412109375000000000	4163.58984375000000000000	4157.94873046875000000000	4075.89721679687500000000	4153.33300781250000000000	4144.61523437500000000000	4132.30761718750000000000	3249.00000000000000000000	10248.00000000000000000000	10229.00000000000000000000	0.00000000000000000000	0.00000000000000000000	0.00000000000000000000	426.00000000000000000000	487.00000000000000000000	4.00000000000000000000	4.00000000000000000000	4.00000000000000000000	4.00000000000000000000	4.00000000000000000000	0.00000000000000000000	4.00000000000000000000	4.00000000000000000000	0.00000000000000000000	4.00000000000000000000	4.00000000000000000000	4.00000000000000000000	4.00000000000000000000	4.00000000000000000000	4.00000000000000000000	4.00000000000000000000
68.00000000000000000000	0.00000000000000000000	4156.92285156250000000000	4167.17919921875000000000	4161.53857421875000000000	4157.43603515625000000000	4182.56396484375000000000	4154.87158203125000000000	4161.02539062500000000000	4176.41015625000000000000	4163.58984375000000000000	4172.30761718750000000000	4089.74340820312500000000	4153.33300781250000000000	4154.87158203125000000000	4133.33300781250000000000	3541.00000000000000000000	10248.00000000000000000000	10229.00000000000000000000	0.00000000000000000000	0.00000000000000000000	0.00000000000000000000	426.00000000000000000000	495.00000000000000000000	4.00000000000000000000	4.00000000000000000000	4.00000000000000000000	4.00000000000000000000	4.00000000000000000000	0.00000000000000000000	4.00000000000000000000	4.00000000000000000000	0.00000000000000000000	4.00000000000000000000	4.00000000000000000000	4.00000000000000000000	4.00000000000000000000	4.00000000000000000000	4.00000000000000000000	4.00000000000000000000
69.00000000000000000000	0.00000000000000000000	4161.53857421875000000000	4162.56396484375000000000	4168.20507812500000000000	4153.33300781250000000000	4182.05126953125000000000	4162.05126953125000000000	4166.15380859375000000000	4177.94873046875000000000	4166.15380859375000000000	4164.10253906250000000000	4090.76904296875000000000	4155.38427734375000000000	4154.87158203125000000000	4133.33300781250000000000	0.00000000000000000000	10248.00000000000000000000	10230.00000000000000000000	0.00000000000000000000	0.00000000000000000000	0.00000000000000000000	426.00000000000000000000	503.00000000000000000000	4.00000000000000000000	4.00000000000000000000	4.00000000000000000000	4.00000000000000000000	4.00000000000000000000	0.00000000000000000000	4.00000000000000000000	4.00000000000000000000	0.00000000000000000000	4.00000000000000000000	4.00000000000000000000	4.00000000000000000000	4.00000000000000000000	4.00000000000000000000	4.00000000000000000000	4.00000000000000000000
70.00000000000000000000	0.00000000000000000000	4160.00000000000000000000	4162.05126953125000000000	4165.64111328125000000000	4150.76904296875000000000	4181.02539062500000000000	4160.51269531250000000000	4164.61523437500000000000	4182.56396484375000000000	4166.15380859375000000000	4173.33300781250000000000	4095.38452148437500000000	4155.38427734375000000000	4160.51269531250000000000	4131.79492187500000000000	506.00000000000000000000	10248.00000000000000000000	10230.00000000000000000000	0.00000000000000000000	0.00000000000000000000	0.00000000000000000000	426.00000000000000000000	511.00000000000000000000	4.00000000000000000000	4.00000000000000000000	4.00000000000000000000	4.00000000000000000000	4.00000000000000000000	0.00000000000000000000	4.00000000000000000000	4.00000000000000000000	0.00000000000000000000	4.00000000000000000000	4.00000000000000000000	4.00000000000000000000	4.00000000000000000000	4.00000000000000000000	4.00000000000000000000	4.00000000000000000000
71.00000000000000000000	0.00000000000000000000	4156.92285156250000000000	4169.23046875000000000000	4162.56396484375000000000	4157.94873046875000000000	4184.10253906250000000000	4162.05126953125000000000	4166.15380859375000000000	4194.35888671875000000000	4164.61523437500000000000	4190.25634765625000000000	4106.15380859375000000000	4155.38427734375000000000	4168.71777343750000000000	4130.25634765625000000000	3323.00000000000000000000	10247.00000000000000000000	10229.00000000000000000000	0.00000000000000000000	0.00000000000000000000	0.00000000000000000000	426.00000000000000000000	519.00000000000000000000	4.00000000000000000000	4.00000000000000000000	4.00000000000000000000	4.00000000000000000000	4.00000000000000000000	0.00000000000000000000	4.00000000000000000000	4.00000000000000000000	0.00000000000000000000	4.00000000000000000000	4.00000000000000000000	4.00000000000000000000	4.00000000000000000000	4.00000000000000000000	4.00000000000000000000	4.00000000000000000000
72.00000000000000000000	0.00000000000000000000	4163.07666015625000000000	4164.61523437500000000000	4172.30761718750000000000	4154.35888671875000000000	4168.20507812500000000000	4171.28173828125000000000	4171.79492187500000000000	4181.53857421875000000000	4164.10253906250000000000	4171.79492187500000000000	4097.94873046875000000000	4154.35888671875000000000	4155.89746093750000000000	4129.23046875000000000000	0.00000000000000000000	10247.00000000000000000000	10229.00000000000000000000	0.00000000000000000000	0.00000000000000000000	0.00000000000000000000	426.00000000000000000000	526.00000000000000000000	4.00000000000000000000	4.00000000000000000000	4.00000000000000000000	4.00000000000000000000	4.00000000000000000000	0.00000000000000000000	4.00000000000000000000	4.00000000000000000000	0.00000000000000000000	4.00000000000000000000	4.00000000000000000000	4.00000000000000000000	4.00000000000000000000	4.00000000000000000000	4.00000000000000000000	4.00000000000000000000
73.00000000000000000000	0.00000000000000000000	4156.41015625000000000000	4167.69238281250000000000	4164.10253906250000000000	4156.92285156250000000000	4176.92285156250000000000	4158.97412109375000000000	4160.51269531250000000000	4176.41015625000000000000	4165.12792968750000000000	4169.74365234375000000000	4100.51269531250000000000	4151.28173828125000000000	4159.48730468750000000000	4133.84619140625000000000	3534.00000000000000000000	10249.00000000000000000000	10229.00000000000000000000	0.00000000000000000000	0.00000000000000000000	0.00000000000000000000	426.00000000000000000000	534.00000000000000000000	4.00000000000000000000	4.00000000000000000000	4.00000000000000000000	4.00000000000000000000	4.00000000000000000000	0.00000000000000000000	4.00000000000000000000	4.00000000000000000000	0.00000000000000000000	4.00000000000000000000	4.00000000000000000000	4.00000000000000000000	4.00000000000000000000	4.00000000000000000000	4.00000000000000000000	4.00000000000000000000
74.00000000000000000000	0.00000000000000000000	4165.12792968750000000000	4168.71777343750000000000	4172.30761718750000000000	4156.92285156250000000000	4186.66650390625000000000	4162.05126953125000000000	4163.58984375000000000000	4175.89746093750000000000	4168.20507812500000000000	4168.20507812500000000000	4102.56396484375000000000	4158.97412109375000000000	4162.56396484375000000000	4137.94873046875000000000	3440.00000000000000000000	10249.00000000000000000000	10229.00000000000000000000	0.00000000000000000000	0.00000000000000000000	0.00000000000000000000	426.00000000000000000000	542.00000000000000000000	4.00000000000000000000	4.00000000000000000000	4.00000000000000000000	4.00000000000000000000	4.00000000000000000000	0.00000000000000000000	4.00000000000000000000	4.00000000000000000000	0.00000000000000000000	4.00000000000000000000	4.00000000000000000000	4.00000000000000000000	4.00000000000000000000	4.00000000000000000000	4.00000000000000000000	4.00000000000000000000
75.00000000000000000000	0.00000000000000000000	4166.15380859375000000000	4175.38427734375000000000	4175.38427734375000000000	4160.00000000000000000000	4187.17919921875000000000	4161.53857421875000000000	4162.56396484375000000000	4184.10253906250000000000	4168.20507812500000000000	4167.69238281250000000000	4108.71777343750000000000	4163.58984375000000000000	4169.23046875000000000000	4136.41015625000000000000	1596.00000000000000000000	10249.00000000000000000000	10230.00000000000000000000	0.00000000000000000000	0.00000000000000000000	0.00000000000000000000	426.00000000000000000000	549.00000000000000000000	4.00000000000000000000	4.00000000000000000000	4.00000000000000000000	4.00000000000000000000	4.00000000000000000000	0.00000000000000000000	4.00000000000000000000	4.00000000000000000000	0.00000000000000000000	4.00000000000000000000	4.00000000000000000000	4.00000000000000000000	4.00000000000000000000	4.00000000000000000000	4.00000000000000000000	4.00000000000000000000
76.00000000000000000000	0.00000000000000000000	4158.46142578125000000000	4173.33300781250000000000	4166.66650390625000000000	4157.94873046875000000000	4184.61523437500000000000	4161.53857421875000000000	4160.00000000000000000000	4186.66650390625000000000	4165.12792968750000000000	4179.48730468750000000000	4111.79492187500000000000	4161.02539062500000000000	4173.33300781250000000000	4138.46142578125000000000	3284.00000000000000000000	10249.00000000000000000000	10230.00000000000000000000	0.00000000000000000000	0.00000000000000000000	0.00000000000000000000	426.00000000000000000000	557.00000000000000000000	4.00000000000000000000	4.00000000000000000000	4.00000000000000000000	4.00000000000000000000	4.00000000000000000000	0.00000000000000000000	4.00000000000000000000	4.00000000000000000000	0.00000000000000000000	4.00000000000000000000	4.00000000000000000000	4.00000000000000000000	4.00000000000000000000	4.00000000000000000000	4.00000000000000000000	4.00000000000000000000
77.00000000000000000000	0.00000000000000000000	4166.15380859375000000000	4161.53857421875000000000	4169.74365234375000000000	4149.23046875000000000000	4179.48730468750000000000	4168.71777343750000000000	4167.69238281250000000000	4169.74365234375000000000	4163.58984375000000000000	4177.94873046875000000000	4103.58984375000000000000	4158.46142578125000000000	4159.48730468750000000000	4134.35888671875000000000	1643.00000000000000000000	10247.00000000000000000000	10229.00000000000000000000	0.00000000000000000000	0.00000000000000000000	0.00000000000000000000	426.00000000000000000000	566.00000000000000000000	4.00000000000000000000	4.00000000000000000000	4.00000000000000000000	4.00000000000000000000	4.00000000000000000000	0.00000000000000000000	4.00000000000000000000	4.00000000000000000000	0.00000000000000000000	4.00000000000000000000	4.00000000000000000000	4.00000000000000000000	4.00000000000000000000	4.00000000000000000000	4.00000000000000000000	4.00000000000000000000
78.00000000000000000000	0.00000000000000000000	4160.51269531250000000000	4169.23046875000000000000	4165.12792968750000000000	4156.41015625000000000000	4189.74365234375000000000	4159.48730468750000000000	4160.51269531250000000000	4181.02539062500000000000	4164.61523437500000000000	4184.61523437500000000000	4114.35888671875000000000	4155.38427734375000000000	4168.71777343750000000000	4125.12792968750000000000	3440.00000000000000000000	10247.00000000000000000000	10229.00000000000000000000	0.00000000000000000000	0.00000000000000000000	0.00000000000000000000	426.00000000000000000000	574.00000000000000000000	4.00000000000000000000	4.00000000000000000000	4.00000000000000000000	4.00000000000000000000	4.00000000000000000000	0.00000000000000000000	4.00000000000000000000	4.00000000000000000000	0.00000000000000000000	4.00000000000000000000	4.00000000000000000000	4.00000000000000000000	4.00000000000000000000	4.00000000000000000000	4.00000000000000000000	4.00000000000000000000
79.00000000000000000000	0.00000000000000000000	4162.56396484375000000000	4165.12792968750000000000	4172.82031250000000000000	4150.76904296875000000000	4181.02539062500000000000	4165.64111328125000000000	4163.07666015625000000000	4188.20507812500000000000	4167.69238281250000000000	4181.53857421875000000000	4113.84619140625000000000	4159.48730468750000000000	4172.30761718750000000000	4125.64111328125000000000	1596.00000000000000000000	10246.00000000000000000000	10228.00000000000000000000	0.00000000000000000000	0.00000000000000000000	0.00000000000000000000	426.00000000000000000000	582.00000000000000000000	4.00000000000000000000	4.00000000000000000000	4.00000000000000000000	4.00000000000000000000	4.00000000000000000000	0.00000000000000000000	4.00000000000000000000	4.00000000000000000000	0.00000000000000000000	4.00000000000000000000	4.00000000000000000000	4.00000000000000000000	4.00000000000000000000	4.00000000000000000000	4.00000000000000000000	4.00000000000000000000
80.00000000000000000000	0.00000000000000000000	4164.10253906250000000000	4159.48730468750000000000	4173.33300781250000000000	4145.64111328125000000000	4169.74365234375000000000	4166.66650390625000000000	4162.56396484375000000000	4180.00000000000000000000	4166.66650390625000000000	4174.35888671875000000000	4113.33300781250000000000	4161.02539062500000000000	4169.74365234375000000000	4128.71777343750000000000	3284.00000000000000000000	10246.00000000000000000000	10228.00000000000000000000	0.00000000000000000000	0.00000000000000000000	0.00000000000000000000	426.00000000000000000000	590.00000000000000000000	4.00000000000000000000	4.00000000000000000000	4.00000000000000000000	4.00000000000000000000	4.00000000000000000000	0.00000000000000000000	4.00000000000000000000	4.00000000000000000000	0.00000000000000000000	4.00000000000000000000	4.00000000000000000000	4.00000000000000000000	4.00000000000000000000	4.00000000000000000000	4.00000000000000000000	4.00000000000000000000
81.00000000000000000000	0.00000000000000000000	4158.97412109375000000000	4165.12792968750000000000	4165.12792968750000000000	4150.25634765625000000000	4172.82031250000000000000	4162.56396484375000000000	4159.48730468750000000000	4174.35888671875000000000	4164.10253906250000000000	4172.30761718750000000000	4120.51269531250000000000	4156.92285156250000000000	4171.28173828125000000000	4127.69238281250000000000	1643.00000000000000000000	10246.00000000000000000000	10228.00000000000000000000	0.00000000000000000000	0.00000000000000000000	0.00000000000000000000	426.00000000000000000000	598.00000000000000000000	4.00000000000000000000	4.00000000000000000000	4.00000000000000000000	4.00000000000000000000	4.00000000000000000000	0.00000000000000000000	4.00000000000000000000	4.00000000000000000000	0.00000000000000000000	4.00000000000000000000	4.00000000000000000000	4.00000000000000000000	4.00000000000000000000	4.00000000000000000000	4.00000000000000000000	4.00000000000000000000
82.00000000000000000000	0.00000000000000000000	4167.17919921875000000000	4165.12792968750000000000	4175.38427734375000000000	4146.66650390625000000000	4171.79492187500000000000	4166.66650390625000000000	4166.15380859375000000000	4168.20507812500000000000	4164.61523437500000000000	4163.58984375000000000000	4111.79492187500000000000	4158.97412109375000000000	4160.00000000000000000000	4124.61523437500000000000	3440.00000000000000000000	10246.00000000000000000000	10228.00000000000000000000	0.00000000000000000000	0.00000000000000000000	0.00000000000000000000	426.00000000000000000000	606.00000000000000000000	4.00000000000000000000	4.00000000000000000000	4.00000000000000000000	4.00000000000000000000	4.00000000000000000000	0.00000000000000000000	4.00000000000000000000	4.00000000000000000000	0.00000000000000000000	4.00000000000000000000	4.00000000000000000000	4.00000000000000000000	4.00000000000000000000	4.00000000000000000000	4.00000000000000000000	4.00000000000000000000
83.00000000000000000000	0.00000000000000000000	4158.46142578125000000000	4171.79492187500000000000	4167.17919921875000000000	4152.82031250000000000000	4182.56396484375000000000	4156.92285156250000000000	4158.46142578125000000000	4176.92285156250000000000	4164.61523437500000000000	4176.92285156250000000000	4115.89746093750000000000	4160.51269531250000000000	4165.12792968750000000000	4121.02539062500000000000	1596.00000000000000000000	10248.00000000000000000000	10229.00000000000000000000	0.00000000000000000000	0.00000000000000000000	0.00000000000000000000	426.00000000000000000000	615.00000000000000000000	4.00000000000000000000	4.00000000000000000000	4.00000000000000000000	4.00000000000000000000	4.00000000000000000000	0.00000000000000000000	4.00000000000000000000	4.00000000000000000000	0.00000000000000000000	4.00000000000000000000	4.00000000000000000000	4.00000000000000000000	4.00000000000000000000	4.00000000000000000000	4.00000000000000000000	4.00000000000000000000
84.00000000000000000000	0.00000000000000000000	4157.94873046875000000000	4164.61523437500000000000	4166.15380859375000000000	4147.69238281250000000000	4173.33300781250000000000	4167.69238281250000000000	4165.12792968750000000000	4167.69238281250000000000	4166.15380859375000000000	4169.74365234375000000000	4112.30761718750000000000	4158.97412109375000000000	4163.07666015625000000000	4115.89746093750000000000	3284.00000000000000000000	10248.00000000000000000000	10229.00000000000000000000	0.00000000000000000000	0.00000000000000000000	0.00000000000000000000	426.00000000000000000000	622.00000000000000000000	4.00000000000000000000	4.00000000000000000000	4.00000000000000000000	4.00000000000000000000	4.00000000000000000000	0.00000000000000000000	4.00000000000000000000	4.00000000000000000000	0.00000000000000000000	4.00000000000000000000	4.00000000000000000000	4.00000000000000000000	4.00000000000000000000	4.00000000000000000000	4.00000000000000000000	4.00000000000000000000
85.00000000000000000000	0.00000000000000000000	4163.07666015625000000000	4162.05126953125000000000	4171.28173828125000000000	4144.61523437500000000000	4168.20507812500000000000	4170.25634765625000000000	4168.20507812500000000000	4163.07666015625000000000	4165.12792968750000000000	4156.92285156250000000000	4111.79492187500000000000	4157.43603515625000000000	4164.10253906250000000000	4116.92285156250000000000	1643.00000000000000000000	10248.00000000000000000000	10230.00000000000000000000	0.00000000000000000000	0.00000000000000000000	0.00000000000000000000	426.00000000000000000000	630.00000000000000000000	4.00000000000000000000	4.00000000000000000000	4.00000000000000000000	4.00000000000000000000	4.00000000000000000000	0.00000000000000000000	4.00000000000000000000	4.00000000000000000000	0.00000000000000000000	4.00000000000000000000	4.00000000000000000000	4.00000000000000000000	4.00000000000000000000	4.00000000000000000000	4.00000000000000000000	4.00000000000000000000
86.00000000000000000000	0.00000000000000000000	4158.46142578125000000000	4173.84619140625000000000	4165.12792968750000000000	4152.30761718750000000000	4184.10253906250000000000	4161.53857421875000000000	4159.48730468750000000000	4177.43603515625000000000	4162.05126953125000000000	4173.84619140625000000000	4125.12792968750000000000	4156.92285156250000000000	4175.89746093750000000000	4120.00000000000000000000	3440.00000000000000000000	10248.00000000000000000000	10230.00000000000000000000	0.00000000000000000000	0.00000000000000000000	0.00000000000000000000	426.00000000000000000000	638.00000000000000000000	4.00000000000000000000	4.00000000000000000000	4.00000000000000000000	4.00000000000000000000	4.00000000000000000000	0.00000000000000000000	4.00000000000000000000	4.00000000000000000000	0.00000000000000000000	4.00000000000000000000	4.00000000000000000000	4.00000000000000000000	4.00000000000000000000	4.00000000000000000000	4.00000000000000000000	4.00000000000000000000
87.00000000000000000000	0.00000000000000000000	4165.64111328125000000000	4167.69238281250000000000	4168.20507812500000000000	4147.17919921875000000000	4172.30761718750000000000	4170.76904296875000000000	4165.64111328125000000000	4168.71777343750000000000	4164.61523437500000000000	4176.41015625000000000000	4117.43603515625000000000	4157.94873046875000000000	4166.15380859375000000000	4119.48730468750000000000	1596.00000000000000000000	10248.00000000000000000000	10231.00000000000000000000	0.00000000000000000000	0.00000000000000000000	0.00000000000000000000	426.00000000000000000000	645.00000000000000000000	4.00000000000000000000	4.00000000000000000000	4.00000000000000000000	4.00000000000000000000	4.00000000000000000000	0.00000000000000000000	4.00000000000000000000	4.00000000000000000000	0.00000000000000000000	4.00000000000000000000	4.00000000000000000000	4.00000000000000000000	4.00000000000000000000	4.00000000000000000000	4.00000000000000000000	4.00000000000000000000
88.00000000000000000000	0.00000000000000000000	4159.48730468750000000000	4169.74365234375000000000	4161.53857421875000000000	4151.79492187500000000000	4168.20507812500000000000	4160.00000000000000000000	4161.53857421875000000000	4167.69238281250000000000	4164.61523437500000000000	4175.38427734375000000000	4119.48730468750000000000	4154.87158203125000000000	4168.71777343750000000000	4118.46142578125000000000	3284.00000000000000000000	10248.00000000000000000000	10231.00000000000000000000	0.00000000000000000000	0.00000000000000000000	0.00000000000000000000	426.00000000000000000000	652.00000000000000000000	4.00000000000000000000	4.00000000000000000000	4.00000000000000000000	4.00000000000000000000	4.00000000000000000000	0.00000000000000000000	4.00000000000000000000	4.00000000000000000000	0.00000000000000000000	4.00000000000000000000	4.00000000000000000000	4.00000000000000000000	4.00000000000000000000	4.00000000000000000000	4.00000000000000000000	4.00000000000000000000
89.00000000000000000000	0.00000000000000000000	4158.46142578125000000000	4169.23046875000000000000	4165.64111328125000000000	4152.82031250000000000000	4169.74365234375000000000	4159.48730468750000000000	4163.58984375000000000000	4166.15380859375000000000	4163.07666015625000000000	4163.58984375000000000000	4119.48730468750000000000	4155.38427734375000000000	4166.66650390625000000000	4119.48730468750000000000	1643.00000000000000000000	10249.00000000000000000000	10232.00000000000000000000	0.00000000000000000000	0.00000000000000000000	0.00000000000000000000	426.00000000000000000000	660.00000000000000000000	4.00000000000000000000	4.00000000000000000000	4.00000000000000000000	4.00000000000000000000	4.00000000000000000000	0.00000000000000000000	4.00000000000000000000	4.00000000000000000000	0.00000000000000000000	4.00000000000000000000	4.00000000000000000000	4.00000000000000000000	4.00000000000000000000	4.00000000000000000000	4.00000000000000000000	4.00000000000000000000
90.00000000000000000000	0.00000000000000000000	4163.07666015625000000000	4163.58984375000000000000	4167.69238281250000000000	4151.28173828125000000000	4169.74365234375000000000	4165.64111328125000000000	4164.10253906250000000000	4161.53857421875000000000	4166.66650390625000000000	4156.92285156250000000000	4116.41015625000000000000	4158.46142578125000000000	4161.02539062500000000000	4122.05126953125000000000	3440.00000000000000000000	10249.00000000000000000000	10232.00000000000000000000	0.00000000000000000000	0.00000000000000000000	0.00000000000000000000	426.00000000000000000000	667.00000000000000000000	4.00000000000000000000	4.00000000000000000000	4.00000000000000000000	4.00000000000000000000	4.00000000000000000000	0.00000000000000000000	4.00000000000000000000	4.00000000000000000000	0.00000000000000000000	4.00000000000000000000	4.00000000000000000000	4.00000000000000000000	4.00000000000000000000	4.00000000000000000000	4.00000000000000000000	4.00000000000000000000
91.00000000000000000000	0.00000000000000000000	4156.92285156250000000000	4170.25634765625000000000	4157.43603515625000000000	4162.56396484375000000000	4180.00000000000000000000	4161.02539062500000000000	4161.02539062500000000000	4174.87158203125000000000	4166.66650390625000000000	4171.28173828125000000000	4129.23046875000000000000	4158.46142578125000000000	4174.35888671875000000000	4126.66650390625000000000	1596.00000000000000000000	10249.00000000000000000000	10231.00000000000000000000	0.00000000000000000000	0.00000000000000000000	0.00000000000000000000	426.00000000000000000000	674.00000000000000000000	4.00000000000000000000	4.00000000000000000000	4.00000000000000000000	4.00000000000000000000	4.00000000000000000000	0.00000000000000000000	4.00000000000000000000	4.00000000000000000000	0.00000000000000000000	4.00000000000000000000	4.00000000000000000000	4.00000000000000000000	4.00000000000000000000	4.00000000000000000000	4.00000000000000000000	4.00000000000000000000
92.00000000000000000000	0.00000000000000000000	4163.07666015625000000000	4166.66650390625000000000	4163.58984375000000000000	4161.02539062500000000000	4169.74365234375000000000	4170.25634765625000000000	4172.30761718750000000000	4172.30761718750000000000	4164.10253906250000000000	4161.02539062500000000000	4124.10253906250000000000	4157.43603515625000000000	4170.76904296875000000000	4130.25634765625000000000	3284.00000000000000000000	10249.00000000000000000000	10231.00000000000000000000	0.00000000000000000000	0.00000000000000000000	0.00000000000000000000	426.00000000000000000000	682.00000000000000000000	4.00000000000000000000	4.00000000000000000000	4.00000000000000000000	4.00000000000000000000	4.00000000000000000000	0.00000000000000000000	4.00000000000000000000	4.00000000000000000000	0.00000000000000000000	4.00000000000000000000	4.00000000000000000000	4.00000000000000000000	4.00000000000000000000	4.00000000000000000000	4.00000000000000000000	4.00000000000000000000
93.00000000000000000000	0.00000000000000000000	4158.46142578125000000000	4167.69238281250000000000	4155.38427734375000000000	4161.53857421875000000000	4167.17919921875000000000	4164.10253906250000000000	4162.56396484375000000000	4168.20507812500000000000	4162.05126953125000000000	4159.48730468750000000000	4121.53857421875000000000	4151.28173828125000000000	4168.71777343750000000000	4129.23046875000000000000	1643.00000000000000000000	10251.00000000000000000000	10231.00000000000000000000	0.00000000000000000000	0.00000000000000000000	0.00000000000000000000	426.00000000000000000000	691.00000000000000000000	4.00000000000000000000	4.00000000000000000000	4.00000000000000000000	4.00000000000000000000	4.00000000000000000000	0.00000000000000000000	4.00000000000000000000	4.00000000000000000000	0.00000000000000000000	4.00000000000000000000	4.00000000000000000000	4.00000000000000000000	4.00000000000000000000	4.00000000000000000000	4.00000000000000000000	4.00000000000000000000
94.00000000000000000000	0.00000000000000000000	4164.61523437500000000000	4167.69238281250000000000	4154.35888671875000000000	4164.61523437500000000000	4169.23046875000000000000	4163.07666015625000000000	4157.94873046875000000000	4165.12792968750000000000	4164.10253906250000000000	4158.46142578125000000000	4125.12792968750000000000	4154.35888671875000000000	4167.69238281250000000000	4131.79492187500000000000	3440.00000000000000000000	10251.00000000000000000000	10231.00000000000000000000	0.00000000000000000000	0.00000000000000000000	0.00000000000000000000	426.00000000000000000000	699.00000000000000000000	4.00000000000000000000	4.00000000000000000000	4.00000000000000000000	4.00000000000000000000	4.00000000000000000000	0.00000000000000000000	4.00000000000000000000	4.00000000000000000000	0.00000000000000000000	4.00000000000000000000	4.00000000000000000000	4.00000000000000000000	4.00000000000000000000	4.00000000000000000000	4.00000000000000000000	4.00000000000000000000
95.00000000000000000000	0.00000000000000000000	4174.87158203125000000000	4168.20507812500000000000	4164.10253906250000000000	4168.20507812500000000000	4166.66650390625000000000	4165.64111328125000000000	4163.07666015625000000000	4164.10253906250000000000	4164.61523437500000000000	4151.28173828125000000000	4126.66650390625000000000	4161.02539062500000000000	4166.15380859375000000000	4139.48730468750000000000	1596.00000000000000000000	10249.00000000000000000000	10231.00000000000000000000	0.00000000000000000000	0.00000000000000000000	0.00000000000000000000	426.00000000000000000000	707.00000000000000000000	4.00000000000000000000	4.00000000000000000000	4.00000000000000000000	4.00000000000000000000	4.00000000000000000000	0.00000000000000000000	4.00000000000000000000	4.00000000000000000000	0.00000000000000000000	4.00000000000000000000	4.00000000000000000000	4.00000000000000000000	4.00000000000000000000	4.00000000000000000000	4.00000000000000000000	4.00000000000000000000
96.00000000000000000000	0.00000000000000000000	4163.07666015625000000000	4178.46142578125000000000	4155.38427734375000000000	4179.48730468750000000000	4170.25634765625000000000	4156.92285156250000000000	4158.97412109375000000000	4177.43603515625000000000	4163.07666015625000000000	4167.69238281250000000000	4136.92285156250000000000	4160.51269531250000000000	4177.43603515625000000000	4138.46142578125000000000	3284.00000000000000000000	10249.00000000000000000000	10231.00000000000000000000	0.00000000000000000000	0.00000000000000000000	0.00000000000000000000	426.00000000000000000000	716.00000000000000000000	4.00000000000000000000	4.00000000000000000000	4.00000000000000000000	4.00000000000000000000	4.00000000000000000000	0.00000000000000000000	4.00000000000000000000	4.00000000000000000000	0.00000000000000000000	4.00000000000000000000	4.00000000000000000000	4.00000000000000000000	4.00000000000000000000	4.00000000000000000000	4.00000000000000000000	4.00000000000000000000
97.00000000000000000000	0.00000000000000000000	4164.10253906250000000000	4168.20507812500000000000	4155.38427734375000000000	4171.28173828125000000000	4155.38427734375000000000	4166.66650390625000000000	4165.64111328125000000000	4162.05126953125000000000	4164.10253906250000000000	4155.89746093750000000000	4126.66650390625000000000	4161.53857421875000000000	4166.66650390625000000000	4125.64111328125000000000	1643.00000000000000000000	10248.00000000000000000000	10229.00000000000000000000	0.00000000000000000000	0.00000000000000000000	0.00000000000000000000	426.00000000000000000000	723.00000000000000000000	4.00000000000000000000	4.00000000000000000000	4.00000000000000000000	4.00000000000000000000	4.00000000000000000000	0.00000000000000000000	4.00000000000000000000	4.00000000000000000000	0.00000000000000000000	4.00000000000000000000	4.00000000000000000000	4.00000000000000000000	4.00000000000000000000	4.00000000000000000000	4.00000000000000000000	4.00000000000000000000
98.00000000000000000000	0.00000000000000000000	4158.97412109375000000000	4163.58984375000000000000	4146.66650390625000000000	4166.66650390625000000000	4158.46142578125000000000	4161.53857421875000000000	4160.00000000000000000000	4150.76904296875000000000	4163.07666015625000000000	4141.53857421875000000000	4124.10253906250000000000	4157.43603515625000000000	4160.51269531250000000000	4113.84619140625000000000	3440.00000000000000000000	10248.00000000000000000000	10229.00000000000000000000	0.00000000000000000000	0.00000000000000000000	0.00000000000000000000	426.00000000000000000000	731.00000000000000000000	4.00000000000000000000	4.00000000000000000000	4.00000000000000000000	4.00000000000000000000	4.00000000000000000000	0.00000000000000000000	4.00000000000000000000	4.00000000000000000000	0.00000000000000000000	4.00000000000000000000	4.00000000000000000000	4.00000000000000000000	4.00000000000000000000	4.00000000000000000000	4.00000000000000000000	4.00000000000000000000
99.00000000000000000000	0.00000000000000000000	4158.46142578125000000000	4163.58984375000000000000	4144.10253906250000000000	4168.20507812500000000000	4164.61523437500000000000	4163.07666015625000000000	4161.02539062500000000000	4156.41015625000000000000	4163.07666015625000000000	4144.10253906250000000000	4127.17919921875000000000	4151.79492187500000000000	4160.00000000000000000000	4114.35888671875000000000	1596.00000000000000000000	10246.00000000000000000000	10228.00000000000000000000	0.00000000000000000000	0.00000000000000000000	0.00000000000000000000	426.00000000000000000000	738.00000000000000000000	4.00000000000000000000	4.00000000000000000000	4.00000000000000000000	4.00000000000000000000	4.00000000000000000000	0.00000000000000000000	4.00000000000000000000	4.00000000000000000000	0.00000000000000000000	4.00000000000000000000	4.00000000000000000000	4.00000000000000000000	4.00000000000000000000	4.00000000000000000000	4.00000000000000000000	4.00000000000000000000
100.00000000000000000000	0.00000000000000000000	4167.69238281250000000000	4158.97412109375000000000	4151.79492187500000000000	4165.64111328125000000000	4153.33300781250000000000	4169.74365234375000000000	4168.71777343750000000000	4157.94873046875000000000	4165.64111328125000000000	4144.61523437500000000000	4122.05126953125000000000	4151.28173828125000000000	4153.84619140625000000000	4116.41015625000000000000	3284.00000000000000000000	10246.00000000000000000000	10228.00000000000000000000	0.00000000000000000000	0.00000000000000000000	0.00000000000000000000	426.00000000000000000000	745.00000000000000000000	4.00000000000000000000	4.00000000000000000000	4.00000000000000000000	4.00000000000000000000	4.00000000000000000000	0.00000000000000000000	4.00000000000000000000	4.00000000000000000000	0.00000000000000000000	4.00000000000000000000	4.00000000000000000000	4.00000000000000000000	4.00000000000000000000	4.00000000000000000000	4.00000000000000000000	4.00000000000000000000
101.00000000000000000000	0.00000000000000000000	4157.43603515625000000000	4164.61523437500000000000	4143.07666015625000000000	4171.28173828125000000000	4155.89746093750000000000	4157.43603515625000000000	4157.43603515625000000000	4165.12792968750000000000	4164.61523437500000000000	4155.89746093750000000000	4130.25634765625000000000	4153.33300781250000000000	4162.05126953125000000000	4116.41015625000000000000	1643.00000000000000000000	10245.00000000000000000000	10228.00000000000000000000	0.00000000000000000000	0.00000000000000000000	0.00000000000000000000	426.00000000000000000000	754.00000000000000000000	4.00000000000000000000	4.00000000000000000000	4.00000000000000000000	4.00000000000000000000	4.00000000000000000000	0.00000000000000000000	4.00000000000000000000	4.00000000000000000000	0.00000000000000000000	4.00000000000000000000	4.00000000000000000000	4.00000000000000000000	4.00000000000000000000	4.00000000000000000000	4.00000000000000000000	4.00000000000000000000
102.00000000000000000000	0.00000000000000000000	4158.97412109375000000000	4156.92285156250000000000	4150.25634765625000000000	4164.61523437500000000000	4144.61523437500000000000	4163.58984375000000000000	4161.02539062500000000000	4153.84619140625000000000	4165.12792968750000000000	4143.07666015625000000000	4126.15380859375000000000	4157.43603515625000000000	4152.82031250000000000000	4117.43603515625000000000	3440.00000000000000000000	10245.00000000000000000000	10228.00000000000000000000	0.00000000000000000000	0.00000000000000000000	0.00000000000000000000	426.00000000000000000000	762.00000000000000000000	4.00000000000000000000	4.00000000000000000000	4.00000000000000000000	4.00000000000000000000	4.00000000000000000000	0.00000000000000000000	4.00000000000000000000	4.00000000000000000000	0.00000000000000000000	4.00000000000000000000	4.00000000000000000000	4.00000000000000000000	4.00000000000000000000	4.00000000000000000000	4.00000000000000000000	4.00000000000000000000
103.00000000000000000000	0.00000000000000000000	4160.51269531250000000000	4156.92285156250000000000	4148.71777343750000000000	4167.69238281250000000000	4144.10253906250000000000	4160.51269531250000000000	4162.05126953125000000000	4153.84619140625000000000	4166.15380859375000000000	4136.92285156250000000000	4127.17919921875000000000	4154.35888671875000000000	4152.30761718750000000000	4118.46142578125000000000	1596.00000000000000000000	10245.00000000000000000000	10229.00000000000000000000	0.00000000000000000000	0.00000000000000000000	0.00000000000000000000	426.00000000000000000000	770.00000000000000000000	4.00000000000000000000	4.00000000000000000000	4.00000000000000000000	4.00000000000000000000	4.00000000000000000000	0.00000000000000000000	4.00000000000000000000	4.00000000000000000000	0.00000000000000000000	4.00000000000000000000	4.00000000000000000000	4.00000000000000000000	4.00000000000000000000	4.00000000000000000000	4.00000000000000000000	4.00000000000000000000
104.00000000000000000000	0.00000000000000000000	4157.94873046875000000000	4159.48730468750000000000	4142.05126953125000000000	4172.82031250000000000000	4150.25634765625000000000	4160.51269531250000000000	4161.53857421875000000000	4162.05126953125000000000	4165.12792968750000000000	4147.69238281250000000000	4131.28173828125000000000	4155.38427734375000000000	4157.43603515625000000000	4117.43603515625000000000	3284.00000000000000000000	10245.00000000000000000000	10229.00000000000000000000	0.00000000000000000000	0.00000000000000000000	0.00000000000000000000	426.00000000000000000000	778.00000000000000000000	4.00000000000000000000	4.00000000000000000000	4.00000000000000000000	4.00000000000000000000	4.00000000000000000000	0.00000000000000000000	4.00000000000000000000	4.00000000000000000000	0.00000000000000000000	4.00000000000000000000	4.00000000000000000000	4.00000000000000000000	4.00000000000000000000	4.00000000000000000000	4.00000000000000000000	4.00000000000000000000
105.00000000000000000000	0.00000000000000000000	4160.00000000000000000000	4156.92285156250000000000	4148.71777343750000000000	4169.23046875000000000000	4146.66650390625000000000	4168.71777343750000000000	4165.64111328125000000000	4157.43603515625000000000	4164.10253906250000000000	4145.12792968750000000000	4127.17919921875000000000	4162.05126953125000000000	4152.30761718750000000000	4116.92285156250000000000	1643.00000000000000000000	10246.00000000000000000000	10229.00000000000000000000	0.00000000000000000000	0.00000000000000000000	0.00000000000000000000	426.00000000000000000000	786.00000000000000000000	4.00000000000000000000	4.00000000000000000000	4.00000000000000000000	4.00000000000000000000	4.00000000000000000000	0.00000000000000000000	4.00000000000000000000	4.00000000000000000000	0.00000000000000000000	4.00000000000000000000	4.00000000000000000000	4.00000000000000000000	4.00000000000000000000	4.00000000000000000000	4.00000000000000000000	4.00000000000000000000
106.00000000000000000000	0.00000000000000000000	4153.33300781250000000000	4168.71777343750000000000	4143.58984375000000000000	4180.00000000000000000000	4161.53857421875000000000	4161.02539062500000000000	4159.48730468750000000000	4167.69238281250000000000	4166.15380859375000000000	4152.82031250000000000000	4139.48730468750000000000	4157.94873046875000000000	4164.10253906250000000000	4121.53857421875000000000	3440.00000000000000000000	10246.00000000000000000000	10229.00000000000000000000	0.00000000000000000000	0.00000000000000000000	0.00000000000000000000	426.00000000000000000000	794.00000000000000000000	4.00000000000000000000	4.00000000000000000000	4.00000000000000000000	4.00000000000000000000	4.00000000000000000000	0.00000000000000000000	4.00000000000000000000	4.00000000000000000000	0.00000000000000000000	4.00000000000000000000	4.00000000000000000000	4.00000000000000000000	4.00000000000000000000	4.00000000000000000000	4.00000000000000000000	4.00000000000000000000
107.00000000000000000000	0.00000000000000000000	4162.05126953125000000000	4163.07666015625000000000	4150.25634765625000000000	4172.82031250000000000000	4154.87158203125000000000	4168.71777343750000000000	4165.12792968750000000000	4161.53857421875000000000	4166.15380859375000000000	4148.71777343750000000000	4134.35888671875000000000	4156.92285156250000000000	4155.89746093750000000000	4126.15380859375000000000	1596.00000000000000000000	10247.00000000000000000000	10230.00000000000000000000	0.00000000000000000000	0.00000000000000000000	0.00000000000000000000	426.00000000000000000000	802.00000000000000000000	4.00000000000000000000	4.00000000000000000000	4.00000000000000000000	4.00000000000000000000	4.00000000000000000000	0.00000000000000000000	4.00000000000000000000	4.00000000000000000000	0.00000000000000000000	4.00000000000000000000	4.00000000000000000000	4.00000000000000000000	4.00000000000000000000	4.00000000000000000000	4.00000000000000000000	4.00000000000000000000
108.00000000000000000000	0.00000000000000000000	4163.07666015625000000000	4163.07666015625000000000	4151.79492187500000000000	4172.82031250000000000000	4151.28173828125000000000	4165.64111328125000000000	4161.53857421875000000000	4158.46142578125000000000	4164.10253906250000000000	4150.25634765625000000000	4132.82031250000000000000	4162.56396484375000000000	4152.82031250000000000000	4126.66650390625000000000	3284.00000000000000000000	10247.00000000000000000000	10230.00000000000000000000	0.00000000000000000000	0.00000000000000000000	0.00000000000000000000	426.00000000000000000000	810.00000000000000000000	4.00000000000000000000	4.00000000000000000000	4.00000000000000000000	4.00000000000000000000	4.00000000000000000000	0.00000000000000000000	4.00000000000000000000	4.00000000000000000000	0.00000000000000000000	4.00000000000000000000	4.00000000000000000000	4.00000000000000000000	4.00000000000000000000	4.00000000000000000000	4.00000000000000000000	4.00000000000000000000
109.00000000000000000000	0.00000000000000000000	4159.48730468750000000000	4174.87158203125000000000	4148.71777343750000000000	4189.74365234375000000000	4168.71777343750000000000	4158.46142578125000000000	4159.48730468750000000000	4171.28173828125000000000	4168.71777343750000000000	4162.56396484375000000000	4148.71777343750000000000	4165.64111328125000000000	4168.71777343750000000000	4129.74365234375000000000	1643.00000000000000000000	10247.00000000000000000000	10230.00000000000000000000	0.00000000000000000000	0.00000000000000000000	0.00000000000000000000	426.00000000000000000000	818.00000000000000000000	4.00000000000000000000	4.00000000000000000000	4.00000000000000000000	4.00000000000000000000	4.00000000000000000000	0.00000000000000000000	4.00000000000000000000	4.00000000000000000000	0.00000000000000000000	4.00000000000000000000	4.00000000000000000000	4.00000000000000000000	4.00000000000000000000	4.00000000000000000000	4.00000000000000000000	4.00000000000000000000
110.00000000000000000000	0.00000000000000000000	4166.66650390625000000000	4168.71777343750000000000	4154.35888671875000000000	4186.15380859375000000000	4162.56396484375000000000	4165.12792968750000000000	4168.20507812500000000000	4165.12792968750000000000	4171.28173828125000000000	4156.41015625000000000000	4142.56396484375000000000	4161.02539062500000000000	4163.07666015625000000000	4129.23046875000000000000	3440.00000000000000000000	10247.00000000000000000000	10230.00000000000000000000	0.00000000000000000000	0.00000000000000000000	0.00000000000000000000	426.00000000000000000000	826.00000000000000000000	4.00000000000000000000	4.00000000000000000000	4.00000000000000000000	4.00000000000000000000	4.00000000000000000000	0.00000000000000000000	4.00000000000000000000	4.00000000000000000000	0.00000000000000000000	4.00000000000000000000	4.00000000000000000000	4.00000000000000000000	4.00000000000000000000	4.00000000000000000000	4.00000000000000000000	4.00000000000000000000
111.00000000000000000000	0.00000000000000000000	4153.84619140625000000000	4163.07666015625000000000	4145.12792968750000000000	4179.48730468750000000000	4154.87158203125000000000	4158.97412109375000000000	4158.97412109375000000000	4162.56396484375000000000	4166.15380859375000000000	4155.38427734375000000000	4139.48730468750000000000	4152.82031250000000000000	4158.97412109375000000000	4124.10253906250000000000	1596.00000000000000000000	10246.00000000000000000000	10229.00000000000000000000	0.00000000000000000000	0.00000000000000000000	0.00000000000000000000	426.00000000000000000000	833.00000000000000000000	4.00000000000000000000	4.00000000000000000000	4.00000000000000000000	4.00000000000000000000	4.00000000000000000000	0.00000000000000000000	4.00000000000000000000	4.00000000000000000000	0.00000000000000000000	4.00000000000000000000	4.00000000000000000000	4.00000000000000000000	4.00000000000000000000	4.00000000000000000000	4.00000000000000000000	4.00000000000000000000
112.00000000000000000000	0.00000000000000000000	4155.89746093750000000000	4157.94873046875000000000	4150.76904296875000000000	4174.87158203125000000000	4144.61523437500000000000	4168.71777343750000000000	4163.07666015625000000000	4157.94873046875000000000	4164.10253906250000000000	4147.69238281250000000000	4137.43603515625000000000	4156.92285156250000000000	4154.87158203125000000000	4126.15380859375000000000	3284.00000000000000000000	10246.00000000000000000000	10229.00000000000000000000	0.00000000000000000000	0.00000000000000000000	0.00000000000000000000	426.00000000000000000000	841.00000000000000000000	4.00000000000000000000	4.00000000000000000000	4.00000000000000000000	4.00000000000000000000	4.00000000000000000000	0.00000000000000000000	4.00000000000000000000	4.00000000000000000000	0.00000000000000000000	4.00000000000000000000	4.00000000000000000000	4.00000000000000000000	4.00000000000000000000	4.00000000000000000000	4.00000000000000000000	4.00000000000000000000
113.00000000000000000000	0.00000000000000000000	4163.58984375000000000000	4164.61523437500000000000	4153.84619140625000000000	4183.58984375000000000000	4151.79492187500000000000	4168.71777343750000000000	4166.66650390625000000000	4161.02539062500000000000	4164.61523437500000000000	4151.28173828125000000000	4142.05126953125000000000	4161.02539062500000000000	4160.00000000000000000000	4129.23046875000000000000	1643.00000000000000000000	10246.00000000000000000000	10230.00000000000000000000	0.00000000000000000000	0.00000000000000000000	0.00000000000000000000	426.00000000000000000000	849.00000000000000000000	4.00000000000000000000	4.00000000000000000000	4.00000000000000000000	4.00000000000000000000	4.00000000000000000000	0.00000000000000000000	4.00000000000000000000	4.00000000000000000000	0.00000000000000000000	4.00000000000000000000	4.00000000000000000000	4.00000000000000000000	4.00000000000000000000	4.00000000000000000000	4.00000000000000000000	4.00000000000000000000
114.00000000000000000000	0.00000000000000000000	4156.92285156250000000000	4172.30761718750000000000	4149.74365234375000000000	4190.25634765625000000000	4164.10253906250000000000	4160.51269531250000000000	4162.56396484375000000000	4167.17919921875000000000	4164.61523437500000000000	4164.61523437500000000000	4151.28173828125000000000	4158.97412109375000000000	4167.69238281250000000000	4127.69238281250000000000	3440.00000000000000000000	10246.00000000000000000000	10230.00000000000000000000	0.00000000000000000000	0.00000000000000000000	0.00000000000000000000	426.00000000000000000000	857.00000000000000000000	4.00000000000000000000	4.00000000000000000000	4.00000000000000000000	4.00000000000000000000	4.00000000000000000000	0.00000000000000000000	4.00000000000000000000	4.00000000000000000000	0.00000000000000000000	4.00000000000000000000	4.00000000000000000000	4.00000000000000000000	4.00000000000000000000	4.00000000000000000000	4.00000000000000000000	4.00000000000000000000
115.00000000000000000000	0.00000000000000000000	4161.02539062500000000000	4162.05126953125000000000	4156.92285156250000000000	4175.38427734375000000000	4148.20507812500000000000	4166.15380859375000000000	4166.15380859375000000000	4151.79492187500000000000	4166.15380859375000000000	4156.41015625000000000000	4142.05126953125000000000	4159.48730468750000000000	4155.38427734375000000000	4129.23046875000000000000	1596.00000000000000000000	10249.00000000000000000000	10226.00000000000000000000	0.00000000000000000000	0.00000000000000000000	0.00000000000000000000	426.00000000000000000000	865.00000000000000000000	4.00000000000000000000	4.00000000000000000000	4.00000000000000000000	4.00000000000000000000	4.00000000000000000000	0.00000000000000000000	4.00000000000000000000	4.00000000000000000000	0.00000000000000000000	4.00000000000000000000	4.00000000000000000000	4.00000000000000000000	4.00000000000000000000	4.00000000000000000000	4.00000000000000000000	4.00000000000000000000
116.00000000000000000000	0.00000000000000000000	4155.89746093750000000000	4164.10253906250000000000	4146.15380859375000000000	4177.43603515625000000000	4152.30761718750000000000	4155.89746093750000000000	4156.92285156250000000000	4149.74365234375000000000	4164.10253906250000000000	4157.43603515625000000000	4145.12792968750000000000	4156.41015625000000000000	4160.51269531250000000000	4132.30761718750000000000	3284.00000000000000000000	10249.00000000000000000000	10226.00000000000000000000	0.00000000000000000000	0.00000000000000000000	0.00000000000000000000	426.00000000000000000000	872.00000000000000000000	4.00000000000000000000	4.00000000000000000000	4.00000000000000000000	4.00000000000000000000	4.00000000000000000000	0.00000000000000000000	4.00000000000000000000	4.00000000000000000000	0.00000000000000000000	4.00000000000000000000	4.00000000000000000000	4.00000000000000000000	4.00000000000000000000	4.00000000000000000000	4.00000000000000000000	4.00000000000000000000
117.00000000000000000000	0.00000000000000000000	4157.43603515625000000000	4163.07666015625000000000	4149.74365234375000000000	4178.46142578125000000000	4160.00000000000000000000	4164.10253906250000000000	4162.56396484375000000000	4148.71777343750000000000	4162.05126953125000000000	4147.17919921875000000000	4143.07666015625000000000	4155.38427734375000000000	4156.92285156250000000000	4128.20507812500000000000	1643.00000000000000000000	10248.00000000000000000000	10228.00000000000000000000	0.00000000000000000000	0.00000000000000000000	0.00000000000000000000	426.00000000000000000000	881.00000000000000000000	4.00000000000000000000	4.00000000000000000000	4.00000000000000000000	4.00000000000000000000	4.00000000000000000000	0.00000000000000000000	4.00000000000000000000	4.00000000000000000000	0.00000000000000000000	4.00000000000000000000	4.00000000000000000000	4.00000000000000000000	4.00000000000000000000	4.00000000000000000000	4.00000000000000000000	4.00000000000000000000
118.00000000000000000000	0.00000000000000000000	4159.48730468750000000000	4160.51269531250000000000	4157.43603515625000000000	4173.84619140625000000000	4159.48730468750000000000	4169.23046875000000000000	4164.61523437500000000000	4150.76904296875000000000	4166.66650390625000000000	4145.64111328125000000000	4138.97412109375000000000	4157.43603515625000000000	4149.74365234375000000000	4120.00000000000000000000	3440.00000000000000000000	10248.00000000000000000000	10228.00000000000000000000	0.00000000000000000000	0.00000000000000000000	0.00000000000000000000	426.00000000000000000000	889.00000000000000000000	4.00000000000000000000	4.00000000000000000000	4.00000000000000000000	4.00000000000000000000	4.00000000000000000000	0.00000000000000000000	4.00000000000000000000	4.00000000000000000000	0.00000000000000000000	4.00000000000000000000	4.00000000000000000000	4.00000000000000000000	4.00000000000000000000	4.00000000000000000000	4.00000000000000000000	4.00000000000000000000
119.00000000000000000000	0.00000000000000000000	4156.41015625000000000000	4168.20507812500000000000	4148.71777343750000000000	4181.53857421875000000000	4164.10253906250000000000	4161.53857421875000000000	4160.00000000000000000000	4166.66650390625000000000	4167.69238281250000000000	4173.33300781250000000000	4149.23046875000000000000	4157.43603515625000000000	4163.07666015625000000000	4119.48730468750000000000	1596.00000000000000000000	10246.00000000000000000000	10228.00000000000000000000	0.00000000000000000000	0.00000000000000000000	0.00000000000000000000	426.00000000000000000000	896.00000000000000000000	4.00000000000000000000	4.00000000000000000000	4.00000000000000000000	4.00000000000000000000	4.00000000000000000000	0.00000000000000000000	4.00000000000000000000	4.00000000000000000000	0.00000000000000000000	4.00000000000000000000	4.00000000000000000000	4.00000000000000000000	4.00000000000000000000	4.00000000000000000000	4.00000000000000000000	4.00000000000000000000
120.00000000000000000000	0.00000000000000000000	4168.71777343750000000000	4166.66650390625000000000	4158.46142578125000000000	4181.02539062500000000000	4160.51269531250000000000	4170.76904296875000000000	4171.79492187500000000000	4167.69238281250000000000	4162.56396484375000000000	4173.84619140625000000000	4146.66650390625000000000	4161.02539062500000000000	4161.53857421875000000000	4121.02539062500000000000	3284.00000000000000000000	10246.00000000000000000000	10228.00000000000000000000	0.00000000000000000000	0.00000000000000000000	0.00000000000000000000	426.00000000000000000000	904.00000000000000000000	4.00000000000000000000	4.00000000000000000000	4.00000000000000000000	4.00000000000000000000	4.00000000000000000000	0.00000000000000000000	4.00000000000000000000	4.00000000000000000000	0.00000000000000000000	4.00000000000000000000	4.00000000000000000000	4.00000000000000000000	4.00000000000000000000	4.00000000000000000000	4.00000000000000000000	4.00000000000000000000
121.00000000000000000000	0.00000000000000000000	4163.07666015625000000000	4172.30761718750000000000	4158.97412109375000000000	4183.07666015625000000000	4174.87158203125000000000	4163.07666015625000000000	4163.58984375000000000000	4174.35888671875000000000	4163.07666015625000000000	4170.76904296875000000000	4154.35888671875000000000	4163.07666015625000000000	4166.15380859375000000000	4117.94873046875000000000	1643.00000000000000000000	10245.00000000000000000000	10228.00000000000000000000	0.00000000000000000000	0.00000000000000000000	0.00000000000000000000	426.00000000000000000000	912.00000000000000000000	4.00000000000000000000	4.00000000000000000000	4.00000000000000000000	4.00000000000000000000	4.00000000000000000000	0.00000000000000000000	4.00000000000000000000	4.00000000000000000000	0.00000000000000000000	4.00000000000000000000	4.00000000000000000000	4.00000000000000000000	4.00000000000000000000	4.00000000000000000000	4.00000000000000000000	4.00000000000000000000
122.00000000000000000000	0.00000000000000000000	4162.56396484375000000000	4173.84619140625000000000	4161.02539062500000000000	4184.61523437500000000000	4180.51269531250000000000	4162.05126953125000000000	4160.00000000000000000000	4172.82031250000000000000	4170.76904296875000000000	4173.33300781250000000000	4156.41015625000000000000	4165.64111328125000000000	4169.74365234375000000000	4114.87158203125000000000	3440.00000000000000000000	10245.00000000000000000000	10228.00000000000000000000	0.00000000000000000000	0.00000000000000000000	0.00000000000000000000	426.00000000000000000000	920.00000000000000000000	4.00000000000000000000	4.00000000000000000000	4.00000000000000000000	4.00000000000000000000	4.00000000000000000000	0.00000000000000000000	4.00000000000000000000	4.00000000000000000000	0.00000000000000000000	4.00000000000000000000	4.00000000000000000000	4.00000000000000000000	4.00000000000000000000	4.00000000000000000000	4.00000000000000000000	4.00000000000000000000
123.00000000000000000000	0.00000000000000000000	4168.71777343750000000000	4175.89746093750000000000	4166.66650390625000000000	4188.20507812500000000000	4175.89746093750000000000	4163.58984375000000000000	4165.64111328125000000000	4167.17919921875000000000	4169.23046875000000000000	4174.87158203125000000000	4154.87158203125000000000	4165.12792968750000000000	4170.76904296875000000000	4115.89746093750000000000	1596.00000000000000000000	10247.00000000000000000000	10229.00000000000000000000	0.00000000000000000000	0.00000000000000000000	0.00000000000000000000	426.00000000000000000000	928.00000000000000000000	4.00000000000000000000	4.00000000000000000000	4.00000000000000000000	4.00000000000000000000	4.00000000000000000000	0.00000000000000000000	4.00000000000000000000	4.00000000000000000000	0.00000000000000000000	4.00000000000000000000	4.00000000000000000000	4.00000000000000000000	4.00000000000000000000	4.00000000000000000000	4.00000000000000000000	4.00000000000000000000
124.00000000000000000000	0.00000000000000000000	4163.07666015625000000000	4183.07666015625000000000	4160.00000000000000000000	4194.87158203125000000000	4182.05126953125000000000	4161.02539062500000000000	4163.07666015625000000000	4178.46142578125000000000	4162.56396484375000000000	4181.02539062500000000000	4166.66650390625000000000	4164.61523437500000000000	4180.51269531250000000000	4120.51269531250000000000	3284.00000000000000000000	10247.00000000000000000000	10229.00000000000000000000	0.00000000000000000000	0.00000000000000000000	0.00000000000000000000	426.00000000000000000000	936.00000000000000000000	4.00000000000000000000	4.00000000000000000000	4.00000000000000000000	4.00000000000000000000	4.00000000000000000000	0.00000000000000000000	4.00000000000000000000	4.00000000000000000000	0.00000000000000000000	4.00000000000000000000	4.00000000000000000000	4.00000000000000000000	4.00000000000000000000	4.00000000000000000000	4.00000000000000000000	4.00000000000000000000
125.00000000000000000000	0.00000000000000000000	4171.28173828125000000000	4173.84619140625000000000	4166.66650390625000000000	4188.20507812500000000000	4171.28173828125000000000	4174.35888671875000000000	4170.25634765625000000000	4173.33300781250000000000	4163.58984375000000000000	4173.84619140625000000000	4164.10253906250000000000	4168.71777343750000000000	4173.84619140625000000000	4122.05126953125000000000	1643.00000000000000000000	10248.00000000000000000000	10229.00000000000000000000	0.00000000000000000000	0.00000000000000000000	0.00000000000000000000	426.00000000000000000000	944.00000000000000000000	4.00000000000000000000	4.00000000000000000000	4.00000000000000000000	4.00000000000000000000	4.00000000000000000000	0.00000000000000000000	4.00000000000000000000	4.00000000000000000000	0.00000000000000000000	4.00000000000000000000	4.00000000000000000000	4.00000000000000000000	4.00000000000000000000	4.00000000000000000000	4.00000000000000000000	4.00000000000000000000
126.00000000000000000000	0.00000000000000000000	4166.66650390625000000000	4182.05126953125000000000	4162.56396484375000000000	4194.87158203125000000000	4175.89746093750000000000	4164.61523437500000000000	4164.10253906250000000000	4177.94873046875000000000	4164.61523437500000000000	4185.64111328125000000000	4171.28173828125000000000	4163.58984375000000000000	4179.48730468750000000000	4117.43603515625000000000	3440.00000000000000000000	10248.00000000000000000000	10229.00000000000000000000	0.00000000000000000000	0.00000000000000000000	0.00000000000000000000	426.00000000000000000000	952.00000000000000000000	4.00000000000000000000	4.00000000000000000000	4.00000000000000000000	4.00000000000000000000	4.00000000000000000000	0.00000000000000000000	4.00000000000000000000	4.00000000000000000000	0.00000000000000000000	4.00000000000000000000	4.00000000000000000000	4.00000000000000000000	4.00000000000000000000	4.00000000000000000000	4.00000000000000000000	4.00000000000000000000
127.00000000000000000000	0.00000000000000000000	4166.66650390625000000000	4190.25634765625000000000	4164.10253906250000000000	4198.97412109375000000000	4184.61523437500000000000	4163.07666015625000000000	4164.61523437500000000000	4184.61523437500000000000	4165.64111328125000000000	4193.84619140625000000000	4175.38427734375000000000	4162.56396484375000000000	4184.61523437500000000000	4118.46142578125000000000	51.00000000000000000000	10248.00000000000000000000	10227.00000000000000000000	0.00000000000000000000	0.00000000000000000000	0.00000000000000000000	426.00000000000000000000	960.00000000000000000000	4.00000000000000000000	4.00000000000000000000	4.00000000000000000000	4.00000000000000000000	4.00000000000000000000	0.00000000000000000000	4.00000000000000000000	4.00000000000000000000	0.00000000000000000000	4.00000000000000000000	4.00000000000000000000	4.00000000000000000000	4.00000000000000000000	4.00000000000000000000	4.00000000000000000000	4.00000000000000000000
0.00000000000000000000	0.00000000000000000000	4173.84619140625000000000	4185.64111328125000000000	4169.74365234375000000000	4193.33300781250000000000	4177.43603515625000000000	4169.23046875000000000000	4168.71777343750000000000	4175.89746093750000000000	4165.64111328125000000000	4185.64111328125000000000	4170.25634765625000000000	4168.71777343750000000000	4178.46142578125000000000	4125.64111328125000000000	1752.00000000000000000000	10248.00000000000000000000	10227.00000000000000000000	0.00000000000000000000	0.00000000000000000000	0.00000000000000000000	426.00000000000000000000	967.00000000000000000000	4.00000000000000000000	4.00000000000000000000	4.00000000000000000000	4.00000000000000000000	4.00000000000000000000	0.00000000000000000000	4.00000000000000000000	4.00000000000000000000	0.00000000000000000000	4.00000000000000000000	4.00000000000000000000	4.00000000000000000000	4.00000000000000000000	4.00000000000000000000	4.00000000000000000000	4.00000000000000000000
1.00000000000000000000	0.00000000000000000000	4166.15380859375000000000	4192.82031250000000000000	4161.53857421875000000000	4199.48730468750000000000	4182.05126953125000000000	4160.51269531250000000000	4160.51269531250000000000	4181.02539062500000000000	4163.07666015625000000000	4190.76904296875000000000	4178.46142578125000000000	4167.17919921875000000000	4184.61523437500000000000	4127.17919921875000000000	3213.00000000000000000000	10249.00000000000000000000	10227.00000000000000000000	0.00000000000000000000	0.00000000000000000000	0.00000000000000000000	426.00000000000000000000	975.00000000000000000000	4.00000000000000000000	4.00000000000000000000	4.00000000000000000000	4.00000000000000000000	4.00000000000000000000	0.00000000000000000000	4.00000000000000000000	4.00000000000000000000	0.00000000000000000000	4.00000000000000000000	4.00000000000000000000	4.00000000000000000000	4.00000000000000000000	4.00000000000000000000	4.00000000000000000000	4.00000000000000000000
2.00000000000000000000	0.00000000000000000000	4172.82031250000000000000	4190.25634765625000000000	4170.25634765625000000000	4196.92285156250000000000	4178.46142578125000000000	4167.17919921875000000000	4166.15380859375000000000	4178.46142578125000000000	4165.64111328125000000000	4179.48730468750000000000	4174.35888671875000000000	4168.71777343750000000000	4178.97412109375000000000	4127.69238281250000000000	1594.00000000000000000000	10249.00000000000000000000	10227.00000000000000000000	0.00000000000000000000	0.00000000000000000000	0.00000000000000000000	426.00000000000000000000	984.00000000000000000000	4.00000000000000000000	4.00000000000000000000	4.00000000000000000000	4.00000000000000000000	4.00000000000000000000	0.00000000000000000000	4.00000000000000000000	4.00000000000000000000	0.00000000000000000000	4.00000000000000000000	4.00000000000000000000	4.00000000000000000000	4.00000000000000000000	4.00000000000000000000	4.00000000000000000000	4.00000000000000000000
3.00000000000000000000	0.00000000000000000000	4169.23046875000000000000	4192.30761718750000000000	4168.71777343750000000000	4203.07666015625000000000	4184.10253906250000000000	4162.56396484375000000000	4164.10253906250000000000	4182.05126953125000000000	4167.17919921875000000000	4185.64111328125000000000	4180.51269531250000000000	4170.25634765625000000000	4184.61523437500000000000	4129.74365234375000000000	3249.00000000000000000000	10248.00000000000000000000	10226.00000000000000000000	0.00000000000000000000	0.00000000000000000000	0.00000000000000000000	426.00000000000000000000	991.00000000000000000000	4.00000000000000000000	4.00000000000000000000	4.00000000000000000000	4.00000000000000000000	4.00000000000000000000	0.00000000000000000000	4.00000000000000000000	4.00000000000000000000	0.00000000000000000000	4.00000000000000000000	4.00000000000000000000	4.00000000000000000000	4.00000000000000000000	4.00000000000000000000	4.00000000000000000000	4.00000000000000000000
4.00000000000000000000	0.00000000000000000000	4166.15380859375000000000	4192.82031250000000000000	4167.17919921875000000000	4205.64111328125000000000	4185.64111328125000000000	4165.12792968750000000000	4167.69238281250000000000	4182.56396484375000000000	4164.61523437500000000000	4199.48730468750000000000	4184.61523437500000000000	4170.25634765625000000000	4188.71777343750000000000	4130.25634765625000000000	3741.00000000000000000000	10248.00000000000000000000	10226.00000000000000000000	0.00000000000000000000	0.00000000000000000000	0.00000000000000000000	426.00000000000000000000	998.00000000000000000000	4.00000000000000000000	4.00000000000000000000	4.00000000000000000000	4.00000000000000000000	4.00000000000000000000	0.00000000000000000000	4.00000000000000000000	4.00000000000000000000	0.00000000000000000000	4.00000000000000000000	4.00000000000000000000	4.00000000000000000000	4.00000000000000000000	4.00000000000000000000	4.00000000000000000000	4.00000000000000000000
5.00000000000000000000	0.00000000000000000000	4175.89746093750000000000	4188.71777343750000000000	4174.87158203125000000000	4200.00000000000000000000	4178.46142578125000000000	4172.30761718750000000000	4170.76904296875000000000	4177.94873046875000000000	4164.61523437500000000000	4190.76904296875000000000	4179.48730468750000000000	4170.25634765625000000000	4181.53857421875000000000	4129.74365234375000000000	0.00000000000000000000	10248.00000000000000000000	10226.00000000000000000000	0.00000000000000000000	0.00000000000000000000	0.00000000000000000000	427.00000000000000000000	7.00000000000000000000	4.00000000000000000000	4.00000000000000000000	4.00000000000000000000	4.00000000000000000000	4.00000000000000000000	0.00000000000000000000	4.00000000000000000000	4.00000000000000000000	0.00000000000000000000	4.00000000000000000000	4.00000000000000000000	4.00000000000000000000	4.00000000000000000000	4.00000000000000000000	4.00000000000000000000	4.00000000000000000000
6.00000000000000000000	0.00000000000000000000	4170.76904296875000000000	4199.48730468750000000000	4167.69238281250000000000	4211.28173828125000000000	4192.82031250000000000000	4161.53857421875000000000	4161.02539062500000000000	4193.84619140625000000000	4164.10253906250000000000	4200.00000000000000000000	4194.35888671875000000000	4171.28173828125000000000	4195.38427734375000000000	4135.89746093750000000000	503.00000000000000000000	10248.00000000000000000000	10226.00000000000000000000	0.00000000000000000000	0.00000000000000000000	0.00000000000000000000	427.00000000000000000000	15.00000000000000000000	4.00000000000000000000	4.00000000000000000000	4.00000000000000000000	4.00000000000000000000	4.00000000000000000000	0.00000000000000000000	4.00000000000000000000	4.00000000000000000000	0.00000000000000000000	4.00000000000000000000	4.00000000000000000000	4.00000000000000000000	4.00000000000000000000	4.00000000000000000000	4.00000000000000000000	4.00000000000000000000
7.00000000000000000000	0.00000000000000000000	4174.87158203125000000000	4196.41015625000000000000	4174.87158203125000000000	4205.12792968750000000000	4191.28173828125000000000	4166.66650390625000000000	4168.20507812500000000000	4184.61523437500000000000	4164.61523437500000000000	4194.87158203125000000000	4189.23046875000000000000	4175.38427734375000000000	4187.69238281250000000000	4138.97412109375000000000	3319.00000000000000000000	10249.00000000000000000000	10226.00000000000000000000	0.00000000000000000000	0.00000000000000000000	0.00000000000000000000	427.00000000000000000000	22.00000000000000000000	4.00000000000000000000	4.00000000000000000000	4.00000000000000000000	4.00000000000000000000	4.00000000000000000000	0.00000000000000000000	4.00000000000000000000	4.00000000000000000000	0.00000000000000000000	4.00000000000000000000	4.00000000000000000000	4.00000000000000000000	4.00000000000000000000	4.00000000000000000000	4.00000000000000000000	4.00000000000000000000
8.00000000000000000000	0.00000000000000000000	4173.33300781250000000000	4192.82031250000000000000	4172.30761718750000000000	4197.43603515625000000000	4188.71777343750000000000	4159.48730468750000000000	4164.61523437500000000000	4173.33300781250000000000	4164.61523437500000000000	4182.05126953125000000000	4181.53857421875000000000	4171.79492187500000000000	4178.97412109375000000000	4131.28173828125000000000	0.00000000000000000000	10249.00000000000000000000	10226.00000000000000000000	0.00000000000000000000	0.00000000000000000000	0.00000000000000000000	427.00000000000000000000	30.00000000000000000000	4.00000000000000000000	4.00000000000000000000	4.00000000000000000000	4.00000000000000000000	4.00000000000000000000	0.00000000000000000000	4.00000000000000000000	4.00000000000000000000	0.00000000000000000000	4.00000000000000000000	4.00000000000000000000	4.00000000000000000000	4.00000000000000000000	4.00000000000000000000	4.00000000000000000000	4.00000000000000000000
9.00000000000000000000	0.00000000000000000000	4167.69238281250000000000	4192.82031250000000000000	4163.58984375000000000000	4196.92285156250000000000	4184.61523437500000000000	4157.94873046875000000000	4161.53857421875000000000	4178.97412109375000000000	4164.10253906250000000000	4184.10253906250000000000	4185.64111328125000000000	4170.25634765625000000000	4182.56396484375000000000	4130.76904296875000000000	3529.00000000000000000000	10248.00000000000000000000	10228.00000000000000000000	0.00000000000000000000	0.00000000000000000000	0.00000000000000000000	427.00000000000000000000	38.00000000000000000000	4.00000000000000000000	4.00000000000000000000	4.00000000000000000000	4.00000000000000000000	4.00000000000000000000	0.00000000000000000000	4.00000000000000000000	4.00000000000000000000	0.00000000000000000000	4.00000000000000000000	4.00000000000000000000	4.00000000000000000000	4.00000000000000000000	4.00000000000000000000	4.00000000000000000000	4.00000000000000000000
10.00000000000000000000	0.00000000000000000000	4172.82031250000000000000	4188.71777343750000000000	4167.17919921875000000000	4190.76904296875000000000	4173.33300781250000000000	4169.74365234375000000000	4170.25634765625000000000	4176.41015625000000000000	4165.64111328125000000000	4184.61523437500000000000	4179.48730468750000000000	4173.33300781250000000000	4177.94873046875000000000	4134.35888671875000000000	3433.00000000000000000000	10248.00000000000000000000	10228.00000000000000000000	0.00000000000000000000	0.00000000000000000000	0.00000000000000000000	427.00000000000000000000	46.00000000000000000000	4.00000000000000000000	4.00000000000000000000	4.00000000000000000000	4.00000000000000000000	4.00000000000000000000	0.00000000000000000000	4.00000000000000000000	4.00000000000000000000	0.00000000000000000000	4.00000000000000000000	4.00000000000000000000	4.00000000000000000000	4.00000000000000000000	4.00000000000000000000	4.00000000000000000000	4.00000000000000000000
11.00000000000000000000	0.00000000000000000000	4166.15380859375000000000	4196.41015625000000000000	4160.51269531250000000000	4195.89746093750000000000	4190.25634765625000000000	4160.00000000000000000000	4163.07666015625000000000	4181.53857421875000000000	4167.69238281250000000000	4193.84619140625000000000	4186.66650390625000000000	4169.74365234375000000000	4187.69238281250000000000	4132.82031250000000000000	1780.00000000000000000000	10249.00000000000000000000	10227.00000000000000000000	0.00000000000000000000	0.00000000000000000000	0.00000000000000000000	427.00000000000000000000	54.00000000000000000000	4.00000000000000000000	4.00000000000000000000	4.00000000000000000000	4.00000000000000000000	4.00000000000000000000	0.00000000000000000000	4.00000000000000000000	4.00000000000000000000	0.00000000000000000000	4.00000000000000000000	4.00000000000000000000	4.00000000000000000000	4.00000000000000000000	4.00000000000000000000	4.00000000000000000000	4.00000000000000000000
12.00000000000000000000	0.00000000000000000000	4173.33300781250000000000	4191.79492187500000000000	4168.71777343750000000000	4191.79492187500000000000	4186.66650390625000000000	4165.12792968750000000000	4167.17919921875000000000	4180.00000000000000000000	4167.69238281250000000000	4185.64111328125000000000	4184.61523437500000000000	4166.15380859375000000000	4184.61523437500000000000	4131.28173828125000000000	3273.00000000000000000000	10249.00000000000000000000	10227.00000000000000000000	0.00000000000000000000	0.00000000000000000000	0.00000000000000000000	427.00000000000000000000	62.00000000000000000000	4.00000000000000000000	4.00000000000000000000	4.00000000000000000000	4.00000000000000000000	4.00000000000000000000	0.00000000000000000000	4.00000000000000000000	4.00000000000000000000	0.00000000000000000000	4.00000000000000000000	4.00000000000000000000	4.00000000000000000000	4.00000000000000000000	4.00000000000000000000	4.00000000000000000000	4.00000000000000000000
13.00000000000000000000	0.00000000000000000000	4176.92285156250000000000	4189.23046875000000000000	4172.30761718750000000000	4190.76904296875000000000	4178.46142578125000000000	4166.15380859375000000000	4166.66650390625000000000	4183.58984375000000000000	4166.15380859375000000000	4183.07666015625000000000	4183.07666015625000000000	4164.10253906250000000000	4181.02539062500000000000	4132.82031250000000000000	1659.00000000000000000000	10250.00000000000000000000	10227.00000000000000000000	0.00000000000000000000	0.00000000000000000000	0.00000000000000000000	427.00000000000000000000	70.00000000000000000000	4.00000000000000000000	4.00000000000000000000	4.00000000000000000000	4.00000000000000000000	4.00000000000000000000	0.00000000000000000000	4.00000000000000000000	4.00000000000000000000	0.00000000000000000000	4.00000000000000000000	4.00000000000000000000	4.00000000000000000000	4.00000000000000000000	4.00000000000000000000	4.00000000000000000000	4.00000000000000000000
14.00000000000000000000	0.00000000000000000000	4171.79492187500000000000	4192.30761718750000000000	4166.66650390625000000000	4192.82031250000000000000	4183.07666015625000000000	4161.02539062500000000000	4160.00000000000000000000	4185.12792968750000000000	4168.71777343750000000000	4189.74365234375000000000	4191.28173828125000000000	4168.20507812500000000000	4183.58984375000000000000	4135.89746093750000000000	3433.00000000000000000000	10250.00000000000000000000	10227.00000000000000000000	0.00000000000000000000	0.00000000000000000000	0.00000000000000000000	427.00000000000000000000	78.00000000000000000000	4.00000000000000000000	4.00000000000000000000	4.00000000000000000000	4.00000000000000000000	4.00000000000000000000	0.00000000000000000000	4.00000000000000000000	4.00000000000000000000	0.00000000000000000000	4.00000000000000000000	4.00000000000000000000	4.00000000000000000000	4.00000000000000000000	4.00000000000000000000	4.00000000000000000000	4.00000000000000000000
15.00000000000000000000	0.00000000000000000000	4175.38427734375000000000	4187.17919921875000000000	4173.33300781250000000000	4183.07666015625000000000	4174.35888671875000000000	4164.10253906250000000000	4163.07666015625000000000	4170.76904296875000000000	4170.25634765625000000000	4181.53857421875000000000	4184.10253906250000000000	4172.30761718750000000000	4175.38427734375000000000	4136.92285156250000000000	1780.00000000000000000000	10250.00000000000000000000	10227.00000000000000000000	0.00000000000000000000	0.00000000000000000000	0.00000000000000000000	427.00000000000000000000	85.00000000000000000000	4.00000000000000000000	4.00000000000000000000	4.00000000000000000000	4.00000000000000000000	4.00000000000000000000	0.00000000000000000000	4.00000000000000000000	4.00000000000000000000	0.00000000000000000000	4.00000000000000000000	4.00000000000000000000	4.00000000000000000000	4.00000000000000000000	4.00000000000000000000	4.00000000000000000000	4.00000000000000000000
16.00000000000000000000	0.00000000000000000000	4167.17919921875000000000	4189.74365234375000000000	4166.15380859375000000000	4182.56396484375000000000	4176.92285156250000000000	4156.41015625000000000000	4155.89746093750000000000	4172.82031250000000000000	4163.07666015625000000000	4189.23046875000000000000	4183.58984375000000000000	4164.61523437500000000000	4181.02539062500000000000	4133.33300781250000000000	0.00000000000000000000	10250.00000000000000000000	10227.00000000000000000000	0.00000000000000000000	0.00000000000000000000	0.00000000000000000000	427.00000000000000000000	93.00000000000000000000	4.00000000000000000000	4.00000000000000000000	4.00000000000000000000	4.00000000000000000000	4.00000000000000000000	0.00000000000000000000	4.00000000000000000000	4.00000000000000000000	0.00000000000000000000	4.00000000000000000000	4.00000000000000000000	4.00000000000000000000	4.00000000000000000000	4.00000000000000000000	4.00000000000000000000	4.00000000000000000000
17.00000000000000000000	0.00000000000000000000	4171.28173828125000000000	4180.51269531250000000000	4168.71777343750000000000	4174.87158203125000000000	4168.71777343750000000000	4166.66650390625000000000	4163.07666015625000000000	4164.10253906250000000000	4162.56396484375000000000	4181.53857421875000000000	4175.89746093750000000000	4159.48730468750000000000	4171.28173828125000000000	4128.71777343750000000000	0.00000000000000000000	10248.00000000000000000000	10228.00000000000000000000	0.00000000000000000000	0.00000000000000000000	0.00000000000000000000	427.00000000000000000000	102.00000000000000000000	4.00000000000000000000	4.00000000000000000000	4.00000000000000000000	4.00000000000000000000	4.00000000000000000000	0.00000000000000000000	4.00000000000000000000	4.00000000000000000000	0.00000000000000000000	4.00000000000000000000	4.00000000000000000000	4.00000000000000000000	4.00000000000000000000	4.00000000000000000000	4.00000000000000000000	4.00000000000000000000
18.00000000000000000000	0.00000000000000000000	4168.20507812500000000000	4180.00000000000000000000	4170.76904296875000000000	4172.30761718750000000000	4166.15380859375000000000	4167.17919921875000000000	4165.64111328125000000000	4158.46142578125000000000	4168.20507812500000000000	4168.71777343750000000000	4176.92285156250000000000	4160.00000000000000000000	4166.15380859375000000000	4128.20507812500000000000	0.00000000000000000000	10248.00000000000000000000	10228.00000000000000000000	0.00000000000000000000	0.00000000000000000000	0.00000000000000000000	427.00000000000000000000	110.00000000000000000000	4.00000000000000000000	4.00000000000000000000	4.00000000000000000000	4.00000000000000000000	4.00000000000000000000	0.00000000000000000000	4.00000000000000000000	4.00000000000000000000	0.00000000000000000000	4.00000000000000000000	4.00000000000000000000	4.00000000000000000000	4.00000000000000000000	4.00000000000000000000	4.00000000000000000000	4.00000000000000000000
19.00000000000000000000	0.00000000000000000000	4162.56396484375000000000	4187.69238281250000000000	4168.20507812500000000000	4178.97412109375000000000	4181.53857421875000000000	4161.53857421875000000000	4161.53857421875000000000	4172.82031250000000000000	4168.20507812500000000000	4178.46142578125000000000	4188.71777343750000000000	4159.48730468750000000000	4179.48730468750000000000	4132.30761718750000000000	0.00000000000000000000	10247.00000000000000000000	10229.00000000000000000000	0.00000000000000000000	0.00000000000000000000	0.00000000000000000000	427.00000000000000000000	117.00000000000000000000	4.00000000000000000000	4.00000000000000000000	4.00000000000000000000	4.00000000000000000000	4.00000000000000000000	0.00000000000000000000	4.00000000000000000000	4.00000000000000000000	0.00000000000000000000	4.00000000000000000000	4.00000000000000000000	4.00000000000000000000	4.00000000000000000000	4.00000000000000000000	4.00000000000000000000	4.00000000000000000000
20.00000000000000000000	0.00000000000000000000	4177.94873046875000000000	4183.07666015625000000000	4180.00000000000000000000	4177.43603515625000000000	4180.00000000000000000000	4171.79492187500000000000	4168.20507812500000000000	4172.30761718750000000000	4164.10253906250000000000	4184.61523437500000000000	4185.64111328125000000000	4163.07666015625000000000	4175.38427734375000000000	4135.38427734375000000000	0.00000000000000000000	10247.00000000000000000000	10229.00000000000000000000	0.00000000000000000000	0.00000000000000000000	0.00000000000000000000	427.00000000000000000000	125.00000000000000000000	4.00000000000000000000	4.00000000000000000000	4.00000000000000000000	4.00000000000000000000	4.00000000000000000000	0.00000000000000000000	4.00000000000000000000	4.00000000000000000000	0.00000000000000000000	4.00000000000000000000	4.00000000000000000000	4.00000000000000000000	4.00000000000000000000	4.00000000000000000000	4.00000000000000000000	4.00000000000000000000
21.00000000000000000000	0.00000000000000000000	4171.79492187500000000000	4196.92285156250000000000	4172.82031250000000000000	4188.71777343750000000000	4187.69238281250000000000	4160.00000000000000000000	4162.56396484375000000000	4181.02539062500000000000	4163.07666015625000000000	4203.58984375000000000000	4195.89746093750000000000	4165.64111328125000000000	4182.56396484375000000000	4135.89746093750000000000	0.00000000000000000000	10247.00000000000000000000	10229.00000000000000000000	0.00000000000000000000	0.00000000000000000000	0.00000000000000000000	427.00000000000000000000	133.00000000000000000000	4.00000000000000000000	4.00000000000000000000	4.00000000000000000000	4.00000000000000000000	4.00000000000000000000	0.00000000000000000000	4.00000000000000000000	4.00000000000000000000	0.00000000000000000000	4.00000000000000000000	4.00000000000000000000	4.00000000000000000000	4.00000000000000000000	4.00000000000000000000	4.00000000000000000000	4.00000000000000000000
22.00000000000000000000	0.00000000000000000000	4169.74365234375000000000	4203.07666015625000000000	4175.38427734375000000000	4190.25634765625000000000	4190.25634765625000000000	4160.00000000000000000000	4167.69238281250000000000	4187.69238281250000000000	4165.64111328125000000000	4205.64111328125000000000	4201.02539062500000000000	4166.66650390625000000000	4188.20507812500000000000	4138.46142578125000000000	0.00000000000000000000	10247.00000000000000000000	10229.00000000000000000000	0.00000000000000000000	0.00000000000000000000	0.00000000000000000000	427.00000000000000000000	140.00000000000000000000	4.00000000000000000000	4.00000000000000000000	4.00000000000000000000	4.00000000000000000000	4.00000000000000000000	0.00000000000000000000	4.00000000000000000000	4.00000000000000000000	0.00000000000000000000	4.00000000000000000000	4.00000000000000000000	4.00000000000000000000	4.00000000000000000000	4.00000000000000000000	4.00000000000000000000	4.00000000000000000000
23.00000000000000000000	0.00000000000000000000	4177.43603515625000000000	4196.92285156250000000000	4179.48730468750000000000	4186.66650390625000000000	4189.74365234375000000000	4162.56396484375000000000	4169.23046875000000000000	4192.30761718750000000000	4166.66650390625000000000	4202.56396484375000000000	4202.05126953125000000000	4166.15380859375000000000	4189.74365234375000000000	4137.43603515625000000000	0.00000000000000000000	10246.00000000000000000000	10229.00000000000000000000	0.00000000000000000000	0.00000000000000000000	0.00000000000000000000	427.00000000000000000000	148.00000000000000000000	4.00000000000000000000	4.00000000000000000000	4.00000000000000000000	4.00000000000000000000	4.00000000000000000000	0.00000000000000000000	4.00000000000000000000	4.00000000000000000000	0.00000000000000000000	4.00000000000000000000	4.00000000000000000000	4.00000000000000000000	4.00000000000000000000	4.00000000000000000000	4.00000000000000000000	4.00000000000000000000
24.00000000000000000000	0.00000000000000000000	4170.76904296875000000000	4197.94873046875000000000	4169.74365234375000000000	4188.71777343750000000000	4197.94873046875000000000	4160.00000000000000000000	4163.07666015625000000000	4200.00000000000000000000	4163.07666015625000000000	4205.12792968750000000000	4206.15380859375000000000	4165.64111328125000000000	4191.79492187500000000000	4131.28173828125000000000	0.00000000000000000000	10246.00000000000000000000	10229.00000000000000000000	0.00000000000000000000	0.00000000000000000000	0.00000000000000000000	427.00000000000000000000	155.00000000000000000000	4.00000000000000000000	4.00000000000000000000	4.00000000000000000000	4.00000000000000000000	4.00000000000000000000	0.00000000000000000000	4.00000000000000000000	4.00000000000000000000	0.00000000000000000000	4.00000000000000000000	4.00000000000000000000	4.00000000000000000000	4.00000000000000000000	4.00000000000000000000	4.00000000000000000000	4.00000000000000000000
25.00000000000000000000	0.00000000000000000000	4171.28173828125000000000	4187.17919921875000000000	4173.84619140625000000000	4175.89746093750000000000	4184.10253906250000000000	4169.74365234375000000000	4170.25634765625000000000	4183.07666015625000000000	4162.56396484375000000000	4181.53857421875000000000	4185.64111328125000000000	4164.10253906250000000000	4173.84619140625000000000	4129.23046875000000000000	0.00000000000000000000	10244.00000000000000000000	10229.00000000000000000000	0.00000000000000000000	0.00000000000000000000	0.00000000000000000000	427.00000000000000000000	163.00000000000000000000	4.00000000000000000000	4.00000000000000000000	4.00000000000000000000	4.00000000000000000000	4.00000000000000000000	0.00000000000000000000	4.00000000000000000000	4.00000000000000000000	0.00000000000000000000	4.00000000000000000000	4.00000000000000000000	4.00000000000000000000	4.00000000000000000000	4.00000000000000000000	4.00000000000000000000	4.00000000000000000000
26.00000000000000000000	0.00000000000000000000	4163.58984375000000000000	4183.07666015625000000000	4165.12792968750000000000	4173.33300781250000000000	4177.94873046875000000000	4161.53857421875000000000	4161.53857421875000000000	4177.94873046875000000000	4164.10253906250000000000	4182.56396484375000000000	4180.00000000000000000000	4151.79492187500000000000	4168.71777343750000000000	4128.71777343750000000000	0.00000000000000000000	10244.00000000000000000000	10229.00000000000000000000	0.00000000000000000000	0.00000000000000000000	0.00000000000000000000	427.00000000000000000000	171.00000000000000000000	4.00000000000000000000	4.00000000000000000000	4.00000000000000000000	4.00000000000000000000	4.00000000000000000000	0.00000000000000000000	4.00000000000000000000	4.00000000000000000000	0.00000000000000000000	4.00000000000000000000	4.00000000000000000000	4.00000000000000000000	4.00000000000000000000	4.00000000000000000000	4.00000000000000000000	4.00000000000000000000
27.00000000000000000000	0.00000000000000000000	4161.53857421875000000000	4177.94873046875000000000	4165.64111328125000000000	4171.79492187500000000000	4174.87158203125000000000	4164.61523437500000000000	4162.05126953125000000000	4173.84619140625000000000	4164.10253906250000000000	4192.30761718750000000000	4182.05126953125000000000	4150.25634765625000000000	4160.00000000000000000000	4129.23046875000000000000	0.00000000000000000000	10246.00000000000000000000	10228.00000000000000000000	0.00000000000000000000	0.00000000000000000000	0.00000000000000000000	427.00000000000000000000	179.00000000000000000000	4.00000000000000000000	4.00000000000000000000	4.00000000000000000000	4.00000000000000000000	4.00000000000000000000	0.00000000000000000000	4.00000000000000000000	4.00000000000000000000	0.00000000000000000000	4.00000000000000000000	4.00000000000000000000	4.00000000000000000000	4.00000000000000000000	4.00000000000000000000	4.00000000000000000000	4.00000000000000000000
28.00000000000000000000	0.00000000000000000000	4166.66650390625000000000	4177.43603515625000000000	4174.87158203125000000000	4169.23046875000000000000	4175.89746093750000000000	4165.64111328125000000000	4165.64111328125000000000	4169.23046875000000000000	4162.05126953125000000000	4188.20507812500000000000	4183.07666015625000000000	4161.02539062500000000000	4157.94873046875000000000	4128.20507812500000000000	0.00000000000000000000	10246.00000000000000000000	10228.00000000000000000000	0.00000000000000000000	0.00000000000000000000	0.00000000000000000000	427.00000000000000000000	187.00000000000000000000	4.00000000000000000000	4.00000000000000000000	4.00000000000000000000	4.00000000000000000000	4.00000000000000000000	0.00000000000000000000	4.00000000000000000000	4.00000000000000000000	0.00000000000000000000	4.00000000000000000000	4.00000000000000000000	4.00000000000000000000	4.00000000000000000000	4.00000000000000000000	4.00000000000000000000	4.00000000000000000000
29.00000000000000000000	0.00000000000000000000	4163.58984375000000000000	4189.23046875000000000000	4171.28173828125000000000	4177.94873046875000000000	4189.74365234375000000000	4155.38427734375000000000	4157.94873046875000000000	4185.64111328125000000000	4166.15380859375000000000	4199.48730468750000000000	4197.94873046875000000000	4164.10253906250000000000	4179.48730468750000000000	4128.71777343750000000000	0.00000000000000000000	10246.00000000000000000000	10227.00000000000000000000	0.00000000000000000000	0.00000000000000000000	0.00000000000000000000	427.00000000000000000000	195.00000000000000000000	4.00000000000000000000	4.00000000000000000000	4.00000000000000000000	4.00000000000000000000	4.00000000000000000000	0.00000000000000000000	4.00000000000000000000	4.00000000000000000000	0.00000000000000000000	4.00000000000000000000	4.00000000000000000000	4.00000000000000000000	4.00000000000000000000	4.00000000000000000000	4.00000000000000000000	4.00000000000000000000
30.00000000000000000000	0.00000000000000000000	4167.69238281250000000000	4182.05126953125000000000	4178.46142578125000000000	4174.35888671875000000000	4180.51269531250000000000	4165.12792968750000000000	4165.64111328125000000000	4183.58984375000000000000	4173.84619140625000000000	4193.84619140625000000000	4194.87158203125000000000	4164.61523437500000000000	4174.87158203125000000000	4133.33300781250000000000	0.00000000000000000000	10246.00000000000000000000	10227.00000000000000000000	0.00000000000000000000	0.00000000000000000000	0.00000000000000000000	427.00000000000000000000	204.00000000000000000000	4.00000000000000000000	4.00000000000000000000	4.00000000000000000000	4.00000000000000000000	4.00000000000000000000	0.00000000000000000000	4.00000000000000000000	4.00000000000000000000	0.00000000000000000000	4.00000000000000000000	4.00000000000000000000	4.00000000000000000000	4.00000000000000000000	4.00000000000000000000	4.00000000000000000000	4.00000000000000000000
31.00000000000000000000	0.00000000000000000000	4161.53857421875000000000	4180.00000000000000000000	4168.71777343750000000000	4173.33300781250000000000	4181.53857421875000000000	4162.05126953125000000000	4163.07666015625000000000	4185.12792968750000000000	4170.25634765625000000000	4188.71777343750000000000	4197.43603515625000000000	4162.05126953125000000000	4174.35888671875000000000	4130.76904296875000000000	0.00000000000000000000	10247.00000000000000000000	10227.00000000000000000000	0.00000000000000000000	0.00000000000000000000	0.00000000000000000000	427.00000000000000000000	212.00000000000000000000	4.00000000000000000000	4.00000000000000000000	4.00000000000000000000	4.00000000000000000000	4.00000000000000000000	0.00000000000000000000	4.00000000000000000000	4.00000000000000000000	0.00000000000000000000	4.00000000000000000000	4.00000000000000000000	4.00000000000000000000	4.00000000000000000000	4.00000000000000000000	4.00000000000000000000	4.00000000000000000000
32.00000000000000000000	0.00000000000000000000	4163.58984375000000000000	4181.53857421875000000000	4167.17919921875000000000	4172.30761718750000000000	4185.12792968750000000000	4165.64111328125000000000	4164.61523437500000000000	4189.74365234375000000000	4164.61523437500000000000	4195.38427734375000000000	4201.02539062500000000000	4163.07666015625000000000	4177.43603515625000000000	4122.05126953125000000000	0.00000000000000000000	10247.00000000000000000000	10227.00000000000000000000	0.00000000000000000000	0.00000000000000000000	0.00000000000000000000	427.00000000000000000000	220.00000000000000000000	4.00000000000000000000	4.00000000000000000000	4.00000000000000000000	4.00000000000000000000	4.00000000000000000000	0.00000000000000000000	4.00000000000000000000	4.00000000000000000000	0.00000000000000000000	4.00000000000000000000	4.00000000000000000000	4.00000000000000000000	4.00000000000000000000	4.00000000000000000000	4.00000000000000000000	4.00000000000000000000
33.00000000000000000000	0.00000000000000000000	4173.33300781250000000000	4180.51269531250000000000	4177.94873046875000000000	4170.76904296875000000000	4177.94873046875000000000	4170.25634765625000000000	4166.15380859375000000000	4186.66650390625000000000	4164.10253906250000000000	4197.94873046875000000000	4197.94873046875000000000	4165.64111328125000000000	4173.33300781250000000000	4119.48730468750000000000	0.00000000000000000000	10249.00000000000000000000	10227.00000000000000000000	0.00000000000000000000	0.00000000000000000000	0.00000000000000000000	427.00000000000000000000	229.00000000000000000000	4.00000000000000000000	4.00000000000000000000	4.00000000000000000000	4.00000000000000000000	4.00000000000000000000	0.00000000000000000000	4.00000000000000000000	4.00000000000000000000	0.00000000000000000000	4.00000000000000000000	4.00000000000000000000	4.00000000000000000000	4.00000000000000000000	4.00000000000000000000	4.00000000000000000000	4.00000000000000000000
34.00000000000000000000	0.00000000000000000000	4168.20507812500000000000	4189.74365234375000000000	4172.82031250000000000000	4181.02539062500000000000	4181.53857421875000000000	4158.97412109375000000000	4156.92285156250000000000	4193.33300781250000000000	4165.12792968750000000000	4201.02539062500000000000	4208.71777343750000000000	4165.64111328125000000000	4182.56396484375000000000	4125.64111328125000000000	0.00000000000000000000	10249.00000000000000000000	10227.00000000000000000000	0.00000000000000000000	0.00000000000000000000	0.00000000000000000000	427.00000000000000000000	237.00000000000000000000	4.00000000000000000000	4.00000000000000000000	4.00000000000000000000	4.00000000000000000000	4.00000000000000000000	0.00000000000000000000	4.00000000000000000000	4.00000000000000000000	0.00000000000000000000	4.00000000000000000000	4.00000000000000000000	4.00000000000000000000	4.00000000000000000000	4.00000000000000000000	4.00000000000000000000	4.00000000000000000000
35.00000000000000000000	0.00000000000000000000	4176.41015625000000000000	4187.69238281250000000000	4179.48730468750000000000	4176.92285156250000000000	4175.38427734375000000000	4165.64111328125000000000	4165.64111328125000000000	4186.15380859375000000000	4168.20507812500000000000	4193.33300781250000000000	4202.05126953125000000000	4166.15380859375000000000	4173.33300781250000000000	4126.15380859375000000000	0.00000000000000000000	10248.00000000000000000000	10227.00000000000000000000	0.00000000000000000000	0.00000000000000000000	0.00000000000000000000	427.00000000000000000000	244.00000000000000000000	4.00000000000000000000	4.00000000000000000000	4.00000000000000000000	4.00000000000000000000	4.00000000000000000000	0.00000000000000000000	4.00000000000000000000	4.00000000000000000000	0.00000000000000000000	4.00000000000000000000	4.00000000000000000000	4.00000000000000000000	4.00000000000000000000	4.00000000000000000000	4.00000000000000000000	4.00000000000000000000
36.00000000000000000000	0.00000000000000000000	4172.82031250000000000000	4192.30761718750000000000	4176.41015625000000000000	4178.46142578125000000000	4187.69238281250000000000	4161.02539062500000000000	4164.10253906250000000000	4188.20507812500000000000	4166.66650390625000000000	4206.15380859375000000000	4204.10253906250000000000	4164.10253906250000000000	4175.89746093750000000000	4118.97412109375000000000	0.00000000000000000000	10248.00000000000000000000	10227.00000000000000000000	0.00000000000000000000	0.00000000000000000000	0.00000000000000000000	427.00000000000000000000	251.00000000000000000000	4.00000000000000000000	4.00000000000000000000	4.00000000000000000000	4.00000000000000000000	4.00000000000000000000	0.00000000000000000000	4.00000000000000000000	4.00000000000000000000	0.00000000000000000000	4.00000000000000000000	4.00000000000000000000	4.00000000000000000000	4.00000000000000000000	4.00000000000000000000	4.00000000000000000000	4.00000000000000000000
37.00000000000000000000	0.00000000000000000000	4167.17919921875000000000	4190.25634765625000000000	4172.82031250000000000000	4176.41015625000000000000	4193.84619140625000000000	4163.07666015625000000000	4163.07666015625000000000	4192.30761718750000000000	4162.56396484375000000000	4212.82031250000000000000	4211.28173828125000000000	4166.66650390625000000000	4186.66650390625000000000	4118.46142578125000000000	0.00000000000000000000	10248.00000000000000000000	10228.00000000000000000000	0.00000000000000000000	0.00000000000000000000	0.00000000000000000000	427.00000000000000000000	259.00000000000000000000	4.00000000000000000000	4.00000000000000000000	4.00000000000000000000	4.00000000000000000000	4.00000000000000000000	0.00000000000000000000	4.00000000000000000000	4.00000000000000000000	0.00000000000000000000	4.00000000000000000000	4.00000000000000000000	4.00000000000000000000	4.00000000000000000000	4.00000000000000000000	4.00000000000000000000	4.00000000000000000000
38.00000000000000000000	0.00000000000000000000	4171.79492187500000000000	4181.02539062500000000000	4177.94873046875000000000	4167.17919921875000000000	4177.43603515625000000000	4171.79492187500000000000	4169.23046875000000000000	4188.71777343750000000000	4164.61523437500000000000	4198.46142578125000000000	4203.07666015625000000000	4167.69238281250000000000	4176.41015625000000000000	4117.43603515625000000000	0.00000000000000000000	10248.00000000000000000000	10228.00000000000000000000	0.00000000000000000000	0.00000000000000000000	0.00000000000000000000	427.00000000000000000000	266.00000000000000000000	4.00000000000000000000	4.00000000000000000000	4.00000000000000000000	4.00000000000000000000	4.00000000000000000000	0.00000000000000000000	4.00000000000000000000	4.00000000000000000000	0.00000000000000000000	4.00000000000000000000	4.00000000000000000000	4.00000000000000000000	4.00000000000000000000	4.00000000000000000000	4.00000000000000000000	4.00000000000000000000
39.00000000000000000000	0.00000000000000000000	4165.12792968750000000000	4192.30761718750000000000	4169.23046875000000000000	4177.94873046875000000000	4186.15380859375000000000	4162.56396484375000000000	4161.02539062500000000000	4203.07666015625000000000	4165.64111328125000000000	4208.71777343750000000000	4210.76904296875000000000	4162.56396484375000000000	4178.46142578125000000000	4115.38427734375000000000	0.00000000000000000000	10247.00000000000000000000	10229.00000000000000000000	0.00000000000000000000	0.00000000000000000000	0.00000000000000000000	427.00000000000000000000	274.00000000000000000000	4.00000000000000000000	4.00000000000000000000	4.00000000000000000000	4.00000000000000000000	4.00000000000000000000	0.00000000000000000000	4.00000000000000000000	4.00000000000000000000	0.00000000000000000000	4.00000000000000000000	4.00000000000000000000	4.00000000000000000000	4.00000000000000000000	4.00000000000000000000	4.00000000000000000000	4.00000000000000000000
40.00000000000000000000	0.00000000000000000000	4173.84619140625000000000	4193.33300781250000000000	4177.94873046875000000000	4179.48730468750000000000	4192.30761718750000000000	4168.20507812500000000000	4164.10253906250000000000	4197.43603515625000000000	4164.61523437500000000000	4201.53857421875000000000	4207.69238281250000000000	4167.17919921875000000000	4174.87158203125000000000	4118.46142578125000000000	0.00000000000000000000	10247.00000000000000000000	10229.00000000000000000000	0.00000000000000000000	0.00000000000000000000	0.00000000000000000000	427.00000000000000000000	282.00000000000000000000	4.00000000000000000000	4.00000000000000000000	4.00000000000000000000	4.00000000000000000000	4.00000000000000000000	0.00000000000000000000	4.00000000000000000000	4.00000000000000000000	0.00000000000000000000	4.00000000000000000000	4.00000000000000000000	4.00000000000000000000	4.00000000000000000000	4.00000000000000000000	4.00000000000000000000	4.00000000000000000000
41.00000000000000000000	0.00000000000000000000	4171.28173828125000000000	4192.30761718750000000000	4176.92285156250000000000	4178.46142578125000000000	4195.38427734375000000000	4163.58984375000000000000	4163.58984375000000000000	4189.74365234375000000000	4165.64111328125000000000	4195.89746093750000000000	4204.61523437500000000000	4167.69238281250000000000	4175.38427734375000000000	4118.97412109375000000000	0.00000000000000000000	10249.00000000000000000000	10228.00000000000000000000	0.00000000000000000000	0.00000000000000000000	0.00000000000000000000	427.00000000000000000000	290.00000000000000000000	4.00000000000000000000	4.00000000000000000000	4.00000000000000000000	4.00000000000000000000	4.00000000000000000000	0.00000000000000000000	4.00000000000000000000	4.00000000000000000000	0.00000000000000000000	4.00000000000000000000	4.00000000000000000000	4.00000000000000000000	4.00000000000000000000	4.00000000000000000000	4.00000000000000000000	4.00000000000000000000
42.00000000000000000000	0.00000000000000000000	4160.51269531250000000000	4188.20507812500000000000	4166.66650390625000000000	4171.79492187500000000000	4190.25634765625000000000	4160.00000000000000000000	4164.10253906250000000000	4191.79492187500000000000	4168.71777343750000000000	4204.10253906250000000000	4203.07666015625000000000	4162.56396484375000000000	4175.38427734375000000000	4114.87158203125000000000	0.00000000000000000000	10249.00000000000000000000	10228.00000000000000000000	0.00000000000000000000	0.00000000000000000000	0.00000000000000000000	427.00000000000000000000	298.00000000000000000000	4.00000000000000000000	4.00000000000000000000	4.00000000000000000000	4.00000000000000000000	4.00000000000000000000	0.00000000000000000000	4.00000000000000000000	4.00000000000000000000	0.00000000000000000000	4.00000000000000000000	4.00000000000000000000	4.00000000000000000000	4.00000000000000000000	4.00000000000000000000	4.00000000000000000000	4.00000000000000000000
43.00000000000000000000	0.00000000000000000000	4167.69238281250000000000	4180.00000000000000000000	4170.25634765625000000000	4158.97412109375000000000	4175.38427734375000000000	4168.20507812500000000000	4167.69238281250000000000	4185.12792968750000000000	4168.71777343750000000000	4189.74365234375000000000	4193.84619140625000000000	4164.10253906250000000000	4164.61523437500000000000	4115.89746093750000000000	0.00000000000000000000	10248.00000000000000000000	10229.00000000000000000000	0.00000000000000000000	0.00000000000000000000	0.00000000000000000000	427.00000000000000000000	307.00000000000000000000	4.00000000000000000000	4.00000000000000000000	4.00000000000000000000	4.00000000000000000000	4.00000000000000000000	0.00000000000000000000	4.00000000000000000000	4.00000000000000000000	0.00000000000000000000	4.00000000000000000000	4.00000000000000000000	4.00000000000000000000	4.00000000000000000000	4.00000000000000000000	4.00000000000000000000	4.00000000000000000000
44.00000000000000000000	0.00000000000000000000	4164.10253906250000000000	4188.71777343750000000000	4165.12792968750000000000	4168.20507812500000000000	4184.10253906250000000000	4160.51269531250000000000	4158.97412109375000000000	4187.69238281250000000000	4164.10253906250000000000	4190.25634765625000000000	4202.05126953125000000000	4165.12792968750000000000	4172.82031250000000000000	4118.97412109375000000000	0.00000000000000000000	10248.00000000000000000000	10229.00000000000000000000	0.00000000000000000000	0.00000000000000000000	0.00000000000000000000	427.00000000000000000000	314.00000000000000000000	4.00000000000000000000	4.00000000000000000000	4.00000000000000000000	4.00000000000000000000	4.00000000000000000000	0.00000000000000000000	4.00000000000000000000	4.00000000000000000000	0.00000000000000000000	4.00000000000000000000	4.00000000000000000000	4.00000000000000000000	4.00000000000000000000	4.00000000000000000000	4.00000000000000000000	4.00000000000000000000
45.00000000000000000000	0.00000000000000000000	4164.61523437500000000000	4181.53857421875000000000	4168.71777343750000000000	4164.61523437500000000000	4177.43603515625000000000	4168.20507812500000000000	4167.69238281250000000000	4175.89746093750000000000	4165.12792968750000000000	4189.74365234375000000000	4193.84619140625000000000	4162.05126953125000000000	4163.07666015625000000000	4115.38427734375000000000	0.00000000000000000000	10248.00000000000000000000	10227.00000000000000000000	0.00000000000000000000	0.00000000000000000000	0.00000000000000000000	427.00000000000000000000	322.00000000000000000000	4.00000000000000000000	4.00000000000000000000	4.00000000000000000000	4.00000000000000000000	4.00000000000000000000	0.00000000000000000000	4.00000000000000000000	4.00000000000000000000	0.00000000000000000000	4.00000000000000000000	4.00000000000000000000	4.00000000000000000000	4.00000000000000000000	4.00000000000000000000	4.00000000000000000000	4.00000000000000000000
46.00000000000000000000	0.00000000000000000000	4161.02539062500000000000	4177.43603515625000000000	4164.61523437500000000000	4158.97412109375000000000	4173.33300781250000000000	4165.64111328125000000000	4166.66650390625000000000	4169.23046875000000000000	4166.15380859375000000000	4191.79492187500000000000	4187.69238281250000000000	4157.94873046875000000000	4157.43603515625000000000	4111.79492187500000000000	0.00000000000000000000	10248.00000000000000000000	10227.00000000000000000000	0.00000000000000000000	0.00000000000000000000	0.00000000000000000000	427.00000000000000000000	330.00000000000000000000	4.00000000000000000000	4.00000000000000000000	4.00000000000000000000	4.00000000000000000000	4.00000000000000000000	0.00000000000000000000	4.00000000000000000000	4.00000000000000000000	0.00000000000000000000	4.00000000000000000000	4.00000000000000000000	4.00000000000000000000	4.00000000000000000000	4.00000000000000000000	4.00000000000000000000	4.00000000000000000000
47.00000000000000000000	0.00000000000000000000	4161.53857421875000000000	4185.12792968750000000000	4161.53857421875000000000	4163.58984375000000000000	4183.58984375000000000000	4158.46142578125000000000	4159.48730468750000000000	4174.35888671875000000000	4163.07666015625000000000	4201.53857421875000000000	4198.46142578125000000000	4163.58984375000000000000	4171.79492187500000000000	4118.97412109375000000000	0.00000000000000000000	10248.00000000000000000000	10228.00000000000000000000	0.00000000000000000000	0.00000000000000000000	0.00000000000000000000	427.00000000000000000000	338.00000000000000000000	4.00000000000000000000	4.00000000000000000000	4.00000000000000000000	4.00000000000000000000	4.00000000000000000000	0.00000000000000000000	4.00000000000000000000	4.00000000000000000000	0.00000000000000000000	4.00000000000000000000	4.00000000000000000000	4.00000000000000000000	4.00000000000000000000	4.00000000000000000000	4.00000000000000000000	4.00000000000000000000
48.00000000000000000000	0.00000000000000000000	4175.38427734375000000000	4179.48730468750000000000	4172.82031250000000000000	4161.53857421875000000000	4172.82031250000000000000	4166.15380859375000000000	4165.12792968750000000000	4165.64111328125000000000	4162.56396484375000000000	4188.71777343750000000000	4194.35888671875000000000	4168.71777343750000000000	4169.23046875000000000000	4122.56396484375000000000	0.00000000000000000000	10248.00000000000000000000	10228.00000000000000000000	0.00000000000000000000	0.00000000000000000000	0.00000000000000000000	427.00000000000000000000	345.00000000000000000000	4.00000000000000000000	4.00000000000000000000	4.00000000000000000000	4.00000000000000000000	4.00000000000000000000	0.00000000000000000000	4.00000000000000000000	4.00000000000000000000	0.00000000000000000000	4.00000000000000000000	4.00000000000000000000	4.00000000000000000000	4.00000000000000000000	4.00000000000000000000	4.00000000000000000000	4.00000000000000000000
49.00000000000000000000	0.00000000000000000000	4165.64111328125000000000	4182.56396484375000000000	4165.12792968750000000000	4167.69238281250000000000	4172.82031250000000000000	4158.97412109375000000000	4157.43603515625000000000	4169.23046875000000000000	4163.07666015625000000000	4190.76904296875000000000	4198.46142578125000000000	4162.05126953125000000000	4166.66650390625000000000	4118.97412109375000000000	0.00000000000000000000	10247.00000000000000000000	10229.00000000000000000000	0.00000000000000000000	0.00000000000000000000	0.00000000000000000000	427.00000000000000000000	353.00000000000000000000	4.00000000000000000000	4.00000000000000000000	4.00000000000000000000	4.00000000000000000000	4.00000000000000000000	0.00000000000000000000	4.00000000000000000000	4.00000000000000000000	0.00000000000000000000	4.00000000000000000000	4.00000000000000000000	4.00000000000000000000	4.00000000000000000000	4.00000000000000000000	4.00000000000000000000	4.00000000000000000000
50.00000000000000000000	0.00000000000000000000	4162.56396484375000000000	4179.48730468750000000000	4164.61523437500000000000	4161.02539062500000000000	4169.23046875000000000000	4164.61523437500000000000	4161.02539062500000000000	4167.17919921875000000000	4164.61523437500000000000	4192.82031250000000000000	4196.41015625000000000000	4163.58984375000000000000	4158.97412109375000000000	4117.43603515625000000000	0.00000000000000000000	10247.00000000000000000000	10229.00000000000000000000	0.00000000000000000000	0.00000000000000000000	0.00000000000000000000	427.00000000000000000000	361.00000000000000000000	4.00000000000000000000	4.00000000000000000000	4.00000000000000000000	4.00000000000000000000	4.00000000000000000000	0.00000000000000000000	4.00000000000000000000	4.00000000000000000000	0.00000000000000000000	4.00000000000000000000	4.00000000000000000000	4.00000000000000000000	4.00000000000000000000	4.00000000000000000000	4.00000000000000000000	4.00000000000000000000
51.00000000000000000000	0.00000000000000000000	4165.12792968750000000000	4174.35888671875000000000	4166.15380859375000000000	4153.84619140625000000000	4167.17919921875000000000	4165.12792968750000000000	4161.53857421875000000000	4166.66650390625000000000	4164.61523437500000000000	4188.20507812500000000000	4195.89746093750000000000	4167.17919921875000000000	4162.56396484375000000000	4115.89746093750000000000	0.00000000000000000000	10247.00000000000000000000	10229.00000000000000000000	0.00000000000000000000	0.00000000000000000000	0.00000000000000000000	427.00000000000000000000	368.00000000000000000000	4.00000000000000000000	4.00000000000000000000	4.00000000000000000000	4.00000000000000000000	4.00000000000000000000	0.00000000000000000000	4.00000000000000000000	4.00000000000000000000	0.00000000000000000000	4.00000000000000000000	4.00000000000000000000	4.00000000000000000000	4.00000000000000000000	4.00000000000000000000	4.00000000000000000000	4.00000000000000000000
52.00000000000000000000	0.00000000000000000000	4158.97412109375000000000	4176.92285156250000000000	4162.56396484375000000000	4157.94873046875000000000	4171.79492187500000000000	4163.07666015625000000000	4158.46142578125000000000	4173.33300781250000000000	4163.58984375000000000000	4190.25634765625000000000	4202.05126953125000000000	4162.56396484375000000000	4168.71777343750000000000	4115.89746093750000000000	0.00000000000000000000	10247.00000000000000000000	10229.00000000000000000000	0.00000000000000000000	0.00000000000000000000	0.00000000000000000000	427.00000000000000000000	376.00000000000000000000	4.00000000000000000000	4.00000000000000000000	4.00000000000000000000	4.00000000000000000000	4.00000000000000000000	0.00000000000000000000	4.00000000000000000000	4.00000000000000000000	0.00000000000000000000	4.00000000000000000000	4.00000000000000000000	4.00000000000000000000	4.00000000000000000000	4.00000000000000000000	4.00000000000000000000	4.00000000000000000000
53.00000000000000000000	0.00000000000000000000	4166.15380859375000000000	4173.84619140625000000000	4171.28173828125000000000	4156.92285156250000000000	4165.12792968750000000000	4172.82031250000000000000	4168.20507812500000000000	4162.05126953125000000000	4164.61523437500000000000	4182.05126953125000000000	4192.30761718750000000000	4163.58984375000000000000	4156.92285156250000000000	4118.46142578125000000000	0.00000000000000000000	10246.00000000000000000000	10228.00000000000000000000	0.00000000000000000000	0.00000000000000000000	0.00000000000000000000	427.00000000000000000000	384.00000000000000000000	4.00000000000000000000	4.00000000000000000000	4.00000000000000000000	4.00000000000000000000	4.00000000000000000000	0.00000000000000000000	4.00000000000000000000	4.00000000000000000000	0.00000000000000000000	4.00000000000000000000	4.00000000000000000000	4.00000000000000000000	4.00000000000000000000	4.00000000000000000000	4.00000000000000000000	4.00000000000000000000
54.00000000000000000000	0.00000000000000000000	4162.56396484375000000000	4184.61523437500000000000	4163.58984375000000000000	4164.61523437500000000000	4177.43603515625000000000	4161.02539062500000000000	4160.00000000000000000000	4163.07666015625000000000	4166.66650390625000000000	4184.10253906250000000000	4196.92285156250000000000	4164.61523437500000000000	4163.07666015625000000000	4118.97412109375000000000	0.00000000000000000000	10246.00000000000000000000	10228.00000000000000000000	0.00000000000000000000	0.00000000000000000000	0.00000000000000000000	427.00000000000000000000	393.00000000000000000000	4.00000000000000000000	4.00000000000000000000	4.00000000000000000000	4.00000000000000000000	4.00000000000000000000	0.00000000000000000000	4.00000000000000000000	4.00000000000000000000	0.00000000000000000000	4.00000000000000000000	4.00000000000000000000	4.00000000000000000000	4.00000000000000000000	4.00000000000000000000	4.00000000000000000000	4.00000000000000000000
55.00000000000000000000	0.00000000000000000000	4164.61523437500000000000	4188.71777343750000000000	4167.17919921875000000000	4165.64111328125000000000	4183.07666015625000000000	4162.56396484375000000000	4161.02539062500000000000	4160.00000000000000000000	4166.66650390625000000000	4180.00000000000000000000	4200.51269531250000000000	4164.61523437500000000000	4162.05126953125000000000	4118.46142578125000000000	0.00000000000000000000	10246.00000000000000000000	10227.00000000000000000000	0.00000000000000000000	0.00000000000000000000	0.00000000000000000000	427.00000000000000000000	401.00000000000000000000	4.00000000000000000000	4.00000000000000000000	4.00000000000000000000	4.00000000000000000000	4.00000000000000000000	0.00000000000000000000	4.00000000000000000000	4.00000000000000000000	0.00000000000000000000	4.00000000000000000000	4.00000000000000000000	4.00000000000000000000	4.00000000000000000000	4.00000000000000000000	4.00000000000000000000	4.00000000000000000000
56.00000000000000000000	0.00000000000000000000	4166.15380859375000000000	4190.25634765625000000000	4172.30761718750000000000	4164.10253906250000000000	4179.48730468750000000000	4163.07666015625000000000	4165.12792968750000000000	4155.89746093750000000000	4164.10253906250000000000	4185.64111328125000000000	4202.05126953125000000000	4165.12792968750000000000	4156.41015625000000000000	4117.94873046875000000000	0.00000000000000000000	10246.00000000000000000000	10227.00000000000000000000	0.00000000000000000000	0.00000000000000000000	0.00000000000000000000	427.00000000000000000000	409.00000000000000000000	4.00000000000000000000	4.00000000000000000000	4.00000000000000000000	4.00000000000000000000	4.00000000000000000000	0.00000000000000000000	4.00000000000000000000	4.00000000000000000000	0.00000000000000000000	4.00000000000000000000	4.00000000000000000000	4.00000000000000000000	4.00000000000000000000	4.00000000000000000000	4.00000000000000000000	4.00000000000000000000
57.00000000000000000000	0.00000000000000000000	4160.00000000000000000000	4196.92285156250000000000	4164.61523437500000000000	4168.71777343750000000000	4183.07666015625000000000	4156.41015625000000000000	4163.07666015625000000000	4169.23046875000000000000	4164.10253906250000000000	4199.48730468750000000000	4207.17919921875000000000	4168.20507812500000000000	4168.71777343750000000000	4118.46142578125000000000	0.00000000000000000000	10247.00000000000000000000	10229.00000000000000000000	0.00000000000000000000	0.00000000000000000000	0.00000000000000000000	427.00000000000000000000	417.00000000000000000000	4.00000000000000000000	4.00000000000000000000	4.00000000000000000000	4.00000000000000000000	4.00000000000000000000	0.00000000000000000000	4.00000000000000000000	4.00000000000000000000	0.00000000000000000000	4.00000000000000000000	4.00000000000000000000	4.00000000000000000000	4.00000000000000000000	4.00000000000000000000	4.00000000000000000000	4.00000000000000000000
58.00000000000000000000	0.00000000000000000000	4170.25634765625000000000	4192.30761718750000000000	4173.84619140625000000000	4166.66650390625000000000	4180.00000000000000000000	4169.74365234375000000000	4171.28173828125000000000	4172.82031250000000000000	4167.17919921875000000000	4188.20507812500000000000	4199.48730468750000000000	4172.30761718750000000000	4167.69238281250000000000	4121.02539062500000000000	0.00000000000000000000	10247.00000000000000000000	10229.00000000000000000000	0.00000000000000000000	0.00000000000000000000	0.00000000000000000000	427.00000000000000000000	425.00000000000000000000	4.00000000000000000000	4.00000000000000000000	4.00000000000000000000	4.00000000000000000000	4.00000000000000000000	0.00000000000000000000	4.00000000000000000000	4.00000000000000000000	0.00000000000000000000	4.00000000000000000000	4.00000000000000000000	4.00000000000000000000	4.00000000000000000000	4.00000000000000000000	4.00000000000000000000	4.00000000000000000000
59.00000000000000000000	0.00000000000000000000	4165.12792968750000000000	4197.43603515625000000000	4167.17919921875000000000	4174.35888671875000000000	4195.38427734375000000000	4164.61523437500000000000	4164.10253906250000000000	4184.61523437500000000000	4165.12792968750000000000	4198.46142578125000000000	4209.74365234375000000000	4167.69238281250000000000	4173.33300781250000000000	4121.53857421875000000000	0.00000000000000000000	10250.00000000000000000000	10230.00000000000000000000	0.00000000000000000000	0.00000000000000000000	0.00000000000000000000	427.00000000000000000000	432.00000000000000000000	4.00000000000000000000	4.00000000000000000000	4.00000000000000000000	4.00000000000000000000	4.00000000000000000000	0.00000000000000000000	4.00000000000000000000	4.00000000000000000000	0.00000000000000000000	4.00000000000000000000	4.00000000000000000000	4.00000000000000000000	4.00000000000000000000	4.00000000000000000000	4.00000000000000000000	4.00000000000000000000
60.00000000000000000000	0.00000000000000000000	4166.15380859375000000000	4191.79492187500000000000	4164.61523437500000000000	4167.69238281250000000000	4193.84619140625000000000	4166.15380859375000000000	4164.10253906250000000000	4186.15380859375000000000	4164.10253906250000000000	4201.02539062500000000000	4210.25634765625000000000	4166.15380859375000000000	4167.69238281250000000000	4117.43603515625000000000	0.00000000000000000000	10250.00000000000000000000	10230.00000000000000000000	0.00000000000000000000	0.00000000000000000000	0.00000000000000000000	427.00000000000000000000	439.00000000000000000000	4.00000000000000000000	4.00000000000000000000	4.00000000000000000000	4.00000000000000000000	4.00000000000000000000	0.00000000000000000000	4.00000000000000000000	4.00000000000000000000	0.00000000000000000000	4.00000000000000000000	4.00000000000000000000	4.00000000000000000000	4.00000000000000000000	4.00000000000000000000	4.00000000000000000000	4.00000000000000000000
61.00000000000000000000	0.00000000000000000000	4171.79492187500000000000	4183.07666015625000000000	4171.79492187500000000000	4159.48730468750000000000	4182.05126953125000000000	4168.71777343750000000000	4167.17919921875000000000	4177.94873046875000000000	4165.12792968750000000000	4188.71777343750000000000	4202.05126953125000000000	4167.17919921875000000000	4159.48730468750000000000	4117.94873046875000000000	0.00000000000000000000	10248.00000000000000000000	10231.00000000000000000000	0.00000000000000000000	0.00000000000000000000	0.00000000000000000000	427.00000000000000000000	448.00000000000000000000	4.00000000000000000000	4.00000000000000000000	4.00000000000000000000	4.00000000000000000000	4.00000000000000000000	0.00000000000000000000	4.00000000000000000000	4.00000000000000000000	0.00000000000000000000	4.00000000000000000000	4.00000000000000000000	4.00000000000000000000	4.00000000000000000000	4.00000000000000000000	4.00000000000000000000	4.00000000000000000000
62.00000000000000000000	0.00000000000000000000	4162.56396484375000000000	4190.25634765625000000000	4167.17919921875000000000	4169.74365234375000000000	4189.74365234375000000000	4160.51269531250000000000	4159.48730468750000000000	4182.56396484375000000000	4165.64111328125000000000	4203.07666015625000000000	4214.35888671875000000000	4167.69238281250000000000	4174.87158203125000000000	4125.64111328125000000000	0.00000000000000000000	10248.00000000000000000000	10231.00000000000000000000	0.00000000000000000000	0.00000000000000000000	0.00000000000000000000	427.00000000000000000000	455.00000000000000000000	4.00000000000000000000	4.00000000000000000000	4.00000000000000000000	4.00000000000000000000	4.00000000000000000000	0.00000000000000000000	4.00000000000000000000	4.00000000000000000000	0.00000000000000000000	4.00000000000000000000	4.00000000000000000000	4.00000000000000000000	4.00000000000000000000	4.00000000000000000000	4.00000000000000000000	4.00000000000000000000
63.00000000000000000000	0.00000000000000000000	4167.69238281250000000000	4181.53857421875000000000	4170.76904296875000000000	4166.15380859375000000000	4177.94873046875000000000	4167.17919921875000000000	4164.10253906250000000000	4168.20507812500000000000	4166.66650390625000000000	4195.89746093750000000000	4208.20507812500000000000	4171.79492187500000000000	4168.20507812500000000000	4127.69238281250000000000	0.00000000000000000000	10250.00000000000000000000	10231.00000000000000000000	0.00000000000000000000	0.00000000000000000000	0.00000000000000000000	427.00000000000000000000	462.00000000000000000000	4.00000000000000000000	4.00000000000000000000	4.00000000000000000000	4.00000000000000000000	4.00000000000000000000	0.00000000000000000000	4.00000000000000000000	4.00000000000000000000	0.00000000000000000000	4.00000000000000000000	4.00000000000000000000	4.00000000000000000000	4.00000000000000000000	4.00000000000000000000	4.00000000000000000000	4.00000000000000000000
64.00000000000000000000	0.00000000000000000000	4164.10253906250000000000	4180.00000000000000000000	4162.05126953125000000000	4169.23046875000000000000	4172.30761718750000000000	4162.56396484375000000000	4161.53857421875000000000	4165.64111328125000000000	4166.66650390625000000000	4184.10253906250000000000	4204.10253906250000000000	4168.20507812500000000000	4165.12792968750000000000	4123.58984375000000000000	1764.00000000000000000000	10250.00000000000000000000	10231.00000000000000000000	0.00000000000000000000	0.00000000000000000000	0.00000000000000000000	427.00000000000000000000	470.00000000000000000000	4.00000000000000000000	4.00000000000000000000	4.00000000000000000000	4.00000000000000000000	4.00000000000000000000	0.00000000000000000000	4.00000000000000000000	4.00000000000000000000	0.00000000000000000000	4.00000000000000000000	4.00000000000000000000	4.00000000000000000000	4.00000000000000000000	4.00000000000000000000	4.00000000000000000000	4.00000000000000000000
65.00000000000000000000	0.00000000000000000000	4165.12792968750000000000	4183.07666015625000000000	4162.56396484375000000000	4176.41015625000000000000	4175.89746093750000000000	4165.12792968750000000000	4166.15380859375000000000	4172.82031250000000000000	4166.15380859375000000000	4183.58984375000000000000	4209.74365234375000000000	4165.64111328125000000000	4170.25634765625000000000	4126.66650390625000000000	3210.00000000000000000000	10250.00000000000000000000	10232.00000000000000000000	0.00000000000000000000	0.00000000000000000000	0.00000000000000000000	427.00000000000000000000	479.00000000000000000000	4.00000000000000000000	4.00000000000000000000	4.00000000000000000000	4.00000000000000000000	4.00000000000000000000	0.00000000000000000000	4.00000000000000000000	4.00000000000000000000	0.00000000000000000000	4.00000000000000000000	4.00000000000000000000	4.00000000000000000000	4.00000000000000000000	4.00000000000000000000	4.00000000000000000000	4.00000000000000000000
71.00000000000000000000	0.00000000000000000000	4167.69238281250000000000	4172.82031250000000000000	4152.82031250000000000000	4172.30761718750000000000	4160.00000000000000000000	4169.23046875000000000000	4166.66650390625000000000	4172.30761718750000000000	4170.76904296875000000000	4168.20507812500000000000	4195.89746093750000000000	4166.66650390625000000000	4152.82031250000000000000	4112.82031250000000000000	3323.00000000000000000000	10249.00000000000000000000	10226.00000000000000000000	0.00000000000000000000	0.00000000000000000000	0.00000000000000000000	427.00000000000000000000	487.00000000000000000000	4.00000000000000000000	4.00000000000000000000	4.00000000000000000000	4.00000000000000000000	4.00000000000000000000	0.00000000000000000000	4.00000000000000000000	4.00000000000000000000	0.00000000000000000000	4.00000000000000000000	4.00000000000000000000	4.00000000000000000000	4.00000000000000000000	4.00000000000000000000	4.00000000000000000000	4.00000000000000000000
72.00000000000000000000	0.00000000000000000000	4161.02539062500000000000	4180.00000000000000000000	4147.17919921875000000000	4183.58984375000000000000	4166.15380859375000000000	4160.00000000000000000000	4159.48730468750000000000	4178.97412109375000000000	4166.15380859375000000000	4170.25634765625000000000	4200.51269531250000000000	4166.15380859375000000000	4162.05126953125000000000	4107.17919921875000000000	0.00000000000000000000	10249.00000000000000000000	10226.00000000000000000000	0.00000000000000000000	0.00000000000000000000	0.00000000000000000000	427.00000000000000000000	495.00000000000000000000	4.00000000000000000000	4.00000000000000000000	4.00000000000000000000	4.00000000000000000000	4.00000000000000000000	0.00000000000000000000	4.00000000000000000000	4.00000000000000000000	0.00000000000000000000	4.00000000000000000000	4.00000000000000000000	4.00000000000000000000	4.00000000000000000000	4.00000000000000000000	4.00000000000000000000	4.00000000000000000000
73.00000000000000000000	0.00000000000000000000	4163.58984375000000000000	4170.25634765625000000000	4150.25634765625000000000	4177.43603515625000000000	4158.97412109375000000000	4167.69238281250000000000	4167.17919921875000000000	4174.35888671875000000000	4166.15380859375000000000	4167.69238281250000000000	4196.92285156250000000000	4168.20507812500000000000	4158.97412109375000000000	4105.12792968750000000000	3541.00000000000000000000	10247.00000000000000000000	10227.00000000000000000000	0.00000000000000000000	0.00000000000000000000	0.00000000000000000000	427.00000000000000000000	504.00000000000000000000	4.00000000000000000000	4.00000000000000000000	4.00000000000000000000	4.00000000000000000000	4.00000000000000000000	0.00000000000000000000	4.00000000000000000000	4.00000000000000000000	0.00000000000000000000	4.00000000000000000000	4.00000000000000000000	4.00000000000000000000	4.00000000000000000000	4.00000000000000000000	4.00000000000000000000	4.00000000000000000000
74.00000000000000000000	0.00000000000000000000	4163.07666015625000000000	4170.76904296875000000000	4147.17919921875000000000	4174.87158203125000000000	4159.48730468750000000000	4165.64111328125000000000	4165.64111328125000000000	4176.92285156250000000000	4166.15380859375000000000	4171.79492187500000000000	4201.02539062500000000000	4166.66650390625000000000	4161.02539062500000000000	4111.28173828125000000000	3431.00000000000000000000	10247.00000000000000000000	10227.00000000000000000000	0.00000000000000000000	0.00000000000000000000	0.00000000000000000000	427.00000000000000000000	512.00000000000000000000	4.00000000000000000000	4.00000000000000000000	4.00000000000000000000	4.00000000000000000000	4.00000000000000000000	0.00000000000000000000	4.00000000000000000000	4.00000000000000000000	0.00000000000000000000	4.00000000000000000000	4.00000000000000000000	4.00000000000000000000	4.00000000000000000000	4.00000000000000000000	4.00000000000000000000	4.00000000000000000000
75.00000000000000000000	0.00000000000000000000	4160.00000000000000000000	4178.97412109375000000000	4146.15380859375000000000	4181.53857421875000000000	4168.71777343750000000000	4160.51269531250000000000	4161.53857421875000000000	4186.15380859375000000000	4163.58984375000000000000	4186.66650390625000000000	4207.69238281250000000000	4168.20507812500000000000	4167.17919921875000000000	4112.82031250000000000000	1610.00000000000000000000	10245.00000000000000000000	10227.00000000000000000000	0.00000000000000000000	0.00000000000000000000	0.00000000000000000000	427.00000000000000000000	520.00000000000000000000	4.00000000000000000000	4.00000000000000000000	4.00000000000000000000	4.00000000000000000000	4.00000000000000000000	0.00000000000000000000	4.00000000000000000000	4.00000000000000000000	0.00000000000000000000	4.00000000000000000000	4.00000000000000000000	4.00000000000000000000	4.00000000000000000000	4.00000000000000000000	4.00000000000000000000	4.00000000000000000000
76.00000000000000000000	0.00000000000000000000	4165.64111328125000000000	4170.76904296875000000000	4153.84619140625000000000	4178.46142578125000000000	4155.89746093750000000000	4167.17919921875000000000	4167.17919921875000000000	4180.51269531250000000000	4165.12792968750000000000	4180.00000000000000000000	4197.94873046875000000000	4170.76904296875000000000	4156.41015625000000000000	4105.64111328125000000000	3267.00000000000000000000	10245.00000000000000000000	10227.00000000000000000000	0.00000000000000000000	0.00000000000000000000	0.00000000000000000000	427.00000000000000000000	529.00000000000000000000	4.00000000000000000000	4.00000000000000000000	4.00000000000000000000	4.00000000000000000000	4.00000000000000000000	0.00000000000000000000	4.00000000000000000000	4.00000000000000000000	0.00000000000000000000	4.00000000000000000000	4.00000000000000000000	4.00000000000000000000	4.00000000000000000000	4.00000000000000000000	4.00000000000000000000	4.00000000000000000000
77.00000000000000000000	0.00000000000000000000	4156.92285156250000000000	4172.30761718750000000000	4143.58984375000000000000	4183.07666015625000000000	4156.92285156250000000000	4160.00000000000000000000	4162.05126953125000000000	4187.17919921875000000000	4166.15380859375000000000	4178.97412109375000000000	4203.07666015625000000000	4165.64111328125000000000	4161.02539062500000000000	4105.12792968750000000000	1660.00000000000000000000	10246.00000000000000000000	10226.00000000000000000000	0.00000000000000000000	0.00000000000000000000	0.00000000000000000000	427.00000000000000000000	537.00000000000000000000	4.00000000000000000000	4.00000000000000000000	4.00000000000000000000	4.00000000000000000000	4.00000000000000000000	0.00000000000000000000	4.00000000000000000000	4.00000000000000000000	0.00000000000000000000	4.00000000000000000000	4.00000000000000000000	4.00000000000000000000	4.00000000000000000000	4.00000000000000000000	4.00000000000000000000	4.00000000000000000000
78.00000000000000000000	0.00000000000000000000	4162.56396484375000000000	4170.25634765625000000000	4147.69238281250000000000	4181.02539062500000000000	4155.38427734375000000000	4169.74365234375000000000	4168.71777343750000000000	4182.56396484375000000000	4165.12792968750000000000	4170.76904296875000000000	4200.00000000000000000000	4166.15380859375000000000	4155.89746093750000000000	4109.23046875000000000000	3431.00000000000000000000	10246.00000000000000000000	10226.00000000000000000000	0.00000000000000000000	0.00000000000000000000	0.00000000000000000000	427.00000000000000000000	546.00000000000000000000	4.00000000000000000000	4.00000000000000000000	4.00000000000000000000	4.00000000000000000000	4.00000000000000000000	0.00000000000000000000	4.00000000000000000000	4.00000000000000000000	0.00000000000000000000	4.00000000000000000000	4.00000000000000000000	4.00000000000000000000	4.00000000000000000000	4.00000000000000000000	4.00000000000000000000	4.00000000000000000000
79.00000000000000000000	0.00000000000000000000	4167.69238281250000000000	4177.43603515625000000000	4153.33300781250000000000	4185.64111328125000000000	4161.02539062500000000000	4168.71777343750000000000	4167.69238281250000000000	4185.12792968750000000000	4164.10253906250000000000	4173.33300781250000000000	4203.58984375000000000000	4169.74365234375000000000	4158.97412109375000000000	4110.76904296875000000000	1610.00000000000000000000	10247.00000000000000000000	10229.00000000000000000000	0.00000000000000000000	0.00000000000000000000	0.00000000000000000000	427.00000000000000000000	554.00000000000000000000	4.00000000000000000000	4.00000000000000000000	4.00000000000000000000	4.00000000000000000000	4.00000000000000000000	0.00000000000000000000	4.00000000000000000000	4.00000000000000000000	0.00000000000000000000	4.00000000000000000000	4.00000000000000000000	4.00000000000000000000	4.00000000000000000000	4.00000000000000000000	4.00000000000000000000	4.00000000000000000000
80.00000000000000000000	0.00000000000000000000	4165.12792968750000000000	4185.64111328125000000000	4152.30761718750000000000	4190.25634765625000000000	4170.25634765625000000000	4164.10253906250000000000	4164.10253906250000000000	4195.38427734375000000000	4166.15380859375000000000	4182.56396484375000000000	4218.97412109375000000000	4170.25634765625000000000	4173.84619140625000000000	4115.89746093750000000000	3267.00000000000000000000	10247.00000000000000000000	10229.00000000000000000000	0.00000000000000000000	0.00000000000000000000	0.00000000000000000000	427.00000000000000000000	562.00000000000000000000	4.00000000000000000000	4.00000000000000000000	4.00000000000000000000	4.00000000000000000000	4.00000000000000000000	0.00000000000000000000	4.00000000000000000000	4.00000000000000000000	0.00000000000000000000	4.00000000000000000000	4.00000000000000000000	4.00000000000000000000	4.00000000000000000000	4.00000000000000000000	4.00000000000000000000	4.00000000000000000000
81.00000000000000000000	0.00000000000000000000	4170.25634765625000000000	4171.28173828125000000000	4155.89746093750000000000	4175.89746093750000000000	4154.87158203125000000000	4170.76904296875000000000	4170.25634765625000000000	4182.05126953125000000000	4167.17919921875000000000	4166.66650390625000000000	4205.64111328125000000000	4169.74365234375000000000	4158.97412109375000000000	4116.41015625000000000000	1660.00000000000000000000	10246.00000000000000000000	10229.00000000000000000000	0.00000000000000000000	0.00000000000000000000	0.00000000000000000000	427.00000000000000000000	571.00000000000000000000	4.00000000000000000000	4.00000000000000000000	4.00000000000000000000	4.00000000000000000000	4.00000000000000000000	0.00000000000000000000	4.00000000000000000000	4.00000000000000000000	0.00000000000000000000	4.00000000000000000000	4.00000000000000000000	4.00000000000000000000	4.00000000000000000000	4.00000000000000000000	4.00000000000000000000	4.00000000000000000000
82.00000000000000000000	0.00000000000000000000	4157.94873046875000000000	4165.12792968750000000000	4142.56396484375000000000	4174.35888671875000000000	4151.79492187500000000000	4157.43603515625000000000	4161.53857421875000000000	4176.92285156250000000000	4164.61523437500000000000	4169.23046875000000000000	4194.87158203125000000000	4164.10253906250000000000	4147.69238281250000000000	4109.23046875000000000000	3431.00000000000000000000	10246.00000000000000000000	10229.00000000000000000000	0.00000000000000000000	0.00000000000000000000	0.00000000000000000000	427.00000000000000000000	579.00000000000000000000	4.00000000000000000000	4.00000000000000000000	4.00000000000000000000	4.00000000000000000000	4.00000000000000000000	0.00000000000000000000	4.00000000000000000000	4.00000000000000000000	0.00000000000000000000	4.00000000000000000000	4.00000000000000000000	4.00000000000000000000	4.00000000000000000000	4.00000000000000000000	4.00000000000000000000	4.00000000000000000000
83.00000000000000000000	0.00000000000000000000	4157.94873046875000000000	4163.07666015625000000000	4149.74365234375000000000	4174.35888671875000000000	4143.07666015625000000000	4162.56396484375000000000	4164.61523437500000000000	4170.76904296875000000000	4165.64111328125000000000	4168.71777343750000000000	4190.25634765625000000000	4163.58984375000000000000	4145.64111328125000000000	4109.23046875000000000000	1610.00000000000000000000	10246.00000000000000000000	10229.00000000000000000000	0.00000000000000000000	0.00000000000000000000	0.00000000000000000000	427.00000000000000000000	587.00000000000000000000	4.00000000000000000000	4.00000000000000000000	4.00000000000000000000	4.00000000000000000000	4.00000000000000000000	0.00000000000000000000	4.00000000000000000000	4.00000000000000000000	0.00000000000000000000	4.00000000000000000000	4.00000000000000000000	4.00000000000000000000	4.00000000000000000000	4.00000000000000000000	4.00000000000000000000	4.00000000000000000000
84.00000000000000000000	0.00000000000000000000	4163.58984375000000000000	4168.71777343750000000000	4158.97412109375000000000	4177.94873046875000000000	4143.58984375000000000000	4165.12792968750000000000	4164.61523437500000000000	4171.28173828125000000000	4166.66650390625000000000	4166.15380859375000000000	4194.35888671875000000000	4166.15380859375000000000	4153.33300781250000000000	4113.33300781250000000000	3267.00000000000000000000	10246.00000000000000000000	10229.00000000000000000000	0.00000000000000000000	0.00000000000000000000	0.00000000000000000000	427.00000000000000000000	596.00000000000000000000	4.00000000000000000000	4.00000000000000000000	4.00000000000000000000	4.00000000000000000000	4.00000000000000000000	0.00000000000000000000	4.00000000000000000000	4.00000000000000000000	0.00000000000000000000	4.00000000000000000000	4.00000000000000000000	4.00000000000000000000	4.00000000000000000000	4.00000000000000000000	4.00000000000000000000	4.00000000000000000000
85.00000000000000000000	0.00000000000000000000	4159.48730468750000000000	4176.41015625000000000000	4152.82031250000000000000	4183.58984375000000000000	4162.56396484375000000000	4160.51269531250000000000	4160.51269531250000000000	4183.07666015625000000000	4169.74365234375000000000	4175.38427734375000000000	4202.56396484375000000000	4162.56396484375000000000	4161.02539062500000000000	4111.28173828125000000000	1660.00000000000000000000	10246.00000000000000000000	10228.00000000000000000000	0.00000000000000000000	0.00000000000000000000	0.00000000000000000000	427.00000000000000000000	604.00000000000000000000	4.00000000000000000000	4.00000000000000000000	4.00000000000000000000	4.00000000000000000000	4.00000000000000000000	0.00000000000000000000	4.00000000000000000000	4.00000000000000000000	0.00000000000000000000	4.00000000000000000000	4.00000000000000000000	4.00000000000000000000	4.00000000000000000000	4.00000000000000000000	4.00000000000000000000	4.00000000000000000000
86.00000000000000000000	0.00000000000000000000	4165.12792968750000000000	4167.17919921875000000000	4160.51269531250000000000	4173.84619140625000000000	4156.41015625000000000000	4171.79492187500000000000	4168.71777343750000000000	4172.30761718750000000000	4172.30761718750000000000	4166.15380859375000000000	4191.28173828125000000000	4160.51269531250000000000	4146.66650390625000000000	4109.23046875000000000000	3431.00000000000000000000	10246.00000000000000000000	10228.00000000000000000000	0.00000000000000000000	0.00000000000000000000	0.00000000000000000000	427.00000000000000000000	612.00000000000000000000	4.00000000000000000000	4.00000000000000000000	4.00000000000000000000	4.00000000000000000000	4.00000000000000000000	0.00000000000000000000	4.00000000000000000000	4.00000000000000000000	0.00000000000000000000	4.00000000000000000000	4.00000000000000000000	4.00000000000000000000	4.00000000000000000000	4.00000000000000000000	4.00000000000000000000	4.00000000000000000000
87.00000000000000000000	0.00000000000000000000	4161.53857421875000000000	4171.28173828125000000000	4153.33300781250000000000	4177.94873046875000000000	4155.89746093750000000000	4163.58984375000000000000	4162.05126953125000000000	4173.33300781250000000000	4167.17919921875000000000	4169.23046875000000000000	4197.94873046875000000000	4161.02539062500000000000	4150.25634765625000000000	4113.84619140625000000000	1610.00000000000000000000	10246.00000000000000000000	10230.00000000000000000000	0.00000000000000000000	0.00000000000000000000	0.00000000000000000000	427.00000000000000000000	620.00000000000000000000	4.00000000000000000000	4.00000000000000000000	4.00000000000000000000	4.00000000000000000000	4.00000000000000000000	0.00000000000000000000	4.00000000000000000000	4.00000000000000000000	0.00000000000000000000	4.00000000000000000000	4.00000000000000000000	4.00000000000000000000	4.00000000000000000000	4.00000000000000000000	4.00000000000000000000	4.00000000000000000000
88.00000000000000000000	0.00000000000000000000	4167.17919921875000000000	4173.84619140625000000000	4156.41015625000000000000	4179.48730468750000000000	4159.48730468750000000000	4163.58984375000000000000	4164.10253906250000000000	4177.94873046875000000000	4165.12792968750000000000	4174.87158203125000000000	4202.05126953125000000000	4168.20507812500000000000	4154.35888671875000000000	4120.51269531250000000000	3267.00000000000000000000	10246.00000000000000000000	10230.00000000000000000000	0.00000000000000000000	0.00000000000000000000	0.00000000000000000000	427.00000000000000000000	627.00000000000000000000	4.00000000000000000000	4.00000000000000000000	4.00000000000000000000	4.00000000000000000000	4.00000000000000000000	0.00000000000000000000	4.00000000000000000000	4.00000000000000000000	0.00000000000000000000	4.00000000000000000000	4.00000000000000000000	4.00000000000000000000	4.00000000000000000000	4.00000000000000000000	4.00000000000000000000	4.00000000000000000000
89.00000000000000000000	0.00000000000000000000	4168.20507812500000000000	4171.79492187500000000000	4163.07666015625000000000	4178.46142578125000000000	4159.48730468750000000000	4162.56396484375000000000	4165.12792968750000000000	4174.35888671875000000000	4166.66650390625000000000	4177.43603515625000000000	4200.00000000000000000000	4170.25634765625000000000	4153.84619140625000000000	4119.48730468750000000000	1660.00000000000000000000	10247.00000000000000000000	10228.00000000000000000000	0.00000000000000000000	0.00000000000000000000	0.00000000000000000000	427.00000000000000000000	635.00000000000000000000	4.00000000000000000000	4.00000000000000000000	4.00000000000000000000	4.00000000000000000000	4.00000000000000000000	0.00000000000000000000	4.00000000000000000000	4.00000000000000000000	0.00000000000000000000	4.00000000000000000000	4.00000000000000000000	4.00000000000000000000	4.00000000000000000000	4.00000000000000000000	4.00000000000000000000	4.00000000000000000000
90.00000000000000000000	0.00000000000000000000	4155.89746093750000000000	4174.35888671875000000000	4153.33300781250000000000	4181.53857421875000000000	4159.48730468750000000000	4156.92285156250000000000	4157.43603515625000000000	4173.84619140625000000000	4165.64111328125000000000	4183.58984375000000000000	4203.07666015625000000000	4163.07666015625000000000	4161.02539062500000000000	4115.38427734375000000000	3431.00000000000000000000	10247.00000000000000000000	10228.00000000000000000000	0.00000000000000000000	0.00000000000000000000	0.00000000000000000000	427.00000000000000000000	642.00000000000000000000	4.00000000000000000000	4.00000000000000000000	4.00000000000000000000	4.00000000000000000000	4.00000000000000000000	0.00000000000000000000	4.00000000000000000000	4.00000000000000000000	0.00000000000000000000	4.00000000000000000000	4.00000000000000000000	4.00000000000000000000	4.00000000000000000000	4.00000000000000000000	4.00000000000000000000	4.00000000000000000000
91.00000000000000000000	0.00000000000000000000	4160.51269531250000000000	4165.12792968750000000000	4156.41015625000000000000	4171.79492187500000000000	4147.69238281250000000000	4169.74365234375000000000	4167.17919921875000000000	4163.58984375000000000000	4165.64111328125000000000	4170.76904296875000000000	4190.25634765625000000000	4162.05126953125000000000	4150.76904296875000000000	4114.35888671875000000000	1610.00000000000000000000	10247.00000000000000000000	10229.00000000000000000000	0.00000000000000000000	0.00000000000000000000	0.00000000000000000000	427.00000000000000000000	649.00000000000000000000	4.00000000000000000000	4.00000000000000000000	4.00000000000000000000	4.00000000000000000000	4.00000000000000000000	0.00000000000000000000	4.00000000000000000000	4.00000000000000000000	0.00000000000000000000	4.00000000000000000000	4.00000000000000000000	4.00000000000000000000	4.00000000000000000000	4.00000000000000000000	4.00000000000000000000	4.00000000000000000000
92.00000000000000000000	0.00000000000000000000	4155.38427734375000000000	4169.74365234375000000000	4149.74365234375000000000	4175.89746093750000000000	4160.00000000000000000000	4164.61523437500000000000	4163.07666015625000000000	4172.82031250000000000000	4165.12792968750000000000	4179.48730468750000000000	4193.84619140625000000000	4161.53857421875000000000	4156.41015625000000000000	4115.38427734375000000000	3267.00000000000000000000	10247.00000000000000000000	10229.00000000000000000000	0.00000000000000000000	0.00000000000000000000	0.00000000000000000000	427.00000000000000000000	657.00000000000000000000	4.00000000000000000000	4.00000000000000000000	4.00000000000000000000	4.00000000000000000000	4.00000000000000000000	0.00000000000000000000	4.00000000000000000000	4.00000000000000000000	0.00000000000000000000	4.00000000000000000000	4.00000000000000000000	4.00000000000000000000	4.00000000000000000000	4.00000000000000000000	4.00000000000000000000	4.00000000000000000000
93.00000000000000000000	0.00000000000000000000	4159.48730468750000000000	4172.82031250000000000000	4154.87158203125000000000	4179.48730468750000000000	4161.53857421875000000000	4166.15380859375000000000	4165.12792968750000000000	4177.94873046875000000000	4166.15380859375000000000	4183.58984375000000000000	4199.48730468750000000000	4161.53857421875000000000	4161.02539062500000000000	4116.92285156250000000000	1660.00000000000000000000	10247.00000000000000000000	10229.00000000000000000000	0.00000000000000000000	0.00000000000000000000	0.00000000000000000000	427.00000000000000000000	664.00000000000000000000	4.00000000000000000000	4.00000000000000000000	4.00000000000000000000	4.00000000000000000000	4.00000000000000000000	0.00000000000000000000	4.00000000000000000000	4.00000000000000000000	0.00000000000000000000	4.00000000000000000000	4.00000000000000000000	4.00000000000000000000	4.00000000000000000000	4.00000000000000000000	4.00000000000000000000	4.00000000000000000000
94.00000000000000000000	0.00000000000000000000	4167.69238281250000000000	4171.28173828125000000000	4164.10253906250000000000	4178.46142578125000000000	4152.30761718750000000000	4168.71777343750000000000	4166.15380859375000000000	4173.33300781250000000000	4168.20507812500000000000	4171.79492187500000000000	4197.43603515625000000000	4160.00000000000000000000	4157.94873046875000000000	4117.43603515625000000000	3431.00000000000000000000	10247.00000000000000000000	10229.00000000000000000000	0.00000000000000000000	0.00000000000000000000	0.00000000000000000000	427.00000000000000000000	671.00000000000000000000	4.00000000000000000000	4.00000000000000000000	4.00000000000000000000	4.00000000000000000000	4.00000000000000000000	0.00000000000000000000	4.00000000000000000000	4.00000000000000000000	0.00000000000000000000	4.00000000000000000000	4.00000000000000000000	4.00000000000000000000	4.00000000000000000000	4.00000000000000000000	4.00000000000000000000	4.00000000000000000000
95.00000000000000000000	0.00000000000000000000	4160.00000000000000000000	4178.46142578125000000000	4157.94873046875000000000	4186.66650390625000000000	4167.17919921875000000000	4159.48730468750000000000	4155.89746093750000000000	4184.61523437500000000000	4165.12792968750000000000	4181.53857421875000000000	4204.10253906250000000000	4162.05126953125000000000	4168.20507812500000000000	4121.53857421875000000000	1610.00000000000000000000	10247.00000000000000000000	10226.00000000000000000000	0.00000000000000000000	0.00000000000000000000	0.00000000000000000000	427.00000000000000000000	679.00000000000000000000	4.00000000000000000000	4.00000000000000000000	4.00000000000000000000	4.00000000000000000000	4.00000000000000000000	0.00000000000000000000	4.00000000000000000000	4.00000000000000000000	0.00000000000000000000	4.00000000000000000000	4.00000000000000000000	4.00000000000000000000	4.00000000000000000000	4.00000000000000000000	4.00000000000000000000	4.00000000000000000000
96.00000000000000000000	0.00000000000000000000	4170.76904296875000000000	4175.89746093750000000000	4167.69238281250000000000	4184.10253906250000000000	4168.20507812500000000000	4166.66650390625000000000	4165.64111328125000000000	4183.07666015625000000000	4165.12792968750000000000	4185.12792968750000000000	4198.97412109375000000000	4169.74365234375000000000	4164.10253906250000000000	4128.20507812500000000000	3267.00000000000000000000	10247.00000000000000000000	10226.00000000000000000000	0.00000000000000000000	0.00000000000000000000	0.00000000000000000000	427.00000000000000000000	686.00000000000000000000	4.00000000000000000000	4.00000000000000000000	4.00000000000000000000	4.00000000000000000000	4.00000000000000000000	0.00000000000000000000	4.00000000000000000000	4.00000000000000000000	0.00000000000000000000	4.00000000000000000000	4.00000000000000000000	4.00000000000000000000	4.00000000000000000000	4.00000000000000000000	4.00000000000000000000	4.00000000000000000000
97.00000000000000000000	0.00000000000000000000	4171.28173828125000000000	4185.64111328125000000000	4164.10253906250000000000	4192.30761718750000000000	4171.79492187500000000000	4159.48730468750000000000	4165.12792968750000000000	4189.23046875000000000000	4167.17919921875000000000	4198.97412109375000000000	4212.82031250000000000000	4170.25634765625000000000	4174.35888671875000000000	4128.71777343750000000000	1660.00000000000000000000	10248.00000000000000000000	10227.00000000000000000000	0.00000000000000000000	0.00000000000000000000	0.00000000000000000000	427.00000000000000000000	693.00000000000000000000	4.00000000000000000000	4.00000000000000000000	4.00000000000000000000	4.00000000000000000000	4.00000000000000000000	0.00000000000000000000	4.00000000000000000000	4.00000000000000000000	0.00000000000000000000	4.00000000000000000000	4.00000000000000000000	4.00000000000000000000	4.00000000000000000000	4.00000000000000000000	4.00000000000000000000	4.00000000000000000000
98.00000000000000000000	0.00000000000000000000	4168.71777343750000000000	4186.66650390625000000000	4161.02539062500000000000	4194.87158203125000000000	4170.25634765625000000000	4161.02539062500000000000	4164.61523437500000000000	4194.35888671875000000000	4166.66650390625000000000	4200.51269531250000000000	4219.48730468750000000000	4171.79492187500000000000	4181.53857421875000000000	4127.17919921875000000000	3431.00000000000000000000	10248.00000000000000000000	10227.00000000000000000000	0.00000000000000000000	0.00000000000000000000	0.00000000000000000000	427.00000000000000000000	701.00000000000000000000	4.00000000000000000000	4.00000000000000000000	4.00000000000000000000	4.00000000000000000000	4.00000000000000000000	0.00000000000000000000	4.00000000000000000000	4.00000000000000000000	0.00000000000000000000	4.00000000000000000000	4.00000000000000000000	4.00000000000000000000	4.00000000000000000000	4.00000000000000000000	4.00000000000000000000	4.00000000000000000000
99.00000000000000000000	0.00000000000000000000	4173.84619140625000000000	4176.41015625000000000000	4167.69238281250000000000	4186.15380859375000000000	4158.97412109375000000000	4168.20507812500000000000	4166.66650390625000000000	4182.05126953125000000000	4164.10253906250000000000	4181.02539062500000000000	4206.15380859375000000000	4171.79492187500000000000	4170.76904296875000000000	4123.07666015625000000000	1610.00000000000000000000	10247.00000000000000000000	10227.00000000000000000000	0.00000000000000000000	0.00000000000000000000	0.00000000000000000000	427.00000000000000000000	708.00000000000000000000	4.00000000000000000000	4.00000000000000000000	4.00000000000000000000	4.00000000000000000000	4.00000000000000000000	0.00000000000000000000	4.00000000000000000000	4.00000000000000000000	0.00000000000000000000	4.00000000000000000000	4.00000000000000000000	4.00000000000000000000	4.00000000000000000000	4.00000000000000000000	4.00000000000000000000	4.00000000000000000000
100.00000000000000000000	0.00000000000000000000	4166.15380859375000000000	4180.51269531250000000000	4162.05126953125000000000	4192.82031250000000000000	4167.17919921875000000000	4161.53857421875000000000	4162.05126953125000000000	4184.61523437500000000000	4164.61523437500000000000	4185.64111328125000000000	4211.79492187500000000000	4165.64111328125000000000	4172.30761718750000000000	4124.10253906250000000000	3267.00000000000000000000	10247.00000000000000000000	10227.00000000000000000000	0.00000000000000000000	0.00000000000000000000	0.00000000000000000000	427.00000000000000000000	715.00000000000000000000	4.00000000000000000000	4.00000000000000000000	4.00000000000000000000	4.00000000000000000000	4.00000000000000000000	0.00000000000000000000	4.00000000000000000000	4.00000000000000000000	0.00000000000000000000	4.00000000000000000000	4.00000000000000000000	4.00000000000000000000	4.00000000000000000000	4.00000000000000000000	4.00000000000000000000	4.00000000000000000000
101.00000000000000000000	0.00000000000000000000	4169.74365234375000000000	4176.41015625000000000000	4169.23046875000000000000	4188.20507812500000000000	4160.51269531250000000000	4168.20507812500000000000	4169.74365234375000000000	4179.48730468750000000000	4167.69238281250000000000	4185.12792968750000000000	4207.69238281250000000000	4166.66650390625000000000	4165.64111328125000000000	4129.74365234375000000000	1660.00000000000000000000	10249.00000000000000000000	10225.00000000000000000000	0.00000000000000000000	0.00000000000000000000	0.00000000000000000000	427.00000000000000000000	723.00000000000000000000	4.00000000000000000000	4.00000000000000000000	4.00000000000000000000	4.00000000000000000000	4.00000000000000000000	0.00000000000000000000	4.00000000000000000000	4.00000000000000000000	0.00000000000000000000	4.00000000000000000000	4.00000000000000000000	4.00000000000000000000	4.00000000000000000000	4.00000000000000000000	4.00000000000000000000	4.00000000000000000000
102.00000000000000000000	0.00000000000000000000	4166.15380859375000000000	4177.43603515625000000000	4166.66650390625000000000	4186.66650390625000000000	4156.92285156250000000000	4161.02539062500000000000	4161.53857421875000000000	4183.07666015625000000000	4165.64111328125000000000	4191.28173828125000000000	4206.66650390625000000000	4165.64111328125000000000	4170.76904296875000000000	4128.20507812500000000000	3431.00000000000000000000	10249.00000000000000000000	10225.00000000000000000000	0.00000000000000000000	0.00000000000000000000	0.00000000000000000000	427.00000000000000000000	731.00000000000000000000	4.00000000000000000000	4.00000000000000000000	4.00000000000000000000	4.00000000000000000000	4.00000000000000000000	0.00000000000000000000	4.00000000000000000000	4.00000000000000000000	0.00000000000000000000	4.00000000000000000000	4.00000000000000000000	4.00000000000000000000	4.00000000000000000000	4.00000000000000000000	4.00000000000000000000	4.00000000000000000000
103.00000000000000000000	0.00000000000000000000	4167.17919921875000000000	4181.02539062500000000000	4164.10253906250000000000	4191.28173828125000000000	4161.53857421875000000000	4159.48730468750000000000	4159.48730468750000000000	4191.28173828125000000000	4165.64111328125000000000	4200.00000000000000000000	4214.35888671875000000000	4166.15380859375000000000	4178.46142578125000000000	4128.20507812500000000000	1610.00000000000000000000	10248.00000000000000000000	10226.00000000000000000000	0.00000000000000000000	0.00000000000000000000	0.00000000000000000000	427.00000000000000000000	740.00000000000000000000	4.00000000000000000000	4.00000000000000000000	4.00000000000000000000	4.00000000000000000000	4.00000000000000000000	0.00000000000000000000	4.00000000000000000000	4.00000000000000000000	0.00000000000000000000	4.00000000000000000000	4.00000000000000000000	4.00000000000000000000	4.00000000000000000000	4.00000000000000000000	4.00000000000000000000	4.00000000000000000000
104.00000000000000000000	0.00000000000000000000	4174.87158203125000000000	4181.53857421875000000000	4171.28173828125000000000	4192.30761718750000000000	4163.07666015625000000000	4166.66650390625000000000	4168.20507812500000000000	4187.69238281250000000000	4167.69238281250000000000	4195.89746093750000000000	4215.89746093750000000000	4172.82031250000000000000	4177.43603515625000000000	4134.35888671875000000000	3267.00000000000000000000	10248.00000000000000000000	10226.00000000000000000000	0.00000000000000000000	0.00000000000000000000	0.00000000000000000000	427.00000000000000000000	748.00000000000000000000	4.00000000000000000000	4.00000000000000000000	4.00000000000000000000	4.00000000000000000000	4.00000000000000000000	0.00000000000000000000	4.00000000000000000000	4.00000000000000000000	0.00000000000000000000	4.00000000000000000000	4.00000000000000000000	4.00000000000000000000	4.00000000000000000000	4.00000000000000000000	4.00000000000000000000	4.00000000000000000000
105.00000000000000000000	0.00000000000000000000	4166.15380859375000000000	4191.79492187500000000000	4163.07666015625000000000	4199.48730468750000000000	4175.38427734375000000000	4160.51269531250000000000	4158.97412109375000000000	4193.84619140625000000000	4167.69238281250000000000	4204.61523437500000000000	4224.10253906250000000000	4173.33300781250000000000	4188.71777343750000000000	4134.35888671875000000000	1660.00000000000000000000	10249.00000000000000000000	10226.00000000000000000000	0.00000000000000000000	0.00000000000000000000	0.00000000000000000000	427.00000000000000000000	756.00000000000000000000	4.00000000000000000000	4.00000000000000000000	4.00000000000000000000	4.00000000000000000000	4.00000000000000000000	0.00000000000000000000	4.00000000000000000000	4.00000000000000000000	0.00000000000000000000	4.00000000000000000000	4.00000000000000000000	4.00000000000000000000	4.00000000000000000000	4.00000000000000000000	4.00000000000000000000	4.00000000000000000000
106.00000000000000000000	0.00000000000000000000	4171.79492187500000000000	4184.61523437500000000000	4169.74365234375000000000	4192.30761718750000000000	4167.69238281250000000000	4170.25634765625000000000	4162.05126953125000000000	4184.61523437500000000000	4166.66650390625000000000	4196.41015625000000000000	4213.33300781250000000000	4169.74365234375000000000	4176.92285156250000000000	4129.23046875000000000000	3431.00000000000000000000	10249.00000000000000000000	10226.00000000000000000000	0.00000000000000000000	0.00000000000000000000	0.00000000000000000000	427.00000000000000000000	765.00000000000000000000	4.00000000000000000000	4.00000000000000000000	4.00000000000000000000	4.00000000000000000000	4.00000000000000000000	0.00000000000000000000	4.00000000000000000000	4.00000000000000000000	0.00000000000000000000	4.00000000000000000000	4.00000000000000000000	4.00000000000000000000	4.00000000000000000000	4.00000000000000000000	4.00000000000000000000	4.00000000000000000000
107.00000000000000000000	0.00000000000000000000	4171.79492187500000000000	4182.56396484375000000000	4170.76904296875000000000	4191.28173828125000000000	4164.61523437500000000000	4167.17919921875000000000	4161.53857421875000000000	4182.56396484375000000000	4167.69238281250000000000	4189.23046875000000000000	4213.33300781250000000000	4166.15380859375000000000	4172.30761718750000000000	4128.71777343750000000000	1610.00000000000000000000	10249.00000000000000000000	10227.00000000000000000000	0.00000000000000000000	0.00000000000000000000	0.00000000000000000000	427.00000000000000000000	773.00000000000000000000	4.00000000000000000000	4.00000000000000000000	4.00000000000000000000	4.00000000000000000000	4.00000000000000000000	0.00000000000000000000	4.00000000000000000000	4.00000000000000000000	0.00000000000000000000	4.00000000000000000000	4.00000000000000000000	4.00000000000000000000	4.00000000000000000000	4.00000000000000000000	4.00000000000000000000	4.00000000000000000000
108.00000000000000000000	0.00000000000000000000	4166.66650390625000000000	4182.05126953125000000000	4165.12792968750000000000	4189.23046875000000000000	4164.61523437500000000000	4165.12792968750000000000	4161.53857421875000000000	4186.66650390625000000000	4169.23046875000000000000	4191.79492187500000000000	4221.02539062500000000000	4170.76904296875000000000	4181.53857421875000000000	4133.33300781250000000000	3267.00000000000000000000	10249.00000000000000000000	10227.00000000000000000000	0.00000000000000000000	0.00000000000000000000	0.00000000000000000000	427.00000000000000000000	781.00000000000000000000	4.00000000000000000000	4.00000000000000000000	4.00000000000000000000	4.00000000000000000000	4.00000000000000000000	0.00000000000000000000	4.00000000000000000000	4.00000000000000000000	0.00000000000000000000	4.00000000000000000000	4.00000000000000000000	4.00000000000000000000	4.00000000000000000000	4.00000000000000000000	4.00000000000000000000	4.00000000000000000000
109.00000000000000000000	0.00000000000000000000	4171.28173828125000000000	4170.25634765625000000000	4169.23046875000000000000	4176.92285156250000000000	4153.84619140625000000000	4170.25634765625000000000	4166.66650390625000000000	4177.94873046875000000000	4167.69238281250000000000	4185.12792968750000000000	4209.74365234375000000000	4174.35888671875000000000	4168.71777343750000000000	4133.33300781250000000000	1660.00000000000000000000	10251.00000000000000000000	10226.00000000000000000000	0.00000000000000000000	0.00000000000000000000	0.00000000000000000000	427.00000000000000000000	790.00000000000000000000	4.00000000000000000000	4.00000000000000000000	4.00000000000000000000	4.00000000000000000000	4.00000000000000000000	0.00000000000000000000	4.00000000000000000000	4.00000000000000000000	0.00000000000000000000	4.00000000000000000000	4.00000000000000000000	4.00000000000000000000	4.00000000000000000000	4.00000000000000000000	4.00000000000000000000	4.00000000000000000000
110.00000000000000000000	0.00000000000000000000	4162.05126953125000000000	4175.38427734375000000000	4160.00000000000000000000	4182.56396484375000000000	4164.10253906250000000000	4154.87158203125000000000	4156.92285156250000000000	4184.10253906250000000000	4166.66650390625000000000	4190.76904296875000000000	4210.25634765625000000000	4166.15380859375000000000	4165.12792968750000000000	4130.76904296875000000000	3431.00000000000000000000	10251.00000000000000000000	10226.00000000000000000000	0.00000000000000000000	0.00000000000000000000	0.00000000000000000000	427.00000000000000000000	798.00000000000000000000	4.00000000000000000000	4.00000000000000000000	4.00000000000000000000	4.00000000000000000000	4.00000000000000000000	0.00000000000000000000	4.00000000000000000000	4.00000000000000000000	0.00000000000000000000	4.00000000000000000000	4.00000000000000000000	4.00000000000000000000	4.00000000000000000000	4.00000000000000000000	4.00000000000000000000	4.00000000000000000000
111.00000000000000000000	0.00000000000000000000	4166.15380859375000000000	4172.30761718750000000000	4165.12792968750000000000	4180.51269531250000000000	4155.38427734375000000000	4165.64111328125000000000	4163.58984375000000000000	4176.41015625000000000000	4172.30761718750000000000	4181.02539062500000000000	4203.07666015625000000000	4164.61523437500000000000	4157.94873046875000000000	4130.25634765625000000000	1610.00000000000000000000	10252.00000000000000000000	10226.00000000000000000000	0.00000000000000000000	0.00000000000000000000	0.00000000000000000000	427.00000000000000000000	806.00000000000000000000	4.00000000000000000000	4.00000000000000000000	4.00000000000000000000	4.00000000000000000000	4.00000000000000000000	0.00000000000000000000	4.00000000000000000000	4.00000000000000000000	0.00000000000000000000	4.00000000000000000000	4.00000000000000000000	4.00000000000000000000	4.00000000000000000000	4.00000000000000000000	4.00000000000000000000	4.00000000000000000000
112.00000000000000000000	0.00000000000000000000	4165.12792968750000000000	4169.23046875000000000000	4164.61523437500000000000	4177.43603515625000000000	4151.28173828125000000000	4170.25634765625000000000	4164.61523437500000000000	4171.28173828125000000000	4174.35888671875000000000	4176.41015625000000000000	4200.00000000000000000000	4166.66650390625000000000	4156.92285156250000000000	4128.71777343750000000000	3267.00000000000000000000	10252.00000000000000000000	10226.00000000000000000000	0.00000000000000000000	0.00000000000000000000	0.00000000000000000000	427.00000000000000000000	814.00000000000000000000	4.00000000000000000000	4.00000000000000000000	4.00000000000000000000	4.00000000000000000000	4.00000000000000000000	0.00000000000000000000	4.00000000000000000000	4.00000000000000000000	0.00000000000000000000	4.00000000000000000000	4.00000000000000000000	4.00000000000000000000	4.00000000000000000000	4.00000000000000000000	4.00000000000000000000	4.00000000000000000000
113.00000000000000000000	0.00000000000000000000	4157.94873046875000000000	4173.84619140625000000000	4157.94873046875000000000	4179.48730468750000000000	4164.10253906250000000000	4163.58984375000000000000	4161.02539062500000000000	4177.43603515625000000000	4167.69238281250000000000	4184.10253906250000000000	4205.64111328125000000000	4167.17919921875000000000	4165.12792968750000000000	4130.25634765625000000000	1660.00000000000000000000	10251.00000000000000000000	10227.00000000000000000000	0.00000000000000000000	0.00000000000000000000	0.00000000000000000000	427.00000000000000000000	822.00000000000000000000	4.00000000000000000000	4.00000000000000000000	4.00000000000000000000	4.00000000000000000000	4.00000000000000000000	0.00000000000000000000	4.00000000000000000000	4.00000000000000000000	0.00000000000000000000	4.00000000000000000000	4.00000000000000000000	4.00000000000000000000	4.00000000000000000000	4.00000000000000000000	4.00000000000000000000	4.00000000000000000000
114.00000000000000000000	0.00000000000000000000	4171.28173828125000000000	4171.28173828125000000000	4169.74365234375000000000	4173.33300781250000000000	4158.97412109375000000000	4168.20507812500000000000	4168.71777343750000000000	4170.76904296875000000000	4163.58984375000000000000	4174.87158203125000000000	4200.00000000000000000000	4169.74365234375000000000	4159.48730468750000000000	4133.33300781250000000000	3431.00000000000000000000	10251.00000000000000000000	10227.00000000000000000000	0.00000000000000000000	0.00000000000000000000	0.00000000000000000000	427.00000000000000000000	830.00000000000000000000	4.00000000000000000000	4.00000000000000000000	4.00000000000000000000	4.00000000000000000000	4.00000000000000000000	0.00000000000000000000	4.00000000000000000000	4.00000000000000000000	0.00000000000000000000	4.00000000000000000000	4.00000000000000000000	4.00000000000000000000	4.00000000000000000000	4.00000000000000000000	4.00000000000000000000	4.00000000000000000000
115.00000000000000000000	0.00000000000000000000	4169.74365234375000000000	4177.43603515625000000000	4164.10253906250000000000	4179.48730468750000000000	4168.20507812500000000000	4158.46142578125000000000	4161.02539062500000000000	4177.94873046875000000000	4164.61523437500000000000	4187.17919921875000000000	4210.76904296875000000000	4168.71777343750000000000	4165.64111328125000000000	4135.89746093750000000000	1610.00000000000000000000	10251.00000000000000000000	10228.00000000000000000000	0.00000000000000000000	0.00000000000000000000	0.00000000000000000000	427.00000000000000000000	837.00000000000000000000	4.00000000000000000000	4.00000000000000000000	4.00000000000000000000	4.00000000000000000000	4.00000000000000000000	0.00000000000000000000	4.00000000000000000000	4.00000000000000000000	0.00000000000000000000	4.00000000000000000000	4.00000000000000000000	4.00000000000000000000	4.00000000000000000000	4.00000000000000000000	4.00000000000000000000	4.00000000000000000000
116.00000000000000000000	0.00000000000000000000	4166.15380859375000000000	4170.76904296875000000000	4166.66650390625000000000	4175.89746093750000000000	4166.66650390625000000000	4163.07666015625000000000	4162.05126953125000000000	4174.35888671875000000000	4165.64111328125000000000	4190.25634765625000000000	4208.71777343750000000000	4172.82031250000000000000	4162.05126953125000000000	4139.48730468750000000000	3267.00000000000000000000	10251.00000000000000000000	10228.00000000000000000000	0.00000000000000000000	0.00000000000000000000	0.00000000000000000000	427.00000000000000000000	845.00000000000000000000	4.00000000000000000000	4.00000000000000000000	4.00000000000000000000	4.00000000000000000000	4.00000000000000000000	0.00000000000000000000	4.00000000000000000000	4.00000000000000000000	0.00000000000000000000	4.00000000000000000000	4.00000000000000000000	4.00000000000000000000	4.00000000000000000000	4.00000000000000000000	4.00000000000000000000	4.00000000000000000000
117.00000000000000000000	0.00000000000000000000	4166.15380859375000000000	4168.20507812500000000000	4170.76904296875000000000	4170.25634765625000000000	4159.48730468750000000000	4163.07666015625000000000	4162.05126953125000000000	4164.61523437500000000000	4166.15380859375000000000	4180.00000000000000000000	4203.07666015625000000000	4175.89746093750000000000	4161.02539062500000000000	4138.46142578125000000000	1660.00000000000000000000	10249.00000000000000000000	10228.00000000000000000000	0.00000000000000000000	0.00000000000000000000	0.00000000000000000000	427.00000000000000000000	852.00000000000000000000	4.00000000000000000000	4.00000000000000000000	4.00000000000000000000	4.00000000000000000000	4.00000000000000000000	0.00000000000000000000	4.00000000000000000000	4.00000000000000000000	0.00000000000000000000	4.00000000000000000000	4.00000000000000000000	4.00000000000000000000	4.00000000000000000000	4.00000000000000000000	4.00000000000000000000	4.00000000000000000000
118.00000000000000000000	0.00000000000000000000	4167.17919921875000000000	4179.48730468750000000000	4167.17919921875000000000	4178.46142578125000000000	4166.15380859375000000000	4159.48730468750000000000	4159.48730468750000000000	4172.30761718750000000000	4165.12792968750000000000	4188.20507812500000000000	4214.87158203125000000000	4175.38427734375000000000	4171.79492187500000000000	4137.43603515625000000000	3431.00000000000000000000	10249.00000000000000000000	10228.00000000000000000000	0.00000000000000000000	0.00000000000000000000	0.00000000000000000000	427.00000000000000000000	859.00000000000000000000	4.00000000000000000000	4.00000000000000000000	4.00000000000000000000	4.00000000000000000000	4.00000000000000000000	0.00000000000000000000	4.00000000000000000000	4.00000000000000000000	0.00000000000000000000	4.00000000000000000000	4.00000000000000000000	4.00000000000000000000	4.00000000000000000000	4.00000000000000000000	4.00000000000000000000	4.00000000000000000000
119.00000000000000000000	0.00000000000000000000	4175.38427734375000000000	4170.76904296875000000000	4174.35888671875000000000	4172.82031250000000000000	4153.84619140625000000000	4171.28173828125000000000	4168.71777343750000000000	4167.17919921875000000000	4165.64111328125000000000	4181.02539062500000000000	4206.66650390625000000000	4175.89746093750000000000	4160.00000000000000000000	4136.41015625000000000000	1610.00000000000000000000	10249.00000000000000000000	10227.00000000000000000000	0.00000000000000000000	0.00000000000000000000	0.00000000000000000000	427.00000000000000000000	868.00000000000000000000	4.00000000000000000000	4.00000000000000000000	4.00000000000000000000	4.00000000000000000000	4.00000000000000000000	0.00000000000000000000	4.00000000000000000000	4.00000000000000000000	0.00000000000000000000	4.00000000000000000000	4.00000000000000000000	4.00000000000000000000	4.00000000000000000000	4.00000000000000000000	4.00000000000000000000	4.00000000000000000000
120.00000000000000000000	0.00000000000000000000	4162.05126953125000000000	4167.17919921875000000000	4166.15380859375000000000	4167.17919921875000000000	4152.82031250000000000000	4164.61523437500000000000	4163.07666015625000000000	4167.69238281250000000000	4166.15380859375000000000	4173.84619140625000000000	4200.00000000000000000000	4171.28173828125000000000	4160.00000000000000000000	4133.84619140625000000000	3267.00000000000000000000	10249.00000000000000000000	10227.00000000000000000000	0.00000000000000000000	0.00000000000000000000	0.00000000000000000000	427.00000000000000000000	875.00000000000000000000	4.00000000000000000000	4.00000000000000000000	4.00000000000000000000	4.00000000000000000000	4.00000000000000000000	0.00000000000000000000	4.00000000000000000000	4.00000000000000000000	0.00000000000000000000	4.00000000000000000000	4.00000000000000000000	4.00000000000000000000	4.00000000000000000000	4.00000000000000000000	4.00000000000000000000	4.00000000000000000000
121.00000000000000000000	0.00000000000000000000	4160.00000000000000000000	4164.10253906250000000000	4166.66650390625000000000	4160.00000000000000000000	4154.35888671875000000000	4165.64111328125000000000	4164.10253906250000000000	4171.79492187500000000000	4165.64111328125000000000	4171.28173828125000000000	4197.43603515625000000000	4167.69238281250000000000	4156.41015625000000000000	4135.89746093750000000000	1660.00000000000000000000	10250.00000000000000000000	10227.00000000000000000000	0.00000000000000000000	0.00000000000000000000	0.00000000000000000000	427.00000000000000000000	883.00000000000000000000	4.00000000000000000000	4.00000000000000000000	4.00000000000000000000	4.00000000000000000000	4.00000000000000000000	0.00000000000000000000	4.00000000000000000000	4.00000000000000000000	0.00000000000000000000	4.00000000000000000000	4.00000000000000000000	4.00000000000000000000	4.00000000000000000000	4.00000000000000000000	4.00000000000000000000	4.00000000000000000000
122.00000000000000000000	0.00000000000000000000	4165.64111328125000000000	4160.51269531250000000000	4167.69238281250000000000	4155.89746093750000000000	4151.79492187500000000000	4166.15380859375000000000	4164.10253906250000000000	4169.74365234375000000000	4165.64111328125000000000	4169.74365234375000000000	4192.82031250000000000000	4166.66650390625000000000	4143.07666015625000000000	4132.82031250000000000000	3431.00000000000000000000	10250.00000000000000000000	10227.00000000000000000000	0.00000000000000000000	0.00000000000000000000	0.00000000000000000000	427.00000000000000000000	891.00000000000000000000	4.00000000000000000000	4.00000000000000000000	4.00000000000000000000	4.00000000000000000000	4.00000000000000000000	0.00000000000000000000	4.00000000000000000000	4.00000000000000000000	0.00000000000000000000	4.00000000000000000000	4.00000000000000000000	4.00000000000000000000	4.00000000000000000000	4.00000000000000000000	4.00000000000000000000	4.00000000000000000000
123.00000000000000000000	0.00000000000000000000	4158.97412109375000000000	4163.58984375000000000000	4160.51269531250000000000	4157.94873046875000000000	4156.41015625000000000000	4158.46142578125000000000	4156.41015625000000000000	4168.20507812500000000000	4168.20507812500000000000	4173.33300781250000000000	4194.35888671875000000000	4168.20507812500000000000	4145.12792968750000000000	4124.61523437500000000000	1610.00000000000000000000	10247.00000000000000000000	10229.00000000000000000000	0.00000000000000000000	0.00000000000000000000	0.00000000000000000000	427.00000000000000000000	900.00000000000000000000	4.00000000000000000000	4.00000000000000000000	4.00000000000000000000	4.00000000000000000000	4.00000000000000000000	0.00000000000000000000	4.00000000000000000000	4.00000000000000000000	0.00000000000000000000	4.00000000000000000000	4.00000000000000000000	4.00000000000000000000	4.00000000000000000000	4.00000000000000000000	4.00000000000000000000	4.00000000000000000000
124.00000000000000000000	0.00000000000000000000	4167.69238281250000000000	4160.00000000000000000000	4170.76904296875000000000	4152.82031250000000000000	4151.79492187500000000000	4168.20507812500000000000	4166.15380859375000000000	4162.05126953125000000000	4169.23046875000000000000	4169.23046875000000000000	4189.23046875000000000000	4169.74365234375000000000	4147.17919921875000000000	4124.10253906250000000000	3267.00000000000000000000	10247.00000000000000000000	10229.00000000000000000000	0.00000000000000000000	0.00000000000000000000	0.00000000000000000000	427.00000000000000000000	907.00000000000000000000	4.00000000000000000000	4.00000000000000000000	4.00000000000000000000	4.00000000000000000000	4.00000000000000000000	0.00000000000000000000	4.00000000000000000000	4.00000000000000000000	0.00000000000000000000	4.00000000000000000000	4.00000000000000000000	4.00000000000000000000	4.00000000000000000000	4.00000000000000000000	4.00000000000000000000	4.00000000000000000000
125.00000000000000000000	0.00000000000000000000	4165.12792968750000000000	4166.15380859375000000000	4165.64111328125000000000	4160.00000000000000000000	4162.56396484375000000000	4163.58984375000000000000	4164.61523437500000000000	4178.97412109375000000000	4166.66650390625000000000	4187.17919921875000000000	4205.64111328125000000000	4168.20507812500000000000	4162.05126953125000000000	4128.71777343750000000000	1660.00000000000000000000	10247.00000000000000000000	10229.00000000000000000000	0.00000000000000000000	0.00000000000000000000	0.00000000000000000000	427.00000000000000000000	915.00000000000000000000	4.00000000000000000000	4.00000000000000000000	4.00000000000000000000	4.00000000000000000000	4.00000000000000000000	0.00000000000000000000	4.00000000000000000000	4.00000000000000000000	0.00000000000000000000	4.00000000000000000000	4.00000000000000000000	4.00000000000000000000	4.00000000000000000000	4.00000000000000000000	4.00000000000000000000	4.00000000000000000000
126.00000000000000000000	0.00000000000000000000	4162.56396484375000000000	4160.51269531250000000000	4163.58984375000000000000	4156.92285156250000000000	4160.00000000000000000000	4167.17919921875000000000	4166.66650390625000000000	4181.02539062500000000000	4168.20507812500000000000	4186.66650390625000000000	4209.23046875000000000000	4170.25634765625000000000	4160.51269531250000000000	4128.20507812500000000000	3431.00000000000000000000	10247.00000000000000000000	10229.00000000000000000000	0.00000000000000000000	0.00000000000000000000	0.00000000000000000000	427.00000000000000000000	924.00000000000000000000	4.00000000000000000000	4.00000000000000000000	4.00000000000000000000	4.00000000000000000000	4.00000000000000000000	0.00000000000000000000	4.00000000000000000000	4.00000000000000000000	0.00000000000000000000	4.00000000000000000000	4.00000000000000000000	4.00000000000000000000	4.00000000000000000000	4.00000000000000000000	4.00000000000000000000	4.00000000000000000000
127.00000000000000000000	0.00000000000000000000	4165.12792968750000000000	4156.41015625000000000000	4167.69238281250000000000	4152.30761718750000000000	4149.74365234375000000000	4169.74365234375000000000	4166.66650390625000000000	4167.69238281250000000000	4168.71777343750000000000	4169.74365234375000000000	4199.48730468750000000000	4171.79492187500000000000	4152.30761718750000000000	4128.20507812500000000000	51.00000000000000000000	10246.00000000000000000000	10228.00000000000000000000	0.00000000000000000000	0.00000000000000000000	0.00000000000000000000	427.00000000000000000000	932.00000000000000000000	4.00000000000000000000	4.00000000000000000000	4.00000000000000000000	4.00000000000000000000	4.00000000000000000000	0.00000000000000000000	4.00000000000000000000	4.00000000000000000000	0.00000000000000000000	4.00000000000000000000	4.00000000000000000000	4.00000000000000000000	4.00000000000000000000	4.00000000000000000000	4.00000000000000000000	4.00000000000000000000
0.00000000000000000000	0.00000000000000000000	4160.51269531250000000000	4168.71777343750000000000	4162.56396484375000000000	4163.07666015625000000000	4161.02539062500000000000	4162.05126953125000000000	4159.48730468750000000000	4176.92285156250000000000	4165.64111328125000000000	4187.69238281250000000000	4212.30761718750000000000	4170.76904296875000000000	4167.17919921875000000000	4135.89746093750000000000	1767.00000000000000000000	10246.00000000000000000000	10228.00000000000000000000	0.00000000000000000000	0.00000000000000000000	0.00000000000000000000	427.00000000000000000000	940.00000000000000000000	4.00000000000000000000	4.00000000000000000000	4.00000000000000000000	4.00000000000000000000	4.00000000000000000000	0.00000000000000000000	4.00000000000000000000	4.00000000000000000000	0.00000000000000000000	4.00000000000000000000	4.00000000000000000000	4.00000000000000000000	4.00000000000000000000	4.00000000000000000000	4.00000000000000000000	4.00000000000000000000
1.00000000000000000000	0.00000000000000000000	4170.25634765625000000000	4162.56396484375000000000	4170.76904296875000000000	4157.94873046875000000000	4151.79492187500000000000	4171.28173828125000000000	4168.20507812500000000000	4169.74365234375000000000	4167.17919921875000000000	4187.17919921875000000000	4208.20507812500000000000	4175.38427734375000000000	4160.51269531250000000000	4138.97412109375000000000	3207.00000000000000000000	10246.00000000000000000000	10229.00000000000000000000	0.00000000000000000000	0.00000000000000000000	0.00000000000000000000	427.00000000000000000000	947.00000000000000000000	4.00000000000000000000	4.00000000000000000000	4.00000000000000000000	4.00000000000000000000	4.00000000000000000000	0.00000000000000000000	4.00000000000000000000	4.00000000000000000000	0.00000000000000000000	4.00000000000000000000	4.00000000000000000000	4.00000000000000000000	4.00000000000000000000	4.00000000000000000000	4.00000000000000000000	4.00000000000000000000
2.00000000000000000000	0.00000000000000000000	4165.64111328125000000000	4165.12792968750000000000	4164.61523437500000000000	4158.46142578125000000000	4155.38427734375000000000	4163.58984375000000000000	4162.05126953125000000000	4171.79492187500000000000	4166.15380859375000000000	4180.51269531250000000000	4207.69238281250000000000	4173.84619140625000000000	4160.51269531250000000000	4134.87158203125000000000	1609.00000000000000000000	10246.00000000000000000000	10229.00000000000000000000	0.00000000000000000000	0.00000000000000000000	0.00000000000000000000	427.00000000000000000000	955.00000000000000000000	4.00000000000000000000	4.00000000000000000000	4.00000000000000000000	4.00000000000000000000	4.00000000000000000000	0.00000000000000000000	4.00000000000000000000	4.00000000000000000000	0.00000000000000000000	4.00000000000000000000	4.00000000000000000000	4.00000000000000000000	4.00000000000000000000	4.00000000000000000000	4.00000000000000000000	4.00000000000000000000
3.00000000000000000000	0.00000000000000000000	4162.56396484375000000000	4170.76904296875000000000	4162.56396484375000000000	4159.48730468750000000000	4168.20507812500000000000	4163.07666015625000000000	4163.58984375000000000000	4179.48730468750000000000	4163.58984375000000000000	4182.05126953125000000000	4211.79492187500000000000	4171.79492187500000000000	4167.69238281250000000000	4136.92285156250000000000	3243.00000000000000000000	10247.00000000000000000000	10228.00000000000000000000	0.00000000000000000000	0.00000000000000000000	0.00000000000000000000	427.00000000000000000000	964.00000000000000000000	4.00000000000000000000	4.00000000000000000000	4.00000000000000000000	4.00000000000000000000	4.00000000000000000000	0.00000000000000000000	4.00000000000000000000	4.00000000000000000000	0.00000000000000000000	4.00000000000000000000	4.00000000000000000000	4.00000000000000000000	4.00000000000000000000	4.00000000000000000000	4.00000000000000000000	4.00000000000000000000
4.00000000000000000000	0.00000000000000000000	4169.74365234375000000000	4167.17919921875000000000	4171.79492187500000000000	4157.43603515625000000000	4168.71777343750000000000	4167.17919921875000000000	4170.76904296875000000000	4176.92285156250000000000	4165.12792968750000000000	4175.89746093750000000000	4209.23046875000000000000	4173.84619140625000000000	4163.58984375000000000000	4140.51269531250000000000	3554.00000000000000000000	10247.00000000000000000000	10228.00000000000000000000	0.00000000000000000000	0.00000000000000000000	0.00000000000000000000	427.00000000000000000000	971.00000000000000000000	4.00000000000000000000	4.00000000000000000000	4.00000000000000000000	4.00000000000000000000	4.00000000000000000000	0.00000000000000000000	4.00000000000000000000	4.00000000000000000000	0.00000000000000000000	4.00000000000000000000	4.00000000000000000000	4.00000000000000000000	4.00000000000000000000	4.00000000000000000000	4.00000000000000000000	4.00000000000000000000
5.00000000000000000000	0.00000000000000000000	4163.07666015625000000000	4172.82031250000000000000	4165.12792968750000000000	4164.61523437500000000000	4172.82031250000000000000	4160.51269531250000000000	4162.05126953125000000000	4184.61523437500000000000	4165.64111328125000000000	4184.61523437500000000000	4216.41015625000000000000	4172.82031250000000000000	4169.74365234375000000000	4140.00000000000000000000	0.00000000000000000000	10248.00000000000000000000	10229.00000000000000000000	0.00000000000000000000	0.00000000000000000000	0.00000000000000000000	427.00000000000000000000	978.00000000000000000000	4.00000000000000000000	4.00000000000000000000	4.00000000000000000000	4.00000000000000000000	4.00000000000000000000	0.00000000000000000000	4.00000000000000000000	4.00000000000000000000	0.00000000000000000000	4.00000000000000000000	4.00000000000000000000	4.00000000000000000000	4.00000000000000000000	4.00000000000000000000	4.00000000000000000000	4.00000000000000000000
6.00000000000000000000	0.00000000000000000000	4166.66650390625000000000	4164.61523437500000000000	4170.25634765625000000000	4153.84619140625000000000	4160.51269531250000000000	4172.30761718750000000000	4167.69238281250000000000	4173.33300781250000000000	4165.12792968750000000000	4182.56396484375000000000	4207.17919921875000000000	4172.30761718750000000000	4158.97412109375000000000	4137.94873046875000000000	485.00000000000000000000	10248.00000000000000000000	10229.00000000000000000000	0.00000000000000000000	0.00000000000000000000	0.00000000000000000000	427.00000000000000000000	986.00000000000000000000	4.00000000000000000000	4.00000000000000000000	4.00000000000000000000	4.00000000000000000000	4.00000000000000000000	0.00000000000000000000	4.00000000000000000000	4.00000000000000000000	0.00000000000000000000	4.00000000000000000000	4.00000000000000000000	4.00000000000000000000	4.00000000000000000000	4.00000000000000000000	4.00000000000000000000	4.00000000000000000000
7.00000000000000000000	0.00000000000000000000	4166.15380859375000000000	4162.56396484375000000000	4165.64111328125000000000	4150.76904296875000000000	4160.51269531250000000000	4164.10253906250000000000	4162.56396484375000000000	4168.20507812500000000000	4165.64111328125000000000	4184.10253906250000000000	4204.10253906250000000000	4167.17919921875000000000	4155.89746093750000000000	4137.94873046875000000000	3324.00000000000000000000	10247.00000000000000000000	10229.00000000000000000000	0.00000000000000000000	0.00000000000000000000	0.00000000000000000000	427.00000000000000000000	993.00000000000000000000	4.00000000000000000000	4.00000000000000000000	4.00000000000000000000	4.00000000000000000000	4.00000000000000000000	0.00000000000000000000	4.00000000000000000000	4.00000000000000000000	0.00000000000000000000	4.00000000000000000000	4.00000000000000000000	4.00000000000000000000	4.00000000000000000000	4.00000000000000000000	4.00000000000000000000	4.00000000000000000000
8.00000000000000000000	0.00000000000000000000	4165.64111328125000000000	4167.17919921875000000000	4164.10253906250000000000	4156.41015625000000000000	4165.12792968750000000000	4157.94873046875000000000	4159.48730468750000000000	4175.89746093750000000000	4166.66650390625000000000	4187.17919921875000000000	4210.76904296875000000000	4168.71777343750000000000	4160.51269531250000000000	4143.58984375000000000000	0.00000000000000000000	10247.00000000000000000000	10229.00000000000000000000	0.00000000000000000000	0.00000000000000000000	0.00000000000000000000	428.00000000000000000000	0.00000000000000000000	4.00000000000000000000	4.00000000000000000000	4.00000000000000000000	4.00000000000000000000	4.00000000000000000000	0.00000000000000000000	4.00000000000000000000	4.00000000000000000000	0.00000000000000000000	4.00000000000000000000	4.00000000000000000000	4.00000000000000000000	4.00000000000000000000	4.00000000000000000000	4.00000000000000000000	4.00000000000000000000
9.00000000000000000000	0.00000000000000000000	4169.23046875000000000000	4163.07666015625000000000	4174.35888671875000000000	4149.74365234375000000000	4162.56396484375000000000	4167.17919921875000000000	4168.20507812500000000000	4176.92285156250000000000	4164.61523437500000000000	4182.56396484375000000000	4210.76904296875000000000	4178.97412109375000000000	4158.46142578125000000000	4146.66650390625000000000	3532.00000000000000000000	10246.00000000000000000000	10229.00000000000000000000	0.00000000000000000000	0.00000000000000000000	0.00000000000000000000	428.00000000000000000000	9.00000000000000000000	4.00000000000000000000	4.00000000000000000000	4.00000000000000000000	4.00000000000000000000	4.00000000000000000000	0.00000000000000000000	4.00000000000000000000	4.00000000000000000000	0.00000000000000000000	4.00000000000000000000	4.00000000000000000000	4.00000000000000000000	4.00000000000000000000	4.00000000000000000000	4.00000000000000000000	4.00000000000000000000
10.00000000000000000000	0.00000000000000000000	4160.51269531250000000000	4166.15380859375000000000	4163.58984375000000000000	4150.25634765625000000000	4170.76904296875000000000	4160.00000000000000000000	4163.07666015625000000000	4183.58984375000000000000	4166.66650390625000000000	4191.79492187500000000000	4216.92285156250000000000	4174.35888671875000000000	4166.66650390625000000000	4141.53857421875000000000	3424.00000000000000000000	10246.00000000000000000000	10229.00000000000000000000	0.00000000000000000000	0.00000000000000000000	0.00000000000000000000	428.00000000000000000000	17.00000000000000000000	4.00000000000000000000	4.00000000000000000000	4.00000000000000000000	4.00000000000000000000	4.00000000000000000000	0.00000000000000000000	4.00000000000000000000	4.00000000000000000000	0.00000000000000000000	4.00000000000000000000	4.00000000000000000000	4.00000000000000000000	4.00000000000000000000	4.00000000000000000000	4.00000000000000000000	4.00000000000000000000
11.00000000000000000000	0.00000000000000000000	4167.69238281250000000000	4163.58984375000000000000	4167.69238281250000000000	4151.28173828125000000000	4160.00000000000000000000	4167.69238281250000000000	4166.66650390625000000000	4175.89746093750000000000	4173.33300781250000000000	4180.00000000000000000000	4210.76904296875000000000	4172.82031250000000000000	4158.46142578125000000000	4141.02539062500000000000	1541.00000000000000000000	10246.00000000000000000000	10228.00000000000000000000	0.00000000000000000000	0.00000000000000000000	0.00000000000000000000	428.00000000000000000000	25.00000000000000000000	4.00000000000000000000	4.00000000000000000000	4.00000000000000000000	4.00000000000000000000	4.00000000000000000000	0.00000000000000000000	4.00000000000000000000	4.00000000000000000000	0.00000000000000000000	4.00000000000000000000	4.00000000000000000000	4.00000000000000000000	4.00000000000000000000	4.00000000000000000000	4.00000000000000000000	4.00000000000000000000
12.00000000000000000000	0.00000000000000000000	4167.17919921875000000000	4168.20507812500000000000	4171.28173828125000000000	4157.43603515625000000000	4160.00000000000000000000	4167.17919921875000000000	4164.61523437500000000000	4178.97412109375000000000	4168.20507812500000000000	4180.51269531250000000000	4214.35888671875000000000	4176.92285156250000000000	4161.02539062500000000000	4143.58984375000000000000	3264.00000000000000000000	10246.00000000000000000000	10228.00000000000000000000	0.00000000000000000000	0.00000000000000000000	0.00000000000000000000	428.00000000000000000000	34.00000000000000000000	4.00000000000000000000	4.00000000000000000000	4.00000000000000000000	4.00000000000000000000	4.00000000000000000000	0.00000000000000000000	4.00000000000000000000	4.00000000000000000000	0.00000000000000000000	4.00000000000000000000	4.00000000000000000000	4.00000000000000000000	4.00000000000000000000	4.00000000000000000000	4.00000000000000000000	4.00000000000000000000
13.00000000000000000000	0.00000000000000000000	4165.12792968750000000000	4171.28173828125000000000	4169.74365234375000000000	4157.94873046875000000000	4166.15380859375000000000	4163.58984375000000000000	4164.61523437500000000000	4188.71777343750000000000	4160.51269531250000000000	4196.92285156250000000000	4220.00000000000000000000	4174.87158203125000000000	4170.25634765625000000000	4145.64111328125000000000	1649.00000000000000000000	10246.00000000000000000000	10229.00000000000000000000	0.00000000000000000000	0.00000000000000000000	0.00000000000000000000	428.00000000000000000000	42.00000000000000000000	4.00000000000000000000	4.00000000000000000000	4.00000000000000000000	4.00000000000000000000	4.00000000000000000000	0.00000000000000000000	4.00000000000000000000	4.00000000000000000000	0.00000000000000000000	4.00000000000000000000	4.00000000000000000000	4.00000000000000000000	4.00000000000000000000	4.00000000000000000000	4.00000000000000000000	4.00000000000000000000
14.00000000000000000000	0.00000000000000000000	4176.41015625000000000000	4163.07666015625000000000	4173.33300781250000000000	4146.66650390625000000000	4156.41015625000000000000	4169.23046875000000000000	4168.20507812500000000000	4175.89746093750000000000	4164.61523437500000000000	4183.07666015625000000000	4204.61523437500000000000	4169.23046875000000000000	4154.87158203125000000000	4146.66650390625000000000	3424.00000000000000000000	10246.00000000000000000000	10229.00000000000000000000	0.00000000000000000000	0.00000000000000000000	0.00000000000000000000	428.00000000000000000000	51.00000000000000000000	4.00000000000000000000	4.00000000000000000000	4.00000000000000000000	4.00000000000000000000	4.00000000000000000000	0.00000000000000000000	4.00000000000000000000	4.00000000000000000000	0.00000000000000000000	4.00000000000000000000	4.00000000000000000000	4.00000000000000000000	4.00000000000000000000	4.00000000000000000000	4.00000000000000000000	4.00000000000000000000
15.00000000000000000000	0.00000000000000000000	4163.58984375000000000000	4170.25634765625000000000	4162.05126953125000000000	4152.30761718750000000000	4168.71777343750000000000	4159.48730468750000000000	4158.97412109375000000000	4174.35888671875000000000	4167.17919921875000000000	4181.53857421875000000000	4206.15380859375000000000	4166.15380859375000000000	4153.84619140625000000000	4145.12792968750000000000	1541.00000000000000000000	10247.00000000000000000000	10228.00000000000000000000	0.00000000000000000000	0.00000000000000000000	0.00000000000000000000	428.00000000000000000000	58.00000000000000000000	4.00000000000000000000	4.00000000000000000000	4.00000000000000000000	4.00000000000000000000	4.00000000000000000000	0.00000000000000000000	4.00000000000000000000	4.00000000000000000000	0.00000000000000000000	4.00000000000000000000	4.00000000000000000000	4.00000000000000000000	4.00000000000000000000	4.00000000000000000000	4.00000000000000000000	4.00000000000000000000
16.00000000000000000000	0.00000000000000000000	4160.51269531250000000000	4165.64111328125000000000	4166.66650390625000000000	4148.71777343750000000000	4168.71777343750000000000	4164.61523437500000000000	4166.66650390625000000000	4168.71777343750000000000	4164.61523437500000000000	4177.43603515625000000000	4201.02539062500000000000	4168.20507812500000000000	4148.71777343750000000000	4141.02539062500000000000	0.00000000000000000000	10247.00000000000000000000	10228.00000000000000000000	0.00000000000000000000	0.00000000000000000000	0.00000000000000000000	428.00000000000000000000	65.00000000000000000000	4.00000000000000000000	4.00000000000000000000	4.00000000000000000000	4.00000000000000000000	4.00000000000000000000	0.00000000000000000000	4.00000000000000000000	4.00000000000000000000	0.00000000000000000000	4.00000000000000000000	4.00000000000000000000	4.00000000000000000000	4.00000000000000000000	4.00000000000000000000	4.00000000000000000000	4.00000000000000000000
17.00000000000000000000	0.00000000000000000000	4161.53857421875000000000	4157.94873046875000000000	4167.17919921875000000000	4143.58984375000000000000	4156.92285156250000000000	4163.58984375000000000000	4163.07666015625000000000	4167.17919921875000000000	4163.58984375000000000000	4165.12792968750000000000	4195.89746093750000000000	4166.66650390625000000000	4146.66650390625000000000	4136.92285156250000000000	0.00000000000000000000	10247.00000000000000000000	10229.00000000000000000000	0.00000000000000000000	0.00000000000000000000	0.00000000000000000000	428.00000000000000000000	73.00000000000000000000	4.00000000000000000000	4.00000000000000000000	4.00000000000000000000	4.00000000000000000000	4.00000000000000000000	0.00000000000000000000	4.00000000000000000000	4.00000000000000000000	0.00000000000000000000	4.00000000000000000000	4.00000000000000000000	4.00000000000000000000	4.00000000000000000000	4.00000000000000000000	4.00000000000000000000	4.00000000000000000000
18.00000000000000000000	0.00000000000000000000	4156.92285156250000000000	4158.97412109375000000000	4157.43603515625000000000	4145.64111328125000000000	4158.46142578125000000000	4161.53857421875000000000	4157.94873046875000000000	4172.82031250000000000000	4166.15380859375000000000	4164.61523437500000000000	4201.02539062500000000000	4162.56396484375000000000	4148.71777343750000000000	4136.41015625000000000000	0.00000000000000000000	10247.00000000000000000000	10229.00000000000000000000	0.00000000000000000000	0.00000000000000000000	0.00000000000000000000	428.00000000000000000000	80.00000000000000000000	4.00000000000000000000	4.00000000000000000000	4.00000000000000000000	4.00000000000000000000	4.00000000000000000000	0.00000000000000000000	4.00000000000000000000	4.00000000000000000000	0.00000000000000000000	4.00000000000000000000	4.00000000000000000000	4.00000000000000000000	4.00000000000000000000	4.00000000000000000000	4.00000000000000000000	4.00000000000000000000
19.00000000000000000000	0.00000000000000000000	4166.66650390625000000000	4154.35888671875000000000	4161.02539062500000000000	4140.00000000000000000000	4153.33300781250000000000	4172.30761718750000000000	4170.25634765625000000000	4161.02539062500000000000	4167.17919921875000000000	4162.56396484375000000000	4191.79492187500000000000	4160.00000000000000000000	4133.84619140625000000000	4133.84619140625000000000	0.00000000000000000000	10248.00000000000000000000	10228.00000000000000000000	0.00000000000000000000	0.00000000000000000000	0.00000000000000000000	428.00000000000000000000	87.00000000000000000000	4.00000000000000000000	4.00000000000000000000	4.00000000000000000000	4.00000000000000000000	4.00000000000000000000	0.00000000000000000000	4.00000000000000000000	4.00000000000000000000	0.00000000000000000000	4.00000000000000000000	4.00000000000000000000	4.00000000000000000000	4.00000000000000000000	4.00000000000000000000	4.00000000000000000000	4.00000000000000000000
20.00000000000000000000	0.00000000000000000000	4161.02539062500000000000	4158.46142578125000000000	4155.89746093750000000000	4143.07666015625000000000	4154.87158203125000000000	4163.07666015625000000000	4161.02539062500000000000	4163.07666015625000000000	4164.10253906250000000000	4170.76904296875000000000	4194.87158203125000000000	4156.92285156250000000000	4136.92285156250000000000	4134.35888671875000000000	0.00000000000000000000	10248.00000000000000000000	10228.00000000000000000000	0.00000000000000000000	0.00000000000000000000	0.00000000000000000000	428.00000000000000000000	95.00000000000000000000	4.00000000000000000000	4.00000000000000000000	4.00000000000000000000	4.00000000000000000000	4.00000000000000000000	0.00000000000000000000	4.00000000000000000000	4.00000000000000000000	0.00000000000000000000	4.00000000000000000000	4.00000000000000000000	4.00000000000000000000	4.00000000000000000000	4.00000000000000000000	4.00000000000000000000	4.00000000000000000000
21.00000000000000000000	0.00000000000000000000	4162.05126953125000000000	4159.48730468750000000000	4162.56396484375000000000	4140.00000000000000000000	4148.71777343750000000000	4167.17919921875000000000	4161.53857421875000000000	4165.64111328125000000000	4165.64111328125000000000	4169.23046875000000000000	4200.51269531250000000000	4164.61523437500000000000	4143.07666015625000000000	4143.58984375000000000000	0.00000000000000000000	10249.00000000000000000000	10228.00000000000000000000	0.00000000000000000000	0.00000000000000000000	0.00000000000000000000	428.00000000000000000000	103.00000000000000000000	4.00000000000000000000	4.00000000000000000000	4.00000000000000000000	4.00000000000000000000	4.00000000000000000000	0.00000000000000000000	4.00000000000000000000	4.00000000000000000000	0.00000000000000000000	4.00000000000000000000	4.00000000000000000000	4.00000000000000000000	4.00000000000000000000	4.00000000000000000000	4.00000000000000000000	4.00000000000000000000
22.00000000000000000000	0.00000000000000000000	4166.66650390625000000000	4167.17919921875000000000	4168.20507812500000000000	4143.07666015625000000000	4157.94873046875000000000	4164.61523437500000000000	4165.12792968750000000000	4172.82031250000000000000	4167.69238281250000000000	4178.97412109375000000000	4209.23046875000000000000	4170.76904296875000000000	4152.82031250000000000000	4149.23046875000000000000	0.00000000000000000000	10249.00000000000000000000	10228.00000000000000000000	0.00000000000000000000	0.00000000000000000000	0.00000000000000000000	428.00000000000000000000	111.00000000000000000000	4.00000000000000000000	4.00000000000000000000	4.00000000000000000000	4.00000000000000000000	4.00000000000000000000	0.00000000000000000000	4.00000000000000000000	4.00000000000000000000	0.00000000000000000000	4.00000000000000000000	4.00000000000000000000	4.00000000000000000000	4.00000000000000000000	4.00000000000000000000	4.00000000000000000000	4.00000000000000000000
23.00000000000000000000	0.00000000000000000000	4158.97412109375000000000	4170.76904296875000000000	4159.48730468750000000000	4148.71777343750000000000	4172.82031250000000000000	4157.94873046875000000000	4161.02539062500000000000	4176.41015625000000000000	4166.66650390625000000000	4187.17919921875000000000	4211.79492187500000000000	4166.66650390625000000000	4157.94873046875000000000	4145.64111328125000000000	0.00000000000000000000	10246.00000000000000000000	10230.00000000000000000000	0.00000000000000000000	0.00000000000000000000	0.00000000000000000000	428.00000000000000000000	119.00000000000000000000	4.00000000000000000000	4.00000000000000000000	4.00000000000000000000	4.00000000000000000000	4.00000000000000000000	0.00000000000000000000	4.00000000000000000000	4.00000000000000000000	0.00000000000000000000	4.00000000000000000000	4.00000000000000000000	4.00000000000000000000	4.00000000000000000000	4.00000000000000000000	4.00000000000000000000	4.00000000000000000000
24.00000000000000000000	0.00000000000000000000	4160.00000000000000000000	4150.76904296875000000000	4160.00000000000000000000	4129.23046875000000000000	4148.71777343750000000000	4170.25634765625000000000	4168.71777343750000000000	4153.33300781250000000000	4165.64111328125000000000	4156.41015625000000000000	4191.28173828125000000000	4160.51269531250000000000	4136.92285156250000000000	4137.43603515625000000000	0.00000000000000000000	10246.00000000000000000000	10230.00000000000000000000	0.00000000000000000000	0.00000000000000000000	0.00000000000000000000	428.00000000000000000000	128.00000000000000000000	4.00000000000000000000	4.00000000000000000000	4.00000000000000000000	4.00000000000000000000	4.00000000000000000000	0.00000000000000000000	4.00000000000000000000	4.00000000000000000000	0.00000000000000000000	4.00000000000000000000	4.00000000000000000000	4.00000000000000000000	4.00000000000000000000	4.00000000000000000000	4.00000000000000000000	4.00000000000000000000
25.00000000000000000000	0.00000000000000000000	4150.76904296875000000000	4152.82031250000000000000	4153.33300781250000000000	4127.17919921875000000000	4147.69238281250000000000	4163.58984375000000000000	4162.05126953125000000000	4154.35888671875000000000	4167.17919921875000000000	4159.48730468750000000000	4197.94873046875000000000	4153.84619140625000000000	4143.07666015625000000000	4133.84619140625000000000	0.00000000000000000000	10247.00000000000000000000	10228.00000000000000000000	0.00000000000000000000	0.00000000000000000000	0.00000000000000000000	428.00000000000000000000	136.00000000000000000000	4.00000000000000000000	4.00000000000000000000	4.00000000000000000000	4.00000000000000000000	4.00000000000000000000	0.00000000000000000000	4.00000000000000000000	4.00000000000000000000	0.00000000000000000000	4.00000000000000000000	4.00000000000000000000	4.00000000000000000000	4.00000000000000000000	4.00000000000000000000	4.00000000000000000000	4.00000000000000000000
26.00000000000000000000	0.00000000000000000000	4154.35888671875000000000	4154.87158203125000000000	4158.97412109375000000000	4131.28173828125000000000	4150.76904296875000000000	4165.12792968750000000000	4162.05126953125000000000	4155.89746093750000000000	4171.79492187500000000000	4174.35888671875000000000	4204.61523437500000000000	4156.92285156250000000000	4148.71777343750000000000	4140.00000000000000000000	0.00000000000000000000	10247.00000000000000000000	10228.00000000000000000000	0.00000000000000000000	0.00000000000000000000	0.00000000000000000000	428.00000000000000000000	144.00000000000000000000	4.00000000000000000000	4.00000000000000000000	4.00000000000000000000	4.00000000000000000000	4.00000000000000000000	0.00000000000000000000	4.00000000000000000000	4.00000000000000000000	0.00000000000000000000	4.00000000000000000000	4.00000000000000000000	4.00000000000000000000	4.00000000000000000000	4.00000000000000000000	4.00000000000000000000	4.00000000000000000000
27.00000000000000000000	0.00000000000000000000	4164.61523437500000000000	4155.38427734375000000000	4165.12792968750000000000	4134.35888671875000000000	4145.12792968750000000000	4167.69238281250000000000	4165.12792968750000000000	4146.66650390625000000000	4168.20507812500000000000	4167.17919921875000000000	4199.48730468750000000000	4163.07666015625000000000	4143.58984375000000000000	4144.61523437500000000000	0.00000000000000000000	10247.00000000000000000000	10229.00000000000000000000	0.00000000000000000000	0.00000000000000000000	0.00000000000000000000	428.00000000000000000000	152.00000000000000000000	4.00000000000000000000	4.00000000000000000000	4.00000000000000000000	4.00000000000000000000	4.00000000000000000000	0.00000000000000000000	4.00000000000000000000	4.00000000000000000000	0.00000000000000000000	4.00000000000000000000	4.00000000000000000000	4.00000000000000000000	4.00000000000000000000	4.00000000000000000000	4.00000000000000000000	4.00000000000000000000
28.00000000000000000000	0.00000000000000000000	4162.05126953125000000000	4166.66650390625000000000	4161.02539062500000000000	4145.64111328125000000000	4157.94873046875000000000	4163.07666015625000000000	4160.51269531250000000000	4158.97412109375000000000	4161.53857421875000000000	4171.79492187500000000000	4208.20507812500000000000	4162.05126953125000000000	4156.92285156250000000000	4145.12792968750000000000	0.00000000000000000000	10247.00000000000000000000	10229.00000000000000000000	0.00000000000000000000	0.00000000000000000000	0.00000000000000000000	428.00000000000000000000	160.00000000000000000000	4.00000000000000000000	4.00000000000000000000	4.00000000000000000000	4.00000000000000000000	4.00000000000000000000	0.00000000000000000000	4.00000000000000000000	4.00000000000000000000	0.00000000000000000000	4.00000000000000000000	4.00000000000000000000	4.00000000000000000000	4.00000000000000000000	4.00000000000000000000	4.00000000000000000000	4.00000000000000000000
29.00000000000000000000	0.00000000000000000000	4168.71777343750000000000	4161.53857421875000000000	4170.76904296875000000000	4141.02539062500000000000	4152.30761718750000000000	4169.23046875000000000000	4164.61523437500000000000	4163.58984375000000000000	4165.64111328125000000000	4171.79492187500000000000	4203.07666015625000000000	4165.64111328125000000000	4154.87158203125000000000	4147.17919921875000000000	0.00000000000000000000	10249.00000000000000000000	10230.00000000000000000000	0.00000000000000000000	0.00000000000000000000	0.00000000000000000000	428.00000000000000000000	167.00000000000000000000	4.00000000000000000000	4.00000000000000000000	4.00000000000000000000	4.00000000000000000000	4.00000000000000000000	0.00000000000000000000	4.00000000000000000000	4.00000000000000000000	0.00000000000000000000	4.00000000000000000000	4.00000000000000000000	4.00000000000000000000	4.00000000000000000000	4.00000000000000000000	4.00000000000000000000	4.00000000000000000000
30.00000000000000000000	0.00000000000000000000	4159.48730468750000000000	4161.02539062500000000000	4160.00000000000000000000	4141.02539062500000000000	4150.25634765625000000000	4158.46142578125000000000	4158.97412109375000000000	4165.64111328125000000000	4171.28173828125000000000	4171.28173828125000000000	4204.61523437500000000000	4164.10253906250000000000	4150.25634765625000000000	4142.56396484375000000000	0.00000000000000000000	10249.00000000000000000000	10230.00000000000000000000	0.00000000000000000000	0.00000000000000000000	0.00000000000000000000	428.00000000000000000000	175.00000000000000000000	4.00000000000000000000	4.00000000000000000000	4.00000000000000000000	4.00000000000000000000	4.00000000000000000000	0.00000000000000000000	4.00000000000000000000	4.00000000000000000000	0.00000000000000000000	4.00000000000000000000	4.00000000000000000000	4.00000000000000000000	4.00000000000000000000	4.00000000000000000000	4.00000000000000000000	4.00000000000000000000
31.00000000000000000000	0.00000000000000000000	4158.46142578125000000000	4160.00000000000000000000	4156.92285156250000000000	4141.02539062500000000000	4156.41015625000000000000	4163.58984375000000000000	4164.10253906250000000000	4162.05126953125000000000	4168.71777343750000000000	4161.02539062500000000000	4203.07666015625000000000	4159.48730468750000000000	4142.05126953125000000000	4137.43603515625000000000	0.00000000000000000000	10248.00000000000000000000	10231.00000000000000000000	0.00000000000000000000	0.00000000000000000000	0.00000000000000000000	428.00000000000000000000	183.00000000000000000000	4.00000000000000000000	4.00000000000000000000	4.00000000000000000000	4.00000000000000000000	4.00000000000000000000	0.00000000000000000000	4.00000000000000000000	4.00000000000000000000	0.00000000000000000000	4.00000000000000000000	4.00000000000000000000	4.00000000000000000000	4.00000000000000000000	4.00000000000000000000	4.00000000000000000000	4.00000000000000000000
32.00000000000000000000	0.00000000000000000000	4165.12792968750000000000	4160.51269531250000000000	4167.69238281250000000000	4143.58984375000000000000	4164.10253906250000000000	4171.28173828125000000000	4165.12792968750000000000	4158.97412109375000000000	4166.66650390625000000000	4165.12792968750000000000	4200.00000000000000000000	4160.00000000000000000000	4140.00000000000000000000	4140.51269531250000000000	0.00000000000000000000	10248.00000000000000000000	10231.00000000000000000000	0.00000000000000000000	0.00000000000000000000	0.00000000000000000000	428.00000000000000000000	191.00000000000000000000	4.00000000000000000000	4.00000000000000000000	4.00000000000000000000	4.00000000000000000000	4.00000000000000000000	0.00000000000000000000	4.00000000000000000000	4.00000000000000000000	0.00000000000000000000	4.00000000000000000000	4.00000000000000000000	4.00000000000000000000	4.00000000000000000000	4.00000000000000000000	4.00000000000000000000	4.00000000000000000000
33.00000000000000000000	0.00000000000000000000	4160.00000000000000000000	4176.92285156250000000000	4163.58984375000000000000	4156.41015625000000000000	4174.87158203125000000000	4162.05126953125000000000	4157.43603515625000000000	4172.82031250000000000000	4167.17919921875000000000	4196.41015625000000000000	4217.94873046875000000000	4162.56396484375000000000	4162.56396484375000000000	4146.66650390625000000000	0.00000000000000000000	10248.00000000000000000000	10232.00000000000000000000	0.00000000000000000000	0.00000000000000000000	0.00000000000000000000	428.00000000000000000000	198.00000000000000000000	4.00000000000000000000	4.00000000000000000000	4.00000000000000000000	4.00000000000000000000	4.00000000000000000000	0.00000000000000000000	4.00000000000000000000	4.00000000000000000000	0.00000000000000000000	4.00000000000000000000	4.00000000000000000000	4.00000000000000000000	4.00000000000000000000	4.00000000000000000000	4.00000000000000000000	4.00000000000000000000
34.00000000000000000000	0.00000000000000000000	4168.20507812500000000000	4173.84619140625000000000	4170.25634765625000000000	4147.69238281250000000000	4163.07666015625000000000	4169.23046875000000000000	4167.69238281250000000000	4170.25634765625000000000	4163.07666015625000000000	4189.74365234375000000000	4219.48730468750000000000	4166.15380859375000000000	4160.00000000000000000000	4148.71777343750000000000	0.00000000000000000000	10248.00000000000000000000	10232.00000000000000000000	0.00000000000000000000	0.00000000000000000000	0.00000000000000000000	428.00000000000000000000	207.00000000000000000000	4.00000000000000000000	4.00000000000000000000	4.00000000000000000000	4.00000000000000000000	4.00000000000000000000	0.00000000000000000000	4.00000000000000000000	4.00000000000000000000	0.00000000000000000000	4.00000000000000000000	4.00000000000000000000	4.00000000000000000000	4.00000000000000000000	4.00000000000000000000	4.00000000000000000000	4.00000000000000000000
35.00000000000000000000	0.00000000000000000000	4163.58984375000000000000	4164.10253906250000000000	4162.05126953125000000000	4143.07666015625000000000	4160.51269531250000000000	4162.56396484375000000000	4161.02539062500000000000	4168.20507812500000000000	4163.58984375000000000000	4174.87158203125000000000	4212.82031250000000000000	4164.10253906250000000000	4151.79492187500000000000	4146.15380859375000000000	0.00000000000000000000	10246.00000000000000000000	10232.00000000000000000000	0.00000000000000000000	0.00000000000000000000	0.00000000000000000000	428.00000000000000000000	215.00000000000000000000	4.00000000000000000000	4.00000000000000000000	4.00000000000000000000	4.00000000000000000000	4.00000000000000000000	0.00000000000000000000	4.00000000000000000000	4.00000000000000000000	0.00000000000000000000	4.00000000000000000000	4.00000000000000000000	4.00000000000000000000	4.00000000000000000000	4.00000000000000000000	4.00000000000000000000	4.00000000000000000000
36.00000000000000000000	0.00000000000000000000	4156.41015625000000000000	4157.94873046875000000000	4156.41015625000000000000	4141.02539062500000000000	4156.41015625000000000000	4161.53857421875000000000	4157.43603515625000000000	4162.05126953125000000000	4171.79492187500000000000	4167.69238281250000000000	4202.56396484375000000000	4163.58984375000000000000	4146.15380859375000000000	4144.10253906250000000000	0.00000000000000000000	10246.00000000000000000000	10232.00000000000000000000	0.00000000000000000000	0.00000000000000000000	0.00000000000000000000	428.00000000000000000000	222.00000000000000000000	4.00000000000000000000	4.00000000000000000000	4.00000000000000000000	4.00000000000000000000	4.00000000000000000000	0.00000000000000000000	4.00000000000000000000	4.00000000000000000000	0.00000000000000000000	4.00000000000000000000	4.00000000000000000000	4.00000000000000000000	4.00000000000000000000	4.00000000000000000000	4.00000000000000000000	4.00000000000000000000
37.00000000000000000000	0.00000000000000000000	4158.97412109375000000000	4154.35888671875000000000	4161.02539062500000000000	4132.30761718750000000000	4146.66650390625000000000	4167.17919921875000000000	4161.02539062500000000000	4147.69238281250000000000	4171.28173828125000000000	4157.43603515625000000000	4193.84619140625000000000	4158.46142578125000000000	4140.00000000000000000000	4140.51269531250000000000	0.00000000000000000000	10246.00000000000000000000	10231.00000000000000000000	0.00000000000000000000	0.00000000000000000000	0.00000000000000000000	428.00000000000000000000	230.00000000000000000000	4.00000000000000000000	4.00000000000000000000	4.00000000000000000000	4.00000000000000000000	4.00000000000000000000	0.00000000000000000000	4.00000000000000000000	4.00000000000000000000	0.00000000000000000000	4.00000000000000000000	4.00000000000000000000	4.00000000000000000000	4.00000000000000000000	4.00000000000000000000	4.00000000000000000000	4.00000000000000000000
38.00000000000000000000	0.00000000000000000000	4152.82031250000000000000	4158.97412109375000000000	4148.71777343750000000000	4140.00000000000000000000	4152.30761718750000000000	4161.53857421875000000000	4155.38427734375000000000	4153.84619140625000000000	4164.61523437500000000000	4162.56396484375000000000	4203.58984375000000000000	4151.28173828125000000000	4149.23046875000000000000	4140.00000000000000000000	0.00000000000000000000	10246.00000000000000000000	10231.00000000000000000000	0.00000000000000000000	0.00000000000000000000	0.00000000000000000000	428.00000000000000000000	238.00000000000000000000	4.00000000000000000000	4.00000000000000000000	4.00000000000000000000	4.00000000000000000000	4.00000000000000000000	0.00000000000000000000	4.00000000000000000000	4.00000000000000000000	0.00000000000000000000	4.00000000000000000000	4.00000000000000000000	4.00000000000000000000	4.00000000000000000000	4.00000000000000000000	4.00000000000000000000	4.00000000000000000000
39.00000000000000000000	0.00000000000000000000	4161.53857421875000000000	4151.28173828125000000000	4153.33300781250000000000	4142.05126953125000000000	4138.46142578125000000000	4171.79492187500000000000	4166.15380859375000000000	4146.15380859375000000000	4166.66650390625000000000	4150.25634765625000000000	4197.94873046875000000000	4154.35888671875000000000	4138.97412109375000000000	4145.64111328125000000000	0.00000000000000000000	10248.00000000000000000000	10229.00000000000000000000	0.00000000000000000000	0.00000000000000000000	0.00000000000000000000	428.00000000000000000000	246.00000000000000000000	4.00000000000000000000	4.00000000000000000000	4.00000000000000000000	4.00000000000000000000	4.00000000000000000000	0.00000000000000000000	4.00000000000000000000	4.00000000000000000000	0.00000000000000000000	4.00000000000000000000	4.00000000000000000000	4.00000000000000000000	4.00000000000000000000	4.00000000000000000000	4.00000000000000000000	4.00000000000000000000
40.00000000000000000000	0.00000000000000000000	4161.02539062500000000000	4151.79492187500000000000	4151.28173828125000000000	4145.12792968750000000000	4136.41015625000000000000	4166.15380859375000000000	4164.61523437500000000000	4146.66650390625000000000	4167.69238281250000000000	4148.20507812500000000000	4195.89746093750000000000	4152.82031250000000000000	4138.46142578125000000000	4147.17919921875000000000	0.00000000000000000000	10248.00000000000000000000	10229.00000000000000000000	0.00000000000000000000	0.00000000000000000000	0.00000000000000000000	428.00000000000000000000	253.00000000000000000000	4.00000000000000000000	4.00000000000000000000	4.00000000000000000000	4.00000000000000000000	4.00000000000000000000	0.00000000000000000000	4.00000000000000000000	4.00000000000000000000	0.00000000000000000000	4.00000000000000000000	4.00000000000000000000	4.00000000000000000000	4.00000000000000000000	4.00000000000000000000	4.00000000000000000000	4.00000000000000000000
41.00000000000000000000	0.00000000000000000000	4155.38427734375000000000	4150.25634765625000000000	4144.61523437500000000000	4147.17919921875000000000	4143.07666015625000000000	4162.56396484375000000000	4157.43603515625000000000	4152.30761718750000000000	4163.07666015625000000000	4157.94873046875000000000	4197.94873046875000000000	4150.25634765625000000000	4145.12792968750000000000	4146.66650390625000000000	0.00000000000000000000	10248.00000000000000000000	10227.00000000000000000000	0.00000000000000000000	0.00000000000000000000	0.00000000000000000000	428.00000000000000000000	261.00000000000000000000	4.00000000000000000000	4.00000000000000000000	4.00000000000000000000	4.00000000000000000000	4.00000000000000000000	0.00000000000000000000	4.00000000000000000000	4.00000000000000000000	0.00000000000000000000	4.00000000000000000000	4.00000000000000000000	4.00000000000000000000	4.00000000000000000000	4.00000000000000000000	4.00000000000000000000	4.00000000000000000000
42.00000000000000000000	0.00000000000000000000	4162.56396484375000000000	4145.64111328125000000000	4147.69238281250000000000	4145.64111328125000000000	4137.94873046875000000000	4167.69238281250000000000	4160.51269531250000000000	4142.05126953125000000000	4163.07666015625000000000	4151.79492187500000000000	4190.76904296875000000000	4153.84619140625000000000	4138.97412109375000000000	4150.25634765625000000000	0.00000000000000000000	10248.00000000000000000000	10227.00000000000000000000	0.00000000000000000000	0.00000000000000000000	0.00000000000000000000	428.00000000000000000000	269.00000000000000000000	4.00000000000000000000	4.00000000000000000000	4.00000000000000000000	4.00000000000000000000	4.00000000000000000000	0.00000000000000000000	4.00000000000000000000	4.00000000000000000000	0.00000000000000000000	4.00000000000000000000	4.00000000000000000000	4.00000000000000000000	4.00000000000000000000	4.00000000000000000000	4.00000000000000000000	4.00000000000000000000
43.00000000000000000000	0.00000000000000000000	4156.92285156250000000000	4161.02539062500000000000	4140.00000000000000000000	4156.41015625000000000000	4145.12792968750000000000	4158.97412109375000000000	4155.89746093750000000000	4147.69238281250000000000	4166.66650390625000000000	4161.53857421875000000000	4202.05126953125000000000	4155.38427734375000000000	4150.25634765625000000000	4155.89746093750000000000	0.00000000000000000000	10248.00000000000000000000	10228.00000000000000000000	0.00000000000000000000	0.00000000000000000000	0.00000000000000000000	428.00000000000000000000	277.00000000000000000000	4.00000000000000000000	4.00000000000000000000	4.00000000000000000000	4.00000000000000000000	4.00000000000000000000	0.00000000000000000000	4.00000000000000000000	4.00000000000000000000	0.00000000000000000000	4.00000000000000000000	4.00000000000000000000	4.00000000000000000000	4.00000000000000000000	4.00000000000000000000	4.00000000000000000000	4.00000000000000000000
44.00000000000000000000	0.00000000000000000000	4160.00000000000000000000	4157.94873046875000000000	4145.64111328125000000000	4152.30761718750000000000	4134.87158203125000000000	4169.74365234375000000000	4164.61523437500000000000	4147.17919921875000000000	4170.25634765625000000000	4154.35888671875000000000	4201.53857421875000000000	4157.43603515625000000000	4147.69238281250000000000	4154.87158203125000000000	0.00000000000000000000	10248.00000000000000000000	10228.00000000000000000000	0.00000000000000000000	0.00000000000000000000	0.00000000000000000000	428.00000000000000000000	285.00000000000000000000	4.00000000000000000000	4.00000000000000000000	4.00000000000000000000	4.00000000000000000000	4.00000000000000000000	0.00000000000000000000	4.00000000000000000000	4.00000000000000000000	0.00000000000000000000	4.00000000000000000000	4.00000000000000000000	4.00000000000000000000	4.00000000000000000000	4.00000000000000000000	4.00000000000000000000	4.00000000000000000000
45.00000000000000000000	0.00000000000000000000	4159.48730468750000000000	4156.92285156250000000000	4141.53857421875000000000	4154.35888671875000000000	4138.97412109375000000000	4167.17919921875000000000	4163.58984375000000000000	4149.23046875000000000000	4169.74365234375000000000	4154.87158203125000000000	4204.61523437500000000000	4155.38427734375000000000	4148.71777343750000000000	4153.84619140625000000000	0.00000000000000000000	10248.00000000000000000000	10227.00000000000000000000	0.00000000000000000000	0.00000000000000000000	0.00000000000000000000	428.00000000000000000000	293.00000000000000000000	4.00000000000000000000	4.00000000000000000000	4.00000000000000000000	4.00000000000000000000	4.00000000000000000000	0.00000000000000000000	4.00000000000000000000	4.00000000000000000000	0.00000000000000000000	4.00000000000000000000	4.00000000000000000000	4.00000000000000000000	4.00000000000000000000	4.00000000000000000000	4.00000000000000000000	4.00000000000000000000
46.00000000000000000000	0.00000000000000000000	4157.94873046875000000000	4167.17919921875000000000	4137.43603515625000000000	4164.10253906250000000000	4150.76904296875000000000	4163.07666015625000000000	4161.53857421875000000000	4156.92285156250000000000	4164.61523437500000000000	4172.82031250000000000000	4213.84619140625000000000	4155.38427734375000000000	4158.97412109375000000000	4159.48730468750000000000	0.00000000000000000000	10248.00000000000000000000	10227.00000000000000000000	0.00000000000000000000	0.00000000000000000000	0.00000000000000000000	428.00000000000000000000	301.00000000000000000000	4.00000000000000000000	4.00000000000000000000	4.00000000000000000000	4.00000000000000000000	4.00000000000000000000	0.00000000000000000000	4.00000000000000000000	4.00000000000000000000	0.00000000000000000000	4.00000000000000000000	4.00000000000000000000	4.00000000000000000000	4.00000000000000000000	4.00000000000000000000	4.00000000000000000000	4.00000000000000000000
47.00000000000000000000	0.00000000000000000000	4167.69238281250000000000	4166.15380859375000000000	4148.71777343750000000000	4162.56396484375000000000	4139.48730468750000000000	4171.28173828125000000000	4168.20507812500000000000	4153.84619140625000000000	4163.58984375000000000000	4169.23046875000000000000	4206.66650390625000000000	4158.46142578125000000000	4153.84619140625000000000	4161.02539062500000000000	0.00000000000000000000	10247.00000000000000000000	10229.00000000000000000000	0.00000000000000000000	0.00000000000000000000	0.00000000000000000000	428.00000000000000000000	310.00000000000000000000	4.00000000000000000000	4.00000000000000000000	4.00000000000000000000	4.00000000000000000000	4.00000000000000000000	0.00000000000000000000	4.00000000000000000000	4.00000000000000000000	0.00000000000000000000	4.00000000000000000000	4.00000000000000000000	4.00000000000000000000	4.00000000000000000000	4.00000000000000000000	4.00000000000000000000	4.00000000000000000000
48.00000000000000000000	0.00000000000000000000	4162.56396484375000000000	4174.35888671875000000000	4142.05126953125000000000	4170.25634765625000000000	4150.25634765625000000000	4157.43603515625000000000	4160.00000000000000000000	4162.56396484375000000000	4165.64111328125000000000	4170.25634765625000000000	4212.30761718750000000000	4156.92285156250000000000	4161.02539062500000000000	4158.46142578125000000000	0.00000000000000000000	10247.00000000000000000000	10229.00000000000000000000	0.00000000000000000000	0.00000000000000000000	0.00000000000000000000	428.00000000000000000000	317.00000000000000000000	4.00000000000000000000	4.00000000000000000000	4.00000000000000000000	4.00000000000000000000	4.00000000000000000000	0.00000000000000000000	4.00000000000000000000	4.00000000000000000000	0.00000000000000000000	4.00000000000000000000	4.00000000000000000000	4.00000000000000000000	4.00000000000000000000	4.00000000000000000000	4.00000000000000000000	4.00000000000000000000
49.00000000000000000000	0.00000000000000000000	4166.15380859375000000000	4171.28173828125000000000	4144.61523437500000000000	4168.20507812500000000000	4154.35888671875000000000	4160.51269531250000000000	4163.07666015625000000000	4153.84619140625000000000	4167.17919921875000000000	4164.61523437500000000000	4211.79492187500000000000	4159.48730468750000000000	4159.48730468750000000000	4162.05126953125000000000	0.00000000000000000000	10248.00000000000000000000	10231.00000000000000000000	0.00000000000000000000	0.00000000000000000000	0.00000000000000000000	428.00000000000000000000	325.00000000000000000000	4.00000000000000000000	4.00000000000000000000	4.00000000000000000000	4.00000000000000000000	4.00000000000000000000	0.00000000000000000000	4.00000000000000000000	4.00000000000000000000	0.00000000000000000000	4.00000000000000000000	4.00000000000000000000	4.00000000000000000000	4.00000000000000000000	4.00000000000000000000	4.00000000000000000000	4.00000000000000000000
50.00000000000000000000	0.00000000000000000000	4161.02539062500000000000	4168.20507812500000000000	4144.10253906250000000000	4166.15380859375000000000	4150.25634765625000000000	4164.10253906250000000000	4160.51269531250000000000	4148.71777343750000000000	4165.64111328125000000000	4164.10253906250000000000	4211.79492187500000000000	4163.07666015625000000000	4157.94873046875000000000	4165.12792968750000000000	0.00000000000000000000	10248.00000000000000000000	10231.00000000000000000000	0.00000000000000000000	0.00000000000000000000	0.00000000000000000000	428.00000000000000000000	333.00000000000000000000	4.00000000000000000000	4.00000000000000000000	4.00000000000000000000	4.00000000000000000000	4.00000000000000000000	0.00000000000000000000	4.00000000000000000000	4.00000000000000000000	0.00000000000000000000	4.00000000000000000000	4.00000000000000000000	4.00000000000000000000	4.00000000000000000000	4.00000000000000000000	4.00000000000000000000	4.00000000000000000000
51.00000000000000000000	0.00000000000000000000	4151.28173828125000000000	4168.71777343750000000000	4136.41015625000000000000	4166.15380859375000000000	4149.23046875000000000000	4163.07666015625000000000	4159.48730468750000000000	4154.87158203125000000000	4165.12792968750000000000	4162.05126953125000000000	4214.87158203125000000000	4160.00000000000000000000	4162.56396484375000000000	4160.51269531250000000000	0.00000000000000000000	10247.00000000000000000000	10230.00000000000000000000	0.00000000000000000000	0.00000000000000000000	0.00000000000000000000	428.00000000000000000000	341.00000000000000000000	4.00000000000000000000	4.00000000000000000000	4.00000000000000000000	4.00000000000000000000	4.00000000000000000000	0.00000000000000000000	4.00000000000000000000	4.00000000000000000000	0.00000000000000000000	4.00000000000000000000	4.00000000000000000000	4.00000000000000000000	4.00000000000000000000	4.00000000000000000000	4.00000000000000000000	4.00000000000000000000
52.00000000000000000000	0.00000000000000000000	4160.00000000000000000000	4161.53857421875000000000	4145.12792968750000000000	4157.94873046875000000000	4143.07666015625000000000	4171.79492187500000000000	4171.28173828125000000000	4146.15380859375000000000	4167.69238281250000000000	4145.64111328125000000000	4203.07666015625000000000	4157.94873046875000000000	4154.87158203125000000000	4157.43603515625000000000	0.00000000000000000000	10247.00000000000000000000	10230.00000000000000000000	0.00000000000000000000	0.00000000000000000000	0.00000000000000000000	428.00000000000000000000	349.00000000000000000000	4.00000000000000000000	4.00000000000000000000	4.00000000000000000000	4.00000000000000000000	4.00000000000000000000	0.00000000000000000000	4.00000000000000000000	4.00000000000000000000	0.00000000000000000000	4.00000000000000000000	4.00000000000000000000	4.00000000000000000000	4.00000000000000000000	4.00000000000000000000	4.00000000000000000000	4.00000000000000000000
53.00000000000000000000	0.00000000000000000000	4154.87158203125000000000	4170.25634765625000000000	4141.02539062500000000000	4166.15380859375000000000	4154.35888671875000000000	4162.56396484375000000000	4161.02539062500000000000	4155.89746093750000000000	4164.61523437500000000000	4163.58984375000000000000	4210.25634765625000000000	4155.38427734375000000000	4161.53857421875000000000	4159.48730468750000000000	0.00000000000000000000	10247.00000000000000000000	10229.00000000000000000000	0.00000000000000000000	0.00000000000000000000	0.00000000000000000000	428.00000000000000000000	356.00000000000000000000	4.00000000000000000000	4.00000000000000000000	4.00000000000000000000	4.00000000000000000000	4.00000000000000000000	0.00000000000000000000	4.00000000000000000000	4.00000000000000000000	0.00000000000000000000	4.00000000000000000000	4.00000000000000000000	4.00000000000000000000	4.00000000000000000000	4.00000000000000000000	4.00000000000000000000	4.00000000000000000000
54.00000000000000000000	0.00000000000000000000	4157.43603515625000000000	4166.66650390625000000000	4145.64111328125000000000	4165.12792968750000000000	4151.79492187500000000000	4166.66650390625000000000	4162.56396484375000000000	4159.48730468750000000000	4164.10253906250000000000	4172.30761718750000000000	4208.20507812500000000000	4157.94873046875000000000	4155.38427734375000000000	4161.53857421875000000000	0.00000000000000000000	10247.00000000000000000000	10229.00000000000000000000	0.00000000000000000000	0.00000000000000000000	0.00000000000000000000	428.00000000000000000000	364.00000000000000000000	4.00000000000000000000	4.00000000000000000000	4.00000000000000000000	4.00000000000000000000	4.00000000000000000000	0.00000000000000000000	4.00000000000000000000	4.00000000000000000000	0.00000000000000000000	4.00000000000000000000	4.00000000000000000000	4.00000000000000000000	4.00000000000000000000	4.00000000000000000000	4.00000000000000000000	4.00000000000000000000
55.00000000000000000000	0.00000000000000000000	4156.92285156250000000000	4160.51269531250000000000	4149.23046875000000000000	4162.56396484375000000000	4147.17919921875000000000	4164.61523437500000000000	4164.61523437500000000000	4151.79492187500000000000	4165.64111328125000000000	4158.46142578125000000000	4200.51269531250000000000	4160.51269531250000000000	4148.71777343750000000000	4160.51269531250000000000	0.00000000000000000000	10247.00000000000000000000	10230.00000000000000000000	0.00000000000000000000	0.00000000000000000000	0.00000000000000000000	428.00000000000000000000	373.00000000000000000000	4.00000000000000000000	4.00000000000000000000	4.00000000000000000000	4.00000000000000000000	4.00000000000000000000	0.00000000000000000000	4.00000000000000000000	4.00000000000000000000	0.00000000000000000000	4.00000000000000000000	4.00000000000000000000	4.00000000000000000000	4.00000000000000000000	4.00000000000000000000	4.00000000000000000000	4.00000000000000000000
56.00000000000000000000	0.00000000000000000000	4148.20507812500000000000	4164.10253906250000000000	4140.00000000000000000000	4166.15380859375000000000	4150.76904296875000000000	4160.51269531250000000000	4157.43603515625000000000	4155.38427734375000000000	4165.64111328125000000000	4156.41015625000000000000	4205.12792968750000000000	4159.48730468750000000000	4154.35888671875000000000	4159.48730468750000000000	0.00000000000000000000	10247.00000000000000000000	10230.00000000000000000000	0.00000000000000000000	0.00000000000000000000	0.00000000000000000000	428.00000000000000000000	380.00000000000000000000	4.00000000000000000000	4.00000000000000000000	4.00000000000000000000	4.00000000000000000000	4.00000000000000000000	0.00000000000000000000	4.00000000000000000000	4.00000000000000000000	0.00000000000000000000	4.00000000000000000000	4.00000000000000000000	4.00000000000000000000	4.00000000000000000000	4.00000000000000000000	4.00000000000000000000	4.00000000000000000000
57.00000000000000000000	0.00000000000000000000	4158.97412109375000000000	4157.43603515625000000000	4147.69238281250000000000	4158.97412109375000000000	4142.56396484375000000000	4171.28173828125000000000	4163.07666015625000000000	4149.74365234375000000000	4167.17919921875000000000	4149.74365234375000000000	4198.97412109375000000000	4160.51269531250000000000	4146.15380859375000000000	4159.48730468750000000000	0.00000000000000000000	10247.00000000000000000000	10228.00000000000000000000	0.00000000000000000000	0.00000000000000000000	0.00000000000000000000	428.00000000000000000000	387.00000000000000000000	4.00000000000000000000	4.00000000000000000000	4.00000000000000000000	4.00000000000000000000	4.00000000000000000000	0.00000000000000000000	4.00000000000000000000	4.00000000000000000000	0.00000000000000000000	4.00000000000000000000	4.00000000000000000000	4.00000000000000000000	4.00000000000000000000	4.00000000000000000000	4.00000000000000000000	4.00000000000000000000
58.00000000000000000000	0.00000000000000000000	4153.84619140625000000000	4162.05126953125000000000	4144.10253906250000000000	4164.61523437500000000000	4148.71777343750000000000	4162.05126953125000000000	4158.97412109375000000000	4152.82031250000000000000	4170.76904296875000000000	4156.41015625000000000000	4206.66650390625000000000	4157.43603515625000000000	4154.35888671875000000000	4159.48730468750000000000	0.00000000000000000000	10247.00000000000000000000	10228.00000000000000000000	0.00000000000000000000	0.00000000000000000000	0.00000000000000000000	428.00000000000000000000	396.00000000000000000000	4.00000000000000000000	4.00000000000000000000	4.00000000000000000000	4.00000000000000000000	4.00000000000000000000	0.00000000000000000000	4.00000000000000000000	4.00000000000000000000	0.00000000000000000000	4.00000000000000000000	4.00000000000000000000	4.00000000000000000000	4.00000000000000000000	4.00000000000000000000	4.00000000000000000000	4.00000000000000000000
59.00000000000000000000	0.00000000000000000000	4149.74365234375000000000	4160.51269531250000000000	4143.07666015625000000000	4165.12792968750000000000	4143.58984375000000000000	4167.17919921875000000000	4163.07666015625000000000	4150.76904296875000000000	4173.84619140625000000000	4158.46142578125000000000	4207.69238281250000000000	4155.89746093750000000000	4156.92285156250000000000	4161.53857421875000000000	0.00000000000000000000	10246.00000000000000000000	10228.00000000000000000000	0.00000000000000000000	0.00000000000000000000	0.00000000000000000000	428.00000000000000000000	404.00000000000000000000	4.00000000000000000000	4.00000000000000000000	4.00000000000000000000	4.00000000000000000000	4.00000000000000000000	0.00000000000000000000	4.00000000000000000000	4.00000000000000000000	0.00000000000000000000	4.00000000000000000000	4.00000000000000000000	4.00000000000000000000	4.00000000000000000000	4.00000000000000000000	4.00000000000000000000	4.00000000000000000000
60.00000000000000000000	0.00000000000000000000	4155.89746093750000000000	4160.51269531250000000000	4148.20507812500000000000	4165.64111328125000000000	4138.97412109375000000000	4170.76904296875000000000	4165.64111328125000000000	4150.76904296875000000000	4169.74365234375000000000	4161.02539062500000000000	4204.61523437500000000000	4156.41015625000000000000	4155.38427734375000000000	4160.51269531250000000000	0.00000000000000000000	10246.00000000000000000000	10228.00000000000000000000	0.00000000000000000000	0.00000000000000000000	0.00000000000000000000	428.00000000000000000000	411.00000000000000000000	4.00000000000000000000	4.00000000000000000000	4.00000000000000000000	4.00000000000000000000	4.00000000000000000000	0.00000000000000000000	4.00000000000000000000	4.00000000000000000000	0.00000000000000000000	4.00000000000000000000	4.00000000000000000000	4.00000000000000000000	4.00000000000000000000	4.00000000000000000000	4.00000000000000000000	4.00000000000000000000
61.00000000000000000000	0.00000000000000000000	4157.43603515625000000000	4171.79492187500000000000	4149.74365234375000000000	4176.41015625000000000000	4156.41015625000000000000	4160.00000000000000000000	4157.94873046875000000000	4165.12792968750000000000	4163.58984375000000000000	4178.97412109375000000000	4217.43603515625000000000	4158.97412109375000000000	4167.69238281250000000000	4161.53857421875000000000	0.00000000000000000000	10247.00000000000000000000	10225.00000000000000000000	0.00000000000000000000	0.00000000000000000000	0.00000000000000000000	428.00000000000000000000	419.00000000000000000000	4.00000000000000000000	4.00000000000000000000	4.00000000000000000000	4.00000000000000000000	4.00000000000000000000	0.00000000000000000000	4.00000000000000000000	4.00000000000000000000	0.00000000000000000000	4.00000000000000000000	4.00000000000000000000	4.00000000000000000000	4.00000000000000000000	4.00000000000000000000	4.00000000000000000000	4.00000000000000000000
62.00000000000000000000	0.00000000000000000000	4165.12792968750000000000	4161.53857421875000000000	4160.51269531250000000000	4167.69238281250000000000	4147.69238281250000000000	4168.20507812500000000000	4165.64111328125000000000	4155.89746093750000000000	4162.56396484375000000000	4167.69238281250000000000	4207.17919921875000000000	4159.48730468750000000000	4154.87158203125000000000	4164.10253906250000000000	0.00000000000000000000	10247.00000000000000000000	10225.00000000000000000000	0.00000000000000000000	0.00000000000000000000	0.00000000000000000000	428.00000000000000000000	427.00000000000000000000	4.00000000000000000000	4.00000000000000000000	4.00000000000000000000	4.00000000000000000000	4.00000000000000000000	0.00000000000000000000	4.00000000000000000000	4.00000000000000000000	0.00000000000000000000	4.00000000000000000000	4.00000000000000000000	4.00000000000000000000	4.00000000000000000000	4.00000000000000000000	4.00000000000000000000	4.00000000000000000000
63.00000000000000000000	0.00000000000000000000	4151.79492187500000000000	4155.89746093750000000000	4149.74365234375000000000	4162.05126953125000000000	4146.66650390625000000000	4162.05126953125000000000	4159.48730468750000000000	4148.20507812500000000000	4167.69238281250000000000	4153.84619140625000000000	4198.97412109375000000000	4150.76904296875000000000	4147.69238281250000000000	4160.00000000000000000000	0.00000000000000000000	10247.00000000000000000000	10227.00000000000000000000	0.00000000000000000000	0.00000000000000000000	0.00000000000000000000	428.00000000000000000000	435.00000000000000000000	4.00000000000000000000	4.00000000000000000000	4.00000000000000000000	4.00000000000000000000	4.00000000000000000000	0.00000000000000000000	4.00000000000000000000	4.00000000000000000000	0.00000000000000000000	4.00000000000000000000	4.00000000000000000000	4.00000000000000000000	4.00000000000000000000	4.00000000000000000000	4.00000000000000000000	4.00000000000000000000
64.00000000000000000000	0.00000000000000000000	4146.15380859375000000000	4154.87158203125000000000	4144.61523437500000000000	4154.87158203125000000000	4148.71777343750000000000	4162.05126953125000000000	4160.51269531250000000000	4139.48730468750000000000	4173.33300781250000000000	4148.20507812500000000000	4195.38427734375000000000	4150.25634765625000000000	4142.56396484375000000000	4154.35888671875000000000	1760.00000000000000000000	10247.00000000000000000000	10227.00000000000000000000	0.00000000000000000000	0.00000000000000000000	0.00000000000000000000	428.00000000000000000000	442.00000000000000000000	4.00000000000000000000	4.00000000000000000000	4.00000000000000000000	4.00000000000000000000	4.00000000000000000000	0.00000000000000000000	4.00000000000000000000	4.00000000000000000000	0.00000000000000000000	4.00000000000000000000	4.00000000000000000000	4.00000000000000000000	4.00000000000000000000	4.00000000000000000000	4.00000000000000000000	4.00000000000000000000
65.00000000000000000000	0.00000000000000000000	4153.33300781250000000000	4152.82031250000000000000	4149.74365234375000000000	4152.30761718750000000000	4137.94873046875000000000	4165.64111328125000000000	4168.20507812500000000000	4133.33300781250000000000	4170.25634765625000000000	4147.17919921875000000000	4191.79492187500000000000	4155.89746093750000000000	4135.38427734375000000000	4153.84619140625000000000	3209.00000000000000000000	10248.00000000000000000000	10227.00000000000000000000	0.00000000000000000000	0.00000000000000000000	0.00000000000000000000	428.00000000000000000000	450.00000000000000000000	4.00000000000000000000	4.00000000000000000000	4.00000000000000000000	4.00000000000000000000	4.00000000000000000000	0.00000000000000000000	4.00000000000000000000	4.00000000000000000000	0.00000000000000000000	4.00000000000000000000	4.00000000000000000000	4.00000000000000000000	4.00000000000000000000	4.00000000000000000000	4.00000000000000000000	4.00000000000000000000
66.00000000000000000000	0.00000000000000000000	4148.71777343750000000000	4158.46142578125000000000	4143.58984375000000000000	4164.61523437500000000000	4142.05126953125000000000	4160.00000000000000000000	4162.05126953125000000000	4146.66650390625000000000	4166.66650390625000000000	4157.94873046875000000000	4198.46142578125000000000	4155.38427734375000000000	4147.69238281250000000000	4156.92285156250000000000	1604.00000000000000000000	10248.00000000000000000000	10227.00000000000000000000	0.00000000000000000000	0.00000000000000000000	0.00000000000000000000	428.00000000000000000000	459.00000000000000000000	4.00000000000000000000	4.00000000000000000000	4.00000000000000000000	4.00000000000000000000	4.00000000000000000000	0.00000000000000000000	4.00000000000000000000	4.00000000000000000000	0.00000000000000000000	4.00000000000000000000	4.00000000000000000000	4.00000000000000000000	4.00000000000000000000	4.00000000000000000000	4.00000000000000000000	4.00000000000000000000
67.00000000000000000000	0.00000000000000000000	4153.84619140625000000000	4148.20507812500000000000	4151.28173828125000000000	4155.38427734375000000000	4135.38427734375000000000	4171.28173828125000000000	4164.10253906250000000000	4141.02539062500000000000	4168.71777343750000000000	4144.10253906250000000000	4186.66650390625000000000	4154.35888671875000000000	4138.97412109375000000000	4153.33300781250000000000	3247.00000000000000000000	10248.00000000000000000000	10227.00000000000000000000	0.00000000000000000000	0.00000000000000000000	0.00000000000000000000	428.00000000000000000000	467.00000000000000000000	4.00000000000000000000	4.00000000000000000000	4.00000000000000000000	4.00000000000000000000	4.00000000000000000000	0.00000000000000000000	4.00000000000000000000	4.00000000000000000000	0.00000000000000000000	4.00000000000000000000	4.00000000000000000000	4.00000000000000000000	4.00000000000000000000	4.00000000000000000000	4.00000000000000000000	4.00000000000000000000
68.00000000000000000000	0.00000000000000000000	4148.20507812500000000000	4145.64111328125000000000	4144.61523437500000000000	4148.71777343750000000000	4133.84619140625000000000	4165.64111328125000000000	4157.43603515625000000000	4138.46142578125000000000	4168.71777343750000000000	4143.07666015625000000000	4185.12792968750000000000	4149.74365234375000000000	4133.33300781250000000000	4150.76904296875000000000	3546.00000000000000000000	10248.00000000000000000000	10227.00000000000000000000	0.00000000000000000000	0.00000000000000000000	0.00000000000000000000	428.00000000000000000000	475.00000000000000000000	4.00000000000000000000	4.00000000000000000000	4.00000000000000000000	4.00000000000000000000	4.00000000000000000000	0.00000000000000000000	4.00000000000000000000	4.00000000000000000000	0.00000000000000000000	4.00000000000000000000	4.00000000000000000000	4.00000000000000000000	4.00000000000000000000	4.00000000000000000000	4.00000000000000000000	4.00000000000000000000
69.00000000000000000000	0.00000000000000000000	4144.10253906250000000000	4143.07666015625000000000	4140.00000000000000000000	4148.71777343750000000000	4133.33300781250000000000	4161.53857421875000000000	4159.48730468750000000000	4140.00000000000000000000	4165.64111328125000000000	4147.69238281250000000000	4188.20507812500000000000	4149.74365234375000000000	4133.84619140625000000000	4157.43603515625000000000	0.00000000000000000000	10248.00000000000000000000	10226.00000000000000000000	0.00000000000000000000	0.00000000000000000000	0.00000000000000000000	428.00000000000000000000	483.00000000000000000000	4.00000000000000000000	4.00000000000000000000	4.00000000000000000000	4.00000000000000000000	4.00000000000000000000	0.00000000000000000000	4.00000000000000000000	4.00000000000000000000	0.00000000000000000000	4.00000000000000000000	4.00000000000000000000	4.00000000000000000000	4.00000000000000000000	4.00000000000000000000	4.00000000000000000000	4.00000000000000000000
70.00000000000000000000	0.00000000000000000000	4152.82031250000000000000	4137.43603515625000000000	4148.71777343750000000000	4144.10253906250000000000	4126.15380859375000000000	4164.10253906250000000000	4163.07666015625000000000	4134.35888671875000000000	4164.61523437500000000000	4136.41015625000000000000	4186.15380859375000000000	4154.87158203125000000000	4129.74365234375000000000	4158.97412109375000000000	489.00000000000000000000	10248.00000000000000000000	10226.00000000000000000000	0.00000000000000000000	0.00000000000000000000	0.00000000000000000000	428.00000000000000000000	491.00000000000000000000	4.00000000000000000000	4.00000000000000000000	4.00000000000000000000	4.00000000000000000000	4.00000000000000000000	0.00000000000000000000	4.00000000000000000000	4.00000000000000000000	0.00000000000000000000	4.00000000000000000000	4.00000000000000000000	4.00000000000000000000	4.00000000000000000000	4.00000000000000000000	4.00000000000000000000	4.00000000000000000000
71.00000000000000000000	0.00000000000000000000	4149.74365234375000000000	4149.74365234375000000000	4145.64111328125000000000	4155.38427734375000000000	4138.46142578125000000000	4156.41015625000000000000	4153.84619140625000000000	4142.56396484375000000000	4167.17919921875000000000	4149.23046875000000000000	4197.94873046875000000000	4153.84619140625000000000	4141.02539062500000000000	4157.43603515625000000000	3328.00000000000000000000	10247.00000000000000000000	10226.00000000000000000000	0.00000000000000000000	0.00000000000000000000	0.00000000000000000000	428.00000000000000000000	499.00000000000000000000	4.00000000000000000000	4.00000000000000000000	4.00000000000000000000	4.00000000000000000000	4.00000000000000000000	0.00000000000000000000	4.00000000000000000000	4.00000000000000000000	0.00000000000000000000	4.00000000000000000000	4.00000000000000000000	4.00000000000000000000	4.00000000000000000000	4.00000000000000000000	4.00000000000000000000	4.00000000000000000000
72.00000000000000000000	0.00000000000000000000	4156.92285156250000000000	4148.71777343750000000000	4151.79492187500000000000	4158.97412109375000000000	4137.43603515625000000000	4167.69238281250000000000	4162.56396484375000000000	4140.00000000000000000000	4169.74365234375000000000	4153.84619140625000000000	4193.33300781250000000000	4154.35888671875000000000	4140.00000000000000000000	4160.00000000000000000000	0.00000000000000000000	10247.00000000000000000000	10226.00000000000000000000	0.00000000000000000000	0.00000000000000000000	0.00000000000000000000	428.00000000000000000000	506.00000000000000000000	4.00000000000000000000	4.00000000000000000000	4.00000000000000000000	4.00000000000000000000	4.00000000000000000000	0.00000000000000000000	4.00000000000000000000	4.00000000000000000000	0.00000000000000000000	4.00000000000000000000	4.00000000000000000000	4.00000000000000000000	4.00000000000000000000	4.00000000000000000000	4.00000000000000000000	4.00000000000000000000
73.00000000000000000000	0.00000000000000000000	4152.82031250000000000000	4145.12792968750000000000	4144.61523437500000000000	4157.94873046875000000000	4137.43603515625000000000	4165.64111328125000000000	4162.05126953125000000000	4141.02539062500000000000	4165.64111328125000000000	4154.35888671875000000000	4191.79492187500000000000	4152.30761718750000000000	4142.56396484375000000000	4157.43603515625000000000	3539.00000000000000000000	10249.00000000000000000000	10226.00000000000000000000	0.00000000000000000000	0.00000000000000000000	0.00000000000000000000	428.00000000000000000000	514.00000000000000000000	4.00000000000000000000	4.00000000000000000000	4.00000000000000000000	4.00000000000000000000	4.00000000000000000000	0.00000000000000000000	4.00000000000000000000	4.00000000000000000000	0.00000000000000000000	4.00000000000000000000	4.00000000000000000000	4.00000000000000000000	4.00000000000000000000	4.00000000000000000000	4.00000000000000000000	4.00000000000000000000
74.00000000000000000000	0.00000000000000000000	4150.25634765625000000000	4145.64111328125000000000	4142.05126953125000000000	4157.94873046875000000000	4138.97412109375000000000	4162.56396484375000000000	4159.48730468750000000000	4144.61523437500000000000	4161.53857421875000000000	4156.41015625000000000000	4197.94873046875000000000	4151.79492187500000000000	4147.17919921875000000000	4157.43603515625000000000	3435.00000000000000000000	10249.00000000000000000000	10226.00000000000000000000	0.00000000000000000000	0.00000000000000000000	0.00000000000000000000	428.00000000000000000000	521.00000000000000000000	4.00000000000000000000	4.00000000000000000000	4.00000000000000000000	4.00000000000000000000	4.00000000000000000000	0.00000000000000000000	4.00000000000000000000	4.00000000000000000000	0.00000000000000000000	4.00000000000000000000	4.00000000000000000000	4.00000000000000000000	4.00000000000000000000	4.00000000000000000000	4.00000000000000000000	4.00000000000000000000
75.00000000000000000000	0.00000000000000000000	4162.56396484375000000000	4145.64111328125000000000	4154.87158203125000000000	4158.46142578125000000000	4137.43603515625000000000	4167.17919921875000000000	4159.48730468750000000000	4140.00000000000000000000	4165.64111328125000000000	4149.74365234375000000000	4193.33300781250000000000	4156.92285156250000000000	4139.48730468750000000000	4161.53857421875000000000	1514.00000000000000000000	10248.00000000000000000000	10225.00000000000000000000	0.00000000000000000000	0.00000000000000000000	0.00000000000000000000	428.00000000000000000000	530.00000000000000000000	4.00000000000000000000	4.00000000000000000000	4.00000000000000000000	4.00000000000000000000	4.00000000000000000000	0.00000000000000000000	4.00000000000000000000	4.00000000000000000000	0.00000000000000000000	4.00000000000000000000	4.00000000000000000000	4.00000000000000000000	4.00000000000000000000	4.00000000000000000000	4.00000000000000000000	4.00000000000000000000
76.00000000000000000000	0.00000000000000000000	4150.76904296875000000000	4149.74365234375000000000	4144.61523437500000000000	4162.05126953125000000000	4147.17919921875000000000	4159.48730468750000000000	4147.69238281250000000000	4146.15380859375000000000	4166.15380859375000000000	4153.33300781250000000000	4195.38427734375000000000	4154.35888671875000000000	4141.53857421875000000000	4159.48730468750000000000	3271.00000000000000000000	10248.00000000000000000000	10225.00000000000000000000	0.00000000000000000000	0.00000000000000000000	0.00000000000000000000	428.00000000000000000000	537.00000000000000000000	4.00000000000000000000	4.00000000000000000000	4.00000000000000000000	4.00000000000000000000	4.00000000000000000000	0.00000000000000000000	4.00000000000000000000	4.00000000000000000000	0.00000000000000000000	4.00000000000000000000	4.00000000000000000000	4.00000000000000000000	4.00000000000000000000	4.00000000000000000000	4.00000000000000000000	4.00000000000000000000
77.00000000000000000000	0.00000000000000000000	4146.66650390625000000000	4136.92285156250000000000	4143.07666015625000000000	4148.71777343750000000000	4132.82031250000000000000	4166.66650390625000000000	4159.48730468750000000000	4134.87158203125000000000	4162.56396484375000000000	4135.38427734375000000000	4186.66650390625000000000	4152.30761718750000000000	4131.28173828125000000000	4154.35888671875000000000	1636.00000000000000000000	10248.00000000000000000000	10225.00000000000000000000	0.00000000000000000000	0.00000000000000000000	0.00000000000000000000	428.00000000000000000000	545.00000000000000000000	4.00000000000000000000	4.00000000000000000000	4.00000000000000000000	4.00000000000000000000	4.00000000000000000000	0.00000000000000000000	4.00000000000000000000	4.00000000000000000000	0.00000000000000000000	4.00000000000000000000	4.00000000000000000000	4.00000000000000000000	4.00000000000000000000	4.00000000000000000000	4.00000000000000000000	4.00000000000000000000
78.00000000000000000000	0.00000000000000000000	4148.20507812500000000000	4138.46142578125000000000	4140.00000000000000000000	4150.25634765625000000000	4131.28173828125000000000	4162.56396484375000000000	4162.05126953125000000000	4132.30761718750000000000	4162.56396484375000000000	4132.82031250000000000000	4187.17919921875000000000	4152.30761718750000000000	4134.87158203125000000000	4152.82031250000000000000	3435.00000000000000000000	10248.00000000000000000000	10225.00000000000000000000	0.00000000000000000000	0.00000000000000000000	0.00000000000000000000	428.00000000000000000000	553.00000000000000000000	4.00000000000000000000	4.00000000000000000000	4.00000000000000000000	4.00000000000000000000	4.00000000000000000000	0.00000000000000000000	4.00000000000000000000	4.00000000000000000000	0.00000000000000000000	4.00000000000000000000	4.00000000000000000000	4.00000000000000000000	4.00000000000000000000	4.00000000000000000000	4.00000000000000000000	4.00000000000000000000
79.00000000000000000000	0.00000000000000000000	4149.74365234375000000000	4146.66650390625000000000	4135.89746093750000000000	4156.41015625000000000000	4138.46142578125000000000	4162.56396484375000000000	4156.41015625000000000000	4143.07666015625000000000	4167.69238281250000000000	4150.76904296875000000000	4192.30761718750000000000	4150.76904296875000000000	4142.05126953125000000000	4154.87158203125000000000	1514.00000000000000000000	10249.00000000000000000000	10226.00000000000000000000	0.00000000000000000000	0.00000000000000000000	0.00000000000000000000	428.00000000000000000000	562.00000000000000000000	4.00000000000000000000	4.00000000000000000000	4.00000000000000000000	4.00000000000000000000	4.00000000000000000000	0.00000000000000000000	4.00000000000000000000	4.00000000000000000000	0.00000000000000000000	4.00000000000000000000	4.00000000000000000000	4.00000000000000000000	4.00000000000000000000	4.00000000000000000000	4.00000000000000000000	4.00000000000000000000
80.00000000000000000000	0.00000000000000000000	4157.43603515625000000000	4136.92285156250000000000	4146.15380859375000000000	4145.12792968750000000000	4122.56396484375000000000	4173.33300781250000000000	4161.53857421875000000000	4137.94873046875000000000	4170.76904296875000000000	4142.05126953125000000000	4183.58984375000000000000	4150.25634765625000000000	4129.74365234375000000000	4154.87158203125000000000	3271.00000000000000000000	10249.00000000000000000000	10226.00000000000000000000	0.00000000000000000000	0.00000000000000000000	0.00000000000000000000	428.00000000000000000000	569.00000000000000000000	4.00000000000000000000	4.00000000000000000000	4.00000000000000000000	4.00000000000000000000	4.00000000000000000000	0.00000000000000000000	4.00000000000000000000	4.00000000000000000000	0.00000000000000000000	4.00000000000000000000	4.00000000000000000000	4.00000000000000000000	4.00000000000000000000	4.00000000000000000000	4.00000000000000000000	4.00000000000000000000
81.00000000000000000000	0.00000000000000000000	4145.64111328125000000000	4136.41015625000000000000	4138.46142578125000000000	4147.69238281250000000000	4126.15380859375000000000	4162.56396484375000000000	4154.87158203125000000000	4143.07666015625000000000	4167.17919921875000000000	4143.58984375000000000000	4190.76904296875000000000	4150.25634765625000000000	4134.35888671875000000000	4152.82031250000000000000	1636.00000000000000000000	10248.00000000000000000000	10226.00000000000000000000	0.00000000000000000000	0.00000000000000000000	0.00000000000000000000	428.00000000000000000000	576.00000000000000000000	4.00000000000000000000	4.00000000000000000000	4.00000000000000000000	4.00000000000000000000	4.00000000000000000000	0.00000000000000000000	4.00000000000000000000	4.00000000000000000000	0.00000000000000000000	4.00000000000000000000	4.00000000000000000000	4.00000000000000000000	4.00000000000000000000	4.00000000000000000000	4.00000000000000000000	4.00000000000000000000
82.00000000000000000000	0.00000000000000000000	4144.61523437500000000000	4131.79492187500000000000	4141.02539062500000000000	4142.05126953125000000000	4122.56396484375000000000	4166.15380859375000000000	4159.48730468750000000000	4134.35888671875000000000	4164.10253906250000000000	4138.97412109375000000000	4183.58984375000000000000	4150.76904296875000000000	4127.69238281250000000000	4152.82031250000000000000	3435.00000000000000000000	10248.00000000000000000000	10226.00000000000000000000	0.00000000000000000000	0.00000000000000000000	0.00000000000000000000	428.00000000000000000000	584.00000000000000000000	4.00000000000000000000	4.00000000000000000000	4.00000000000000000000	4.00000000000000000000	4.00000000000000000000	0.00000000000000000000	4.00000000000000000000	4.00000000000000000000	0.00000000000000000000	4.00000000000000000000	4.00000000000000000000	4.00000000000000000000	4.00000000000000000000	4.00000000000000000000	4.00000000000000000000	4.00000000000000000000
83.00000000000000000000	0.00000000000000000000	4146.66650390625000000000	4132.82031250000000000000	4141.02539062500000000000	4137.94873046875000000000	4116.41015625000000000000	4163.07666015625000000000	4157.94873046875000000000	4130.25634765625000000000	4166.66650390625000000000	4130.25634765625000000000	4178.46142578125000000000	4147.17919921875000000000	4122.56396484375000000000	4150.76904296875000000000	1514.00000000000000000000	10249.00000000000000000000	10227.00000000000000000000	0.00000000000000000000	0.00000000000000000000	0.00000000000000000000	428.00000000000000000000	593.00000000000000000000	4.00000000000000000000	4.00000000000000000000	4.00000000000000000000	4.00000000000000000000	4.00000000000000000000	0.00000000000000000000	4.00000000000000000000	4.00000000000000000000	0.00000000000000000000	4.00000000000000000000	4.00000000000000000000	4.00000000000000000000	4.00000000000000000000	4.00000000000000000000	4.00000000000000000000	4.00000000000000000000
84.00000000000000000000	0.00000000000000000000	4143.58984375000000000000	4139.48730468750000000000	4135.38427734375000000000	4144.61523437500000000000	4126.66650390625000000000	4158.46142578125000000000	4153.84619140625000000000	4140.51269531250000000000	4167.17919921875000000000	4134.35888671875000000000	4187.69238281250000000000	4147.17919921875000000000	4131.28173828125000000000	4148.20507812500000000000	3271.00000000000000000000	10249.00000000000000000000	10227.00000000000000000000	0.00000000000000000000	0.00000000000000000000	0.00000000000000000000	428.00000000000000000000	600.00000000000000000000	4.00000000000000000000	4.00000000000000000000	4.00000000000000000000	4.00000000000000000000	4.00000000000000000000	0.00000000000000000000	4.00000000000000000000	4.00000000000000000000	0.00000000000000000000	4.00000000000000000000	4.00000000000000000000	4.00000000000000000000	4.00000000000000000000	4.00000000000000000000	4.00000000000000000000	4.00000000000000000000
85.00000000000000000000	0.00000000000000000000	4149.74365234375000000000	4133.33300781250000000000	4145.64111328125000000000	4143.58984375000000000000	4132.82031250000000000000	4170.76904296875000000000	4162.05126953125000000000	4132.30761718750000000000	4164.61523437500000000000	4133.33300781250000000000	4178.46142578125000000000	4151.79492187500000000000	4123.07666015625000000000	4150.76904296875000000000	1636.00000000000000000000	10250.00000000000000000000	10227.00000000000000000000	0.00000000000000000000	0.00000000000000000000	0.00000000000000000000	428.00000000000000000000	608.00000000000000000000	4.00000000000000000000	4.00000000000000000000	4.00000000000000000000	4.00000000000000000000	4.00000000000000000000	0.00000000000000000000	4.00000000000000000000	4.00000000000000000000	0.00000000000000000000	4.00000000000000000000	4.00000000000000000000	4.00000000000000000000	4.00000000000000000000	4.00000000000000000000	4.00000000000000000000	4.00000000000000000000
86.00000000000000000000	0.00000000000000000000	4140.51269531250000000000	4139.48730468750000000000	4138.97412109375000000000	4147.17919921875000000000	4141.53857421875000000000	4162.56396484375000000000	4155.89746093750000000000	4134.35888671875000000000	4165.64111328125000000000	4140.51269531250000000000	4181.53857421875000000000	4148.71777343750000000000	4126.15380859375000000000	4150.76904296875000000000	3435.00000000000000000000	10250.00000000000000000000	10227.00000000000000000000	0.00000000000000000000	0.00000000000000000000	0.00000000000000000000	428.00000000000000000000	616.00000000000000000000	4.00000000000000000000	4.00000000000000000000	4.00000000000000000000	4.00000000000000000000	4.00000000000000000000	0.00000000000000000000	4.00000000000000000000	4.00000000000000000000	0.00000000000000000000	4.00000000000000000000	4.00000000000000000000	4.00000000000000000000	4.00000000000000000000	4.00000000000000000000	4.00000000000000000000	4.00000000000000000000
87.00000000000000000000	0.00000000000000000000	4144.10253906250000000000	4137.43603515625000000000	4140.00000000000000000000	4140.51269531250000000000	4132.30761718750000000000	4165.64111328125000000000	4159.48730468750000000000	4131.28173828125000000000	4170.25634765625000000000	4130.76904296875000000000	4180.51269531250000000000	4146.15380859375000000000	4121.02539062500000000000	4147.69238281250000000000	1514.00000000000000000000	10249.00000000000000000000	10228.00000000000000000000	0.00000000000000000000	0.00000000000000000000	0.00000000000000000000	428.00000000000000000000	625.00000000000000000000	4.00000000000000000000	4.00000000000000000000	4.00000000000000000000	4.00000000000000000000	4.00000000000000000000	0.00000000000000000000	4.00000000000000000000	4.00000000000000000000	0.00000000000000000000	4.00000000000000000000	4.00000000000000000000	4.00000000000000000000	4.00000000000000000000	4.00000000000000000000	4.00000000000000000000	4.00000000000000000000
88.00000000000000000000	0.00000000000000000000	4148.71777343750000000000	4136.41015625000000000000	4142.05126953125000000000	4136.92285156250000000000	4129.74365234375000000000	4166.66650390625000000000	4158.97412109375000000000	4127.69238281250000000000	4167.69238281250000000000	4129.74365234375000000000	4175.89746093750000000000	4147.69238281250000000000	4116.41015625000000000000	4144.61523437500000000000	3271.00000000000000000000	10249.00000000000000000000	10228.00000000000000000000	0.00000000000000000000	0.00000000000000000000	0.00000000000000000000	428.00000000000000000000	632.00000000000000000000	4.00000000000000000000	4.00000000000000000000	4.00000000000000000000	4.00000000000000000000	4.00000000000000000000	0.00000000000000000000	4.00000000000000000000	4.00000000000000000000	0.00000000000000000000	4.00000000000000000000	4.00000000000000000000	4.00000000000000000000	4.00000000000000000000	4.00000000000000000000	4.00000000000000000000	4.00000000000000000000
89.00000000000000000000	0.00000000000000000000	4142.56396484375000000000	4141.02539062500000000000	4136.41015625000000000000	4141.02539062500000000000	4137.43603515625000000000	4158.97412109375000000000	4153.33300781250000000000	4135.89746093750000000000	4166.15380859375000000000	4141.53857421875000000000	4180.51269531250000000000	4146.15380859375000000000	4124.61523437500000000000	4142.05126953125000000000	1636.00000000000000000000	10248.00000000000000000000	10228.00000000000000000000	0.00000000000000000000	0.00000000000000000000	0.00000000000000000000	428.00000000000000000000	639.00000000000000000000	4.00000000000000000000	4.00000000000000000000	4.00000000000000000000	4.00000000000000000000	4.00000000000000000000	0.00000000000000000000	4.00000000000000000000	4.00000000000000000000	0.00000000000000000000	4.00000000000000000000	4.00000000000000000000	4.00000000000000000000	4.00000000000000000000	4.00000000000000000000	4.00000000000000000000	4.00000000000000000000
90.00000000000000000000	0.00000000000000000000	4151.28173828125000000000	4132.30761718750000000000	4146.15380859375000000000	4133.33300781250000000000	4125.12792968750000000000	4166.66650390625000000000	4163.07666015625000000000	4130.25634765625000000000	4169.74365234375000000000	4130.76904296875000000000	4176.41015625000000000000	4147.69238281250000000000	4122.56396484375000000000	4140.00000000000000000000	3435.00000000000000000000	10248.00000000000000000000	10228.00000000000000000000	0.00000000000000000000	0.00000000000000000000	0.00000000000000000000	428.00000000000000000000	648.00000000000000000000	4.00000000000000000000	4.00000000000000000000	4.00000000000000000000	4.00000000000000000000	4.00000000000000000000	0.00000000000000000000	4.00000000000000000000	4.00000000000000000000	0.00000000000000000000	4.00000000000000000000	4.00000000000000000000	4.00000000000000000000	4.00000000000000000000	4.00000000000000000000	4.00000000000000000000	4.00000000000000000000
91.00000000000000000000	0.00000000000000000000	4149.74365234375000000000	4147.69238281250000000000	4143.58984375000000000000	4144.61523437500000000000	4140.00000000000000000000	4160.00000000000000000000	4158.97412109375000000000	4143.58984375000000000000	4169.74365234375000000000	4150.25634765625000000000	4196.92285156250000000000	4150.76904296875000000000	4145.12792968750000000000	4138.46142578125000000000	1514.00000000000000000000	10249.00000000000000000000	10228.00000000000000000000	0.00000000000000000000	0.00000000000000000000	0.00000000000000000000	428.00000000000000000000	656.00000000000000000000	4.00000000000000000000	4.00000000000000000000	4.00000000000000000000	4.00000000000000000000	4.00000000000000000000	0.00000000000000000000	4.00000000000000000000	4.00000000000000000000	0.00000000000000000000	4.00000000000000000000	4.00000000000000000000	4.00000000000000000000	4.00000000000000000000	4.00000000000000000000	4.00000000000000000000	4.00000000000000000000
92.00000000000000000000	0.00000000000000000000	4151.79492187500000000000	4157.94873046875000000000	4145.64111328125000000000	4148.71777343750000000000	4150.25634765625000000000	4167.69238281250000000000	4159.48730468750000000000	4150.25634765625000000000	4169.74365234375000000000	4165.64111328125000000000	4204.61523437500000000000	4157.94873046875000000000	4151.79492187500000000000	4136.41015625000000000000	3271.00000000000000000000	10249.00000000000000000000	10228.00000000000000000000	0.00000000000000000000	0.00000000000000000000	0.00000000000000000000	428.00000000000000000000	663.00000000000000000000	4.00000000000000000000	4.00000000000000000000	4.00000000000000000000	4.00000000000000000000	4.00000000000000000000	0.00000000000000000000	4.00000000000000000000	4.00000000000000000000	0.00000000000000000000	4.00000000000000000000	4.00000000000000000000	4.00000000000000000000	4.00000000000000000000	4.00000000000000000000	4.00000000000000000000	4.00000000000000000000
93.00000000000000000000	0.00000000000000000000	4152.82031250000000000000	4150.76904296875000000000	4149.74365234375000000000	4139.48730468750000000000	4136.92285156250000000000	4171.79492187500000000000	4160.00000000000000000000	4137.43603515625000000000	4170.25634765625000000000	4150.76904296875000000000	4190.25634765625000000000	4154.35888671875000000000	4133.33300781250000000000	4128.71777343750000000000	1636.00000000000000000000	10247.00000000000000000000	10229.00000000000000000000	0.00000000000000000000	0.00000000000000000000	0.00000000000000000000	428.00000000000000000000	671.00000000000000000000	4.00000000000000000000	4.00000000000000000000	4.00000000000000000000	4.00000000000000000000	4.00000000000000000000	0.00000000000000000000	4.00000000000000000000	4.00000000000000000000	0.00000000000000000000	4.00000000000000000000	4.00000000000000000000	4.00000000000000000000	4.00000000000000000000	4.00000000000000000000	4.00000000000000000000	4.00000000000000000000
94.00000000000000000000	0.00000000000000000000	4144.61523437500000000000	4151.79492187500000000000	4145.12792968750000000000	4145.12792968750000000000	4137.94873046875000000000	4162.56396484375000000000	4154.35888671875000000000	4140.51269531250000000000	4168.20507812500000000000	4154.87158203125000000000	4194.35888671875000000000	4148.71777343750000000000	4138.97412109375000000000	4126.66650390625000000000	3435.00000000000000000000	10247.00000000000000000000	10229.00000000000000000000	0.00000000000000000000	0.00000000000000000000	0.00000000000000000000	428.00000000000000000000	679.00000000000000000000	4.00000000000000000000	4.00000000000000000000	4.00000000000000000000	4.00000000000000000000	4.00000000000000000000	0.00000000000000000000	4.00000000000000000000	4.00000000000000000000	0.00000000000000000000	4.00000000000000000000	4.00000000000000000000	4.00000000000000000000	4.00000000000000000000	4.00000000000000000000	4.00000000000000000000	4.00000000000000000000
95.00000000000000000000	0.00000000000000000000	4154.35888671875000000000	4149.74365234375000000000	4155.89746093750000000000	4144.61523437500000000000	4138.97412109375000000000	4167.17919921875000000000	4164.10253906250000000000	4142.56396484375000000000	4170.25634765625000000000	4154.35888671875000000000	4194.35888671875000000000	4155.38427734375000000000	4142.56396484375000000000	4132.30761718750000000000	1514.00000000000000000000	10246.00000000000000000000	10230.00000000000000000000	0.00000000000000000000	0.00000000000000000000	0.00000000000000000000	428.00000000000000000000	687.00000000000000000000	4.00000000000000000000	4.00000000000000000000	4.00000000000000000000	4.00000000000000000000	4.00000000000000000000	0.00000000000000000000	4.00000000000000000000	4.00000000000000000000	0.00000000000000000000	4.00000000000000000000	4.00000000000000000000	4.00000000000000000000	4.00000000000000000000	4.00000000000000000000	4.00000000000000000000	4.00000000000000000000
96.00000000000000000000	0.00000000000000000000	4151.28173828125000000000	4153.33300781250000000000	4154.87158203125000000000	4145.12792968750000000000	4149.74365234375000000000	4156.92285156250000000000	4157.43603515625000000000	4145.64111328125000000000	4169.74365234375000000000	4150.25634765625000000000	4196.92285156250000000000	4153.84619140625000000000	4144.10253906250000000000	4130.76904296875000000000	3271.00000000000000000000	10246.00000000000000000000	10230.00000000000000000000	0.00000000000000000000	0.00000000000000000000	0.00000000000000000000	428.00000000000000000000	696.00000000000000000000	4.00000000000000000000	4.00000000000000000000	4.00000000000000000000	4.00000000000000000000	4.00000000000000000000	0.00000000000000000000	4.00000000000000000000	4.00000000000000000000	0.00000000000000000000	4.00000000000000000000	4.00000000000000000000	4.00000000000000000000	4.00000000000000000000	4.00000000000000000000	4.00000000000000000000	4.00000000000000000000
97.00000000000000000000	0.00000000000000000000	4153.33300781250000000000	4153.84619140625000000000	4158.46142578125000000000	4145.12792968750000000000	4153.84619140625000000000	4161.02539062500000000000	4156.92285156250000000000	4134.87158203125000000000	4165.12792968750000000000	4144.61523437500000000000	4194.35888671875000000000	4152.82031250000000000000	4138.97412109375000000000	4128.71777343750000000000	1636.00000000000000000000	10246.00000000000000000000	10230.00000000000000000000	0.00000000000000000000	0.00000000000000000000	0.00000000000000000000	428.00000000000000000000	704.00000000000000000000	4.00000000000000000000	4.00000000000000000000	4.00000000000000000000	4.00000000000000000000	4.00000000000000000000	0.00000000000000000000	4.00000000000000000000	4.00000000000000000000	0.00000000000000000000	4.00000000000000000000	4.00000000000000000000	4.00000000000000000000	4.00000000000000000000	4.00000000000000000000	4.00000000000000000000	4.00000000000000000000
98.00000000000000000000	0.00000000000000000000	4158.46142578125000000000	4155.89746093750000000000	4160.00000000000000000000	4144.10253906250000000000	4153.33300781250000000000	4169.23046875000000000000	4164.61523437500000000000	4125.64111328125000000000	4166.66650390625000000000	4147.17919921875000000000	4187.69238281250000000000	4154.35888671875000000000	4135.89746093750000000000	4127.17919921875000000000	3435.00000000000000000000	10246.00000000000000000000	10230.00000000000000000000	0.00000000000000000000	0.00000000000000000000	0.00000000000000000000	428.00000000000000000000	713.00000000000000000000	4.00000000000000000000	4.00000000000000000000	4.00000000000000000000	4.00000000000000000000	4.00000000000000000000	0.00000000000000000000	4.00000000000000000000	4.00000000000000000000	0.00000000000000000000	4.00000000000000000000	4.00000000000000000000	4.00000000000000000000	4.00000000000000000000	4.00000000000000000000	4.00000000000000000000	4.00000000000000000000
99.00000000000000000000	0.00000000000000000000	4143.58984375000000000000	4161.02539062500000000000	4144.10253906250000000000	4145.64111328125000000000	4160.51269531250000000000	4162.05126953125000000000	4158.97412109375000000000	4138.46142578125000000000	4168.71777343750000000000	4158.46142578125000000000	4194.35888671875000000000	4147.17919921875000000000	4143.58984375000000000000	4121.02539062500000000000	1514.00000000000000000000	10247.00000000000000000000	10229.00000000000000000000	0.00000000000000000000	0.00000000000000000000	0.00000000000000000000	428.00000000000000000000	721.00000000000000000000	4.00000000000000000000	4.00000000000000000000	4.00000000000000000000	4.00000000000000000000	4.00000000000000000000	0.00000000000000000000	4.00000000000000000000	4.00000000000000000000	0.00000000000000000000	4.00000000000000000000	4.00000000000000000000	4.00000000000000000000	4.00000000000000000000	4.00000000000000000000	4.00000000000000000000	4.00000000000000000000
100.00000000000000000000	0.00000000000000000000	4144.10253906250000000000	4147.17919921875000000000	4150.25634765625000000000	4132.82031250000000000000	4142.56396484375000000000	4170.25634765625000000000	4162.56396484375000000000	4132.82031250000000000000	4166.15380859375000000000	4142.05126953125000000000	4186.66650390625000000000	4146.66650390625000000000	4130.25634765625000000000	4114.87158203125000000000	3271.00000000000000000000	10247.00000000000000000000	10229.00000000000000000000	0.00000000000000000000	0.00000000000000000000	0.00000000000000000000	428.00000000000000000000	729.00000000000000000000	4.00000000000000000000	4.00000000000000000000	4.00000000000000000000	4.00000000000000000000	4.00000000000000000000	0.00000000000000000000	4.00000000000000000000	4.00000000000000000000	0.00000000000000000000	4.00000000000000000000	4.00000000000000000000	4.00000000000000000000	4.00000000000000000000	4.00000000000000000000	4.00000000000000000000	4.00000000000000000000
101.00000000000000000000	0.00000000000000000000	4142.56396484375000000000	4143.07666015625000000000	4148.20507812500000000000	4130.76904296875000000000	4141.53857421875000000000	4165.64111328125000000000	4157.43603515625000000000	4131.79492187500000000000	4166.15380859375000000000	4138.97412109375000000000	4185.12792968750000000000	4146.15380859375000000000	4126.66650390625000000000	4113.84619140625000000000	1636.00000000000000000000	10247.00000000000000000000	10229.00000000000000000000	0.00000000000000000000	0.00000000000000000000	0.00000000000000000000	428.00000000000000000000	738.00000000000000000000	4.00000000000000000000	4.00000000000000000000	4.00000000000000000000	4.00000000000000000000	4.00000000000000000000	0.00000000000000000000	4.00000000000000000000	4.00000000000000000000	0.00000000000000000000	4.00000000000000000000	4.00000000000000000000	4.00000000000000000000	4.00000000000000000000	4.00000000000000000000	4.00000000000000000000	4.00000000000000000000
102.00000000000000000000	0.00000000000000000000	4143.07666015625000000000	4141.02539062500000000000	4144.10253906250000000000	4128.71777343750000000000	4146.15380859375000000000	4165.64111328125000000000	4157.94873046875000000000	4135.89746093750000000000	4171.28173828125000000000	4145.12792968750000000000	4182.05126953125000000000	4144.61523437500000000000	4125.12792968750000000000	4114.87158203125000000000	3435.00000000000000000000	10247.00000000000000000000	10229.00000000000000000000	0.00000000000000000000	0.00000000000000000000	0.00000000000000000000	428.00000000000000000000	746.00000000000000000000	4.00000000000000000000	4.00000000000000000000	4.00000000000000000000	4.00000000000000000000	4.00000000000000000000	0.00000000000000000000	4.00000000000000000000	4.00000000000000000000	0.00000000000000000000	4.00000000000000000000	4.00000000000000000000	4.00000000000000000000	4.00000000000000000000	4.00000000000000000000	4.00000000000000000000	4.00000000000000000000
103.00000000000000000000	0.00000000000000000000	4149.23046875000000000000	4139.48730468750000000000	4150.76904296875000000000	4123.07666015625000000000	4131.79492187500000000000	4167.17919921875000000000	4160.51269531250000000000	4132.30761718750000000000	4169.74365234375000000000	4136.41015625000000000000	4176.92285156250000000000	4149.23046875000000000000	4118.97412109375000000000	4115.38427734375000000000	1514.00000000000000000000	10247.00000000000000000000	10228.00000000000000000000	0.00000000000000000000	0.00000000000000000000	0.00000000000000000000	428.00000000000000000000	754.00000000000000000000	4.00000000000000000000	4.00000000000000000000	4.00000000000000000000	4.00000000000000000000	4.00000000000000000000	0.00000000000000000000	4.00000000000000000000	4.00000000000000000000	0.00000000000000000000	4.00000000000000000000	4.00000000000000000000	4.00000000000000000000	4.00000000000000000000	4.00000000000000000000	4.00000000000000000000	4.00000000000000000000
104.00000000000000000000	0.00000000000000000000	4141.53857421875000000000	4151.28173828125000000000	4146.15380859375000000000	4130.76904296875000000000	4134.35888671875000000000	4155.89746093750000000000	4152.30761718750000000000	4140.00000000000000000000	4162.56396484375000000000	4144.61523437500000000000	4189.23046875000000000000	4150.25634765625000000000	4133.84619140625000000000	4116.92285156250000000000	3271.00000000000000000000	10247.00000000000000000000	10228.00000000000000000000	0.00000000000000000000	0.00000000000000000000	0.00000000000000000000	428.00000000000000000000	763.00000000000000000000	4.00000000000000000000	4.00000000000000000000	4.00000000000000000000	4.00000000000000000000	4.00000000000000000000	0.00000000000000000000	4.00000000000000000000	4.00000000000000000000	0.00000000000000000000	4.00000000000000000000	4.00000000000000000000	4.00000000000000000000	4.00000000000000000000	4.00000000000000000000	4.00000000000000000000	4.00000000000000000000
[truncated: 236 more rows]
