# Supplementary material for: Discriminating three motor imagery states of the same joint for brain-computer interface
Source: PeerJ. 2021 Aug 24;9:e12027. doi: 10.7717/peerj.12027 (PMC8395581; doi:10.7717/peerj.12027)
Supplement: Supplemental Information 1 [file peerj-09-12027-s001.zip › dataset/D/02-02-23.01.18.16.48.33.csv]

title:02	recorded:23.01.18 16.48.33	sampling:128	subject:02	labels:COUNTER INTERPOLATED AF3 F7 F3 FC5 T7 P7 O1 O2 P8 T8 FC6 F4 F8 AF4 RAW_CQ GYROX GYROY MARKER MARKER_HARDWARE SYNC TIME_STAMP_s TIME_STAMP_ms CQ_AF3 CQ_F7 CQ_F3 CQ_FC5 CQ_T7 CQ_P7 CQ_O1 CQ_O2 CQ_P8 CQ_T8 CQ_FC6 CQ_F4 CQ_F8 CQ_AF4 CQ_CMS CQ_DRL	chan:40	units:emotiv
83.00000000000000000000	0.00000000000000000000	4160.00000000000000000000	4148.71777343750000000000	4156.92285156250000000000	4153.84619140625000000000	4158.46142578125000000000	4168.71777343750000000000	4172.30761718750000000000	4165.64111328125000000000	4164.61523437500000000000	4162.05126953125000000000	4161.53857421875000000000	4159.48730468750000000000	4164.10253906250000000000	4136.92285156250000000000	1221.00000000000000000000	10247.00000000000000000000	10228.00000000000000000000	0.00000000000000000000	0.00000000000000000000	0.00000000000000000000	613.00000000000000000000	195.00000000000000000000	0.00000000000000000000	0.00000000000000000000	0.00000000000000000000	0.00000000000000000000	0.00000000000000000000	0.00000000000000000000	0.00000000000000000000	0.00000000000000000000	0.00000000000000000000	0.00000000000000000000	0.00000000000000000000	0.00000000000000000000	0.00000000000000000000	0.00000000000000000000	0.00000000000000000000	0.00000000000000000000
84.00000000000000000000	0.00000000000000000000	4158.97412109375000000000	4151.79492187500000000000	4154.35888671875000000000	4157.43603515625000000000	4156.41015625000000000000	4167.17919921875000000000	4169.74365234375000000000	4161.53857421875000000000	4164.10253906250000000000	4163.07666015625000000000	4157.94873046875000000000	4157.94873046875000000000	4163.07666015625000000000	4137.43603515625000000000	3289.00000000000000000000	10247.00000000000000000000	10228.00000000000000000000	0.00000000000000000000	0.00000000000000000000	0.00000000000000000000	613.00000000000000000000	202.00000000000000000000	0.00000000000000000000	0.00000000000000000000	0.00000000000000000000	0.00000000000000000000	0.00000000000000000000	0.00000000000000000000	0.00000000000000000000	0.00000000000000000000	0.00000000000000000000	0.00000000000000000000	0.00000000000000000000	0.00000000000000000000	0.00000000000000000000	0.00000000000000000000	0.00000000000000000000	0.00000000000000000000
85.00000000000000000000	0.00000000000000000000	4152.30761718750000000000	4153.84619140625000000000	4145.12792968750000000000	4161.02539062500000000000	4157.94873046875000000000	4161.02539062500000000000	4162.56396484375000000000	4161.02539062500000000000	4165.12792968750000000000	4157.43603515625000000000	4154.35888671875000000000	4152.30761718750000000000	4154.87158203125000000000	4137.94873046875000000000	1546.00000000000000000000	10248.00000000000000000000	10229.00000000000000000000	0.00000000000000000000	0.00000000000000000000	0.00000000000000000000	613.00000000000000000000	209.00000000000000000000	0.00000000000000000000	0.00000000000000000000	0.00000000000000000000	0.00000000000000000000	0.00000000000000000000	0.00000000000000000000	0.00000000000000000000	0.00000000000000000000	0.00000000000000000000	0.00000000000000000000	0.00000000000000000000	0.00000000000000000000	0.00000000000000000000	0.00000000000000000000	0.00000000000000000000	0.00000000000000000000
86.00000000000000000000	0.00000000000000000000	4159.48730468750000000000	4144.61523437500000000000	4154.87158203125000000000	4150.25634765625000000000	4151.79492187500000000000	4166.66650390625000000000	4168.20507812500000000000	4150.25634765625000000000	4167.17919921875000000000	4144.10253906250000000000	4144.10253906250000000000	4152.82031250000000000000	4140.00000000000000000000	4140.00000000000000000000	3435.00000000000000000000	10248.00000000000000000000	10229.00000000000000000000	0.00000000000000000000	0.00000000000000000000	0.00000000000000000000	613.00000000000000000000	217.00000000000000000000	0.00000000000000000000	0.00000000000000000000	0.00000000000000000000	0.00000000000000000000	0.00000000000000000000	0.00000000000000000000	0.00000000000000000000	0.00000000000000000000	0.00000000000000000000	0.00000000000000000000	0.00000000000000000000	0.00000000000000000000	0.00000000000000000000	0.00000000000000000000	0.00000000000000000000	0.00000000000000000000
87.00000000000000000000	0.00000000000000000000	4151.28173828125000000000	4151.79492187500000000000	4150.25634765625000000000	4156.41015625000000000000	4159.48730468750000000000	4155.38427734375000000000	4159.48730468750000000000	4153.33300781250000000000	4164.61523437500000000000	4151.28173828125000000000	4154.35888671875000000000	4153.84619140625000000000	4153.33300781250000000000	4135.89746093750000000000	1221.00000000000000000000	10248.00000000000000000000	10230.00000000000000000000	0.00000000000000000000	0.00000000000000000000	0.00000000000000000000	613.00000000000000000000	224.00000000000000000000	0.00000000000000000000	0.00000000000000000000	0.00000000000000000000	0.00000000000000000000	0.00000000000000000000	0.00000000000000000000	0.00000000000000000000	0.00000000000000000000	0.00000000000000000000	0.00000000000000000000	0.00000000000000000000	0.00000000000000000000	0.00000000000000000000	0.00000000000000000000	0.00000000000000000000	0.00000000000000000000
88.00000000000000000000	0.00000000000000000000	4154.35888671875000000000	4153.33300781250000000000	4153.33300781250000000000	4161.02539062500000000000	4157.43603515625000000000	4164.61523437500000000000	4167.69238281250000000000	4156.41015625000000000000	4163.58984375000000000000	4151.79492187500000000000	4158.97412109375000000000	4158.46142578125000000000	4160.00000000000000000000	4137.43603515625000000000	3289.00000000000000000000	10248.00000000000000000000	10230.00000000000000000000	0.00000000000000000000	0.00000000000000000000	0.00000000000000000000	613.00000000000000000000	232.00000000000000000000	0.00000000000000000000	0.00000000000000000000	0.00000000000000000000	0.00000000000000000000	0.00000000000000000000	0.00000000000000000000	0.00000000000000000000	0.00000000000000000000	0.00000000000000000000	0.00000000000000000000	0.00000000000000000000	0.00000000000000000000	0.00000000000000000000	0.00000000000000000000	0.00000000000000000000	0.00000000000000000000
89.00000000000000000000	0.00000000000000000000	4157.43603515625000000000	4150.25634765625000000000	4154.35888671875000000000	4159.48730468750000000000	4154.35888671875000000000	4168.20507812500000000000	4171.79492187500000000000	4159.48730468750000000000	4164.61523437500000000000	4155.89746093750000000000	4155.89746093750000000000	4154.87158203125000000000	4154.87158203125000000000	4136.41015625000000000000	1546.00000000000000000000	10247.00000000000000000000	10230.00000000000000000000	0.00000000000000000000	0.00000000000000000000	0.00000000000000000000	613.00000000000000000000	241.00000000000000000000	0.00000000000000000000	0.00000000000000000000	0.00000000000000000000	0.00000000000000000000	0.00000000000000000000	0.00000000000000000000	0.00000000000000000000	0.00000000000000000000	0.00000000000000000000	0.00000000000000000000	0.00000000000000000000	0.00000000000000000000	0.00000000000000000000	0.00000000000000000000	0.00000000000000000000	0.00000000000000000000
90.00000000000000000000	0.00000000000000000000	4150.25634765625000000000	4152.30761718750000000000	4147.69238281250000000000	4160.51269531250000000000	4160.51269531250000000000	4161.02539062500000000000	4166.15380859375000000000	4166.15380859375000000000	4166.15380859375000000000	4166.15380859375000000000	4158.46142578125000000000	4150.76904296875000000000	4159.48730468750000000000	4135.38427734375000000000	3435.00000000000000000000	10247.00000000000000000000	10230.00000000000000000000	0.00000000000000000000	0.00000000000000000000	0.00000000000000000000	613.00000000000000000000	248.00000000000000000000	0.00000000000000000000	0.00000000000000000000	0.00000000000000000000	0.00000000000000000000	0.00000000000000000000	0.00000000000000000000	0.00000000000000000000	0.00000000000000000000	0.00000000000000000000	0.00000000000000000000	0.00000000000000000000	0.00000000000000000000	0.00000000000000000000	0.00000000000000000000	0.00000000000000000000	0.00000000000000000000
91.00000000000000000000	0.00000000000000000000	4158.46142578125000000000	4149.74365234375000000000	4158.97412109375000000000	4157.94873046875000000000	4156.92285156250000000000	4170.76904296875000000000	4171.79492187500000000000	4162.05126953125000000000	4166.66650390625000000000	4158.46142578125000000000	4154.35888671875000000000	4156.41015625000000000000	4157.43603515625000000000	4138.97412109375000000000	1221.00000000000000000000	10248.00000000000000000000	10228.00000000000000000000	0.00000000000000000000	0.00000000000000000000	0.00000000000000000000	613.00000000000000000000	256.00000000000000000000	0.00000000000000000000	0.00000000000000000000	0.00000000000000000000	0.00000000000000000000	0.00000000000000000000	0.00000000000000000000	0.00000000000000000000	0.00000000000000000000	0.00000000000000000000	0.00000000000000000000	0.00000000000000000000	0.00000000000000000000	0.00000000000000000000	0.00000000000000000000	0.00000000000000000000	0.00000000000000000000
92.00000000000000000000	0.00000000000000000000	4156.41015625000000000000	4152.82031250000000000000	4155.38427734375000000000	4163.58984375000000000000	4159.48730468750000000000	4163.58984375000000000000	4160.00000000000000000000	4167.69238281250000000000	4165.64111328125000000000	4167.17919921875000000000	4162.05126953125000000000	4155.38427734375000000000	4161.53857421875000000000	4138.97412109375000000000	3289.00000000000000000000	10248.00000000000000000000	10228.00000000000000000000	0.00000000000000000000	0.00000000000000000000	0.00000000000000000000	613.00000000000000000000	265.00000000000000000000	0.00000000000000000000	0.00000000000000000000	0.00000000000000000000	0.00000000000000000000	0.00000000000000000000	0.00000000000000000000	0.00000000000000000000	0.00000000000000000000	0.00000000000000000000	0.00000000000000000000	0.00000000000000000000	0.00000000000000000000	0.00000000000000000000	0.00000000000000000000	0.00000000000000000000	0.00000000000000000000
93.00000000000000000000	0.00000000000000000000	4163.07666015625000000000	4153.84619140625000000000	4157.43603515625000000000	4162.56396484375000000000	4153.84619140625000000000	4164.61523437500000000000	4162.05126953125000000000	4166.15380859375000000000	4166.15380859375000000000	4170.25634765625000000000	4162.05126953125000000000	4162.05126953125000000000	4161.53857421875000000000	4142.56396484375000000000	1546.00000000000000000000	10250.00000000000000000000	10228.00000000000000000000	0.00000000000000000000	0.00000000000000000000	0.00000000000000000000	613.00000000000000000000	273.00000000000000000000	0.00000000000000000000	0.00000000000000000000	0.00000000000000000000	0.00000000000000000000	0.00000000000000000000	0.00000000000000000000	0.00000000000000000000	0.00000000000000000000	0.00000000000000000000	0.00000000000000000000	0.00000000000000000000	0.00000000000000000000	0.00000000000000000000	0.00000000000000000000	0.00000000000000000000	0.00000000000000000000
94.00000000000000000000	0.00000000000000000000	4167.17919921875000000000	4156.92285156250000000000	4163.58984375000000000000	4163.07666015625000000000	4154.35888671875000000000	4163.58984375000000000000	4167.69238281250000000000	4162.56396484375000000000	4164.61523437500000000000	4164.61523437500000000000	4161.53857421875000000000	4167.69238281250000000000	4164.10253906250000000000	4146.66650390625000000000	3435.00000000000000000000	10250.00000000000000000000	10228.00000000000000000000	0.00000000000000000000	0.00000000000000000000	0.00000000000000000000	613.00000000000000000000	281.00000000000000000000	0.00000000000000000000	0.00000000000000000000	0.00000000000000000000	0.00000000000000000000	0.00000000000000000000	0.00000000000000000000	0.00000000000000000000	0.00000000000000000000	0.00000000000000000000	0.00000000000000000000	0.00000000000000000000	0.00000000000000000000	0.00000000000000000000	0.00000000000000000000	0.00000000000000000000	0.00000000000000000000
95.00000000000000000000	0.00000000000000000000	4156.41015625000000000000	4159.48730468750000000000	4157.43603515625000000000	4168.71777343750000000000	4164.61523437500000000000	4157.94873046875000000000	4163.07666015625000000000	4165.64111328125000000000	4164.61523437500000000000	4174.35888671875000000000	4170.25634765625000000000	4162.56396484375000000000	4170.25634765625000000000	4144.10253906250000000000	1221.00000000000000000000	10250.00000000000000000000	10229.00000000000000000000	0.00000000000000000000	0.00000000000000000000	0.00000000000000000000	613.00000000000000000000	289.00000000000000000000	0.00000000000000000000	0.00000000000000000000	0.00000000000000000000	0.00000000000000000000	0.00000000000000000000	0.00000000000000000000	0.00000000000000000000	0.00000000000000000000	0.00000000000000000000	0.00000000000000000000	0.00000000000000000000	0.00000000000000000000	0.00000000000000000000	0.00000000000000000000	0.00000000000000000000	0.00000000000000000000
96.00000000000000000000	0.00000000000000000000	4162.05126953125000000000	4149.74365234375000000000	4161.02539062500000000000	4163.07666015625000000000	4152.82031250000000000000	4170.25634765625000000000	4171.28173828125000000000	4155.38427734375000000000	4167.17919921875000000000	4170.25634765625000000000	4163.58984375000000000000	4163.07666015625000000000	4160.51269531250000000000	4143.58984375000000000000	3289.00000000000000000000	10250.00000000000000000000	10229.00000000000000000000	0.00000000000000000000	0.00000000000000000000	0.00000000000000000000	613.00000000000000000000	296.00000000000000000000	0.00000000000000000000	0.00000000000000000000	0.00000000000000000000	0.00000000000000000000	0.00000000000000000000	0.00000000000000000000	0.00000000000000000000	0.00000000000000000000	0.00000000000000000000	0.00000000000000000000	0.00000000000000000000	0.00000000000000000000	0.00000000000000000000	0.00000000000000000000	0.00000000000000000000	0.00000000000000000000
97.00000000000000000000	0.00000000000000000000	4158.97412109375000000000	4154.87158203125000000000	4156.41015625000000000000	4166.66650390625000000000	4152.30761718750000000000	4162.56396484375000000000	4166.66650390625000000000	4158.46142578125000000000	4165.64111328125000000000	4168.71777343750000000000	4169.74365234375000000000	4160.00000000000000000000	4168.71777343750000000000	4142.05126953125000000000	1546.00000000000000000000	10250.00000000000000000000	10228.00000000000000000000	0.00000000000000000000	0.00000000000000000000	0.00000000000000000000	613.00000000000000000000	304.00000000000000000000	0.00000000000000000000	0.00000000000000000000	0.00000000000000000000	0.00000000000000000000	0.00000000000000000000	0.00000000000000000000	0.00000000000000000000	0.00000000000000000000	0.00000000000000000000	0.00000000000000000000	0.00000000000000000000	0.00000000000000000000	0.00000000000000000000	0.00000000000000000000	0.00000000000000000000	0.00000000000000000000
98.00000000000000000000	0.00000000000000000000	4163.07666015625000000000	4160.00000000000000000000	4163.07666015625000000000	4170.76904296875000000000	4157.94873046875000000000	4163.58984375000000000000	4168.71777343750000000000	4165.12792968750000000000	4165.12792968750000000000	4171.79492187500000000000	4175.89746093750000000000	4159.48730468750000000000	4174.35888671875000000000	4144.10253906250000000000	3435.00000000000000000000	10250.00000000000000000000	10228.00000000000000000000	0.00000000000000000000	0.00000000000000000000	0.00000000000000000000	613.00000000000000000000	311.00000000000000000000	0.00000000000000000000	0.00000000000000000000	0.00000000000000000000	0.00000000000000000000	0.00000000000000000000	0.00000000000000000000	0.00000000000000000000	0.00000000000000000000	0.00000000000000000000	0.00000000000000000000	0.00000000000000000000	0.00000000000000000000	0.00000000000000000000	0.00000000000000000000	0.00000000000000000000	0.00000000000000000000
99.00000000000000000000	0.00000000000000000000	4171.28173828125000000000	4158.97412109375000000000	4167.69238281250000000000	4167.17919921875000000000	4154.35888671875000000000	4167.69238281250000000000	4170.25634765625000000000	4160.00000000000000000000	4167.17919921875000000000	4169.74365234375000000000	4167.69238281250000000000	4160.51269531250000000000	4164.61523437500000000000	4148.20507812500000000000	1221.00000000000000000000	10250.00000000000000000000	10228.00000000000000000000	0.00000000000000000000	0.00000000000000000000	0.00000000000000000000	613.00000000000000000000	319.00000000000000000000	0.00000000000000000000	0.00000000000000000000	0.00000000000000000000	0.00000000000000000000	0.00000000000000000000	0.00000000000000000000	0.00000000000000000000	0.00000000000000000000	0.00000000000000000000	0.00000000000000000000	0.00000000000000000000	0.00000000000000000000	0.00000000000000000000	0.00000000000000000000	0.00000000000000000000	0.00000000000000000000
100.00000000000000000000	0.00000000000000000000	4163.07666015625000000000	4161.02539062500000000000	4157.94873046875000000000	4167.17919921875000000000	4155.38427734375000000000	4157.43603515625000000000	4156.92285156250000000000	4157.43603515625000000000	4167.69238281250000000000	4166.66650390625000000000	4164.10253906250000000000	4158.97412109375000000000	4165.64111328125000000000	4146.66650390625000000000	3289.00000000000000000000	10250.00000000000000000000	10228.00000000000000000000	0.00000000000000000000	0.00000000000000000000	0.00000000000000000000	613.00000000000000000000	328.00000000000000000000	0.00000000000000000000	0.00000000000000000000	0.00000000000000000000	0.00000000000000000000	0.00000000000000000000	0.00000000000000000000	0.00000000000000000000	0.00000000000000000000	0.00000000000000000000	0.00000000000000000000	0.00000000000000000000	0.00000000000000000000	0.00000000000000000000	0.00000000000000000000	0.00000000000000000000	0.00000000000000000000
101.00000000000000000000	0.00000000000000000000	4166.66650390625000000000	4153.84619140625000000000	4166.15380859375000000000	4164.61523437500000000000	4150.76904296875000000000	4164.10253906250000000000	4165.64111328125000000000	4152.30761718750000000000	4165.64111328125000000000	4159.48730468750000000000	4160.00000000000000000000	4165.64111328125000000000	4161.53857421875000000000	4144.61523437500000000000	1546.00000000000000000000	10251.00000000000000000000	10228.00000000000000000000	0.00000000000000000000	0.00000000000000000000	0.00000000000000000000	613.00000000000000000000	336.00000000000000000000	0.00000000000000000000	0.00000000000000000000	0.00000000000000000000	0.00000000000000000000	0.00000000000000000000	0.00000000000000000000	0.00000000000000000000	0.00000000000000000000	0.00000000000000000000	0.00000000000000000000	0.00000000000000000000	0.00000000000000000000	0.00000000000000000000	0.00000000000000000000	0.00000000000000000000	0.00000000000000000000
102.00000000000000000000	0.00000000000000000000	4161.02539062500000000000	4154.87158203125000000000	4161.02539062500000000000	4167.69238281250000000000	4158.97412109375000000000	4161.53857421875000000000	4165.12792968750000000000	4163.07666015625000000000	4165.12792968750000000000	4169.23046875000000000000	4169.23046875000000000000	4164.61523437500000000000	4166.15380859375000000000	4142.56396484375000000000	3435.00000000000000000000	10251.00000000000000000000	10228.00000000000000000000	0.00000000000000000000	0.00000000000000000000	0.00000000000000000000	613.00000000000000000000	344.00000000000000000000	0.00000000000000000000	0.00000000000000000000	0.00000000000000000000	0.00000000000000000000	0.00000000000000000000	0.00000000000000000000	0.00000000000000000000	0.00000000000000000000	0.00000000000000000000	0.00000000000000000000	0.00000000000000000000	0.00000000000000000000	0.00000000000000000000	0.00000000000000000000	0.00000000000000000000	0.00000000000000000000
103.00000000000000000000	0.00000000000000000000	4160.51269531250000000000	4153.84619140625000000000	4159.48730468750000000000	4162.56396484375000000000	4162.05126953125000000000	4166.66650390625000000000	4167.69238281250000000000	4170.76904296875000000000	4170.76904296875000000000	4171.28173828125000000000	4170.25634765625000000000	4162.56396484375000000000	4167.17919921875000000000	4145.12792968750000000000	1221.00000000000000000000	10251.00000000000000000000	10229.00000000000000000000	0.00000000000000000000	0.00000000000000000000	0.00000000000000000000	613.00000000000000000000	353.00000000000000000000	0.00000000000000000000	0.00000000000000000000	0.00000000000000000000	0.00000000000000000000	0.00000000000000000000	0.00000000000000000000	0.00000000000000000000	0.00000000000000000000	0.00000000000000000000	0.00000000000000000000	0.00000000000000000000	0.00000000000000000000	0.00000000000000000000	0.00000000000000000000	0.00000000000000000000	0.00000000000000000000
104.00000000000000000000	0.00000000000000000000	4163.58984375000000000000	4148.71777343750000000000	4167.17919921875000000000	4155.38427734375000000000	4152.82031250000000000000	4170.76904296875000000000	4172.30761718750000000000	4161.02539062500000000000	4170.76904296875000000000	4162.05126953125000000000	4158.97412109375000000000	4161.02539062500000000000	4159.48730468750000000000	4143.58984375000000000000	3289.00000000000000000000	10251.00000000000000000000	10229.00000000000000000000	0.00000000000000000000	0.00000000000000000000	0.00000000000000000000	613.00000000000000000000	360.00000000000000000000	0.00000000000000000000	0.00000000000000000000	0.00000000000000000000	0.00000000000000000000	0.00000000000000000000	0.00000000000000000000	0.00000000000000000000	0.00000000000000000000	0.00000000000000000000	0.00000000000000000000	0.00000000000000000000	0.00000000000000000000	0.00000000000000000000	0.00000000000000000000	0.00000000000000000000	0.00000000000000000000
105.00000000000000000000	0.00000000000000000000	4152.30761718750000000000	4151.28173828125000000000	4157.43603515625000000000	4160.51269531250000000000	4155.38427734375000000000	4160.51269531250000000000	4163.58984375000000000000	4156.92285156250000000000	4167.17919921875000000000	4166.15380859375000000000	4161.02539062500000000000	4155.89746093750000000000	4161.53857421875000000000	4138.46142578125000000000	1546.00000000000000000000	10249.00000000000000000000	10229.00000000000000000000	0.00000000000000000000	0.00000000000000000000	0.00000000000000000000	613.00000000000000000000	367.00000000000000000000	0.00000000000000000000	0.00000000000000000000	0.00000000000000000000	0.00000000000000000000	0.00000000000000000000	0.00000000000000000000	0.00000000000000000000	0.00000000000000000000	0.00000000000000000000	0.00000000000000000000	0.00000000000000000000	0.00000000000000000000	0.00000000000000000000	0.00000000000000000000	0.00000000000000000000	0.00000000000000000000
106.00000000000000000000	0.00000000000000000000	4162.05126953125000000000	4148.71777343750000000000	4162.56396484375000000000	4154.35888671875000000000	4149.74365234375000000000	4168.71777343750000000000	4169.74365234375000000000	4153.84619140625000000000	4167.69238281250000000000	4156.92285156250000000000	4156.92285156250000000000	4160.51269531250000000000	4154.87158203125000000000	4145.12792968750000000000	3435.00000000000000000000	10249.00000000000000000000	10229.00000000000000000000	0.00000000000000000000	0.00000000000000000000	0.00000000000000000000	613.00000000000000000000	375.00000000000000000000	0.00000000000000000000	0.00000000000000000000	0.00000000000000000000	0.00000000000000000000	0.00000000000000000000	0.00000000000000000000	0.00000000000000000000	0.00000000000000000000	0.00000000000000000000	0.00000000000000000000	0.00000000000000000000	0.00000000000000000000	0.00000000000000000000	0.00000000000000000000	0.00000000000000000000	0.00000000000000000000
107.00000000000000000000	0.00000000000000000000	4163.07666015625000000000	4155.38427734375000000000	4162.56396484375000000000	4157.43603515625000000000	4152.82031250000000000000	4162.05126953125000000000	4161.53857421875000000000	4163.07666015625000000000	4167.17919921875000000000	4161.02539062500000000000	4162.05126953125000000000	4163.58984375000000000000	4160.00000000000000000000	4148.20507812500000000000	1221.00000000000000000000	10247.00000000000000000000	10230.00000000000000000000	0.00000000000000000000	0.00000000000000000000	0.00000000000000000000	613.00000000000000000000	382.00000000000000000000	0.00000000000000000000	0.00000000000000000000	0.00000000000000000000	0.00000000000000000000	0.00000000000000000000	0.00000000000000000000	0.00000000000000000000	0.00000000000000000000	0.00000000000000000000	0.00000000000000000000	0.00000000000000000000	0.00000000000000000000	0.00000000000000000000	0.00000000000000000000	0.00000000000000000000	0.00000000000000000000
108.00000000000000000000	0.00000000000000000000	4155.89746093750000000000	4157.94873046875000000000	4160.51269531250000000000	4163.58984375000000000000	4158.46142578125000000000	4159.48730468750000000000	4159.48730468750000000000	4166.66650390625000000000	4169.74365234375000000000	4172.82031250000000000000	4166.15380859375000000000	4163.07666015625000000000	4166.66650390625000000000	4146.15380859375000000000	3289.00000000000000000000	10247.00000000000000000000	10230.00000000000000000000	0.00000000000000000000	0.00000000000000000000	0.00000000000000000000	613.00000000000000000000	389.00000000000000000000	0.00000000000000000000	0.00000000000000000000	0.00000000000000000000	0.00000000000000000000	0.00000000000000000000	0.00000000000000000000	0.00000000000000000000	0.00000000000000000000	0.00000000000000000000	0.00000000000000000000	0.00000000000000000000	0.00000000000000000000	0.00000000000000000000	0.00000000000000000000	0.00000000000000000000	0.00000000000000000000
109.00000000000000000000	0.00000000000000000000	4158.97412109375000000000	4149.74365234375000000000	4164.61523437500000000000	4155.38427734375000000000	4153.33300781250000000000	4166.66650390625000000000	4170.76904296875000000000	4157.43603515625000000000	4171.28173828125000000000	4162.05126953125000000000	4156.41015625000000000000	4161.53857421875000000000	4157.43603515625000000000	4143.58984375000000000000	1546.00000000000000000000	10247.00000000000000000000	10229.00000000000000000000	0.00000000000000000000	0.00000000000000000000	0.00000000000000000000	613.00000000000000000000	398.00000000000000000000	0.00000000000000000000	0.00000000000000000000	0.00000000000000000000	0.00000000000000000000	0.00000000000000000000	0.00000000000000000000	0.00000000000000000000	0.00000000000000000000	0.00000000000000000000	0.00000000000000000000	0.00000000000000000000	0.00000000000000000000	0.00000000000000000000	0.00000000000000000000	0.00000000000000000000	0.00000000000000000000
110.00000000000000000000	0.00000000000000000000	4151.28173828125000000000	4151.79492187500000000000	4153.84619140625000000000	4154.87158203125000000000	4159.48730468750000000000	4158.46142578125000000000	4165.64111328125000000000	4164.10253906250000000000	4164.61523437500000000000	4162.56396484375000000000	4158.46142578125000000000	4157.94873046875000000000	4160.00000000000000000000	4142.05126953125000000000	3435.00000000000000000000	10247.00000000000000000000	10229.00000000000000000000	0.00000000000000000000	0.00000000000000000000	0.00000000000000000000	613.00000000000000000000	405.00000000000000000000	0.00000000000000000000	0.00000000000000000000	0.00000000000000000000	0.00000000000000000000	0.00000000000000000000	0.00000000000000000000	0.00000000000000000000	0.00000000000000000000	0.00000000000000000000	0.00000000000000000000	0.00000000000000000000	0.00000000000000000000	0.00000000000000000000	0.00000000000000000000	0.00000000000000000000	0.00000000000000000000
111.00000000000000000000	0.00000000000000000000	4158.97412109375000000000	4151.79492187500000000000	4163.58984375000000000000	4155.38427734375000000000	4157.43603515625000000000	4169.74365234375000000000	4170.25634765625000000000	4166.15380859375000000000	4163.07666015625000000000	4165.64111328125000000000	4162.05126953125000000000	4163.58984375000000000000	4163.58984375000000000000	4147.17919921875000000000	1221.00000000000000000000	10247.00000000000000000000	10230.00000000000000000000	0.00000000000000000000	0.00000000000000000000	0.00000000000000000000	613.00000000000000000000	414.00000000000000000000	0.00000000000000000000	0.00000000000000000000	0.00000000000000000000	0.00000000000000000000	0.00000000000000000000	0.00000000000000000000	0.00000000000000000000	0.00000000000000000000	0.00000000000000000000	0.00000000000000000000	0.00000000000000000000	0.00000000000000000000	0.00000000000000000000	0.00000000000000000000	0.00000000000000000000	0.00000000000000000000
112.00000000000000000000	0.00000000000000000000	4162.05126953125000000000	4156.41015625000000000000	4167.69238281250000000000	4161.02539062500000000000	4161.53857421875000000000	4168.20507812500000000000	4167.17919921875000000000	4170.25634765625000000000	4168.20507812500000000000	4170.76904296875000000000	4169.74365234375000000000	4164.61523437500000000000	4172.30761718750000000000	4147.17919921875000000000	3289.00000000000000000000	10247.00000000000000000000	10230.00000000000000000000	0.00000000000000000000	0.00000000000000000000	0.00000000000000000000	613.00000000000000000000	422.00000000000000000000	0.00000000000000000000	0.00000000000000000000	0.00000000000000000000	0.00000000000000000000	0.00000000000000000000	0.00000000000000000000	0.00000000000000000000	0.00000000000000000000	0.00000000000000000000	0.00000000000000000000	0.00000000000000000000	0.00000000000000000000	0.00000000000000000000	0.00000000000000000000	0.00000000000000000000	0.00000000000000000000
113.00000000000000000000	0.00000000000000000000	4158.46142578125000000000	4157.94873046875000000000	4164.10253906250000000000	4161.02539062500000000000	4166.15380859375000000000	4164.10253906250000000000	4166.66650390625000000000	4171.79492187500000000000	4166.66650390625000000000	4173.84619140625000000000	4170.76904296875000000000	4163.58984375000000000000	4173.33300781250000000000	4147.69238281250000000000	1546.00000000000000000000	10247.00000000000000000000	10230.00000000000000000000	0.00000000000000000000	0.00000000000000000000	0.00000000000000000000	613.00000000000000000000	430.00000000000000000000	0.00000000000000000000	0.00000000000000000000	0.00000000000000000000	0.00000000000000000000	0.00000000000000000000	0.00000000000000000000	0.00000000000000000000	0.00000000000000000000	0.00000000000000000000	0.00000000000000000000	0.00000000000000000000	0.00000000000000000000	0.00000000000000000000	0.00000000000000000000	0.00000000000000000000	0.00000000000000000000
114.00000000000000000000	0.00000000000000000000	4158.97412109375000000000	4147.17919921875000000000	4170.25634765625000000000	4150.25634765625000000000	4154.87158203125000000000	4168.20507812500000000000	4168.20507812500000000000	4160.00000000000000000000	4164.61523437500000000000	4163.07666015625000000000	4157.43603515625000000000	4164.61523437500000000000	4158.97412109375000000000	4149.74365234375000000000	3435.00000000000000000000	10247.00000000000000000000	10230.00000000000000000000	0.00000000000000000000	0.00000000000000000000	0.00000000000000000000	613.00000000000000000000	438.00000000000000000000	0.00000000000000000000	0.00000000000000000000	0.00000000000000000000	0.00000000000000000000	0.00000000000000000000	0.00000000000000000000	0.00000000000000000000	0.00000000000000000000	0.00000000000000000000	0.00000000000000000000	0.00000000000000000000	0.00000000000000000000	0.00000000000000000000	0.00000000000000000000	0.00000000000000000000	0.00000000000000000000
115.00000000000000000000	0.00000000000000000000	4145.12792968750000000000	4147.17919921875000000000	4162.56396484375000000000	4153.33300781250000000000	4156.41015625000000000000	4156.41015625000000000000	4155.89746093750000000000	4163.07666015625000000000	4165.64111328125000000000	4168.71777343750000000000	4160.00000000000000000000	4160.51269531250000000000	4162.56396484375000000000	4145.12792968750000000000	1221.00000000000000000000	10246.00000000000000000000	10230.00000000000000000000	0.00000000000000000000	0.00000000000000000000	0.00000000000000000000	613.00000000000000000000	445.00000000000000000000	0.00000000000000000000	0.00000000000000000000	0.00000000000000000000	0.00000000000000000000	0.00000000000000000000	0.00000000000000000000	0.00000000000000000000	0.00000000000000000000	0.00000000000000000000	0.00000000000000000000	0.00000000000000000000	0.00000000000000000000	0.00000000000000000000	0.00000000000000000000	0.00000000000000000000	0.00000000000000000000
116.00000000000000000000	0.00000000000000000000	4152.30761718750000000000	4148.71777343750000000000	4165.64111328125000000000	4153.33300781250000000000	4155.38427734375000000000	4164.61523437500000000000	4168.71777343750000000000	4163.07666015625000000000	4166.15380859375000000000	4169.74365234375000000000	4161.02539062500000000000	4163.58984375000000000000	4161.53857421875000000000	4146.15380859375000000000	3289.00000000000000000000	10246.00000000000000000000	10230.00000000000000000000	0.00000000000000000000	0.00000000000000000000	0.00000000000000000000	613.00000000000000000000	453.00000000000000000000	0.00000000000000000000	0.00000000000000000000	0.00000000000000000000	0.00000000000000000000	0.00000000000000000000	0.00000000000000000000	0.00000000000000000000	0.00000000000000000000	0.00000000000000000000	0.00000000000000000000	0.00000000000000000000	0.00000000000000000000	0.00000000000000000000	0.00000000000000000000	0.00000000000000000000	0.00000000000000000000
117.00000000000000000000	0.00000000000000000000	4159.48730468750000000000	4155.38427734375000000000	4163.58984375000000000000	4154.35888671875000000000	4157.94873046875000000000	4164.61523437500000000000	4173.33300781250000000000	4164.61523437500000000000	4167.17919921875000000000	4169.23046875000000000000	4161.02539062500000000000	4163.58984375000000000000	4161.53857421875000000000	4145.64111328125000000000	1546.00000000000000000000	10246.00000000000000000000	10229.00000000000000000000	0.00000000000000000000	0.00000000000000000000	0.00000000000000000000	613.00000000000000000000	461.00000000000000000000	0.00000000000000000000	0.00000000000000000000	0.00000000000000000000	0.00000000000000000000	0.00000000000000000000	0.00000000000000000000	0.00000000000000000000	0.00000000000000000000	0.00000000000000000000	0.00000000000000000000	0.00000000000000000000	0.00000000000000000000	0.00000000000000000000	0.00000000000000000000	0.00000000000000000000	0.00000000000000000000
118.00000000000000000000	0.00000000000000000000	4155.89746093750000000000	4163.07666015625000000000	4159.48730468750000000000	4158.97412109375000000000	4162.05126953125000000000	4160.51269531250000000000	4163.58984375000000000000	4171.79492187500000000000	4167.69238281250000000000	4175.38427734375000000000	4163.58984375000000000000	4159.48730468750000000000	4168.71777343750000000000	4141.53857421875000000000	3435.00000000000000000000	10246.00000000000000000000	10229.00000000000000000000	0.00000000000000000000	0.00000000000000000000	0.00000000000000000000	613.00000000000000000000	468.00000000000000000000	0.00000000000000000000	0.00000000000000000000	0.00000000000000000000	0.00000000000000000000	0.00000000000000000000	0.00000000000000000000	0.00000000000000000000	0.00000000000000000000	0.00000000000000000000	0.00000000000000000000	0.00000000000000000000	0.00000000000000000000	0.00000000000000000000	0.00000000000000000000	0.00000000000000000000	0.00000000000000000000
119.00000000000000000000	0.00000000000000000000	4162.05126953125000000000	4155.89746093750000000000	4168.20507812500000000000	4152.30761718750000000000	4151.79492187500000000000	4171.28173828125000000000	4167.17919921875000000000	4162.56396484375000000000	4167.17919921875000000000	4166.66650390625000000000	4154.87158203125000000000	4161.53857421875000000000	4159.48730468750000000000	4144.61523437500000000000	1221.00000000000000000000	10247.00000000000000000000	10230.00000000000000000000	0.00000000000000000000	0.00000000000000000000	0.00000000000000000000	613.00000000000000000000	476.00000000000000000000	0.00000000000000000000	0.00000000000000000000	0.00000000000000000000	0.00000000000000000000	0.00000000000000000000	0.00000000000000000000	0.00000000000000000000	0.00000000000000000000	0.00000000000000000000	0.00000000000000000000	0.00000000000000000000	0.00000000000000000000	0.00000000000000000000	0.00000000000000000000	0.00000000000000000000	0.00000000000000000000
120.00000000000000000000	0.00000000000000000000	4154.35888671875000000000	4156.92285156250000000000	4160.51269531250000000000	4154.35888671875000000000	4157.94873046875000000000	4161.53857421875000000000	4161.53857421875000000000	4159.48730468750000000000	4167.17919921875000000000	4166.66650390625000000000	4158.97412109375000000000	4160.00000000000000000000	4156.92285156250000000000	4145.64111328125000000000	3289.00000000000000000000	10247.00000000000000000000	10230.00000000000000000000	0.00000000000000000000	0.00000000000000000000	0.00000000000000000000	613.00000000000000000000	485.00000000000000000000	0.00000000000000000000	0.00000000000000000000	0.00000000000000000000	0.00000000000000000000	0.00000000000000000000	0.00000000000000000000	0.00000000000000000000	0.00000000000000000000	0.00000000000000000000	0.00000000000000000000	0.00000000000000000000	0.00000000000000000000	0.00000000000000000000	0.00000000000000000000	0.00000000000000000000	0.00000000000000000000
121.00000000000000000000	0.00000000000000000000	4158.46142578125000000000	4157.43603515625000000000	4164.10253906250000000000	4155.38427734375000000000	4158.46142578125000000000	4162.05126953125000000000	4166.15380859375000000000	4156.92285156250000000000	4167.17919921875000000000	4166.15380859375000000000	4157.94873046875000000000	4161.53857421875000000000	4153.84619140625000000000	4146.66650390625000000000	1546.00000000000000000000	10246.00000000000000000000	10229.00000000000000000000	0.00000000000000000000	0.00000000000000000000	0.00000000000000000000	613.00000000000000000000	493.00000000000000000000	0.00000000000000000000	0.00000000000000000000	0.00000000000000000000	0.00000000000000000000	0.00000000000000000000	0.00000000000000000000	0.00000000000000000000	0.00000000000000000000	0.00000000000000000000	0.00000000000000000000	0.00000000000000000000	0.00000000000000000000	0.00000000000000000000	0.00000000000000000000	0.00000000000000000000	0.00000000000000000000
122.00000000000000000000	0.00000000000000000000	4158.46142578125000000000	4158.97412109375000000000	4166.66650390625000000000	4153.33300781250000000000	4159.48730468750000000000	4160.51269531250000000000	4165.64111328125000000000	4156.92285156250000000000	4166.15380859375000000000	4166.15380859375000000000	4152.82031250000000000000	4160.00000000000000000000	4152.82031250000000000000	4148.20507812500000000000	3435.00000000000000000000	10246.00000000000000000000	10229.00000000000000000000	0.00000000000000000000	0.00000000000000000000	0.00000000000000000000	613.00000000000000000000	500.00000000000000000000	0.00000000000000000000	0.00000000000000000000	0.00000000000000000000	0.00000000000000000000	0.00000000000000000000	0.00000000000000000000	0.00000000000000000000	0.00000000000000000000	0.00000000000000000000	0.00000000000000000000	0.00000000000000000000	0.00000000000000000000	0.00000000000000000000	0.00000000000000000000	0.00000000000000000000	0.00000000000000000000
123.00000000000000000000	0.00000000000000000000	4147.17919921875000000000	4158.97412109375000000000	4157.94873046875000000000	4151.28173828125000000000	4166.15380859375000000000	4158.97412109375000000000	4161.53857421875000000000	4162.56396484375000000000	4169.23046875000000000000	4165.64111328125000000000	4154.35888671875000000000	4156.92285156250000000000	4153.33300781250000000000	4145.12792968750000000000	1221.00000000000000000000	10246.00000000000000000000	10229.00000000000000000000	0.00000000000000000000	0.00000000000000000000	0.00000000000000000000	613.00000000000000000000	509.00000000000000000000	0.00000000000000000000	0.00000000000000000000	0.00000000000000000000	0.00000000000000000000	0.00000000000000000000	0.00000000000000000000	0.00000000000000000000	0.00000000000000000000	0.00000000000000000000	0.00000000000000000000	0.00000000000000000000	0.00000000000000000000	0.00000000000000000000	0.00000000000000000000	0.00000000000000000000	0.00000000000000000000
124.00000000000000000000	0.00000000000000000000	4152.30761718750000000000	4146.15380859375000000000	4162.56396484375000000000	4143.58984375000000000000	4154.35888671875000000000	4172.30761718750000000000	4173.84619140625000000000	4158.97412109375000000000	4172.30761718750000000000	4155.89746093750000000000	4149.74365234375000000000	4158.97412109375000000000	4142.05126953125000000000	4141.02539062500000000000	3289.00000000000000000000	10246.00000000000000000000	10229.00000000000000000000	0.00000000000000000000	0.00000000000000000000	0.00000000000000000000	613.00000000000000000000	517.00000000000000000000	0.00000000000000000000	0.00000000000000000000	0.00000000000000000000	0.00000000000000000000	0.00000000000000000000	0.00000000000000000000	0.00000000000000000000	0.00000000000000000000	0.00000000000000000000	0.00000000000000000000	0.00000000000000000000	0.00000000000000000000	0.00000000000000000000	0.00000000000000000000	0.00000000000000000000	0.00000000000000000000
125.00000000000000000000	0.00000000000000000000	4148.71777343750000000000	4148.71777343750000000000	4158.46142578125000000000	4152.30761718750000000000	4159.48730468750000000000	4164.61523437500000000000	4166.66650390625000000000	4169.74365234375000000000	4167.17919921875000000000	4172.82031250000000000000	4161.02539062500000000000	4155.89746093750000000000	4153.84619140625000000000	4140.51269531250000000000	1546.00000000000000000000	10246.00000000000000000000	10228.00000000000000000000	0.00000000000000000000	0.00000000000000000000	0.00000000000000000000	613.00000000000000000000	525.00000000000000000000	0.00000000000000000000	0.00000000000000000000	0.00000000000000000000	0.00000000000000000000	0.00000000000000000000	0.00000000000000000000	0.00000000000000000000	0.00000000000000000000	0.00000000000000000000	0.00000000000000000000	0.00000000000000000000	0.00000000000000000000	0.00000000000000000000	0.00000000000000000000	0.00000000000000000000	0.00000000000000000000
126.00000000000000000000	0.00000000000000000000	4152.30761718750000000000	4151.79492187500000000000	4163.07666015625000000000	4155.38427734375000000000	4160.00000000000000000000	4165.64111328125000000000	4166.66650390625000000000	4171.28173828125000000000	4165.12792968750000000000	4180.51269531250000000000	4164.61523437500000000000	4158.97412109375000000000	4160.00000000000000000000	4149.23046875000000000000	3435.00000000000000000000	10246.00000000000000000000	10228.00000000000000000000	0.00000000000000000000	0.00000000000000000000	0.00000000000000000000	613.00000000000000000000	534.00000000000000000000	0.00000000000000000000	0.00000000000000000000	0.00000000000000000000	0.00000000000000000000	0.00000000000000000000	0.00000000000000000000	0.00000000000000000000	0.00000000000000000000	0.00000000000000000000	0.00000000000000000000	0.00000000000000000000	0.00000000000000000000	0.00000000000000000000	0.00000000000000000000	0.00000000000000000000	0.00000000000000000000
127.00000000000000000000	0.00000000000000000000	4154.35888671875000000000	4148.71777343750000000000	4164.61523437500000000000	4148.71777343750000000000	4149.23046875000000000000	4165.64111328125000000000	4167.69238281250000000000	4158.46142578125000000000	4168.71777343750000000000	4165.64111328125000000000	4153.84619140625000000000	4158.97412109375000000000	4147.17919921875000000000	4148.71777343750000000000	50.00000000000000000000	10247.00000000000000000000	10229.00000000000000000000	0.00000000000000000000	0.00000000000000000000	0.00000000000000000000	613.00000000000000000000	542.00000000000000000000	0.00000000000000000000	0.00000000000000000000	0.00000000000000000000	0.00000000000000000000	0.00000000000000000000	0.00000000000000000000	0.00000000000000000000	0.00000000000000000000	0.00000000000000000000	0.00000000000000000000	0.00000000000000000000	0.00000000000000000000	0.00000000000000000000	0.00000000000000000000	0.00000000000000000000	0.00000000000000000000
0.00000000000000000000	0.00000000000000000000	4145.12792968750000000000	4151.79492187500000000000	4156.92285156250000000000	4151.28173828125000000000	4154.87158203125000000000	4157.94873046875000000000	4160.00000000000000000000	4162.05126953125000000000	4168.71777343750000000000	4167.69238281250000000000	4155.89746093750000000000	4154.35888671875000000000	4148.71777343750000000000	4144.10253906250000000000	1916.00000000000000000000	10247.00000000000000000000	10229.00000000000000000000	0.00000000000000000000	0.00000000000000000000	0.00000000000000000000	613.00000000000000000000	550.00000000000000000000	4.00000000000000000000	0.00000000000000000000	0.00000000000000000000	0.00000000000000000000	0.00000000000000000000	0.00000000000000000000	0.00000000000000000000	0.00000000000000000000	0.00000000000000000000	0.00000000000000000000	0.00000000000000000000	0.00000000000000000000	0.00000000000000000000	0.00000000000000000000	0.00000000000000000000	0.00000000000000000000
1.00000000000000000000	0.00000000000000000000	4155.38427734375000000000	4151.28173828125000000000	4169.74365234375000000000	4150.76904296875000000000	4157.94873046875000000000	4166.15380859375000000000	4169.74365234375000000000	4163.58984375000000000000	4168.71777343750000000000	4173.33300781250000000000	4156.92285156250000000000	4163.07666015625000000000	4154.35888671875000000000	4149.74365234375000000000	3285.00000000000000000000	10248.00000000000000000000	10228.00000000000000000000	0.00000000000000000000	0.00000000000000000000	0.00000000000000000000	613.00000000000000000000	557.00000000000000000000	4.00000000000000000000	4.00000000000000000000	0.00000000000000000000	0.00000000000000000000	0.00000000000000000000	0.00000000000000000000	0.00000000000000000000	0.00000000000000000000	0.00000000000000000000	0.00000000000000000000	0.00000000000000000000	0.00000000000000000000	0.00000000000000000000	0.00000000000000000000	0.00000000000000000000	0.00000000000000000000
2.00000000000000000000	0.00000000000000000000	4154.87158203125000000000	4155.38427734375000000000	4164.61523437500000000000	4152.30761718750000000000	4161.02539062500000000000	4157.94873046875000000000	4165.12792968750000000000	4169.23046875000000000000	4172.82031250000000000000	4181.02539062500000000000	4163.07666015625000000000	4165.12792968750000000000	4162.05126953125000000000	4148.71777343750000000000	1731.00000000000000000000	10248.00000000000000000000	10228.00000000000000000000	0.00000000000000000000	0.00000000000000000000	0.00000000000000000000	613.00000000000000000000	564.00000000000000000000	4.00000000000000000000	4.00000000000000000000	4.00000000000000000000	0.00000000000000000000	0.00000000000000000000	0.00000000000000000000	0.00000000000000000000	0.00000000000000000000	0.00000000000000000000	0.00000000000000000000	0.00000000000000000000	0.00000000000000000000	0.00000000000000000000	0.00000000000000000000	4.00000000000000000000	0.00000000000000000000
3.00000000000000000000	0.00000000000000000000	4153.84619140625000000000	4152.30761718750000000000	4161.53857421875000000000	4150.25634765625000000000	4154.87158203125000000000	4163.58984375000000000000	4165.64111328125000000000	4172.30761718750000000000	4172.30761718750000000000	4176.92285156250000000000	4162.56396484375000000000	4164.61523437500000000000	4160.51269531250000000000	4145.64111328125000000000	3275.00000000000000000000	10245.00000000000000000000	10228.00000000000000000000	0.00000000000000000000	0.00000000000000000000	0.00000000000000000000	613.00000000000000000000	572.00000000000000000000	4.00000000000000000000	4.00000000000000000000	4.00000000000000000000	4.00000000000000000000	0.00000000000000000000	0.00000000000000000000	0.00000000000000000000	0.00000000000000000000	0.00000000000000000000	0.00000000000000000000	0.00000000000000000000	0.00000000000000000000	0.00000000000000000000	0.00000000000000000000	4.00000000000000000000	4.00000000000000000000
4.00000000000000000000	0.00000000000000000000	4157.43603515625000000000	4153.84619140625000000000	4171.28173828125000000000	4153.33300781250000000000	4152.30761718750000000000	4171.79492187500000000000	4171.28173828125000000000	4175.38427734375000000000	4166.66650390625000000000	4177.43603515625000000000	4165.12792968750000000000	4168.20507812500000000000	4165.64111328125000000000	4147.69238281250000000000	3548.00000000000000000000	10245.00000000000000000000	10228.00000000000000000000	0.00000000000000000000	0.00000000000000000000	0.00000000000000000000	613.00000000000000000000	580.00000000000000000000	4.00000000000000000000	4.00000000000000000000	4.00000000000000000000	4.00000000000000000000	4.00000000000000000000	0.00000000000000000000	0.00000000000000000000	0.00000000000000000000	0.00000000000000000000	0.00000000000000000000	0.00000000000000000000	0.00000000000000000000	0.00000000000000000000	0.00000000000000000000	4.00000000000000000000	4.00000000000000000000
5.00000000000000000000	0.00000000000000000000	4154.87158203125000000000	4165.12792968750000000000	4168.71777343750000000000	4161.53857421875000000000	4166.15380859375000000000	4161.02539062500000000000	4165.64111328125000000000	4186.15380859375000000000	4163.58984375000000000000	4195.38427734375000000000	4177.43603515625000000000	4165.64111328125000000000	4178.46142578125000000000	4151.79492187500000000000	0.00000000000000000000	10248.00000000000000000000	10227.00000000000000000000	0.00000000000000000000	0.00000000000000000000	0.00000000000000000000	613.00000000000000000000	588.00000000000000000000	4.00000000000000000000	4.00000000000000000000	4.00000000000000000000	4.00000000000000000000	4.00000000000000000000	0.00000000000000000000	0.00000000000000000000	0.00000000000000000000	0.00000000000000000000	0.00000000000000000000	0.00000000000000000000	0.00000000000000000000	0.00000000000000000000	0.00000000000000000000	4.00000000000000000000	4.00000000000000000000
6.00000000000000000000	0.00000000000000000000	4164.10253906250000000000	4159.48730468750000000000	4175.89746093750000000000	4151.28173828125000000000	4164.10253906250000000000	4169.23046875000000000000	4169.74365234375000000000	4176.92285156250000000000	4165.64111328125000000000	4184.61523437500000000000	4166.15380859375000000000	4163.58984375000000000000	4166.66650390625000000000	4157.43603515625000000000	488.00000000000000000000	10248.00000000000000000000	10227.00000000000000000000	0.00000000000000000000	0.00000000000000000000	0.00000000000000000000	613.00000000000000000000	596.00000000000000000000	4.00000000000000000000	4.00000000000000000000	4.00000000000000000000	4.00000000000000000000	4.00000000000000000000	0.00000000000000000000	4.00000000000000000000	0.00000000000000000000	0.00000000000000000000	0.00000000000000000000	0.00000000000000000000	0.00000000000000000000	0.00000000000000000000	0.00000000000000000000	4.00000000000000000000	4.00000000000000000000
7.00000000000000000000	0.00000000000000000000	4154.35888671875000000000	4154.87158203125000000000	4169.74365234375000000000	4149.23046875000000000000	4160.51269531250000000000	4164.10253906250000000000	4161.02539062500000000000	4165.64111328125000000000	4166.15380859375000000000	4168.71777343750000000000	4158.97412109375000000000	4160.51269531250000000000	4164.10253906250000000000	4155.89746093750000000000	3305.00000000000000000000	10247.00000000000000000000	10228.00000000000000000000	0.00000000000000000000	0.00000000000000000000	0.00000000000000000000	613.00000000000000000000	604.00000000000000000000	4.00000000000000000000	4.00000000000000000000	4.00000000000000000000	4.00000000000000000000	4.00000000000000000000	0.00000000000000000000	4.00000000000000000000	4.00000000000000000000	0.00000000000000000000	0.00000000000000000000	0.00000000000000000000	0.00000000000000000000	0.00000000000000000000	0.00000000000000000000	4.00000000000000000000	4.00000000000000000000
8.00000000000000000000	0.00000000000000000000	4149.74365234375000000000	4151.79492187500000000000	4164.10253906250000000000	4150.76904296875000000000	4157.94873046875000000000	4160.00000000000000000000	4164.10253906250000000000	4154.87158203125000000000	4168.71777343750000000000	4167.69238281250000000000	4155.89746093750000000000	4160.51269531250000000000	4159.48730468750000000000	4152.30761718750000000000	0.00000000000000000000	10247.00000000000000000000	10228.00000000000000000000	0.00000000000000000000	0.00000000000000000000	0.00000000000000000000	613.00000000000000000000	612.00000000000000000000	4.00000000000000000000	4.00000000000000000000	4.00000000000000000000	4.00000000000000000000	4.00000000000000000000	0.00000000000000000000	4.00000000000000000000	4.00000000000000000000	0.00000000000000000000	0.00000000000000000000	0.00000000000000000000	0.00000000000000000000	0.00000000000000000000	0.00000000000000000000	4.00000000000000000000	4.00000000000000000000
9.00000000000000000000	0.00000000000000000000	4160.00000000000000000000	4150.76904296875000000000	4170.76904296875000000000	4147.69238281250000000000	4155.89746093750000000000	4164.61523437500000000000	4170.25634765625000000000	4143.58984375000000000000	4170.25634765625000000000	4164.61523437500000000000	4148.20507812500000000000	4161.02539062500000000000	4146.66650390625000000000	4149.74365234375000000000	3535.00000000000000000000	10247.00000000000000000000	10228.00000000000000000000	0.00000000000000000000	0.00000000000000000000	0.00000000000000000000	613.00000000000000000000	620.00000000000000000000	4.00000000000000000000	4.00000000000000000000	4.00000000000000000000	4.00000000000000000000	4.00000000000000000000	0.00000000000000000000	4.00000000000000000000	4.00000000000000000000	0.00000000000000000000	4.00000000000000000000	0.00000000000000000000	0.00000000000000000000	0.00000000000000000000	0.00000000000000000000	4.00000000000000000000	4.00000000000000000000
10.00000000000000000000	0.00000000000000000000	4155.38427734375000000000	4159.48730468750000000000	4167.69238281250000000000	4153.33300781250000000000	4160.51269531250000000000	4161.02539062500000000000	4159.48730468750000000000	4146.15380859375000000000	4165.64111328125000000000	4165.64111328125000000000	4157.43603515625000000000	4160.00000000000000000000	4162.05126953125000000000	4151.28173828125000000000	3430.00000000000000000000	10247.00000000000000000000	10228.00000000000000000000	0.00000000000000000000	0.00000000000000000000	0.00000000000000000000	613.00000000000000000000	627.00000000000000000000	4.00000000000000000000	4.00000000000000000000	4.00000000000000000000	4.00000000000000000000	4.00000000000000000000	0.00000000000000000000	4.00000000000000000000	4.00000000000000000000	0.00000000000000000000	4.00000000000000000000	4.00000000000000000000	0.00000000000000000000	0.00000000000000000000	0.00000000000000000000	4.00000000000000000000	4.00000000000000000000
11.00000000000000000000	0.00000000000000000000	4164.10253906250000000000	4160.51269531250000000000	4176.41015625000000000000	4153.84619140625000000000	4150.76904296875000000000	4171.79492187500000000000	4169.74365234375000000000	4147.69238281250000000000	4165.64111328125000000000	4165.12792968750000000000	4166.66650390625000000000	4168.20507812500000000000	4176.92285156250000000000	4159.48730468750000000000	1279.00000000000000000000	10249.00000000000000000000	10228.00000000000000000000	0.00000000000000000000	0.00000000000000000000	0.00000000000000000000	613.00000000000000000000	634.00000000000000000000	4.00000000000000000000	4.00000000000000000000	4.00000000000000000000	4.00000000000000000000	4.00000000000000000000	0.00000000000000000000	4.00000000000000000000	4.00000000000000000000	0.00000000000000000000	4.00000000000000000000	4.00000000000000000000	4.00000000000000000000	0.00000000000000000000	0.00000000000000000000	4.00000000000000000000	4.00000000000000000000
12.00000000000000000000	0.00000000000000000000	4168.71777343750000000000	4168.20507812500000000000	4174.35888671875000000000	4160.00000000000000000000	4157.43603515625000000000	4167.17919921875000000000	4169.74365234375000000000	4163.07666015625000000000	4168.71777343750000000000	4181.53857421875000000000	4180.51269531250000000000	4168.20507812500000000000	4186.66650390625000000000	4162.56396484375000000000	3284.00000000000000000000	10249.00000000000000000000	10228.00000000000000000000	0.00000000000000000000	0.00000000000000000000	0.00000000000000000000	613.00000000000000000000	643.00000000000000000000	4.00000000000000000000	4.00000000000000000000	4.00000000000000000000	4.00000000000000000000	4.00000000000000000000	0.00000000000000000000	4.00000000000000000000	4.00000000000000000000	0.00000000000000000000	4.00000000000000000000	4.00000000000000000000	4.00000000000000000000	4.00000000000000000000	0.00000000000000000000	4.00000000000000000000	4.00000000000000000000
13.00000000000000000000	0.00000000000000000000	4170.25634765625000000000	4174.87158203125000000000	4174.35888671875000000000	4164.61523437500000000000	4165.64111328125000000000	4164.61523437500000000000	4164.10253906250000000000	4170.25634765625000000000	4169.74365234375000000000	4186.66650390625000000000	4185.64111328125000000000	4168.20507812500000000000	4192.82031250000000000000	4166.15380859375000000000	1592.00000000000000000000	10248.00000000000000000000	10230.00000000000000000000	0.00000000000000000000	0.00000000000000000000	0.00000000000000000000	613.00000000000000000000	651.00000000000000000000	4.00000000000000000000	4.00000000000000000000	4.00000000000000000000	4.00000000000000000000	4.00000000000000000000	0.00000000000000000000	4.00000000000000000000	4.00000000000000000000	0.00000000000000000000	4.00000000000000000000	4.00000000000000000000	4.00000000000000000000	4.00000000000000000000	4.00000000000000000000	4.00000000000000000000	4.00000000000000000000
14.00000000000000000000	0.00000000000000000000	4175.38427734375000000000	4167.69238281250000000000	4181.53857421875000000000	4156.92285156250000000000	4154.35888671875000000000	4166.15380859375000000000	4168.20507812500000000000	4161.02539062500000000000	4168.20507812500000000000	4172.82031250000000000000	4175.89746093750000000000	4172.30761718750000000000	4187.17919921875000000000	4170.25634765625000000000	3430.00000000000000000000	10248.00000000000000000000	10230.00000000000000000000	0.00000000000000000000	0.00000000000000000000	0.00000000000000000000	613.00000000000000000000	659.00000000000000000000	4.00000000000000000000	4.00000000000000000000	4.00000000000000000000	4.00000000000000000000	4.00000000000000000000	0.00000000000000000000	4.00000000000000000000	4.00000000000000000000	0.00000000000000000000	4.00000000000000000000	4.00000000000000000000	4.00000000000000000000	4.00000000000000000000	4.00000000000000000000	4.00000000000000000000	4.00000000000000000000
15.00000000000000000000	0.00000000000000000000	4162.56396484375000000000	4166.15380859375000000000	4172.30761718750000000000	4158.97412109375000000000	4160.00000000000000000000	4155.38427734375000000000	4162.56396484375000000000	4167.17919921875000000000	4165.64111328125000000000	4180.00000000000000000000	4175.89746093750000000000	4168.71777343750000000000	4187.69238281250000000000	4168.20507812500000000000	1279.00000000000000000000	10247.00000000000000000000	10231.00000000000000000000	0.00000000000000000000	0.00000000000000000000	0.00000000000000000000	613.00000000000000000000	666.00000000000000000000	4.00000000000000000000	4.00000000000000000000	4.00000000000000000000	4.00000000000000000000	4.00000000000000000000	0.00000000000000000000	4.00000000000000000000	4.00000000000000000000	0.00000000000000000000	4.00000000000000000000	4.00000000000000000000	4.00000000000000000000	4.00000000000000000000	4.00000000000000000000	4.00000000000000000000	4.00000000000000000000
16.00000000000000000000	0.00000000000000000000	4166.66650390625000000000	4164.61523437500000000000	4177.94873046875000000000	4158.46142578125000000000	4163.07666015625000000000	4165.64111328125000000000	4168.71777343750000000000	4165.12792968750000000000	4164.61523437500000000000	4176.92285156250000000000	4170.76904296875000000000	4171.79492187500000000000	4180.51269531250000000000	4169.74365234375000000000	0.00000000000000000000	10247.00000000000000000000	10231.00000000000000000000	0.00000000000000000000	0.00000000000000000000	0.00000000000000000000	613.00000000000000000000	673.00000000000000000000	4.00000000000000000000	4.00000000000000000000	4.00000000000000000000	4.00000000000000000000	4.00000000000000000000	0.00000000000000000000	4.00000000000000000000	4.00000000000000000000	0.00000000000000000000	4.00000000000000000000	4.00000000000000000000	4.00000000000000000000	4.00000000000000000000	4.00000000000000000000	4.00000000000000000000	4.00000000000000000000
17.00000000000000000000	0.00000000000000000000	4170.25634765625000000000	4169.74365234375000000000	4179.48730468750000000000	4162.56396484375000000000	4159.48730468750000000000	4162.05126953125000000000	4165.64111328125000000000	4164.61523437500000000000	4166.15380859375000000000	4175.89746093750000000000	4176.41015625000000000000	4173.84619140625000000000	4187.17919921875000000000	4168.71777343750000000000	0.00000000000000000000	10248.00000000000000000000	10230.00000000000000000000	0.00000000000000000000	0.00000000000000000000	0.00000000000000000000	613.00000000000000000000	682.00000000000000000000	4.00000000000000000000	4.00000000000000000000	4.00000000000000000000	4.00000000000000000000	4.00000000000000000000	0.00000000000000000000	4.00000000000000000000	4.00000000000000000000	0.00000000000000000000	4.00000000000000000000	4.00000000000000000000	4.00000000000000000000	4.00000000000000000000	4.00000000000000000000	4.00000000000000000000	4.00000000000000000000
18.00000000000000000000	0.00000000000000000000	4171.28173828125000000000	4173.84619140625000000000	4177.43603515625000000000	4168.20507812500000000000	4160.51269531250000000000	4160.00000000000000000000	4164.61523437500000000000	4168.71777343750000000000	4170.25634765625000000000	4191.28173828125000000000	4191.28173828125000000000	4176.92285156250000000000	4202.56396484375000000000	4168.20507812500000000000	0.00000000000000000000	10248.00000000000000000000	10230.00000000000000000000	0.00000000000000000000	0.00000000000000000000	0.00000000000000000000	613.00000000000000000000	689.00000000000000000000	4.00000000000000000000	4.00000000000000000000	4.00000000000000000000	4.00000000000000000000	4.00000000000000000000	0.00000000000000000000	4.00000000000000000000	4.00000000000000000000	0.00000000000000000000	4.00000000000000000000	4.00000000000000000000	4.00000000000000000000	4.00000000000000000000	4.00000000000000000000	4.00000000000000000000	4.00000000000000000000
19.00000000000000000000	0.00000000000000000000	4182.05126953125000000000	4170.25634765625000000000	4186.15380859375000000000	4164.61523437500000000000	4159.48730468750000000000	4172.30761718750000000000	4171.79492187500000000000	4165.12792968750000000000	4171.79492187500000000000	4190.76904296875000000000	4190.76904296875000000000	4181.53857421875000000000	4201.53857421875000000000	4174.35888671875000000000	0.00000000000000000000	10249.00000000000000000000	10227.00000000000000000000	0.00000000000000000000	0.00000000000000000000	0.00000000000000000000	613.00000000000000000000	696.00000000000000000000	4.00000000000000000000	4.00000000000000000000	4.00000000000000000000	4.00000000000000000000	4.00000000000000000000	0.00000000000000000000	4.00000000000000000000	4.00000000000000000000	0.00000000000000000000	4.00000000000000000000	4.00000000000000000000	4.00000000000000000000	4.00000000000000000000	4.00000000000000000000	4.00000000000000000000	4.00000000000000000000
20.00000000000000000000	0.00000000000000000000	4174.35888671875000000000	4175.38427734375000000000	4178.46142578125000000000	4167.17919921875000000000	4167.17919921875000000000	4161.02539062500000000000	4160.00000000000000000000	4172.82031250000000000000	4167.17919921875000000000	4191.28173828125000000000	4193.33300781250000000000	4176.41015625000000000000	4203.58984375000000000000	4174.35888671875000000000	0.00000000000000000000	10249.00000000000000000000	10227.00000000000000000000	0.00000000000000000000	0.00000000000000000000	0.00000000000000000000	613.00000000000000000000	705.00000000000000000000	4.00000000000000000000	4.00000000000000000000	4.00000000000000000000	4.00000000000000000000	4.00000000000000000000	0.00000000000000000000	4.00000000000000000000	4.00000000000000000000	0.00000000000000000000	4.00000000000000000000	4.00000000000000000000	4.00000000000000000000	4.00000000000000000000	4.00000000000000000000	4.00000000000000000000	4.00000000000000000000
21.00000000000000000000	0.00000000000000000000	4175.89746093750000000000	4171.79492187500000000000	4181.53857421875000000000	4162.05126953125000000000	4158.97412109375000000000	4164.61523437500000000000	4165.64111328125000000000	4172.82031250000000000000	4162.56396484375000000000	4189.74365234375000000000	4191.79492187500000000000	4178.97412109375000000000	4200.51269531250000000000	4173.33300781250000000000	0.00000000000000000000	10248.00000000000000000000	10227.00000000000000000000	0.00000000000000000000	0.00000000000000000000	0.00000000000000000000	613.00000000000000000000	713.00000000000000000000	4.00000000000000000000	4.00000000000000000000	4.00000000000000000000	4.00000000000000000000	4.00000000000000000000	0.00000000000000000000	4.00000000000000000000	4.00000000000000000000	0.00000000000000000000	4.00000000000000000000	4.00000000000000000000	4.00000000000000000000	4.00000000000000000000	4.00000000000000000000	4.00000000000000000000	4.00000000000000000000
22.00000000000000000000	0.00000000000000000000	4176.92285156250000000000	4169.74365234375000000000	4178.97412109375000000000	4156.92285156250000000000	4155.89746093750000000000	4162.56396484375000000000	4165.64111328125000000000	4169.23046875000000000000	4162.56396484375000000000	4192.30761718750000000000	4194.35888671875000000000	4180.51269531250000000000	4204.10253906250000000000	4173.33300781250000000000	0.00000000000000000000	10248.00000000000000000000	10227.00000000000000000000	0.00000000000000000000	0.00000000000000000000	0.00000000000000000000	613.00000000000000000000	721.00000000000000000000	4.00000000000000000000	4.00000000000000000000	4.00000000000000000000	4.00000000000000000000	4.00000000000000000000	0.00000000000000000000	4.00000000000000000000	4.00000000000000000000	0.00000000000000000000	4.00000000000000000000	4.00000000000000000000	4.00000000000000000000	4.00000000000000000000	4.00000000000000000000	4.00000000000000000000	4.00000000000000000000
23.00000000000000000000	0.00000000000000000000	4172.30761718750000000000	4174.35888671875000000000	4168.71777343750000000000	4160.00000000000000000000	4164.10253906250000000000	4157.43603515625000000000	4160.51269531250000000000	4174.87158203125000000000	4168.71777343750000000000	4196.92285156250000000000	4200.00000000000000000000	4180.00000000000000000000	4210.25634765625000000000	4173.84619140625000000000	0.00000000000000000000	10248.00000000000000000000	10225.00000000000000000000	0.00000000000000000000	0.00000000000000000000	0.00000000000000000000	613.00000000000000000000	730.00000000000000000000	4.00000000000000000000	4.00000000000000000000	4.00000000000000000000	4.00000000000000000000	4.00000000000000000000	0.00000000000000000000	4.00000000000000000000	4.00000000000000000000	0.00000000000000000000	4.00000000000000000000	4.00000000000000000000	4.00000000000000000000	4.00000000000000000000	4.00000000000000000000	4.00000000000000000000	4.00000000000000000000
24.00000000000000000000	0.00000000000000000000	4176.41015625000000000000	4165.12792968750000000000	4170.76904296875000000000	4157.43603515625000000000	4156.92285156250000000000	4170.76904296875000000000	4172.82031250000000000000	4175.38427734375000000000	4172.82031250000000000000	4187.69238281250000000000	4191.79492187500000000000	4179.48730468750000000000	4199.48730468750000000000	4171.28173828125000000000	0.00000000000000000000	10248.00000000000000000000	10225.00000000000000000000	0.00000000000000000000	0.00000000000000000000	0.00000000000000000000	613.00000000000000000000	738.00000000000000000000	4.00000000000000000000	4.00000000000000000000	4.00000000000000000000	4.00000000000000000000	4.00000000000000000000	0.00000000000000000000	4.00000000000000000000	4.00000000000000000000	0.00000000000000000000	4.00000000000000000000	4.00000000000000000000	4.00000000000000000000	4.00000000000000000000	4.00000000000000000000	4.00000000000000000000	4.00000000000000000000
25.00000000000000000000	0.00000000000000000000	4166.66650390625000000000	4162.05126953125000000000	4159.48730468750000000000	4158.46142578125000000000	4157.43603515625000000000	4165.12792968750000000000	4166.15380859375000000000	4181.02539062500000000000	4170.76904296875000000000	4189.74365234375000000000	4194.87158203125000000000	4170.76904296875000000000	4200.51269531250000000000	4165.12792968750000000000	0.00000000000000000000	10248.00000000000000000000	10226.00000000000000000000	0.00000000000000000000	0.00000000000000000000	0.00000000000000000000	613.00000000000000000000	746.00000000000000000000	4.00000000000000000000	4.00000000000000000000	4.00000000000000000000	4.00000000000000000000	4.00000000000000000000	0.00000000000000000000	4.00000000000000000000	4.00000000000000000000	0.00000000000000000000	4.00000000000000000000	4.00000000000000000000	4.00000000000000000000	4.00000000000000000000	4.00000000000000000000	4.00000000000000000000	4.00000000000000000000
26.00000000000000000000	0.00000000000000000000	4170.76904296875000000000	4161.53857421875000000000	4162.56396484375000000000	4156.41015625000000000000	4155.89746093750000000000	4167.17919921875000000000	4167.17919921875000000000	4172.82031250000000000000	4168.20507812500000000000	4186.15380859375000000000	4194.35888671875000000000	4170.76904296875000000000	4199.48730468750000000000	4169.74365234375000000000	0.00000000000000000000	10248.00000000000000000000	10226.00000000000000000000	0.00000000000000000000	0.00000000000000000000	0.00000000000000000000	613.00000000000000000000	754.00000000000000000000	4.00000000000000000000	4.00000000000000000000	4.00000000000000000000	4.00000000000000000000	4.00000000000000000000	0.00000000000000000000	4.00000000000000000000	4.00000000000000000000	0.00000000000000000000	4.00000000000000000000	4.00000000000000000000	4.00000000000000000000	4.00000000000000000000	4.00000000000000000000	4.00000000000000000000	4.00000000000000000000
27.00000000000000000000	0.00000000000000000000	4173.84619140625000000000	4163.07666015625000000000	4166.15380859375000000000	4161.53857421875000000000	4157.43603515625000000000	4166.15380859375000000000	4167.17919921875000000000	4165.64111328125000000000	4167.69238281250000000000	4184.10253906250000000000	4190.25634765625000000000	4175.38427734375000000000	4196.92285156250000000000	4175.38427734375000000000	0.00000000000000000000	10249.00000000000000000000	10226.00000000000000000000	0.00000000000000000000	0.00000000000000000000	0.00000000000000000000	613.00000000000000000000	761.00000000000000000000	4.00000000000000000000	4.00000000000000000000	4.00000000000000000000	4.00000000000000000000	4.00000000000000000000	0.00000000000000000000	4.00000000000000000000	4.00000000000000000000	0.00000000000000000000	4.00000000000000000000	4.00000000000000000000	4.00000000000000000000	4.00000000000000000000	4.00000000000000000000	4.00000000000000000000	4.00000000000000000000
28.00000000000000000000	0.00000000000000000000	4168.20507812500000000000	4165.12792968750000000000	4157.94873046875000000000	4168.20507812500000000000	4162.05126953125000000000	4157.94873046875000000000	4161.02539062500000000000	4176.41015625000000000000	4169.23046875000000000000	4193.33300781250000000000	4194.87158203125000000000	4176.41015625000000000000	4207.17919921875000000000	4174.35888671875000000000	0.00000000000000000000	10249.00000000000000000000	10226.00000000000000000000	0.00000000000000000000	0.00000000000000000000	0.00000000000000000000	613.00000000000000000000	768.00000000000000000000	4.00000000000000000000	4.00000000000000000000	4.00000000000000000000	4.00000000000000000000	4.00000000000000000000	0.00000000000000000000	4.00000000000000000000	4.00000000000000000000	0.00000000000000000000	4.00000000000000000000	4.00000000000000000000	4.00000000000000000000	4.00000000000000000000	4.00000000000000000000	4.00000000000000000000	4.00000000000000000000
29.00000000000000000000	0.00000000000000000000	4178.46142578125000000000	4159.48730468750000000000	4164.10253906250000000000	4161.53857421875000000000	4151.28173828125000000000	4165.64111328125000000000	4168.20507812500000000000	4173.84619140625000000000	4172.30761718750000000000	4186.66650390625000000000	4190.76904296875000000000	4180.51269531250000000000	4206.15380859375000000000	4174.35888671875000000000	0.00000000000000000000	10247.00000000000000000000	10227.00000000000000000000	0.00000000000000000000	0.00000000000000000000	0.00000000000000000000	613.00000000000000000000	776.00000000000000000000	4.00000000000000000000	4.00000000000000000000	4.00000000000000000000	4.00000000000000000000	4.00000000000000000000	0.00000000000000000000	4.00000000000000000000	4.00000000000000000000	0.00000000000000000000	4.00000000000000000000	4.00000000000000000000	4.00000000000000000000	4.00000000000000000000	4.00000000000000000000	4.00000000000000000000	4.00000000000000000000
30.00000000000000000000	0.00000000000000000000	4173.84619140625000000000	4166.15380859375000000000	4161.02539062500000000000	4170.25634765625000000000	4158.46142578125000000000	4159.48730468750000000000	4160.51269531250000000000	4174.87158203125000000000	4172.30761718750000000000	4191.79492187500000000000	4200.51269531250000000000	4181.53857421875000000000	4211.28173828125000000000	4173.84619140625000000000	0.00000000000000000000	10247.00000000000000000000	10227.00000000000000000000	0.00000000000000000000	0.00000000000000000000	0.00000000000000000000	613.00000000000000000000	783.00000000000000000000	4.00000000000000000000	4.00000000000000000000	4.00000000000000000000	4.00000000000000000000	4.00000000000000000000	0.00000000000000000000	4.00000000000000000000	4.00000000000000000000	0.00000000000000000000	4.00000000000000000000	4.00000000000000000000	4.00000000000000000000	4.00000000000000000000	4.00000000000000000000	4.00000000000000000000	4.00000000000000000000
31.00000000000000000000	0.00000000000000000000	4174.87158203125000000000	4166.15380859375000000000	4164.61523437500000000000	4176.41015625000000000000	4162.05126953125000000000	4167.69238281250000000000	4165.64111328125000000000	4180.51269531250000000000	4172.30761718750000000000	4200.51269531250000000000	4207.17919921875000000000	4182.56396484375000000000	4215.38427734375000000000	4177.94873046875000000000	0.00000000000000000000	10246.00000000000000000000	10229.00000000000000000000	0.00000000000000000000	0.00000000000000000000	0.00000000000000000000	613.00000000000000000000	791.00000000000000000000	4.00000000000000000000	4.00000000000000000000	4.00000000000000000000	4.00000000000000000000	4.00000000000000000000	0.00000000000000000000	4.00000000000000000000	4.00000000000000000000	0.00000000000000000000	4.00000000000000000000	4.00000000000000000000	4.00000000000000000000	4.00000000000000000000	4.00000000000000000000	4.00000000000000000000	4.00000000000000000000
32.00000000000000000000	0.00000000000000000000	4180.51269531250000000000	4160.51269531250000000000	4166.66650390625000000000	4169.74365234375000000000	4154.35888671875000000000	4171.28173828125000000000	4170.76904296875000000000	4180.51269531250000000000	4169.74365234375000000000	4195.89746093750000000000	4201.53857421875000000000	4180.00000000000000000000	4211.28173828125000000000	4176.92285156250000000000	0.00000000000000000000	10246.00000000000000000000	10229.00000000000000000000	0.00000000000000000000	0.00000000000000000000	0.00000000000000000000	613.00000000000000000000	799.00000000000000000000	4.00000000000000000000	4.00000000000000000000	4.00000000000000000000	4.00000000000000000000	4.00000000000000000000	0.00000000000000000000	4.00000000000000000000	4.00000000000000000000	0.00000000000000000000	4.00000000000000000000	4.00000000000000000000	4.00000000000000000000	4.00000000000000000000	4.00000000000000000000	4.00000000000000000000	4.00000000000000000000
33.00000000000000000000	0.00000000000000000000	4174.35888671875000000000	4165.64111328125000000000	4153.84619140625000000000	4169.74365234375000000000	4157.43603515625000000000	4161.53857421875000000000	4162.56396484375000000000	4178.97412109375000000000	4164.10253906250000000000	4191.28173828125000000000	4202.05126953125000000000	4174.35888671875000000000	4210.25634765625000000000	4172.30761718750000000000	0.00000000000000000000	10247.00000000000000000000	10229.00000000000000000000	0.00000000000000000000	0.00000000000000000000	0.00000000000000000000	613.00000000000000000000	807.00000000000000000000	4.00000000000000000000	4.00000000000000000000	4.00000000000000000000	4.00000000000000000000	4.00000000000000000000	0.00000000000000000000	4.00000000000000000000	4.00000000000000000000	0.00000000000000000000	4.00000000000000000000	4.00000000000000000000	4.00000000000000000000	4.00000000000000000000	4.00000000000000000000	4.00000000000000000000	4.00000000000000000000
34.00000000000000000000	0.00000000000000000000	4180.51269531250000000000	4161.53857421875000000000	4158.97412109375000000000	4163.07666015625000000000	4155.38427734375000000000	4169.74365234375000000000	4169.74365234375000000000	4168.20507812500000000000	4165.64111328125000000000	4185.64111328125000000000	4190.76904296875000000000	4172.82031250000000000000	4196.92285156250000000000	4173.84619140625000000000	0.00000000000000000000	10247.00000000000000000000	10229.00000000000000000000	0.00000000000000000000	0.00000000000000000000	0.00000000000000000000	613.00000000000000000000	816.00000000000000000000	4.00000000000000000000	4.00000000000000000000	4.00000000000000000000	4.00000000000000000000	4.00000000000000000000	0.00000000000000000000	4.00000000000000000000	4.00000000000000000000	0.00000000000000000000	4.00000000000000000000	4.00000000000000000000	4.00000000000000000000	4.00000000000000000000	4.00000000000000000000	4.00000000000000000000	4.00000000000000000000
35.00000000000000000000	0.00000000000000000000	4176.92285156250000000000	4161.02539062500000000000	4154.35888671875000000000	4165.12792968750000000000	4160.00000000000000000000	4162.05126953125000000000	4163.07666015625000000000	4170.25634765625000000000	4166.15380859375000000000	4193.84619140625000000000	4188.71777343750000000000	4167.69238281250000000000	4197.43603515625000000000	4173.33300781250000000000	0.00000000000000000000	10248.00000000000000000000	10230.00000000000000000000	0.00000000000000000000	0.00000000000000000000	0.00000000000000000000	613.00000000000000000000	824.00000000000000000000	4.00000000000000000000	4.00000000000000000000	4.00000000000000000000	4.00000000000000000000	4.00000000000000000000	0.00000000000000000000	4.00000000000000000000	4.00000000000000000000	0.00000000000000000000	4.00000000000000000000	4.00000000000000000000	4.00000000000000000000	4.00000000000000000000	4.00000000000000000000	4.00000000000000000000	4.00000000000000000000
36.00000000000000000000	0.00000000000000000000	4178.97412109375000000000	4162.56396484375000000000	4156.92285156250000000000	4169.74365234375000000000	4155.89746093750000000000	4159.48730468750000000000	4163.07666015625000000000	4172.82031250000000000000	4163.58984375000000000000	4191.28173828125000000000	4191.79492187500000000000	4172.30761718750000000000	4201.02539062500000000000	4176.92285156250000000000	0.00000000000000000000	10248.00000000000000000000	10230.00000000000000000000	0.00000000000000000000	0.00000000000000000000	0.00000000000000000000	613.00000000000000000000	832.00000000000000000000	4.00000000000000000000	4.00000000000000000000	4.00000000000000000000	4.00000000000000000000	4.00000000000000000000	0.00000000000000000000	4.00000000000000000000	4.00000000000000000000	0.00000000000000000000	4.00000000000000000000	4.00000000000000000000	4.00000000000000000000	4.00000000000000000000	4.00000000000000000000	4.00000000000000000000	4.00000000000000000000
37.00000000000000000000	0.00000000000000000000	4188.20507812500000000000	4165.12792968750000000000	4165.12792968750000000000	4168.71777343750000000000	4150.76904296875000000000	4162.56396484375000000000	4169.23046875000000000000	4171.28173828125000000000	4164.61523437500000000000	4185.64111328125000000000	4194.87158203125000000000	4177.94873046875000000000	4201.53857421875000000000	4179.48730468750000000000	0.00000000000000000000	10245.00000000000000000000	10230.00000000000000000000	0.00000000000000000000	0.00000000000000000000	0.00000000000000000000	613.00000000000000000000	841.00000000000000000000	4.00000000000000000000	4.00000000000000000000	4.00000000000000000000	4.00000000000000000000	4.00000000000000000000	0.00000000000000000000	4.00000000000000000000	4.00000000000000000000	0.00000000000000000000	4.00000000000000000000	4.00000000000000000000	4.00000000000000000000	4.00000000000000000000	4.00000000000000000000	4.00000000000000000000	4.00000000000000000000
38.00000000000000000000	0.00000000000000000000	4182.05126953125000000000	4172.82031250000000000000	4158.46142578125000000000	4174.35888671875000000000	4163.07666015625000000000	4161.02539062500000000000	4163.58984375000000000000	4176.41015625000000000000	4168.20507812500000000000	4197.94873046875000000000	4204.10253906250000000000	4172.82031250000000000000	4210.76904296875000000000	4174.35888671875000000000	0.00000000000000000000	10245.00000000000000000000	10230.00000000000000000000	0.00000000000000000000	0.00000000000000000000	0.00000000000000000000	613.00000000000000000000	848.00000000000000000000	4.00000000000000000000	4.00000000000000000000	4.00000000000000000000	4.00000000000000000000	4.00000000000000000000	0.00000000000000000000	4.00000000000000000000	4.00000000000000000000	0.00000000000000000000	4.00000000000000000000	4.00000000000000000000	4.00000000000000000000	4.00000000000000000000	4.00000000000000000000	4.00000000000000000000	4.00000000000000000000
39.00000000000000000000	0.00000000000000000000	4188.71777343750000000000	4168.71777343750000000000	4165.64111328125000000000	4173.33300781250000000000	4155.38427734375000000000	4174.87158203125000000000	4169.74365234375000000000	4169.74365234375000000000	4169.74365234375000000000	4191.79492187500000000000	4197.43603515625000000000	4174.87158203125000000000	4207.17919921875000000000	4175.89746093750000000000	0.00000000000000000000	10245.00000000000000000000	10230.00000000000000000000	0.00000000000000000000	0.00000000000000000000	0.00000000000000000000	613.00000000000000000000	855.00000000000000000000	4.00000000000000000000	4.00000000000000000000	4.00000000000000000000	4.00000000000000000000	4.00000000000000000000	0.00000000000000000000	4.00000000000000000000	4.00000000000000000000	0.00000000000000000000	4.00000000000000000000	4.00000000000000000000	4.00000000000000000000	4.00000000000000000000	4.00000000000000000000	4.00000000000000000000	4.00000000000000000000
40.00000000000000000000	0.00000000000000000000	4186.15380859375000000000	4168.20507812500000000000	4162.56396484375000000000	4175.38427734375000000000	4151.79492187500000000000	4166.66650390625000000000	4167.17919921875000000000	4173.84619140625000000000	4166.66650390625000000000	4190.25634765625000000000	4196.41015625000000000000	4172.82031250000000000000	4207.69238281250000000000	4176.92285156250000000000	0.00000000000000000000	10245.00000000000000000000	10230.00000000000000000000	0.00000000000000000000	0.00000000000000000000	0.00000000000000000000	613.00000000000000000000	863.00000000000000000000	4.00000000000000000000	4.00000000000000000000	4.00000000000000000000	4.00000000000000000000	4.00000000000000000000	0.00000000000000000000	4.00000000000000000000	4.00000000000000000000	0.00000000000000000000	4.00000000000000000000	4.00000000000000000000	4.00000000000000000000	4.00000000000000000000	4.00000000000000000000	4.00000000000000000000	4.00000000000000000000
41.00000000000000000000	0.00000000000000000000	4184.10253906250000000000	4166.15380859375000000000	4162.56396484375000000000	4175.89746093750000000000	4157.43603515625000000000	4163.07666015625000000000	4167.69238281250000000000	4177.43603515625000000000	4166.66650390625000000000	4193.33300781250000000000	4195.38427734375000000000	4171.28173828125000000000	4201.53857421875000000000	4175.38427734375000000000	0.00000000000000000000	10246.00000000000000000000	10230.00000000000000000000	0.00000000000000000000	0.00000000000000000000	0.00000000000000000000	613.00000000000000000000	871.00000000000000000000	4.00000000000000000000	4.00000000000000000000	4.00000000000000000000	4.00000000000000000000	4.00000000000000000000	0.00000000000000000000	4.00000000000000000000	4.00000000000000000000	0.00000000000000000000	4.00000000000000000000	4.00000000000000000000	4.00000000000000000000	4.00000000000000000000	4.00000000000000000000	4.00000000000000000000	4.00000000000000000000
42.00000000000000000000	0.00000000000000000000	4189.23046875000000000000	4165.12792968750000000000	4170.25634765625000000000	4172.30761718750000000000	4153.84619140625000000000	4166.66650390625000000000	4168.71777343750000000000	4168.20507812500000000000	4171.79492187500000000000	4182.56396484375000000000	4190.25634765625000000000	4175.89746093750000000000	4193.84619140625000000000	4176.92285156250000000000	0.00000000000000000000	10246.00000000000000000000	10230.00000000000000000000	0.00000000000000000000	0.00000000000000000000	0.00000000000000000000	613.00000000000000000000	878.00000000000000000000	4.00000000000000000000	4.00000000000000000000	4.00000000000000000000	4.00000000000000000000	4.00000000000000000000	0.00000000000000000000	4.00000000000000000000	4.00000000000000000000	0.00000000000000000000	4.00000000000000000000	4.00000000000000000000	4.00000000000000000000	4.00000000000000000000	4.00000000000000000000	4.00000000000000000000	4.00000000000000000000
43.00000000000000000000	0.00000000000000000000	4177.94873046875000000000	4169.74365234375000000000	4160.00000000000000000000	4174.87158203125000000000	4155.89746093750000000000	4157.43603515625000000000	4158.97412109375000000000	4171.79492187500000000000	4169.23046875000000000000	4190.25634765625000000000	4201.02539062500000000000	4175.89746093750000000000	4208.20507812500000000000	4178.46142578125000000000	0.00000000000000000000	10247.00000000000000000000	10228.00000000000000000000	0.00000000000000000000	0.00000000000000000000	0.00000000000000000000	613.00000000000000000000	886.00000000000000000000	4.00000000000000000000	4.00000000000000000000	4.00000000000000000000	4.00000000000000000000	4.00000000000000000000	0.00000000000000000000	4.00000000000000000000	4.00000000000000000000	0.00000000000000000000	4.00000000000000000000	4.00000000000000000000	4.00000000000000000000	4.00000000000000000000	4.00000000000000000000	4.00000000000000000000	4.00000000000000000000
44.00000000000000000000	0.00000000000000000000	4181.53857421875000000000	4161.53857421875000000000	4163.07666015625000000000	4166.15380859375000000000	4151.79492187500000000000	4166.66650390625000000000	4169.23046875000000000000	4166.15380859375000000000	4165.12792968750000000000	4190.76904296875000000000	4195.89746093750000000000	4177.43603515625000000000	4206.15380859375000000000	4177.94873046875000000000	0.00000000000000000000	10247.00000000000000000000	10228.00000000000000000000	0.00000000000000000000	0.00000000000000000000	0.00000000000000000000	613.00000000000000000000	894.00000000000000000000	4.00000000000000000000	4.00000000000000000000	4.00000000000000000000	4.00000000000000000000	4.00000000000000000000	0.00000000000000000000	4.00000000000000000000	4.00000000000000000000	0.00000000000000000000	4.00000000000000000000	4.00000000000000000000	4.00000000000000000000	4.00000000000000000000	4.00000000000000000000	4.00000000000000000000	4.00000000000000000000
45.00000000000000000000	0.00000000000000000000	4181.53857421875000000000	4166.15380859375000000000	4160.51269531250000000000	4166.15380859375000000000	4153.84619140625000000000	4161.02539062500000000000	4166.15380859375000000000	4163.07666015625000000000	4166.66650390625000000000	4187.17919921875000000000	4190.25634765625000000000	4171.79492187500000000000	4198.46142578125000000000	4170.76904296875000000000	0.00000000000000000000	10247.00000000000000000000	10228.00000000000000000000	0.00000000000000000000	0.00000000000000000000	0.00000000000000000000	613.00000000000000000000	903.00000000000000000000	4.00000000000000000000	4.00000000000000000000	4.00000000000000000000	4.00000000000000000000	4.00000000000000000000	0.00000000000000000000	4.00000000000000000000	4.00000000000000000000	0.00000000000000000000	4.00000000000000000000	4.00000000000000000000	4.00000000000000000000	4.00000000000000000000	4.00000000000000000000	4.00000000000000000000	4.00000000000000000000
46.00000000000000000000	0.00000000000000000000	4180.00000000000000000000	4174.87158203125000000000	4158.97412109375000000000	4170.25634765625000000000	4154.35888671875000000000	4160.00000000000000000000	4163.07666015625000000000	4166.66650390625000000000	4166.15380859375000000000	4183.58984375000000000000	4192.82031250000000000000	4167.17919921875000000000	4199.48730468750000000000	4168.71777343750000000000	0.00000000000000000000	10247.00000000000000000000	10228.00000000000000000000	0.00000000000000000000	0.00000000000000000000	0.00000000000000000000	613.00000000000000000000	910.00000000000000000000	4.00000000000000000000	4.00000000000000000000	4.00000000000000000000	4.00000000000000000000	4.00000000000000000000	0.00000000000000000000	4.00000000000000000000	4.00000000000000000000	0.00000000000000000000	4.00000000000000000000	4.00000000000000000000	4.00000000000000000000	4.00000000000000000000	4.00000000000000000000	4.00000000000000000000	4.00000000000000000000
47.00000000000000000000	0.00000000000000000000	4189.23046875000000000000	4167.17919921875000000000	4168.20507812500000000000	4165.64111328125000000000	4145.64111328125000000000	4172.30761718750000000000	4172.82031250000000000000	4164.10253906250000000000	4162.56396484375000000000	4175.89746093750000000000	4188.20507812500000000000	4170.76904296875000000000	4197.94873046875000000000	4170.25634765625000000000	0.00000000000000000000	10248.00000000000000000000	10226.00000000000000000000	0.00000000000000000000	0.00000000000000000000	0.00000000000000000000	613.00000000000000000000	918.00000000000000000000	4.00000000000000000000	4.00000000000000000000	4.00000000000000000000	4.00000000000000000000	4.00000000000000000000	0.00000000000000000000	4.00000000000000000000	4.00000000000000000000	0.00000000000000000000	4.00000000000000000000	4.00000000000000000000	4.00000000000000000000	4.00000000000000000000	4.00000000000000000000	4.00000000000000000000	4.00000000000000000000
48.00000000000000000000	0.00000000000000000000	4185.64111328125000000000	4170.25634765625000000000	4164.61523437500000000000	4170.25634765625000000000	4148.71777343750000000000	4162.05126953125000000000	4164.10253906250000000000	4170.25634765625000000000	4167.69238281250000000000	4185.12792968750000000000	4189.74365234375000000000	4169.23046875000000000000	4201.02539062500000000000	4166.66650390625000000000	0.00000000000000000000	10248.00000000000000000000	10226.00000000000000000000	0.00000000000000000000	0.00000000000000000000	0.00000000000000000000	613.00000000000000000000	926.00000000000000000000	4.00000000000000000000	4.00000000000000000000	4.00000000000000000000	4.00000000000000000000	4.00000000000000000000	0.00000000000000000000	4.00000000000000000000	4.00000000000000000000	0.00000000000000000000	4.00000000000000000000	4.00000000000000000000	4.00000000000000000000	4.00000000000000000000	4.00000000000000000000	4.00000000000000000000	4.00000000000000000000
49.00000000000000000000	0.00000000000000000000	4190.25634765625000000000	4171.28173828125000000000	4170.25634765625000000000	4167.69238281250000000000	4145.64111328125000000000	4165.64111328125000000000	4166.15380859375000000000	4165.64111328125000000000	4173.84619140625000000000	4183.58984375000000000000	4184.10253906250000000000	4172.30761718750000000000	4193.33300781250000000000	4167.69238281250000000000	0.00000000000000000000	10249.00000000000000000000	10227.00000000000000000000	0.00000000000000000000	0.00000000000000000000	0.00000000000000000000	613.00000000000000000000	934.00000000000000000000	4.00000000000000000000	4.00000000000000000000	4.00000000000000000000	4.00000000000000000000	4.00000000000000000000	0.00000000000000000000	4.00000000000000000000	4.00000000000000000000	0.00000000000000000000	4.00000000000000000000	4.00000000000000000000	4.00000000000000000000	4.00000000000000000000	4.00000000000000000000	4.00000000000000000000	4.00000000000000000000
50.00000000000000000000	0.00000000000000000000	4184.10253906250000000000	4166.66650390625000000000	4162.56396484375000000000	4164.61523437500000000000	4146.66650390625000000000	4165.64111328125000000000	4164.10253906250000000000	4158.97412109375000000000	4167.69238281250000000000	4174.87158203125000000000	4182.56396484375000000000	4172.30761718750000000000	4190.76904296875000000000	4166.66650390625000000000	0.00000000000000000000	10249.00000000000000000000	10227.00000000000000000000	0.00000000000000000000	0.00000000000000000000	0.00000000000000000000	613.00000000000000000000	942.00000000000000000000	4.00000000000000000000	4.00000000000000000000	4.00000000000000000000	4.00000000000000000000	4.00000000000000000000	0.00000000000000000000	4.00000000000000000000	4.00000000000000000000	0.00000000000000000000	4.00000000000000000000	4.00000000000000000000	4.00000000000000000000	4.00000000000000000000	4.00000000000000000000	4.00000000000000000000	4.00000000000000000000
51.00000000000000000000	0.00000000000000000000	4174.87158203125000000000	4165.12792968750000000000	4153.84619140625000000000	4165.12792968750000000000	4149.23046875000000000000	4161.53857421875000000000	4162.05126953125000000000	4154.87158203125000000000	4167.69238281250000000000	4169.23046875000000000000	4182.56396484375000000000	4169.74365234375000000000	4189.74365234375000000000	4167.17919921875000000000	0.00000000000000000000	10250.00000000000000000000	10227.00000000000000000000	0.00000000000000000000	0.00000000000000000000	0.00000000000000000000	613.00000000000000000000	950.00000000000000000000	4.00000000000000000000	4.00000000000000000000	4.00000000000000000000	4.00000000000000000000	4.00000000000000000000	0.00000000000000000000	4.00000000000000000000	4.00000000000000000000	0.00000000000000000000	4.00000000000000000000	4.00000000000000000000	4.00000000000000000000	4.00000000000000000000	4.00000000000000000000	4.00000000000000000000	4.00000000000000000000
52.00000000000000000000	0.00000000000000000000	4183.58984375000000000000	4169.23046875000000000000	4167.69238281250000000000	4166.66650390625000000000	4143.58984375000000000000	4166.15380859375000000000	4169.23046875000000000000	4149.74365234375000000000	4172.82031250000000000000	4167.17919921875000000000	4179.48730468750000000000	4173.84619140625000000000	4184.10253906250000000000	4167.69238281250000000000	0.00000000000000000000	10250.00000000000000000000	10227.00000000000000000000	0.00000000000000000000	0.00000000000000000000	0.00000000000000000000	613.00000000000000000000	958.00000000000000000000	4.00000000000000000000	4.00000000000000000000	4.00000000000000000000	4.00000000000000000000	4.00000000000000000000	0.00000000000000000000	4.00000000000000000000	4.00000000000000000000	0.00000000000000000000	4.00000000000000000000	4.00000000000000000000	4.00000000000000000000	4.00000000000000000000	4.00000000000000000000	4.00000000000000000000	4.00000000000000000000
53.00000000000000000000	0.00000000000000000000	4180.51269531250000000000	4181.02539062500000000000	4161.53857421875000000000	4178.97412109375000000000	4154.35888671875000000000	4157.43603515625000000000	4162.05126953125000000000	4167.17919921875000000000	4171.28173828125000000000	4186.15380859375000000000	4193.84619140625000000000	4174.87158203125000000000	4201.53857421875000000000	4163.58984375000000000000	0.00000000000000000000	10249.00000000000000000000	10228.00000000000000000000	0.00000000000000000000	0.00000000000000000000	0.00000000000000000000	613.00000000000000000000	966.00000000000000000000	4.00000000000000000000	4.00000000000000000000	4.00000000000000000000	4.00000000000000000000	4.00000000000000000000	0.00000000000000000000	4.00000000000000000000	4.00000000000000000000	0.00000000000000000000	4.00000000000000000000	4.00000000000000000000	4.00000000000000000000	4.00000000000000000000	4.00000000000000000000	4.00000000000000000000	4.00000000000000000000
54.00000000000000000000	0.00000000000000000000	4188.20507812500000000000	4179.48730468750000000000	4172.30761718750000000000	4175.89746093750000000000	4155.38427734375000000000	4166.15380859375000000000	4169.74365234375000000000	4173.84619140625000000000	4169.74365234375000000000	4189.23046875000000000000	4195.89746093750000000000	4177.43603515625000000000	4205.64111328125000000000	4166.15380859375000000000	0.00000000000000000000	10249.00000000000000000000	10228.00000000000000000000	0.00000000000000000000	0.00000000000000000000	0.00000000000000000000	613.00000000000000000000	973.00000000000000000000	4.00000000000000000000	4.00000000000000000000	4.00000000000000000000	4.00000000000000000000	4.00000000000000000000	0.00000000000000000000	4.00000000000000000000	4.00000000000000000000	0.00000000000000000000	4.00000000000000000000	4.00000000000000000000	4.00000000000000000000	4.00000000000000000000	4.00000000000000000000	4.00000000000000000000	4.00000000000000000000
55.00000000000000000000	0.00000000000000000000	4189.23046875000000000000	4177.43603515625000000000	4206.15380859375000000000	4172.30761718750000000000	4152.82031250000000000000	4166.15380859375000000000	4168.71777343750000000000	4171.28173828125000000000	4168.20507812500000000000	4186.66650390625000000000	4192.30761718750000000000	4174.35888671875000000000	4197.43603515625000000000	4166.66650390625000000000	0.00000000000000000000	10249.00000000000000000000	10227.00000000000000000000	0.00000000000000000000	0.00000000000000000000	0.00000000000000000000	613.00000000000000000000	981.00000000000000000000	4.00000000000000000000	4.00000000000000000000	4.00000000000000000000	4.00000000000000000000	4.00000000000000000000	0.00000000000000000000	4.00000000000000000000	4.00000000000000000000	0.00000000000000000000	4.00000000000000000000	4.00000000000000000000	4.00000000000000000000	4.00000000000000000000	4.00000000000000000000	4.00000000000000000000	4.00000000000000000000
56.00000000000000000000	0.00000000000000000000	4177.43603515625000000000	4176.41015625000000000000	4227.17919921875000000000	4178.46142578125000000000	4157.94873046875000000000	4159.48730468750000000000	4161.53857421875000000000	4175.89746093750000000000	4168.71777343750000000000	4192.82031250000000000000	4193.33300781250000000000	4169.23046875000000000000	4198.46142578125000000000	4162.56396484375000000000	0.00000000000000000000	10249.00000000000000000000	10227.00000000000000000000	0.00000000000000000000	0.00000000000000000000	0.00000000000000000000	613.00000000000000000000	989.00000000000000000000	4.00000000000000000000	4.00000000000000000000	4.00000000000000000000	4.00000000000000000000	4.00000000000000000000	0.00000000000000000000	4.00000000000000000000	4.00000000000000000000	0.00000000000000000000	4.00000000000000000000	4.00000000000000000000	4.00000000000000000000	4.00000000000000000000	4.00000000000000000000	4.00000000000000000000	4.00000000000000000000
57.00000000000000000000	0.00000000000000000000	4181.02539062500000000000	4166.66650390625000000000	4233.84619140625000000000	4174.35888671875000000000	4153.33300781250000000000	4166.15380859375000000000	4170.25634765625000000000	4169.74365234375000000000	4172.30761718750000000000	4184.61523437500000000000	4181.02539062500000000000	4172.82031250000000000000	4191.79492187500000000000	4164.61523437500000000000	0.00000000000000000000	10246.00000000000000000000	10227.00000000000000000000	0.00000000000000000000	0.00000000000000000000	0.00000000000000000000	613.00000000000000000000	997.00000000000000000000	4.00000000000000000000	4.00000000000000000000	4.00000000000000000000	4.00000000000000000000	4.00000000000000000000	0.00000000000000000000	4.00000000000000000000	4.00000000000000000000	0.00000000000000000000	4.00000000000000000000	4.00000000000000000000	4.00000000000000000000	4.00000000000000000000	4.00000000000000000000	4.00000000000000000000	4.00000000000000000000
58.00000000000000000000	0.00000000000000000000	4174.35888671875000000000	4170.25634765625000000000	4223.58984375000000000000	4175.38427734375000000000	4157.94873046875000000000	4154.35888671875000000000	4163.58984375000000000000	4167.17919921875000000000	4172.30761718750000000000	4183.58984375000000000000	4185.12792968750000000000	4173.84619140625000000000	4192.82031250000000000000	4163.58984375000000000000	0.00000000000000000000	10246.00000000000000000000	10227.00000000000000000000	0.00000000000000000000	0.00000000000000000000	0.00000000000000000000	614.00000000000000000000	5.00000000000000000000	4.00000000000000000000	4.00000000000000000000	4.00000000000000000000	4.00000000000000000000	4.00000000000000000000	0.00000000000000000000	4.00000000000000000000	4.00000000000000000000	0.00000000000000000000	4.00000000000000000000	4.00000000000000000000	4.00000000000000000000	4.00000000000000000000	4.00000000000000000000	4.00000000000000000000	4.00000000000000000000
59.00000000000000000000	0.00000000000000000000	4176.41015625000000000000	4170.25634765625000000000	4231.79492187500000000000	4174.87158203125000000000	4151.79492187500000000000	4164.10253906250000000000	4166.66650390625000000000	4157.43603515625000000000	4170.76904296875000000000	4177.43603515625000000000	4190.76904296875000000000	4176.41015625000000000000	4192.82031250000000000000	4161.02539062500000000000	0.00000000000000000000	10246.00000000000000000000	10227.00000000000000000000	0.00000000000000000000	0.00000000000000000000	0.00000000000000000000	614.00000000000000000000	12.00000000000000000000	4.00000000000000000000	4.00000000000000000000	4.00000000000000000000	4.00000000000000000000	4.00000000000000000000	0.00000000000000000000	4.00000000000000000000	4.00000000000000000000	0.00000000000000000000	4.00000000000000000000	4.00000000000000000000	4.00000000000000000000	4.00000000000000000000	4.00000000000000000000	4.00000000000000000000	4.00000000000000000000
60.00000000000000000000	0.00000000000000000000	4184.10253906250000000000	4172.82031250000000000000	4238.97412109375000000000	4177.94873046875000000000	4145.64111328125000000000	4171.28173828125000000000	4167.69238281250000000000	4160.51269531250000000000	4170.25634765625000000000	4175.89746093750000000000	4193.33300781250000000000	4176.92285156250000000000	4198.97412109375000000000	4163.58984375000000000000	0.00000000000000000000	10246.00000000000000000000	10227.00000000000000000000	0.00000000000000000000	0.00000000000000000000	0.00000000000000000000	614.00000000000000000000	20.00000000000000000000	4.00000000000000000000	4.00000000000000000000	4.00000000000000000000	4.00000000000000000000	4.00000000000000000000	0.00000000000000000000	4.00000000000000000000	4.00000000000000000000	0.00000000000000000000	4.00000000000000000000	4.00000000000000000000	4.00000000000000000000	4.00000000000000000000	4.00000000000000000000	4.00000000000000000000	4.00000000000000000000
61.00000000000000000000	0.00000000000000000000	4182.56396484375000000000	4181.02539062500000000000	4234.35888671875000000000	4184.10253906250000000000	4152.30761718750000000000	4160.51269531250000000000	4163.58984375000000000000	4176.41015625000000000000	4166.66650390625000000000	4190.76904296875000000000	4200.51269531250000000000	4176.92285156250000000000	4208.20507812500000000000	4169.23046875000000000000	0.00000000000000000000	10247.00000000000000000000	10226.00000000000000000000	0.00000000000000000000	0.00000000000000000000	0.00000000000000000000	614.00000000000000000000	29.00000000000000000000	4.00000000000000000000	4.00000000000000000000	4.00000000000000000000	4.00000000000000000000	4.00000000000000000000	0.00000000000000000000	4.00000000000000000000	4.00000000000000000000	0.00000000000000000000	4.00000000000000000000	4.00000000000000000000	4.00000000000000000000	4.00000000000000000000	4.00000000000000000000	4.00000000000000000000	4.00000000000000000000
62.00000000000000000000	0.00000000000000000000	4187.69238281250000000000	4175.89746093750000000000	4241.53857421875000000000	4176.92285156250000000000	4148.71777343750000000000	4165.64111328125000000000	4171.28173828125000000000	4170.25634765625000000000	4166.66650390625000000000	4185.12792968750000000000	4192.30761718750000000000	4178.46142578125000000000	4197.43603515625000000000	4171.79492187500000000000	0.00000000000000000000	10247.00000000000000000000	10226.00000000000000000000	0.00000000000000000000	0.00000000000000000000	0.00000000000000000000	614.00000000000000000000	36.00000000000000000000	4.00000000000000000000	4.00000000000000000000	4.00000000000000000000	4.00000000000000000000	4.00000000000000000000	0.00000000000000000000	4.00000000000000000000	4.00000000000000000000	0.00000000000000000000	4.00000000000000000000	4.00000000000000000000	4.00000000000000000000	4.00000000000000000000	4.00000000000000000000	4.00000000000000000000	4.00000000000000000000
63.00000000000000000000	0.00000000000000000000	4180.00000000000000000000	4179.48730468750000000000	4234.87158203125000000000	4181.02539062500000000000	4156.92285156250000000000	4160.00000000000000000000	4156.92285156250000000000	4170.25634765625000000000	4168.71777343750000000000	4185.64111328125000000000	4191.79492187500000000000	4171.28173828125000000000	4197.94873046875000000000	4166.66650390625000000000	0.00000000000000000000	10247.00000000000000000000	10226.00000000000000000000	0.00000000000000000000	0.00000000000000000000	0.00000000000000000000	614.00000000000000000000	43.00000000000000000000	4.00000000000000000000	4.00000000000000000000	4.00000000000000000000	4.00000000000000000000	4.00000000000000000000	0.00000000000000000000	4.00000000000000000000	4.00000000000000000000	0.00000000000000000000	4.00000000000000000000	4.00000000000000000000	4.00000000000000000000	4.00000000000000000000	4.00000000000000000000	4.00000000000000000000	4.00000000000000000000
64.00000000000000000000	0.00000000000000000000	4182.05126953125000000000	4176.92285156250000000000	4234.35888671875000000000	4178.46142578125000000000	4157.43603515625000000000	4163.07666015625000000000	4156.92285156250000000000	4172.30761718750000000000	4167.17919921875000000000	4186.15380859375000000000	4188.20507812500000000000	4173.84619140625000000000	4195.38427734375000000000	4168.20507812500000000000	1909.00000000000000000000	10247.00000000000000000000	10226.00000000000000000000	0.00000000000000000000	0.00000000000000000000	0.00000000000000000000	614.00000000000000000000	52.00000000000000000000	4.00000000000000000000	4.00000000000000000000	4.00000000000000000000	4.00000000000000000000	4.00000000000000000000	0.00000000000000000000	4.00000000000000000000	4.00000000000000000000	0.00000000000000000000	4.00000000000000000000	4.00000000000000000000	4.00000000000000000000	4.00000000000000000000	4.00000000000000000000	4.00000000000000000000	4.00000000000000000000
65.00000000000000000000	0.00000000000000000000	4186.15380859375000000000	4168.71777343750000000000	4232.30761718750000000000	4168.71777343750000000000	4149.74365234375000000000	4163.58984375000000000000	4167.17919921875000000000	4166.15380859375000000000	4168.20507812500000000000	4178.46142578125000000000	4183.07666015625000000000	4176.41015625000000000000	4188.20507812500000000000	4166.15380859375000000000	3280.00000000000000000000	10248.00000000000000000000	10226.00000000000000000000	0.00000000000000000000	0.00000000000000000000	0.00000000000000000000	614.00000000000000000000	60.00000000000000000000	4.00000000000000000000	4.00000000000000000000	4.00000000000000000000	4.00000000000000000000	4.00000000000000000000	0.00000000000000000000	4.00000000000000000000	4.00000000000000000000	0.00000000000000000000	4.00000000000000000000	4.00000000000000000000	4.00000000000000000000	4.00000000000000000000	4.00000000000000000000	4.00000000000000000000	4.00000000000000000000
66.00000000000000000000	0.00000000000000000000	4175.89746093750000000000	4169.74365234375000000000	4219.48730468750000000000	4170.25634765625000000000	4154.35888671875000000000	4158.46142578125000000000	4163.58984375000000000000	4169.74365234375000000000	4167.17919921875000000000	4179.48730468750000000000	4186.15380859375000000000	4169.23046875000000000000	4192.82031250000000000000	4159.48730468750000000000	1728.00000000000000000000	10248.00000000000000000000	10226.00000000000000000000	0.00000000000000000000	0.00000000000000000000	0.00000000000000000000	614.00000000000000000000	67.00000000000000000000	4.00000000000000000000	4.00000000000000000000	4.00000000000000000000	4.00000000000000000000	4.00000000000000000000	0.00000000000000000000	4.00000000000000000000	4.00000000000000000000	0.00000000000000000000	4.00000000000000000000	4.00000000000000000000	4.00000000000000000000	4.00000000000000000000	4.00000000000000000000	4.00000000000000000000	4.00000000000000000000
67.00000000000000000000	0.00000000000000000000	4179.48730468750000000000	4160.51269531250000000000	4227.17919921875000000000	4162.56396484375000000000	4148.20507812500000000000	4173.33300781250000000000	4169.74365234375000000000	4158.46142578125000000000	4165.12792968750000000000	4170.76904296875000000000	4175.38427734375000000000	4170.76904296875000000000	4180.51269531250000000000	4160.51269531250000000000	3272.00000000000000000000	10248.00000000000000000000	10227.00000000000000000000	0.00000000000000000000	0.00000000000000000000	0.00000000000000000000	614.00000000000000000000	75.00000000000000000000	4.00000000000000000000	4.00000000000000000000	4.00000000000000000000	4.00000000000000000000	4.00000000000000000000	0.00000000000000000000	4.00000000000000000000	4.00000000000000000000	0.00000000000000000000	4.00000000000000000000	4.00000000000000000000	4.00000000000000000000	4.00000000000000000000	4.00000000000000000000	4.00000000000000000000	4.00000000000000000000
68.00000000000000000000	0.00000000000000000000	4171.28173828125000000000	4156.92285156250000000000	4221.53857421875000000000	4161.02539062500000000000	4147.69238281250000000000	4165.12792968750000000000	4164.61523437500000000000	4149.23046875000000000000	4166.66650390625000000000	4169.23046875000000000000	4174.35888671875000000000	4166.15380859375000000000	4176.41015625000000000000	4158.46142578125000000000	3547.00000000000000000000	10248.00000000000000000000	10227.00000000000000000000	0.00000000000000000000	0.00000000000000000000	0.00000000000000000000	614.00000000000000000000	83.00000000000000000000	4.00000000000000000000	4.00000000000000000000	4.00000000000000000000	4.00000000000000000000	4.00000000000000000000	0.00000000000000000000	4.00000000000000000000	4.00000000000000000000	0.00000000000000000000	4.00000000000000000000	4.00000000000000000000	4.00000000000000000000	4.00000000000000000000	4.00000000000000000000	4.00000000000000000000	4.00000000000000000000
69.00000000000000000000	0.00000000000000000000	4172.30761718750000000000	4157.43603515625000000000	4221.02539062500000000000	4162.56396484375000000000	4146.66650390625000000000	4162.05126953125000000000	4165.64111328125000000000	4147.69238281250000000000	4167.17919921875000000000	4170.25634765625000000000	4175.89746093750000000000	4163.58984375000000000000	4179.48730468750000000000	4157.94873046875000000000	0.00000000000000000000	10247.00000000000000000000	10227.00000000000000000000	0.00000000000000000000	0.00000000000000000000	0.00000000000000000000	614.00000000000000000000	91.00000000000000000000	4.00000000000000000000	4.00000000000000000000	4.00000000000000000000	4.00000000000000000000	4.00000000000000000000	0.00000000000000000000	4.00000000000000000000	4.00000000000000000000	0.00000000000000000000	4.00000000000000000000	4.00000000000000000000	4.00000000000000000000	4.00000000000000000000	4.00000000000000000000	4.00000000000000000000	4.00000000000000000000
70.00000000000000000000	0.00000000000000000000	4183.58984375000000000000	4160.00000000000000000000	4234.87158203125000000000	4162.05126953125000000000	4144.10253906250000000000	4167.17919921875000000000	4166.66650390625000000000	4152.30761718750000000000	4166.15380859375000000000	4171.28173828125000000000	4175.89746093750000000000	4172.82031250000000000000	4182.56396484375000000000	4166.66650390625000000000	494.00000000000000000000	10247.00000000000000000000	10227.00000000000000000000	0.00000000000000000000	0.00000000000000000000	0.00000000000000000000	614.00000000000000000000	98.00000000000000000000	4.00000000000000000000	4.00000000000000000000	4.00000000000000000000	4.00000000000000000000	4.00000000000000000000	0.00000000000000000000	4.00000000000000000000	4.00000000000000000000	0.00000000000000000000	4.00000000000000000000	4.00000000000000000000	4.00000000000000000000	4.00000000000000000000	4.00000000000000000000	4.00000000000000000000	4.00000000000000000000
71.00000000000000000000	0.00000000000000000000	4177.94873046875000000000	4168.71777343750000000000	4234.35888671875000000000	4170.25634765625000000000	4153.84619140625000000000	4158.97412109375000000000	4158.46142578125000000000	4168.20507812500000000000	4168.20507812500000000000	4186.66650390625000000000	4192.30761718750000000000	4179.48730468750000000000	4197.43603515625000000000	4172.30761718750000000000	3310.00000000000000000000	10247.00000000000000000000	10228.00000000000000000000	0.00000000000000000000	0.00000000000000000000	0.00000000000000000000	614.00000000000000000000	107.00000000000000000000	4.00000000000000000000	4.00000000000000000000	4.00000000000000000000	4.00000000000000000000	4.00000000000000000000	0.00000000000000000000	4.00000000000000000000	4.00000000000000000000	0.00000000000000000000	4.00000000000000000000	4.00000000000000000000	4.00000000000000000000	4.00000000000000000000	4.00000000000000000000	4.00000000000000000000	4.00000000000000000000
72.00000000000000000000	0.00000000000000000000	4185.64111328125000000000	4170.25634765625000000000	4241.53857421875000000000	4172.30761718750000000000	4150.76904296875000000000	4165.12792968750000000000	4169.74365234375000000000	4169.74365234375000000000	4168.71777343750000000000	4189.74365234375000000000	4194.35888671875000000000	4183.58984375000000000000	4196.41015625000000000000	4171.28173828125000000000	0.00000000000000000000	10247.00000000000000000000	10228.00000000000000000000	0.00000000000000000000	0.00000000000000000000	0.00000000000000000000	614.00000000000000000000	115.00000000000000000000	4.00000000000000000000	4.00000000000000000000	4.00000000000000000000	4.00000000000000000000	4.00000000000000000000	0.00000000000000000000	4.00000000000000000000	4.00000000000000000000	0.00000000000000000000	4.00000000000000000000	4.00000000000000000000	4.00000000000000000000	4.00000000000000000000	4.00000000000000000000	4.00000000000000000000	4.00000000000000000000
73.00000000000000000000	0.00000000000000000000	4182.56396484375000000000	4176.41015625000000000000	4235.38427734375000000000	4175.89746093750000000000	4157.94873046875000000000	4158.46142578125000000000	4165.12792968750000000000	4172.30761718750000000000	4166.15380859375000000000	4194.87158203125000000000	4195.38427734375000000000	4178.97412109375000000000	4195.38427734375000000000	4165.12792968750000000000	3536.00000000000000000000	10245.00000000000000000000	10230.00000000000000000000	0.00000000000000000000	0.00000000000000000000	0.00000000000000000000	614.00000000000000000000	123.00000000000000000000	4.00000000000000000000	4.00000000000000000000	4.00000000000000000000	4.00000000000000000000	4.00000000000000000000	0.00000000000000000000	4.00000000000000000000	4.00000000000000000000	0.00000000000000000000	4.00000000000000000000	4.00000000000000000000	4.00000000000000000000	4.00000000000000000000	4.00000000000000000000	4.00000000000000000000	4.00000000000000000000
74.00000000000000000000	0.00000000000000000000	4175.89746093750000000000	4172.30761718750000000000	4229.23046875000000000000	4172.30761718750000000000	4164.61523437500000000000	4160.00000000000000000000	4163.07666015625000000000	4172.82031250000000000000	4171.79492187500000000000	4193.84619140625000000000	4191.79492187500000000000	4175.89746093750000000000	4194.87158203125000000000	4166.15380859375000000000	3429.00000000000000000000	10245.00000000000000000000	10230.00000000000000000000	0.00000000000000000000	0.00000000000000000000	0.00000000000000000000	614.00000000000000000000	132.00000000000000000000	4.00000000000000000000	4.00000000000000000000	4.00000000000000000000	4.00000000000000000000	4.00000000000000000000	0.00000000000000000000	4.00000000000000000000	4.00000000000000000000	0.00000000000000000000	4.00000000000000000000	4.00000000000000000000	4.00000000000000000000	4.00000000000000000000	4.00000000000000000000	4.00000000000000000000	4.00000000000000000000
75.00000000000000000000	0.00000000000000000000	4177.43603515625000000000	4160.51269531250000000000	4232.82031250000000000000	4163.07666015625000000000	4153.33300781250000000000	4170.76904296875000000000	4170.25634765625000000000	4164.10253906250000000000	4173.84619140625000000000	4180.51269531250000000000	4178.97412109375000000000	4175.89746093750000000000	4185.12792968750000000000	4167.17919921875000000000	1266.00000000000000000000	10248.00000000000000000000	10230.00000000000000000000	0.00000000000000000000	0.00000000000000000000	0.00000000000000000000	614.00000000000000000000	140.00000000000000000000	4.00000000000000000000	4.00000000000000000000	4.00000000000000000000	4.00000000000000000000	4.00000000000000000000	0.00000000000000000000	4.00000000000000000000	4.00000000000000000000	0.00000000000000000000	4.00000000000000000000	4.00000000000000000000	4.00000000000000000000	4.00000000000000000000	4.00000000000000000000	4.00000000000000000000	4.00000000000000000000
76.00000000000000000000	0.00000000000000000000	4166.66650390625000000000	4160.00000000000000000000	4223.58984375000000000000	4164.10253906250000000000	4152.30761718750000000000	4161.53857421875000000000	4160.00000000000000000000	4164.61523437500000000000	4164.61523437500000000000	4180.51269531250000000000	4178.46142578125000000000	4167.69238281250000000000	4182.05126953125000000000	4161.53857421875000000000	3287.00000000000000000000	10248.00000000000000000000	10230.00000000000000000000	0.00000000000000000000	0.00000000000000000000	0.00000000000000000000	614.00000000000000000000	149.00000000000000000000	4.00000000000000000000	4.00000000000000000000	4.00000000000000000000	4.00000000000000000000	4.00000000000000000000	0.00000000000000000000	4.00000000000000000000	4.00000000000000000000	0.00000000000000000000	4.00000000000000000000	4.00000000000000000000	4.00000000000000000000	4.00000000000000000000	4.00000000000000000000	4.00000000000000000000	4.00000000000000000000
77.00000000000000000000	0.00000000000000000000	4168.20507812500000000000	4152.30761718750000000000	4230.25634765625000000000	4157.94873046875000000000	4146.15380859375000000000	4165.12792968750000000000	4162.05126953125000000000	4154.35888671875000000000	4164.61523437500000000000	4169.74365234375000000000	4169.23046875000000000000	4167.17919921875000000000	4168.71777343750000000000	4162.56396484375000000000	1592.00000000000000000000	10247.00000000000000000000	10230.00000000000000000000	0.00000000000000000000	0.00000000000000000000	0.00000000000000000000	614.00000000000000000000	157.00000000000000000000	4.00000000000000000000	4.00000000000000000000	4.00000000000000000000	4.00000000000000000000	4.00000000000000000000	0.00000000000000000000	4.00000000000000000000	4.00000000000000000000	0.00000000000000000000	4.00000000000000000000	4.00000000000000000000	4.00000000000000000000	4.00000000000000000000	4.00000000000000000000	4.00000000000000000000	4.00000000000000000000
78.00000000000000000000	0.00000000000000000000	4165.64111328125000000000	4149.23046875000000000000	4224.61523437500000000000	4154.87158203125000000000	4143.58984375000000000000	4161.02539062500000000000	4159.48730468750000000000	4151.28173828125000000000	4171.28173828125000000000	4167.17919921875000000000	4166.66650390625000000000	4166.66650390625000000000	4168.20507812500000000000	4163.07666015625000000000	3429.00000000000000000000	10247.00000000000000000000	10230.00000000000000000000	0.00000000000000000000	0.00000000000000000000	0.00000000000000000000	614.00000000000000000000	164.00000000000000000000	4.00000000000000000000	4.00000000000000000000	4.00000000000000000000	4.00000000000000000000	4.00000000000000000000	0.00000000000000000000	4.00000000000000000000	4.00000000000000000000	0.00000000000000000000	4.00000000000000000000	4.00000000000000000000	4.00000000000000000000	4.00000000000000000000	4.00000000000000000000	4.00000000000000000000	4.00000000000000000000
79.00000000000000000000	0.00000000000000000000	4162.56396484375000000000	4154.35888671875000000000	4216.92285156250000000000	4157.94873046875000000000	4146.15380859375000000000	4160.00000000000000000000	4161.53857421875000000000	4158.46142578125000000000	4172.82031250000000000000	4182.56396484375000000000	4178.97412109375000000000	4169.74365234375000000000	4182.56396484375000000000	4164.61523437500000000000	1266.00000000000000000000	10248.00000000000000000000	10230.00000000000000000000	0.00000000000000000000	0.00000000000000000000	0.00000000000000000000	614.00000000000000000000	172.00000000000000000000	4.00000000000000000000	4.00000000000000000000	4.00000000000000000000	4.00000000000000000000	4.00000000000000000000	0.00000000000000000000	4.00000000000000000000	4.00000000000000000000	0.00000000000000000000	4.00000000000000000000	4.00000000000000000000	4.00000000000000000000	4.00000000000000000000	4.00000000000000000000	4.00000000000000000000	4.00000000000000000000
80.00000000000000000000	0.00000000000000000000	4172.30761718750000000000	4158.97412109375000000000	4229.74365234375000000000	4159.48730468750000000000	4147.69238281250000000000	4165.12792968750000000000	4171.28173828125000000000	4162.56396484375000000000	4171.79492187500000000000	4194.35888671875000000000	4188.71777343750000000000	4177.43603515625000000000	4188.71777343750000000000	4167.69238281250000000000	3287.00000000000000000000	10248.00000000000000000000	10230.00000000000000000000	0.00000000000000000000	0.00000000000000000000	0.00000000000000000000	614.00000000000000000000	179.00000000000000000000	4.00000000000000000000	4.00000000000000000000	4.00000000000000000000	4.00000000000000000000	4.00000000000000000000	0.00000000000000000000	4.00000000000000000000	4.00000000000000000000	0.00000000000000000000	4.00000000000000000000	4.00000000000000000000	4.00000000000000000000	4.00000000000000000000	4.00000000000000000000	4.00000000000000000000	4.00000000000000000000
81.00000000000000000000	0.00000000000000000000	4173.33300781250000000000	4169.74365234375000000000	4230.76904296875000000000	4171.28173828125000000000	4160.51269531250000000000	4154.87158203125000000000	4162.56396484375000000000	4174.35888671875000000000	4171.28173828125000000000	4211.79492187500000000000	4201.02539062500000000000	4178.46142578125000000000	4203.07666015625000000000	4167.69238281250000000000	1592.00000000000000000000	10250.00000000000000000000	10229.00000000000000000000	0.00000000000000000000	0.00000000000000000000	0.00000000000000000000	614.00000000000000000000	187.00000000000000000000	4.00000000000000000000	4.00000000000000000000	4.00000000000000000000	4.00000000000000000000	4.00000000000000000000	0.00000000000000000000	4.00000000000000000000	4.00000000000000000000	0.00000000000000000000	4.00000000000000000000	4.00000000000000000000	4.00000000000000000000	4.00000000000000000000	4.00000000000000000000	4.00000000000000000000	4.00000000000000000000
82.00000000000000000000	0.00000000000000000000	4185.12792968750000000000	4166.66650390625000000000	4236.92285156250000000000	4169.74365234375000000000	4155.89746093750000000000	4167.69238281250000000000	4167.17919921875000000000	4175.89746093750000000000	4172.30761718750000000000	4207.69238281250000000000	4196.92285156250000000000	4181.02539062500000000000	4200.00000000000000000000	4171.79492187500000000000	3429.00000000000000000000	10250.00000000000000000000	10229.00000000000000000000	0.00000000000000000000	0.00000000000000000000	0.00000000000000000000	614.00000000000000000000	194.00000000000000000000	4.00000000000000000000	4.00000000000000000000	4.00000000000000000000	4.00000000000000000000	4.00000000000000000000	0.00000000000000000000	4.00000000000000000000	4.00000000000000000000	0.00000000000000000000	4.00000000000000000000	4.00000000000000000000	4.00000000000000000000	4.00000000000000000000	4.00000000000000000000	4.00000000000000000000	4.00000000000000000000
83.00000000000000000000	0.00000000000000000000	4180.00000000000000000000	4160.51269531250000000000	4233.84619140625000000000	4164.10253906250000000000	4150.25634765625000000000	4167.69238281250000000000	4163.07666015625000000000	4174.35888671875000000000	4170.25634765625000000000	4197.94873046875000000000	4188.71777343750000000000	4178.46142578125000000000	4189.74365234375000000000	4169.74365234375000000000	1266.00000000000000000000	10250.00000000000000000000	10230.00000000000000000000	0.00000000000000000000	0.00000000000000000000	0.00000000000000000000	614.00000000000000000000	202.00000000000000000000	4.00000000000000000000	4.00000000000000000000	4.00000000000000000000	4.00000000000000000000	4.00000000000000000000	0.00000000000000000000	4.00000000000000000000	4.00000000000000000000	0.00000000000000000000	4.00000000000000000000	4.00000000000000000000	4.00000000000000000000	4.00000000000000000000	4.00000000000000000000	4.00000000000000000000	4.00000000000000000000
84.00000000000000000000	0.00000000000000000000	4166.66650390625000000000	4157.94873046875000000000	4226.15380859375000000000	4164.10253906250000000000	4152.30761718750000000000	4158.46142578125000000000	4156.92285156250000000000	4167.69238281250000000000	4167.69238281250000000000	4190.76904296875000000000	4183.58984375000000000000	4171.79492187500000000000	4181.02539062500000000000	4166.66650390625000000000	3287.00000000000000000000	10250.00000000000000000000	10230.00000000000000000000	0.00000000000000000000	0.00000000000000000000	0.00000000000000000000	614.00000000000000000000	210.00000000000000000000	4.00000000000000000000	4.00000000000000000000	4.00000000000000000000	4.00000000000000000000	4.00000000000000000000	0.00000000000000000000	4.00000000000000000000	4.00000000000000000000	0.00000000000000000000	4.00000000000000000000	4.00000000000000000000	4.00000000000000000000	4.00000000000000000000	4.00000000000000000000	4.00000000000000000000	4.00000000000000000000
85.00000000000000000000	0.00000000000000000000	4172.30761718750000000000	4150.25634765625000000000	4230.25634765625000000000	4156.41015625000000000000	4146.15380859375000000000	4164.10253906250000000000	4164.61523437500000000000	4152.82031250000000000000	4165.64111328125000000000	4170.25634765625000000000	4168.71777343750000000000	4171.28173828125000000000	4165.64111328125000000000	4167.69238281250000000000	1592.00000000000000000000	10249.00000000000000000000	10229.00000000000000000000	0.00000000000000000000	0.00000000000000000000	0.00000000000000000000	614.00000000000000000000	219.00000000000000000000	4.00000000000000000000	4.00000000000000000000	4.00000000000000000000	4.00000000000000000000	4.00000000000000000000	0.00000000000000000000	4.00000000000000000000	4.00000000000000000000	0.00000000000000000000	4.00000000000000000000	4.00000000000000000000	4.00000000000000000000	4.00000000000000000000	4.00000000000000000000	4.00000000000000000000	4.00000000000000000000
86.00000000000000000000	0.00000000000000000000	4164.61523437500000000000	4150.25634765625000000000	4218.97412109375000000000	4155.38427734375000000000	4151.28173828125000000000	4155.89746093750000000000	4160.00000000000000000000	4155.38427734375000000000	4166.66650390625000000000	4162.05126953125000000000	4162.05126953125000000000	4167.69238281250000000000	4162.56396484375000000000	4160.51269531250000000000	3429.00000000000000000000	10249.00000000000000000000	10229.00000000000000000000	0.00000000000000000000	0.00000000000000000000	0.00000000000000000000	614.00000000000000000000	226.00000000000000000000	4.00000000000000000000	4.00000000000000000000	4.00000000000000000000	4.00000000000000000000	4.00000000000000000000	0.00000000000000000000	4.00000000000000000000	4.00000000000000000000	0.00000000000000000000	4.00000000000000000000	4.00000000000000000000	4.00000000000000000000	4.00000000000000000000	4.00000000000000000000	4.00000000000000000000	4.00000000000000000000
87.00000000000000000000	0.00000000000000000000	4164.10253906250000000000	4146.15380859375000000000	4218.46142578125000000000	4151.79492187500000000000	4145.64111328125000000000	4162.56396484375000000000	4168.20507812500000000000	4149.23046875000000000000	4170.25634765625000000000	4157.94873046875000000000	4153.33300781250000000000	4168.20507812500000000000	4154.35888671875000000000	4156.92285156250000000000	1266.00000000000000000000	10248.00000000000000000000	10230.00000000000000000000	0.00000000000000000000	0.00000000000000000000	0.00000000000000000000	614.00000000000000000000	234.00000000000000000000	4.00000000000000000000	4.00000000000000000000	4.00000000000000000000	4.00000000000000000000	4.00000000000000000000	0.00000000000000000000	4.00000000000000000000	4.00000000000000000000	0.00000000000000000000	4.00000000000000000000	4.00000000000000000000	4.00000000000000000000	4.00000000000000000000	4.00000000000000000000	4.00000000000000000000	4.00000000000000000000
88.00000000000000000000	0.00000000000000000000	4165.12792968750000000000	4145.12792968750000000000	4221.02539062500000000000	4151.28173828125000000000	4144.10253906250000000000	4164.10253906250000000000	4171.28173828125000000000	4148.71777343750000000000	4168.71777343750000000000	4165.12792968750000000000	4161.02539062500000000000	4168.20507812500000000000	4156.92285156250000000000	4158.97412109375000000000	3287.00000000000000000000	10248.00000000000000000000	10230.00000000000000000000	0.00000000000000000000	0.00000000000000000000	0.00000000000000000000	614.00000000000000000000	242.00000000000000000000	4.00000000000000000000	4.00000000000000000000	4.00000000000000000000	4.00000000000000000000	4.00000000000000000000	0.00000000000000000000	4.00000000000000000000	4.00000000000000000000	0.00000000000000000000	4.00000000000000000000	4.00000000000000000000	4.00000000000000000000	4.00000000000000000000	4.00000000000000000000	4.00000000000000000000	4.00000000000000000000
89.00000000000000000000	0.00000000000000000000	4162.56396484375000000000	4148.71777343750000000000	4215.38427734375000000000	4153.33300781250000000000	4151.79492187500000000000	4161.53857421875000000000	4166.66650390625000000000	4162.05126953125000000000	4168.20507812500000000000	4183.07666015625000000000	4179.48730468750000000000	4165.64111328125000000000	4173.84619140625000000000	4159.48730468750000000000	1592.00000000000000000000	10248.00000000000000000000	10232.00000000000000000000	0.00000000000000000000	0.00000000000000000000	0.00000000000000000000	614.00000000000000000000	250.00000000000000000000	4.00000000000000000000	4.00000000000000000000	4.00000000000000000000	4.00000000000000000000	4.00000000000000000000	0.00000000000000000000	4.00000000000000000000	4.00000000000000000000	0.00000000000000000000	4.00000000000000000000	4.00000000000000000000	4.00000000000000000000	4.00000000000000000000	4.00000000000000000000	4.00000000000000000000	4.00000000000000000000
90.00000000000000000000	0.00000000000000000000	4174.87158203125000000000	4145.64111328125000000000	4222.05126953125000000000	4150.76904296875000000000	4144.61523437500000000000	4168.71777343750000000000	4172.30761718750000000000	4161.02539062500000000000	4172.82031250000000000000	4185.64111328125000000000	4180.51269531250000000000	4172.82031250000000000000	4174.87158203125000000000	4163.58984375000000000000	3429.00000000000000000000	10248.00000000000000000000	10232.00000000000000000000	0.00000000000000000000	0.00000000000000000000	0.00000000000000000000	614.00000000000000000000	258.00000000000000000000	4.00000000000000000000	4.00000000000000000000	4.00000000000000000000	4.00000000000000000000	4.00000000000000000000	0.00000000000000000000	4.00000000000000000000	4.00000000000000000000	0.00000000000000000000	4.00000000000000000000	4.00000000000000000000	4.00000000000000000000	4.00000000000000000000	4.00000000000000000000	4.00000000000000000000	4.00000000000000000000
91.00000000000000000000	0.00000000000000000000	4169.74365234375000000000	4156.41015625000000000000	4220.51269531250000000000	4162.56396484375000000000	4152.82031250000000000000	4156.41015625000000000000	4160.00000000000000000000	4168.71777343750000000000	4174.35888671875000000000	4193.84619140625000000000	4190.25634765625000000000	4174.87158203125000000000	4181.53857421875000000000	4167.17919921875000000000	1266.00000000000000000000	10246.00000000000000000000	10230.00000000000000000000	0.00000000000000000000	0.00000000000000000000	0.00000000000000000000	614.00000000000000000000	265.00000000000000000000	4.00000000000000000000	4.00000000000000000000	4.00000000000000000000	4.00000000000000000000	4.00000000000000000000	0.00000000000000000000	4.00000000000000000000	4.00000000000000000000	0.00000000000000000000	4.00000000000000000000	4.00000000000000000000	4.00000000000000000000	4.00000000000000000000	4.00000000000000000000	4.00000000000000000000	4.00000000000000000000
92.00000000000000000000	0.00000000000000000000	4171.28173828125000000000	4163.07666015625000000000	4230.25634765625000000000	4165.64111328125000000000	4157.94873046875000000000	4162.05126953125000000000	4162.56396484375000000000	4173.33300781250000000000	4171.79492187500000000000	4193.84619140625000000000	4190.25634765625000000000	4177.94873046875000000000	4181.02539062500000000000	4170.76904296875000000000	3287.00000000000000000000	10246.00000000000000000000	10230.00000000000000000000	0.00000000000000000000	0.00000000000000000000	0.00000000000000000000	614.00000000000000000000	273.00000000000000000000	4.00000000000000000000	4.00000000000000000000	4.00000000000000000000	4.00000000000000000000	4.00000000000000000000	0.00000000000000000000	4.00000000000000000000	4.00000000000000000000	0.00000000000000000000	4.00000000000000000000	4.00000000000000000000	4.00000000000000000000	4.00000000000000000000	4.00000000000000000000	4.00000000000000000000	4.00000000000000000000
93.00000000000000000000	0.00000000000000000000	4171.79492187500000000000	4160.00000000000000000000	4228.71777343750000000000	4162.56396484375000000000	4154.35888671875000000000	4165.12792968750000000000	4167.69238281250000000000	4165.64111328125000000000	4168.20507812500000000000	4187.17919921875000000000	4177.43603515625000000000	4176.92285156250000000000	4176.41015625000000000000	4168.20507812500000000000	1592.00000000000000000000	10246.00000000000000000000	10230.00000000000000000000	0.00000000000000000000	0.00000000000000000000	0.00000000000000000000	614.00000000000000000000	282.00000000000000000000	4.00000000000000000000	4.00000000000000000000	4.00000000000000000000	4.00000000000000000000	4.00000000000000000000	0.00000000000000000000	4.00000000000000000000	4.00000000000000000000	0.00000000000000000000	4.00000000000000000000	4.00000000000000000000	4.00000000000000000000	4.00000000000000000000	4.00000000000000000000	4.00000000000000000000	4.00000000000000000000
94.00000000000000000000	0.00000000000000000000	4157.43603515625000000000	4156.92285156250000000000	4213.33300781250000000000	4164.61523437500000000000	4153.33300781250000000000	4157.94873046875000000000	4162.56396484375000000000	4160.00000000000000000000	4166.66650390625000000000	4186.66650390625000000000	4174.35888671875000000000	4171.28173828125000000000	4174.35888671875000000000	4159.48730468750000000000	3429.00000000000000000000	10246.00000000000000000000	10230.00000000000000000000	0.00000000000000000000	0.00000000000000000000	0.00000000000000000000	614.00000000000000000000	289.00000000000000000000	4.00000000000000000000	4.00000000000000000000	4.00000000000000000000	4.00000000000000000000	4.00000000000000000000	0.00000000000000000000	4.00000000000000000000	4.00000000000000000000	0.00000000000000000000	4.00000000000000000000	4.00000000000000000000	4.00000000000000000000	4.00000000000000000000	4.00000000000000000000	4.00000000000000000000	4.00000000000000000000
95.00000000000000000000	0.00000000000000000000	4163.07666015625000000000	4151.28173828125000000000	4222.56396484375000000000	4158.46142578125000000000	4142.05126953125000000000	4170.25634765625000000000	4171.79492187500000000000	4148.71777343750000000000	4166.66650390625000000000	4173.84619140625000000000	4169.23046875000000000000	4172.30761718750000000000	4164.10253906250000000000	4157.94873046875000000000	1266.00000000000000000000	10246.00000000000000000000	10229.00000000000000000000	0.00000000000000000000	0.00000000000000000000	0.00000000000000000000	614.00000000000000000000	297.00000000000000000000	4.00000000000000000000	4.00000000000000000000	4.00000000000000000000	4.00000000000000000000	4.00000000000000000000	0.00000000000000000000	4.00000000000000000000	4.00000000000000000000	0.00000000000000000000	4.00000000000000000000	4.00000000000000000000	4.00000000000000000000	4.00000000000000000000	4.00000000000000000000	4.00000000000000000000	4.00000000000000000000
96.00000000000000000000	0.00000000000000000000	4161.53857421875000000000	4153.84619140625000000000	4218.97412109375000000000	4158.97412109375000000000	4147.69238281250000000000	4163.07666015625000000000	4166.66650390625000000000	4147.69238281250000000000	4167.69238281250000000000	4172.82031250000000000000	4175.89746093750000000000	4166.66650390625000000000	4171.79492187500000000000	4157.94873046875000000000	3287.00000000000000000000	10246.00000000000000000000	10229.00000000000000000000	0.00000000000000000000	0.00000000000000000000	0.00000000000000000000	614.00000000000000000000	306.00000000000000000000	4.00000000000000000000	4.00000000000000000000	4.00000000000000000000	4.00000000000000000000	4.00000000000000000000	0.00000000000000000000	4.00000000000000000000	4.00000000000000000000	0.00000000000000000000	4.00000000000000000000	4.00000000000000000000	4.00000000000000000000	4.00000000000000000000	4.00000000000000000000	4.00000000000000000000	4.00000000000000000000
97.00000000000000000000	0.00000000000000000000	4162.56396484375000000000	4150.25634765625000000000	4217.43603515625000000000	4157.43603515625000000000	4153.33300781250000000000	4164.10253906250000000000	4167.17919921875000000000	4146.15380859375000000000	4170.25634765625000000000	4174.87158203125000000000	4176.92285156250000000000	4167.69238281250000000000	4173.33300781250000000000	4161.02539062500000000000	1592.00000000000000000000	10247.00000000000000000000	10227.00000000000000000000	0.00000000000000000000	0.00000000000000000000	0.00000000000000000000	614.00000000000000000000	314.00000000000000000000	4.00000000000000000000	4.00000000000000000000	4.00000000000000000000	4.00000000000000000000	4.00000000000000000000	0.00000000000000000000	4.00000000000000000000	4.00000000000000000000	0.00000000000000000000	4.00000000000000000000	4.00000000000000000000	4.00000000000000000000	4.00000000000000000000	4.00000000000000000000	4.00000000000000000000	4.00000000000000000000
98.00000000000000000000	0.00000000000000000000	4167.69238281250000000000	4151.79492187500000000000	4223.07666015625000000000	4158.46142578125000000000	4151.28173828125000000000	4169.74365234375000000000	4168.20507812500000000000	4147.17919921875000000000	4169.74365234375000000000	4174.35888671875000000000	4173.84619140625000000000	4171.79492187500000000000	4167.69238281250000000000	4163.58984375000000000000	3429.00000000000000000000	10247.00000000000000000000	10227.00000000000000000000	0.00000000000000000000	0.00000000000000000000	0.00000000000000000000	614.00000000000000000000	322.00000000000000000000	4.00000000000000000000	4.00000000000000000000	4.00000000000000000000	4.00000000000000000000	4.00000000000000000000	0.00000000000000000000	4.00000000000000000000	4.00000000000000000000	0.00000000000000000000	4.00000000000000000000	4.00000000000000000000	4.00000000000000000000	4.00000000000000000000	4.00000000000000000000	4.00000000000000000000	4.00000000000000000000
99.00000000000000000000	0.00000000000000000000	4164.10253906250000000000	4158.97412109375000000000	4217.94873046875000000000	4164.61523437500000000000	4155.89746093750000000000	4160.51269531250000000000	4159.48730468750000000000	4157.43603515625000000000	4165.64111328125000000000	4182.56396484375000000000	4183.07666015625000000000	4171.28173828125000000000	4176.41015625000000000000	4166.66650390625000000000	1266.00000000000000000000	10247.00000000000000000000	10226.00000000000000000000	0.00000000000000000000	0.00000000000000000000	0.00000000000000000000	614.00000000000000000000	330.00000000000000000000	4.00000000000000000000	4.00000000000000000000	4.00000000000000000000	4.00000000000000000000	4.00000000000000000000	0.00000000000000000000	4.00000000000000000000	4.00000000000000000000	0.00000000000000000000	4.00000000000000000000	4.00000000000000000000	4.00000000000000000000	4.00000000000000000000	4.00000000000000000000	4.00000000000000000000	4.00000000000000000000
100.00000000000000000000	0.00000000000000000000	4172.30761718750000000000	4152.82031250000000000000	4224.10253906250000000000	4159.48730468750000000000	4150.25634765625000000000	4165.12792968750000000000	4166.66650390625000000000	4146.15380859375000000000	4166.66650390625000000000	4178.97412109375000000000	4179.48730468750000000000	4174.87158203125000000000	4175.38427734375000000000	4170.25634765625000000000	3287.00000000000000000000	10247.00000000000000000000	10226.00000000000000000000	0.00000000000000000000	0.00000000000000000000	0.00000000000000000000	614.00000000000000000000	339.00000000000000000000	4.00000000000000000000	4.00000000000000000000	4.00000000000000000000	4.00000000000000000000	4.00000000000000000000	0.00000000000000000000	4.00000000000000000000	4.00000000000000000000	0.00000000000000000000	4.00000000000000000000	4.00000000000000000000	4.00000000000000000000	4.00000000000000000000	4.00000000000000000000	4.00000000000000000000	4.00000000000000000000
101.00000000000000000000	0.00000000000000000000	4165.12792968750000000000	4158.46142578125000000000	4218.46142578125000000000	4163.07666015625000000000	4152.30761718750000000000	4158.46142578125000000000	4161.02539062500000000000	4144.10253906250000000000	4170.76904296875000000000	4187.69238281250000000000	4180.00000000000000000000	4171.79492187500000000000	4180.51269531250000000000	4164.10253906250000000000	1592.00000000000000000000	10248.00000000000000000000	10227.00000000000000000000	0.00000000000000000000	0.00000000000000000000	0.00000000000000000000	614.00000000000000000000	347.00000000000000000000	4.00000000000000000000	4.00000000000000000000	4.00000000000000000000	4.00000000000000000000	4.00000000000000000000	0.00000000000000000000	4.00000000000000000000	4.00000000000000000000	0.00000000000000000000	4.00000000000000000000	4.00000000000000000000	4.00000000000000000000	4.00000000000000000000	4.00000000000000000000	4.00000000000000000000	4.00000000000000000000
102.00000000000000000000	0.00000000000000000000	4164.10253906250000000000	4161.02539062500000000000	4219.48730468750000000000	4165.12792968750000000000	4148.71777343750000000000	4163.07666015625000000000	4163.58984375000000000000	4152.30761718750000000000	4171.79492187500000000000	4191.79492187500000000000	4181.02539062500000000000	4170.76904296875000000000	4181.53857421875000000000	4160.51269531250000000000	3429.00000000000000000000	10248.00000000000000000000	10227.00000000000000000000	0.00000000000000000000	0.00000000000000000000	0.00000000000000000000	614.00000000000000000000	354.00000000000000000000	4.00000000000000000000	4.00000000000000000000	4.00000000000000000000	4.00000000000000000000	4.00000000000000000000	0.00000000000000000000	4.00000000000000000000	4.00000000000000000000	0.00000000000000000000	4.00000000000000000000	4.00000000000000000000	4.00000000000000000000	4.00000000000000000000	4.00000000000000000000	4.00000000000000000000	4.00000000000000000000
103.00000000000000000000	0.00000000000000000000	4173.33300781250000000000	4153.33300781250000000000	4226.15380859375000000000	4160.51269531250000000000	4143.07666015625000000000	4171.79492187500000000000	4168.71777343750000000000	4154.35888671875000000000	4170.25634765625000000000	4181.53857421875000000000	4180.00000000000000000000	4171.28173828125000000000	4175.89746093750000000000	4163.58984375000000000000	1266.00000000000000000000	10250.00000000000000000000	10228.00000000000000000000	0.00000000000000000000	0.00000000000000000000	0.00000000000000000000	614.00000000000000000000	362.00000000000000000000	4.00000000000000000000	4.00000000000000000000	4.00000000000000000000	4.00000000000000000000	4.00000000000000000000	0.00000000000000000000	4.00000000000000000000	4.00000000000000000000	0.00000000000000000000	4.00000000000000000000	4.00000000000000000000	4.00000000000000000000	4.00000000000000000000	4.00000000000000000000	4.00000000000000000000	4.00000000000000000000
104.00000000000000000000	0.00000000000000000000	4163.58984375000000000000	4157.94873046875000000000	4214.87158203125000000000	4163.58984375000000000000	4153.84619140625000000000	4161.53857421875000000000	4161.02539062500000000000	4165.64111328125000000000	4168.71777343750000000000	4189.74365234375000000000	4188.71777343750000000000	4168.71777343750000000000	4184.10253906250000000000	4165.64111328125000000000	3287.00000000000000000000	10250.00000000000000000000	10228.00000000000000000000	0.00000000000000000000	0.00000000000000000000	0.00000000000000000000	614.00000000000000000000	369.00000000000000000000	4.00000000000000000000	4.00000000000000000000	4.00000000000000000000	4.00000000000000000000	4.00000000000000000000	0.00000000000000000000	4.00000000000000000000	4.00000000000000000000	0.00000000000000000000	4.00000000000000000000	4.00000000000000000000	4.00000000000000000000	4.00000000000000000000	4.00000000000000000000	4.00000000000000000000	4.00000000000000000000
105.00000000000000000000	0.00000000000000000000	4164.61523437500000000000	4150.76904296875000000000	4217.94873046875000000000	4156.92285156250000000000	4148.71777343750000000000	4166.15380859375000000000	4169.74365234375000000000	4163.07666015625000000000	4167.17919921875000000000	4184.61523437500000000000	4179.48730468750000000000	4172.82031250000000000000	4177.94873046875000000000	4169.23046875000000000000	1592.00000000000000000000	10250.00000000000000000000	10228.00000000000000000000	0.00000000000000000000	0.00000000000000000000	0.00000000000000000000	614.00000000000000000000	377.00000000000000000000	4.00000000000000000000	4.00000000000000000000	4.00000000000000000000	4.00000000000000000000	4.00000000000000000000	0.00000000000000000000	4.00000000000000000000	4.00000000000000000000	0.00000000000000000000	4.00000000000000000000	4.00000000000000000000	4.00000000000000000000	4.00000000000000000000	4.00000000000000000000	4.00000000000000000000	4.00000000000000000000
106.00000000000000000000	0.00000000000000000000	4161.53857421875000000000	4145.64111328125000000000	4217.43603515625000000000	4154.87158203125000000000	4146.15380859375000000000	4161.53857421875000000000	4165.12792968750000000000	4153.84619140625000000000	4166.66650390625000000000	4169.23046875000000000000	4170.76904296875000000000	4169.74365234375000000000	4170.25634765625000000000	4167.17919921875000000000	3429.00000000000000000000	10250.00000000000000000000	10228.00000000000000000000	0.00000000000000000000	0.00000000000000000000	0.00000000000000000000	614.00000000000000000000	384.00000000000000000000	4.00000000000000000000	4.00000000000000000000	4.00000000000000000000	4.00000000000000000000	4.00000000000000000000	0.00000000000000000000	4.00000000000000000000	4.00000000000000000000	0.00000000000000000000	4.00000000000000000000	4.00000000000000000000	4.00000000000000000000	4.00000000000000000000	4.00000000000000000000	4.00000000000000000000	4.00000000000000000000
107.00000000000000000000	0.00000000000000000000	4160.00000000000000000000	4149.74365234375000000000	4215.89746093750000000000	4157.43603515625000000000	4149.23046875000000000000	4162.05126953125000000000	4162.05126953125000000000	4143.58984375000000000000	4168.71777343750000000000	4160.51269531250000000000	4169.23046875000000000000	4165.64111328125000000000	4168.71777343750000000000	4164.61523437500000000000	1266.00000000000000000000	10248.00000000000000000000	10232.00000000000000000000	0.00000000000000000000	0.00000000000000000000	0.00000000000000000000	614.00000000000000000000	392.00000000000000000000	4.00000000000000000000	4.00000000000000000000	4.00000000000000000000	4.00000000000000000000	4.00000000000000000000	0.00000000000000000000	4.00000000000000000000	4.00000000000000000000	0.00000000000000000000	4.00000000000000000000	4.00000000000000000000	4.00000000000000000000	4.00000000000000000000	4.00000000000000000000	4.00000000000000000000	4.00000000000000000000
108.00000000000000000000	0.00000000000000000000	4167.69238281250000000000	4153.33300781250000000000	4222.05126953125000000000	4155.89746093750000000000	4146.66650390625000000000	4166.66650390625000000000	4170.25634765625000000000	4134.35888671875000000000	4171.28173828125000000000	4161.53857421875000000000	4166.66650390625000000000	4168.71777343750000000000	4168.71777343750000000000	4164.61523437500000000000	3287.00000000000000000000	10248.00000000000000000000	10232.00000000000000000000	0.00000000000000000000	0.00000000000000000000	0.00000000000000000000	614.00000000000000000000	399.00000000000000000000	4.00000000000000000000	4.00000000000000000000	4.00000000000000000000	4.00000000000000000000	4.00000000000000000000	0.00000000000000000000	4.00000000000000000000	4.00000000000000000000	0.00000000000000000000	4.00000000000000000000	4.00000000000000000000	4.00000000000000000000	4.00000000000000000000	4.00000000000000000000	4.00000000000000000000	4.00000000000000000000
109.00000000000000000000	0.00000000000000000000	4161.02539062500000000000	4161.02539062500000000000	4214.87158203125000000000	4163.07666015625000000000	4156.41015625000000000000	4157.43603515625000000000	4164.61523437500000000000	4147.17919921875000000000	4167.69238281250000000000	4182.56396484375000000000	4180.00000000000000000000	4170.76904296875000000000	4184.10253906250000000000	4164.61523437500000000000	1592.00000000000000000000	10247.00000000000000000000	10232.00000000000000000000	0.00000000000000000000	0.00000000000000000000	0.00000000000000000000	614.00000000000000000000	407.00000000000000000000	4.00000000000000000000	4.00000000000000000000	4.00000000000000000000	4.00000000000000000000	4.00000000000000000000	0.00000000000000000000	4.00000000000000000000	4.00000000000000000000	0.00000000000000000000	4.00000000000000000000	4.00000000000000000000	4.00000000000000000000	4.00000000000000000000	4.00000000000000000000	4.00000000000000000000	4.00000000000000000000
110.00000000000000000000	0.00000000000000000000	4168.71777343750000000000	4160.51269531250000000000	4222.05126953125000000000	4162.05126953125000000000	4155.38427734375000000000	4169.23046875000000000000	4171.28173828125000000000	4154.87158203125000000000	4168.20507812500000000000	4182.56396484375000000000	4183.07666015625000000000	4175.89746093750000000000	4183.07666015625000000000	4168.20507812500000000000	3429.00000000000000000000	10247.00000000000000000000	10232.00000000000000000000	0.00000000000000000000	0.00000000000000000000	0.00000000000000000000	614.00000000000000000000	414.00000000000000000000	4.00000000000000000000	4.00000000000000000000	4.00000000000000000000	4.00000000000000000000	4.00000000000000000000	0.00000000000000000000	4.00000000000000000000	4.00000000000000000000	0.00000000000000000000	4.00000000000000000000	4.00000000000000000000	4.00000000000000000000	4.00000000000000000000	4.00000000000000000000	4.00000000000000000000	4.00000000000000000000
111.00000000000000000000	0.00000000000000000000	4171.79492187500000000000	4164.61523437500000000000	4221.02539062500000000000	4161.53857421875000000000	4152.82031250000000000000	4166.66650390625000000000	4164.61523437500000000000	4161.53857421875000000000	4172.30761718750000000000	4180.51269531250000000000	4181.02539062500000000000	4172.82031250000000000000	4177.94873046875000000000	4165.12792968750000000000	1266.00000000000000000000	10247.00000000000000000000	10230.00000000000000000000	0.00000000000000000000	0.00000000000000000000	0.00000000000000000000	614.00000000000000000000	423.00000000000000000000	4.00000000000000000000	4.00000000000000000000	4.00000000000000000000	4.00000000000000000000	4.00000000000000000000	0.00000000000000000000	4.00000000000000000000	4.00000000000000000000	0.00000000000000000000	4.00000000000000000000	4.00000000000000000000	4.00000000000000000000	4.00000000000000000000	4.00000000000000000000	4.00000000000000000000	4.00000000000000000000
112.00000000000000000000	0.00000000000000000000	4171.28173828125000000000	4171.79492187500000000000	4215.89746093750000000000	4165.12792968750000000000	4157.94873046875000000000	4160.51269531250000000000	4157.94873046875000000000	4167.69238281250000000000	4170.76904296875000000000	4190.76904296875000000000	4181.53857421875000000000	4172.82031250000000000000	4181.53857421875000000000	4165.12792968750000000000	3287.00000000000000000000	10247.00000000000000000000	10230.00000000000000000000	0.00000000000000000000	0.00000000000000000000	0.00000000000000000000	614.00000000000000000000	431.00000000000000000000	4.00000000000000000000	4.00000000000000000000	4.00000000000000000000	4.00000000000000000000	4.00000000000000000000	0.00000000000000000000	4.00000000000000000000	4.00000000000000000000	0.00000000000000000000	4.00000000000000000000	4.00000000000000000000	4.00000000000000000000	4.00000000000000000000	4.00000000000000000000	4.00000000000000000000	4.00000000000000000000
113.00000000000000000000	0.00000000000000000000	4176.92285156250000000000	4167.69238281250000000000	4220.51269531250000000000	4162.56396484375000000000	4154.35888671875000000000	4165.64111328125000000000	4166.15380859375000000000	4163.07666015625000000000	4166.66650390625000000000	4182.56396484375000000000	4178.46142578125000000000	4180.00000000000000000000	4180.51269531250000000000	4171.28173828125000000000	1592.00000000000000000000	10248.00000000000000000000	10228.00000000000000000000	0.00000000000000000000	0.00000000000000000000	0.00000000000000000000	614.00000000000000000000	439.00000000000000000000	4.00000000000000000000	4.00000000000000000000	4.00000000000000000000	4.00000000000000000000	4.00000000000000000000	0.00000000000000000000	4.00000000000000000000	4.00000000000000000000	0.00000000000000000000	4.00000000000000000000	4.00000000000000000000	4.00000000000000000000	4.00000000000000000000	4.00000000000000000000	4.00000000000000000000	4.00000000000000000000
114.00000000000000000000	0.00000000000000000000	4162.56396484375000000000	4164.61523437500000000000	4205.12792968750000000000	4161.02539062500000000000	4153.33300781250000000000	4157.43603515625000000000	4161.02539062500000000000	4165.12792968750000000000	4165.64111328125000000000	4176.41015625000000000000	4178.46142578125000000000	4171.79492187500000000000	4177.43603515625000000000	4165.12792968750000000000	3429.00000000000000000000	10248.00000000000000000000	10228.00000000000000000000	0.00000000000000000000	0.00000000000000000000	0.00000000000000000000	614.00000000000000000000	448.00000000000000000000	4.00000000000000000000	4.00000000000000000000	4.00000000000000000000	4.00000000000000000000	4.00000000000000000000	0.00000000000000000000	4.00000000000000000000	4.00000000000000000000	0.00000000000000000000	4.00000000000000000000	4.00000000000000000000	4.00000000000000000000	4.00000000000000000000	4.00000000000000000000	4.00000000000000000000	4.00000000000000000000
115.00000000000000000000	0.00000000000000000000	4161.53857421875000000000	4153.84619140625000000000	4200.00000000000000000000	4150.76904296875000000000	4145.64111328125000000000	4170.76904296875000000000	4170.25634765625000000000	4152.30761718750000000000	4166.66650390625000000000	4165.64111328125000000000	4163.07666015625000000000	4165.64111328125000000000	4162.05126953125000000000	4159.48730468750000000000	1266.00000000000000000000	10248.00000000000000000000	10226.00000000000000000000	0.00000000000000000000	0.00000000000000000000	0.00000000000000000000	614.00000000000000000000	456.00000000000000000000	4.00000000000000000000	4.00000000000000000000	4.00000000000000000000	4.00000000000000000000	4.00000000000000000000	0.00000000000000000000	4.00000000000000000000	4.00000000000000000000	0.00000000000000000000	4.00000000000000000000	4.00000000000000000000	4.00000000000000000000	4.00000000000000000000	4.00000000000000000000	4.00000000000000000000	4.00000000000000000000
116.00000000000000000000	0.00000000000000000000	4162.56396484375000000000	4150.25634765625000000000	4194.87158203125000000000	4147.17919921875000000000	4147.69238281250000000000	4171.79492187500000000000	4171.28173828125000000000	4144.61523437500000000000	4167.17919921875000000000	4161.02539062500000000000	4161.02539062500000000000	4162.05126953125000000000	4160.51269531250000000000	4157.43603515625000000000	3287.00000000000000000000	10248.00000000000000000000	10226.00000000000000000000	0.00000000000000000000	0.00000000000000000000	0.00000000000000000000	614.00000000000000000000	464.00000000000000000000	4.00000000000000000000	4.00000000000000000000	4.00000000000000000000	4.00000000000000000000	4.00000000000000000000	0.00000000000000000000	4.00000000000000000000	4.00000000000000000000	0.00000000000000000000	4.00000000000000000000	4.00000000000000000000	4.00000000000000000000	4.00000000000000000000	4.00000000000000000000	4.00000000000000000000	4.00000000000000000000
117.00000000000000000000	0.00000000000000000000	4161.53857421875000000000	4153.84619140625000000000	4190.25634765625000000000	4153.33300781250000000000	4149.23046875000000000000	4162.05126953125000000000	4165.64111328125000000000	4154.87158203125000000000	4171.28173828125000000000	4167.17919921875000000000	4173.33300781250000000000	4161.02539062500000000000	4170.76904296875000000000	4156.92285156250000000000	1592.00000000000000000000	10248.00000000000000000000	10227.00000000000000000000	0.00000000000000000000	0.00000000000000000000	0.00000000000000000000	614.00000000000000000000	473.00000000000000000000	4.00000000000000000000	4.00000000000000000000	4.00000000000000000000	4.00000000000000000000	4.00000000000000000000	0.00000000000000000000	4.00000000000000000000	4.00000000000000000000	0.00000000000000000000	4.00000000000000000000	4.00000000000000000000	4.00000000000000000000	4.00000000000000000000	4.00000000000000000000	4.00000000000000000000	4.00000000000000000000
118.00000000000000000000	0.00000000000000000000	4173.84619140625000000000	4153.84619140625000000000	4198.97412109375000000000	4153.84619140625000000000	4139.48730468750000000000	4169.74365234375000000000	4172.82031250000000000000	4154.35888671875000000000	4172.82031250000000000000	4166.66650390625000000000	4171.28173828125000000000	4170.76904296875000000000	4167.17919921875000000000	4160.00000000000000000000	3429.00000000000000000000	10248.00000000000000000000	10227.00000000000000000000	0.00000000000000000000	0.00000000000000000000	0.00000000000000000000	614.00000000000000000000	481.00000000000000000000	4.00000000000000000000	4.00000000000000000000	4.00000000000000000000	4.00000000000000000000	4.00000000000000000000	0.00000000000000000000	4.00000000000000000000	4.00000000000000000000	0.00000000000000000000	4.00000000000000000000	4.00000000000000000000	4.00000000000000000000	4.00000000000000000000	4.00000000000000000000	4.00000000000000000000	4.00000000000000000000
119.00000000000000000000	0.00000000000000000000	4173.84619140625000000000	4168.20507812500000000000	4194.35888671875000000000	4167.69238281250000000000	4152.82031250000000000000	4163.07666015625000000000	4165.64111328125000000000	4160.00000000000000000000	4166.66650390625000000000	4179.48730468750000000000	4182.05126953125000000000	4175.38427734375000000000	4184.61523437500000000000	4165.64111328125000000000	1266.00000000000000000000	10248.00000000000000000000	10228.00000000000000000000	0.00000000000000000000	0.00000000000000000000	0.00000000000000000000	614.00000000000000000000	488.00000000000000000000	4.00000000000000000000	4.00000000000000000000	4.00000000000000000000	4.00000000000000000000	4.00000000000000000000	0.00000000000000000000	4.00000000000000000000	4.00000000000000000000	0.00000000000000000000	4.00000000000000000000	4.00000000000000000000	4.00000000000000000000	4.00000000000000000000	4.00000000000000000000	4.00000000000000000000	4.00000000000000000000
120.00000000000000000000	0.00000000000000000000	4183.58984375000000000000	4178.46142578125000000000	4206.15380859375000000000	4177.43603515625000000000	4160.51269531250000000000	4164.10253906250000000000	4167.17919921875000000000	4168.71777343750000000000	4168.71777343750000000000	4188.71777343750000000000	4197.94873046875000000000	4183.07666015625000000000	4206.66650390625000000000	4178.97412109375000000000	3287.00000000000000000000	10248.00000000000000000000	10228.00000000000000000000	0.00000000000000000000	0.00000000000000000000	0.00000000000000000000	614.00000000000000000000	495.00000000000000000000	4.00000000000000000000	4.00000000000000000000	4.00000000000000000000	4.00000000000000000000	4.00000000000000000000	0.00000000000000000000	4.00000000000000000000	4.00000000000000000000	0.00000000000000000000	4.00000000000000000000	4.00000000000000000000	4.00000000000000000000	4.00000000000000000000	4.00000000000000000000	4.00000000000000000000	4.00000000000000000000
121.00000000000000000000	0.00000000000000000000	4186.66650390625000000000	4180.51269531250000000000	4211.79492187500000000000	4181.02539062500000000000	4160.00000000000000000000	4160.51269531250000000000	4166.66650390625000000000	4175.38427734375000000000	4170.76904296875000000000	4197.94873046875000000000	4207.17919921875000000000	4186.66650390625000000000	4209.74365234375000000000	4181.53857421875000000000	1592.00000000000000000000	10247.00000000000000000000	10227.00000000000000000000	0.00000000000000000000	0.00000000000000000000	0.00000000000000000000	614.00000000000000000000	503.00000000000000000000	4.00000000000000000000	4.00000000000000000000	4.00000000000000000000	4.00000000000000000000	4.00000000000000000000	0.00000000000000000000	4.00000000000000000000	4.00000000000000000000	0.00000000000000000000	4.00000000000000000000	4.00000000000000000000	4.00000000000000000000	4.00000000000000000000	4.00000000000000000000	4.00000000000000000000	4.00000000000000000000
122.00000000000000000000	0.00000000000000000000	4175.38427734375000000000	4180.51269531250000000000	4196.41015625000000000000	4184.10253906250000000000	4163.07666015625000000000	4156.92285156250000000000	4163.07666015625000000000	4171.79492187500000000000	4164.61523437500000000000	4200.51269531250000000000	4201.53857421875000000000	4180.51269531250000000000	4199.48730468750000000000	4171.79492187500000000000	3429.00000000000000000000	10247.00000000000000000000	10227.00000000000000000000	0.00000000000000000000	0.00000000000000000000	0.00000000000000000000	614.00000000000000000000	510.00000000000000000000	4.00000000000000000000	4.00000000000000000000	4.00000000000000000000	4.00000000000000000000	4.00000000000000000000	0.00000000000000000000	4.00000000000000000000	4.00000000000000000000	0.00000000000000000000	4.00000000000000000000	4.00000000000000000000	4.00000000000000000000	4.00000000000000000000	4.00000000000000000000	4.00000000000000000000	4.00000000000000000000
123.00000000000000000000	0.00000000000000000000	4180.00000000000000000000	4172.30761718750000000000	4196.41015625000000000000	4177.94873046875000000000	4154.87158203125000000000	4169.74365234375000000000	4170.25634765625000000000	4161.02539062500000000000	4164.61523437500000000000	4178.97412109375000000000	4177.43603515625000000000	4171.79492187500000000000	4182.56396484375000000000	4168.20507812500000000000	1266.00000000000000000000	10248.00000000000000000000	10229.00000000000000000000	0.00000000000000000000	0.00000000000000000000	0.00000000000000000000	614.00000000000000000000	517.00000000000000000000	4.00000000000000000000	4.00000000000000000000	4.00000000000000000000	4.00000000000000000000	4.00000000000000000000	0.00000000000000000000	4.00000000000000000000	4.00000000000000000000	0.00000000000000000000	4.00000000000000000000	4.00000000000000000000	4.00000000000000000000	4.00000000000000000000	4.00000000000000000000	4.00000000000000000000	4.00000000000000000000
124.00000000000000000000	0.00000000000000000000	4175.38427734375000000000	4171.28173828125000000000	4189.23046875000000000000	4177.43603515625000000000	4157.94873046875000000000	4164.10253906250000000000	4162.05126953125000000000	4171.28173828125000000000	4166.15380859375000000000	4177.94873046875000000000	4176.92285156250000000000	4162.05126953125000000000	4184.61523437500000000000	4163.58984375000000000000	3287.00000000000000000000	10248.00000000000000000000	10229.00000000000000000000	0.00000000000000000000	0.00000000000000000000	0.00000000000000000000	614.00000000000000000000	526.00000000000000000000	4.00000000000000000000	4.00000000000000000000	4.00000000000000000000	4.00000000000000000000	4.00000000000000000000	0.00000000000000000000	4.00000000000000000000	4.00000000000000000000	0.00000000000000000000	4.00000000000000000000	4.00000000000000000000	4.00000000000000000000	4.00000000000000000000	4.00000000000000000000	4.00000000000000000000	4.00000000000000000000
125.00000000000000000000	0.00000000000000000000	4171.79492187500000000000	4160.00000000000000000000	4188.71777343750000000000	4169.23046875000000000000	4153.33300781250000000000	4166.66650390625000000000	4165.64111328125000000000	4167.69238281250000000000	4165.64111328125000000000	4175.38427734375000000000	4173.33300781250000000000	4161.02539062500000000000	4173.84619140625000000000	4159.48730468750000000000	1592.00000000000000000000	10247.00000000000000000000	10230.00000000000000000000	0.00000000000000000000	0.00000000000000000000	0.00000000000000000000	614.00000000000000000000	534.00000000000000000000	4.00000000000000000000	4.00000000000000000000	4.00000000000000000000	4.00000000000000000000	4.00000000000000000000	0.00000000000000000000	4.00000000000000000000	4.00000000000000000000	0.00000000000000000000	4.00000000000000000000	4.00000000000000000000	4.00000000000000000000	4.00000000000000000000	4.00000000000000000000	4.00000000000000000000	4.00000000000000000000
126.00000000000000000000	0.00000000000000000000	4168.71777343750000000000	4145.64111328125000000000	4187.17919921875000000000	4158.97412109375000000000	4145.64111328125000000000	4165.12792968750000000000	4168.71777343750000000000	4154.35888671875000000000	4166.66650390625000000000	4155.38427734375000000000	4157.94873046875000000000	4156.41015625000000000000	4152.30761718750000000000	4156.41015625000000000000	3429.00000000000000000000	10247.00000000000000000000	10230.00000000000000000000	0.00000000000000000000	0.00000000000000000000	0.00000000000000000000	614.00000000000000000000	543.00000000000000000000	4.00000000000000000000	4.00000000000000000000	4.00000000000000000000	4.00000000000000000000	4.00000000000000000000	0.00000000000000000000	4.00000000000000000000	4.00000000000000000000	0.00000000000000000000	4.00000000000000000000	4.00000000000000000000	4.00000000000000000000	4.00000000000000000000	4.00000000000000000000	4.00000000000000000000	4.00000000000000000000
127.00000000000000000000	0.00000000000000000000	4161.53857421875000000000	4148.71777343750000000000	4177.43603515625000000000	4160.00000000000000000000	4153.33300781250000000000	4155.38427734375000000000	4161.53857421875000000000	4157.94873046875000000000	4170.76904296875000000000	4151.79492187500000000000	4158.97412109375000000000	4151.28173828125000000000	4153.84619140625000000000	4155.89746093750000000000	50.00000000000000000000	10247.00000000000000000000	10231.00000000000000000000	0.00000000000000000000	0.00000000000000000000	0.00000000000000000000	614.00000000000000000000	551.00000000000000000000	4.00000000000000000000	4.00000000000000000000	4.00000000000000000000	4.00000000000000000000	4.00000000000000000000	0.00000000000000000000	4.00000000000000000000	4.00000000000000000000	0.00000000000000000000	4.00000000000000000000	4.00000000000000000000	4.00000000000000000000	4.00000000000000000000	4.00000000000000000000	4.00000000000000000000	4.00000000000000000000
0.00000000000000000000	0.00000000000000000000	4173.33300781250000000000	4153.33300781250000000000	4190.25634765625000000000	4156.92285156250000000000	4150.25634765625000000000	4165.12792968750000000000	4167.17919921875000000000	4151.79492187500000000000	4172.82031250000000000000	4154.87158203125000000000	4160.51269531250000000000	4159.48730468750000000000	4159.48730468750000000000	4160.00000000000000000000	1919.00000000000000000000	10247.00000000000000000000	10231.00000000000000000000	0.00000000000000000000	0.00000000000000000000	0.00000000000000000000	614.00000000000000000000	559.00000000000000000000	4.00000000000000000000	4.00000000000000000000	4.00000000000000000000	4.00000000000000000000	4.00000000000000000000	0.00000000000000000000	4.00000000000000000000	4.00000000000000000000	0.00000000000000000000	4.00000000000000000000	4.00000000000000000000	4.00000000000000000000	4.00000000000000000000	4.00000000000000000000	4.00000000000000000000	4.00000000000000000000
1.00000000000000000000	0.00000000000000000000	4171.79492187500000000000	4165.12792968750000000000	4192.30761718750000000000	4168.20507812500000000000	4149.74365234375000000000	4162.05126953125000000000	4162.05126953125000000000	4155.89746093750000000000	4171.28173828125000000000	4166.66650390625000000000	4174.87158203125000000000	4164.10253906250000000000	4177.94873046875000000000	4163.07666015625000000000	3288.00000000000000000000	10246.00000000000000000000	10229.00000000000000000000	0.00000000000000000000	0.00000000000000000000	0.00000000000000000000	614.00000000000000000000	567.00000000000000000000	4.00000000000000000000	4.00000000000000000000	4.00000000000000000000	4.00000000000000000000	4.00000000000000000000	0.00000000000000000000	4.00000000000000000000	4.00000000000000000000	0.00000000000000000000	4.00000000000000000000	4.00000000000000000000	4.00000000000000000000	4.00000000000000000000	4.00000000000000000000	4.00000000000000000000	4.00000000000000000000
2.00000000000000000000	0.00000000000000000000	4177.94873046875000000000	4168.71777343750000000000	4193.84619140625000000000	4179.48730468750000000000	4149.23046875000000000000	4168.20507812500000000000	4166.66650390625000000000	4165.12792968750000000000	4172.82031250000000000000	4178.46142578125000000000	4192.30761718750000000000	4170.25634765625000000000	4191.79492187500000000000	4168.71777343750000000000	1732.00000000000000000000	10246.00000000000000000000	10229.00000000000000000000	0.00000000000000000000	0.00000000000000000000	0.00000000000000000000	614.00000000000000000000	575.00000000000000000000	4.00000000000000000000	4.00000000000000000000	4.00000000000000000000	4.00000000000000000000	4.00000000000000000000	0.00000000000000000000	4.00000000000000000000	4.00000000000000000000	0.00000000000000000000	4.00000000000000000000	4.00000000000000000000	4.00000000000000000000	4.00000000000000000000	4.00000000000000000000	4.00000000000000000000	4.00000000000000000000
3.00000000000000000000	0.00000000000000000000	4190.25634765625000000000	4172.30761718750000000000	4200.51269531250000000000	4182.05126953125000000000	4154.87158203125000000000	4170.25634765625000000000	4167.69238281250000000000	4171.79492187500000000000	4172.82031250000000000000	4194.87158203125000000000	4202.05126953125000000000	4175.89746093750000000000	4197.94873046875000000000	4172.82031250000000000000	3277.00000000000000000000	10245.00000000000000000000	10229.00000000000000000000	0.00000000000000000000	0.00000000000000000000	0.00000000000000000000	614.00000000000000000000	582.00000000000000000000	4.00000000000000000000	4.00000000000000000000	4.00000000000000000000	4.00000000000000000000	4.00000000000000000000	0.00000000000000000000	4.00000000000000000000	4.00000000000000000000	0.00000000000000000000	4.00000000000000000000	4.00000000000000000000	4.00000000000000000000	4.00000000000000000000	4.00000000000000000000	4.00000000000000000000	4.00000000000000000000
4.00000000000000000000	0.00000000000000000000	4182.56396484375000000000	4183.58984375000000000000	4192.82031250000000000000	4186.15380859375000000000	4167.17919921875000000000	4160.00000000000000000000	4157.43603515625000000000	4185.12792968750000000000	4171.28173828125000000000	4212.82031250000000000000	4209.74365234375000000000	4169.74365234375000000000	4208.20507812500000000000	4172.30761718750000000000	3545.00000000000000000000	10245.00000000000000000000	10229.00000000000000000000	0.00000000000000000000	0.00000000000000000000	0.00000000000000000000	614.00000000000000000000	589.00000000000000000000	4.00000000000000000000	4.00000000000000000000	4.00000000000000000000	4.00000000000000000000	4.00000000000000000000	0.00000000000000000000	4.00000000000000000000	4.00000000000000000000	0.00000000000000000000	4.00000000000000000000	4.00000000000000000000	4.00000000000000000000	4.00000000000000000000	4.00000000000000000000	4.00000000000000000000	4.00000000000000000000
5.00000000000000000000	0.00000000000000000000	4186.15380859375000000000	4173.33300781250000000000	4195.89746093750000000000	4176.92285156250000000000	4161.53857421875000000000	4170.25634765625000000000	4170.25634765625000000000	4182.56396484375000000000	4172.30761718750000000000	4195.89746093750000000000	4194.87158203125000000000	4164.61523437500000000000	4193.33300781250000000000	4171.28173828125000000000	0.00000000000000000000	10246.00000000000000000000	10228.00000000000000000000	0.00000000000000000000	0.00000000000000000000	0.00000000000000000000	614.00000000000000000000	598.00000000000000000000	4.00000000000000000000	4.00000000000000000000	4.00000000000000000000	4.00000000000000000000	4.00000000000000000000	0.00000000000000000000	4.00000000000000000000	4.00000000000000000000	0.00000000000000000000	4.00000000000000000000	4.00000000000000000000	4.00000000000000000000	4.00000000000000000000	4.00000000000000000000	4.00000000000000000000	4.00000000000000000000
6.00000000000000000000	0.00000000000000000000	4178.46142578125000000000	4163.07666015625000000000	4187.17919921875000000000	4173.84619140625000000000	4164.61523437500000000000	4163.58984375000000000000	4167.17919921875000000000	4182.56396484375000000000	4171.79492187500000000000	4183.58984375000000000000	4181.53857421875000000000	4157.43603515625000000000	4177.94873046875000000000	4163.58984375000000000000	492.00000000000000000000	10246.00000000000000000000	10228.00000000000000000000	0.00000000000000000000	0.00000000000000000000	0.00000000000000000000	614.00000000000000000000	605.00000000000000000000	4.00000000000000000000	4.00000000000000000000	4.00000000000000000000	4.00000000000000000000	4.00000000000000000000	0.00000000000000000000	4.00000000000000000000	4.00000000000000000000	0.00000000000000000000	4.00000000000000000000	4.00000000000000000000	4.00000000000000000000	4.00000000000000000000	4.00000000000000000000	4.00000000000000000000	4.00000000000000000000
7.00000000000000000000	0.00000000000000000000	4171.28173828125000000000	4158.46142578125000000000	4182.05126953125000000000	4171.28173828125000000000	4163.07666015625000000000	4160.00000000000000000000	4163.58984375000000000000	4181.53857421875000000000	4170.25634765625000000000	4178.97412109375000000000	4172.82031250000000000000	4156.41015625000000000000	4170.25634765625000000000	4159.48730468750000000000	3319.00000000000000000000	10248.00000000000000000000	10225.00000000000000000000	0.00000000000000000000	0.00000000000000000000	0.00000000000000000000	614.00000000000000000000	612.00000000000000000000	4.00000000000000000000	4.00000000000000000000	4.00000000000000000000	4.00000000000000000000	4.00000000000000000000	0.00000000000000000000	4.00000000000000000000	4.00000000000000000000	0.00000000000000000000	4.00000000000000000000	4.00000000000000000000	4.00000000000000000000	4.00000000000000000000	4.00000000000000000000	4.00000000000000000000	4.00000000000000000000
8.00000000000000000000	0.00000000000000000000	4172.30761718750000000000	4149.23046875000000000000	4181.53857421875000000000	4160.51269531250000000000	4149.74365234375000000000	4165.64111328125000000000	4169.74365234375000000000	4166.15380859375000000000	4168.71777343750000000000	4155.89746093750000000000	4161.02539062500000000000	4155.89746093750000000000	4161.02539062500000000000	4158.97412109375000000000	0.00000000000000000000	10248.00000000000000000000	10225.00000000000000000000	0.00000000000000000000	0.00000000000000000000	0.00000000000000000000	614.00000000000000000000	621.00000000000000000000	4.00000000000000000000	4.00000000000000000000	4.00000000000000000000	4.00000000000000000000	4.00000000000000000000	0.00000000000000000000	4.00000000000000000000	4.00000000000000000000	0.00000000000000000000	4.00000000000000000000	4.00000000000000000000	4.00000000000000000000	4.00000000000000000000	4.00000000000000000000	4.00000000000000000000	4.00000000000000000000
9.00000000000000000000	0.00000000000000000000	4165.12792968750000000000	4149.23046875000000000000	4170.76904296875000000000	4161.53857421875000000000	4152.82031250000000000000	4159.48730468750000000000	4166.15380859375000000000	4158.46142578125000000000	4165.64111328125000000000	4147.17919921875000000000	4164.61523437500000000000	4148.71777343750000000000	4164.61523437500000000000	4155.38427734375000000000	3540.00000000000000000000	10248.00000000000000000000	10226.00000000000000000000	0.00000000000000000000	0.00000000000000000000	0.00000000000000000000	614.00000000000000000000	629.00000000000000000000	4.00000000000000000000	4.00000000000000000000	4.00000000000000000000	4.00000000000000000000	4.00000000000000000000	0.00000000000000000000	4.00000000000000000000	4.00000000000000000000	0.00000000000000000000	4.00000000000000000000	4.00000000000000000000	4.00000000000000000000	4.00000000000000000000	4.00000000000000000000	4.00000000000000000000	4.00000000000000000000
10.00000000000000000000	0.00000000000000000000	4176.41015625000000000000	4154.87158203125000000000	4184.61523437500000000000	4162.05126953125000000000	4151.28173828125000000000	4170.25634765625000000000	4173.84619140625000000000	4157.94873046875000000000	4165.64111328125000000000	4155.38427734375000000000	4170.76904296875000000000	4152.82031250000000000000	4166.66650390625000000000	4160.00000000000000000000	3431.00000000000000000000	10248.00000000000000000000	10226.00000000000000000000	0.00000000000000000000	0.00000000000000000000	0.00000000000000000000	614.00000000000000000000	637.00000000000000000000	4.00000000000000000000	4.00000000000000000000	4.00000000000000000000	4.00000000000000000000	4.00000000000000000000	0.00000000000000000000	4.00000000000000000000	4.00000000000000000000	0.00000000000000000000	4.00000000000000000000	4.00000000000000000000	4.00000000000000000000	4.00000000000000000000	4.00000000000000000000	4.00000000000000000000	4.00000000000000000000
11.00000000000000000000	0.00000000000000000000	4178.97412109375000000000	4167.17919921875000000000	4192.30761718750000000000	4172.30761718750000000000	4156.41015625000000000000	4167.69238281250000000000	4167.69238281250000000000	4170.25634765625000000000	4170.76904296875000000000	4178.46142578125000000000	4183.58984375000000000000	4155.38427734375000000000	4180.51269531250000000000	4164.61523437500000000000	1286.00000000000000000000	10248.00000000000000000000	10225.00000000000000000000	0.00000000000000000000	0.00000000000000000000	0.00000000000000000000	614.00000000000000000000	645.00000000000000000000	4.00000000000000000000	4.00000000000000000000	4.00000000000000000000	4.00000000000000000000	4.00000000000000000000	0.00000000000000000000	4.00000000000000000000	4.00000000000000000000	0.00000000000000000000	4.00000000000000000000	4.00000000000000000000	4.00000000000000000000	4.00000000000000000000	4.00000000000000000000	4.00000000000000000000	4.00000000000000000000
12.00000000000000000000	0.00000000000000000000	4178.46142578125000000000	4169.23046875000000000000	4192.30761718750000000000	4179.48730468750000000000	4160.00000000000000000000	4163.07666015625000000000	4162.05126953125000000000	4171.79492187500000000000	4174.35888671875000000000	4187.69238281250000000000	4187.69238281250000000000	4157.43603515625000000000	4189.74365234375000000000	4166.66650390625000000000	3288.00000000000000000000	10248.00000000000000000000	10225.00000000000000000000	0.00000000000000000000	0.00000000000000000000	0.00000000000000000000	614.00000000000000000000	653.00000000000000000000	4.00000000000000000000	4.00000000000000000000	4.00000000000000000000	4.00000000000000000000	4.00000000000000000000	0.00000000000000000000	4.00000000000000000000	4.00000000000000000000	0.00000000000000000000	4.00000000000000000000	4.00000000000000000000	4.00000000000000000000	4.00000000000000000000	4.00000000000000000000	4.00000000000000000000	4.00000000000000000000
13.00000000000000000000	0.00000000000000000000	4185.64111328125000000000	4167.69238281250000000000	4198.97412109375000000000	4177.43603515625000000000	4152.30761718750000000000	4165.64111328125000000000	4164.61523437500000000000	4164.10253906250000000000	4171.79492187500000000000	4182.56396484375000000000	4183.58984375000000000000	4165.12792968750000000000	4186.15380859375000000000	4171.28173828125000000000	1598.00000000000000000000	10249.00000000000000000000	10225.00000000000000000000	0.00000000000000000000	0.00000000000000000000	0.00000000000000000000	614.00000000000000000000	662.00000000000000000000	4.00000000000000000000	4.00000000000000000000	4.00000000000000000000	4.00000000000000000000	4.00000000000000000000	0.00000000000000000000	4.00000000000000000000	4.00000000000000000000	0.00000000000000000000	4.00000000000000000000	4.00000000000000000000	4.00000000000000000000	4.00000000000000000000	4.00000000000000000000	4.00000000000000000000	4.00000000000000000000
14.00000000000000000000	0.00000000000000000000	4176.92285156250000000000	4178.97412109375000000000	4191.79492187500000000000	4182.56396484375000000000	4158.46142578125000000000	4156.92285156250000000000	4155.89746093750000000000	4176.41015625000000000000	4165.12792968750000000000	4198.97412109375000000000	4195.89746093750000000000	4166.15380859375000000000	4195.89746093750000000000	4173.33300781250000000000	3431.00000000000000000000	10249.00000000000000000000	10225.00000000000000000000	0.00000000000000000000	0.00000000000000000000	0.00000000000000000000	614.00000000000000000000	670.00000000000000000000	4.00000000000000000000	4.00000000000000000000	4.00000000000000000000	4.00000000000000000000	4.00000000000000000000	0.00000000000000000000	4.00000000000000000000	4.00000000000000000000	0.00000000000000000000	4.00000000000000000000	4.00000000000000000000	4.00000000000000000000	4.00000000000000000000	4.00000000000000000000	4.00000000000000000000	4.00000000000000000000
15.00000000000000000000	0.00000000000000000000	4180.00000000000000000000	4171.79492187500000000000	4195.38427734375000000000	4176.41015625000000000000	4158.46142578125000000000	4165.64111328125000000000	4166.66650390625000000000	4176.92285156250000000000	4168.71777343750000000000	4193.84619140625000000000	4190.76904296875000000000	4167.17919921875000000000	4190.76904296875000000000	4174.35888671875000000000	1286.00000000000000000000	10249.00000000000000000000	10225.00000000000000000000	0.00000000000000000000	0.00000000000000000000	0.00000000000000000000	614.00000000000000000000	677.00000000000000000000	4.00000000000000000000	4.00000000000000000000	4.00000000000000000000	4.00000000000000000000	4.00000000000000000000	0.00000000000000000000	4.00000000000000000000	4.00000000000000000000	0.00000000000000000000	4.00000000000000000000	4.00000000000000000000	4.00000000000000000000	4.00000000000000000000	4.00000000000000000000	4.00000000000000000000	4.00000000000000000000
16.00000000000000000000	0.00000000000000000000	4175.89746093750000000000	4161.02539062500000000000	4186.66650390625000000000	4168.71777343750000000000	4158.46142578125000000000	4162.05126953125000000000	4166.66650390625000000000	4171.28173828125000000000	4173.84619140625000000000	4174.87158203125000000000	4176.41015625000000000000	4158.46142578125000000000	4176.41015625000000000000	4165.12792968750000000000	0.00000000000000000000	10249.00000000000000000000	10225.00000000000000000000	0.00000000000000000000	0.00000000000000000000	0.00000000000000000000	614.00000000000000000000	685.00000000000000000000	4.00000000000000000000	4.00000000000000000000	4.00000000000000000000	4.00000000000000000000	4.00000000000000000000	0.00000000000000000000	4.00000000000000000000	4.00000000000000000000	0.00000000000000000000	4.00000000000000000000	4.00000000000000000000	4.00000000000000000000	4.00000000000000000000	4.00000000000000000000	4.00000000000000000000	4.00000000000000000000
17.00000000000000000000	0.00000000000000000000	4165.12792968750000000000	4155.38427734375000000000	4175.38427734375000000000	4165.64111328125000000000	4158.46142578125000000000	4160.00000000000000000000	4163.07666015625000000000	4165.12792968750000000000	4170.25634765625000000000	4161.02539062500000000000	4165.64111328125000000000	4147.17919921875000000000	4161.53857421875000000000	4156.41015625000000000000	0.00000000000000000000	10248.00000000000000000000	10227.00000000000000000000	0.00000000000000000000	0.00000000000000000000	0.00000000000000000000	614.00000000000000000000	693.00000000000000000000	4.00000000000000000000	4.00000000000000000000	4.00000000000000000000	4.00000000000000000000	4.00000000000000000000	0.00000000000000000000	4.00000000000000000000	4.00000000000000000000	0.00000000000000000000	4.00000000000000000000	4.00000000000000000000	4.00000000000000000000	4.00000000000000000000	4.00000000000000000000	4.00000000000000000000	4.00000000000000000000
18.00000000000000000000	0.00000000000000000000	4168.20507812500000000000	4144.10253906250000000000	4183.07666015625000000000	4156.92285156250000000000	4145.64111328125000000000	4171.79492187500000000000	4173.33300781250000000000	4153.84619140625000000000	4166.66650390625000000000	4145.12792968750000000000	4151.79492187500000000000	4144.10253906250000000000	4142.05126953125000000000	4152.82031250000000000000	0.00000000000000000000	10248.00000000000000000000	10227.00000000000000000000	0.00000000000000000000	0.00000000000000000000	0.00000000000000000000	614.00000000000000000000	700.00000000000000000000	4.00000000000000000000	4.00000000000000000000	4.00000000000000000000	4.00000000000000000000	4.00000000000000000000	0.00000000000000000000	4.00000000000000000000	4.00000000000000000000	0.00000000000000000000	4.00000000000000000000	4.00000000000000000000	4.00000000000000000000	4.00000000000000000000	4.00000000000000000000	4.00000000000000000000	4.00000000000000000000
19.00000000000000000000	0.00000000000000000000	4160.51269531250000000000	4144.10253906250000000000	4174.35888671875000000000	4156.92285156250000000000	4148.71777343750000000000	4163.07666015625000000000	4164.61523437500000000000	4161.53857421875000000000	4169.74365234375000000000	4155.38427734375000000000	4155.89746093750000000000	4141.02539062500000000000	4147.69238281250000000000	4148.71777343750000000000	0.00000000000000000000	10247.00000000000000000000	10227.00000000000000000000	0.00000000000000000000	0.00000000000000000000	0.00000000000000000000	614.00000000000000000000	707.00000000000000000000	4.00000000000000000000	4.00000000000000000000	4.00000000000000000000	4.00000000000000000000	4.00000000000000000000	0.00000000000000000000	4.00000000000000000000	4.00000000000000000000	0.00000000000000000000	4.00000000000000000000	4.00000000000000000000	4.00000000000000000000	4.00000000000000000000	4.00000000000000000000	4.00000000000000000000	4.00000000000000000000
20.00000000000000000000	0.00000000000000000000	4168.71777343750000000000	4148.71777343750000000000	4181.02539062500000000000	4157.43603515625000000000	4150.76904296875000000000	4165.12792968750000000000	4166.66650390625000000000	4163.58984375000000000000	4170.25634765625000000000	4165.12792968750000000000	4162.56396484375000000000	4150.25634765625000000000	4157.94873046875000000000	4156.41015625000000000000	0.00000000000000000000	10247.00000000000000000000	10227.00000000000000000000	0.00000000000000000000	0.00000000000000000000	0.00000000000000000000	614.00000000000000000000	715.00000000000000000000	4.00000000000000000000	4.00000000000000000000	4.00000000000000000000	4.00000000000000000000	4.00000000000000000000	0.00000000000000000000	4.00000000000000000000	4.00000000000000000000	0.00000000000000000000	4.00000000000000000000	4.00000000000000000000	4.00000000000000000000	4.00000000000000000000	4.00000000000000000000	4.00000000000000000000	4.00000000000000000000
21.00000000000000000000	0.00000000000000000000	4178.97412109375000000000	4161.02539062500000000000	4192.30761718750000000000	4168.71777343750000000000	4154.87158203125000000000	4161.02539062500000000000	4165.64111328125000000000	4164.10253906250000000000	4166.15380859375000000000	4174.35888671875000000000	4177.94873046875000000000	4163.07666015625000000000	4173.84619140625000000000	4167.69238281250000000000	0.00000000000000000000	10247.00000000000000000000	10227.00000000000000000000	0.00000000000000000000	0.00000000000000000000	0.00000000000000000000	614.00000000000000000000	722.00000000000000000000	4.00000000000000000000	4.00000000000000000000	4.00000000000000000000	4.00000000000000000000	4.00000000000000000000	0.00000000000000000000	4.00000000000000000000	4.00000000000000000000	0.00000000000000000000	4.00000000000000000000	4.00000000000000000000	4.00000000000000000000	4.00000000000000000000	4.00000000000000000000	4.00000000000000000000	4.00000000000000000000
22.00000000000000000000	0.00000000000000000000	4178.46142578125000000000	4172.82031250000000000000	4191.79492187500000000000	4181.53857421875000000000	4162.05126953125000000000	4158.97412109375000000000	4158.97412109375000000000	4169.74365234375000000000	4167.69238281250000000000	4186.66650390625000000000	4190.76904296875000000000	4166.66650390625000000000	4191.28173828125000000000	4172.30761718750000000000	0.00000000000000000000	10247.00000000000000000000	10227.00000000000000000000	0.00000000000000000000	0.00000000000000000000	0.00000000000000000000	614.00000000000000000000	729.00000000000000000000	4.00000000000000000000	4.00000000000000000000	4.00000000000000000000	4.00000000000000000000	4.00000000000000000000	0.00000000000000000000	4.00000000000000000000	4.00000000000000000000	0.00000000000000000000	4.00000000000000000000	4.00000000000000000000	4.00000000000000000000	4.00000000000000000000	4.00000000000000000000	4.00000000000000000000	4.00000000000000000000
23.00000000000000000000	0.00000000000000000000	4186.66650390625000000000	4173.33300781250000000000	4198.46142578125000000000	4180.51269531250000000000	4155.89746093750000000000	4171.79492187500000000000	4167.17919921875000000000	4165.12792968750000000000	4173.33300781250000000000	4182.56396484375000000000	4185.64111328125000000000	4168.20507812500000000000	4188.71777343750000000000	4173.33300781250000000000	0.00000000000000000000	10249.00000000000000000000	10227.00000000000000000000	0.00000000000000000000	0.00000000000000000000	0.00000000000000000000	614.00000000000000000000	737.00000000000000000000	4.00000000000000000000	4.00000000000000000000	4.00000000000000000000	4.00000000000000000000	4.00000000000000000000	0.00000000000000000000	4.00000000000000000000	4.00000000000000000000	0.00000000000000000000	4.00000000000000000000	4.00000000000000000000	4.00000000000000000000	4.00000000000000000000	4.00000000000000000000	4.00000000000000000000	4.00000000000000000000
24.00000000000000000000	0.00000000000000000000	4185.12792968750000000000	4183.58984375000000000000	4195.38427734375000000000	4188.71777343750000000000	4165.64111328125000000000	4161.02539062500000000000	4163.07666015625000000000	4172.82031250000000000000	4172.30761718750000000000	4194.35888671875000000000	4197.43603515625000000000	4165.64111328125000000000	4197.43603515625000000000	4173.33300781250000000000	0.00000000000000000000	10249.00000000000000000000	10227.00000000000000000000	0.00000000000000000000	0.00000000000000000000	0.00000000000000000000	614.00000000000000000000	745.00000000000000000000	4.00000000000000000000	4.00000000000000000000	4.00000000000000000000	4.00000000000000000000	4.00000000000000000000	0.00000000000000000000	4.00000000000000000000	4.00000000000000000000	0.00000000000000000000	4.00000000000000000000	4.00000000000000000000	4.00000000000000000000	4.00000000000000000000	4.00000000000000000000	4.00000000000000000000	4.00000000000000000000
25.00000000000000000000	0.00000000000000000000	4191.28173828125000000000	4184.61523437500000000000	4202.56396484375000000000	4191.79492187500000000000	4166.66650390625000000000	4164.10253906250000000000	4165.64111328125000000000	4181.02539062500000000000	4170.76904296875000000000	4199.48730468750000000000	4204.10253906250000000000	4169.23046875000000000000	4201.02539062500000000000	4178.46142578125000000000	0.00000000000000000000	10248.00000000000000000000	10227.00000000000000000000	0.00000000000000000000	0.00000000000000000000	0.00000000000000000000	614.00000000000000000000	754.00000000000000000000	4.00000000000000000000	4.00000000000000000000	4.00000000000000000000	4.00000000000000000000	4.00000000000000000000	0.00000000000000000000	4.00000000000000000000	4.00000000000000000000	0.00000000000000000000	4.00000000000000000000	4.00000000000000000000	4.00000000000000000000	4.00000000000000000000	4.00000000000000000000	4.00000000000000000000	4.00000000000000000000
26.00000000000000000000	0.00000000000000000000	4186.66650390625000000000	4175.38427734375000000000	4201.02539062500000000000	4184.10253906250000000000	4162.56396484375000000000	4164.10253906250000000000	4161.53857421875000000000	4180.51269531250000000000	4168.20507812500000000000	4180.51269531250000000000	4188.71777343750000000000	4165.12792968750000000000	4186.66650390625000000000	4174.87158203125000000000	0.00000000000000000000	10248.00000000000000000000	10227.00000000000000000000	0.00000000000000000000	0.00000000000000000000	0.00000000000000000000	614.00000000000000000000	762.00000000000000000000	4.00000000000000000000	4.00000000000000000000	4.00000000000000000000	4.00000000000000000000	4.00000000000000000000	0.00000000000000000000	4.00000000000000000000	4.00000000000000000000	0.00000000000000000000	4.00000000000000000000	4.00000000000000000000	4.00000000000000000000	4.00000000000000000000	4.00000000000000000000	4.00000000000000000000	4.00000000000000000000
27.00000000000000000000	0.00000000000000000000	4168.20507812500000000000	4162.05126953125000000000	4182.56396484375000000000	4170.76904296875000000000	4164.61523437500000000000	4156.41015625000000000000	4155.89746093750000000000	4173.33300781250000000000	4166.15380859375000000000	4161.53857421875000000000	4166.66650390625000000000	4150.76904296875000000000	4161.53857421875000000000	4161.02539062500000000000	0.00000000000000000000	10249.00000000000000000000	10226.00000000000000000000	0.00000000000000000000	0.00000000000000000000	0.00000000000000000000	614.00000000000000000000	770.00000000000000000000	4.00000000000000000000	4.00000000000000000000	4.00000000000000000000	4.00000000000000000000	4.00000000000000000000	0.00000000000000000000	4.00000000000000000000	4.00000000000000000000	0.00000000000000000000	4.00000000000000000000	4.00000000000000000000	4.00000000000000000000	4.00000000000000000000	4.00000000000000000000	4.00000000000000000000	4.00000000000000000000
28.00000000000000000000	0.00000000000000000000	4167.17919921875000000000	4145.64111328125000000000	4180.00000000000000000000	4153.33300781250000000000	4150.76904296875000000000	4164.61523437500000000000	4167.17919921875000000000	4157.94873046875000000000	4168.20507812500000000000	4146.66650390625000000000	4145.12792968750000000000	4147.17919921875000000000	4140.00000000000000000000	4157.43603515625000000000	0.00000000000000000000	10249.00000000000000000000	10226.00000000000000000000	0.00000000000000000000	0.00000000000000000000	0.00000000000000000000	614.00000000000000000000	779.00000000000000000000	4.00000000000000000000	4.00000000000000000000	4.00000000000000000000	4.00000000000000000000	4.00000000000000000000	0.00000000000000000000	4.00000000000000000000	4.00000000000000000000	0.00000000000000000000	4.00000000000000000000	4.00000000000000000000	4.00000000000000000000	4.00000000000000000000	4.00000000000000000000	4.00000000000000000000	4.00000000000000000000
29.00000000000000000000	0.00000000000000000000	4162.05126953125000000000	4150.25634765625000000000	4174.87158203125000000000	4161.02539062500000000000	4152.30761718750000000000	4155.89746093750000000000	4160.51269531250000000000	4163.58984375000000000000	4167.69238281250000000000	4152.82031250000000000000	4149.74365234375000000000	4146.15380859375000000000	4154.35888671875000000000	4159.48730468750000000000	0.00000000000000000000	10249.00000000000000000000	10227.00000000000000000000	0.00000000000000000000	0.00000000000000000000	0.00000000000000000000	614.00000000000000000000	787.00000000000000000000	4.00000000000000000000	4.00000000000000000000	4.00000000000000000000	4.00000000000000000000	4.00000000000000000000	0.00000000000000000000	4.00000000000000000000	4.00000000000000000000	0.00000000000000000000	4.00000000000000000000	4.00000000000000000000	4.00000000000000000000	4.00000000000000000000	4.00000000000000000000	4.00000000000000000000	4.00000000000000000000
30.00000000000000000000	0.00000000000000000000	4165.64111328125000000000	4152.82031250000000000000	4178.97412109375000000000	4166.15380859375000000000	4155.38427734375000000000	4161.02539062500000000000	4165.64111328125000000000	4166.66650390625000000000	4166.15380859375000000000	4151.79492187500000000000	4156.41015625000000000000	4151.28173828125000000000	4161.02539062500000000000	4160.00000000000000000000	0.00000000000000000000	10249.00000000000000000000	10227.00000000000000000000	0.00000000000000000000	0.00000000000000000000	0.00000000000000000000	614.00000000000000000000	794.00000000000000000000	4.00000000000000000000	4.00000000000000000000	4.00000000000000000000	4.00000000000000000000	4.00000000000000000000	0.00000000000000000000	4.00000000000000000000	4.00000000000000000000	0.00000000000000000000	4.00000000000000000000	4.00000000000000000000	4.00000000000000000000	4.00000000000000000000	4.00000000000000000000	4.00000000000000000000	4.00000000000000000000
31.00000000000000000000	0.00000000000000000000	4171.79492187500000000000	4150.76904296875000000000	4183.58984375000000000000	4158.97412109375000000000	4149.74365234375000000000	4168.20507812500000000000	4170.25634765625000000000	4160.51269531250000000000	4166.66650390625000000000	4146.66650390625000000000	4160.00000000000000000000	4154.35888671875000000000	4154.87158203125000000000	4157.94873046875000000000	0.00000000000000000000	10251.00000000000000000000	10229.00000000000000000000	0.00000000000000000000	0.00000000000000000000	0.00000000000000000000	614.00000000000000000000	802.00000000000000000000	4.00000000000000000000	4.00000000000000000000	4.00000000000000000000	4.00000000000000000000	4.00000000000000000000	0.00000000000000000000	4.00000000000000000000	4.00000000000000000000	0.00000000000000000000	4.00000000000000000000	4.00000000000000000000	4.00000000000000000000	4.00000000000000000000	4.00000000000000000000	4.00000000000000000000	4.00000000000000000000
32.00000000000000000000	0.00000000000000000000	4171.28173828125000000000	4164.61523437500000000000	4182.05126953125000000000	4167.17919921875000000000	4154.87158203125000000000	4162.05126953125000000000	4160.51269531250000000000	4166.66650390625000000000	4166.15380859375000000000	4164.10253906250000000000	4174.35888671875000000000	4155.38427734375000000000	4170.25634765625000000000	4161.02539062500000000000	0.00000000000000000000	10251.00000000000000000000	10229.00000000000000000000	0.00000000000000000000	0.00000000000000000000	0.00000000000000000000	614.00000000000000000000	809.00000000000000000000	4.00000000000000000000	4.00000000000000000000	4.00000000000000000000	4.00000000000000000000	4.00000000000000000000	0.00000000000000000000	4.00000000000000000000	4.00000000000000000000	0.00000000000000000000	4.00000000000000000000	4.00000000000000000000	4.00000000000000000000	4.00000000000000000000	4.00000000000000000000	4.00000000000000000000	4.00000000000000000000
33.00000000000000000000	0.00000000000000000000	4189.23046875000000000000	4174.35888671875000000000	4200.00000000000000000000	4177.94873046875000000000	4158.46142578125000000000	4168.71777343750000000000	4168.20507812500000000000	4166.66650390625000000000	4165.12792968750000000000	4174.35888671875000000000	4180.51269531250000000000	4165.12792968750000000000	4180.51269531250000000000	4171.28173828125000000000	0.00000000000000000000	10251.00000000000000000000	10230.00000000000000000000	0.00000000000000000000	0.00000000000000000000	0.00000000000000000000	614.00000000000000000000	817.00000000000000000000	4.00000000000000000000	4.00000000000000000000	4.00000000000000000000	4.00000000000000000000	4.00000000000000000000	0.00000000000000000000	4.00000000000000000000	4.00000000000000000000	0.00000000000000000000	4.00000000000000000000	4.00000000000000000000	4.00000000000000000000	4.00000000000000000000	4.00000000000000000000	4.00000000000000000000	4.00000000000000000000
34.00000000000000000000	0.00000000000000000000	4190.25634765625000000000	4184.61523437500000000000	4201.53857421875000000000	4188.20507812500000000000	4170.76904296875000000000	4161.02539062500000000000	4162.56396484375000000000	4171.28173828125000000000	4165.12792968750000000000	4188.71777343750000000000	4196.41015625000000000000	4170.25634765625000000000	4196.41015625000000000000	4177.43603515625000000000	0.00000000000000000000	10251.00000000000000000000	10230.00000000000000000000	0.00000000000000000000	0.00000000000000000000	0.00000000000000000000	614.00000000000000000000	824.00000000000000000000	4.00000000000000000000	4.00000000000000000000	4.00000000000000000000	4.00000000000000000000	4.00000000000000000000	0.00000000000000000000	4.00000000000000000000	4.00000000000000000000	0.00000000000000000000	4.00000000000000000000	4.00000000000000000000	4.00000000000000000000	4.00000000000000000000	4.00000000000000000000	4.00000000000000000000	4.00000000000000000000
35.00000000000000000000	0.00000000000000000000	4188.71777343750000000000	4188.20507812500000000000	4202.56396484375000000000	4189.23046875000000000000	4174.87158203125000000000	4160.51269531250000000000	4162.05126953125000000000	4175.38427734375000000000	4168.20507812500000000000	4198.97412109375000000000	4204.61523437500000000000	4177.94873046875000000000	4203.07666015625000000000	4183.07666015625000000000	0.00000000000000000000	10248.00000000000000000000	10231.00000000000000000000	0.00000000000000000000	0.00000000000000000000	0.00000000000000000000	614.00000000000000000000	832.00000000000000000000	4.00000000000000000000	4.00000000000000000000	4.00000000000000000000	4.00000000000000000000	4.00000000000000000000	0.00000000000000000000	4.00000000000000000000	4.00000000000000000000	0.00000000000000000000	4.00000000000000000000	4.00000000000000000000	4.00000000000000000000	4.00000000000000000000	4.00000000000000000000	4.00000000000000000000	4.00000000000000000000
36.00000000000000000000	0.00000000000000000000	4190.25634765625000000000	4182.05126953125000000000	4205.12792968750000000000	4182.05126953125000000000	4168.71777343750000000000	4162.56396484375000000000	4167.69238281250000000000	4177.43603515625000000000	4171.79492187500000000000	4196.41015625000000000000	4194.87158203125000000000	4177.43603515625000000000	4189.74365234375000000000	4177.43603515625000000000	0.00000000000000000000	10248.00000000000000000000	10231.00000000000000000000	0.00000000000000000000	0.00000000000000000000	0.00000000000000000000	614.00000000000000000000	840.00000000000000000000	4.00000000000000000000	4.00000000000000000000	4.00000000000000000000	4.00000000000000000000	4.00000000000000000000	0.00000000000000000000	4.00000000000000000000	4.00000000000000000000	0.00000000000000000000	4.00000000000000000000	4.00000000000000000000	4.00000000000000000000	4.00000000000000000000	4.00000000000000000000	4.00000000000000000000	4.00000000000000000000
37.00000000000000000000	0.00000000000000000000	4170.76904296875000000000	4170.76904296875000000000	4186.66650390625000000000	4173.84619140625000000000	4166.66650390625000000000	4156.41015625000000000000	4165.12792968750000000000	4185.64111328125000000000	4170.25634765625000000000	4188.20507812500000000000	4184.10253906250000000000	4160.51269531250000000000	4176.92285156250000000000	4161.02539062500000000000	0.00000000000000000000	10247.00000000000000000000	10231.00000000000000000000	0.00000000000000000000	0.00000000000000000000	0.00000000000000000000	614.00000000000000000000	848.00000000000000000000	4.00000000000000000000	4.00000000000000000000	4.00000000000000000000	4.00000000000000000000	4.00000000000000000000	0.00000000000000000000	4.00000000000000000000	4.00000000000000000000	0.00000000000000000000	4.00000000000000000000	4.00000000000000000000	4.00000000000000000000	4.00000000000000000000	4.00000000000000000000	4.00000000000000000000	4.00000000000000000000
38.00000000000000000000	0.00000000000000000000	4165.64111328125000000000	4151.79492187500000000000	4183.07666015625000000000	4156.92285156250000000000	4153.84619140625000000000	4169.23046875000000000000	4174.87158203125000000000	4181.53857421875000000000	4167.69238281250000000000	4164.61523437500000000000	4163.07666015625000000000	4151.79492187500000000000	4156.41015625000000000000	4156.92285156250000000000	0.00000000000000000000	10247.00000000000000000000	10231.00000000000000000000	0.00000000000000000000	0.00000000000000000000	0.00000000000000000000	614.00000000000000000000	856.00000000000000000000	4.00000000000000000000	4.00000000000000000000	4.00000000000000000000	4.00000000000000000000	4.00000000000000000000	0.00000000000000000000	4.00000000000000000000	4.00000000000000000000	0.00000000000000000000	4.00000000000000000000	4.00000000000000000000	4.00000000000000000000	4.00000000000000000000	4.00000000000000000000	4.00000000000000000000	4.00000000000000000000
39.00000000000000000000	0.00000000000000000000	4161.02539062500000000000	4152.82031250000000000000	4180.51269531250000000000	4156.92285156250000000000	4156.92285156250000000000	4166.15380859375000000000	4168.71777343750000000000	4183.58984375000000000000	4166.66650390625000000000	4161.02539062500000000000	4160.00000000000000000000	4149.74365234375000000000	4153.84619140625000000000	4155.38427734375000000000	0.00000000000000000000	10247.00000000000000000000	10231.00000000000000000000	0.00000000000000000000	0.00000000000000000000	0.00000000000000000000	614.00000000000000000000	864.00000000000000000000	4.00000000000000000000	4.00000000000000000000	4.00000000000000000000	4.00000000000000000000	4.00000000000000000000	0.00000000000000000000	4.00000000000000000000	4.00000000000000000000	0.00000000000000000000	4.00000000000000000000	4.00000000000000000000	4.00000000000000000000	4.00000000000000000000	4.00000000000000000000	4.00000000000000000000	4.00000000000000000000
40.00000000000000000000	0.00000000000000000000	4162.56396484375000000000	4156.92285156250000000000	4186.66650390625000000000	4161.02539062500000000000	4163.58984375000000000000	4164.61523437500000000000	4166.15380859375000000000	4180.51269531250000000000	4167.17919921875000000000	4167.69238281250000000000	4168.71777343750000000000	4153.33300781250000000000	4160.00000000000000000000	4157.94873046875000000000	0.00000000000000000000	10247.00000000000000000000	10231.00000000000000000000	0.00000000000000000000	0.00000000000000000000	0.00000000000000000000	614.00000000000000000000	872.00000000000000000000	4.00000000000000000000	4.00000000000000000000	4.00000000000000000000	4.00000000000000000000	4.00000000000000000000	0.00000000000000000000	4.00000000000000000000	4.00000000000000000000	0.00000000000000000000	4.00000000000000000000	4.00000000000000000000	4.00000000000000000000	4.00000000000000000000	4.00000000000000000000	4.00000000000000000000	4.00000000000000000000
41.00000000000000000000	0.00000000000000000000	4169.74365234375000000000	4151.28173828125000000000	4193.33300781250000000000	4155.38427734375000000000	4157.43603515625000000000	4168.20507812500000000000	4166.15380859375000000000	4168.71777343750000000000	4165.64111328125000000000	4165.12792968750000000000	4167.69238281250000000000	4156.41015625000000000000	4156.92285156250000000000	4164.10253906250000000000	0.00000000000000000000	10246.00000000000000000000	10230.00000000000000000000	0.00000000000000000000	0.00000000000000000000	0.00000000000000000000	614.00000000000000000000	880.00000000000000000000	4.00000000000000000000	4.00000000000000000000	4.00000000000000000000	4.00000000000000000000	4.00000000000000000000	0.00000000000000000000	4.00000000000000000000	4.00000000000000000000	0.00000000000000000000	4.00000000000000000000	4.00000000000000000000	4.00000000000000000000	4.00000000000000000000	4.00000000000000000000	4.00000000000000000000	4.00000000000000000000
42.00000000000000000000	0.00000000000000000000	4165.12792968750000000000	4155.89746093750000000000	4182.05126953125000000000	4161.02539062500000000000	4158.97412109375000000000	4157.43603515625000000000	4155.38427734375000000000	4170.25634765625000000000	4167.17919921875000000000	4171.28173828125000000000	4169.74365234375000000000	4154.35888671875000000000	4162.05126953125000000000	4164.10253906250000000000	0.00000000000000000000	10246.00000000000000000000	10230.00000000000000000000	0.00000000000000000000	0.00000000000000000000	0.00000000000000000000	614.00000000000000000000	888.00000000000000000000	4.00000000000000000000	4.00000000000000000000	4.00000000000000000000	4.00000000000000000000	4.00000000000000000000	0.00000000000000000000	4.00000000000000000000	4.00000000000000000000	0.00000000000000000000	4.00000000000000000000	4.00000000000000000000	4.00000000000000000000	4.00000000000000000000	4.00000000000000000000	4.00000000000000000000	4.00000000000000000000
43.00000000000000000000	0.00000000000000000000	4177.43603515625000000000	4162.05126953125000000000	4192.82031250000000000000	4166.15380859375000000000	4155.38427734375000000000	4165.64111328125000000000	4167.17919921875000000000	4166.15380859375000000000	4171.28173828125000000000	4168.71777343750000000000	4170.25634765625000000000	4164.10253906250000000000	4166.66650390625000000000	4164.61523437500000000000	0.00000000000000000000	10246.00000000000000000000	10229.00000000000000000000	0.00000000000000000000	0.00000000000000000000	0.00000000000000000000	614.00000000000000000000	895.00000000000000000000	4.00000000000000000000	4.00000000000000000000	4.00000000000000000000	4.00000000000000000000	4.00000000000000000000	0.00000000000000000000	4.00000000000000000000	4.00000000000000000000	0.00000000000000000000	4.00000000000000000000	4.00000000000000000000	4.00000000000000000000	4.00000000000000000000	4.00000000000000000000	4.00000000000000000000	4.00000000000000000000
44.00000000000000000000	0.00000000000000000000	4178.46142578125000000000	4176.41015625000000000000	4201.02539062500000000000	4175.89746093750000000000	4165.64111328125000000000	4161.53857421875000000000	4167.17919921875000000000	4172.30761718750000000000	4169.23046875000000000000	4184.61523437500000000000	4185.12792968750000000000	4170.25634765625000000000	4185.64111328125000000000	4166.15380859375000000000	0.00000000000000000000	10246.00000000000000000000	10229.00000000000000000000	0.00000000000000000000	0.00000000000000000000	0.00000000000000000000	614.00000000000000000000	903.00000000000000000000	4.00000000000000000000	4.00000000000000000000	4.00000000000000000000	4.00000000000000000000	4.00000000000000000000	0.00000000000000000000	4.00000000000000000000	4.00000000000000000000	0.00000000000000000000	4.00000000000000000000	4.00000000000000000000	4.00000000000000000000	4.00000000000000000000	4.00000000000000000000	4.00000000000000000000	4.00000000000000000000
45.00000000000000000000	0.00000000000000000000	4173.84619140625000000000	4183.58984375000000000000	4202.56396484375000000000	4180.51269531250000000000	4173.84619140625000000000	4160.51269531250000000000	4164.10253906250000000000	4187.17919921875000000000	4165.12792968750000000000	4203.07666015625000000000	4196.92285156250000000000	4168.71777343750000000000	4194.87158203125000000000	4169.74365234375000000000	0.00000000000000000000	10246.00000000000000000000	10229.00000000000000000000	0.00000000000000000000	0.00000000000000000000	0.00000000000000000000	614.00000000000000000000	912.00000000000000000000	4.00000000000000000000	4.00000000000000000000	4.00000000000000000000	4.00000000000000000000	4.00000000000000000000	0.00000000000000000000	4.00000000000000000000	4.00000000000000000000	0.00000000000000000000	4.00000000000000000000	4.00000000000000000000	4.00000000000000000000	4.00000000000000000000	4.00000000000000000000	4.00000000000000000000	4.00000000000000000000
46.00000000000000000000	0.00000000000000000000	4176.92285156250000000000	4174.87158203125000000000	4202.56396484375000000000	4169.23046875000000000000	4163.07666015625000000000	4170.76904296875000000000	4172.30761718750000000000	4188.71777343750000000000	4165.12792968750000000000	4189.23046875000000000000	4183.07666015625000000000	4164.61523437500000000000	4176.92285156250000000000	4169.23046875000000000000	0.00000000000000000000	10246.00000000000000000000	10229.00000000000000000000	0.00000000000000000000	0.00000000000000000000	0.00000000000000000000	614.00000000000000000000	920.00000000000000000000	4.00000000000000000000	4.00000000000000000000	4.00000000000000000000	4.00000000000000000000	4.00000000000000000000	0.00000000000000000000	4.00000000000000000000	4.00000000000000000000	0.00000000000000000000	4.00000000000000000000	4.00000000000000000000	4.00000000000000000000	4.00000000000000000000	4.00000000000000000000	4.00000000000000000000	4.00000000000000000000
47.00000000000000000000	0.00000000000000000000	4163.58984375000000000000	4166.66650390625000000000	4184.10253906250000000000	4163.07666015625000000000	4163.58984375000000000000	4160.51269531250000000000	4164.10253906250000000000	4191.28173828125000000000	4163.07666015625000000000	4178.46142578125000000000	4169.23046875000000000000	4155.89746093750000000000	4164.61523437500000000000	4159.48730468750000000000	0.00000000000000000000	10245.00000000000000000000	10230.00000000000000000000	0.00000000000000000000	0.00000000000000000000	0.00000000000000000000	614.00000000000000000000	928.00000000000000000000	4.00000000000000000000	4.00000000000000000000	4.00000000000000000000	4.00000000000000000000	4.00000000000000000000	0.00000000000000000000	4.00000000000000000000	4.00000000000000000000	0.00000000000000000000	4.00000000000000000000	4.00000000000000000000	4.00000000000000000000	4.00000000000000000000	4.00000000000000000000	4.00000000000000000000	4.00000000000000000000
48.00000000000000000000	0.00000000000000000000	4164.61523437500000000000	4153.33300781250000000000	4186.66650390625000000000	4150.25634765625000000000	4156.92285156250000000000	4165.12792968750000000000	4168.20507812500000000000	4181.53857421875000000000	4165.12792968750000000000	4163.07666015625000000000	4155.89746093750000000000	4157.43603515625000000000	4150.76904296875000000000	4158.97412109375000000000	0.00000000000000000000	10245.00000000000000000000	10230.00000000000000000000	0.00000000000000000000	0.00000000000000000000	0.00000000000000000000	614.00000000000000000000	936.00000000000000000000	4.00000000000000000000	4.00000000000000000000	4.00000000000000000000	4.00000000000000000000	4.00000000000000000000	0.00000000000000000000	4.00000000000000000000	4.00000000000000000000	0.00000000000000000000	4.00000000000000000000	4.00000000000000000000	4.00000000000000000000	4.00000000000000000000	4.00000000000000000000	4.00000000000000000000	4.00000000000000000000
49.00000000000000000000	0.00000000000000000000	4164.61523437500000000000	4151.28173828125000000000	4185.12792968750000000000	4144.10253906250000000000	4155.38427734375000000000	4164.61523437500000000000	4168.71777343750000000000	4179.48730468750000000000	4170.76904296875000000000	4159.48730468750000000000	4156.92285156250000000000	4155.89746093750000000000	4149.23046875000000000000	4159.48730468750000000000	0.00000000000000000000	10247.00000000000000000000	10229.00000000000000000000	0.00000000000000000000	0.00000000000000000000	0.00000000000000000000	614.00000000000000000000	944.00000000000000000000	4.00000000000000000000	4.00000000000000000000	4.00000000000000000000	4.00000000000000000000	4.00000000000000000000	0.00000000000000000000	4.00000000000000000000	4.00000000000000000000	0.00000000000000000000	4.00000000000000000000	4.00000000000000000000	4.00000000000000000000	4.00000000000000000000	4.00000000000000000000	4.00000000000000000000	4.00000000000000000000
50.00000000000000000000	0.00000000000000000000	4161.02539062500000000000	4157.43603515625000000000	4178.97412109375000000000	4150.25634765625000000000	4162.56396484375000000000	4162.56396484375000000000	4166.66650390625000000000	4187.17919921875000000000	4168.20507812500000000000	4169.74365234375000000000	4165.64111328125000000000	4155.38427734375000000000	4157.94873046875000000000	4158.46142578125000000000	0.00000000000000000000	10247.00000000000000000000	10229.00000000000000000000	0.00000000000000000000	0.00000000000000000000	0.00000000000000000000	614.00000000000000000000	951.00000000000000000000	4.00000000000000000000	4.00000000000000000000	4.00000000000000000000	4.00000000000000000000	4.00000000000000000000	0.00000000000000000000	4.00000000000000000000	4.00000000000000000000	0.00000000000000000000	4.00000000000000000000	4.00000000000000000000	4.00000000000000000000	4.00000000000000000000	4.00000000000000000000	4.00000000000000000000	4.00000000000000000000
51.00000000000000000000	0.00000000000000000000	4171.28173828125000000000	4161.02539062500000000000	4193.84619140625000000000	4155.38427734375000000000	4161.53857421875000000000	4169.74365234375000000000	4172.30761718750000000000	4179.48730468750000000000	4168.71777343750000000000	4167.17919921875000000000	4164.61523437500000000000	4163.58984375000000000000	4157.94873046875000000000	4161.02539062500000000000	0.00000000000000000000	10249.00000000000000000000	10229.00000000000000000000	0.00000000000000000000	0.00000000000000000000	0.00000000000000000000	614.00000000000000000000	958.00000000000000000000	4.00000000000000000000	4.00000000000000000000	4.00000000000000000000	4.00000000000000000000	4.00000000000000000000	0.00000000000000000000	4.00000000000000000000	4.00000000000000000000	0.00000000000000000000	4.00000000000000000000	4.00000000000000000000	4.00000000000000000000	4.00000000000000000000	4.00000000000000000000	4.00000000000000000000	4.00000000000000000000
52.00000000000000000000	0.00000000000000000000	4168.71777343750000000000	4173.33300781250000000000	4192.30761718750000000000	4165.12792968750000000000	4167.17919921875000000000	4160.00000000000000000000	4162.56396484375000000000	4178.46142578125000000000	4172.30761718750000000000	4174.35888671875000000000	4176.41015625000000000000	4163.07666015625000000000	4168.20507812500000000000	4162.56396484375000000000	0.00000000000000000000	10249.00000000000000000000	10229.00000000000000000000	0.00000000000000000000	0.00000000000000000000	0.00000000000000000000	614.00000000000000000000	966.00000000000000000000	4.00000000000000000000	4.00000000000000000000	4.00000000000000000000	4.00000000000000000000	4.00000000000000000000	0.00000000000000000000	4.00000000000000000000	4.00000000000000000000	0.00000000000000000000	4.00000000000000000000	4.00000000000000000000	4.00000000000000000000	4.00000000000000000000	4.00000000000000000000	4.00000000000000000000	4.00000000000000000000
53.00000000000000000000	0.00000000000000000000	4171.79492187500000000000	4170.76904296875000000000	4195.89746093750000000000	4161.53857421875000000000	4160.51269531250000000000	4168.20507812500000000000	4167.69238281250000000000	4173.33300781250000000000	4168.20507812500000000000	4177.43603515625000000000	4178.97412109375000000000	4162.56396484375000000000	4166.15380859375000000000	4164.61523437500000000000	0.00000000000000000000	10247.00000000000000000000	10230.00000000000000000000	0.00000000000000000000	0.00000000000000000000	0.00000000000000000000	614.00000000000000000000	974.00000000000000000000	4.00000000000000000000	4.00000000000000000000	4.00000000000000000000	4.00000000000000000000	4.00000000000000000000	0.00000000000000000000	4.00000000000000000000	4.00000000000000000000	0.00000000000000000000	4.00000000000000000000	4.00000000000000000000	4.00000000000000000000	4.00000000000000000000	4.00000000000000000000	4.00000000000000000000	4.00000000000000000000
54.00000000000000000000	0.00000000000000000000	4169.74365234375000000000	4164.61523437500000000000	4198.97412109375000000000	4157.94873046875000000000	4156.92285156250000000000	4167.17919921875000000000	4170.25634765625000000000	4172.30761718750000000000	4162.56396484375000000000	4176.41015625000000000000	4176.92285156250000000000	4164.10253906250000000000	4164.61523437500000000000	4164.10253906250000000000	0.00000000000000000000	10247.00000000000000000000	10230.00000000000000000000	0.00000000000000000000	0.00000000000000000000	0.00000000000000000000	614.00000000000000000000	982.00000000000000000000	4.00000000000000000000	4.00000000000000000000	4.00000000000000000000	4.00000000000000000000	4.00000000000000000000	0.00000000000000000000	4.00000000000000000000	4.00000000000000000000	0.00000000000000000000	4.00000000000000000000	4.00000000000000000000	4.00000000000000000000	4.00000000000000000000	4.00000000000000000000	4.00000000000000000000	4.00000000000000000000
55.00000000000000000000	0.00000000000000000000	4165.64111328125000000000	4168.71777343750000000000	4194.87158203125000000000	4162.05126953125000000000	4162.05126953125000000000	4157.94873046875000000000	4162.05126953125000000000	4178.46142578125000000000	4166.15380859375000000000	4180.51269531250000000000	4180.51269531250000000000	4164.61523437500000000000	4171.79492187500000000000	4166.66650390625000000000	0.00000000000000000000	10249.00000000000000000000	10228.00000000000000000000	0.00000000000000000000	0.00000000000000000000	0.00000000000000000000	614.00000000000000000000	989.00000000000000000000	4.00000000000000000000	4.00000000000000000000	4.00000000000000000000	4.00000000000000000000	4.00000000000000000000	0.00000000000000000000	4.00000000000000000000	4.00000000000000000000	0.00000000000000000000	4.00000000000000000000	4.00000000000000000000	4.00000000000000000000	4.00000000000000000000	4.00000000000000000000	4.00000000000000000000	4.00000000000000000000
56.00000000000000000000	0.00000000000000000000	4175.38427734375000000000	4165.64111328125000000000	4202.05126953125000000000	4160.51269531250000000000	4155.89746093750000000000	4164.10253906250000000000	4166.15380859375000000000	4176.92285156250000000000	4167.17919921875000000000	4177.94873046875000000000	4174.87158203125000000000	4167.69238281250000000000	4167.17919921875000000000	4172.82031250000000000000	0.00000000000000000000	10249.00000000000000000000	10228.00000000000000000000	0.00000000000000000000	0.00000000000000000000	0.00000000000000000000	614.00000000000000000000	998.00000000000000000000	4.00000000000000000000	4.00000000000000000000	4.00000000000000000000	4.00000000000000000000	4.00000000000000000000	0.00000000000000000000	4.00000000000000000000	4.00000000000000000000	0.00000000000000000000	4.00000000000000000000	4.00000000000000000000	4.00000000000000000000	4.00000000000000000000	4.00000000000000000000	4.00000000000000000000	4.00000000000000000000
57.00000000000000000000	0.00000000000000000000	4162.56396484375000000000	4163.07666015625000000000	4190.76904296875000000000	4162.05126953125000000000	4160.51269531250000000000	4157.94873046875000000000	4161.02539062500000000000	4185.64111328125000000000	4164.61523437500000000000	4182.05126953125000000000	4175.89746093750000000000	4163.58984375000000000000	4167.69238281250000000000	4166.15380859375000000000	0.00000000000000000000	10247.00000000000000000000	10228.00000000000000000000	0.00000000000000000000	0.00000000000000000000	0.00000000000000000000	615.00000000000000000000	6.00000000000000000000	4.00000000000000000000	4.00000000000000000000	4.00000000000000000000	4.00000000000000000000	4.00000000000000000000	0.00000000000000000000	4.00000000000000000000	4.00000000000000000000	0.00000000000000000000	4.00000000000000000000	4.00000000000000000000	4.00000000000000000000	4.00000000000000000000	4.00000000000000000000	4.00000000000000000000	4.00000000000000000000
58.00000000000000000000	0.00000000000000000000	4156.92285156250000000000	4151.28173828125000000000	4184.10253906250000000000	4151.28173828125000000000	4157.43603515625000000000	4170.25634765625000000000	4170.25634765625000000000	4183.58984375000000000000	4170.25634765625000000000	4171.28173828125000000000	4163.58984375000000000000	4157.94873046875000000000	4153.84619140625000000000	4154.87158203125000000000	0.00000000000000000000	10247.00000000000000000000	10228.00000000000000000000	0.00000000000000000000	0.00000000000000000000	0.00000000000000000000	615.00000000000000000000	13.00000000000000000000	4.00000000000000000000	4.00000000000000000000	4.00000000000000000000	4.00000000000000000000	4.00000000000000000000	0.00000000000000000000	4.00000000000000000000	4.00000000000000000000	0.00000000000000000000	4.00000000000000000000	4.00000000000000000000	4.00000000000000000000	4.00000000000000000000	4.00000000000000000000	4.00000000000000000000	4.00000000000000000000
59.00000000000000000000	0.00000000000000000000	4156.41015625000000000000	4142.56396484375000000000	4179.48730468750000000000	4140.51269531250000000000	4152.82031250000000000000	4172.82031250000000000000	4172.30761718750000000000	4175.89746093750000000000	4170.25634765625000000000	4156.41015625000000000000	4148.71777343750000000000	4149.23046875000000000000	4138.97412109375000000000	4148.71777343750000000000	0.00000000000000000000	10248.00000000000000000000	10229.00000000000000000000	0.00000000000000000000	0.00000000000000000000	0.00000000000000000000	615.00000000000000000000	22.00000000000000000000	4.00000000000000000000	4.00000000000000000000	4.00000000000000000000	4.00000000000000000000	4.00000000000000000000	0.00000000000000000000	4.00000000000000000000	4.00000000000000000000	0.00000000000000000000	4.00000000000000000000	4.00000000000000000000	4.00000000000000000000	4.00000000000000000000	4.00000000000000000000	4.00000000000000000000	4.00000000000000000000
60.00000000000000000000	0.00000000000000000000	4149.23046875000000000000	4153.33300781250000000000	4174.87158203125000000000	4144.61523437500000000000	4162.56396484375000000000	4162.05126953125000000000	4162.56396484375000000000	4180.51269531250000000000	4164.61523437500000000000	4162.56396484375000000000	4153.84619140625000000000	4145.12792968750000000000	4145.12792968750000000000	4152.30761718750000000000	0.00000000000000000000	10248.00000000000000000000	10229.00000000000000000000	0.00000000000000000000	0.00000000000000000000	0.00000000000000000000	615.00000000000000000000	30.00000000000000000000	4.00000000000000000000	4.00000000000000000000	4.00000000000000000000	4.00000000000000000000	4.00000000000000000000	0.00000000000000000000	4.00000000000000000000	4.00000000000000000000	0.00000000000000000000	4.00000000000000000000	4.00000000000000000000	4.00000000000000000000	4.00000000000000000000	4.00000000000000000000	4.00000000000000000000	4.00000000000000000000
61.00000000000000000000	0.00000000000000000000	4162.56396484375000000000	4160.00000000000000000000	4190.25634765625000000000	4148.71777343750000000000	4161.02539062500000000000	4170.25634765625000000000	4171.28173828125000000000	4173.33300781250000000000	4165.64111328125000000000	4167.69238281250000000000	4157.43603515625000000000	4156.41015625000000000000	4147.17919921875000000000	4161.53857421875000000000	0.00000000000000000000	10245.00000000000000000000	10229.00000000000000000000	0.00000000000000000000	0.00000000000000000000	0.00000000000000000000	615.00000000000000000000	38.00000000000000000000	4.00000000000000000000	4.00000000000000000000	4.00000000000000000000	4.00000000000000000000	4.00000000000000000000	0.00000000000000000000	4.00000000000000000000	4.00000000000000000000	0.00000000000000000000	4.00000000000000000000	4.00000000000000000000	4.00000000000000000000	4.00000000000000000000	4.00000000000000000000	4.00000000000000000000	4.00000000000000000000
62.00000000000000000000	0.00000000000000000000	4163.07666015625000000000	4168.20507812500000000000	4192.30761718750000000000	4160.51269531250000000000	4165.64111328125000000000	4162.56396484375000000000	4165.12792968750000000000	4170.76904296875000000000	4166.66650390625000000000	4179.48730468750000000000	4172.30761718750000000000	4160.51269531250000000000	4160.51269531250000000000	4164.61523437500000000000	0.00000000000000000000	10245.00000000000000000000	10229.00000000000000000000	0.00000000000000000000	0.00000000000000000000	0.00000000000000000000	615.00000000000000000000	45.00000000000000000000	4.00000000000000000000	4.00000000000000000000	4.00000000000000000000	4.00000000000000000000	4.00000000000000000000	0.00000000000000000000	4.00000000000000000000	4.00000000000000000000	0.00000000000000000000	4.00000000000000000000	4.00000000000000000000	4.00000000000000000000	4.00000000000000000000	4.00000000000000000000	4.00000000000000000000	4.00000000000000000000
63.00000000000000000000	0.00000000000000000000	4163.58984375000000000000	4170.76904296875000000000	4196.41015625000000000000	4161.02539062500000000000	4164.61523437500000000000	4159.48730468750000000000	4164.10253906250000000000	4172.30761718750000000000	4166.15380859375000000000	4181.02539062500000000000	4178.46142578125000000000	4164.61523437500000000000	4168.20507812500000000000	4169.74365234375000000000	0.00000000000000000000	10246.00000000000000000000	10228.00000000000000000000	0.00000000000000000000	0.00000000000000000000	0.00000000000000000000	615.00000000000000000000	53.00000000000000000000	4.00000000000000000000	4.00000000000000000000	4.00000000000000000000	4.00000000000000000000	4.00000000000000000000	0.00000000000000000000	4.00000000000000000000	4.00000000000000000000	0.00000000000000000000	4.00000000000000000000	4.00000000000000000000	4.00000000000000000000	4.00000000000000000000	4.00000000000000000000	4.00000000000000000000	4.00000000000000000000
64.00000000000000000000	0.00000000000000000000	4169.23046875000000000000	4170.25634765625000000000	4201.02539062500000000000	4156.41015625000000000000	4157.43603515625000000000	4159.48730468750000000000	4166.15380859375000000000	4170.76904296875000000000	4166.15380859375000000000	4175.89746093750000000000	4173.33300781250000000000	4170.76904296875000000000	4163.07666015625000000000	4171.79492187500000000000	1916.00000000000000000000	10246.00000000000000000000	10228.00000000000000000000	0.00000000000000000000	0.00000000000000000000	0.00000000000000000000	615.00000000000000000000	60.00000000000000000000	4.00000000000000000000	4.00000000000000000000	4.00000000000000000000	4.00000000000000000000	4.00000000000000000000	0.00000000000000000000	4.00000000000000000000	4.00000000000000000000	0.00000000000000000000	4.00000000000000000000	4.00000000000000000000	4.00000000000000000000	4.00000000000000000000	4.00000000000000000000	4.00000000000000000000	4.00000000000000000000
65.00000000000000000000	0.00000000000000000000	4163.58984375000000000000	4172.30761718750000000000	4193.33300781250000000000	4163.58984375000000000000	4161.02539062500000000000	4156.41015625000000000000	4161.02539062500000000000	4172.82031250000000000000	4168.71777343750000000000	4184.10253906250000000000	4177.43603515625000000000	4168.71777343750000000000	4165.12792968750000000000	4168.71777343750000000000	3426.00000000000000000000	10245.00000000000000000000	10228.00000000000000000000	0.00000000000000000000	0.00000000000000000000	0.00000000000000000000	615.00000000000000000000	67.00000000000000000000	4.00000000000000000000	4.00000000000000000000	4.00000000000000000000	4.00000000000000000000	4.00000000000000000000	0.00000000000000000000	4.00000000000000000000	4.00000000000000000000	0.00000000000000000000	4.00000000000000000000	4.00000000000000000000	4.00000000000000000000	4.00000000000000000000	4.00000000000000000000	4.00000000000000000000	4.00000000000000000000
66.00000000000000000000	0.00000000000000000000	4167.69238281250000000000	4167.17919921875000000000	4200.51269531250000000000	4161.02539062500000000000	4155.89746093750000000000	4170.76904296875000000000	4169.23046875000000000000	4169.74365234375000000000	4169.23046875000000000000	4180.51269531250000000000	4173.84619140625000000000	4169.74365234375000000000	4162.56396484375000000000	4170.25634765625000000000	1563.00000000000000000000	10245.00000000000000000000	10228.00000000000000000000	0.00000000000000000000	0.00000000000000000000	0.00000000000000000000	615.00000000000000000000	75.00000000000000000000	4.00000000000000000000	4.00000000000000000000	4.00000000000000000000	4.00000000000000000000	4.00000000000000000000	0.00000000000000000000	4.00000000000000000000	4.00000000000000000000	0.00000000000000000000	4.00000000000000000000	4.00000000000000000000	4.00000000000000000000	4.00000000000000000000	4.00000000000000000000	4.00000000000000000000	4.00000000000000000000
67.00000000000000000000	0.00000000000000000000	4162.05126953125000000000	4170.76904296875000000000	4195.38427734375000000000	4160.51269531250000000000	4158.97412109375000000000	4163.58984375000000000000	4163.07666015625000000000	4178.46142578125000000000	4168.20507812500000000000	4178.46142578125000000000	4172.82031250000000000000	4163.58984375000000000000	4161.53857421875000000000	4165.12792968750000000000	3271.00000000000000000000	10245.00000000000000000000	10228.00000000000000000000	0.00000000000000000000	0.00000000000000000000	0.00000000000000000000	615.00000000000000000000	83.00000000000000000000	4.00000000000000000000	4.00000000000000000000	4.00000000000000000000	4.00000000000000000000	4.00000000000000000000	0.00000000000000000000	4.00000000000000000000	4.00000000000000000000	0.00000000000000000000	4.00000000000000000000	4.00000000000000000000	4.00000000000000000000	4.00000000000000000000	4.00000000000000000000	4.00000000000000000000	4.00000000000000000000
68.00000000000000000000	0.00000000000000000000	4160.00000000000000000000	4165.12792968750000000000	4190.25634765625000000000	4155.38427734375000000000	4162.05126953125000000000	4162.05126953125000000000	4164.61523437500000000000	4176.92285156250000000000	4171.79492187500000000000	4171.79492187500000000000	4165.12792968750000000000	4158.46142578125000000000	4151.28173828125000000000	4160.00000000000000000000	3553.00000000000000000000	10245.00000000000000000000	10228.00000000000000000000	0.00000000000000000000	0.00000000000000000000	0.00000000000000000000	615.00000000000000000000	92.00000000000000000000	4.00000000000000000000	4.00000000000000000000	4.00000000000000000000	4.00000000000000000000	4.00000000000000000000	0.00000000000000000000	4.00000000000000000000	4.00000000000000000000	0.00000000000000000000	4.00000000000000000000	4.00000000000000000000	4.00000000000000000000	4.00000000000000000000	4.00000000000000000000	4.00000000000000000000	4.00000000000000000000
69.00000000000000000000	0.00000000000000000000	4157.94873046875000000000	4149.23046875000000000000	4188.71777343750000000000	4143.07666015625000000000	4159.48730468750000000000	4167.69238281250000000000	4168.20507812500000000000	4166.15380859375000000000	4171.28173828125000000000	4158.97412109375000000000	4149.74365234375000000000	4154.35888671875000000000	4134.87158203125000000000	4158.46142578125000000000	0.00000000000000000000	10248.00000000000000000000	10230.00000000000000000000	0.00000000000000000000	0.00000000000000000000	0.00000000000000000000	615.00000000000000000000	100.00000000000000000000	4.00000000000000000000	4.00000000000000000000	4.00000000000000000000	4.00000000000000000000	4.00000000000000000000	0.00000000000000000000	4.00000000000000000000	4.00000000000000000000	0.00000000000000000000	4.00000000000000000000	4.00000000000000000000	4.00000000000000000000	4.00000000000000000000	4.00000000000000000000	4.00000000000000000000	4.00000000000000000000
70.00000000000000000000	0.00000000000000000000	4144.61523437500000000000	4148.20507812500000000000	4177.94873046875000000000	4142.05126953125000000000	4165.12792968750000000000	4159.48730468750000000000	4158.97412109375000000000	4170.76904296875000000000	4166.66650390625000000000	4162.56396484375000000000	4151.79492187500000000000	4148.71777343750000000000	4138.46142578125000000000	4156.41015625000000000000	497.00000000000000000000	10248.00000000000000000000	10230.00000000000000000000	0.00000000000000000000	0.00000000000000000000	0.00000000000000000000	615.00000000000000000000	108.00000000000000000000	4.00000000000000000000	4.00000000000000000000	4.00000000000000000000	4.00000000000000000000	4.00000000000000000000	0.00000000000000000000	4.00000000000000000000	4.00000000000000000000	0.00000000000000000000	4.00000000000000000000	4.00000000000000000000	4.00000000000000000000	4.00000000000000000000	4.00000000000000000000	4.00000000000000000000	4.00000000000000000000
71.00000000000000000000	0.00000000000000000000	4155.89746093750000000000	4152.30761718750000000000	4188.71777343750000000000	4142.56396484375000000000	4162.05126953125000000000	4166.15380859375000000000	4167.69238281250000000000	4167.69238281250000000000	4170.25634765625000000000	4161.53857421875000000000	4155.89746093750000000000	4156.41015625000000000000	4141.53857421875000000000	4162.56396484375000000000	3314.00000000000000000000	10248.00000000000000000000	10231.00000000000000000000	0.00000000000000000000	0.00000000000000000000	0.00000000000000000000	615.00000000000000000000	117.00000000000000000000	4.00000000000000000000	4.00000000000000000000	4.00000000000000000000	4.00000000000000000000	4.00000000000000000000	0.00000000000000000000	4.00000000000000000000	4.00000000000000000000	0.00000000000000000000	4.00000000000000000000	4.00000000000000000000	4.00000000000000000000	4.00000000000000000000	4.00000000000000000000	4.00000000000000000000	4.00000000000000000000
72.00000000000000000000	0.00000000000000000000	4159.48730468750000000000	4159.48730468750000000000	4190.25634765625000000000	4151.79492187500000000000	4166.15380859375000000000	4160.00000000000000000000	4167.17919921875000000000	4169.74365234375000000000	4172.30761718750000000000	4168.71777343750000000000	4166.66650390625000000000	4161.02539062500000000000	4153.84619140625000000000	4165.12792968750000000000	0.00000000000000000000	10248.00000000000000000000	10231.00000000000000000000	0.00000000000000000000	0.00000000000000000000	0.00000000000000000000	615.00000000000000000000	124.00000000000000000000	4.00000000000000000000	4.00000000000000000000	4.00000000000000000000	4.00000000000000000000	4.00000000000000000000	0.00000000000000000000	4.00000000000000000000	4.00000000000000000000	0.00000000000000000000	4.00000000000000000000	4.00000000000000000000	4.00000000000000000000	4.00000000000000000000	4.00000000000000000000	4.00000000000000000000	4.00000000000000000000
73.00000000000000000000	0.00000000000000000000	4156.92285156250000000000	4154.87158203125000000000	4188.20507812500000000000	4155.89746093750000000000	4161.02539062500000000000	4162.05126953125000000000	4168.20507812500000000000	4175.38427734375000000000	4167.69238281250000000000	4176.41015625000000000000	4170.25634765625000000000	4159.48730468750000000000	4157.94873046875000000000	4163.07666015625000000000	3540.00000000000000000000	10247.00000000000000000000	10234.00000000000000000000	0.00000000000000000000	0.00000000000000000000	0.00000000000000000000	615.00000000000000000000	132.00000000000000000000	4.00000000000000000000	4.00000000000000000000	4.00000000000000000000	4.00000000000000000000	4.00000000000000000000	0.00000000000000000000	4.00000000000000000000	4.00000000000000000000	0.00000000000000000000	4.00000000000000000000	4.00000000000000000000	4.00000000000000000000	4.00000000000000000000	4.00000000000000000000	4.00000000000000000000	4.00000000000000000000
74.00000000000000000000	0.00000000000000000000	4163.07666015625000000000	4150.76904296875000000000	4192.82031250000000000000	4150.76904296875000000000	4149.23046875000000000000	4170.76904296875000000000	4172.82031250000000000000	4172.30761718750000000000	4166.66650390625000000000	4167.17919921875000000000	4167.17919921875000000000	4157.94873046875000000000	4151.28173828125000000000	4163.07666015625000000000	3431.00000000000000000000	10247.00000000000000000000	10234.00000000000000000000	0.00000000000000000000	0.00000000000000000000	0.00000000000000000000	615.00000000000000000000	140.00000000000000000000	4.00000000000000000000	4.00000000000000000000	4.00000000000000000000	4.00000000000000000000	4.00000000000000000000	0.00000000000000000000	4.00000000000000000000	4.00000000000000000000	0.00000000000000000000	4.00000000000000000000	4.00000000000000000000	4.00000000000000000000	4.00000000000000000000	4.00000000000000000000	4.00000000000000000000	4.00000000000000000000
75.00000000000000000000	0.00000000000000000000	4157.43603515625000000000	4163.58984375000000000000	4186.15380859375000000000	4155.89746093750000000000	4164.10253906250000000000	4161.02539062500000000000	4161.53857421875000000000	4177.43603515625000000000	4166.15380859375000000000	4175.38427734375000000000	4176.92285156250000000000	4157.94873046875000000000	4163.58984375000000000000	4165.12792968750000000000	1271.00000000000000000000	10247.00000000000000000000	10233.00000000000000000000	0.00000000000000000000	0.00000000000000000000	0.00000000000000000000	615.00000000000000000000	147.00000000000000000000	4.00000000000000000000	4.00000000000000000000	4.00000000000000000000	4.00000000000000000000	4.00000000000000000000	0.00000000000000000000	4.00000000000000000000	4.00000000000000000000	0.00000000000000000000	4.00000000000000000000	4.00000000000000000000	4.00000000000000000000	4.00000000000000000000	4.00000000000000000000	4.00000000000000000000	4.00000000000000000000
76.00000000000000000000	0.00000000000000000000	4167.17919921875000000000	4163.58984375000000000000	4196.41015625000000000000	4155.89746093750000000000	4165.64111328125000000000	4167.69238281250000000000	4168.20507812500000000000	4175.89746093750000000000	4165.64111328125000000000	4183.58984375000000000000	4178.46142578125000000000	4165.64111328125000000000	4168.20507812500000000000	4169.74365234375000000000	3293.00000000000000000000	10247.00000000000000000000	10233.00000000000000000000	0.00000000000000000000	0.00000000000000000000	0.00000000000000000000	615.00000000000000000000	154.00000000000000000000	4.00000000000000000000	4.00000000000000000000	4.00000000000000000000	4.00000000000000000000	4.00000000000000000000	0.00000000000000000000	4.00000000000000000000	4.00000000000000000000	0.00000000000000000000	4.00000000000000000000	4.00000000000000000000	4.00000000000000000000	4.00000000000000000000	4.00000000000000000000	4.00000000000000000000	4.00000000000000000000
77.00000000000000000000	0.00000000000000000000	4168.20507812500000000000	4168.20507812500000000000	4196.92285156250000000000	4161.53857421875000000000	4159.48730468750000000000	4164.10253906250000000000	4167.69238281250000000000	4183.07666015625000000000	4167.69238281250000000000	4190.76904296875000000000	4185.64111328125000000000	4164.10253906250000000000	4174.87158203125000000000	4169.23046875000000000000	1592.00000000000000000000	10248.00000000000000000000	10230.00000000000000000000	0.00000000000000000000	0.00000000000000000000	0.00000000000000000000	615.00000000000000000000	163.00000000000000000000	4.00000000000000000000	4.00000000000000000000	4.00000000000000000000	4.00000000000000000000	4.00000000000000000000	0.00000000000000000000	4.00000000000000000000	4.00000000000000000000	0.00000000000000000000	4.00000000000000000000	4.00000000000000000000	4.00000000000000000000	4.00000000000000000000	4.00000000000000000000	4.00000000000000000000	4.00000000000000000000
78.00000000000000000000	0.00000000000000000000	4157.94873046875000000000	4169.74365234375000000000	4187.17919921875000000000	4158.46142578125000000000	4161.02539062500000000000	4162.56396484375000000000	4163.07666015625000000000	4185.64111328125000000000	4169.74365234375000000000	4181.02539062500000000000	4181.53857421875000000000	4159.48730468750000000000	4169.23046875000000000000	4165.12792968750000000000	3431.00000000000000000000	10248.00000000000000000000	10230.00000000000000000000	0.00000000000000000000	0.00000000000000000000	0.00000000000000000000	615.00000000000000000000	170.00000000000000000000	4.00000000000000000000	4.00000000000000000000	4.00000000000000000000	4.00000000000000000000	4.00000000000000000000	0.00000000000000000000	4.00000000000000000000	4.00000000000000000000	0.00000000000000000000	4.00000000000000000000	4.00000000000000000000	4.00000000000000000000	4.00000000000000000000	4.00000000000000000000	4.00000000000000000000	4.00000000000000000000
79.00000000000000000000	0.00000000000000000000	4154.87158203125000000000	4150.25634765625000000000	4183.07666015625000000000	4134.87158203125000000000	4153.84619140625000000000	4168.20507812500000000000	4167.17919921875000000000	4162.56396484375000000000	4168.71777343750000000000	4148.20507812500000000000	4152.82031250000000000000	4156.92285156250000000000	4139.48730468750000000000	4156.41015625000000000000	1271.00000000000000000000	10248.00000000000000000000	10230.00000000000000000000	0.00000000000000000000	0.00000000000000000000	0.00000000000000000000	615.00000000000000000000	178.00000000000000000000	4.00000000000000000000	4.00000000000000000000	4.00000000000000000000	4.00000000000000000000	4.00000000000000000000	0.00000000000000000000	4.00000000000000000000	4.00000000000000000000	0.00000000000000000000	4.00000000000000000000	4.00000000000000000000	4.00000000000000000000	4.00000000000000000000	4.00000000000000000000	4.00000000000000000000	4.00000000000000000000
80.00000000000000000000	0.00000000000000000000	4147.17919921875000000000	4146.66650390625000000000	4168.20507812500000000000	4130.76904296875000000000	4153.84619140625000000000	4158.97412109375000000000	4161.53857421875000000000	4159.48730468750000000000	4167.17919921875000000000	4147.69238281250000000000	4152.82031250000000000000	4151.79492187500000000000	4137.94873046875000000000	4147.69238281250000000000	3293.00000000000000000000	10248.00000000000000000000	10230.00000000000000000000	0.00000000000000000000	0.00000000000000000000	0.00000000000000000000	615.00000000000000000000	187.00000000000000000000	4.00000000000000000000	4.00000000000000000000	4.00000000000000000000	4.00000000000000000000	4.00000000000000000000	0.00000000000000000000	4.00000000000000000000	4.00000000000000000000	0.00000000000000000000	4.00000000000000000000	4.00000000000000000000	4.00000000000000000000	4.00000000000000000000	4.00000000000000000000	4.00000000000000000000	4.00000000000000000000
81.00000000000000000000	0.00000000000000000000	4157.43603515625000000000	4150.25634765625000000000	4170.25634765625000000000	4135.38427734375000000000	4148.20507812500000000000	4170.25634765625000000000	4170.25634765625000000000	4167.69238281250000000000	4169.74365234375000000000	4155.89746093750000000000	4161.53857421875000000000	4153.33300781250000000000	4145.64111328125000000000	4153.33300781250000000000	1592.00000000000000000000	10246.00000000000000000000	10228.00000000000000000000	0.00000000000000000000	0.00000000000000000000	0.00000000000000000000	615.00000000000000000000	195.00000000000000000000	4.00000000000000000000	4.00000000000000000000	4.00000000000000000000	4.00000000000000000000	4.00000000000000000000	0.00000000000000000000	4.00000000000000000000	4.00000000000000000000	0.00000000000000000000	4.00000000000000000000	4.00000000000000000000	4.00000000000000000000	4.00000000000000000000	4.00000000000000000000	4.00000000000000000000	4.00000000000000000000
82.00000000000000000000	0.00000000000000000000	4158.46142578125000000000	4150.76904296875000000000	4166.15380859375000000000	4138.46142578125000000000	4148.20507812500000000000	4167.69238281250000000000	4169.23046875000000000000	4170.25634765625000000000	4168.71777343750000000000	4157.43603515625000000000	4162.56396484375000000000	4150.76904296875000000000	4147.69238281250000000000	4156.92285156250000000000	3431.00000000000000000000	10246.00000000000000000000	10228.00000000000000000000	0.00000000000000000000	0.00000000000000000000	0.00000000000000000000	615.00000000000000000000	202.00000000000000000000	4.00000000000000000000	4.00000000000000000000	4.00000000000000000000	4.00000000000000000000	4.00000000000000000000	0.00000000000000000000	4.00000000000000000000	4.00000000000000000000	0.00000000000000000000	4.00000000000000000000	4.00000000000000000000	4.00000000000000000000	4.00000000000000000000	4.00000000000000000000	4.00000000000000000000	4.00000000000000000000
83.00000000000000000000	0.00000000000000000000	4154.35888671875000000000	4155.38427734375000000000	4161.02539062500000000000	4143.58984375000000000000	4152.82031250000000000000	4158.46142578125000000000	4163.07666015625000000000	4170.25634765625000000000	4165.12792968750000000000	4162.56396484375000000000	4167.69238281250000000000	4153.84619140625000000000	4152.82031250000000000000	4156.41015625000000000000	1271.00000000000000000000	10246.00000000000000000000	10228.00000000000000000000	0.00000000000000000000	0.00000000000000000000	0.00000000000000000000	615.00000000000000000000	211.00000000000000000000	4.00000000000000000000	4.00000000000000000000	4.00000000000000000000	4.00000000000000000000	4.00000000000000000000	0.00000000000000000000	4.00000000000000000000	4.00000000000000000000	0.00000000000000000000	4.00000000000000000000	4.00000000000000000000	4.00000000000000000000	4.00000000000000000000	4.00000000000000000000	4.00000000000000000000	4.00000000000000000000
84.00000000000000000000	0.00000000000000000000	4167.69238281250000000000	4160.51269531250000000000	4175.38427734375000000000	4146.66650390625000000000	4148.20507812500000000000	4165.64111328125000000000	4167.17919921875000000000	4165.64111328125000000000	4166.66650390625000000000	4158.97412109375000000000	4168.20507812500000000000	4164.61523437500000000000	4154.87158203125000000000	4162.05126953125000000000	3293.00000000000000000000	10246.00000000000000000000	10228.00000000000000000000	0.00000000000000000000	0.00000000000000000000	0.00000000000000000000	615.00000000000000000000	219.00000000000000000000	4.00000000000000000000	4.00000000000000000000	4.00000000000000000000	4.00000000000000000000	4.00000000000000000000	0.00000000000000000000	4.00000000000000000000	4.00000000000000000000	0.00000000000000000000	4.00000000000000000000	4.00000000000000000000	4.00000000000000000000	4.00000000000000000000	4.00000000000000000000	4.00000000000000000000	4.00000000000000000000
85.00000000000000000000	0.00000000000000000000	4164.10253906250000000000	4168.71777343750000000000	4171.28173828125000000000	4157.43603515625000000000	4153.33300781250000000000	4156.92285156250000000000	4160.51269531250000000000	4177.43603515625000000000	4168.71777343750000000000	4164.61523437500000000000	4174.35888671875000000000	4163.07666015625000000000	4165.12792968750000000000	4165.64111328125000000000	1592.00000000000000000000	10246.00000000000000000000	10227.00000000000000000000	0.00000000000000000000	0.00000000000000000000	0.00000000000000000000	615.00000000000000000000	227.00000000000000000000	4.00000000000000000000	4.00000000000000000000	4.00000000000000000000	4.00000000000000000000	4.00000000000000000000	0.00000000000000000000	4.00000000000000000000	4.00000000000000000000	0.00000000000000000000	4.00000000000000000000	4.00000000000000000000	4.00000000000000000000	4.00000000000000000000	4.00000000000000000000	4.00000000000000000000	4.00000000000000000000
86.00000000000000000000	0.00000000000000000000	4167.69238281250000000000	4164.61523437500000000000	4172.30761718750000000000	4158.97412109375000000000	4147.69238281250000000000	4160.51269531250000000000	4169.74365234375000000000	4181.02539062500000000000	4168.71777343750000000000	4164.61523437500000000000	4172.30761718750000000000	4163.07666015625000000000	4162.56396484375000000000	4167.69238281250000000000	3431.00000000000000000000	10246.00000000000000000000	10227.00000000000000000000	0.00000000000000000000	0.00000000000000000000	0.00000000000000000000	615.00000000000000000000	235.00000000000000000000	4.00000000000000000000	4.00000000000000000000	4.00000000000000000000	4.00000000000000000000	4.00000000000000000000	0.00000000000000000000	4.00000000000000000000	4.00000000000000000000	0.00000000000000000000	4.00000000000000000000	4.00000000000000000000	4.00000000000000000000	4.00000000000000000000	4.00000000000000000000	4.00000000000000000000	4.00000000000000000000
87.00000000000000000000	0.00000000000000000000	4171.28173828125000000000	4159.48730468750000000000	4172.30761718750000000000	4159.48730468750000000000	4145.64111328125000000000	4163.58984375000000000000	4168.20507812500000000000	4172.82031250000000000000	4168.20507812500000000000	4160.00000000000000000000	4169.74365234375000000000	4161.53857421875000000000	4156.92285156250000000000	4163.07666015625000000000	1271.00000000000000000000	10246.00000000000000000000	10227.00000000000000000000	0.00000000000000000000	0.00000000000000000000	0.00000000000000000000	615.00000000000000000000	243.00000000000000000000	4.00000000000000000000	4.00000000000000000000	4.00000000000000000000	4.00000000000000000000	4.00000000000000000000	0.00000000000000000000	4.00000000000000000000	4.00000000000000000000	0.00000000000000000000	4.00000000000000000000	4.00000000000000000000	4.00000000000000000000	4.00000000000000000000	4.00000000000000000000	4.00000000000000000000	4.00000000000000000000
88.00000000000000000000	0.00000000000000000000	4163.58984375000000000000	4160.00000000000000000000	4163.07666015625000000000	4163.58984375000000000000	4151.28173828125000000000	4162.56396484375000000000	4162.05126953125000000000	4167.69238281250000000000	4166.66650390625000000000	4159.48730468750000000000	4172.30761718750000000000	4151.79492187500000000000	4156.41015625000000000000	4156.92285156250000000000	3293.00000000000000000000	10246.00000000000000000000	10227.00000000000000000000	0.00000000000000000000	0.00000000000000000000	0.00000000000000000000	615.00000000000000000000	251.00000000000000000000	4.00000000000000000000	4.00000000000000000000	4.00000000000000000000	4.00000000000000000000	4.00000000000000000000	0.00000000000000000000	4.00000000000000000000	4.00000000000000000000	0.00000000000000000000	4.00000000000000000000	4.00000000000000000000	4.00000000000000000000	4.00000000000000000000	4.00000000000000000000	4.00000000000000000000	4.00000000000000000000
89.00000000000000000000	0.00000000000000000000	4170.25634765625000000000	4156.92285156250000000000	4168.71777343750000000000	4156.92285156250000000000	4147.17919921875000000000	4171.28173828125000000000	4172.82031250000000000000	4163.58984375000000000000	4164.61523437500000000000	4151.79492187500000000000	4162.05126953125000000000	4151.28173828125000000000	4146.66650390625000000000	4161.53857421875000000000	1592.00000000000000000000	10247.00000000000000000000	10227.00000000000000000000	0.00000000000000000000	0.00000000000000000000	0.00000000000000000000	615.00000000000000000000	258.00000000000000000000	4.00000000000000000000	4.00000000000000000000	4.00000000000000000000	4.00000000000000000000	4.00000000000000000000	0.00000000000000000000	4.00000000000000000000	4.00000000000000000000	0.00000000000000000000	4.00000000000000000000	4.00000000000000000000	4.00000000000000000000	4.00000000000000000000	4.00000000000000000000	4.00000000000000000000	4.00000000000000000000
90.00000000000000000000	0.00000000000000000000	4164.10253906250000000000	4160.51269531250000000000	4162.05126953125000000000	4155.89746093750000000000	4157.43603515625000000000	4160.51269531250000000000	4164.10253906250000000000	4172.30761718750000000000	4167.17919921875000000000	4156.41015625000000000000	4161.53857421875000000000	4151.79492187500000000000	4149.23046875000000000000	4161.53857421875000000000	3431.00000000000000000000	10247.00000000000000000000	10227.00000000000000000000	0.00000000000000000000	0.00000000000000000000	0.00000000000000000000	615.00000000000000000000	266.00000000000000000000	4.00000000000000000000	4.00000000000000000000	4.00000000000000000000	4.00000000000000000000	4.00000000000000000000	0.00000000000000000000	4.00000000000000000000	4.00000000000000000000	0.00000000000000000000	4.00000000000000000000	4.00000000000000000000	4.00000000000000000000	4.00000000000000000000	4.00000000000000000000	4.00000000000000000000	4.00000000000000000000
91.00000000000000000000	0.00000000000000000000	4165.12792968750000000000	4156.92285156250000000000	4162.56396484375000000000	4153.84619140625000000000	4158.97412109375000000000	4163.58984375000000000000	4164.61523437500000000000	4172.30761718750000000000	4174.35888671875000000000	4157.94873046875000000000	4161.02539062500000000000	4153.84619140625000000000	4149.74365234375000000000	4161.53857421875000000000	1271.00000000000000000000	10248.00000000000000000000	10228.00000000000000000000	0.00000000000000000000	0.00000000000000000000	0.00000000000000000000	615.00000000000000000000	273.00000000000000000000	4.00000000000000000000	4.00000000000000000000	4.00000000000000000000	4.00000000000000000000	4.00000000000000000000	0.00000000000000000000	4.00000000000000000000	4.00000000000000000000	0.00000000000000000000	4.00000000000000000000	4.00000000000000000000	4.00000000000000000000	4.00000000000000000000	4.00000000000000000000	4.00000000000000000000	4.00000000000000000000
92.00000000000000000000	0.00000000000000000000	4168.20507812500000000000	4156.41015625000000000000	4165.64111328125000000000	4157.94873046875000000000	4157.94873046875000000000	4164.61523437500000000000	4167.17919921875000000000	4169.23046875000000000000	4171.28173828125000000000	4158.97412109375000000000	4162.05126953125000000000	4153.84619140625000000000	4150.25634765625000000000	4162.05126953125000000000	3293.00000000000000000000	10248.00000000000000000000	10228.00000000000000000000	0.00000000000000000000	0.00000000000000000000	0.00000000000000000000	615.00000000000000000000	281.00000000000000000000	4.00000000000000000000	4.00000000000000000000	4.00000000000000000000	4.00000000000000000000	4.00000000000000000000	0.00000000000000000000	4.00000000000000000000	4.00000000000000000000	0.00000000000000000000	4.00000000000000000000	4.00000000000000000000	4.00000000000000000000	4.00000000000000000000	4.00000000000000000000	4.00000000000000000000	4.00000000000000000000
93.00000000000000000000	0.00000000000000000000	4162.56396484375000000000	4163.58984375000000000000	4155.38427734375000000000	4164.61523437500000000000	4163.58984375000000000000	4156.92285156250000000000	4163.07666015625000000000	4169.74365234375000000000	4167.69238281250000000000	4161.02539062500000000000	4166.15380859375000000000	4152.30761718750000000000	4155.89746093750000000000	4158.46142578125000000000	1592.00000000000000000000	10248.00000000000000000000	10230.00000000000000000000	0.00000000000000000000	0.00000000000000000000	0.00000000000000000000	615.00000000000000000000	290.00000000000000000000	4.00000000000000000000	4.00000000000000000000	4.00000000000000000000	4.00000000000000000000	4.00000000000000000000	0.00000000000000000000	4.00000000000000000000	4.00000000000000000000	0.00000000000000000000	4.00000000000000000000	4.00000000000000000000	4.00000000000000000000	4.00000000000000000000	4.00000000000000000000	4.00000000000000000000	4.00000000000000000000
94.00000000000000000000	0.00000000000000000000	4170.76904296875000000000	4158.46142578125000000000	4162.56396484375000000000	4157.94873046875000000000	4151.79492187500000000000	4168.20507812500000000000	4174.35888671875000000000	4157.94873046875000000000	4172.82031250000000000000	4144.61523437500000000000	4160.51269531250000000000	4156.92285156250000000000	4147.69238281250000000000	4157.43603515625000000000	3431.00000000000000000000	10248.00000000000000000000	10230.00000000000000000000	0.00000000000000000000	0.00000000000000000000	0.00000000000000000000	615.00000000000000000000	298.00000000000000000000	4.00000000000000000000	4.00000000000000000000	4.00000000000000000000	4.00000000000000000000	4.00000000000000000000	0.00000000000000000000	4.00000000000000000000	4.00000000000000000000	0.00000000000000000000	4.00000000000000000000	4.00000000000000000000	4.00000000000000000000	4.00000000000000000000	4.00000000000000000000	4.00000000000000000000	4.00000000000000000000
95.00000000000000000000	0.00000000000000000000	4168.20507812500000000000	4162.05126953125000000000	4162.56396484375000000000	4164.61523437500000000000	4153.84619140625000000000	4162.56396484375000000000	4168.20507812500000000000	4166.66650390625000000000	4173.33300781250000000000	4155.38427734375000000000	4171.28173828125000000000	4153.33300781250000000000	4156.41015625000000000000	4160.00000000000000000000	1271.00000000000000000000	10248.00000000000000000000	10230.00000000000000000000	0.00000000000000000000	0.00000000000000000000	0.00000000000000000000	615.00000000000000000000	306.00000000000000000000	4.00000000000000000000	4.00000000000000000000	4.00000000000000000000	4.00000000000000000000	4.00000000000000000000	0.00000000000000000000	4.00000000000000000000	4.00000000000000000000	0.00000000000000000000	4.00000000000000000000	4.00000000000000000000	4.00000000000000000000	4.00000000000000000000	4.00000000000000000000	4.00000000000000000000	4.00000000000000000000
96.00000000000000000000	0.00000000000000000000	4172.30761718750000000000	4166.66650390625000000000	4166.15380859375000000000	4170.76904296875000000000	4162.05126953125000000000	4165.12792968750000000000	4169.23046875000000000000	4180.00000000000000000000	4170.76904296875000000000	4173.33300781250000000000	4178.97412109375000000000	4154.35888671875000000000	4165.12792968750000000000	4168.20507812500000000000	3293.00000000000000000000	10248.00000000000000000000	10230.00000000000000000000	0.00000000000000000000	0.00000000000000000000	0.00000000000000000000	615.00000000000000000000	315.00000000000000000000	4.00000000000000000000	4.00000000000000000000	4.00000000000000000000	4.00000000000000000000	4.00000000000000000000	0.00000000000000000000	4.00000000000000000000	4.00000000000000000000	0.00000000000000000000	4.00000000000000000000	4.00000000000000000000	4.00000000000000000000	4.00000000000000000000	4.00000000000000000000	4.00000000000000000000	4.00000000000000000000
97.00000000000000000000	0.00000000000000000000	4179.48730468750000000000	4169.23046875000000000000	4172.82031250000000000000	4172.30761718750000000000	4162.05126953125000000000	4168.71777343750000000000	4173.33300781250000000000	4178.97412109375000000000	4171.28173828125000000000	4172.30761718750000000000	4177.94873046875000000000	4159.48730468750000000000	4165.12792968750000000000	4170.25634765625000000000	1592.00000000000000000000	10247.00000000000000000000	10228.00000000000000000000	0.00000000000000000000	0.00000000000000000000	0.00000000000000000000	615.00000000000000000000	323.00000000000000000000	4.00000000000000000000	4.00000000000000000000	4.00000000000000000000	4.00000000000000000000	4.00000000000000000000	0.00000000000000000000	4.00000000000000000000	4.00000000000000000000	0.00000000000000000000	4.00000000000000000000	4.00000000000000000000	4.00000000000000000000	4.00000000000000000000	4.00000000000000000000	4.00000000000000000000	4.00000000000000000000
98.00000000000000000000	0.00000000000000000000	4171.28173828125000000000	4173.84619140625000000000	4167.17919921875000000000	4175.89746093750000000000	4165.64111328125000000000	4160.00000000000000000000	4160.00000000000000000000	4176.92285156250000000000	4166.66650390625000000000	4170.76904296875000000000	4182.05126953125000000000	4155.38427734375000000000	4168.71777343750000000000	4167.69238281250000000000	3431.00000000000000000000	10247.00000000000000000000	10228.00000000000000000000	0.00000000000000000000	0.00000000000000000000	0.00000000000000000000	615.00000000000000000000	331.00000000000000000000	4.00000000000000000000	4.00000000000000000000	4.00000000000000000000	4.00000000000000000000	4.00000000000000000000	0.00000000000000000000	4.00000000000000000000	4.00000000000000000000	0.00000000000000000000	4.00000000000000000000	4.00000000000000000000	4.00000000000000000000	4.00000000000000000000	4.00000000000000000000	4.00000000000000000000	4.00000000000000000000
99.00000000000000000000	0.00000000000000000000	4174.87158203125000000000	4163.07666015625000000000	4171.79492187500000000000	4167.17919921875000000000	4160.00000000000000000000	4166.15380859375000000000	4164.61523437500000000000	4161.02539062500000000000	4165.12792968750000000000	4156.41015625000000000000	4168.71777343750000000000	4154.35888671875000000000	4153.33300781250000000000	4167.69238281250000000000	1271.00000000000000000000	10246.00000000000000000000	10230.00000000000000000000	0.00000000000000000000	0.00000000000000000000	0.00000000000000000000	615.00000000000000000000	338.00000000000000000000	4.00000000000000000000	4.00000000000000000000	4.00000000000000000000	4.00000000000000000000	4.00000000000000000000	0.00000000000000000000	4.00000000000000000000	4.00000000000000000000	0.00000000000000000000	4.00000000000000000000	4.00000000000000000000	4.00000000000000000000	4.00000000000000000000	4.00000000000000000000	4.00000000000000000000	4.00000000000000000000
100.00000000000000000000	0.00000000000000000000	4167.69238281250000000000	4162.05126953125000000000	4161.53857421875000000000	4168.20507812500000000000	4166.66650390625000000000	4158.97412109375000000000	4164.10253906250000000000	4159.48730468750000000000	4172.30761718750000000000	4155.38427734375000000000	4162.56396484375000000000	4150.76904296875000000000	4147.69238281250000000000	4160.51269531250000000000	3293.00000000000000000000	10246.00000000000000000000	10230.00000000000000000000	0.00000000000000000000	0.00000000000000000000	0.00000000000000000000	615.00000000000000000000	345.00000000000000000000	4.00000000000000000000	4.00000000000000000000	4.00000000000000000000	4.00000000000000000000	4.00000000000000000000	0.00000000000000000000	4.00000000000000000000	4.00000000000000000000	0.00000000000000000000	4.00000000000000000000	4.00000000000000000000	4.00000000000000000000	4.00000000000000000000	4.00000000000000000000	4.00000000000000000000	4.00000000000000000000
101.00000000000000000000	0.00000000000000000000	4162.56396484375000000000	4163.58984375000000000000	4156.41015625000000000000	4170.76904296875000000000	4170.76904296875000000000	4162.56396484375000000000	4167.17919921875000000000	4164.61523437500000000000	4175.38427734375000000000	4161.53857421875000000000	4164.61523437500000000000	4148.71777343750000000000	4153.33300781250000000000	4156.41015625000000000000	1592.00000000000000000000	10249.00000000000000000000	10227.00000000000000000000	0.00000000000000000000	0.00000000000000000000	0.00000000000000000000	615.00000000000000000000	353.00000000000000000000	4.00000000000000000000	4.00000000000000000000	4.00000000000000000000	4.00000000000000000000	4.00000000000000000000	0.00000000000000000000	4.00000000000000000000	4.00000000000000000000	0.00000000000000000000	4.00000000000000000000	4.00000000000000000000	4.00000000000000000000	4.00000000000000000000	4.00000000000000000000	4.00000000000000000000	4.00000000000000000000
102.00000000000000000000	0.00000000000000000000	4166.66650390625000000000	4159.48730468750000000000	4160.51269531250000000000	4164.10253906250000000000	4164.61523437500000000000	4171.28173828125000000000	4171.79492187500000000000	4160.00000000000000000000	4171.28173828125000000000	4157.43603515625000000000	4164.61523437500000000000	4147.69238281250000000000	4151.28173828125000000000	4156.92285156250000000000	3431.00000000000000000000	10249.00000000000000000000	10227.00000000000000000000	0.00000000000000000000	0.00000000000000000000	0.00000000000000000000	615.00000000000000000000	360.00000000000000000000	4.00000000000000000000	4.00000000000000000000	4.00000000000000000000	4.00000000000000000000	4.00000000000000000000	0.00000000000000000000	4.00000000000000000000	4.00000000000000000000	0.00000000000000000000	4.00000000000000000000	4.00000000000000000000	4.00000000000000000000	4.00000000000000000000	4.00000000000000000000	4.00000000000000000000	4.00000000000000000000
103.00000000000000000000	0.00000000000000000000	4164.10253906250000000000	4166.15380859375000000000	4154.35888671875000000000	4167.17919921875000000000	4169.74365234375000000000	4160.51269531250000000000	4164.61523437500000000000	4161.53857421875000000000	4166.66650390625000000000	4159.48730468750000000000	4168.71777343750000000000	4145.12792968750000000000	4154.35888671875000000000	4157.94873046875000000000	1271.00000000000000000000	10248.00000000000000000000	10227.00000000000000000000	0.00000000000000000000	0.00000000000000000000	0.00000000000000000000	615.00000000000000000000	367.00000000000000000000	4.00000000000000000000	4.00000000000000000000	4.00000000000000000000	4.00000000000000000000	4.00000000000000000000	0.00000000000000000000	4.00000000000000000000	4.00000000000000000000	0.00000000000000000000	4.00000000000000000000	4.00000000000000000000	4.00000000000000000000	4.00000000000000000000	4.00000000000000000000	4.00000000000000000000	4.00000000000000000000
104.00000000000000000000	0.00000000000000000000	4175.89746093750000000000	4165.64111328125000000000	4164.10253906250000000000	4165.12792968750000000000	4165.12792968750000000000	4167.17919921875000000000	4170.25634765625000000000	4156.41015625000000000000	4166.66650390625000000000	4156.92285156250000000000	4159.48730468750000000000	4149.74365234375000000000	4149.23046875000000000000	4163.58984375000000000000	3293.00000000000000000000	10248.00000000000000000000	10227.00000000000000000000	0.00000000000000000000	0.00000000000000000000	0.00000000000000000000	615.00000000000000000000	375.00000000000000000000	4.00000000000000000000	4.00000000000000000000	4.00000000000000000000	4.00000000000000000000	4.00000000000000000000	0.00000000000000000000	4.00000000000000000000	4.00000000000000000000	0.00000000000000000000	4.00000000000000000000	4.00000000000000000000	4.00000000000000000000	4.00000000000000000000	4.00000000000000000000	4.00000000000000000000	4.00000000000000000000
105.00000000000000000000	0.00000000000000000000	4172.30761718750000000000	4166.15380859375000000000	4162.56396484375000000000	4165.64111328125000000000	4164.61523437500000000000	4163.58984375000000000000	4164.61523437500000000000	4164.10253906250000000000	4166.15380859375000000000	4165.12792968750000000000	4164.10253906250000000000	4149.74365234375000000000	4155.38427734375000000000	4163.07666015625000000000	1592.00000000000000000000	10248.00000000000000000000	10228.00000000000000000000	0.00000000000000000000	0.00000000000000000000	0.00000000000000000000	615.00000000000000000000	383.00000000000000000000	4.00000000000000000000	4.00000000000000000000	4.00000000000000000000	4.00000000000000000000	4.00000000000000000000	0.00000000000000000000	4.00000000000000000000	4.00000000000000000000	0.00000000000000000000	4.00000000000000000000	4.00000000000000000000	4.00000000000000000000	4.00000000000000000000	4.00000000000000000000	4.00000000000000000000	4.00000000000000000000
106.00000000000000000000	0.00000000000000000000	4168.71777343750000000000	4165.12792968750000000000	4162.05126953125000000000	4168.71777343750000000000	4165.64111328125000000000	4161.02539062500000000000	4163.58984375000000000000	4175.38427734375000000000	4167.17919921875000000000	4172.82031250000000000000	4173.84619140625000000000	4153.33300781250000000000	4163.58984375000000000000	4162.05126953125000000000	3431.00000000000000000000	10248.00000000000000000000	10228.00000000000000000000	0.00000000000000000000	0.00000000000000000000	0.00000000000000000000	615.00000000000000000000	390.00000000000000000000	4.00000000000000000000	4.00000000000000000000	4.00000000000000000000	4.00000000000000000000	4.00000000000000000000	0.00000000000000000000	4.00000000000000000000	4.00000000000000000000	0.00000000000000000000	4.00000000000000000000	4.00000000000000000000	4.00000000000000000000	4.00000000000000000000	4.00000000000000000000	4.00000000000000000000	4.00000000000000000000
107.00000000000000000000	0.00000000000000000000	4179.48730468750000000000	4168.20507812500000000000	4171.28173828125000000000	4168.71777343750000000000	4164.61523437500000000000	4165.12792968750000000000	4170.76904296875000000000	4173.33300781250000000000	4168.20507812500000000000	4168.20507812500000000000	4172.30761718750000000000	4159.48730468750000000000	4161.53857421875000000000	4165.64111328125000000000	1271.00000000000000000000	10249.00000000000000000000	10227.00000000000000000000	0.00000000000000000000	0.00000000000000000000	0.00000000000000000000	615.00000000000000000000	399.00000000000000000000	4.00000000000000000000	4.00000000000000000000	4.00000000000000000000	4.00000000000000000000	4.00000000000000000000	0.00000000000000000000	4.00000000000000000000	4.00000000000000000000	0.00000000000000000000	4.00000000000000000000	4.00000000000000000000	4.00000000000000000000	4.00000000000000000000	4.00000000000000000000	4.00000000000000000000	4.00000000000000000000
108.00000000000000000000	0.00000000000000000000	4170.76904296875000000000	4178.46142578125000000000	4162.05126953125000000000	4176.41015625000000000000	4173.33300781250000000000	4156.92285156250000000000	4161.53857421875000000000	4172.82031250000000000000	4168.20507812500000000000	4173.33300781250000000000	4175.89746093750000000000	4153.84619140625000000000	4166.15380859375000000000	4163.07666015625000000000	3293.00000000000000000000	10249.00000000000000000000	10227.00000000000000000000	0.00000000000000000000	0.00000000000000000000	0.00000000000000000000	615.00000000000000000000	407.00000000000000000000	4.00000000000000000000	4.00000000000000000000	4.00000000000000000000	4.00000000000000000000	4.00000000000000000000	0.00000000000000000000	4.00000000000000000000	4.00000000000000000000	0.00000000000000000000	4.00000000000000000000	4.00000000000000000000	4.00000000000000000000	4.00000000000000000000	4.00000000000000000000	4.00000000000000000000	4.00000000000000000000
109.00000000000000000000	0.00000000000000000000	4168.20507812500000000000	4166.15380859375000000000	4160.00000000000000000000	4167.69238281250000000000	4162.05126953125000000000	4168.71777343750000000000	4166.15380859375000000000	4158.46142578125000000000	4171.28173828125000000000	4158.97412109375000000000	4163.07666015625000000000	4147.69238281250000000000	4151.79492187500000000000	4156.41015625000000000000	1592.00000000000000000000	10249.00000000000000000000	10227.00000000000000000000	0.00000000000000000000	0.00000000000000000000	0.00000000000000000000	615.00000000000000000000	415.00000000000000000000	4.00000000000000000000	4.00000000000000000000	4.00000000000000000000	4.00000000000000000000	4.00000000000000000000	0.00000000000000000000	4.00000000000000000000	4.00000000000000000000	0.00000000000000000000	4.00000000000000000000	4.00000000000000000000	4.00000000000000000000	4.00000000000000000000	4.00000000000000000000	4.00000000000000000000	4.00000000000000000000
110.00000000000000000000	0.00000000000000000000	4158.46142578125000000000	4154.35888671875000000000	4150.76904296875000000000	4156.41015625000000000000	4157.43603515625000000000	4166.15380859375000000000	4163.07666015625000000000	4152.82031250000000000000	4171.79492187500000000000	4148.20507812500000000000	4153.33300781250000000000	4138.97412109375000000000	4141.53857421875000000000	4148.20507812500000000000	3431.00000000000000000000	10249.00000000000000000000	10227.00000000000000000000	0.00000000000000000000	0.00000000000000000000	0.00000000000000000000	615.00000000000000000000	424.00000000000000000000	4.00000000000000000000	4.00000000000000000000	4.00000000000000000000	4.00000000000000000000	4.00000000000000000000	0.00000000000000000000	4.00000000000000000000	4.00000000000000000000	0.00000000000000000000	4.00000000000000000000	4.00000000000000000000	4.00000000000000000000	4.00000000000000000000	4.00000000000000000000	4.00000000000000000000	4.00000000000000000000
111.00000000000000000000	0.00000000000000000000	4151.28173828125000000000	4152.82031250000000000000	4144.10253906250000000000	4152.82031250000000000000	4162.05126953125000000000	4158.97412109375000000000	4163.58984375000000000000	4158.46142578125000000000	4169.74365234375000000000	4150.76904296875000000000	4153.33300781250000000000	4138.46142578125000000000	4138.46142578125000000000	4148.71777343750000000000	1271.00000000000000000000	10249.00000000000000000000	10228.00000000000000000000	0.00000000000000000000	0.00000000000000000000	0.00000000000000000000	615.00000000000000000000	432.00000000000000000000	4.00000000000000000000	4.00000000000000000000	4.00000000000000000000	4.00000000000000000000	4.00000000000000000000	0.00000000000000000000	4.00000000000000000000	4.00000000000000000000	0.00000000000000000000	4.00000000000000000000	4.00000000000000000000	4.00000000000000000000	4.00000000000000000000	4.00000000000000000000	4.00000000000000000000	4.00000000000000000000
112.00000000000000000000	0.00000000000000000000	4162.56396484375000000000	4150.25634765625000000000	4154.87158203125000000000	4148.71777343750000000000	4155.89746093750000000000	4164.61523437500000000000	4171.28173828125000000000	4155.38427734375000000000	4167.69238281250000000000	4146.66650390625000000000	4147.69238281250000000000	4145.64111328125000000000	4132.30761718750000000000	4155.89746093750000000000	3293.00000000000000000000	10249.00000000000000000000	10228.00000000000000000000	0.00000000000000000000	0.00000000000000000000	0.00000000000000000000	615.00000000000000000000	440.00000000000000000000	4.00000000000000000000	4.00000000000000000000	4.00000000000000000000	4.00000000000000000000	4.00000000000000000000	0.00000000000000000000	4.00000000000000000000	4.00000000000000000000	0.00000000000000000000	4.00000000000000000000	4.00000000000000000000	4.00000000000000000000	4.00000000000000000000	4.00000000000000000000	4.00000000000000000000	4.00000000000000000000
113.00000000000000000000	0.00000000000000000000	4156.41015625000000000000	4156.41015625000000000000	4146.15380859375000000000	4154.35888671875000000000	4162.05126953125000000000	4156.92285156250000000000	4160.00000000000000000000	4155.89746093750000000000	4167.17919921875000000000	4154.87158203125000000000	4152.82031250000000000000	4142.05126953125000000000	4143.07666015625000000000	4154.87158203125000000000	1592.00000000000000000000	10249.00000000000000000000	10228.00000000000000000000	0.00000000000000000000	0.00000000000000000000	0.00000000000000000000	615.00000000000000000000	449.00000000000000000000	4.00000000000000000000	4.00000000000000000000	4.00000000000000000000	4.00000000000000000000	4.00000000000000000000	0.00000000000000000000	4.00000000000000000000	4.00000000000000000000	0.00000000000000000000	4.00000000000000000000	4.00000000000000000000	4.00000000000000000000	4.00000000000000000000	4.00000000000000000000	4.00000000000000000000	4.00000000000000000000
114.00000000000000000000	0.00000000000000000000	4157.43603515625000000000	4154.87158203125000000000	4149.74365234375000000000	4153.33300781250000000000	4158.46142578125000000000	4163.58984375000000000000	4165.64111328125000000000	4149.74365234375000000000	4171.28173828125000000000	4151.79492187500000000000	4148.20507812500000000000	4142.56396484375000000000	4140.00000000000000000000	4153.33300781250000000000	3431.00000000000000000000	10249.00000000000000000000	10228.00000000000000000000	0.00000000000000000000	0.00000000000000000000	0.00000000000000000000	615.00000000000000000000	456.00000000000000000000	4.00000000000000000000	4.00000000000000000000	4.00000000000000000000	4.00000000000000000000	4.00000000000000000000	0.00000000000000000000	4.00000000000000000000	4.00000000000000000000	0.00000000000000000000	4.00000000000000000000	4.00000000000000000000	4.00000000000000000000	4.00000000000000000000	4.00000000000000000000	4.00000000000000000000	4.00000000000000000000
115.00000000000000000000	0.00000000000000000000	4159.48730468750000000000	4154.35888671875000000000	4154.87158203125000000000	4155.38427734375000000000	4156.92285156250000000000	4161.02539062500000000000	4167.17919921875000000000	4160.00000000000000000000	4173.33300781250000000000	4149.23046875000000000000	4147.69238281250000000000	4144.10253906250000000000	4137.94873046875000000000	4150.25634765625000000000	1271.00000000000000000000	10248.00000000000000000000	10227.00000000000000000000	0.00000000000000000000	0.00000000000000000000	0.00000000000000000000	615.00000000000000000000	463.00000000000000000000	4.00000000000000000000	4.00000000000000000000	4.00000000000000000000	4.00000000000000000000	4.00000000000000000000	0.00000000000000000000	4.00000000000000000000	4.00000000000000000000	0.00000000000000000000	4.00000000000000000000	4.00000000000000000000	4.00000000000000000000	4.00000000000000000000	4.00000000000000000000	4.00000000000000000000	4.00000000000000000000
116.00000000000000000000	0.00000000000000000000	4160.00000000000000000000	4162.05126953125000000000	4152.82031250000000000000	4162.05126953125000000000	4165.12792968750000000000	4158.97412109375000000000	4161.02539062500000000000	4181.53857421875000000000	4171.79492187500000000000	4165.12792968750000000000	4162.05126953125000000000	4144.10253906250000000000	4152.82031250000000000000	4151.28173828125000000000	3293.00000000000000000000	10248.00000000000000000000	10227.00000000000000000000	0.00000000000000000000	0.00000000000000000000	0.00000000000000000000	615.00000000000000000000	471.00000000000000000000	4.00000000000000000000	4.00000000000000000000	4.00000000000000000000	4.00000000000000000000	4.00000000000000000000	0.00000000000000000000	4.00000000000000000000	4.00000000000000000000	0.00000000000000000000	4.00000000000000000000	4.00000000000000000000	4.00000000000000000000	4.00000000000000000000	4.00000000000000000000	4.00000000000000000000	4.00000000000000000000
117.00000000000000000000	0.00000000000000000000	4169.23046875000000000000	4163.58984375000000000000	4162.05126953125000000000	4164.10253906250000000000	4162.05126953125000000000	4169.74365234375000000000	4168.71777343750000000000	4176.41015625000000000000	4170.76904296875000000000	4171.79492187500000000000	4165.64111328125000000000	4150.25634765625000000000	4158.46142578125000000000	4160.00000000000000000000	1592.00000000000000000000	10249.00000000000000000000	10226.00000000000000000000	0.00000000000000000000	0.00000000000000000000	0.00000000000000000000	615.00000000000000000000	479.00000000000000000000	4.00000000000000000000	4.00000000000000000000	4.00000000000000000000	4.00000000000000000000	4.00000000000000000000	0.00000000000000000000	4.00000000000000000000	4.00000000000000000000	0.00000000000000000000	4.00000000000000000000	4.00000000000000000000	4.00000000000000000000	4.00000000000000000000	4.00000000000000000000	4.00000000000000000000	4.00000000000000000000
118.00000000000000000000	0.00000000000000000000	4161.53857421875000000000	4167.17919921875000000000	4155.38427734375000000000	4168.71777343750000000000	4168.20507812500000000000	4158.97412109375000000000	4163.07666015625000000000	4168.20507812500000000000	4168.71777343750000000000	4174.35888671875000000000	4169.23046875000000000000	4150.76904296875000000000	4161.02539062500000000000	4160.51269531250000000000	3431.00000000000000000000	10249.00000000000000000000	10226.00000000000000000000	0.00000000000000000000	0.00000000000000000000	0.00000000000000000000	615.00000000000000000000	487.00000000000000000000	4.00000000000000000000	4.00000000000000000000	4.00000000000000000000	4.00000000000000000000	4.00000000000000000000	0.00000000000000000000	4.00000000000000000000	4.00000000000000000000	0.00000000000000000000	4.00000000000000000000	4.00000000000000000000	4.00000000000000000000	4.00000000000000000000	4.00000000000000000000	4.00000000000000000000	4.00000000000000000000
119.00000000000000000000	0.00000000000000000000	4161.53857421875000000000	4157.94873046875000000000	4153.84619140625000000000	4156.41015625000000000000	4165.64111328125000000000	4162.05126953125000000000	4167.17919921875000000000	4158.46142578125000000000	4168.71777343750000000000	4161.02539062500000000000	4158.46142578125000000000	4149.74365234375000000000	4150.25634765625000000000	4155.89746093750000000000	1271.00000000000000000000	10248.00000000000000000000	10225.00000000000000000000	0.00000000000000000000	0.00000000000000000000	0.00000000000000000000	615.00000000000000000000	494.00000000000000000000	4.00000000000000000000	4.00000000000000000000	4.00000000000000000000	4.00000000000000000000	4.00000000000000000000	0.00000000000000000000	4.00000000000000000000	4.00000000000000000000	0.00000000000000000000	4.00000000000000000000	4.00000000000000000000	4.00000000000000000000	4.00000000000000000000	4.00000000000000000000	4.00000000000000000000	4.00000000000000000000
120.00000000000000000000	0.00000000000000000000	4161.53857421875000000000	4151.28173828125000000000	4152.30761718750000000000	4148.71777343750000000000	4161.02539062500000000000	4163.58984375000000000000	4167.17919921875000000000	4153.33300781250000000000	4169.23046875000000000000	4150.25634765625000000000	4145.64111328125000000000	4143.58984375000000000000	4143.07666015625000000000	4150.76904296875000000000	3293.00000000000000000000	10248.00000000000000000000	10225.00000000000000000000	0.00000000000000000000	0.00000000000000000000	0.00000000000000000000	615.00000000000000000000	501.00000000000000000000	4.00000000000000000000	4.00000000000000000000	4.00000000000000000000	4.00000000000000000000	4.00000000000000000000	0.00000000000000000000	4.00000000000000000000	4.00000000000000000000	0.00000000000000000000	4.00000000000000000000	4.00000000000000000000	4.00000000000000000000	4.00000000000000000000	4.00000000000000000000	4.00000000000000000000	4.00000000000000000000
121.00000000000000000000	0.00000000000000000000	4152.30761718750000000000	4154.87158203125000000000	4146.66650390625000000000	4156.41015625000000000000	4165.12792968750000000000	4157.94873046875000000000	4164.61523437500000000000	4157.94873046875000000000	4165.64111328125000000000	4153.84619140625000000000	4148.71777343750000000000	4141.02539062500000000000	4146.66650390625000000000	4150.76904296875000000000	1592.00000000000000000000	10248.00000000000000000000	10225.00000000000000000000	0.00000000000000000000	0.00000000000000000000	0.00000000000000000000	615.00000000000000000000	510.00000000000000000000	4.00000000000000000000	4.00000000000000000000	4.00000000000000000000	4.00000000000000000000	4.00000000000000000000	0.00000000000000000000	4.00000000000000000000	4.00000000000000000000	0.00000000000000000000	4.00000000000000000000	4.00000000000000000000	4.00000000000000000000	4.00000000000000000000	4.00000000000000000000	4.00000000000000000000	4.00000000000000000000
122.00000000000000000000	0.00000000000000000000	4161.02539062500000000000	4148.71777343750000000000	4155.38427734375000000000	4149.74365234375000000000	4160.00000000000000000000	4169.23046875000000000000	4175.38427734375000000000	4153.84619140625000000000	4166.66650390625000000000	4150.76904296875000000000	4150.25634765625000000000	4150.25634765625000000000	4142.56396484375000000000	4155.38427734375000000000	3431.00000000000000000000	10248.00000000000000000000	10225.00000000000000000000	0.00000000000000000000	0.00000000000000000000	0.00000000000000000000	615.00000000000000000000	517.00000000000000000000	4.00000000000000000000	4.00000000000000000000	4.00000000000000000000	4.00000000000000000000	4.00000000000000000000	0.00000000000000000000	4.00000000000000000000	4.00000000000000000000	0.00000000000000000000	4.00000000000000000000	4.00000000000000000000	4.00000000000000000000	4.00000000000000000000	4.00000000000000000000	4.00000000000000000000	4.00000000000000000000
123.00000000000000000000	0.00000000000000000000	4161.53857421875000000000	4157.43603515625000000000	4149.74365234375000000000	4151.28173828125000000000	4167.69238281250000000000	4163.58984375000000000000	4167.17919921875000000000	4160.51269531250000000000	4172.82031250000000000000	4165.64111328125000000000	4162.56396484375000000000	4147.69238281250000000000	4152.30761718750000000000	4153.84619140625000000000	1271.00000000000000000000	10251.00000000000000000000	10225.00000000000000000000	0.00000000000000000000	0.00000000000000000000	0.00000000000000000000	615.00000000000000000000	525.00000000000000000000	4.00000000000000000000	4.00000000000000000000	4.00000000000000000000	4.00000000000000000000	4.00000000000000000000	0.00000000000000000000	4.00000000000000000000	4.00000000000000000000	0.00000000000000000000	4.00000000000000000000	4.00000000000000000000	4.00000000000000000000	4.00000000000000000000	4.00000000000000000000	4.00000000000000000000	4.00000000000000000000
124.00000000000000000000	0.00000000000000000000	4169.23046875000000000000	4163.58984375000000000000	4155.89746093750000000000	4158.46142578125000000000	4170.25634765625000000000	4168.20507812500000000000	4168.71777343750000000000	4165.64111328125000000000	4174.35888671875000000000	4174.87158203125000000000	4165.64111328125000000000	4146.15380859375000000000	4157.94873046875000000000	4156.41015625000000000000	3293.00000000000000000000	10251.00000000000000000000	10225.00000000000000000000	0.00000000000000000000	0.00000000000000000000	0.00000000000000000000	615.00000000000000000000	534.00000000000000000000	4.00000000000000000000	4.00000000000000000000	4.00000000000000000000	4.00000000000000000000	4.00000000000000000000	0.00000000000000000000	4.00000000000000000000	4.00000000000000000000	0.00000000000000000000	4.00000000000000000000	4.00000000000000000000	4.00000000000000000000	4.00000000000000000000	4.00000000000000000000	4.00000000000000000000	4.00000000000000000000
125.00000000000000000000	0.00000000000000000000	4176.41015625000000000000	4161.53857421875000000000	4165.64111328125000000000	4160.51269531250000000000	4167.69238281250000000000	4168.71777343750000000000	4171.28173828125000000000	4166.15380859375000000000	4169.74365234375000000000	4172.82031250000000000000	4166.66650390625000000000	4152.82031250000000000000	4159.48730468750000000000	4162.56396484375000000000	1592.00000000000000000000	10250.00000000000000000000	10226.00000000000000000000	0.00000000000000000000	0.00000000000000000000	0.00000000000000000000	615.00000000000000000000	542.00000000000000000000	4.00000000000000000000	4.00000000000000000000	4.00000000000000000000	4.00000000000000000000	4.00000000000000000000	0.00000000000000000000	4.00000000000000000000	4.00000000000000000000	0.00000000000000000000	4.00000000000000000000	4.00000000000000000000	4.00000000000000000000	4.00000000000000000000	4.00000000000000000000	4.00000000000000000000	4.00000000000000000000
126.00000000000000000000	0.00000000000000000000	4173.33300781250000000000	4170.76904296875000000000	4163.07666015625000000000	4169.23046875000000000000	4174.35888671875000000000	4158.97412109375000000000	4161.53857421875000000000	4177.43603515625000000000	4165.12792968750000000000	4182.56396484375000000000	4183.58984375000000000000	4157.94873046875000000000	4173.33300781250000000000	4164.61523437500000000000	3431.00000000000000000000	10250.00000000000000000000	10226.00000000000000000000	0.00000000000000000000	0.00000000000000000000	0.00000000000000000000	615.00000000000000000000	550.00000000000000000000	4.00000000000000000000	4.00000000000000000000	4.00000000000000000000	4.00000000000000000000	4.00000000000000000000	0.00000000000000000000	4.00000000000000000000	4.00000000000000000000	0.00000000000000000000	4.00000000000000000000	4.00000000000000000000	4.00000000000000000000	4.00000000000000000000	4.00000000000000000000	4.00000000000000000000	4.00000000000000000000
127.00000000000000000000	0.00000000000000000000	4180.51269531250000000000	4173.33300781250000000000	4170.25634765625000000000	4170.76904296875000000000	4168.71777343750000000000	4166.66650390625000000000	4167.69238281250000000000	4172.82031250000000000000	4165.64111328125000000000	4175.38427734375000000000	4176.41015625000000000000	4158.97412109375000000000	4169.74365234375000000000	4164.61523437500000000000	50.00000000000000000000	10249.00000000000000000000	10227.00000000000000000000	0.00000000000000000000	0.00000000000000000000	0.00000000000000000000	615.00000000000000000000	559.00000000000000000000	4.00000000000000000000	4.00000000000000000000	4.00000000000000000000	4.00000000000000000000	4.00000000000000000000	0.00000000000000000000	4.00000000000000000000	4.00000000000000000000	0.00000000000000000000	4.00000000000000000000	4.00000000000000000000	4.00000000000000000000	4.00000000000000000000	4.00000000000000000000	4.00000000000000000000	4.00000000000000000000
0.00000000000000000000	0.00000000000000000000	4170.25634765625000000000	4170.76904296875000000000	4161.02539062500000000000	4168.71777343750000000000	4170.25634765625000000000	4157.94873046875000000000	4162.56396484375000000000	4163.07666015625000000000	4167.69238281250000000000	4163.58984375000000000000	4163.58984375000000000000	4152.30761718750000000000	4163.58984375000000000000	4160.00000000000000000000	1919.00000000000000000000	10249.00000000000000000000	10227.00000000000000000000	0.00000000000000000000	0.00000000000000000000	0.00000000000000000000	615.00000000000000000000	567.00000000000000000000	4.00000000000000000000	4.00000000000000000000	4.00000000000000000000	4.00000000000000000000	4.00000000000000000000	0.00000000000000000000	4.00000000000000000000	4.00000000000000000000	0.00000000000000000000	4.00000000000000000000	4.00000000000000000000	4.00000000000000000000	4.00000000000000000000	4.00000000000000000000	4.00000000000000000000	4.00000000000000000000
1.00000000000000000000	0.00000000000000000000	4163.07666015625000000000	4164.10253906250000000000	4159.48730468750000000000	4160.00000000000000000000	4167.69238281250000000000	4163.58984375000000000000	4164.61523437500000000000	4150.25634765625000000000	4167.17919921875000000000	4153.33300781250000000000	4161.02539062500000000000	4154.87158203125000000000	4155.89746093750000000000	4156.41015625000000000000	3307.00000000000000000000	10249.00000000000000000000	10227.00000000000000000000	0.00000000000000000000	0.00000000000000000000	0.00000000000000000000	615.00000000000000000000	575.00000000000000000000	4.00000000000000000000	4.00000000000000000000	4.00000000000000000000	4.00000000000000000000	4.00000000000000000000	0.00000000000000000000	4.00000000000000000000	4.00000000000000000000	0.00000000000000000000	4.00000000000000000000	4.00000000000000000000	4.00000000000000000000	4.00000000000000000000	4.00000000000000000000	4.00000000000000000000	4.00000000000000000000
2.00000000000000000000	0.00000000000000000000	4165.64111328125000000000	4162.05126953125000000000	4163.07666015625000000000	4153.84619140625000000000	4162.05126953125000000000	4171.28173828125000000000	4168.71777343750000000000	4144.10253906250000000000	4165.12792968750000000000	4150.25634765625000000000	4165.12792968750000000000	4156.92285156250000000000	4150.76904296875000000000	4153.33300781250000000000	1708.00000000000000000000	10249.00000000000000000000	10227.00000000000000000000	0.00000000000000000000	0.00000000000000000000	0.00000000000000000000	615.00000000000000000000	583.00000000000000000000	4.00000000000000000000	4.00000000000000000000	4.00000000000000000000	4.00000000000000000000	4.00000000000000000000	0.00000000000000000000	4.00000000000000000000	4.00000000000000000000	0.00000000000000000000	4.00000000000000000000	4.00000000000000000000	4.00000000000000000000	4.00000000000000000000	4.00000000000000000000	4.00000000000000000000	4.00000000000000000000
3.00000000000000000000	0.00000000000000000000	4158.97412109375000000000	4160.00000000000000000000	4153.84619140625000000000	4153.33300781250000000000	4167.17919921875000000000	4161.02539062500000000000	4161.02539062500000000000	4152.82031250000000000000	4166.15380859375000000000	4158.97412109375000000000	4163.58984375000000000000	4146.15380859375000000000	4153.84619140625000000000	4152.30761718750000000000	3270.00000000000000000000	10248.00000000000000000000	10227.00000000000000000000	0.00000000000000000000	0.00000000000000000000	0.00000000000000000000	615.00000000000000000000	590.00000000000000000000	4.00000000000000000000	4.00000000000000000000	4.00000000000000000000	4.00000000000000000000	4.00000000000000000000	0.00000000000000000000	4.00000000000000000000	4.00000000000000000000	0.00000000000000000000	4.00000000000000000000	4.00000000000000000000	4.00000000000000000000	4.00000000000000000000	4.00000000000000000000	4.00000000000000000000	4.00000000000000000000
4.00000000000000000000	0.00000000000000000000	4163.58984375000000000000	4147.69238281250000000000	4162.56396484375000000000	4144.10253906250000000000	4161.02539062500000000000	4168.20507812500000000000	4170.25634765625000000000	4147.17919921875000000000	4169.23046875000000000000	4148.71777343750000000000	4145.64111328125000000000	4145.12792968750000000000	4140.00000000000000000000	4159.48730468750000000000	3551.00000000000000000000	10248.00000000000000000000	10227.00000000000000000000	0.00000000000000000000	0.00000000000000000000	0.00000000000000000000	615.00000000000000000000	598.00000000000000000000	4.00000000000000000000	4.00000000000000000000	4.00000000000000000000	4.00000000000000000000	4.00000000000000000000	0.00000000000000000000	4.00000000000000000000	4.00000000000000000000	0.00000000000000000000	4.00000000000000000000	4.00000000000000000000	4.00000000000000000000	4.00000000000000000000	4.00000000000000000000	4.00000000000000000000	4.00000000000000000000
5.00000000000000000000	0.00000000000000000000	4158.46142578125000000000	4155.38427734375000000000	4158.97412109375000000000	4148.20507812500000000000	4165.64111328125000000000	4163.58984375000000000000	4165.12792968750000000000	4147.69238281250000000000	4168.71777343750000000000	4149.74365234375000000000	4151.79492187500000000000	4147.69238281250000000000	4142.05126953125000000000	4160.51269531250000000000	0.00000000000000000000	10247.00000000000000000000	10228.00000000000000000000	0.00000000000000000000	0.00000000000000000000	0.00000000000000000000	615.00000000000000000000	607.00000000000000000000	4.00000000000000000000	4.00000000000000000000	4.00000000000000000000	4.00000000000000000000	4.00000000000000000000	0.00000000000000000000	4.00000000000000000000	4.00000000000000000000	0.00000000000000000000	4.00000000000000000000	4.00000000000000000000	4.00000000000000000000	4.00000000000000000000	4.00000000000000000000	4.00000000000000000000	4.00000000000000000000
6.00000000000000000000	0.00000000000000000000	4160.00000000000000000000	4164.61523437500000000000	4158.46142578125000000000	4156.41015625000000000000	4169.74365234375000000000	4160.00000000000000000000	4162.05126953125000000000	4151.79492187500000000000	4170.76904296875000000000	4158.46142578125000000000	4165.12792968750000000000	4151.79492187500000000000	4153.84619140625000000000	4161.53857421875000000000	368.00000000000000000000	10247.00000000000000000000	10228.00000000000000000000	0.00000000000000000000	0.00000000000000000000	0.00000000000000000000	615.00000000000000000000	614.00000000000000000000	4.00000000000000000000	4.00000000000000000000	4.00000000000000000000	4.00000000000000000000	4.00000000000000000000	0.00000000000000000000	3.00000000000000000000	4.00000000000000000000	0.00000000000000000000	4.00000000000000000000	4.00000000000000000000	4.00000000000000000000	4.00000000000000000000	4.00000000000000000000	4.00000000000000000000	4.00000000000000000000
7.00000000000000000000	0.00000000000000000000	4168.71777343750000000000	4163.58984375000000000000	4169.74365234375000000000	4157.43603515625000000000	4163.07666015625000000000	4161.53857421875000000000	4167.69238281250000000000	4149.23046875000000000000	4170.76904296875000000000	4154.87158203125000000000	4161.53857421875000000000	4156.92285156250000000000	4151.28173828125000000000	4166.66650390625000000000	3315.00000000000000000000	10245.00000000000000000000	10229.00000000000000000000	0.00000000000000000000	0.00000000000000000000	0.00000000000000000000	615.00000000000000000000	621.00000000000000000000	4.00000000000000000000	4.00000000000000000000	4.00000000000000000000	4.00000000000000000000	4.00000000000000000000	0.00000000000000000000	3.00000000000000000000	4.00000000000000000000	0.00000000000000000000	4.00000000000000000000	4.00000000000000000000	4.00000000000000000000	4.00000000000000000000	4.00000000000000000000	4.00000000000000000000	4.00000000000000000000
8.00000000000000000000	0.00000000000000000000	4160.00000000000000000000	4167.69238281250000000000	4163.58984375000000000000	4163.58984375000000000000	4168.20507812500000000000	4155.89746093750000000000	4161.53857421875000000000	4161.02539062500000000000	4166.66650390625000000000	4157.94873046875000000000	4165.12792968750000000000	4155.38427734375000000000	4157.94873046875000000000	4166.66650390625000000000	0.00000000000000000000	10245.00000000000000000000	10229.00000000000000000000	0.00000000000000000000	0.00000000000000000000	0.00000000000000000000	615.00000000000000000000	629.00000000000000000000	4.00000000000000000000	4.00000000000000000000	4.00000000000000000000	4.00000000000000000000	4.00000000000000000000	0.00000000000000000000	3.00000000000000000000	4.00000000000000000000	0.00000000000000000000	4.00000000000000000000	4.00000000000000000000	4.00000000000000000000	4.00000000000000000000	4.00000000000000000000	4.00000000000000000000	4.00000000000000000000
9.00000000000000000000	0.00000000000000000000	4167.69238281250000000000	4168.20507812500000000000	4168.20507812500000000000	4162.56396484375000000000	4165.12792968750000000000	4168.71777343750000000000	4168.20507812500000000000	4163.07666015625000000000	4167.69238281250000000000	4155.38427734375000000000	4165.12792968750000000000	4156.92285156250000000000	4157.94873046875000000000	4165.64111328125000000000	3544.00000000000000000000	10247.00000000000000000000	10230.00000000000000000000	0.00000000000000000000	0.00000000000000000000	0.00000000000000000000	615.00000000000000000000	637.00000000000000000000	4.00000000000000000000	4.00000000000000000000	4.00000000000000000000	4.00000000000000000000	4.00000000000000000000	0.00000000000000000000	3.00000000000000000000	4.00000000000000000000	0.00000000000000000000	4.00000000000000000000	4.00000000000000000000	4.00000000000000000000	4.00000000000000000000	4.00000000000000000000	4.00000000000000000000	4.00000000000000000000
10.00000000000000000000	0.00000000000000000000	4171.28173828125000000000	4173.33300781250000000000	4168.71777343750000000000	4167.69238281250000000000	4165.64111328125000000000	4163.58984375000000000000	4164.61523437500000000000	4164.61523437500000000000	4172.82031250000000000000	4162.56396484375000000000	4170.76904296875000000000	4155.38427734375000000000	4161.53857421875000000000	4163.58984375000000000000	3428.00000000000000000000	10247.00000000000000000000	10230.00000000000000000000	0.00000000000000000000	0.00000000000000000000	0.00000000000000000000	615.00000000000000000000	644.00000000000000000000	4.00000000000000000000	4.00000000000000000000	4.00000000000000000000	4.00000000000000000000	4.00000000000000000000	0.00000000000000000000	3.00000000000000000000	4.00000000000000000000	0.00000000000000000000	4.00000000000000000000	4.00000000000000000000	4.00000000000000000000	4.00000000000000000000	4.00000000000000000000	4.00000000000000000000	4.00000000000000000000
11.00000000000000000000	0.00000000000000000000	4167.17919921875000000000	4174.87158203125000000000	4169.23046875000000000000	4168.71777343750000000000	4171.28173828125000000000	4161.02539062500000000000	4163.07666015625000000000	4163.07666015625000000000	4172.30761718750000000000	4169.74365234375000000000	4172.30761718750000000000	4153.33300781250000000000	4163.58984375000000000000	4166.66650390625000000000	1277.00000000000000000000	10246.00000000000000000000	10230.00000000000000000000	0.00000000000000000000	0.00000000000000000000	0.00000000000000000000	615.00000000000000000000	651.00000000000000000000	4.00000000000000000000	4.00000000000000000000	4.00000000000000000000	4.00000000000000000000	4.00000000000000000000	0.00000000000000000000	3.00000000000000000000	4.00000000000000000000	0.00000000000000000000	4.00000000000000000000	4.00000000000000000000	4.00000000000000000000	4.00000000000000000000	4.00000000000000000000	4.00000000000000000000	4.00000000000000000000
12.00000000000000000000	0.00000000000000000000	4168.71777343750000000000	4167.17919921875000000000	4173.84619140625000000000	4159.48730468750000000000	4170.25634765625000000000	4168.20507812500000000000	4167.17919921875000000000	4152.30761718750000000000	4168.71777343750000000000	4157.43603515625000000000	4158.46142578125000000000	4153.84619140625000000000	4150.76904296875000000000	4167.69238281250000000000	3290.00000000000000000000	10246.00000000000000000000	10230.00000000000000000000	0.00000000000000000000	0.00000000000000000000	0.00000000000000000000	615.00000000000000000000	660.00000000000000000000	4.00000000000000000000	4.00000000000000000000	4.00000000000000000000	4.00000000000000000000	4.00000000000000000000	0.00000000000000000000	3.00000000000000000000	4.00000000000000000000	0.00000000000000000000	4.00000000000000000000	4.00000000000000000000	4.00000000000000000000	4.00000000000000000000	4.00000000000000000000	4.00000000000000000000	4.00000000000000000000
13.00000000000000000000	0.00000000000000000000	4158.46142578125000000000	4166.15380859375000000000	4162.05126953125000000000	4162.56396484375000000000	4175.89746093750000000000	4157.94873046875000000000	4157.94873046875000000000	4150.76904296875000000000	4168.20507812500000000000	4153.33300781250000000000	4155.38427734375000000000	4150.76904296875000000000	4147.17919921875000000000	4160.51269531250000000000	1592.00000000000000000000	10246.00000000000000000000	10230.00000000000000000000	0.00000000000000000000	0.00000000000000000000	0.00000000000000000000	615.00000000000000000000	668.00000000000000000000	4.00000000000000000000	4.00000000000000000000	4.00000000000000000000	4.00000000000000000000	4.00000000000000000000	0.00000000000000000000	3.00000000000000000000	4.00000000000000000000	0.00000000000000000000	4.00000000000000000000	4.00000000000000000000	4.00000000000000000000	4.00000000000000000000	4.00000000000000000000	4.00000000000000000000	4.00000000000000000000
14.00000000000000000000	0.00000000000000000000	4162.56396484375000000000	4158.46142578125000000000	4164.10253906250000000000	4157.94873046875000000000	4167.69238281250000000000	4163.07666015625000000000	4166.66650390625000000000	4144.10253906250000000000	4169.23046875000000000000	4149.23046875000000000000	4152.30761718750000000000	4153.84619140625000000000	4142.56396484375000000000	4162.05126953125000000000	3428.00000000000000000000	10246.00000000000000000000	10230.00000000000000000000	0.00000000000000000000	0.00000000000000000000	0.00000000000000000000	615.00000000000000000000	675.00000000000000000000	4.00000000000000000000	4.00000000000000000000	4.00000000000000000000	4.00000000000000000000	4.00000000000000000000	0.00000000000000000000	3.00000000000000000000	4.00000000000000000000	0.00000000000000000000	4.00000000000000000000	4.00000000000000000000	4.00000000000000000000	4.00000000000000000000	4.00000000000000000000	4.00000000000000000000	4.00000000000000000000
15.00000000000000000000	0.00000000000000000000	4160.00000000000000000000	4156.92285156250000000000	4159.48730468750000000000	4154.35888671875000000000	4165.64111328125000000000	4161.53857421875000000000	4167.17919921875000000000	4148.20507812500000000000	4168.71777343750000000000	4153.33300781250000000000	4155.38427734375000000000	4152.82031250000000000000	4145.12792968750000000000	4162.56396484375000000000	1277.00000000000000000000	10248.00000000000000000000	10229.00000000000000000000	0.00000000000000000000	0.00000000000000000000	0.00000000000000000000	615.00000000000000000000	684.00000000000000000000	4.00000000000000000000	4.00000000000000000000	4.00000000000000000000	4.00000000000000000000	4.00000000000000000000	0.00000000000000000000	3.00000000000000000000	4.00000000000000000000	0.00000000000000000000	4.00000000000000000000	4.00000000000000000000	4.00000000000000000000	4.00000000000000000000	4.00000000000000000000	4.00000000000000000000	4.00000000000000000000
16.00000000000000000000	0.00000000000000000000	4157.43603515625000000000	4164.61523437500000000000	4153.33300781250000000000	4160.00000000000000000000	4169.23046875000000000000	4162.56396484375000000000	4165.64111328125000000000	4161.02539062500000000000	4168.20507812500000000000	4160.51269531250000000000	4160.51269531250000000000	4150.25634765625000000000	4150.76904296875000000000	4161.53857421875000000000	0.00000000000000000000	10248.00000000000000000000	10229.00000000000000000000	0.00000000000000000000	0.00000000000000000000	0.00000000000000000000	615.00000000000000000000	692.00000000000000000000	4.00000000000000000000	4.00000000000000000000	4.00000000000000000000	4.00000000000000000000	4.00000000000000000000	0.00000000000000000000	3.00000000000000000000	4.00000000000000000000	0.00000000000000000000	4.00000000000000000000	4.00000000000000000000	4.00000000000000000000	4.00000000000000000000	4.00000000000000000000	4.00000000000000000000	4.00000000000000000000
17.00000000000000000000	0.00000000000000000000	4171.28173828125000000000	4166.15380859375000000000	4166.66650390625000000000	4164.61523437500000000000	4163.58984375000000000000	4172.30761718750000000000	4172.82031250000000000000	4162.05126953125000000000	4168.71777343750000000000	4160.51269531250000000000	4158.97412109375000000000	4152.30761718750000000000	4152.82031250000000000000	4163.58984375000000000000	0.00000000000000000000	10249.00000000000000000000	10230.00000000000000000000	0.00000000000000000000	0.00000000000000000000	0.00000000000000000000	615.00000000000000000000	700.00000000000000000000	4.00000000000000000000	4.00000000000000000000	4.00000000000000000000	4.00000000000000000000	4.00000000000000000000	0.00000000000000000000	3.00000000000000000000	4.00000000000000000000	0.00000000000000000000	4.00000000000000000000	4.00000000000000000000	4.00000000000000000000	4.00000000000000000000	4.00000000000000000000	4.00000000000000000000	4.00000000000000000000
18.00000000000000000000	0.00000000000000000000	4166.66650390625000000000	4171.28173828125000000000	4164.61523437500000000000	4170.25634765625000000000	4172.30761718750000000000	4158.46142578125000000000	4164.61523437500000000000	4171.79492187500000000000	4166.66650390625000000000	4176.92285156250000000000	4170.25634765625000000000	4150.76904296875000000000	4165.64111328125000000000	4164.61523437500000000000	0.00000000000000000000	10249.00000000000000000000	10230.00000000000000000000	0.00000000000000000000	0.00000000000000000000	0.00000000000000000000	615.00000000000000000000	708.00000000000000000000	4.00000000000000000000	4.00000000000000000000	4.00000000000000000000	4.00000000000000000000	4.00000000000000000000	0.00000000000000000000	3.00000000000000000000	4.00000000000000000000	0.00000000000000000000	4.00000000000000000000	4.00000000000000000000	4.00000000000000000000	4.00000000000000000000	4.00000000000000000000	4.00000000000000000000	4.00000000000000000000
19.00000000000000000000	0.00000000000000000000	4168.71777343750000000000	4168.71777343750000000000	4168.71777343750000000000	4162.05126953125000000000	4172.30761718750000000000	4162.05126953125000000000	4168.20507812500000000000	4172.30761718750000000000	4166.15380859375000000000	4175.89746093750000000000	4168.20507812500000000000	4155.38427734375000000000	4158.97412109375000000000	4170.76904296875000000000	0.00000000000000000000	10249.00000000000000000000	10229.00000000000000000000	0.00000000000000000000	0.00000000000000000000	0.00000000000000000000	615.00000000000000000000	716.00000000000000000000	4.00000000000000000000	4.00000000000000000000	4.00000000000000000000	4.00000000000000000000	4.00000000000000000000	0.00000000000000000000	3.00000000000000000000	4.00000000000000000000	0.00000000000000000000	4.00000000000000000000	4.00000000000000000000	4.00000000000000000000	4.00000000000000000000	4.00000000000000000000	4.00000000000000000000	4.00000000000000000000
20.00000000000000000000	0.00000000000000000000	4170.76904296875000000000	4167.69238281250000000000	4172.82031250000000000000	4160.51269531250000000000	4171.28173828125000000000	4165.12792968750000000000	4162.56396484375000000000	4162.56396484375000000000	4168.71777343750000000000	4164.10253906250000000000	4161.53857421875000000000	4154.35888671875000000000	4151.28173828125000000000	4172.30761718750000000000	0.00000000000000000000	10249.00000000000000000000	10229.00000000000000000000	0.00000000000000000000	0.00000000000000000000	0.00000000000000000000	615.00000000000000000000	724.00000000000000000000	4.00000000000000000000	4.00000000000000000000	4.00000000000000000000	4.00000000000000000000	4.00000000000000000000	0.00000000000000000000	3.00000000000000000000	4.00000000000000000000	0.00000000000000000000	4.00000000000000000000	4.00000000000000000000	4.00000000000000000000	4.00000000000000000000	4.00000000000000000000	4.00000000000000000000	4.00000000000000000000
21.00000000000000000000	0.00000000000000000000	4163.58984375000000000000	4170.25634765625000000000	4168.71777343750000000000	4167.17919921875000000000	4178.46142578125000000000	4160.00000000000000000000	4156.92285156250000000000	4156.92285156250000000000	4167.69238281250000000000	4164.10253906250000000000	4163.07666015625000000000	4151.28173828125000000000	4153.84619140625000000000	4167.69238281250000000000	0.00000000000000000000	10247.00000000000000000000	10229.00000000000000000000	0.00000000000000000000	0.00000000000000000000	0.00000000000000000000	615.00000000000000000000	732.00000000000000000000	4.00000000000000000000	4.00000000000000000000	4.00000000000000000000	4.00000000000000000000	4.00000000000000000000	0.00000000000000000000	3.00000000000000000000	4.00000000000000000000	0.00000000000000000000	4.00000000000000000000	4.00000000000000000000	4.00000000000000000000	4.00000000000000000000	4.00000000000000000000	4.00000000000000000000	4.00000000000000000000
22.00000000000000000000	0.00000000000000000000	4166.66650390625000000000	4165.12792968750000000000	4170.25634765625000000000	4160.00000000000000000000	4172.30761718750000000000	4164.10253906250000000000	4168.71777343750000000000	4152.30761718750000000000	4167.69238281250000000000	4162.05126953125000000000	4156.41015625000000000000	4155.38427734375000000000	4149.74365234375000000000	4167.17919921875000000000	0.00000000000000000000	10247.00000000000000000000	10229.00000000000000000000	0.00000000000000000000	0.00000000000000000000	0.00000000000000000000	615.00000000000000000000	739.00000000000000000000	4.00000000000000000000	4.00000000000000000000	4.00000000000000000000	4.00000000000000000000	4.00000000000000000000	0.00000000000000000000	3.00000000000000000000	4.00000000000000000000	0.00000000000000000000	4.00000000000000000000	4.00000000000000000000	4.00000000000000000000	4.00000000000000000000	4.00000000000000000000	4.00000000000000000000	4.00000000000000000000
23.00000000000000000000	0.00000000000000000000	4156.41015625000000000000	4164.10253906250000000000	4157.43603515625000000000	4157.43603515625000000000	4174.87158203125000000000	4156.92285156250000000000	4162.56396484375000000000	4162.56396484375000000000	4167.17919921875000000000	4169.74365234375000000000	4160.51269531250000000000	4150.25634765625000000000	4155.89746093750000000000	4163.07666015625000000000	0.00000000000000000000	10247.00000000000000000000	10229.00000000000000000000	0.00000000000000000000	0.00000000000000000000	0.00000000000000000000	615.00000000000000000000	747.00000000000000000000	4.00000000000000000000	4.00000000000000000000	4.00000000000000000000	4.00000000000000000000	4.00000000000000000000	0.00000000000000000000	3.00000000000000000000	4.00000000000000000000	0.00000000000000000000	4.00000000000000000000	4.00000000000000000000	4.00000000000000000000	4.00000000000000000000	4.00000000000000000000	4.00000000000000000000	4.00000000000000000000
24.00000000000000000000	0.00000000000000000000	4155.89746093750000000000	4157.94873046875000000000	4158.46142578125000000000	4151.28173828125000000000	4172.30761718750000000000	4168.20507812500000000000	4167.17919921875000000000	4163.58984375000000000000	4166.15380859375000000000	4162.05126953125000000000	4155.38427734375000000000	4145.64111328125000000000	4148.20507812500000000000	4160.00000000000000000000	0.00000000000000000000	10247.00000000000000000000	10229.00000000000000000000	0.00000000000000000000	0.00000000000000000000	0.00000000000000000000	615.00000000000000000000	755.00000000000000000000	4.00000000000000000000	4.00000000000000000000	4.00000000000000000000	4.00000000000000000000	4.00000000000000000000	0.00000000000000000000	3.00000000000000000000	4.00000000000000000000	0.00000000000000000000	4.00000000000000000000	4.00000000000000000000	4.00000000000000000000	4.00000000000000000000	4.00000000000000000000	4.00000000000000000000	4.00000000000000000000
25.00000000000000000000	0.00000000000000000000	4157.94873046875000000000	4157.94873046875000000000	4158.97412109375000000000	4146.66650390625000000000	4168.20507812500000000000	4168.20507812500000000000	4170.76904296875000000000	4163.58984375000000000000	4164.61523437500000000000	4154.87158203125000000000	4149.23046875000000000000	4144.10253906250000000000	4136.41015625000000000000	4158.97412109375000000000	0.00000000000000000000	10247.00000000000000000000	10230.00000000000000000000	0.00000000000000000000	0.00000000000000000000	0.00000000000000000000	615.00000000000000000000	763.00000000000000000000	4.00000000000000000000	4.00000000000000000000	4.00000000000000000000	4.00000000000000000000	4.00000000000000000000	0.00000000000000000000	3.00000000000000000000	4.00000000000000000000	0.00000000000000000000	4.00000000000000000000	4.00000000000000000000	4.00000000000000000000	4.00000000000000000000	4.00000000000000000000	4.00000000000000000000	4.00000000000000000000
26.00000000000000000000	0.00000000000000000000	4154.87158203125000000000	4165.64111328125000000000	4155.38427734375000000000	4153.33300781250000000000	4169.23046875000000000000	4155.89746093750000000000	4161.53857421875000000000	4174.35888671875000000000	4164.10253906250000000000	4174.35888671875000000000	4159.48730468750000000000	4145.12792968750000000000	4137.94873046875000000000	4162.56396484375000000000	0.00000000000000000000	10247.00000000000000000000	10230.00000000000000000000	0.00000000000000000000	0.00000000000000000000	0.00000000000000000000	615.00000000000000000000	771.00000000000000000000	4.00000000000000000000	4.00000000000000000000	4.00000000000000000000	4.00000000000000000000	4.00000000000000000000	0.00000000000000000000	3.00000000000000000000	4.00000000000000000000	0.00000000000000000000	4.00000000000000000000	4.00000000000000000000	4.00000000000000000000	4.00000000000000000000	4.00000000000000000000	4.00000000000000000000	4.00000000000000000000
27.00000000000000000000	0.00000000000000000000	4166.15380859375000000000	4161.02539062500000000000	4168.71777343750000000000	4154.87158203125000000000	4162.05126953125000000000	4165.64111328125000000000	4166.66650390625000000000	4171.28173828125000000000	4166.15380859375000000000	4175.38427734375000000000	4159.48730468750000000000	4153.33300781250000000000	4135.38427734375000000000	4168.71777343750000000000	0.00000000000000000000	10247.00000000000000000000	10229.00000000000000000000	0.00000000000000000000	0.00000000000000000000	0.00000000000000000000	615.00000000000000000000	779.00000000000000000000	4.00000000000000000000	4.00000000000000000000	4.00000000000000000000	4.00000000000000000000	4.00000000000000000000	0.00000000000000000000	3.00000000000000000000	4.00000000000000000000	0.00000000000000000000	4.00000000000000000000	4.00000000000000000000	4.00000000000000000000	4.00000000000000000000	4.00000000000000000000	4.00000000000000000000	4.00000000000000000000
28.00000000000000000000	0.00000000000000000000	4157.94873046875000000000	4166.66650390625000000000	4161.53857421875000000000	4156.92285156250000000000	4165.64111328125000000000	4159.48730468750000000000	4163.58984375000000000000	4173.33300781250000000000	4166.66650390625000000000	4169.23046875000000000000	4164.10253906250000000000	4153.84619140625000000000	4142.05126953125000000000	4167.17919921875000000000	0.00000000000000000000	10247.00000000000000000000	10229.00000000000000000000	0.00000000000000000000	0.00000000000000000000	0.00000000000000000000	615.00000000000000000000	786.00000000000000000000	4.00000000000000000000	4.00000000000000000000	4.00000000000000000000	4.00000000000000000000	4.00000000000000000000	0.00000000000000000000	3.00000000000000000000	4.00000000000000000000	0.00000000000000000000	4.00000000000000000000	4.00000000000000000000	4.00000000000000000000	4.00000000000000000000	4.00000000000000000000	4.00000000000000000000	4.00000000000000000000
29.00000000000000000000	0.00000000000000000000	4157.43603515625000000000	4168.71777343750000000000	4159.48730468750000000000	4155.38427734375000000000	4167.17919921875000000000	4161.53857421875000000000	4165.64111328125000000000	4172.82031250000000000000	4169.74365234375000000000	4167.69238281250000000000	4165.64111328125000000000	4155.89746093750000000000	4141.53857421875000000000	4167.69238281250000000000	0.00000000000000000000	10246.00000000000000000000	10228.00000000000000000000	0.00000000000000000000	0.00000000000000000000	0.00000000000000000000	615.00000000000000000000	795.00000000000000000000	4.00000000000000000000	4.00000000000000000000	4.00000000000000000000	4.00000000000000000000	4.00000000000000000000	0.00000000000000000000	3.00000000000000000000	4.00000000000000000000	0.00000000000000000000	4.00000000000000000000	4.00000000000000000000	4.00000000000000000000	4.00000000000000000000	4.00000000000000000000	4.00000000000000000000	4.00000000000000000000
30.00000000000000000000	0.00000000000000000000	4163.07666015625000000000	4162.56396484375000000000	4166.15380859375000000000	4156.41015625000000000000	4164.10253906250000000000	4166.15380859375000000000	4164.61523437500000000000	4170.76904296875000000000	4171.28173828125000000000	4168.20507812500000000000	4162.05126953125000000000	4155.38427734375000000000	4134.87158203125000000000	4167.69238281250000000000	0.00000000000000000000	10246.00000000000000000000	10228.00000000000000000000	0.00000000000000000000	0.00000000000000000000	0.00000000000000000000	615.00000000000000000000	802.00000000000000000000	4.00000000000000000000	4.00000000000000000000	4.00000000000000000000	4.00000000000000000000	4.00000000000000000000	0.00000000000000000000	3.00000000000000000000	4.00000000000000000000	0.00000000000000000000	4.00000000000000000000	4.00000000000000000000	4.00000000000000000000	4.00000000000000000000	4.00000000000000000000	4.00000000000000000000	4.00000000000000000000
31.00000000000000000000	0.00000000000000000000	4154.35888671875000000000	4163.07666015625000000000	4160.51269531250000000000	4155.89746093750000000000	4165.64111328125000000000	4161.53857421875000000000	4161.02539062500000000000	4177.43603515625000000000	4167.69238281250000000000	4169.23046875000000000000	4162.05126953125000000000	4148.71777343750000000000	4137.43603515625000000000	4162.05126953125000000000	0.00000000000000000000	10245.00000000000000000000	10227.00000000000000000000	0.00000000000000000000	0.00000000000000000000	0.00000000000000000000	615.00000000000000000000	810.00000000000000000000	4.00000000000000000000	4.00000000000000000000	4.00000000000000000000	4.00000000000000000000	4.00000000000000000000	0.00000000000000000000	3.00000000000000000000	4.00000000000000000000	0.00000000000000000000	4.00000000000000000000	4.00000000000000000000	4.00000000000000000000	4.00000000000000000000	4.00000000000000000000	4.00000000000000000000	4.00000000000000000000
32.00000000000000000000	0.00000000000000000000	4162.56396484375000000000	4160.51269531250000000000	4169.23046875000000000000	4147.17919921875000000000	4157.43603515625000000000	4171.28173828125000000000	4172.30761718750000000000	4166.15380859375000000000	4165.12792968750000000000	4158.46142578125000000000	4153.33300781250000000000	4150.25634765625000000000	4129.74365234375000000000	4163.07666015625000000000	0.00000000000000000000	10245.00000000000000000000	10227.00000000000000000000	0.00000000000000000000	0.00000000000000000000	0.00000000000000000000	615.00000000000000000000	818.00000000000000000000	4.00000000000000000000	4.00000000000000000000	4.00000000000000000000	4.00000000000000000000	4.00000000000000000000	0.00000000000000000000	3.00000000000000000000	4.00000000000000000000	0.00000000000000000000	4.00000000000000000000	4.00000000000000000000	4.00000000000000000000	4.00000000000000000000	4.00000000000000000000	4.00000000000000000000	4.00000000000000000000
33.00000000000000000000	0.00000000000000000000	4162.05126953125000000000	4165.64111328125000000000	4166.66650390625000000000	4153.84619140625000000000	4163.58984375000000000000	4163.07666015625000000000	4162.05126953125000000000	4161.02539062500000000000	4165.12792968750000000000	4161.02539062500000000000	4157.94873046875000000000	4148.71777343750000000000	4129.74365234375000000000	4164.61523437500000000000	0.00000000000000000000	10245.00000000000000000000	10228.00000000000000000000	0.00000000000000000000	0.00000000000000000000	0.00000000000000000000	615.00000000000000000000	827.00000000000000000000	4.00000000000000000000	4.00000000000000000000	4.00000000000000000000	4.00000000000000000000	4.00000000000000000000	0.00000000000000000000	3.00000000000000000000	4.00000000000000000000	0.00000000000000000000	4.00000000000000000000	4.00000000000000000000	4.00000000000000000000	4.00000000000000000000	4.00000000000000000000	4.00000000000000000000	4.00000000000000000000
34.00000000000000000000	0.00000000000000000000	4156.41015625000000000000	4162.56396484375000000000	4162.05126953125000000000	4156.41015625000000000000	4164.61523437500000000000	4162.56396484375000000000	4159.48730468750000000000	4156.92285156250000000000	4168.71777343750000000000	4155.38427734375000000000	4154.87158203125000000000	4148.71777343750000000000	4124.61523437500000000000	4163.58984375000000000000	0.00000000000000000000	10245.00000000000000000000	10228.00000000000000000000	0.00000000000000000000	0.00000000000000000000	0.00000000000000000000	615.00000000000000000000	834.00000000000000000000	4.00000000000000000000	4.00000000000000000000	4.00000000000000000000	4.00000000000000000000	4.00000000000000000000	0.00000000000000000000	3.00000000000000000000	4.00000000000000000000	0.00000000000000000000	4.00000000000000000000	4.00000000000000000000	4.00000000000000000000	4.00000000000000000000	4.00000000000000000000	4.00000000000000000000	4.00000000000000000000
35.00000000000000000000	0.00000000000000000000	4155.38427734375000000000	4150.76904296875000000000	4164.10253906250000000000	4147.17919921875000000000	4157.43603515625000000000	4164.61523437500000000000	4166.66650390625000000000	4148.20507812500000000000	4167.69238281250000000000	4143.58984375000000000000	4141.53857421875000000000	4151.79492187500000000000	4113.84619140625000000000	4160.00000000000000000000	0.00000000000000000000	10245.00000000000000000000	10226.00000000000000000000	0.00000000000000000000	0.00000000000000000000	0.00000000000000000000	615.00000000000000000000	841.00000000000000000000	4.00000000000000000000	4.00000000000000000000	4.00000000000000000000	4.00000000000000000000	4.00000000000000000000	0.00000000000000000000	3.00000000000000000000	4.00000000000000000000	0.00000000000000000000	4.00000000000000000000	4.00000000000000000000	4.00000000000000000000	4.00000000000000000000	4.00000000000000000000	4.00000000000000000000	4.00000000000000000000
36.00000000000000000000	0.00000000000000000000	4149.74365234375000000000	4150.76904296875000000000	4158.46142578125000000000	4147.69238281250000000000	4161.53857421875000000000	4156.41015625000000000000	4161.53857421875000000000	4155.89746093750000000000	4167.17919921875000000000	4152.82031250000000000000	4146.66650390625000000000	4149.74365234375000000000	4119.48730468750000000000	4158.46142578125000000000	0.00000000000000000000	10245.00000000000000000000	10226.00000000000000000000	0.00000000000000000000	0.00000000000000000000	0.00000000000000000000	615.00000000000000000000	849.00000000000000000000	4.00000000000000000000	4.00000000000000000000	4.00000000000000000000	4.00000000000000000000	4.00000000000000000000	0.00000000000000000000	3.00000000000000000000	4.00000000000000000000	0.00000000000000000000	4.00000000000000000000	4.00000000000000000000	4.00000000000000000000	4.00000000000000000000	4.00000000000000000000	4.00000000000000000000	4.00000000000000000000
37.00000000000000000000	0.00000000000000000000	4158.97412109375000000000	4150.76904296875000000000	4167.17919921875000000000	4147.17919921875000000000	4157.94873046875000000000	4168.71777343750000000000	4168.71777343750000000000	4155.89746093750000000000	4172.82031250000000000000	4150.76904296875000000000	4144.61523437500000000000	4149.23046875000000000000	4118.97412109375000000000	4163.58984375000000000000	0.00000000000000000000	10245.00000000000000000000	10228.00000000000000000000	0.00000000000000000000	0.00000000000000000000	0.00000000000000000000	615.00000000000000000000	858.00000000000000000000	4.00000000000000000000	4.00000000000000000000	4.00000000000000000000	4.00000000000000000000	4.00000000000000000000	0.00000000000000000000	3.00000000000000000000	4.00000000000000000000	0.00000000000000000000	4.00000000000000000000	4.00000000000000000000	4.00000000000000000000	4.00000000000000000000	4.00000000000000000000	4.00000000000000000000	4.00000000000000000000
38.00000000000000000000	0.00000000000000000000	4158.46142578125000000000	4162.56396484375000000000	4166.15380859375000000000	4155.89746093750000000000	4167.17919921875000000000	4164.10253906250000000000	4164.10253906250000000000	4157.94873046875000000000	4172.82031250000000000000	4154.87158203125000000000	4151.28173828125000000000	4148.20507812500000000000	4126.66650390625000000000	4163.07666015625000000000	0.00000000000000000000	10245.00000000000000000000	10228.00000000000000000000	0.00000000000000000000	0.00000000000000000000	0.00000000000000000000	615.00000000000000000000	865.00000000000000000000	4.00000000000000000000	4.00000000000000000000	4.00000000000000000000	4.00000000000000000000	4.00000000000000000000	0.00000000000000000000	3.00000000000000000000	4.00000000000000000000	0.00000000000000000000	4.00000000000000000000	4.00000000000000000000	4.00000000000000000000	4.00000000000000000000	4.00000000000000000000	4.00000000000000000000	4.00000000000000000000
39.00000000000000000000	0.00000000000000000000	4162.56396484375000000000	4169.74365234375000000000	4168.71777343750000000000	4163.07666015625000000000	4171.28173828125000000000	4161.02539062500000000000	4163.58984375000000000000	4165.64111328125000000000	4168.71777343750000000000	4163.07666015625000000000	4160.51269531250000000000	4153.84619140625000000000	4136.41015625000000000000	4165.12792968750000000000	0.00000000000000000000	10247.00000000000000000000	10228.00000000000000000000	0.00000000000000000000	0.00000000000000000000	0.00000000000000000000	615.00000000000000000000	873.00000000000000000000	4.00000000000000000000	4.00000000000000000000	4.00000000000000000000	4.00000000000000000000	4.00000000000000000000	0.00000000000000000000	3.00000000000000000000	4.00000000000000000000	0.00000000000000000000	4.00000000000000000000	4.00000000000000000000	4.00000000000000000000	4.00000000000000000000	4.00000000000000000000	4.00000000000000000000	4.00000000000000000000
40.00000000000000000000	0.00000000000000000000	4169.23046875000000000000	4163.58984375000000000000	4176.41015625000000000000	4158.46142578125000000000	4158.46142578125000000000	4167.69238281250000000000	4168.71777343750000000000	4166.66650390625000000000	4165.64111328125000000000	4160.00000000000000000000	4156.41015625000000000000	4157.94873046875000000000	4132.82031250000000000000	4171.79492187500000000000	0.00000000000000000000	10247.00000000000000000000	10228.00000000000000000000	0.00000000000000000000	0.00000000000000000000	0.00000000000000000000	615.00000000000000000000	882.00000000000000000000	4.00000000000000000000	4.00000000000000000000	4.00000000000000000000	4.00000000000000000000	4.00000000000000000000	0.00000000000000000000	3.00000000000000000000	4.00000000000000000000	0.00000000000000000000	4.00000000000000000000	4.00000000000000000000	4.00000000000000000000	4.00000000000000000000	4.00000000000000000000	4.00000000000000000000	4.00000000000000000000
41.00000000000000000000	0.00000000000000000000	4158.46142578125000000000	4167.17919921875000000000	4168.20507812500000000000	4165.12792968750000000000	4163.07666015625000000000	4159.48730468750000000000	4160.51269531250000000000	4167.69238281250000000000	4166.15380859375000000000	4167.69238281250000000000	4162.56396484375000000000	4155.89746093750000000000	4142.56396484375000000000	4172.82031250000000000000	0.00000000000000000000	10249.00000000000000000000	10228.00000000000000000000	0.00000000000000000000	0.00000000000000000000	0.00000000000000000000	615.00000000000000000000	890.00000000000000000000	4.00000000000000000000	4.00000000000000000000	4.00000000000000000000	4.00000000000000000000	4.00000000000000000000	0.00000000000000000000	3.00000000000000000000	4.00000000000000000000	0.00000000000000000000	4.00000000000000000000	4.00000000000000000000	4.00000000000000000000	4.00000000000000000000	4.00000000000000000000	4.00000000000000000000	4.00000000000000000000
42.00000000000000000000	0.00000000000000000000	4166.66650390625000000000	4170.25634765625000000000	4175.89746093750000000000	4164.61523437500000000000	4163.58984375000000000000	4163.58984375000000000000	4165.64111328125000000000	4163.58984375000000000000	4171.79492187500000000000	4166.66650390625000000000	4164.10253906250000000000	4164.10253906250000000000	4143.07666015625000000000	4174.87158203125000000000	0.00000000000000000000	10249.00000000000000000000	10228.00000000000000000000	0.00000000000000000000	0.00000000000000000000	0.00000000000000000000	615.00000000000000000000	897.00000000000000000000	4.00000000000000000000	4.00000000000000000000	4.00000000000000000000	4.00000000000000000000	4.00000000000000000000	0.00000000000000000000	3.00000000000000000000	4.00000000000000000000	0.00000000000000000000	4.00000000000000000000	4.00000000000000000000	4.00000000000000000000	4.00000000000000000000	4.00000000000000000000	4.00000000000000000000	4.00000000000000000000
43.00000000000000000000	0.00000000000000000000	4165.12792968750000000000	4170.76904296875000000000	4170.76904296875000000000	4160.51269531250000000000	4163.58984375000000000000	4156.92285156250000000000	4158.97412109375000000000	4163.58984375000000000000	4170.76904296875000000000	4162.56396484375000000000	4163.07666015625000000000	4161.02539062500000000000	4135.38427734375000000000	4170.25634765625000000000	0.00000000000000000000	10250.00000000000000000000	10229.00000000000000000000	0.00000000000000000000	0.00000000000000000000	0.00000000000000000000	615.00000000000000000000	905.00000000000000000000	4.00000000000000000000	4.00000000000000000000	4.00000000000000000000	4.00000000000000000000	4.00000000000000000000	0.00000000000000000000	3.00000000000000000000	4.00000000000000000000	0.00000000000000000000	4.00000000000000000000	4.00000000000000000000	4.00000000000000000000	4.00000000000000000000	4.00000000000000000000	4.00000000000000000000	4.00000000000000000000
44.00000000000000000000	0.00000000000000000000	4153.33300781250000000000	4159.48730468750000000000	4161.02539062500000000000	4158.46142578125000000000	4163.58984375000000000000	4158.46142578125000000000	4157.43603515625000000000	4155.89746093750000000000	4163.07666015625000000000	4162.05126953125000000000	4154.35888671875000000000	4149.23046875000000000000	4128.71777343750000000000	4163.07666015625000000000	0.00000000000000000000	10250.00000000000000000000	10229.00000000000000000000	0.00000000000000000000	0.00000000000000000000	0.00000000000000000000	615.00000000000000000000	912.00000000000000000000	4.00000000000000000000	4.00000000000000000000	4.00000000000000000000	4.00000000000000000000	4.00000000000000000000	0.00000000000000000000	3.00000000000000000000	4.00000000000000000000	0.00000000000000000000	4.00000000000000000000	4.00000000000000000000	4.00000000000000000000	4.00000000000000000000	4.00000000000000000000	4.00000000000000000000	4.00000000000000000000
45.00000000000000000000	0.00000000000000000000	4154.87158203125000000000	4148.71777343750000000000	4163.07666015625000000000	4149.74365234375000000000	4156.92285156250000000000	4170.25634765625000000000	4168.20507812500000000000	4146.66650390625000000000	4164.61523437500000000000	4155.38427734375000000000	4144.61523437500000000000	4145.12792968750000000000	4125.64111328125000000000	4160.51269531250000000000	0.00000000000000000000	10248.00000000000000000000	10230.00000000000000000000	0.00000000000000000000	0.00000000000000000000	0.00000000000000000000	615.00000000000000000000	920.00000000000000000000	4.00000000000000000000	4.00000000000000000000	4.00000000000000000000	4.00000000000000000000	4.00000000000000000000	0.00000000000000000000	3.00000000000000000000	4.00000000000000000000	0.00000000000000000000	4.00000000000000000000	4.00000000000000000000	4.00000000000000000000	4.00000000000000000000	4.00000000000000000000	4.00000000000000000000	4.00000000000000000000
46.00000000000000000000	0.00000000000000000000	4148.20507812500000000000	4157.94873046875000000000	4154.35888671875000000000	4146.66650390625000000000	4163.07666015625000000000	4160.00000000000000000000	4159.48730468750000000000	4156.92285156250000000000	4168.71777343750000000000	4157.94873046875000000000	4153.33300781250000000000	4143.07666015625000000000	4134.35888671875000000000	4161.02539062500000000000	0.00000000000000000000	10248.00000000000000000000	10230.00000000000000000000	0.00000000000000000000	0.00000000000000000000	0.00000000000000000000	615.00000000000000000000	927.00000000000000000000	4.00000000000000000000	4.00000000000000000000	4.00000000000000000000	4.00000000000000000000	4.00000000000000000000	0.00000000000000000000	3.00000000000000000000	4.00000000000000000000	0.00000000000000000000	4.00000000000000000000	4.00000000000000000000	4.00000000000000000000	4.00000000000000000000	4.00000000000000000000	4.00000000000000000000	4.00000000000000000000
47.00000000000000000000	0.00000000000000000000	4157.43603515625000000000	4155.89746093750000000000	4162.56396484375000000000	4143.07666015625000000000	4161.53857421875000000000	4165.12792968750000000000	4168.20507812500000000000	4155.89746093750000000000	4166.15380859375000000000	4153.84619140625000000000	4151.79492187500000000000	4148.71777343750000000000	4127.69238281250000000000	4169.23046875000000000000	0.00000000000000000000	10249.00000000000000000000	10230.00000000000000000000	0.00000000000000000000	0.00000000000000000000	0.00000000000000000000	615.00000000000000000000	936.00000000000000000000	4.00000000000000000000	4.00000000000000000000	4.00000000000000000000	4.00000000000000000000	4.00000000000000000000	0.00000000000000000000	3.00000000000000000000	4.00000000000000000000	0.00000000000000000000	4.00000000000000000000	4.00000000000000000000	4.00000000000000000000	4.00000000000000000000	4.00000000000000000000	4.00000000000000000000	4.00000000000000000000
48.00000000000000000000	0.00000000000000000000	4160.51269531250000000000	4155.89746093750000000000	4163.58984375000000000000	4147.17919921875000000000	4160.51269531250000000000	4163.58984375000000000000	4169.23046875000000000000	4157.43603515625000000000	4164.61523437500000000000	4151.28173828125000000000	4149.74365234375000000000	4146.66650390625000000000	4127.69238281250000000000	4170.76904296875000000000	0.00000000000000000000	10249.00000000000000000000	10230.00000000000000000000	0.00000000000000000000	0.00000000000000000000	0.00000000000000000000	615.00000000000000000000	944.00000000000000000000	4.00000000000000000000	4.00000000000000000000	4.00000000000000000000	4.00000000000000000000	4.00000000000000000000	0.00000000000000000000	3.00000000000000000000	4.00000000000000000000	0.00000000000000000000	4.00000000000000000000	4.00000000000000000000	4.00000000000000000000	4.00000000000000000000	4.00000000000000000000	4.00000000000000000000	4.00000000000000000000
49.00000000000000000000	0.00000000000000000000	4156.41015625000000000000	4161.53857421875000000000	4155.89746093750000000000	4148.71777343750000000000	4159.48730468750000000000	4158.97412109375000000000	4161.02539062500000000000	4164.61523437500000000000	4167.69238281250000000000	4149.74365234375000000000	4154.35888671875000000000	4145.12792968750000000000	4133.84619140625000000000	4168.20507812500000000000	0.00000000000000000000	10250.00000000000000000000	10231.00000000000000000000	0.00000000000000000000	0.00000000000000000000	0.00000000000000000000	615.00000000000000000000	952.00000000000000000000	4.00000000000000000000	4.00000000000000000000	4.00000000000000000000	4.00000000000000000000	4.00000000000000000000	0.00000000000000000000	3.00000000000000000000	4.00000000000000000000	0.00000000000000000000	4.00000000000000000000	4.00000000000000000000	4.00000000000000000000	4.00000000000000000000	4.00000000000000000000	4.00000000000000000000	4.00000000000000000000
50.00000000000000000000	0.00000000000000000000	4165.12792968750000000000	4161.02539062500000000000	4163.58984375000000000000	4143.07666015625000000000	4152.82031250000000000000	4165.64111328125000000000	4166.66650390625000000000	4152.82031250000000000000	4167.69238281250000000000	4144.61523437500000000000	4153.33300781250000000000	4153.84619140625000000000	4130.76904296875000000000	4169.23046875000000000000	0.00000000000000000000	10250.00000000000000000000	10231.00000000000000000000	0.00000000000000000000	0.00000000000000000000	0.00000000000000000000	615.00000000000000000000	961.00000000000000000000	4.00000000000000000000	4.00000000000000000000	4.00000000000000000000	4.00000000000000000000	4.00000000000000000000	0.00000000000000000000	3.00000000000000000000	4.00000000000000000000	0.00000000000000000000	4.00000000000000000000	4.00000000000000000000	4.00000000000000000000	4.00000000000000000000	4.00000000000000000000	4.00000000000000000000	4.00000000000000000000
51.00000000000000000000	0.00000000000000000000	4160.00000000000000000000	4170.76904296875000000000	4157.94873046875000000000	4153.84619140625000000000	4166.15380859375000000000	4158.97412109375000000000	4164.10253906250000000000	4155.89746093750000000000	4167.17919921875000000000	4161.02539062500000000000	4164.61523437500000000000	4156.41015625000000000000	4148.20507812500000000000	4169.23046875000000000000	0.00000000000000000000	10249.00000000000000000000	10229.00000000000000000000	0.00000000000000000000	0.00000000000000000000	0.00000000000000000000	615.00000000000000000000	969.00000000000000000000	4.00000000000000000000	4.00000000000000000000	4.00000000000000000000	4.00000000000000000000	4.00000000000000000000	0.00000000000000000000	3.00000000000000000000	4.00000000000000000000	0.00000000000000000000	4.00000000000000000000	4.00000000000000000000	4.00000000000000000000	4.00000000000000000000	4.00000000000000000000	4.00000000000000000000	4.00000000000000000000
52.00000000000000000000	0.00000000000000000000	4167.17919921875000000000	4174.35888671875000000000	4163.07666015625000000000	4160.00000000000000000000	4167.69238281250000000000	4168.71777343750000000000	4169.74365234375000000000	4164.10253906250000000000	4169.74365234375000000000	4168.20507812500000000000	4169.74365234375000000000	4158.97412109375000000000	4155.89746093750000000000	4172.30761718750000000000	0.00000000000000000000	10249.00000000000000000000	10229.00000000000000000000	0.00000000000000000000	0.00000000000000000000	0.00000000000000000000	615.00000000000000000000	977.00000000000000000000	4.00000000000000000000	4.00000000000000000000	4.00000000000000000000	4.00000000000000000000	4.00000000000000000000	0.00000000000000000000	3.00000000000000000000	4.00000000000000000000	0.00000000000000000000	4.00000000000000000000	4.00000000000000000000	4.00000000000000000000	4.00000000000000000000	4.00000000000000000000	4.00000000000000000000	4.00000000000000000000
53.00000000000000000000	0.00000000000000000000	4171.28173828125000000000	4173.33300781250000000000	4162.56396484375000000000	4160.51269531250000000000	4162.05126953125000000000	4168.71777343750000000000	4165.12792968750000000000	4168.71777343750000000000	4168.71777343750000000000	4166.15380859375000000000	4168.71777343750000000000	4158.46142578125000000000	4153.33300781250000000000	4172.30761718750000000000	0.00000000000000000000	10248.00000000000000000000	10228.00000000000000000000	0.00000000000000000000	0.00000000000000000000	0.00000000000000000000	615.00000000000000000000	986.00000000000000000000	4.00000000000000000000	4.00000000000000000000	4.00000000000000000000	4.00000000000000000000	4.00000000000000000000	0.00000000000000000000	3.00000000000000000000	4.00000000000000000000	0.00000000000000000000	4.00000000000000000000	4.00000000000000000000	4.00000000000000000000	4.00000000000000000000	4.00000000000000000000	4.00000000000000000000	4.00000000000000000000
54.00000000000000000000	0.00000000000000000000	4162.56396484375000000000	4171.28173828125000000000	4149.74365234375000000000	4161.53857421875000000000	4166.15380859375000000000	4161.02539062500000000000	4158.97412109375000000000	4165.64111328125000000000	4166.15380859375000000000	4163.58984375000000000000	4164.10253906250000000000	4155.89746093750000000000	4151.28173828125000000000	4169.23046875000000000000	0.00000000000000000000	10248.00000000000000000000	10228.00000000000000000000	0.00000000000000000000	0.00000000000000000000	0.00000000000000000000	615.00000000000000000000	994.00000000000000000000	4.00000000000000000000	4.00000000000000000000	4.00000000000000000000	4.00000000000000000000	4.00000000000000000000	0.00000000000000000000	3.00000000000000000000	4.00000000000000000000	0.00000000000000000000	4.00000000000000000000	4.00000000000000000000	4.00000000000000000000	4.00000000000000000000	4.00000000000000000000	4.00000000000000000000	4.00000000000000000000
55.00000000000000000000	0.00000000000000000000	4163.58984375000000000000	4157.94873046875000000000	4149.74365234375000000000	4152.30761718750000000000	4161.02539062500000000000	4166.66650390625000000000	4166.66650390625000000000	4146.66650390625000000000	4168.20507812500000000000	4140.51269531250000000000	4145.64111328125000000000	4156.41015625000000000000	4132.30761718750000000000	4168.20507812500000000000	0.00000000000000000000	10247.00000000000000000000	10229.00000000000000000000	0.00000000000000000000	0.00000000000000000000	0.00000000000000000000	616.00000000000000000000	2.00000000000000000000	4.00000000000000000000	4.00000000000000000000	4.00000000000000000000	4.00000000000000000000	4.00000000000000000000	0.00000000000000000000	3.00000000000000000000	4.00000000000000000000	0.00000000000000000000	4.00000000000000000000	4.00000000000000000000	4.00000000000000000000	4.00000000000000000000	4.00000000000000000000	4.00000000000000000000	4.00000000000000000000
56.00000000000000000000	0.00000000000000000000	4152.82031250000000000000	4155.38427734375000000000	4138.46142578125000000000	4154.87158203125000000000	4161.53857421875000000000	4157.94873046875000000000	4157.94873046875000000000	4149.23046875000000000000	4168.71777343750000000000	4134.87158203125000000000	4141.02539062500000000000	4148.71777343750000000000	4129.23046875000000000000	4162.56396484375000000000	0.00000000000000000000	10247.00000000000000000000	10229.00000000000000000000	0.00000000000000000000	0.00000000000000000000	0.00000000000000000000	616.00000000000000000000	11.00000000000000000000	4.00000000000000000000	4.00000000000000000000	4.00000000000000000000	4.00000000000000000000	4.00000000000000000000	0.00000000000000000000	3.00000000000000000000	4.00000000000000000000	0.00000000000000000000	4.00000000000000000000	4.00000000000000000000	4.00000000000000000000	4.00000000000000000000	4.00000000000000000000	4.00000000000000000000	4.00000000000000000000
57.00000000000000000000	0.00000000000000000000	4156.41015625000000000000	4157.94873046875000000000	4135.38427734375000000000	4156.41015625000000000000	4157.94873046875000000000	4165.12792968750000000000	4163.07666015625000000000	4158.97412109375000000000	4169.23046875000000000000	4141.53857421875000000000	4143.07666015625000000000	4148.71777343750000000000	4133.84619140625000000000	4162.05126953125000000000	0.00000000000000000000	10247.00000000000000000000	10228.00000000000000000000	0.00000000000000000000	0.00000000000000000000	0.00000000000000000000	616.00000000000000000000	19.00000000000000000000	4.00000000000000000000	4.00000000000000000000	4.00000000000000000000	4.00000000000000000000	4.00000000000000000000	0.00000000000000000000	3.00000000000000000000	4.00000000000000000000	0.00000000000000000000	4.00000000000000000000	4.00000000000000000000	4.00000000000000000000	4.00000000000000000000	4.00000000000000000000	4.00000000000000000000	4.00000000000000000000
58.00000000000000000000	0.00000000000000000000	4165.64111328125000000000	4164.61523437500000000000	4136.41015625000000000000	4160.51269531250000000000	4159.48730468750000000000	4168.71777343750000000000	4167.69238281250000000000	4166.66650390625000000000	4169.74365234375000000000	4149.74365234375000000000	4152.82031250000000000000	4152.82031250000000000000	4137.94873046875000000000	4162.56396484375000000000	0.00000000000000000000	10247.00000000000000000000	10228.00000000000000000000	0.00000000000000000000	0.00000000000000000000	0.00000000000000000000	616.00000000000000000000	27.00000000000000000000	4.00000000000000000000	4.00000000000000000000	4.00000000000000000000	4.00000000000000000000	4.00000000000000000000	0.00000000000000000000	3.00000000000000000000	4.00000000000000000000	0.00000000000000000000	4.00000000000000000000	4.00000000000000000000	4.00000000000000000000	4.00000000000000000000	4.00000000000000000000	4.00000000000000000000	4.00000000000000000000
59.00000000000000000000	0.00000000000000000000	4162.56396484375000000000	4170.76904296875000000000	4135.38427734375000000000	4171.28173828125000000000	4170.76904296875000000000	4164.10253906250000000000	4163.58984375000000000000	4174.87158203125000000000	4166.66650390625000000000	4160.51269531250000000000	4162.05126953125000000000	4149.74365234375000000000	4146.15380859375000000000	4160.51269531250000000000	0.00000000000000000000	10244.00000000000000000000	10227.00000000000000000000	0.00000000000000000000	0.00000000000000000000	0.00000000000000000000	616.00000000000000000000	34.00000000000000000000	4.00000000000000000000	4.00000000000000000000	4.00000000000000000000	4.00000000000000000000	4.00000000000000000000	0.00000000000000000000	3.00000000000000000000	4.00000000000000000000	0.00000000000000000000	4.00000000000000000000	4.00000000000000000000	4.00000000000000000000	4.00000000000000000000	4.00000000000000000000	4.00000000000000000000	4.00000000000000000000
60.00000000000000000000	0.00000000000000000000	4172.30761718750000000000	4165.12792968750000000000	4148.71777343750000000000	4170.76904296875000000000	4166.15380859375000000000	4174.35888671875000000000	4171.79492187500000000000	4167.69238281250000000000	4165.12792968750000000000	4151.28173828125000000000	4153.33300781250000000000	4149.74365234375000000000	4143.07666015625000000000	4161.53857421875000000000	0.00000000000000000000	10244.00000000000000000000	10227.00000000000000000000	0.00000000000000000000	0.00000000000000000000	0.00000000000000000000	616.00000000000000000000	41.00000000000000000000	4.00000000000000000000	4.00000000000000000000	4.00000000000000000000	4.00000000000000000000	4.00000000000000000000	0.00000000000000000000	3.00000000000000000000	4.00000000000000000000	0.00000000000000000000	4.00000000000000000000	4.00000000000000000000	4.00000000000000000000	4.00000000000000000000	4.00000000000000000000	4.00000000000000000000	4.00000000000000000000
61.00000000000000000000	0.00000000000000000000	4168.20507812500000000000	4173.33300781250000000000	4144.61523437500000000000	4178.97412109375000000000	4173.33300781250000000000	4162.05126953125000000000	4161.53857421875000000000	4170.76904296875000000000	4166.15380859375000000000	4152.82031250000000000000	4161.02539062500000000000	4147.69238281250000000000	4148.20507812500000000000	4165.64111328125000000000	0.00000000000000000000	10243.00000000000000000000	10226.00000000000000000000	0.00000000000000000000	0.00000000000000000000	0.00000000000000000000	616.00000000000000000000	49.00000000000000000000	4.00000000000000000000	4.00000000000000000000	4.00000000000000000000	4.00000000000000000000	4.00000000000000000000	0.00000000000000000000	3.00000000000000000000	4.00000000000000000000	0.00000000000000000000	4.00000000000000000000	4.00000000000000000000	4.00000000000000000000	4.00000000000000000000	4.00000000000000000000	4.00000000000000000000	4.00000000000000000000
62.00000000000000000000	0.00000000000000000000	4170.25634765625000000000	4178.97412109375000000000	4148.20507812500000000000	4183.58984375000000000000	4174.35888671875000000000	4161.53857421875000000000	4161.53857421875000000000	4170.25634765625000000000	4167.17919921875000000000	4155.38427734375000000000	4167.17919921875000000000	4152.82031250000000000000	4147.69238281250000000000	4173.84619140625000000000	0.00000000000000000000	10243.00000000000000000000	10226.00000000000000000000	0.00000000000000000000	0.00000000000000000000	0.00000000000000000000	616.00000000000000000000	56.00000000000000000000	4.00000000000000000000	4.00000000000000000000	4.00000000000000000000	4.00000000000000000000	4.00000000000000000000	0.00000000000000000000	3.00000000000000000000	4.00000000000000000000	0.00000000000000000000	4.00000000000000000000	4.00000000000000000000	4.00000000000000000000	4.00000000000000000000	4.00000000000000000000	4.00000000000000000000	4.00000000000000000000
63.00000000000000000000	0.00000000000000000000	4182.56396484375000000000	4176.41015625000000000000	4156.92285156250000000000	4182.56396484375000000000	4165.64111328125000000000	4165.12792968750000000000	4166.66650390625000000000	4165.12792968750000000000	4165.64111328125000000000	4158.97412109375000000000	4167.17919921875000000000	4159.48730468750000000000	4152.82031250000000000000	4177.43603515625000000000	0.00000000000000000000	10244.00000000000000000000	10227.00000000000000000000	0.00000000000000000000	0.00000000000000000000	0.00000000000000000000	616.00000000000000000000	63.00000000000000000000	4.00000000000000000000	4.00000000000000000000	4.00000000000000000000	4.00000000000000000000	4.00000000000000000000	0.00000000000000000000	3.00000000000000000000	4.00000000000000000000	0.00000000000000000000	4.00000000000000000000	4.00000000000000000000	4.00000000000000000000	4.00000000000000000000	4.00000000000000000000	4.00000000000000000000	4.00000000000000000000
64.00000000000000000000	0.00000000000000000000	4176.41015625000000000000	4178.97412109375000000000	4147.17919921875000000000	4184.61523437500000000000	4165.64111328125000000000	4156.92285156250000000000	4160.51269531250000000000	4171.28173828125000000000	4165.12792968750000000000	4172.82031250000000000000	4178.46142578125000000000	4156.41015625000000000000	4167.69238281250000000000	4174.35888671875000000000	1916.00000000000000000000	10244.00000000000000000000	10227.00000000000000000000	0.00000000000000000000	0.00000000000000000000	0.00000000000000000000	616.00000000000000000000	71.00000000000000000000	4.00000000000000000000	4.00000000000000000000	4.00000000000000000000	4.00000000000000000000	4.00000000000000000000	0.00000000000000000000	3.00000000000000000000	4.00000000000000000000	0.00000000000000000000	4.00000000000000000000	4.00000000000000000000	4.00000000000000000000	4.00000000000000000000	4.00000000000000000000	4.00000000000000000000	4.00000000000000000000
65.00000000000000000000	0.00000000000000000000	4172.30761718750000000000	4166.66650390625000000000	4147.69238281250000000000	4176.41015625000000000000	4155.38427734375000000000	4165.64111328125000000000	4168.71777343750000000000	4160.51269531250000000000	4168.71777343750000000000	4153.84619140625000000000	4167.17919921875000000000	4155.89746093750000000000	4151.28173828125000000000	4171.79492187500000000000	3291.00000000000000000000	10245.00000000000000000000	10227.00000000000000000000	0.00000000000000000000	0.00000000000000000000	0.00000000000000000000	616.00000000000000000000	78.00000000000000000000	4.00000000000000000000	4.00000000000000000000	4.00000000000000000000	4.00000000000000000000	4.00000000000000000000	0.00000000000000000000	3.00000000000000000000	4.00000000000000000000	0.00000000000000000000	4.00000000000000000000	4.00000000000000000000	4.00000000000000000000	4.00000000000000000000	4.00000000000000000000	4.00000000000000000000	4.00000000000000000000
66.00000000000000000000	0.00000000000000000000	4163.07666015625000000000	4158.97412109375000000000	4140.00000000000000000000	4174.87158203125000000000	4157.43603515625000000000	4163.07666015625000000000	4163.07666015625000000000	4151.28173828125000000000	4168.71777343750000000000	4136.41015625000000000000	4153.84619140625000000000	4147.69238281250000000000	4136.41015625000000000000	4161.53857421875000000000	1725.00000000000000000000	10245.00000000000000000000	10227.00000000000000000000	0.00000000000000000000	0.00000000000000000000	0.00000000000000000000	616.00000000000000000000	85.00000000000000000000	4.00000000000000000000	4.00000000000000000000	4.00000000000000000000	4.00000000000000000000	4.00000000000000000000	0.00000000000000000000	3.00000000000000000000	4.00000000000000000000	0.00000000000000000000	4.00000000000000000000	4.00000000000000000000	4.00000000000000000000	4.00000000000000000000	4.00000000000000000000	4.00000000000000000000	4.00000000000000000000
67.00000000000000000000	0.00000000000000000000	4166.66650390625000000000	4156.41015625000000000000	4137.94873046875000000000	4170.76904296875000000000	4157.43603515625000000000	4168.71777343750000000000	4161.53857421875000000000	4148.71777343750000000000	4166.66650390625000000000	4136.41015625000000000000	4147.17919921875000000000	4141.53857421875000000000	4130.76904296875000000000	4160.00000000000000000000	3273.00000000000000000000	10246.00000000000000000000	10226.00000000000000000000	0.00000000000000000000	0.00000000000000000000	0.00000000000000000000	616.00000000000000000000	93.00000000000000000000	4.00000000000000000000	4.00000000000000000000	4.00000000000000000000	4.00000000000000000000	4.00000000000000000000	0.00000000000000000000	3.00000000000000000000	4.00000000000000000000	0.00000000000000000000	4.00000000000000000000	4.00000000000000000000	4.00000000000000000000	4.00000000000000000000	4.00000000000000000000	4.00000000000000000000	4.00000000000000000000
68.00000000000000000000	0.00000000000000000000	4171.28173828125000000000	4153.84619140625000000000	4142.05126953125000000000	4163.58984375000000000000	4151.79492187500000000000	4171.28173828125000000000	4166.15380859375000000000	4148.20507812500000000000	4166.15380859375000000000	4135.38427734375000000000	4140.00000000000000000000	4140.51269531250000000000	4126.15380859375000000000	4167.17919921875000000000	3547.00000000000000000000	10246.00000000000000000000	10226.00000000000000000000	0.00000000000000000000	0.00000000000000000000	0.00000000000000000000	616.00000000000000000000	100.00000000000000000000	4.00000000000000000000	4.00000000000000000000	4.00000000000000000000	4.00000000000000000000	4.00000000000000000000	0.00000000000000000000	3.00000000000000000000	4.00000000000000000000	0.00000000000000000000	4.00000000000000000000	4.00000000000000000000	4.00000000000000000000	4.00000000000000000000	4.00000000000000000000	4.00000000000000000000	4.00000000000000000000
69.00000000000000000000	0.00000000000000000000	4162.56396484375000000000	4158.97412109375000000000	4137.43603515625000000000	4169.74365234375000000000	4163.07666015625000000000	4155.89746093750000000000	4160.51269531250000000000	4161.02539062500000000000	4164.10253906250000000000	4141.53857421875000000000	4148.20507812500000000000	4138.97412109375000000000	4134.87158203125000000000	4167.17919921875000000000	0.00000000000000000000	10247.00000000000000000000	10226.00000000000000000000	0.00000000000000000000	0.00000000000000000000	0.00000000000000000000	616.00000000000000000000	108.00000000000000000000	4.00000000000000000000	4.00000000000000000000	4.00000000000000000000	4.00000000000000000000	4.00000000000000000000	0.00000000000000000000	3.00000000000000000000	4.00000000000000000000	0.00000000000000000000	4.00000000000000000000	4.00000000000000000000	4.00000000000000000000	4.00000000000000000000	4.00000000000000000000	4.00000000000000000000	4.00000000000000000000
70.00000000000000000000	0.00000000000000000000	4175.89746093750000000000	4155.38427734375000000000	4148.20507812500000000000	4171.28173828125000000000	4162.56396484375000000000	4163.07666015625000000000	4167.17919921875000000000	4160.51269531250000000000	4166.15380859375000000000	4138.97412109375000000000	4150.25634765625000000000	4147.17919921875000000000	4133.84619140625000000000	4167.17919921875000000000	470.00000000000000000000	10247.00000000000000000000	10226.00000000000000000000	0.00000000000000000000	0.00000000000000000000	0.00000000000000000000	616.00000000000000000000	116.00000000000000000000	4.00000000000000000000	4.00000000000000000000	4.00000000000000000000	4.00000000000000000000	4.00000000000000000000	0.00000000000000000000	4.00000000000000000000	4.00000000000000000000	0.00000000000000000000	4.00000000000000000000	4.00000000000000000000	4.00000000000000000000	4.00000000000000000000	4.00000000000000000000	4.00000000000000000000	4.00000000000000000000
71.00000000000000000000	0.00000000000000000000	4176.41015625000000000000	4161.02539062500000000000	4145.64111328125000000000	4179.48730468750000000000	4163.58984375000000000000	4161.53857421875000000000	4162.56396484375000000000	4162.56396484375000000000	4167.69238281250000000000	4141.53857421875000000000	4154.87158203125000000000	4150.25634765625000000000	4136.92285156250000000000	4165.64111328125000000000	3315.00000000000000000000	10248.00000000000000000000	10226.00000000000000000000	0.00000000000000000000	0.00000000000000000000	0.00000000000000000000	616.00000000000000000000	124.00000000000000000000	4.00000000000000000000	4.00000000000000000000	4.00000000000000000000	4.00000000000000000000	4.00000000000000000000	0.00000000000000000000	4.00000000000000000000	4.00000000000000000000	0.00000000000000000000	4.00000000000000000000	4.00000000000000000000	4.00000000000000000000	4.00000000000000000000	4.00000000000000000000	4.00000000000000000000	4.00000000000000000000
72.00000000000000000000	0.00000000000000000000	4171.79492187500000000000	4170.76904296875000000000	4145.64111328125000000000	4188.20507812500000000000	4170.25634765625000000000	4163.07666015625000000000	4164.10253906250000000000	4165.64111328125000000000	4166.66650390625000000000	4145.64111328125000000000	4161.53857421875000000000	4151.79492187500000000000	4145.12792968750000000000	4167.17919921875000000000	0.00000000000000000000	10248.00000000000000000000	10226.00000000000000000000	0.00000000000000000000	0.00000000000000000000	0.00000000000000000000	616.00000000000000000000	132.00000000000000000000	4.00000000000000000000	4.00000000000000000000	4.00000000000000000000	4.00000000000000000000	4.00000000000000000000	0.00000000000000000000	4.00000000000000000000	4.00000000000000000000	0.00000000000000000000	4.00000000000000000000	4.00000000000000000000	4.00000000000000000000	4.00000000000000000000	4.00000000000000000000	4.00000000000000000000	4.00000000000000000000
73.00000000000000000000	0.00000000000000000000	4180.51269531250000000000	4172.82031250000000000000	4157.43603515625000000000	4186.66650390625000000000	4169.74365234375000000000	4171.28173828125000000000	4171.28173828125000000000	4158.97412109375000000000	4165.64111328125000000000	4148.71777343750000000000	4166.66650390625000000000	4152.30761718750000000000	4149.74365234375000000000	4168.71777343750000000000	3545.00000000000000000000	10250.00000000000000000000	10225.00000000000000000000	0.00000000000000000000	0.00000000000000000000	0.00000000000000000000	616.00000000000000000000	141.00000000000000000000	4.00000000000000000000	4.00000000000000000000	4.00000000000000000000	4.00000000000000000000	4.00000000000000000000	0.00000000000000000000	4.00000000000000000000	4.00000000000000000000	0.00000000000000000000	4.00000000000000000000	4.00000000000000000000	4.00000000000000000000	4.00000000000000000000	4.00000000000000000000	4.00000000000000000000	4.00000000000000000000
74.00000000000000000000	0.00000000000000000000	4174.35888671875000000000	4177.94873046875000000000	4149.23046875000000000000	4189.74365234375000000000	4172.30761718750000000000	4162.05126953125000000000	4159.48730468750000000000	4164.10253906250000000000	4167.69238281250000000000	4168.71777343750000000000	4175.89746093750000000000	4148.20507812500000000000	4158.97412109375000000000	4167.17919921875000000000	3435.00000000000000000000	10250.00000000000000000000	10225.00000000000000000000	0.00000000000000000000	0.00000000000000000000	0.00000000000000000000	616.00000000000000000000	149.00000000000000000000	4.00000000000000000000	4.00000000000000000000	4.00000000000000000000	4.00000000000000000000	4.00000000000000000000	0.00000000000000000000	4.00000000000000000000	4.00000000000000000000	0.00000000000000000000	4.00000000000000000000	4.00000000000000000000	4.00000000000000000000	4.00000000000000000000	4.00000000000000000000	4.00000000000000000000	4.00000000000000000000
75.00000000000000000000	0.00000000000000000000	4178.46142578125000000000	4173.84619140625000000000	4153.33300781250000000000	4185.12792968750000000000	4164.10253906250000000000	4167.17919921875000000000	4162.56396484375000000000	4165.12792968750000000000	4167.69238281250000000000	4168.71777343750000000000	4166.15380859375000000000	4152.30761718750000000000	4151.79492187500000000000	4171.28173828125000000000	1269.00000000000000000000	10247.00000000000000000000	10225.00000000000000000000	0.00000000000000000000	0.00000000000000000000	0.00000000000000000000	616.00000000000000000000	157.00000000000000000000	4.00000000000000000000	4.00000000000000000000	4.00000000000000000000	4.00000000000000000000	4.00000000000000000000	0.00000000000000000000	4.00000000000000000000	4.00000000000000000000	0.00000000000000000000	4.00000000000000000000	4.00000000000000000000	4.00000000000000000000	4.00000000000000000000	4.00000000000000000000	4.00000000000000000000	4.00000000000000000000
76.00000000000000000000	0.00000000000000000000	4177.43603515625000000000	4172.30761718750000000000	4151.79492187500000000000	4182.56396484375000000000	4165.12792968750000000000	4162.05126953125000000000	4160.00000000000000000000	4161.53857421875000000000	4166.66650390625000000000	4158.46142578125000000000	4158.97412109375000000000	4150.76904296875000000000	4146.66650390625000000000	4168.71777343750000000000	3296.00000000000000000000	10247.00000000000000000000	10225.00000000000000000000	0.00000000000000000000	0.00000000000000000000	0.00000000000000000000	616.00000000000000000000	165.00000000000000000000	4.00000000000000000000	4.00000000000000000000	4.00000000000000000000	4.00000000000000000000	4.00000000000000000000	0.00000000000000000000	4.00000000000000000000	4.00000000000000000000	0.00000000000000000000	4.00000000000000000000	4.00000000000000000000	4.00000000000000000000	4.00000000000000000000	4.00000000000000000000	4.00000000000000000000	4.00000000000000000000
77.00000000000000000000	0.00000000000000000000	4171.28173828125000000000	4168.71777343750000000000	4146.66650390625000000000	4182.05126953125000000000	4171.79492187500000000000	4159.48730468750000000000	4156.92285156250000000000	4154.35888671875000000000	4171.28173828125000000000	4149.23046875000000000000	4154.35888671875000000000	4147.17919921875000000000	4141.53857421875000000000	4164.61523437500000000000	1598.00000000000000000000	10248.00000000000000000000	10226.00000000000000000000	0.00000000000000000000	0.00000000000000000000	0.00000000000000000000	616.00000000000000000000	174.00000000000000000000	4.00000000000000000000	4.00000000000000000000	4.00000000000000000000	4.00000000000000000000	4.00000000000000000000	0.00000000000000000000	4.00000000000000000000	4.00000000000000000000	0.00000000000000000000	4.00000000000000000000	4.00000000000000000000	4.00000000000000000000	4.00000000000000000000	4.00000000000000000000	4.00000000000000000000	4.00000000000000000000
78.00000000000000000000	0.00000000000000000000	4174.87158203125000000000	4162.05126953125000000000	4152.30761718750000000000	4176.92285156250000000000	4167.69238281250000000000	4167.17919921875000000000	4164.10253906250000000000	4149.74365234375000000000	4172.30761718750000000000	4135.89746093750000000000	4143.07666015625000000000	4147.17919921875000000000	4128.71777343750000000000	4163.58984375000000000000	3435.00000000000000000000	10248.00000000000000000000	10226.00000000000000000000	0.00000000000000000000	0.00000000000000000000	0.00000000000000000000	616.00000000000000000000	181.00000000000000000000	4.00000000000000000000	4.00000000000000000000	4.00000000000000000000	4.00000000000000000000	4.00000000000000000000	0.00000000000000000000	4.00000000000000000000	4.00000000000000000000	0.00000000000000000000	4.00000000000000000000	4.00000000000000000000	4.00000000000000000000	4.00000000000000000000	4.00000000000000000000	4.00000000000000000000	4.00000000000000000000
79.00000000000000000000	0.00000000000000000000	4168.71777343750000000000	4169.23046875000000000000	4145.12792968750000000000	4184.10253906250000000000	4173.33300781250000000000	4162.05126953125000000000	4159.48730468750000000000	4164.61523437500000000000	4167.17919921875000000000	4141.02539062500000000000	4149.74365234375000000000	4141.53857421875000000000	4135.89746093750000000000	4160.00000000000000000000	1269.00000000000000000000	10248.00000000000000000000	10227.00000000000000000000	0.00000000000000000000	0.00000000000000000000	0.00000000000000000000	616.00000000000000000000	188.00000000000000000000	4.00000000000000000000	4.00000000000000000000	4.00000000000000000000	4.00000000000000000000	4.00000000000000000000	0.00000000000000000000	4.00000000000000000000	4.00000000000000000000	0.00000000000000000000	4.00000000000000000000	4.00000000000000000000	4.00000000000000000000	4.00000000000000000000	4.00000000000000000000	4.00000000000000000000	4.00000000000000000000
80.00000000000000000000	0.00000000000000000000	4175.89746093750000000000	4170.76904296875000000000	4149.74365234375000000000	4184.10253906250000000000	4171.79492187500000000000	4172.30761718750000000000	4169.23046875000000000000	4170.25634765625000000000	4168.71777343750000000000	4144.10253906250000000000	4153.33300781250000000000	4143.07666015625000000000	4138.97412109375000000000	4164.10253906250000000000	3296.00000000000000000000	10248.00000000000000000000	10227.00000000000000000000	0.00000000000000000000	0.00000000000000000000	0.00000000000000000000	616.00000000000000000000	196.00000000000000000000	4.00000000000000000000	4.00000000000000000000	4.00000000000000000000	4.00000000000000000000	4.00000000000000000000	0.00000000000000000000	4.00000000000000000000	4.00000000000000000000	0.00000000000000000000	4.00000000000000000000	4.00000000000000000000	4.00000000000000000000	4.00000000000000000000	4.00000000000000000000	4.00000000000000000000	4.00000000000000000000
81.00000000000000000000	0.00000000000000000000	4176.41015625000000000000	4169.74365234375000000000	4150.76904296875000000000	4181.53857421875000000000	4171.79492187500000000000	4167.69238281250000000000	4167.69238281250000000000	4172.82031250000000000000	4170.25634765625000000000	4145.12792968750000000000	4154.35888671875000000000	4145.12792968750000000000	4140.00000000000000000000	4166.15380859375000000000	1598.00000000000000000000	10248.00000000000000000000	10227.00000000000000000000	0.00000000000000000000	0.00000000000000000000	0.00000000000000000000	616.00000000000000000000	205.00000000000000000000	4.00000000000000000000	4.00000000000000000000	4.00000000000000000000	4.00000000000000000000	4.00000000000000000000	0.00000000000000000000	4.00000000000000000000	4.00000000000000000000	0.00000000000000000000	4.00000000000000000000	4.00000000000000000000	4.00000000000000000000	4.00000000000000000000	4.00000000000000000000	4.00000000000000000000	4.00000000000000000000
82.00000000000000000000	0.00000000000000000000	4172.82031250000000000000	4173.33300781250000000000	4151.79492187500000000000	4186.15380859375000000000	4173.84619140625000000000	4161.02539062500000000000	4159.48730468750000000000	4175.89746093750000000000	4168.20507812500000000000	4149.74365234375000000000	4158.46142578125000000000	4146.66650390625000000000	4148.20507812500000000000	4166.66650390625000000000	3435.00000000000000000000	10248.00000000000000000000	10227.00000000000000000000	0.00000000000000000000	0.00000000000000000000	0.00000000000000000000	616.00000000000000000000	212.00000000000000000000	4.00000000000000000000	4.00000000000000000000	4.00000000000000000000	4.00000000000000000000	4.00000000000000000000	0.00000000000000000000	4.00000000000000000000	4.00000000000000000000	0.00000000000000000000	4.00000000000000000000	4.00000000000000000000	4.00000000000000000000	4.00000000000000000000	4.00000000000000000000	4.00000000000000000000	4.00000000000000000000
83.00000000000000000000	0.00000000000000000000	4186.66650390625000000000	4176.92285156250000000000	4167.69238281250000000000	4188.71777343750000000000	4168.71777343750000000000	4170.25634765625000000000	4165.12792968750000000000	4167.17919921875000000000	4166.15380859375000000000	4150.25634765625000000000	4159.48730468750000000000	4152.30761718750000000000	4146.15380859375000000000	4173.84619140625000000000	1269.00000000000000000000	10247.00000000000000000000	10227.00000000000000000000	0.00000000000000000000	0.00000000000000000000	0.00000000000000000000	616.00000000000000000000	219.00000000000000000000	4.00000000000000000000	4.00000000000000000000	4.00000000000000000000	4.00000000000000000000	4.00000000000000000000	0.00000000000000000000	4.00000000000000000000	4.00000000000000000000	0.00000000000000000000	4.00000000000000000000	4.00000000000000000000	4.00000000000000000000	4.00000000000000000000	4.00000000000000000000	4.00000000000000000000	4.00000000000000000000
84.00000000000000000000	0.00000000000000000000	4182.56396484375000000000	4184.10253906250000000000	4160.00000000000000000000	4197.43603515625000000000	4176.92285156250000000000	4160.00000000000000000000	4157.43603515625000000000	4170.25634765625000000000	4167.17919921875000000000	4160.00000000000000000000	4164.10253906250000000000	4148.71777343750000000000	4149.23046875000000000000	4172.82031250000000000000	3296.00000000000000000000	10247.00000000000000000000	10227.00000000000000000000	0.00000000000000000000	0.00000000000000000000	0.00000000000000000000	616.00000000000000000000	227.00000000000000000000	4.00000000000000000000	4.00000000000000000000	4.00000000000000000000	4.00000000000000000000	4.00000000000000000000	0.00000000000000000000	4.00000000000000000000	4.00000000000000000000	0.00000000000000000000	4.00000000000000000000	4.00000000000000000000	4.00000000000000000000	4.00000000000000000000	4.00000000000000000000	4.00000000000000000000	4.00000000000000000000
85.00000000000000000000	0.00000000000000000000	4181.02539062500000000000	4176.41015625000000000000	4156.41015625000000000000	4192.30761718750000000000	4171.28173828125000000000	4164.10253906250000000000	4164.61523437500000000000	4167.17919921875000000000	4171.28173828125000000000	4151.28173828125000000000	4153.84619140625000000000	4151.28173828125000000000	4144.10253906250000000000	4167.69238281250000000000	1598.00000000000000000000	10246.00000000000000000000	10229.00000000000000000000	0.00000000000000000000	0.00000000000000000000	0.00000000000000000000	616.00000000000000000000	236.00000000000000000000	4.00000000000000000000	4.00000000000000000000	4.00000000000000000000	4.00000000000000000000	4.00000000000000000000	0.00000000000000000000	4.00000000000000000000	4.00000000000000000000	0.00000000000000000000	4.00000000000000000000	4.00000000000000000000	4.00000000000000000000	4.00000000000000000000	4.00000000000000000000	4.00000000000000000000	4.00000000000000000000
86.00000000000000000000	0.00000000000000000000	4175.38427734375000000000	4166.66650390625000000000	4151.79492187500000000000	4182.05126953125000000000	4166.15380859375000000000	4165.64111328125000000000	4167.69238281250000000000	4161.02539062500000000000	4172.30761718750000000000	4141.53857421875000000000	4147.69238281250000000000	4147.69238281250000000000	4142.56396484375000000000	4164.61523437500000000000	3435.00000000000000000000	10246.00000000000000000000	10229.00000000000000000000	0.00000000000000000000	0.00000000000000000000	0.00000000000000000000	616.00000000000000000000	243.00000000000000000000	4.00000000000000000000	4.00000000000000000000	4.00000000000000000000	4.00000000000000000000	4.00000000000000000000	0.00000000000000000000	4.00000000000000000000	4.00000000000000000000	0.00000000000000000000	4.00000000000000000000	4.00000000000000000000	4.00000000000000000000	4.00000000000000000000	4.00000000000000000000	4.00000000000000000000	4.00000000000000000000
87.00000000000000000000	0.00000000000000000000	4165.64111328125000000000	4167.17919921875000000000	4143.07666015625000000000	4178.97412109375000000000	4176.41015625000000000000	4159.48730468750000000000	4162.05126953125000000000	4161.53857421875000000000	4170.76904296875000000000	4148.71777343750000000000	4154.87158203125000000000	4136.92285156250000000000	4147.69238281250000000000	4161.02539062500000000000	1269.00000000000000000000	10247.00000000000000000000	10228.00000000000000000000	0.00000000000000000000	0.00000000000000000000	0.00000000000000000000	616.00000000000000000000	250.00000000000000000000	4.00000000000000000000	4.00000000000000000000	4.00000000000000000000	4.00000000000000000000	4.00000000000000000000	0.00000000000000000000	4.00000000000000000000	4.00000000000000000000	0.00000000000000000000	4.00000000000000000000	4.00000000000000000000	4.00000000000000000000	4.00000000000000000000	4.00000000000000000000	4.00000000000000000000	4.00000000000000000000
88.00000000000000000000	0.00000000000000000000	4175.89746093750000000000	4162.56396484375000000000	4150.25634765625000000000	4174.35888671875000000000	4175.38427734375000000000	4169.23046875000000000000	4170.25634765625000000000	4155.89746093750000000000	4170.76904296875000000000	4142.05126953125000000000	4148.71777343750000000000	4135.89746093750000000000	4140.00000000000000000000	4159.48730468750000000000	3296.00000000000000000000	10247.00000000000000000000	10228.00000000000000000000	0.00000000000000000000	0.00000000000000000000	0.00000000000000000000	616.00000000000000000000	259.00000000000000000000	4.00000000000000000000	4.00000000000000000000	4.00000000000000000000	4.00000000000000000000	4.00000000000000000000	0.00000000000000000000	4.00000000000000000000	4.00000000000000000000	0.00000000000000000000	4.00000000000000000000	4.00000000000000000000	4.00000000000000000000	4.00000000000000000000	4.00000000000000000000	4.00000000000000000000	4.00000000000000000000
89.00000000000000000000	0.00000000000000000000	4170.25634765625000000000	4166.66650390625000000000	4145.64111328125000000000	4181.02539062500000000000	4178.97412109375000000000	4162.56396484375000000000	4163.07666015625000000000	4165.64111328125000000000	4170.25634765625000000000	4144.61523437500000000000	4147.69238281250000000000	4134.87158203125000000000	4145.64111328125000000000	4158.46142578125000000000	1598.00000000000000000000	10248.00000000000000000000	10229.00000000000000000000	0.00000000000000000000	0.00000000000000000000	0.00000000000000000000	616.00000000000000000000	267.00000000000000000000	4.00000000000000000000	4.00000000000000000000	4.00000000000000000000	4.00000000000000000000	4.00000000000000000000	0.00000000000000000000	4.00000000000000000000	4.00000000000000000000	0.00000000000000000000	4.00000000000000000000	4.00000000000000000000	4.00000000000000000000	4.00000000000000000000	4.00000000000000000000	4.00000000000000000000	4.00000000000000000000
90.00000000000000000000	0.00000000000000000000	4168.71777343750000000000	4165.12792968750000000000	4149.23046875000000000000	4178.97412109375000000000	4173.84619140625000000000	4163.58984375000000000000	4163.58984375000000000000	4170.76904296875000000000	4170.25634765625000000000	4147.69238281250000000000	4145.64111328125000000000	4137.43603515625000000000	4145.12792968750000000000	4160.51269531250000000000	3435.00000000000000000000	10248.00000000000000000000	10229.00000000000000000000	0.00000000000000000000	0.00000000000000000000	0.00000000000000000000	616.00000000000000000000	274.00000000000000000000	4.00000000000000000000	4.00000000000000000000	4.00000000000000000000	4.00000000000000000000	4.00000000000000000000	0.00000000000000000000	4.00000000000000000000	4.00000000000000000000	0.00000000000000000000	4.00000000000000000000	4.00000000000000000000	4.00000000000000000000	4.00000000000000000000	4.00000000000000000000	4.00000000000000000000	4.00000000000000000000
91.00000000000000000000	0.00000000000000000000	4174.87158203125000000000	4163.58984375000000000000	4153.84619140625000000000	4175.38427734375000000000	4170.25634765625000000000	4164.61523437500000000000	4163.58984375000000000000	4170.76904296875000000000	4170.25634765625000000000	4148.20507812500000000000	4148.71777343750000000000	4138.97412109375000000000	4141.53857421875000000000	4161.53857421875000000000	1269.00000000000000000000	10248.00000000000000000000	10228.00000000000000000000	0.00000000000000000000	0.00000000000000000000	0.00000000000000000000	616.00000000000000000000	283.00000000000000000000	4.00000000000000000000	4.00000000000000000000	4.00000000000000000000	4.00000000000000000000	4.00000000000000000000	0.00000000000000000000	4.00000000000000000000	4.00000000000000000000	0.00000000000000000000	4.00000000000000000000	4.00000000000000000000	4.00000000000000000000	4.00000000000000000000	4.00000000000000000000	4.00000000000000000000	4.00000000000000000000
92.00000000000000000000	0.00000000000000000000	4173.33300781250000000000	4174.87158203125000000000	4148.71777343750000000000	4186.15380859375000000000	4178.46142578125000000000	4158.46142578125000000000	4157.94873046875000000000	4176.92285156250000000000	4168.71777343750000000000	4160.51269531250000000000	4162.05126953125000000000	4141.53857421875000000000	4152.30761718750000000000	4162.05126953125000000000	3296.00000000000000000000	10248.00000000000000000000	10228.00000000000000000000	0.00000000000000000000	0.00000000000000000000	0.00000000000000000000	616.00000000000000000000	291.00000000000000000000	4.00000000000000000000	4.00000000000000000000	4.00000000000000000000	4.00000000000000000000	4.00000000000000000000	0.00000000000000000000	4.00000000000000000000	4.00000000000000000000	0.00000000000000000000	4.00000000000000000000	4.00000000000000000000	4.00000000000000000000	4.00000000000000000000	4.00000000000000000000	4.00000000000000000000	4.00000000000000000000
93.00000000000000000000	0.00000000000000000000	4181.53857421875000000000	4174.87158203125000000000	4160.00000000000000000000	4186.66650390625000000000	4172.30761718750000000000	4167.17919921875000000000	4166.66650390625000000000	4168.71777343750000000000	4168.20507812500000000000	4156.92285156250000000000	4155.38427734375000000000	4148.71777343750000000000	4151.28173828125000000000	4165.12792968750000000000	1598.00000000000000000000	10247.00000000000000000000	10227.00000000000000000000	0.00000000000000000000	0.00000000000000000000	0.00000000000000000000	616.00000000000000000000	299.00000000000000000000	4.00000000000000000000	4.00000000000000000000	4.00000000000000000000	4.00000000000000000000	4.00000000000000000000	0.00000000000000000000	4.00000000000000000000	4.00000000000000000000	0.00000000000000000000	4.00000000000000000000	4.00000000000000000000	4.00000000000000000000	4.00000000000000000000	4.00000000000000000000	4.00000000000000000000	4.00000000000000000000
94.00000000000000000000	0.00000000000000000000	4177.43603515625000000000	4176.41015625000000000000	4156.92285156250000000000	4191.79492187500000000000	4173.84619140625000000000	4161.02539062500000000000	4161.53857421875000000000	4168.20507812500000000000	4167.69238281250000000000	4162.56396484375000000000	4158.97412109375000000000	4144.61523437500000000000	4157.94873046875000000000	4161.53857421875000000000	3435.00000000000000000000	10247.00000000000000000000	10227.00000000000000000000	0.00000000000000000000	0.00000000000000000000	0.00000000000000000000	616.00000000000000000000	307.00000000000000000000	4.00000000000000000000	4.00000000000000000000	4.00000000000000000000	4.00000000000000000000	4.00000000000000000000	0.00000000000000000000	4.00000000000000000000	4.00000000000000000000	0.00000000000000000000	4.00000000000000000000	4.00000000000000000000	4.00000000000000000000	4.00000000000000000000	4.00000000000000000000	4.00000000000000000000	4.00000000000000000000
95.00000000000000000000	0.00000000000000000000	4179.48730468750000000000	4174.87158203125000000000	4153.84619140625000000000	4190.76904296875000000000	4174.35888671875000000000	4166.66650390625000000000	4166.15380859375000000000	4169.23046875000000000000	4168.71777343750000000000	4166.66650390625000000000	4166.66650390625000000000	4140.51269531250000000000	4160.51269531250000000000	4163.07666015625000000000	1269.00000000000000000000	10247.00000000000000000000	10228.00000000000000000000	0.00000000000000000000	0.00000000000000000000	0.00000000000000000000	616.00000000000000000000	315.00000000000000000000	4.00000000000000000000	4.00000000000000000000	4.00000000000000000000	4.00000000000000000000	4.00000000000000000000	0.00000000000000000000	4.00000000000000000000	4.00000000000000000000	0.00000000000000000000	4.00000000000000000000	4.00000000000000000000	4.00000000000000000000	4.00000000000000000000	4.00000000000000000000	4.00000000000000000000	4.00000000000000000000
96.00000000000000000000	0.00000000000000000000	4182.05126953125000000000	4171.28173828125000000000	4157.43603515625000000000	4180.51269531250000000000	4169.23046875000000000000	4168.71777343750000000000	4170.76904296875000000000	4167.17919921875000000000	4170.25634765625000000000	4153.84619140625000000000	4155.89746093750000000000	4140.51269531250000000000	4147.17919921875000000000	4164.10253906250000000000	3296.00000000000000000000	10247.00000000000000000000	10228.00000000000000000000	0.00000000000000000000	0.00000000000000000000	0.00000000000000000000	616.00000000000000000000	323.00000000000000000000	4.00000000000000000000	4.00000000000000000000	4.00000000000000000000	4.00000000000000000000	4.00000000000000000000	0.00000000000000000000	4.00000000000000000000	4.00000000000000000000	0.00000000000000000000	4.00000000000000000000	4.00000000000000000000	4.00000000000000000000	4.00000000000000000000	4.00000000000000000000	4.00000000000000000000	4.00000000000000000000
97.00000000000000000000	0.00000000000000000000	4171.28173828125000000000	4172.82031250000000000000	4149.74365234375000000000	4181.53857421875000000000	4176.92285156250000000000	4156.92285156250000000000	4158.46142578125000000000	4170.25634765625000000000	4165.64111328125000000000	4147.69238281250000000000	4147.17919921875000000000	4140.00000000000000000000	4142.56396484375000000000	4159.48730468750000000000	1598.00000000000000000000	10250.00000000000000000000	10229.00000000000000000000	0.00000000000000000000	0.00000000000000000000	0.00000000000000000000	616.00000000000000000000	331.00000000000000000000	4.00000000000000000000	4.00000000000000000000	4.00000000000000000000	4.00000000000000000000	4.00000000000000000000	0.00000000000000000000	4.00000000000000000000	4.00000000000000000000	0.00000000000000000000	4.00000000000000000000	4.00000000000000000000	4.00000000000000000000	4.00000000000000000000	4.00000000000000000000	4.00000000000000000000	4.00000000000000000000
98.00000000000000000000	0.00000000000000000000	4177.43603515625000000000	4166.15380859375000000000	4155.38427734375000000000	4181.02539062500000000000	4176.92285156250000000000	4165.64111328125000000000	4165.64111328125000000000	4160.00000000000000000000	4163.07666015625000000000	4139.48730468750000000000	4138.97412109375000000000	4142.56396484375000000000	4137.94873046875000000000	4160.51269531250000000000	3435.00000000000000000000	10250.00000000000000000000	10229.00000000000000000000	0.00000000000000000000	0.00000000000000000000	0.00000000000000000000	616.00000000000000000000	338.00000000000000000000	4.00000000000000000000	4.00000000000000000000	4.00000000000000000000	4.00000000000000000000	4.00000000000000000000	0.00000000000000000000	4.00000000000000000000	4.00000000000000000000	0.00000000000000000000	4.00000000000000000000	4.00000000000000000000	4.00000000000000000000	4.00000000000000000000	4.00000000000000000000	4.00000000000000000000	4.00000000000000000000
99.00000000000000000000	0.00000000000000000000	4173.84619140625000000000	4167.69238281250000000000	4151.79492187500000000000	4181.02539062500000000000	4183.58984375000000000000	4158.46142578125000000000	4164.61523437500000000000	4162.56396484375000000000	4164.61523437500000000000	4147.17919921875000000000	4147.69238281250000000000	4140.51269531250000000000	4144.61523437500000000000	4158.97412109375000000000	1269.00000000000000000000	10250.00000000000000000000	10229.00000000000000000000	0.00000000000000000000	0.00000000000000000000	0.00000000000000000000	616.00000000000000000000	345.00000000000000000000	4.00000000000000000000	4.00000000000000000000	4.00000000000000000000	4.00000000000000000000	4.00000000000000000000	0.00000000000000000000	4.00000000000000000000	4.00000000000000000000	0.00000000000000000000	4.00000000000000000000	4.00000000000000000000	4.00000000000000000000	4.00000000000000000000	4.00000000000000000000	4.00000000000000000000	4.00000000000000000000
100.00000000000000000000	0.00000000000000000000	4173.33300781250000000000	4168.71777343750000000000	4152.82031250000000000000	4178.46142578125000000000	4186.15380859375000000000	4160.51269531250000000000	4166.66650390625000000000	4169.74365234375000000000	4164.10253906250000000000	4152.30761718750000000000	4155.89746093750000000000	4143.58984375000000000000	4148.71777343750000000000	4157.94873046875000000000	3296.00000000000000000000	10250.00000000000000000000	10229.00000000000000000000	0.00000000000000000000	0.00000000000000000000	0.00000000000000000000	616.00000000000000000000	353.00000000000000000000	4.00000000000000000000	4.00000000000000000000	4.00000000000000000000	4.00000000000000000000	4.00000000000000000000	0.00000000000000000000	4.00000000000000000000	4.00000000000000000000	0.00000000000000000000	4.00000000000000000000	4.00000000000000000000	4.00000000000000000000	4.00000000000000000000	4.00000000000000000000	4.00000000000000000000	4.00000000000000000000
101.00000000000000000000	0.00000000000000000000	4178.97412109375000000000	4168.71777343750000000000	4160.00000000000000000000	4177.94873046875000000000	4182.05126953125000000000	4169.74365234375000000000	4171.79492187500000000000	4168.71777343750000000000	4167.17919921875000000000	4150.76904296875000000000	4153.84619140625000000000	4144.61523437500000000000	4149.74365234375000000000	4157.43603515625000000000	1598.00000000000000000000	10250.00000000000000000000	10230.00000000000000000000	0.00000000000000000000	0.00000000000000000000	0.00000000000000000000	616.00000000000000000000	362.00000000000000000000	4.00000000000000000000	4.00000000000000000000	4.00000000000000000000	4.00000000000000000000	4.00000000000000000000	0.00000000000000000000	4.00000000000000000000	4.00000000000000000000	0.00000000000000000000	4.00000000000000000000	4.00000000000000000000	4.00000000000000000000	4.00000000000000000000	4.00000000000000000000	4.00000000000000000000	4.00000000000000000000
102.00000000000000000000	0.00000000000000000000	4169.74365234375000000000	4175.38427734375000000000	4151.79492187500000000000	4184.10253906250000000000	4190.25634765625000000000	4160.51269531250000000000	4162.05126953125000000000	4180.00000000000000000000	4171.79492187500000000000	4166.66650390625000000000	4163.07666015625000000000	4137.43603515625000000000	4162.05126953125000000000	4157.94873046875000000000	3435.00000000000000000000	10250.00000000000000000000	10230.00000000000000000000	0.00000000000000000000	0.00000000000000000000	0.00000000000000000000	616.00000000000000000000	369.00000000000000000000	4.00000000000000000000	4.00000000000000000000	4.00000000000000000000	4.00000000000000000000	4.00000000000000000000	0.00000000000000000000	4.00000000000000000000	4.00000000000000000000	0.00000000000000000000	4.00000000000000000000	4.00000000000000000000	4.00000000000000000000	4.00000000000000000000	4.00000000000000000000	4.00000000000000000000	4.00000000000000000000
[truncated: 236 more rows]
