# Supplementary material for: Discriminating three motor imagery states of the same joint for brain-computer interface
Source: PeerJ. 2021 Aug 24;9:e12027. doi: 10.7717/peerj.12027 (PMC8395581; doi:10.7717/peerj.12027)
Supplement: Supplemental Information 1 [file peerj-09-12027-s001.zip › dataset/D/02-02-23.01.18.16.56.30.csv]

title:02	recorded:23.01.18 16.56.30	sampling:128	subject:02	labels:COUNTER INTERPOLATED AF3 F7 F3 FC5 T7 P7 O1 O2 P8 T8 FC6 F4 F8 AF4 RAW_CQ GYROX GYROY MARKER MARKER_HARDWARE SYNC TIME_STAMP_s TIME_STAMP_ms CQ_AF3 CQ_F7 CQ_F3 CQ_FC5 CQ_T7 CQ_P7 CQ_O1 CQ_O2 CQ_P8 CQ_T8 CQ_FC6 CQ_F4 CQ_F8 CQ_AF4 CQ_CMS CQ_DRL	chan:40	units:emotiv
44.00000000000000000000	0.00000000000000000000	4154.87158203125000000000	4153.84619140625000000000	4172.30761718750000000000	4145.12792968750000000000	4143.58984375000000000000	4169.74365234375000000000	4168.71777343750000000000	4150.76904296875000000000	4173.84619140625000000000	4140.51269531250000000000	4155.89746093750000000000	4160.51269531250000000000	4143.07666015625000000000	4163.58984375000000000000	0.00000000000000000000	10248.00000000000000000000	10229.00000000000000000000	0.00000000000000000000	0.00000000000000000000	0.00000000000000000000	1091.00000000000000000000	15.00000000000000000000	0.00000000000000000000	0.00000000000000000000	0.00000000000000000000	0.00000000000000000000	0.00000000000000000000	0.00000000000000000000	0.00000000000000000000	0.00000000000000000000	0.00000000000000000000	0.00000000000000000000	0.00000000000000000000	0.00000000000000000000	0.00000000000000000000	0.00000000000000000000	0.00000000000000000000	0.00000000000000000000
45.00000000000000000000	0.00000000000000000000	4147.69238281250000000000	4156.92285156250000000000	4164.10253906250000000000	4148.71777343750000000000	4149.74365234375000000000	4162.56396484375000000000	4160.51269531250000000000	4150.76904296875000000000	4172.30761718750000000000	4141.53857421875000000000	4156.41015625000000000000	4154.35888671875000000000	4145.12792968750000000000	4162.56396484375000000000	0.00000000000000000000	10248.00000000000000000000	10229.00000000000000000000	0.00000000000000000000	0.00000000000000000000	0.00000000000000000000	1091.00000000000000000000	23.00000000000000000000	0.00000000000000000000	0.00000000000000000000	0.00000000000000000000	0.00000000000000000000	0.00000000000000000000	0.00000000000000000000	0.00000000000000000000	0.00000000000000000000	0.00000000000000000000	0.00000000000000000000	0.00000000000000000000	0.00000000000000000000	0.00000000000000000000	0.00000000000000000000	0.00000000000000000000	0.00000000000000000000
46.00000000000000000000	0.00000000000000000000	4150.76904296875000000000	4154.35888671875000000000	4169.74365234375000000000	4142.05126953125000000000	4144.61523437500000000000	4166.66650390625000000000	4166.66650390625000000000	4145.12792968750000000000	4171.79492187500000000000	4139.48730468750000000000	4150.76904296875000000000	4157.94873046875000000000	4136.41015625000000000000	4165.64111328125000000000	0.00000000000000000000	10248.00000000000000000000	10229.00000000000000000000	0.00000000000000000000	0.00000000000000000000	0.00000000000000000000	1091.00000000000000000000	31.00000000000000000000	0.00000000000000000000	0.00000000000000000000	0.00000000000000000000	0.00000000000000000000	0.00000000000000000000	0.00000000000000000000	0.00000000000000000000	0.00000000000000000000	0.00000000000000000000	0.00000000000000000000	0.00000000000000000000	0.00000000000000000000	0.00000000000000000000	0.00000000000000000000	0.00000000000000000000	0.00000000000000000000
47.00000000000000000000	0.00000000000000000000	4145.12792968750000000000	4156.41015625000000000000	4166.15380859375000000000	4143.58984375000000000000	4145.12792968750000000000	4161.53857421875000000000	4163.07666015625000000000	4143.58984375000000000000	4175.89746093750000000000	4139.48730468750000000000	4151.28173828125000000000	4158.97412109375000000000	4138.46142578125000000000	4163.07666015625000000000	0.00000000000000000000	10249.00000000000000000000	10227.00000000000000000000	0.00000000000000000000	0.00000000000000000000	0.00000000000000000000	1091.00000000000000000000	39.00000000000000000000	0.00000000000000000000	0.00000000000000000000	0.00000000000000000000	0.00000000000000000000	0.00000000000000000000	0.00000000000000000000	0.00000000000000000000	0.00000000000000000000	0.00000000000000000000	0.00000000000000000000	0.00000000000000000000	0.00000000000000000000	0.00000000000000000000	0.00000000000000000000	0.00000000000000000000	0.00000000000000000000
48.00000000000000000000	0.00000000000000000000	4148.71777343750000000000	4156.92285156250000000000	4168.71777343750000000000	4143.07666015625000000000	4145.12792968750000000000	4165.12792968750000000000	4164.61523437500000000000	4137.94873046875000000000	4175.38427734375000000000	4131.79492187500000000000	4149.74365234375000000000	4156.92285156250000000000	4141.02539062500000000000	4161.02539062500000000000	0.00000000000000000000	10249.00000000000000000000	10227.00000000000000000000	0.00000000000000000000	0.00000000000000000000	0.00000000000000000000	1091.00000000000000000000	47.00000000000000000000	0.00000000000000000000	0.00000000000000000000	0.00000000000000000000	0.00000000000000000000	0.00000000000000000000	0.00000000000000000000	0.00000000000000000000	0.00000000000000000000	0.00000000000000000000	0.00000000000000000000	0.00000000000000000000	0.00000000000000000000	0.00000000000000000000	0.00000000000000000000	0.00000000000000000000	0.00000000000000000000
49.00000000000000000000	0.00000000000000000000	4153.33300781250000000000	4155.89746093750000000000	4169.74365234375000000000	4138.46142578125000000000	4141.02539062500000000000	4167.69238281250000000000	4168.20507812500000000000	4136.41015625000000000000	4170.25634765625000000000	4129.23046875000000000000	4146.66650390625000000000	4154.35888671875000000000	4134.87158203125000000000	4162.56396484375000000000	0.00000000000000000000	10250.00000000000000000000	10228.00000000000000000000	0.00000000000000000000	0.00000000000000000000	0.00000000000000000000	1091.00000000000000000000	55.00000000000000000000	0.00000000000000000000	0.00000000000000000000	0.00000000000000000000	0.00000000000000000000	0.00000000000000000000	0.00000000000000000000	0.00000000000000000000	0.00000000000000000000	0.00000000000000000000	0.00000000000000000000	0.00000000000000000000	0.00000000000000000000	0.00000000000000000000	0.00000000000000000000	0.00000000000000000000	0.00000000000000000000
50.00000000000000000000	0.00000000000000000000	4144.61523437500000000000	4161.53857421875000000000	4163.58984375000000000000	4143.58984375000000000000	4147.69238281250000000000	4161.53857421875000000000	4164.10253906250000000000	4147.17919921875000000000	4167.69238281250000000000	4141.02539062500000000000	4151.79492187500000000000	4152.30761718750000000000	4139.48730468750000000000	4163.07666015625000000000	0.00000000000000000000	10250.00000000000000000000	10228.00000000000000000000	0.00000000000000000000	0.00000000000000000000	0.00000000000000000000	1091.00000000000000000000	63.00000000000000000000	0.00000000000000000000	0.00000000000000000000	0.00000000000000000000	0.00000000000000000000	0.00000000000000000000	0.00000000000000000000	0.00000000000000000000	0.00000000000000000000	0.00000000000000000000	0.00000000000000000000	0.00000000000000000000	0.00000000000000000000	0.00000000000000000000	0.00000000000000000000	0.00000000000000000000	0.00000000000000000000
51.00000000000000000000	0.00000000000000000000	4150.76904296875000000000	4159.48730468750000000000	4178.46142578125000000000	4143.07666015625000000000	4147.69238281250000000000	4170.25634765625000000000	4170.76904296875000000000	4147.17919921875000000000	4172.30761718750000000000	4143.07666015625000000000	4153.33300781250000000000	4157.43603515625000000000	4143.07666015625000000000	4167.17919921875000000000	0.00000000000000000000	10250.00000000000000000000	10227.00000000000000000000	0.00000000000000000000	0.00000000000000000000	0.00000000000000000000	1091.00000000000000000000	71.00000000000000000000	0.00000000000000000000	0.00000000000000000000	0.00000000000000000000	0.00000000000000000000	0.00000000000000000000	0.00000000000000000000	0.00000000000000000000	0.00000000000000000000	0.00000000000000000000	0.00000000000000000000	0.00000000000000000000	0.00000000000000000000	0.00000000000000000000	0.00000000000000000000	0.00000000000000000000	0.00000000000000000000
52.00000000000000000000	0.00000000000000000000	4148.71777343750000000000	4161.02539062500000000000	4175.89746093750000000000	4143.58984375000000000000	4149.74365234375000000000	4162.56396484375000000000	4162.56396484375000000000	4149.23046875000000000000	4174.35888671875000000000	4151.79492187500000000000	4160.51269531250000000000	4159.48730468750000000000	4150.76904296875000000000	4165.12792968750000000000	0.00000000000000000000	10250.00000000000000000000	10227.00000000000000000000	0.00000000000000000000	0.00000000000000000000	0.00000000000000000000	1091.00000000000000000000	78.00000000000000000000	0.00000000000000000000	0.00000000000000000000	0.00000000000000000000	0.00000000000000000000	0.00000000000000000000	0.00000000000000000000	0.00000000000000000000	0.00000000000000000000	0.00000000000000000000	0.00000000000000000000	0.00000000000000000000	0.00000000000000000000	0.00000000000000000000	0.00000000000000000000	0.00000000000000000000	0.00000000000000000000
53.00000000000000000000	0.00000000000000000000	4144.61523437500000000000	4163.07666015625000000000	4169.23046875000000000000	4143.58984375000000000000	4147.17919921875000000000	4162.56396484375000000000	4164.10253906250000000000	4152.30761718750000000000	4172.30761718750000000000	4154.87158203125000000000	4161.02539062500000000000	4162.56396484375000000000	4152.82031250000000000000	4165.64111328125000000000	0.00000000000000000000	10249.00000000000000000000	10228.00000000000000000000	0.00000000000000000000	0.00000000000000000000	0.00000000000000000000	1091.00000000000000000000	85.00000000000000000000	0.00000000000000000000	0.00000000000000000000	0.00000000000000000000	0.00000000000000000000	0.00000000000000000000	0.00000000000000000000	0.00000000000000000000	0.00000000000000000000	0.00000000000000000000	0.00000000000000000000	0.00000000000000000000	0.00000000000000000000	0.00000000000000000000	0.00000000000000000000	0.00000000000000000000	0.00000000000000000000
54.00000000000000000000	0.00000000000000000000	4149.74365234375000000000	4162.56396484375000000000	4176.41015625000000000000	4145.12792968750000000000	4143.07666015625000000000	4170.25634765625000000000	4172.30761718750000000000	4152.30761718750000000000	4171.28173828125000000000	4146.15380859375000000000	4155.89746093750000000000	4163.07666015625000000000	4148.71777343750000000000	4169.23046875000000000000	0.00000000000000000000	10249.00000000000000000000	10228.00000000000000000000	0.00000000000000000000	0.00000000000000000000	0.00000000000000000000	1091.00000000000000000000	93.00000000000000000000	0.00000000000000000000	0.00000000000000000000	0.00000000000000000000	0.00000000000000000000	0.00000000000000000000	0.00000000000000000000	0.00000000000000000000	0.00000000000000000000	0.00000000000000000000	0.00000000000000000000	0.00000000000000000000	0.00000000000000000000	0.00000000000000000000	0.00000000000000000000	0.00000000000000000000	0.00000000000000000000
55.00000000000000000000	0.00000000000000000000	4148.71777343750000000000	4164.10253906250000000000	4173.33300781250000000000	4150.25634765625000000000	4147.17919921875000000000	4162.05126953125000000000	4161.02539062500000000000	4154.35888671875000000000	4171.79492187500000000000	4148.20507812500000000000	4161.53857421875000000000	4158.46142578125000000000	4153.33300781250000000000	4164.61523437500000000000	0.00000000000000000000	10249.00000000000000000000	10227.00000000000000000000	0.00000000000000000000	0.00000000000000000000	0.00000000000000000000	1091.00000000000000000000	100.00000000000000000000	0.00000000000000000000	0.00000000000000000000	0.00000000000000000000	0.00000000000000000000	0.00000000000000000000	0.00000000000000000000	0.00000000000000000000	0.00000000000000000000	0.00000000000000000000	0.00000000000000000000	0.00000000000000000000	0.00000000000000000000	0.00000000000000000000	0.00000000000000000000	0.00000000000000000000	0.00000000000000000000
56.00000000000000000000	0.00000000000000000000	4149.74365234375000000000	4154.87158203125000000000	4170.76904296875000000000	4141.53857421875000000000	4141.02539062500000000000	4168.20507812500000000000	4167.69238281250000000000	4145.12792968750000000000	4172.82031250000000000000	4143.58984375000000000000	4156.92285156250000000000	4160.51269531250000000000	4147.69238281250000000000	4161.02539062500000000000	0.00000000000000000000	10249.00000000000000000000	10227.00000000000000000000	0.00000000000000000000	0.00000000000000000000	0.00000000000000000000	1091.00000000000000000000	108.00000000000000000000	0.00000000000000000000	0.00000000000000000000	0.00000000000000000000	0.00000000000000000000	0.00000000000000000000	0.00000000000000000000	0.00000000000000000000	0.00000000000000000000	0.00000000000000000000	0.00000000000000000000	0.00000000000000000000	0.00000000000000000000	0.00000000000000000000	0.00000000000000000000	0.00000000000000000000	0.00000000000000000000
57.00000000000000000000	0.00000000000000000000	4139.48730468750000000000	4153.33300781250000000000	4162.05126953125000000000	4138.97412109375000000000	4144.61523437500000000000	4167.17919921875000000000	4168.71777343750000000000	4146.66650390625000000000	4172.82031250000000000000	4139.48730468750000000000	4153.84619140625000000000	4159.48730468750000000000	4146.15380859375000000000	4161.02539062500000000000	0.00000000000000000000	10249.00000000000000000000	10227.00000000000000000000	0.00000000000000000000	0.00000000000000000000	0.00000000000000000000	1091.00000000000000000000	116.00000000000000000000	0.00000000000000000000	0.00000000000000000000	0.00000000000000000000	0.00000000000000000000	0.00000000000000000000	0.00000000000000000000	0.00000000000000000000	0.00000000000000000000	0.00000000000000000000	0.00000000000000000000	0.00000000000000000000	0.00000000000000000000	0.00000000000000000000	0.00000000000000000000	0.00000000000000000000	0.00000000000000000000
58.00000000000000000000	0.00000000000000000000	4141.02539062500000000000	4159.48730468750000000000	4167.17919921875000000000	4143.58984375000000000000	4147.69238281250000000000	4165.64111328125000000000	4166.15380859375000000000	4153.33300781250000000000	4171.79492187500000000000	4138.46142578125000000000	4154.35888671875000000000	4155.89746093750000000000	4147.69238281250000000000	4166.66650390625000000000	0.00000000000000000000	10249.00000000000000000000	10227.00000000000000000000	0.00000000000000000000	0.00000000000000000000	0.00000000000000000000	1091.00000000000000000000	124.00000000000000000000	0.00000000000000000000	0.00000000000000000000	0.00000000000000000000	0.00000000000000000000	0.00000000000000000000	0.00000000000000000000	0.00000000000000000000	0.00000000000000000000	0.00000000000000000000	0.00000000000000000000	0.00000000000000000000	0.00000000000000000000	0.00000000000000000000	0.00000000000000000000	0.00000000000000000000	0.00000000000000000000
59.00000000000000000000	0.00000000000000000000	4152.30761718750000000000	4161.02539062500000000000	4179.48730468750000000000	4144.10253906250000000000	4144.10253906250000000000	4168.20507812500000000000	4168.71777343750000000000	4149.74365234375000000000	4172.30761718750000000000	4137.43603515625000000000	4152.82031250000000000000	4155.89746093750000000000	4144.10253906250000000000	4168.71777343750000000000	0.00000000000000000000	10249.00000000000000000000	10229.00000000000000000000	0.00000000000000000000	0.00000000000000000000	0.00000000000000000000	1091.00000000000000000000	133.00000000000000000000	0.00000000000000000000	0.00000000000000000000	0.00000000000000000000	0.00000000000000000000	0.00000000000000000000	0.00000000000000000000	0.00000000000000000000	0.00000000000000000000	0.00000000000000000000	0.00000000000000000000	0.00000000000000000000	0.00000000000000000000	0.00000000000000000000	0.00000000000000000000	0.00000000000000000000	0.00000000000000000000
60.00000000000000000000	0.00000000000000000000	4140.00000000000000000000	4158.97412109375000000000	4169.23046875000000000000	4143.58984375000000000000	4148.20507812500000000000	4159.48730468750000000000	4161.02539062500000000000	4150.76904296875000000000	4173.84619140625000000000	4146.66650390625000000000	4157.43603515625000000000	4152.82031250000000000000	4146.15380859375000000000	4163.58984375000000000000	0.00000000000000000000	10249.00000000000000000000	10229.00000000000000000000	0.00000000000000000000	0.00000000000000000000	0.00000000000000000000	1091.00000000000000000000	141.00000000000000000000	0.00000000000000000000	0.00000000000000000000	0.00000000000000000000	0.00000000000000000000	0.00000000000000000000	0.00000000000000000000	0.00000000000000000000	0.00000000000000000000	0.00000000000000000000	0.00000000000000000000	0.00000000000000000000	0.00000000000000000000	0.00000000000000000000	0.00000000000000000000	0.00000000000000000000	0.00000000000000000000
61.00000000000000000000	0.00000000000000000000	4142.05126953125000000000	4156.92285156250000000000	4175.38427734375000000000	4141.02539062500000000000	4144.10253906250000000000	4165.12792968750000000000	4169.23046875000000000000	4147.69238281250000000000	4172.30761718750000000000	4146.15380859375000000000	4155.38427734375000000000	4156.92285156250000000000	4145.12792968750000000000	4167.69238281250000000000	0.00000000000000000000	10250.00000000000000000000	10230.00000000000000000000	0.00000000000000000000	0.00000000000000000000	0.00000000000000000000	1091.00000000000000000000	149.00000000000000000000	0.00000000000000000000	0.00000000000000000000	0.00000000000000000000	0.00000000000000000000	0.00000000000000000000	0.00000000000000000000	0.00000000000000000000	0.00000000000000000000	0.00000000000000000000	0.00000000000000000000	0.00000000000000000000	0.00000000000000000000	0.00000000000000000000	0.00000000000000000000	0.00000000000000000000	0.00000000000000000000
62.00000000000000000000	0.00000000000000000000	4151.79492187500000000000	4168.20507812500000000000	4181.53857421875000000000	4150.25634765625000000000	4147.69238281250000000000	4162.05126953125000000000	4170.76904296875000000000	4157.43603515625000000000	4169.23046875000000000000	4153.84619140625000000000	4164.10253906250000000000	4163.07666015625000000000	4157.94873046875000000000	4172.82031250000000000000	0.00000000000000000000	10250.00000000000000000000	10230.00000000000000000000	0.00000000000000000000	0.00000000000000000000	0.00000000000000000000	1091.00000000000000000000	158.00000000000000000000	0.00000000000000000000	0.00000000000000000000	0.00000000000000000000	0.00000000000000000000	0.00000000000000000000	0.00000000000000000000	0.00000000000000000000	0.00000000000000000000	0.00000000000000000000	0.00000000000000000000	0.00000000000000000000	0.00000000000000000000	0.00000000000000000000	0.00000000000000000000	0.00000000000000000000	0.00000000000000000000
63.00000000000000000000	0.00000000000000000000	4151.79492187500000000000	4170.25634765625000000000	4178.97412109375000000000	4153.84619140625000000000	4151.28173828125000000000	4160.51269531250000000000	4167.69238281250000000000	4166.66650390625000000000	4170.76904296875000000000	4162.56396484375000000000	4173.84619140625000000000	4164.10253906250000000000	4168.71777343750000000000	4172.82031250000000000000	0.00000000000000000000	10250.00000000000000000000	10233.00000000000000000000	0.00000000000000000000	0.00000000000000000000	0.00000000000000000000	1091.00000000000000000000	166.00000000000000000000	0.00000000000000000000	0.00000000000000000000	0.00000000000000000000	0.00000000000000000000	0.00000000000000000000	0.00000000000000000000	0.00000000000000000000	0.00000000000000000000	0.00000000000000000000	0.00000000000000000000	0.00000000000000000000	0.00000000000000000000	0.00000000000000000000	0.00000000000000000000	0.00000000000000000000	0.00000000000000000000
64.00000000000000000000	0.00000000000000000000	4152.30761718750000000000	4160.51269531250000000000	4183.58984375000000000000	4146.15380859375000000000	4143.07666015625000000000	4169.23046875000000000000	4172.30761718750000000000	4160.00000000000000000000	4170.25634765625000000000	4155.38427734375000000000	4166.66650390625000000000	4161.53857421875000000000	4163.07666015625000000000	4171.79492187500000000000	1873.00000000000000000000	10250.00000000000000000000	10233.00000000000000000000	0.00000000000000000000	0.00000000000000000000	0.00000000000000000000	1091.00000000000000000000	173.00000000000000000000	4.00000000000000000000	0.00000000000000000000	0.00000000000000000000	0.00000000000000000000	0.00000000000000000000	0.00000000000000000000	0.00000000000000000000	0.00000000000000000000	0.00000000000000000000	0.00000000000000000000	0.00000000000000000000	0.00000000000000000000	0.00000000000000000000	0.00000000000000000000	0.00000000000000000000	0.00000000000000000000
65.00000000000000000000	0.00000000000000000000	4146.66650390625000000000	4165.12792968750000000000	4177.94873046875000000000	4149.23046875000000000000	4147.17919921875000000000	4160.51269531250000000000	4165.12792968750000000000	4165.64111328125000000000	4168.20507812500000000000	4163.07666015625000000000	4168.71777343750000000000	4158.46142578125000000000	4167.17919921875000000000	4168.71777343750000000000	3296.00000000000000000000	10250.00000000000000000000	10232.00000000000000000000	0.00000000000000000000	0.00000000000000000000	0.00000000000000000000	1091.00000000000000000000	180.00000000000000000000	4.00000000000000000000	4.00000000000000000000	0.00000000000000000000	0.00000000000000000000	0.00000000000000000000	0.00000000000000000000	0.00000000000000000000	0.00000000000000000000	0.00000000000000000000	0.00000000000000000000	0.00000000000000000000	0.00000000000000000000	0.00000000000000000000	0.00000000000000000000	0.00000000000000000000	0.00000000000000000000
66.00000000000000000000	0.00000000000000000000	4150.76904296875000000000	4162.05126953125000000000	4183.58984375000000000000	4145.12792968750000000000	4147.17919921875000000000	4166.15380859375000000000	4170.25634765625000000000	4162.56396484375000000000	4172.30761718750000000000	4161.02539062500000000000	4164.10253906250000000000	4162.05126953125000000000	4159.48730468750000000000	4172.30761718750000000000	1858.00000000000000000000	10250.00000000000000000000	10232.00000000000000000000	0.00000000000000000000	0.00000000000000000000	0.00000000000000000000	1091.00000000000000000000	188.00000000000000000000	4.00000000000000000000	4.00000000000000000000	4.00000000000000000000	0.00000000000000000000	0.00000000000000000000	0.00000000000000000000	0.00000000000000000000	0.00000000000000000000	0.00000000000000000000	0.00000000000000000000	0.00000000000000000000	0.00000000000000000000	0.00000000000000000000	0.00000000000000000000	4.00000000000000000000	0.00000000000000000000
67.00000000000000000000	0.00000000000000000000	4150.76904296875000000000	4157.94873046875000000000	4183.58984375000000000000	4141.53857421875000000000	4146.15380859375000000000	4167.69238281250000000000	4167.69238281250000000000	4153.84619140625000000000	4173.84619140625000000000	4148.71777343750000000000	4153.84619140625000000000	4160.51269531250000000000	4149.23046875000000000000	4172.82031250000000000000	3283.00000000000000000000	10251.00000000000000000000	10230.00000000000000000000	0.00000000000000000000	0.00000000000000000000	0.00000000000000000000	1091.00000000000000000000	195.00000000000000000000	4.00000000000000000000	4.00000000000000000000	4.00000000000000000000	4.00000000000000000000	0.00000000000000000000	0.00000000000000000000	0.00000000000000000000	0.00000000000000000000	0.00000000000000000000	0.00000000000000000000	0.00000000000000000000	0.00000000000000000000	0.00000000000000000000	0.00000000000000000000	4.00000000000000000000	4.00000000000000000000
68.00000000000000000000	0.00000000000000000000	4150.25634765625000000000	4163.58984375000000000000	4177.43603515625000000000	4148.71777343750000000000	4154.87158203125000000000	4162.05126953125000000000	4162.05126953125000000000	4155.38427734375000000000	4171.28173828125000000000	4150.25634765625000000000	4153.84619140625000000000	4161.02539062500000000000	4152.82031250000000000000	4171.28173828125000000000	3533.00000000000000000000	10251.00000000000000000000	10230.00000000000000000000	0.00000000000000000000	0.00000000000000000000	0.00000000000000000000	1091.00000000000000000000	203.00000000000000000000	4.00000000000000000000	4.00000000000000000000	4.00000000000000000000	4.00000000000000000000	4.00000000000000000000	0.00000000000000000000	0.00000000000000000000	0.00000000000000000000	0.00000000000000000000	0.00000000000000000000	0.00000000000000000000	0.00000000000000000000	0.00000000000000000000	0.00000000000000000000	4.00000000000000000000	4.00000000000000000000
69.00000000000000000000	0.00000000000000000000	4156.92285156250000000000	4161.53857421875000000000	4182.05126953125000000000	4151.28173828125000000000	4156.92285156250000000000	4168.71777343750000000000	4168.71777343750000000000	4156.41015625000000000000	4172.30761718750000000000	4149.23046875000000000000	4153.33300781250000000000	4166.15380859375000000000	4149.23046875000000000000	4171.28173828125000000000	0.00000000000000000000	10251.00000000000000000000	10230.00000000000000000000	0.00000000000000000000	0.00000000000000000000	0.00000000000000000000	1091.00000000000000000000	211.00000000000000000000	4.00000000000000000000	4.00000000000000000000	4.00000000000000000000	4.00000000000000000000	4.00000000000000000000	0.00000000000000000000	0.00000000000000000000	0.00000000000000000000	0.00000000000000000000	0.00000000000000000000	0.00000000000000000000	0.00000000000000000000	0.00000000000000000000	0.00000000000000000000	4.00000000000000000000	4.00000000000000000000
70.00000000000000000000	0.00000000000000000000	4149.23046875000000000000	4163.07666015625000000000	4171.79492187500000000000	4156.92285156250000000000	4160.00000000000000000000	4164.10253906250000000000	4163.07666015625000000000	4164.61523437500000000000	4173.84619140625000000000	4152.82031250000000000000	4157.43603515625000000000	4161.02539062500000000000	4151.28173828125000000000	4167.17919921875000000000	480.00000000000000000000	10251.00000000000000000000	10230.00000000000000000000	0.00000000000000000000	0.00000000000000000000	0.00000000000000000000	1091.00000000000000000000	220.00000000000000000000	4.00000000000000000000	4.00000000000000000000	4.00000000000000000000	4.00000000000000000000	4.00000000000000000000	0.00000000000000000000	4.00000000000000000000	0.00000000000000000000	0.00000000000000000000	0.00000000000000000000	0.00000000000000000000	0.00000000000000000000	0.00000000000000000000	0.00000000000000000000	4.00000000000000000000	4.00000000000000000000
71.00000000000000000000	0.00000000000000000000	4155.89746093750000000000	4164.61523437500000000000	4175.89746093750000000000	4159.48730468750000000000	4157.94873046875000000000	4170.76904296875000000000	4171.28173828125000000000	4168.71777343750000000000	4171.28173828125000000000	4160.00000000000000000000	4163.07666015625000000000	4162.05126953125000000000	4154.87158203125000000000	4170.25634765625000000000	3284.00000000000000000000	10248.00000000000000000000	10230.00000000000000000000	0.00000000000000000000	0.00000000000000000000	0.00000000000000000000	1091.00000000000000000000	227.00000000000000000000	4.00000000000000000000	4.00000000000000000000	4.00000000000000000000	4.00000000000000000000	4.00000000000000000000	0.00000000000000000000	4.00000000000000000000	4.00000000000000000000	0.00000000000000000000	0.00000000000000000000	0.00000000000000000000	0.00000000000000000000	0.00000000000000000000	0.00000000000000000000	4.00000000000000000000	4.00000000000000000000
72.00000000000000000000	0.00000000000000000000	4163.58984375000000000000	4168.20507812500000000000	4181.02539062500000000000	4162.05126953125000000000	4161.53857421875000000000	4170.25634765625000000000	4173.84619140625000000000	4168.71777343750000000000	4168.71777343750000000000	4167.69238281250000000000	4170.25634765625000000000	4165.12792968750000000000	4161.02539062500000000000	4173.33300781250000000000	0.00000000000000000000	10248.00000000000000000000	10230.00000000000000000000	0.00000000000000000000	0.00000000000000000000	0.00000000000000000000	1091.00000000000000000000	235.00000000000000000000	4.00000000000000000000	4.00000000000000000000	4.00000000000000000000	4.00000000000000000000	4.00000000000000000000	0.00000000000000000000	4.00000000000000000000	4.00000000000000000000	0.00000000000000000000	0.00000000000000000000	0.00000000000000000000	0.00000000000000000000	0.00000000000000000000	0.00000000000000000000	4.00000000000000000000	4.00000000000000000000
73.00000000000000000000	0.00000000000000000000	4159.48730468750000000000	4170.25634765625000000000	4173.84619140625000000000	4168.20507812500000000000	4167.69238281250000000000	4162.56396484375000000000	4163.58984375000000000000	4170.25634765625000000000	4170.25634765625000000000	4169.74365234375000000000	4170.76904296875000000000	4163.07666015625000000000	4164.10253906250000000000	4171.79492187500000000000	3542.00000000000000000000	10247.00000000000000000000	10228.00000000000000000000	0.00000000000000000000	0.00000000000000000000	0.00000000000000000000	1091.00000000000000000000	243.00000000000000000000	4.00000000000000000000	4.00000000000000000000	4.00000000000000000000	4.00000000000000000000	4.00000000000000000000	0.00000000000000000000	4.00000000000000000000	4.00000000000000000000	0.00000000000000000000	4.00000000000000000000	0.00000000000000000000	0.00000000000000000000	0.00000000000000000000	0.00000000000000000000	4.00000000000000000000	4.00000000000000000000
74.00000000000000000000	0.00000000000000000000	4165.64111328125000000000	4166.15380859375000000000	4178.97412109375000000000	4171.28173828125000000000	4163.58984375000000000000	4170.76904296875000000000	4168.71777343750000000000	4168.71777343750000000000	4173.84619140625000000000	4165.12792968750000000000	4162.05126953125000000000	4166.66650390625000000000	4157.43603515625000000000	4175.38427734375000000000	3176.00000000000000000000	10247.00000000000000000000	10228.00000000000000000000	0.00000000000000000000	0.00000000000000000000	0.00000000000000000000	1091.00000000000000000000	250.00000000000000000000	4.00000000000000000000	4.00000000000000000000	4.00000000000000000000	4.00000000000000000000	4.00000000000000000000	0.00000000000000000000	4.00000000000000000000	4.00000000000000000000	0.00000000000000000000	4.00000000000000000000	4.00000000000000000000	0.00000000000000000000	0.00000000000000000000	0.00000000000000000000	4.00000000000000000000	4.00000000000000000000
75.00000000000000000000	0.00000000000000000000	4162.05126953125000000000	4175.38427734375000000000	4174.87158203125000000000	4181.02539062500000000000	4175.89746093750000000000	4164.10253906250000000000	4164.10253906250000000000	4175.89746093750000000000	4173.33300781250000000000	4174.87158203125000000000	4169.23046875000000000000	4168.71777343750000000000	4166.66650390625000000000	4175.89746093750000000000	1048.00000000000000000000	10246.00000000000000000000	10227.00000000000000000000	0.00000000000000000000	0.00000000000000000000	0.00000000000000000000	1091.00000000000000000000	258.00000000000000000000	4.00000000000000000000	4.00000000000000000000	4.00000000000000000000	4.00000000000000000000	4.00000000000000000000	0.00000000000000000000	4.00000000000000000000	4.00000000000000000000	0.00000000000000000000	4.00000000000000000000	4.00000000000000000000	4.00000000000000000000	0.00000000000000000000	0.00000000000000000000	4.00000000000000000000	4.00000000000000000000
76.00000000000000000000	0.00000000000000000000	4163.07666015625000000000	4177.43603515625000000000	4176.41015625000000000000	4182.05126953125000000000	4177.43603515625000000000	4167.69238281250000000000	4164.61523437500000000000	4170.25634765625000000000	4171.28173828125000000000	4170.76904296875000000000	4171.79492187500000000000	4169.23046875000000000000	4167.17919921875000000000	4173.84619140625000000000	3194.00000000000000000000	10246.00000000000000000000	10227.00000000000000000000	0.00000000000000000000	0.00000000000000000000	0.00000000000000000000	1091.00000000000000000000	266.00000000000000000000	4.00000000000000000000	4.00000000000000000000	4.00000000000000000000	4.00000000000000000000	4.00000000000000000000	0.00000000000000000000	4.00000000000000000000	4.00000000000000000000	0.00000000000000000000	4.00000000000000000000	4.00000000000000000000	4.00000000000000000000	4.00000000000000000000	0.00000000000000000000	4.00000000000000000000	4.00000000000000000000
77.00000000000000000000	0.00000000000000000000	4166.15380859375000000000	4170.76904296875000000000	4174.87158203125000000000	4178.46142578125000000000	4168.20507812500000000000	4170.25634765625000000000	4166.66650390625000000000	4160.00000000000000000000	4171.79492187500000000000	4161.53857421875000000000	4165.64111328125000000000	4165.64111328125000000000	4161.02539062500000000000	4173.84619140625000000000	1561.00000000000000000000	10246.00000000000000000000	10227.00000000000000000000	0.00000000000000000000	0.00000000000000000000	0.00000000000000000000	1091.00000000000000000000	275.00000000000000000000	4.00000000000000000000	4.00000000000000000000	4.00000000000000000000	4.00000000000000000000	4.00000000000000000000	0.00000000000000000000	4.00000000000000000000	4.00000000000000000000	0.00000000000000000000	4.00000000000000000000	4.00000000000000000000	4.00000000000000000000	4.00000000000000000000	4.00000000000000000000	4.00000000000000000000	4.00000000000000000000
78.00000000000000000000	0.00000000000000000000	4160.00000000000000000000	4170.76904296875000000000	4165.64111328125000000000	4181.02539062500000000000	4171.79492187500000000000	4164.10253906250000000000	4165.12792968750000000000	4162.56396484375000000000	4172.82031250000000000000	4167.69238281250000000000	4166.66650390625000000000	4163.58984375000000000000	4167.17919921875000000000	4175.89746093750000000000	3176.00000000000000000000	10246.00000000000000000000	10227.00000000000000000000	0.00000000000000000000	0.00000000000000000000	0.00000000000000000000	1091.00000000000000000000	283.00000000000000000000	4.00000000000000000000	4.00000000000000000000	4.00000000000000000000	4.00000000000000000000	4.00000000000000000000	0.00000000000000000000	4.00000000000000000000	4.00000000000000000000	0.00000000000000000000	4.00000000000000000000	4.00000000000000000000	4.00000000000000000000	4.00000000000000000000	4.00000000000000000000	4.00000000000000000000	4.00000000000000000000
79.00000000000000000000	0.00000000000000000000	4164.10253906250000000000	4170.76904296875000000000	4170.76904296875000000000	4175.89746093750000000000	4168.20507812500000000000	4172.30761718750000000000	4173.84619140625000000000	4158.97412109375000000000	4171.28173828125000000000	4163.58984375000000000000	4163.07666015625000000000	4164.61523437500000000000	4162.05126953125000000000	4176.92285156250000000000	1048.00000000000000000000	10245.00000000000000000000	10227.00000000000000000000	0.00000000000000000000	0.00000000000000000000	0.00000000000000000000	1091.00000000000000000000	291.00000000000000000000	4.00000000000000000000	4.00000000000000000000	4.00000000000000000000	4.00000000000000000000	4.00000000000000000000	0.00000000000000000000	4.00000000000000000000	4.00000000000000000000	0.00000000000000000000	4.00000000000000000000	4.00000000000000000000	4.00000000000000000000	4.00000000000000000000	4.00000000000000000000	4.00000000000000000000	4.00000000000000000000
80.00000000000000000000	0.00000000000000000000	4158.46142578125000000000	4172.30761718750000000000	4164.10253906250000000000	4174.87158203125000000000	4168.20507812500000000000	4166.66650390625000000000	4162.56396484375000000000	4160.51269531250000000000	4169.74365234375000000000	4163.07666015625000000000	4161.02539062500000000000	4158.46142578125000000000	4155.38427734375000000000	4171.28173828125000000000	3194.00000000000000000000	10245.00000000000000000000	10227.00000000000000000000	0.00000000000000000000	0.00000000000000000000	0.00000000000000000000	1091.00000000000000000000	300.00000000000000000000	4.00000000000000000000	4.00000000000000000000	4.00000000000000000000	4.00000000000000000000	4.00000000000000000000	0.00000000000000000000	4.00000000000000000000	4.00000000000000000000	0.00000000000000000000	4.00000000000000000000	4.00000000000000000000	4.00000000000000000000	4.00000000000000000000	4.00000000000000000000	4.00000000000000000000	4.00000000000000000000
81.00000000000000000000	0.00000000000000000000	4157.94873046875000000000	4166.66650390625000000000	4166.66650390625000000000	4176.41015625000000000000	4168.71777343750000000000	4167.17919921875000000000	4161.53857421875000000000	4158.97412109375000000000	4171.28173828125000000000	4158.97412109375000000000	4154.87158203125000000000	4157.43603515625000000000	4151.79492187500000000000	4173.33300781250000000000	1561.00000000000000000000	10246.00000000000000000000	10227.00000000000000000000	0.00000000000000000000	0.00000000000000000000	0.00000000000000000000	1091.00000000000000000000	308.00000000000000000000	4.00000000000000000000	4.00000000000000000000	4.00000000000000000000	4.00000000000000000000	4.00000000000000000000	0.00000000000000000000	4.00000000000000000000	4.00000000000000000000	0.00000000000000000000	4.00000000000000000000	4.00000000000000000000	4.00000000000000000000	4.00000000000000000000	4.00000000000000000000	4.00000000000000000000	4.00000000000000000000
82.00000000000000000000	0.00000000000000000000	4163.07666015625000000000	4163.58984375000000000000	4175.89746093750000000000	4176.92285156250000000000	4166.66650390625000000000	4170.76904296875000000000	4169.74365234375000000000	4156.92285156250000000000	4169.74365234375000000000	4151.28173828125000000000	4153.33300781250000000000	4161.53857421875000000000	4154.87158203125000000000	4180.00000000000000000000	3176.00000000000000000000	10246.00000000000000000000	10227.00000000000000000000	0.00000000000000000000	0.00000000000000000000	0.00000000000000000000	1091.00000000000000000000	315.00000000000000000000	4.00000000000000000000	4.00000000000000000000	4.00000000000000000000	4.00000000000000000000	4.00000000000000000000	0.00000000000000000000	4.00000000000000000000	4.00000000000000000000	0.00000000000000000000	4.00000000000000000000	4.00000000000000000000	4.00000000000000000000	4.00000000000000000000	4.00000000000000000000	4.00000000000000000000	4.00000000000000000000
83.00000000000000000000	0.00000000000000000000	4154.35888671875000000000	4165.64111328125000000000	4165.12792968750000000000	4175.89746093750000000000	4163.58984375000000000000	4161.53857421875000000000	4163.58984375000000000000	4156.41015625000000000000	4169.74365234375000000000	4155.38427734375000000000	4160.51269531250000000000	4161.02539062500000000000	4158.46142578125000000000	4179.48730468750000000000	1048.00000000000000000000	10247.00000000000000000000	10227.00000000000000000000	0.00000000000000000000	0.00000000000000000000	0.00000000000000000000	1091.00000000000000000000	323.00000000000000000000	4.00000000000000000000	4.00000000000000000000	4.00000000000000000000	4.00000000000000000000	4.00000000000000000000	0.00000000000000000000	4.00000000000000000000	4.00000000000000000000	0.00000000000000000000	4.00000000000000000000	4.00000000000000000000	4.00000000000000000000	4.00000000000000000000	4.00000000000000000000	4.00000000000000000000	4.00000000000000000000
84.00000000000000000000	0.00000000000000000000	4156.92285156250000000000	4160.00000000000000000000	4165.12792968750000000000	4168.71777343750000000000	4155.38427734375000000000	4168.71777343750000000000	4166.66650390625000000000	4145.12792968750000000000	4169.74365234375000000000	4151.79492187500000000000	4151.79492187500000000000	4162.05126953125000000000	4150.25634765625000000000	4177.43603515625000000000	3194.00000000000000000000	10247.00000000000000000000	10227.00000000000000000000	0.00000000000000000000	0.00000000000000000000	0.00000000000000000000	1091.00000000000000000000	330.00000000000000000000	4.00000000000000000000	4.00000000000000000000	4.00000000000000000000	4.00000000000000000000	4.00000000000000000000	0.00000000000000000000	4.00000000000000000000	4.00000000000000000000	0.00000000000000000000	4.00000000000000000000	4.00000000000000000000	4.00000000000000000000	4.00000000000000000000	4.00000000000000000000	4.00000000000000000000	4.00000000000000000000
85.00000000000000000000	0.00000000000000000000	4154.87158203125000000000	4162.56396484375000000000	4161.02539062500000000000	4171.79492187500000000000	4163.07666015625000000000	4167.69238281250000000000	4162.05126953125000000000	4150.25634765625000000000	4168.71777343750000000000	4151.79492187500000000000	4150.76904296875000000000	4159.48730468750000000000	4154.35888671875000000000	4174.87158203125000000000	1561.00000000000000000000	10248.00000000000000000000	10228.00000000000000000000	0.00000000000000000000	0.00000000000000000000	0.00000000000000000000	1091.00000000000000000000	337.00000000000000000000	4.00000000000000000000	4.00000000000000000000	4.00000000000000000000	4.00000000000000000000	4.00000000000000000000	0.00000000000000000000	4.00000000000000000000	4.00000000000000000000	0.00000000000000000000	4.00000000000000000000	4.00000000000000000000	4.00000000000000000000	4.00000000000000000000	4.00000000000000000000	4.00000000000000000000	4.00000000000000000000
86.00000000000000000000	0.00000000000000000000	4151.28173828125000000000	4160.00000000000000000000	4155.89746093750000000000	4169.74365234375000000000	4163.07666015625000000000	4168.71777343750000000000	4166.66650390625000000000	4154.87158203125000000000	4170.76904296875000000000	4148.71777343750000000000	4152.82031250000000000000	4155.89746093750000000000	4153.33300781250000000000	4175.89746093750000000000	3176.00000000000000000000	10248.00000000000000000000	10228.00000000000000000000	0.00000000000000000000	0.00000000000000000000	0.00000000000000000000	1091.00000000000000000000	345.00000000000000000000	4.00000000000000000000	4.00000000000000000000	4.00000000000000000000	4.00000000000000000000	4.00000000000000000000	0.00000000000000000000	4.00000000000000000000	4.00000000000000000000	0.00000000000000000000	4.00000000000000000000	4.00000000000000000000	4.00000000000000000000	4.00000000000000000000	4.00000000000000000000	4.00000000000000000000	4.00000000000000000000
87.00000000000000000000	0.00000000000000000000	4153.84619140625000000000	4153.33300781250000000000	4157.43603515625000000000	4166.15380859375000000000	4156.92285156250000000000	4171.79492187500000000000	4172.82031250000000000000	4146.66650390625000000000	4170.76904296875000000000	4145.12792968750000000000	4144.10253906250000000000	4156.41015625000000000000	4145.64111328125000000000	4173.33300781250000000000	1048.00000000000000000000	10246.00000000000000000000	10226.00000000000000000000	0.00000000000000000000	0.00000000000000000000	0.00000000000000000000	1091.00000000000000000000	352.00000000000000000000	4.00000000000000000000	4.00000000000000000000	4.00000000000000000000	4.00000000000000000000	4.00000000000000000000	0.00000000000000000000	4.00000000000000000000	4.00000000000000000000	0.00000000000000000000	4.00000000000000000000	4.00000000000000000000	4.00000000000000000000	4.00000000000000000000	4.00000000000000000000	4.00000000000000000000	4.00000000000000000000
88.00000000000000000000	0.00000000000000000000	4151.79492187500000000000	4162.56396484375000000000	4154.87158203125000000000	4174.87158203125000000000	4170.25634765625000000000	4163.07666015625000000000	4160.51269531250000000000	4154.87158203125000000000	4168.20507812500000000000	4156.41015625000000000000	4146.66650390625000000000	4159.48730468750000000000	4155.38427734375000000000	4170.76904296875000000000	3194.00000000000000000000	10246.00000000000000000000	10226.00000000000000000000	0.00000000000000000000	0.00000000000000000000	0.00000000000000000000	1091.00000000000000000000	359.00000000000000000000	4.00000000000000000000	4.00000000000000000000	4.00000000000000000000	4.00000000000000000000	4.00000000000000000000	0.00000000000000000000	4.00000000000000000000	4.00000000000000000000	0.00000000000000000000	4.00000000000000000000	4.00000000000000000000	4.00000000000000000000	4.00000000000000000000	4.00000000000000000000	4.00000000000000000000	4.00000000000000000000
89.00000000000000000000	0.00000000000000000000	4160.00000000000000000000	4166.66650390625000000000	4165.12792968750000000000	4172.82031250000000000000	4168.71777343750000000000	4169.23046875000000000000	4166.66650390625000000000	4161.02539062500000000000	4171.28173828125000000000	4153.84619140625000000000	4150.25634765625000000000	4166.15380859375000000000	4154.87158203125000000000	4178.46142578125000000000	1561.00000000000000000000	10248.00000000000000000000	10225.00000000000000000000	0.00000000000000000000	0.00000000000000000000	0.00000000000000000000	1091.00000000000000000000	368.00000000000000000000	4.00000000000000000000	4.00000000000000000000	4.00000000000000000000	4.00000000000000000000	4.00000000000000000000	0.00000000000000000000	4.00000000000000000000	4.00000000000000000000	0.00000000000000000000	4.00000000000000000000	4.00000000000000000000	4.00000000000000000000	4.00000000000000000000	4.00000000000000000000	4.00000000000000000000	4.00000000000000000000
90.00000000000000000000	0.00000000000000000000	4159.48730468750000000000	4167.69238281250000000000	4162.05126953125000000000	4174.35888671875000000000	4164.61523437500000000000	4166.15380859375000000000	4168.20507812500000000000	4164.61523437500000000000	4172.30761718750000000000	4154.35888671875000000000	4155.38427734375000000000	4166.15380859375000000000	4153.84619140625000000000	4180.51269531250000000000	3176.00000000000000000000	10248.00000000000000000000	10225.00000000000000000000	0.00000000000000000000	0.00000000000000000000	0.00000000000000000000	1091.00000000000000000000	376.00000000000000000000	4.00000000000000000000	4.00000000000000000000	4.00000000000000000000	4.00000000000000000000	4.00000000000000000000	0.00000000000000000000	4.00000000000000000000	4.00000000000000000000	0.00000000000000000000	4.00000000000000000000	4.00000000000000000000	4.00000000000000000000	4.00000000000000000000	4.00000000000000000000	4.00000000000000000000	4.00000000000000000000
91.00000000000000000000	0.00000000000000000000	4158.46142578125000000000	4170.25634765625000000000	4160.00000000000000000000	4180.51269531250000000000	4170.76904296875000000000	4165.12792968750000000000	4168.71777343750000000000	4167.69238281250000000000	4169.74365234375000000000	4162.05126953125000000000	4158.97412109375000000000	4166.66650390625000000000	4162.56396484375000000000	4179.48730468750000000000	1048.00000000000000000000	10250.00000000000000000000	10226.00000000000000000000	0.00000000000000000000	0.00000000000000000000	0.00000000000000000000	1091.00000000000000000000	384.00000000000000000000	4.00000000000000000000	4.00000000000000000000	4.00000000000000000000	4.00000000000000000000	4.00000000000000000000	0.00000000000000000000	4.00000000000000000000	4.00000000000000000000	0.00000000000000000000	4.00000000000000000000	4.00000000000000000000	4.00000000000000000000	4.00000000000000000000	4.00000000000000000000	4.00000000000000000000	4.00000000000000000000
92.00000000000000000000	0.00000000000000000000	4162.05126953125000000000	4168.20507812500000000000	4167.17919921875000000000	4176.41015625000000000000	4167.69238281250000000000	4171.79492187500000000000	4174.87158203125000000000	4166.66650390625000000000	4173.84619140625000000000	4158.97412109375000000000	4155.89746093750000000000	4165.64111328125000000000	4162.56396484375000000000	4178.97412109375000000000	3194.00000000000000000000	10250.00000000000000000000	10226.00000000000000000000	0.00000000000000000000	0.00000000000000000000	0.00000000000000000000	1091.00000000000000000000	392.00000000000000000000	4.00000000000000000000	4.00000000000000000000	4.00000000000000000000	4.00000000000000000000	4.00000000000000000000	0.00000000000000000000	4.00000000000000000000	4.00000000000000000000	0.00000000000000000000	4.00000000000000000000	4.00000000000000000000	4.00000000000000000000	4.00000000000000000000	4.00000000000000000000	4.00000000000000000000	4.00000000000000000000
93.00000000000000000000	0.00000000000000000000	4155.89746093750000000000	4170.25634765625000000000	4157.43603515625000000000	4176.41015625000000000000	4169.23046875000000000000	4163.58984375000000000000	4167.17919921875000000000	4170.76904296875000000000	4173.84619140625000000000	4164.61523437500000000000	4160.00000000000000000000	4160.51269531250000000000	4164.61523437500000000000	4176.41015625000000000000	1561.00000000000000000000	10250.00000000000000000000	10228.00000000000000000000	0.00000000000000000000	0.00000000000000000000	0.00000000000000000000	1091.00000000000000000000	401.00000000000000000000	4.00000000000000000000	4.00000000000000000000	4.00000000000000000000	4.00000000000000000000	4.00000000000000000000	0.00000000000000000000	4.00000000000000000000	4.00000000000000000000	0.00000000000000000000	4.00000000000000000000	4.00000000000000000000	4.00000000000000000000	4.00000000000000000000	4.00000000000000000000	4.00000000000000000000	4.00000000000000000000
94.00000000000000000000	0.00000000000000000000	4166.66650390625000000000	4170.76904296875000000000	4163.58984375000000000000	4177.94873046875000000000	4169.74365234375000000000	4170.25634765625000000000	4173.33300781250000000000	4166.66650390625000000000	4171.28173828125000000000	4164.61523437500000000000	4156.92285156250000000000	4165.64111328125000000000	4163.58984375000000000000	4180.51269531250000000000	3176.00000000000000000000	10250.00000000000000000000	10228.00000000000000000000	0.00000000000000000000	0.00000000000000000000	0.00000000000000000000	1091.00000000000000000000	409.00000000000000000000	4.00000000000000000000	4.00000000000000000000	4.00000000000000000000	4.00000000000000000000	4.00000000000000000000	0.00000000000000000000	4.00000000000000000000	4.00000000000000000000	0.00000000000000000000	4.00000000000000000000	4.00000000000000000000	4.00000000000000000000	4.00000000000000000000	4.00000000000000000000	4.00000000000000000000	4.00000000000000000000
95.00000000000000000000	0.00000000000000000000	4170.25634765625000000000	4174.35888671875000000000	4166.15380859375000000000	4181.53857421875000000000	4172.82031250000000000000	4167.69238281250000000000	4170.76904296875000000000	4165.64111328125000000000	4172.82031250000000000000	4166.15380859375000000000	4161.53857421875000000000	4167.69238281250000000000	4168.20507812500000000000	4183.07666015625000000000	1048.00000000000000000000	10249.00000000000000000000	10227.00000000000000000000	0.00000000000000000000	0.00000000000000000000	0.00000000000000000000	1091.00000000000000000000	417.00000000000000000000	4.00000000000000000000	4.00000000000000000000	4.00000000000000000000	4.00000000000000000000	4.00000000000000000000	0.00000000000000000000	4.00000000000000000000	4.00000000000000000000	0.00000000000000000000	4.00000000000000000000	4.00000000000000000000	4.00000000000000000000	4.00000000000000000000	4.00000000000000000000	4.00000000000000000000	4.00000000000000000000
96.00000000000000000000	0.00000000000000000000	4163.07666015625000000000	4172.30761718750000000000	4162.05126953125000000000	4180.00000000000000000000	4170.76904296875000000000	4163.58984375000000000000	4163.07666015625000000000	4167.17919921875000000000	4172.82031250000000000000	4170.76904296875000000000	4165.64111328125000000000	4168.71777343750000000000	4170.76904296875000000000	4185.64111328125000000000	3194.00000000000000000000	10249.00000000000000000000	10227.00000000000000000000	0.00000000000000000000	0.00000000000000000000	0.00000000000000000000	1091.00000000000000000000	426.00000000000000000000	4.00000000000000000000	4.00000000000000000000	4.00000000000000000000	4.00000000000000000000	4.00000000000000000000	0.00000000000000000000	4.00000000000000000000	4.00000000000000000000	0.00000000000000000000	4.00000000000000000000	4.00000000000000000000	4.00000000000000000000	4.00000000000000000000	4.00000000000000000000	4.00000000000000000000	4.00000000000000000000
97.00000000000000000000	0.00000000000000000000	4166.15380859375000000000	4165.64111328125000000000	4167.69238281250000000000	4170.25634765625000000000	4161.53857421875000000000	4169.23046875000000000000	4168.71777343750000000000	4157.94873046875000000000	4172.82031250000000000000	4162.05126953125000000000	4153.84619140625000000000	4170.76904296875000000000	4162.56396484375000000000	4187.69238281250000000000	1561.00000000000000000000	10248.00000000000000000000	10229.00000000000000000000	0.00000000000000000000	0.00000000000000000000	0.00000000000000000000	1091.00000000000000000000	434.00000000000000000000	4.00000000000000000000	4.00000000000000000000	4.00000000000000000000	4.00000000000000000000	4.00000000000000000000	0.00000000000000000000	4.00000000000000000000	4.00000000000000000000	0.00000000000000000000	4.00000000000000000000	4.00000000000000000000	4.00000000000000000000	4.00000000000000000000	4.00000000000000000000	4.00000000000000000000	4.00000000000000000000
98.00000000000000000000	0.00000000000000000000	4160.51269531250000000000	4170.25634765625000000000	4156.92285156250000000000	4175.89746093750000000000	4167.17919921875000000000	4161.02539062500000000000	4164.10253906250000000000	4157.94873046875000000000	4171.28173828125000000000	4158.97412109375000000000	4153.84619140625000000000	4166.66650390625000000000	4165.64111328125000000000	4181.02539062500000000000	3176.00000000000000000000	10248.00000000000000000000	10229.00000000000000000000	0.00000000000000000000	0.00000000000000000000	0.00000000000000000000	1091.00000000000000000000	441.00000000000000000000	4.00000000000000000000	4.00000000000000000000	4.00000000000000000000	4.00000000000000000000	4.00000000000000000000	0.00000000000000000000	4.00000000000000000000	4.00000000000000000000	0.00000000000000000000	4.00000000000000000000	4.00000000000000000000	4.00000000000000000000	4.00000000000000000000	4.00000000000000000000	4.00000000000000000000	4.00000000000000000000
99.00000000000000000000	0.00000000000000000000	4164.10253906250000000000	4168.71777343750000000000	4160.00000000000000000000	4180.00000000000000000000	4166.15380859375000000000	4168.20507812500000000000	4168.20507812500000000000	4157.43603515625000000000	4172.30761718750000000000	4153.84619140625000000000	4152.30761718750000000000	4168.71777343750000000000	4163.07666015625000000000	4179.48730468750000000000	1048.00000000000000000000	10248.00000000000000000000	10228.00000000000000000000	0.00000000000000000000	0.00000000000000000000	0.00000000000000000000	1091.00000000000000000000	449.00000000000000000000	4.00000000000000000000	4.00000000000000000000	4.00000000000000000000	4.00000000000000000000	4.00000000000000000000	0.00000000000000000000	4.00000000000000000000	4.00000000000000000000	0.00000000000000000000	4.00000000000000000000	4.00000000000000000000	4.00000000000000000000	4.00000000000000000000	4.00000000000000000000	4.00000000000000000000	4.00000000000000000000
100.00000000000000000000	0.00000000000000000000	4164.10253906250000000000	4166.66650390625000000000	4162.05126953125000000000	4176.41015625000000000000	4165.12792968750000000000	4168.71777343750000000000	4167.69238281250000000000	4154.87158203125000000000	4172.82031250000000000000	4153.33300781250000000000	4147.17919921875000000000	4165.12792968750000000000	4157.94873046875000000000	4178.97412109375000000000	3194.00000000000000000000	10248.00000000000000000000	10228.00000000000000000000	0.00000000000000000000	0.00000000000000000000	0.00000000000000000000	1091.00000000000000000000	456.00000000000000000000	4.00000000000000000000	4.00000000000000000000	4.00000000000000000000	4.00000000000000000000	4.00000000000000000000	0.00000000000000000000	4.00000000000000000000	4.00000000000000000000	0.00000000000000000000	4.00000000000000000000	4.00000000000000000000	4.00000000000000000000	4.00000000000000000000	4.00000000000000000000	4.00000000000000000000	4.00000000000000000000
101.00000000000000000000	0.00000000000000000000	4157.43603515625000000000	4167.69238281250000000000	4153.84619140625000000000	4172.82031250000000000000	4167.17919921875000000000	4163.07666015625000000000	4167.69238281250000000000	4154.87158203125000000000	4171.28173828125000000000	4161.02539062500000000000	4149.23046875000000000000	4156.92285156250000000000	4157.94873046875000000000	4176.41015625000000000000	1561.00000000000000000000	10248.00000000000000000000	10228.00000000000000000000	0.00000000000000000000	0.00000000000000000000	0.00000000000000000000	1091.00000000000000000000	463.00000000000000000000	4.00000000000000000000	4.00000000000000000000	4.00000000000000000000	4.00000000000000000000	4.00000000000000000000	0.00000000000000000000	4.00000000000000000000	4.00000000000000000000	0.00000000000000000000	4.00000000000000000000	4.00000000000000000000	4.00000000000000000000	4.00000000000000000000	4.00000000000000000000	4.00000000000000000000	4.00000000000000000000
102.00000000000000000000	0.00000000000000000000	4164.61523437500000000000	4161.02539062500000000000	4160.51269531250000000000	4171.79492187500000000000	4163.07666015625000000000	4172.30761718750000000000	4176.92285156250000000000	4156.41015625000000000000	4172.82031250000000000000	4161.53857421875000000000	4148.71777343750000000000	4160.51269531250000000000	4155.38427734375000000000	4178.97412109375000000000	3176.00000000000000000000	10248.00000000000000000000	10228.00000000000000000000	0.00000000000000000000	0.00000000000000000000	0.00000000000000000000	1091.00000000000000000000	471.00000000000000000000	4.00000000000000000000	4.00000000000000000000	4.00000000000000000000	4.00000000000000000000	4.00000000000000000000	0.00000000000000000000	4.00000000000000000000	4.00000000000000000000	0.00000000000000000000	4.00000000000000000000	4.00000000000000000000	4.00000000000000000000	4.00000000000000000000	4.00000000000000000000	4.00000000000000000000	4.00000000000000000000
103.00000000000000000000	0.00000000000000000000	4160.51269531250000000000	4165.12792968750000000000	4158.97412109375000000000	4179.48730468750000000000	4169.74365234375000000000	4164.61523437500000000000	4164.10253906250000000000	4167.17919921875000000000	4172.30761718750000000000	4170.25634765625000000000	4152.30761718750000000000	4165.64111328125000000000	4168.20507812500000000000	4183.58984375000000000000	1048.00000000000000000000	10249.00000000000000000000	10227.00000000000000000000	0.00000000000000000000	0.00000000000000000000	0.00000000000000000000	1091.00000000000000000000	478.00000000000000000000	4.00000000000000000000	4.00000000000000000000	4.00000000000000000000	4.00000000000000000000	4.00000000000000000000	0.00000000000000000000	4.00000000000000000000	4.00000000000000000000	0.00000000000000000000	4.00000000000000000000	4.00000000000000000000	4.00000000000000000000	4.00000000000000000000	4.00000000000000000000	4.00000000000000000000	4.00000000000000000000
104.00000000000000000000	0.00000000000000000000	4165.64111328125000000000	4167.69238281250000000000	4166.15380859375000000000	4176.92285156250000000000	4167.69238281250000000000	4166.66650390625000000000	4164.61523437500000000000	4163.58984375000000000000	4171.28173828125000000000	4169.74365234375000000000	4150.76904296875000000000	4170.76904296875000000000	4173.33300781250000000000	4187.17919921875000000000	3194.00000000000000000000	10249.00000000000000000000	10227.00000000000000000000	0.00000000000000000000	0.00000000000000000000	0.00000000000000000000	1091.00000000000000000000	486.00000000000000000000	4.00000000000000000000	4.00000000000000000000	4.00000000000000000000	4.00000000000000000000	4.00000000000000000000	0.00000000000000000000	4.00000000000000000000	4.00000000000000000000	0.00000000000000000000	4.00000000000000000000	4.00000000000000000000	4.00000000000000000000	4.00000000000000000000	4.00000000000000000000	4.00000000000000000000	4.00000000000000000000
105.00000000000000000000	0.00000000000000000000	4173.84619140625000000000	4170.76904296875000000000	4168.71777343750000000000	4175.38427734375000000000	4164.61523437500000000000	4168.71777343750000000000	4170.76904296875000000000	4161.02539062500000000000	4172.30761718750000000000	4167.17919921875000000000	4153.84619140625000000000	4170.76904296875000000000	4173.84619140625000000000	4184.10253906250000000000	1561.00000000000000000000	10247.00000000000000000000	10227.00000000000000000000	0.00000000000000000000	0.00000000000000000000	0.00000000000000000000	1091.00000000000000000000	494.00000000000000000000	4.00000000000000000000	4.00000000000000000000	4.00000000000000000000	4.00000000000000000000	4.00000000000000000000	0.00000000000000000000	4.00000000000000000000	4.00000000000000000000	0.00000000000000000000	4.00000000000000000000	4.00000000000000000000	4.00000000000000000000	4.00000000000000000000	4.00000000000000000000	4.00000000000000000000	4.00000000000000000000
106.00000000000000000000	0.00000000000000000000	4168.20507812500000000000	4177.43603515625000000000	4161.53857421875000000000	4184.10253906250000000000	4169.74365234375000000000	4163.07666015625000000000	4166.66650390625000000000	4171.28173828125000000000	4174.35888671875000000000	4173.84619140625000000000	4162.05126953125000000000	4168.71777343750000000000	4180.00000000000000000000	4183.07666015625000000000	3176.00000000000000000000	10247.00000000000000000000	10227.00000000000000000000	0.00000000000000000000	0.00000000000000000000	0.00000000000000000000	1091.00000000000000000000	503.00000000000000000000	4.00000000000000000000	4.00000000000000000000	4.00000000000000000000	4.00000000000000000000	4.00000000000000000000	0.00000000000000000000	4.00000000000000000000	4.00000000000000000000	0.00000000000000000000	4.00000000000000000000	4.00000000000000000000	4.00000000000000000000	4.00000000000000000000	4.00000000000000000000	4.00000000000000000000	4.00000000000000000000
107.00000000000000000000	0.00000000000000000000	4171.79492187500000000000	4174.35888671875000000000	4169.23046875000000000000	4183.58984375000000000000	4166.15380859375000000000	4171.28173828125000000000	4172.30761718750000000000	4168.71777343750000000000	4173.33300781250000000000	4170.76904296875000000000	4156.41015625000000000000	4171.79492187500000000000	4174.87158203125000000000	4186.15380859375000000000	1048.00000000000000000000	10247.00000000000000000000	10228.00000000000000000000	0.00000000000000000000	0.00000000000000000000	0.00000000000000000000	1091.00000000000000000000	511.00000000000000000000	4.00000000000000000000	4.00000000000000000000	4.00000000000000000000	4.00000000000000000000	4.00000000000000000000	0.00000000000000000000	4.00000000000000000000	4.00000000000000000000	0.00000000000000000000	4.00000000000000000000	4.00000000000000000000	4.00000000000000000000	4.00000000000000000000	4.00000000000000000000	4.00000000000000000000	4.00000000000000000000
108.00000000000000000000	0.00000000000000000000	4165.12792968750000000000	4172.30761718750000000000	4162.56396484375000000000	4181.02539062500000000000	4167.69238281250000000000	4165.64111328125000000000	4167.69238281250000000000	4164.10253906250000000000	4172.30761718750000000000	4168.71777343750000000000	4153.33300781250000000000	4167.69238281250000000000	4172.82031250000000000000	4181.53857421875000000000	3194.00000000000000000000	10247.00000000000000000000	10228.00000000000000000000	0.00000000000000000000	0.00000000000000000000	0.00000000000000000000	1091.00000000000000000000	518.00000000000000000000	4.00000000000000000000	4.00000000000000000000	4.00000000000000000000	4.00000000000000000000	4.00000000000000000000	0.00000000000000000000	4.00000000000000000000	4.00000000000000000000	0.00000000000000000000	4.00000000000000000000	4.00000000000000000000	4.00000000000000000000	4.00000000000000000000	4.00000000000000000000	4.00000000000000000000	4.00000000000000000000
109.00000000000000000000	0.00000000000000000000	4163.07666015625000000000	4166.15380859375000000000	4161.53857421875000000000	4173.33300781250000000000	4160.51269531250000000000	4167.69238281250000000000	4170.25634765625000000000	4153.84619140625000000000	4170.76904296875000000000	4159.48730468750000000000	4148.71777343750000000000	4163.07666015625000000000	4166.15380859375000000000	4184.10253906250000000000	1561.00000000000000000000	10247.00000000000000000000	10227.00000000000000000000	0.00000000000000000000	0.00000000000000000000	0.00000000000000000000	1091.00000000000000000000	526.00000000000000000000	4.00000000000000000000	4.00000000000000000000	4.00000000000000000000	4.00000000000000000000	4.00000000000000000000	0.00000000000000000000	4.00000000000000000000	4.00000000000000000000	0.00000000000000000000	4.00000000000000000000	4.00000000000000000000	4.00000000000000000000	4.00000000000000000000	4.00000000000000000000	4.00000000000000000000	4.00000000000000000000
110.00000000000000000000	0.00000000000000000000	4166.66650390625000000000	4165.12792968750000000000	4163.07666015625000000000	4172.30761718750000000000	4157.94873046875000000000	4171.28173828125000000000	4171.79492187500000000000	4151.79492187500000000000	4167.69238281250000000000	4158.46142578125000000000	4147.17919921875000000000	4162.56396484375000000000	4163.07666015625000000000	4186.15380859375000000000	3176.00000000000000000000	10247.00000000000000000000	10227.00000000000000000000	0.00000000000000000000	0.00000000000000000000	0.00000000000000000000	1091.00000000000000000000	535.00000000000000000000	4.00000000000000000000	4.00000000000000000000	4.00000000000000000000	4.00000000000000000000	4.00000000000000000000	0.00000000000000000000	4.00000000000000000000	4.00000000000000000000	0.00000000000000000000	4.00000000000000000000	4.00000000000000000000	4.00000000000000000000	4.00000000000000000000	4.00000000000000000000	4.00000000000000000000	4.00000000000000000000
111.00000000000000000000	0.00000000000000000000	4161.02539062500000000000	4172.30761718750000000000	4157.43603515625000000000	4178.97412109375000000000	4171.28173828125000000000	4164.61523437500000000000	4163.07666015625000000000	4162.56396484375000000000	4167.69238281250000000000	4168.71777343750000000000	4151.28173828125000000000	4162.05126953125000000000	4167.69238281250000000000	4183.07666015625000000000	1048.00000000000000000000	10247.00000000000000000000	10229.00000000000000000000	0.00000000000000000000	0.00000000000000000000	0.00000000000000000000	1091.00000000000000000000	543.00000000000000000000	4.00000000000000000000	4.00000000000000000000	4.00000000000000000000	4.00000000000000000000	4.00000000000000000000	0.00000000000000000000	4.00000000000000000000	4.00000000000000000000	0.00000000000000000000	4.00000000000000000000	4.00000000000000000000	4.00000000000000000000	4.00000000000000000000	4.00000000000000000000	4.00000000000000000000	4.00000000000000000000
112.00000000000000000000	0.00000000000000000000	4168.20507812500000000000	4167.69238281250000000000	4169.23046875000000000000	4172.82031250000000000000	4168.20507812500000000000	4169.23046875000000000000	4168.20507812500000000000	4157.94873046875000000000	4171.79492187500000000000	4163.58984375000000000000	4145.12792968750000000000	4166.15380859375000000000	4161.53857421875000000000	4187.17919921875000000000	3194.00000000000000000000	10247.00000000000000000000	10229.00000000000000000000	0.00000000000000000000	0.00000000000000000000	0.00000000000000000000	1091.00000000000000000000	551.00000000000000000000	4.00000000000000000000	4.00000000000000000000	4.00000000000000000000	4.00000000000000000000	4.00000000000000000000	0.00000000000000000000	4.00000000000000000000	4.00000000000000000000	0.00000000000000000000	4.00000000000000000000	4.00000000000000000000	4.00000000000000000000	4.00000000000000000000	4.00000000000000000000	4.00000000000000000000	4.00000000000000000000
113.00000000000000000000	0.00000000000000000000	4167.69238281250000000000	4166.15380859375000000000	4163.07666015625000000000	4172.82031250000000000000	4165.12792968750000000000	4162.56396484375000000000	4163.07666015625000000000	4161.02539062500000000000	4174.35888671875000000000	4164.10253906250000000000	4152.30761718750000000000	4166.15380859375000000000	4167.17919921875000000000	4189.23046875000000000000	1561.00000000000000000000	10249.00000000000000000000	10230.00000000000000000000	0.00000000000000000000	0.00000000000000000000	0.00000000000000000000	1091.00000000000000000000	560.00000000000000000000	4.00000000000000000000	4.00000000000000000000	4.00000000000000000000	4.00000000000000000000	4.00000000000000000000	0.00000000000000000000	4.00000000000000000000	4.00000000000000000000	0.00000000000000000000	4.00000000000000000000	4.00000000000000000000	4.00000000000000000000	4.00000000000000000000	4.00000000000000000000	4.00000000000000000000	4.00000000000000000000
114.00000000000000000000	0.00000000000000000000	4169.23046875000000000000	4168.20507812500000000000	4160.51269531250000000000	4178.46142578125000000000	4170.25634765625000000000	4165.12792968750000000000	4167.17919921875000000000	4169.74365234375000000000	4174.35888671875000000000	4171.28173828125000000000	4160.51269531250000000000	4170.76904296875000000000	4175.38427734375000000000	4190.25634765625000000000	3176.00000000000000000000	10249.00000000000000000000	10230.00000000000000000000	0.00000000000000000000	0.00000000000000000000	0.00000000000000000000	1091.00000000000000000000	568.00000000000000000000	4.00000000000000000000	4.00000000000000000000	4.00000000000000000000	4.00000000000000000000	4.00000000000000000000	0.00000000000000000000	4.00000000000000000000	4.00000000000000000000	0.00000000000000000000	4.00000000000000000000	4.00000000000000000000	4.00000000000000000000	4.00000000000000000000	4.00000000000000000000	4.00000000000000000000	4.00000000000000000000
115.00000000000000000000	0.00000000000000000000	4174.87158203125000000000	4173.33300781250000000000	4171.79492187500000000000	4181.02539062500000000000	4171.79492187500000000000	4171.79492187500000000000	4174.87158203125000000000	4170.76904296875000000000	4170.25634765625000000000	4175.89746093750000000000	4160.51269531250000000000	4175.38427734375000000000	4174.35888671875000000000	4190.76904296875000000000	1048.00000000000000000000	10250.00000000000000000000	10229.00000000000000000000	0.00000000000000000000	0.00000000000000000000	0.00000000000000000000	1091.00000000000000000000	576.00000000000000000000	4.00000000000000000000	4.00000000000000000000	4.00000000000000000000	4.00000000000000000000	4.00000000000000000000	0.00000000000000000000	4.00000000000000000000	4.00000000000000000000	0.00000000000000000000	4.00000000000000000000	4.00000000000000000000	4.00000000000000000000	4.00000000000000000000	4.00000000000000000000	4.00000000000000000000	4.00000000000000000000
116.00000000000000000000	0.00000000000000000000	4170.25634765625000000000	4180.00000000000000000000	4168.71777343750000000000	4181.02539062500000000000	4168.71777343750000000000	4165.64111328125000000000	4166.15380859375000000000	4166.66650390625000000000	4167.69238281250000000000	4177.94873046875000000000	4162.05126953125000000000	4171.79492187500000000000	4177.43603515625000000000	4191.28173828125000000000	3194.00000000000000000000	10250.00000000000000000000	10229.00000000000000000000	0.00000000000000000000	0.00000000000000000000	0.00000000000000000000	1091.00000000000000000000	584.00000000000000000000	4.00000000000000000000	4.00000000000000000000	4.00000000000000000000	4.00000000000000000000	4.00000000000000000000	0.00000000000000000000	4.00000000000000000000	4.00000000000000000000	0.00000000000000000000	4.00000000000000000000	4.00000000000000000000	4.00000000000000000000	4.00000000000000000000	4.00000000000000000000	4.00000000000000000000	4.00000000000000000000
117.00000000000000000000	0.00000000000000000000	4174.87158203125000000000	4172.30761718750000000000	4171.79492187500000000000	4170.76904296875000000000	4159.48730468750000000000	4171.28173828125000000000	4170.76904296875000000000	4155.38427734375000000000	4171.28173828125000000000	4166.15380859375000000000	4154.35888671875000000000	4169.74365234375000000000	4173.33300781250000000000	4195.89746093750000000000	1561.00000000000000000000	10251.00000000000000000000	10229.00000000000000000000	0.00000000000000000000	0.00000000000000000000	0.00000000000000000000	1091.00000000000000000000	591.00000000000000000000	4.00000000000000000000	4.00000000000000000000	4.00000000000000000000	4.00000000000000000000	4.00000000000000000000	0.00000000000000000000	4.00000000000000000000	4.00000000000000000000	0.00000000000000000000	4.00000000000000000000	4.00000000000000000000	4.00000000000000000000	4.00000000000000000000	4.00000000000000000000	4.00000000000000000000	4.00000000000000000000
118.00000000000000000000	0.00000000000000000000	4167.69238281250000000000	4170.76904296875000000000	4168.71777343750000000000	4170.25634765625000000000	4166.15380859375000000000	4164.10253906250000000000	4165.64111328125000000000	4160.00000000000000000000	4173.84619140625000000000	4167.69238281250000000000	4157.94873046875000000000	4165.64111328125000000000	4174.87158203125000000000	4193.84619140625000000000	3176.00000000000000000000	10251.00000000000000000000	10229.00000000000000000000	0.00000000000000000000	0.00000000000000000000	0.00000000000000000000	1091.00000000000000000000	598.00000000000000000000	4.00000000000000000000	4.00000000000000000000	4.00000000000000000000	4.00000000000000000000	4.00000000000000000000	0.00000000000000000000	4.00000000000000000000	4.00000000000000000000	0.00000000000000000000	4.00000000000000000000	4.00000000000000000000	4.00000000000000000000	4.00000000000000000000	4.00000000000000000000	4.00000000000000000000	4.00000000000000000000
119.00000000000000000000	0.00000000000000000000	4163.58984375000000000000	4172.82031250000000000000	4169.74365234375000000000	4172.30761718750000000000	4172.30761718750000000000	4158.97412109375000000000	4163.58984375000000000000	4164.10253906250000000000	4173.33300781250000000000	4173.84619140625000000000	4161.53857421875000000000	4168.71777343750000000000	4173.33300781250000000000	4192.30761718750000000000	1048.00000000000000000000	10250.00000000000000000000	10229.00000000000000000000	0.00000000000000000000	0.00000000000000000000	0.00000000000000000000	1091.00000000000000000000	606.00000000000000000000	4.00000000000000000000	4.00000000000000000000	4.00000000000000000000	4.00000000000000000000	4.00000000000000000000	0.00000000000000000000	4.00000000000000000000	4.00000000000000000000	0.00000000000000000000	4.00000000000000000000	4.00000000000000000000	4.00000000000000000000	4.00000000000000000000	4.00000000000000000000	4.00000000000000000000	4.00000000000000000000
120.00000000000000000000	0.00000000000000000000	4170.76904296875000000000	4170.25634765625000000000	4171.28173828125000000000	4168.20507812500000000000	4167.69238281250000000000	4164.10253906250000000000	4170.76904296875000000000	4155.89746093750000000000	4172.82031250000000000000	4168.20507812500000000000	4153.84619140625000000000	4172.30761718750000000000	4165.64111328125000000000	4194.35888671875000000000	3194.00000000000000000000	10250.00000000000000000000	10229.00000000000000000000	0.00000000000000000000	0.00000000000000000000	0.00000000000000000000	1091.00000000000000000000	613.00000000000000000000	4.00000000000000000000	4.00000000000000000000	4.00000000000000000000	4.00000000000000000000	4.00000000000000000000	0.00000000000000000000	4.00000000000000000000	4.00000000000000000000	0.00000000000000000000	4.00000000000000000000	4.00000000000000000000	4.00000000000000000000	4.00000000000000000000	4.00000000000000000000	4.00000000000000000000	4.00000000000000000000
121.00000000000000000000	0.00000000000000000000	4163.58984375000000000000	4174.35888671875000000000	4161.53857421875000000000	4168.71777343750000000000	4172.82031250000000000000	4160.51269531250000000000	4163.58984375000000000000	4159.48730468750000000000	4172.30761718750000000000	4171.28173828125000000000	4155.89746093750000000000	4167.17919921875000000000	4171.28173828125000000000	4195.38427734375000000000	1561.00000000000000000000	10251.00000000000000000000	10229.00000000000000000000	0.00000000000000000000	0.00000000000000000000	0.00000000000000000000	1091.00000000000000000000	620.00000000000000000000	4.00000000000000000000	4.00000000000000000000	4.00000000000000000000	4.00000000000000000000	4.00000000000000000000	0.00000000000000000000	4.00000000000000000000	4.00000000000000000000	0.00000000000000000000	4.00000000000000000000	4.00000000000000000000	4.00000000000000000000	4.00000000000000000000	4.00000000000000000000	4.00000000000000000000	4.00000000000000000000
122.00000000000000000000	0.00000000000000000000	4166.15380859375000000000	4171.28173828125000000000	4169.74365234375000000000	4167.69238281250000000000	4168.20507812500000000000	4171.79492187500000000000	4169.23046875000000000000	4159.48730468750000000000	4173.33300781250000000000	4168.20507812500000000000	4155.89746093750000000000	4166.15380859375000000000	4169.74365234375000000000	4195.38427734375000000000	3176.00000000000000000000	10251.00000000000000000000	10229.00000000000000000000	0.00000000000000000000	0.00000000000000000000	0.00000000000000000000	1091.00000000000000000000	628.00000000000000000000	4.00000000000000000000	4.00000000000000000000	4.00000000000000000000	4.00000000000000000000	4.00000000000000000000	0.00000000000000000000	4.00000000000000000000	4.00000000000000000000	0.00000000000000000000	4.00000000000000000000	4.00000000000000000000	4.00000000000000000000	4.00000000000000000000	4.00000000000000000000	4.00000000000000000000	4.00000000000000000000
123.00000000000000000000	0.00000000000000000000	4163.07666015625000000000	4166.66650390625000000000	4161.02539062500000000000	4165.64111328125000000000	4165.12792968750000000000	4167.17919921875000000000	4167.17919921875000000000	4155.38427734375000000000	4172.30761718750000000000	4166.15380859375000000000	4154.87158203125000000000	4162.05126953125000000000	4165.12792968750000000000	4189.23046875000000000000	1048.00000000000000000000	10249.00000000000000000000	10229.00000000000000000000	0.00000000000000000000	0.00000000000000000000	0.00000000000000000000	1091.00000000000000000000	635.00000000000000000000	4.00000000000000000000	4.00000000000000000000	4.00000000000000000000	4.00000000000000000000	4.00000000000000000000	0.00000000000000000000	4.00000000000000000000	4.00000000000000000000	0.00000000000000000000	4.00000000000000000000	4.00000000000000000000	4.00000000000000000000	4.00000000000000000000	4.00000000000000000000	4.00000000000000000000	4.00000000000000000000
124.00000000000000000000	0.00000000000000000000	4160.00000000000000000000	4168.20507812500000000000	4144.61523437500000000000	4165.64111328125000000000	4171.79492187500000000000	4162.56396484375000000000	4165.64111328125000000000	4158.97412109375000000000	4170.76904296875000000000	4170.76904296875000000000	4156.41015625000000000000	4163.07666015625000000000	4169.23046875000000000000	4188.20507812500000000000	3194.00000000000000000000	10249.00000000000000000000	10229.00000000000000000000	0.00000000000000000000	0.00000000000000000000	0.00000000000000000000	1091.00000000000000000000	643.00000000000000000000	4.00000000000000000000	4.00000000000000000000	4.00000000000000000000	4.00000000000000000000	4.00000000000000000000	0.00000000000000000000	4.00000000000000000000	4.00000000000000000000	0.00000000000000000000	4.00000000000000000000	4.00000000000000000000	4.00000000000000000000	4.00000000000000000000	4.00000000000000000000	4.00000000000000000000	4.00000000000000000000
125.00000000000000000000	0.00000000000000000000	4170.76904296875000000000	4173.33300781250000000000	4150.25634765625000000000	4168.71777343750000000000	4174.35888671875000000000	4170.76904296875000000000	4172.30761718750000000000	4165.12792968750000000000	4172.30761718750000000000	4174.87158203125000000000	4160.51269531250000000000	4170.76904296875000000000	4178.97412109375000000000	4189.74365234375000000000	1561.00000000000000000000	10247.00000000000000000000	10230.00000000000000000000	0.00000000000000000000	0.00000000000000000000	0.00000000000000000000	1091.00000000000000000000	651.00000000000000000000	4.00000000000000000000	4.00000000000000000000	4.00000000000000000000	4.00000000000000000000	4.00000000000000000000	0.00000000000000000000	4.00000000000000000000	4.00000000000000000000	0.00000000000000000000	4.00000000000000000000	4.00000000000000000000	4.00000000000000000000	4.00000000000000000000	4.00000000000000000000	4.00000000000000000000	4.00000000000000000000
126.00000000000000000000	0.00000000000000000000	4168.20507812500000000000	4175.38427734375000000000	4149.23046875000000000000	4171.28173828125000000000	4173.33300781250000000000	4162.56396484375000000000	4161.53857421875000000000	4170.25634765625000000000	4172.82031250000000000000	4184.10253906250000000000	4166.66650390625000000000	4168.71777343750000000000	4188.20507812500000000000	4181.53857421875000000000	3176.00000000000000000000	10247.00000000000000000000	10230.00000000000000000000	0.00000000000000000000	0.00000000000000000000	0.00000000000000000000	1091.00000000000000000000	660.00000000000000000000	4.00000000000000000000	4.00000000000000000000	4.00000000000000000000	4.00000000000000000000	4.00000000000000000000	0.00000000000000000000	4.00000000000000000000	4.00000000000000000000	0.00000000000000000000	4.00000000000000000000	4.00000000000000000000	4.00000000000000000000	4.00000000000000000000	4.00000000000000000000	4.00000000000000000000	4.00000000000000000000
127.00000000000000000000	0.00000000000000000000	4167.69238281250000000000	4163.58984375000000000000	4154.87158203125000000000	4158.97412109375000000000	4160.00000000000000000000	4166.66650390625000000000	4165.64111328125000000000	4159.48730468750000000000	4171.79492187500000000000	4171.79492187500000000000	4156.41015625000000000000	4167.69238281250000000000	4173.84619140625000000000	4176.41015625000000000000	50.00000000000000000000	10247.00000000000000000000	10230.00000000000000000000	0.00000000000000000000	0.00000000000000000000	0.00000000000000000000	1091.00000000000000000000	668.00000000000000000000	4.00000000000000000000	4.00000000000000000000	4.00000000000000000000	4.00000000000000000000	4.00000000000000000000	0.00000000000000000000	4.00000000000000000000	4.00000000000000000000	0.00000000000000000000	4.00000000000000000000	4.00000000000000000000	4.00000000000000000000	4.00000000000000000000	4.00000000000000000000	4.00000000000000000000	4.00000000000000000000
0.00000000000000000000	0.00000000000000000000	4162.05126953125000000000	4166.66650390625000000000	4154.35888671875000000000	4161.02539062500000000000	4161.02539062500000000000	4165.12792968750000000000	4167.69238281250000000000	4157.94873046875000000000	4171.28173828125000000000	4163.58984375000000000000	4152.82031250000000000000	4166.15380859375000000000	4168.20507812500000000000	4172.82031250000000000000	1874.00000000000000000000	10247.00000000000000000000	10230.00000000000000000000	0.00000000000000000000	0.00000000000000000000	0.00000000000000000000	1091.00000000000000000000	676.00000000000000000000	4.00000000000000000000	4.00000000000000000000	4.00000000000000000000	4.00000000000000000000	4.00000000000000000000	0.00000000000000000000	4.00000000000000000000	4.00000000000000000000	0.00000000000000000000	4.00000000000000000000	4.00000000000000000000	4.00000000000000000000	4.00000000000000000000	4.00000000000000000000	4.00000000000000000000	4.00000000000000000000
1.00000000000000000000	0.00000000000000000000	4158.97412109375000000000	4173.84619140625000000000	4151.79492187500000000000	4169.74365234375000000000	4168.71777343750000000000	4163.58984375000000000000	4165.12792968750000000000	4165.64111328125000000000	4171.28173828125000000000	4173.33300781250000000000	4157.94873046875000000000	4163.58984375000000000000	4174.87158203125000000000	4168.20507812500000000000	3294.00000000000000000000	10246.00000000000000000000	10229.00000000000000000000	0.00000000000000000000	0.00000000000000000000	0.00000000000000000000	1091.00000000000000000000	685.00000000000000000000	4.00000000000000000000	4.00000000000000000000	4.00000000000000000000	4.00000000000000000000	4.00000000000000000000	0.00000000000000000000	4.00000000000000000000	4.00000000000000000000	0.00000000000000000000	4.00000000000000000000	4.00000000000000000000	4.00000000000000000000	4.00000000000000000000	4.00000000000000000000	4.00000000000000000000	4.00000000000000000000
2.00000000000000000000	0.00000000000000000000	4167.17919921875000000000	4167.69238281250000000000	4160.00000000000000000000	4161.53857421875000000000	4162.56396484375000000000	4172.30761718750000000000	4170.25634765625000000000	4159.48730468750000000000	4171.79492187500000000000	4170.76904296875000000000	4153.84619140625000000000	4164.61523437500000000000	4167.69238281250000000000	4163.07666015625000000000	1864.00000000000000000000	10246.00000000000000000000	10229.00000000000000000000	0.00000000000000000000	0.00000000000000000000	0.00000000000000000000	1091.00000000000000000000	693.00000000000000000000	4.00000000000000000000	4.00000000000000000000	4.00000000000000000000	4.00000000000000000000	4.00000000000000000000	0.00000000000000000000	4.00000000000000000000	4.00000000000000000000	0.00000000000000000000	4.00000000000000000000	4.00000000000000000000	4.00000000000000000000	4.00000000000000000000	4.00000000000000000000	4.00000000000000000000	4.00000000000000000000
3.00000000000000000000	0.00000000000000000000	4160.51269531250000000000	4171.28173828125000000000	4154.35888671875000000000	4164.10253906250000000000	4167.17919921875000000000	4161.53857421875000000000	4162.05126953125000000000	4160.51269531250000000000	4172.30761718750000000000	4171.28173828125000000000	4158.97412109375000000000	4163.58984375000000000000	4173.84619140625000000000	4159.48730468750000000000	3285.00000000000000000000	10246.00000000000000000000	10230.00000000000000000000	0.00000000000000000000	0.00000000000000000000	0.00000000000000000000	1091.00000000000000000000	700.00000000000000000000	4.00000000000000000000	4.00000000000000000000	4.00000000000000000000	4.00000000000000000000	4.00000000000000000000	0.00000000000000000000	4.00000000000000000000	4.00000000000000000000	0.00000000000000000000	4.00000000000000000000	4.00000000000000000000	4.00000000000000000000	4.00000000000000000000	4.00000000000000000000	4.00000000000000000000	4.00000000000000000000
4.00000000000000000000	0.00000000000000000000	4165.12792968750000000000	4170.25634765625000000000	4158.46142578125000000000	4166.66650390625000000000	4166.15380859375000000000	4164.61523437500000000000	4166.66650390625000000000	4159.48730468750000000000	4173.33300781250000000000	4166.15380859375000000000	4158.97412109375000000000	4163.07666015625000000000	4172.82031250000000000000	4162.05126953125000000000	3535.00000000000000000000	10246.00000000000000000000	10230.00000000000000000000	0.00000000000000000000	0.00000000000000000000	0.00000000000000000000	1091.00000000000000000000	708.00000000000000000000	4.00000000000000000000	4.00000000000000000000	4.00000000000000000000	4.00000000000000000000	4.00000000000000000000	0.00000000000000000000	4.00000000000000000000	4.00000000000000000000	0.00000000000000000000	4.00000000000000000000	4.00000000000000000000	4.00000000000000000000	4.00000000000000000000	4.00000000000000000000	4.00000000000000000000	4.00000000000000000000
5.00000000000000000000	0.00000000000000000000	4165.12792968750000000000	4164.10253906250000000000	4157.43603515625000000000	4158.46142578125000000000	4162.56396484375000000000	4166.66650390625000000000	4165.64111328125000000000	4151.28173828125000000000	4171.79492187500000000000	4161.02539062500000000000	4150.25634765625000000000	4157.94873046875000000000	4161.02539062500000000000	4156.92285156250000000000	0.00000000000000000000	10247.00000000000000000000	10230.00000000000000000000	0.00000000000000000000	0.00000000000000000000	0.00000000000000000000	1091.00000000000000000000	716.00000000000000000000	4.00000000000000000000	4.00000000000000000000	4.00000000000000000000	4.00000000000000000000	4.00000000000000000000	0.00000000000000000000	4.00000000000000000000	4.00000000000000000000	0.00000000000000000000	4.00000000000000000000	4.00000000000000000000	4.00000000000000000000	4.00000000000000000000	4.00000000000000000000	4.00000000000000000000	4.00000000000000000000
6.00000000000000000000	0.00000000000000000000	4154.35888671875000000000	4164.61523437500000000000	4151.79492187500000000000	4157.94873046875000000000	4164.10253906250000000000	4163.07666015625000000000	4159.48730468750000000000	4148.71777343750000000000	4171.79492187500000000000	4167.17919921875000000000	4148.71777343750000000000	4156.41015625000000000000	4163.58984375000000000000	4150.76904296875000000000	475.00000000000000000000	10247.00000000000000000000	10230.00000000000000000000	0.00000000000000000000	0.00000000000000000000	0.00000000000000000000	1091.00000000000000000000	723.00000000000000000000	4.00000000000000000000	4.00000000000000000000	4.00000000000000000000	4.00000000000000000000	4.00000000000000000000	0.00000000000000000000	4.00000000000000000000	4.00000000000000000000	0.00000000000000000000	4.00000000000000000000	4.00000000000000000000	4.00000000000000000000	4.00000000000000000000	4.00000000000000000000	4.00000000000000000000	4.00000000000000000000
7.00000000000000000000	0.00000000000000000000	4160.00000000000000000000	4161.53857421875000000000	4158.46142578125000000000	4160.00000000000000000000	4161.02539062500000000000	4170.76904296875000000000	4171.28173828125000000000	4146.66650390625000000000	4176.41015625000000000000	4160.00000000000000000000	4145.12792968750000000000	4161.53857421875000000000	4163.07666015625000000000	4154.35888671875000000000	3284.00000000000000000000	10248.00000000000000000000	10230.00000000000000000000	0.00000000000000000000	0.00000000000000000000	0.00000000000000000000	1091.00000000000000000000	730.00000000000000000000	4.00000000000000000000	4.00000000000000000000	4.00000000000000000000	4.00000000000000000000	4.00000000000000000000	0.00000000000000000000	4.00000000000000000000	4.00000000000000000000	0.00000000000000000000	4.00000000000000000000	4.00000000000000000000	4.00000000000000000000	4.00000000000000000000	4.00000000000000000000	4.00000000000000000000	4.00000000000000000000
8.00000000000000000000	0.00000000000000000000	4157.94873046875000000000	4162.56396484375000000000	4151.79492187500000000000	4161.02539062500000000000	4167.69238281250000000000	4162.05126953125000000000	4168.20507812500000000000	4156.41015625000000000000	4175.38427734375000000000	4155.89746093750000000000	4148.20507812500000000000	4157.43603515625000000000	4159.48730468750000000000	4149.23046875000000000000	0.00000000000000000000	10248.00000000000000000000	10230.00000000000000000000	0.00000000000000000000	0.00000000000000000000	0.00000000000000000000	1091.00000000000000000000	738.00000000000000000000	4.00000000000000000000	4.00000000000000000000	4.00000000000000000000	4.00000000000000000000	4.00000000000000000000	0.00000000000000000000	4.00000000000000000000	4.00000000000000000000	0.00000000000000000000	4.00000000000000000000	4.00000000000000000000	4.00000000000000000000	4.00000000000000000000	4.00000000000000000000	4.00000000000000000000	4.00000000000000000000
9.00000000000000000000	0.00000000000000000000	4160.00000000000000000000	4161.53857421875000000000	4156.92285156250000000000	4154.35888671875000000000	4166.15380859375000000000	4165.12792968750000000000	4170.25634765625000000000	4158.46142578125000000000	4171.28173828125000000000	4156.92285156250000000000	4148.71777343750000000000	4158.46142578125000000000	4155.89746093750000000000	4145.12792968750000000000	3540.00000000000000000000	10248.00000000000000000000	10230.00000000000000000000	0.00000000000000000000	0.00000000000000000000	0.00000000000000000000	1091.00000000000000000000	746.00000000000000000000	4.00000000000000000000	4.00000000000000000000	4.00000000000000000000	4.00000000000000000000	4.00000000000000000000	0.00000000000000000000	4.00000000000000000000	4.00000000000000000000	0.00000000000000000000	4.00000000000000000000	4.00000000000000000000	4.00000000000000000000	4.00000000000000000000	4.00000000000000000000	4.00000000000000000000	4.00000000000000000000
10.00000000000000000000	0.00000000000000000000	4163.07666015625000000000	4162.56396484375000000000	4163.07666015625000000000	4154.35888671875000000000	4163.58984375000000000000	4169.23046875000000000000	4172.30761718750000000000	4160.00000000000000000000	4173.33300781250000000000	4165.64111328125000000000	4153.84619140625000000000	4163.07666015625000000000	4163.58984375000000000000	4148.20507812500000000000	3349.00000000000000000000	10248.00000000000000000000	10230.00000000000000000000	0.00000000000000000000	0.00000000000000000000	0.00000000000000000000	1091.00000000000000000000	755.00000000000000000000	4.00000000000000000000	4.00000000000000000000	4.00000000000000000000	4.00000000000000000000	4.00000000000000000000	0.00000000000000000000	4.00000000000000000000	4.00000000000000000000	0.00000000000000000000	4.00000000000000000000	4.00000000000000000000	4.00000000000000000000	4.00000000000000000000	4.00000000000000000000	4.00000000000000000000	4.00000000000000000000
11.00000000000000000000	0.00000000000000000000	4157.94873046875000000000	4164.10253906250000000000	4154.87158203125000000000	4159.48730468750000000000	4165.64111328125000000000	4163.07666015625000000000	4165.64111328125000000000	4168.20507812500000000000	4173.84619140625000000000	4182.56396484375000000000	4161.02539062500000000000	4163.58984375000000000000	4169.23046875000000000000	4148.20507812500000000000	1052.00000000000000000000	10250.00000000000000000000	10228.00000000000000000000	0.00000000000000000000	0.00000000000000000000	0.00000000000000000000	1091.00000000000000000000	763.00000000000000000000	4.00000000000000000000	4.00000000000000000000	4.00000000000000000000	4.00000000000000000000	4.00000000000000000000	0.00000000000000000000	4.00000000000000000000	4.00000000000000000000	0.00000000000000000000	4.00000000000000000000	4.00000000000000000000	4.00000000000000000000	4.00000000000000000000	4.00000000000000000000	4.00000000000000000000	4.00000000000000000000
12.00000000000000000000	0.00000000000000000000	4162.05126953125000000000	4157.43603515625000000000	4161.02539062500000000000	4152.30761718750000000000	4155.89746093750000000000	4167.69238281250000000000	4173.84619140625000000000	4161.53857421875000000000	4171.79492187500000000000	4185.12792968750000000000	4150.25634765625000000000	4162.56396484375000000000	4157.94873046875000000000	4146.66650390625000000000	3194.00000000000000000000	10250.00000000000000000000	10228.00000000000000000000	0.00000000000000000000	0.00000000000000000000	0.00000000000000000000	1091.00000000000000000000	770.00000000000000000000	4.00000000000000000000	4.00000000000000000000	4.00000000000000000000	4.00000000000000000000	4.00000000000000000000	0.00000000000000000000	4.00000000000000000000	4.00000000000000000000	0.00000000000000000000	4.00000000000000000000	4.00000000000000000000	4.00000000000000000000	4.00000000000000000000	4.00000000000000000000	4.00000000000000000000	4.00000000000000000000
13.00000000000000000000	0.00000000000000000000	4158.97412109375000000000	4162.05126953125000000000	4161.02539062500000000000	4155.89746093750000000000	4158.97412109375000000000	4161.02539062500000000000	4167.17919921875000000000	4161.02539062500000000000	4171.28173828125000000000	4190.76904296875000000000	4151.79492187500000000000	4161.02539062500000000000	4161.53857421875000000000	4147.17919921875000000000	1559.00000000000000000000	10249.00000000000000000000	10227.00000000000000000000	0.00000000000000000000	0.00000000000000000000	0.00000000000000000000	1091.00000000000000000000	778.00000000000000000000	4.00000000000000000000	4.00000000000000000000	4.00000000000000000000	4.00000000000000000000	4.00000000000000000000	0.00000000000000000000	4.00000000000000000000	4.00000000000000000000	0.00000000000000000000	4.00000000000000000000	4.00000000000000000000	4.00000000000000000000	4.00000000000000000000	4.00000000000000000000	4.00000000000000000000	4.00000000000000000000
14.00000000000000000000	0.00000000000000000000	4162.56396484375000000000	4164.10253906250000000000	4165.12792968750000000000	4158.97412109375000000000	4161.02539062500000000000	4163.58984375000000000000	4166.66650390625000000000	4160.51269531250000000000	4172.30761718750000000000	4186.15380859375000000000	4155.38427734375000000000	4166.15380859375000000000	4160.00000000000000000000	4150.25634765625000000000	3349.00000000000000000000	10249.00000000000000000000	10227.00000000000000000000	0.00000000000000000000	0.00000000000000000000	0.00000000000000000000	1091.00000000000000000000	786.00000000000000000000	4.00000000000000000000	4.00000000000000000000	4.00000000000000000000	4.00000000000000000000	4.00000000000000000000	0.00000000000000000000	4.00000000000000000000	4.00000000000000000000	0.00000000000000000000	4.00000000000000000000	4.00000000000000000000	4.00000000000000000000	4.00000000000000000000	4.00000000000000000000	4.00000000000000000000	4.00000000000000000000
15.00000000000000000000	0.00000000000000000000	4165.12792968750000000000	4160.51269531250000000000	4167.17919921875000000000	4157.43603515625000000000	4156.41015625000000000000	4165.64111328125000000000	4172.82031250000000000000	4156.92285156250000000000	4173.33300781250000000000	4177.94873046875000000000	4148.20507812500000000000	4166.15380859375000000000	4150.76904296875000000000	4145.64111328125000000000	1052.00000000000000000000	10247.00000000000000000000	10228.00000000000000000000	0.00000000000000000000	0.00000000000000000000	0.00000000000000000000	1091.00000000000000000000	793.00000000000000000000	4.00000000000000000000	4.00000000000000000000	4.00000000000000000000	4.00000000000000000000	4.00000000000000000000	0.00000000000000000000	4.00000000000000000000	4.00000000000000000000	0.00000000000000000000	4.00000000000000000000	4.00000000000000000000	4.00000000000000000000	4.00000000000000000000	4.00000000000000000000	4.00000000000000000000	4.00000000000000000000
16.00000000000000000000	0.00000000000000000000	4154.35888671875000000000	4163.07666015625000000000	4156.41015625000000000000	4158.46142578125000000000	4163.07666015625000000000	4158.97412109375000000000	4168.20507812500000000000	4157.43603515625000000000	4174.35888671875000000000	4184.61523437500000000000	4148.71777343750000000000	4160.00000000000000000000	4154.87158203125000000000	4138.97412109375000000000	0.00000000000000000000	10247.00000000000000000000	10228.00000000000000000000	0.00000000000000000000	0.00000000000000000000	0.00000000000000000000	1091.00000000000000000000	801.00000000000000000000	4.00000000000000000000	4.00000000000000000000	4.00000000000000000000	4.00000000000000000000	4.00000000000000000000	0.00000000000000000000	4.00000000000000000000	4.00000000000000000000	0.00000000000000000000	4.00000000000000000000	4.00000000000000000000	4.00000000000000000000	4.00000000000000000000	4.00000000000000000000	4.00000000000000000000	4.00000000000000000000
17.00000000000000000000	0.00000000000000000000	4158.46142578125000000000	4159.48730468750000000000	4162.56396484375000000000	4154.35888671875000000000	4157.94873046875000000000	4169.74365234375000000000	4172.30761718750000000000	4152.82031250000000000000	4173.33300781250000000000	4181.02539062500000000000	4149.23046875000000000000	4162.56396484375000000000	4152.82031250000000000000	4141.53857421875000000000	0.00000000000000000000	10247.00000000000000000000	10228.00000000000000000000	0.00000000000000000000	0.00000000000000000000	0.00000000000000000000	1091.00000000000000000000	810.00000000000000000000	4.00000000000000000000	4.00000000000000000000	4.00000000000000000000	4.00000000000000000000	4.00000000000000000000	0.00000000000000000000	4.00000000000000000000	4.00000000000000000000	0.00000000000000000000	4.00000000000000000000	4.00000000000000000000	4.00000000000000000000	4.00000000000000000000	4.00000000000000000000	4.00000000000000000000	4.00000000000000000000
18.00000000000000000000	0.00000000000000000000	4157.94873046875000000000	4159.48730468750000000000	4160.00000000000000000000	4155.38427734375000000000	4155.38427734375000000000	4164.61523437500000000000	4163.07666015625000000000	4155.38427734375000000000	4171.28173828125000000000	4178.97412109375000000000	4150.25634765625000000000	4160.00000000000000000000	4153.84619140625000000000	4138.97412109375000000000	0.00000000000000000000	10247.00000000000000000000	10228.00000000000000000000	0.00000000000000000000	0.00000000000000000000	0.00000000000000000000	1091.00000000000000000000	818.00000000000000000000	4.00000000000000000000	4.00000000000000000000	4.00000000000000000000	4.00000000000000000000	4.00000000000000000000	0.00000000000000000000	4.00000000000000000000	4.00000000000000000000	0.00000000000000000000	4.00000000000000000000	4.00000000000000000000	4.00000000000000000000	4.00000000000000000000	4.00000000000000000000	4.00000000000000000000	4.00000000000000000000
19.00000000000000000000	0.00000000000000000000	4157.94873046875000000000	4158.46142578125000000000	4157.43603515625000000000	4152.30761718750000000000	4157.43603515625000000000	4160.51269531250000000000	4162.05126953125000000000	4152.30761718750000000000	4171.28173828125000000000	4171.28173828125000000000	4142.56396484375000000000	4156.41015625000000000000	4151.79492187500000000000	4138.46142578125000000000	0.00000000000000000000	10248.00000000000000000000	10229.00000000000000000000	0.00000000000000000000	0.00000000000000000000	0.00000000000000000000	1091.00000000000000000000	826.00000000000000000000	4.00000000000000000000	4.00000000000000000000	4.00000000000000000000	4.00000000000000000000	4.00000000000000000000	0.00000000000000000000	4.00000000000000000000	4.00000000000000000000	0.00000000000000000000	4.00000000000000000000	4.00000000000000000000	4.00000000000000000000	4.00000000000000000000	4.00000000000000000000	4.00000000000000000000	4.00000000000000000000
20.00000000000000000000	0.00000000000000000000	4161.53857421875000000000	4156.41015625000000000000	4162.56396484375000000000	4148.20507812500000000000	4153.84619140625000000000	4166.66650390625000000000	4167.17919921875000000000	4144.61523437500000000000	4170.76904296875000000000	4164.61523437500000000000	4139.48730468750000000000	4157.43603515625000000000	4145.64111328125000000000	4142.05126953125000000000	0.00000000000000000000	10248.00000000000000000000	10229.00000000000000000000	0.00000000000000000000	0.00000000000000000000	0.00000000000000000000	1091.00000000000000000000	834.00000000000000000000	4.00000000000000000000	4.00000000000000000000	4.00000000000000000000	4.00000000000000000000	4.00000000000000000000	0.00000000000000000000	4.00000000000000000000	4.00000000000000000000	0.00000000000000000000	4.00000000000000000000	4.00000000000000000000	4.00000000000000000000	4.00000000000000000000	4.00000000000000000000	4.00000000000000000000	4.00000000000000000000
21.00000000000000000000	0.00000000000000000000	4154.87158203125000000000	4161.02539062500000000000	4157.94873046875000000000	4155.89746093750000000000	4156.92285156250000000000	4162.56396484375000000000	4161.02539062500000000000	4152.82031250000000000000	4172.82031250000000000000	4175.89746093750000000000	4150.76904296875000000000	4155.89746093750000000000	4154.87158203125000000000	4136.92285156250000000000	0.00000000000000000000	10248.00000000000000000000	10227.00000000000000000000	0.00000000000000000000	0.00000000000000000000	0.00000000000000000000	1091.00000000000000000000	843.00000000000000000000	4.00000000000000000000	4.00000000000000000000	4.00000000000000000000	4.00000000000000000000	4.00000000000000000000	0.00000000000000000000	4.00000000000000000000	4.00000000000000000000	0.00000000000000000000	4.00000000000000000000	4.00000000000000000000	4.00000000000000000000	4.00000000000000000000	4.00000000000000000000	4.00000000000000000000	4.00000000000000000000
22.00000000000000000000	0.00000000000000000000	4161.53857421875000000000	4160.00000000000000000000	4164.61523437500000000000	4157.43603515625000000000	4156.92285156250000000000	4168.20507812500000000000	4171.28173828125000000000	4155.89746093750000000000	4173.33300781250000000000	4174.87158203125000000000	4149.74365234375000000000	4159.48730468750000000000	4157.94873046875000000000	4136.41015625000000000000	0.00000000000000000000	10248.00000000000000000000	10227.00000000000000000000	0.00000000000000000000	0.00000000000000000000	0.00000000000000000000	1091.00000000000000000000	850.00000000000000000000	4.00000000000000000000	4.00000000000000000000	4.00000000000000000000	4.00000000000000000000	4.00000000000000000000	0.00000000000000000000	4.00000000000000000000	4.00000000000000000000	0.00000000000000000000	4.00000000000000000000	4.00000000000000000000	4.00000000000000000000	4.00000000000000000000	4.00000000000000000000	4.00000000000000000000	4.00000000000000000000
23.00000000000000000000	0.00000000000000000000	4163.07666015625000000000	4164.10253906250000000000	4162.56396484375000000000	4159.48730468750000000000	4160.51269531250000000000	4162.05126953125000000000	4169.74365234375000000000	4161.02539062500000000000	4167.69238281250000000000	4176.41015625000000000000	4153.33300781250000000000	4161.53857421875000000000	4160.00000000000000000000	4138.46142578125000000000	0.00000000000000000000	10247.00000000000000000000	10226.00000000000000000000	0.00000000000000000000	0.00000000000000000000	0.00000000000000000000	1091.00000000000000000000	857.00000000000000000000	4.00000000000000000000	4.00000000000000000000	4.00000000000000000000	4.00000000000000000000	4.00000000000000000000	0.00000000000000000000	4.00000000000000000000	4.00000000000000000000	0.00000000000000000000	4.00000000000000000000	4.00000000000000000000	4.00000000000000000000	4.00000000000000000000	4.00000000000000000000	4.00000000000000000000	4.00000000000000000000
24.00000000000000000000	0.00000000000000000000	4162.05126953125000000000	4167.17919921875000000000	4160.00000000000000000000	4161.02539062500000000000	4158.46142578125000000000	4162.56396484375000000000	4165.64111328125000000000	4163.07666015625000000000	4167.69238281250000000000	4182.56396484375000000000	4159.48730468750000000000	4161.53857421875000000000	4163.07666015625000000000	4140.00000000000000000000	0.00000000000000000000	10247.00000000000000000000	10226.00000000000000000000	0.00000000000000000000	0.00000000000000000000	0.00000000000000000000	1091.00000000000000000000	865.00000000000000000000	4.00000000000000000000	4.00000000000000000000	4.00000000000000000000	4.00000000000000000000	4.00000000000000000000	0.00000000000000000000	4.00000000000000000000	4.00000000000000000000	0.00000000000000000000	4.00000000000000000000	4.00000000000000000000	4.00000000000000000000	4.00000000000000000000	4.00000000000000000000	4.00000000000000000000	4.00000000000000000000
25.00000000000000000000	0.00000000000000000000	4164.61523437500000000000	4158.97412109375000000000	4164.61523437500000000000	4155.38427734375000000000	4151.79492187500000000000	4170.25634765625000000000	4171.28173828125000000000	4156.92285156250000000000	4172.30761718750000000000	4179.48730468750000000000	4158.46142578125000000000	4160.51269531250000000000	4163.58984375000000000000	4136.92285156250000000000	0.00000000000000000000	10249.00000000000000000000	10228.00000000000000000000	0.00000000000000000000	0.00000000000000000000	0.00000000000000000000	1091.00000000000000000000	873.00000000000000000000	4.00000000000000000000	4.00000000000000000000	4.00000000000000000000	4.00000000000000000000	4.00000000000000000000	0.00000000000000000000	4.00000000000000000000	4.00000000000000000000	0.00000000000000000000	4.00000000000000000000	4.00000000000000000000	4.00000000000000000000	4.00000000000000000000	4.00000000000000000000	4.00000000000000000000	4.00000000000000000000
26.00000000000000000000	0.00000000000000000000	4154.87158203125000000000	4158.97412109375000000000	4157.94873046875000000000	4156.41015625000000000000	4158.46142578125000000000	4160.00000000000000000000	4164.10253906250000000000	4160.51269531250000000000	4172.30761718750000000000	4184.61523437500000000000	4164.61523437500000000000	4158.46142578125000000000	4169.23046875000000000000	4133.84619140625000000000	0.00000000000000000000	10249.00000000000000000000	10228.00000000000000000000	0.00000000000000000000	0.00000000000000000000	0.00000000000000000000	1091.00000000000000000000	880.00000000000000000000	4.00000000000000000000	4.00000000000000000000	4.00000000000000000000	4.00000000000000000000	4.00000000000000000000	0.00000000000000000000	4.00000000000000000000	4.00000000000000000000	0.00000000000000000000	4.00000000000000000000	4.00000000000000000000	4.00000000000000000000	4.00000000000000000000	4.00000000000000000000	4.00000000000000000000	4.00000000000000000000
27.00000000000000000000	0.00000000000000000000	4161.53857421875000000000	4160.51269531250000000000	4167.69238281250000000000	4155.89746093750000000000	4157.94873046875000000000	4165.12792968750000000000	4168.20507812500000000000	4156.92285156250000000000	4170.76904296875000000000	4181.53857421875000000000	4161.53857421875000000000	4165.12792968750000000000	4164.61523437500000000000	4143.07666015625000000000	0.00000000000000000000	10250.00000000000000000000	10229.00000000000000000000	0.00000000000000000000	0.00000000000000000000	0.00000000000000000000	1091.00000000000000000000	888.00000000000000000000	4.00000000000000000000	4.00000000000000000000	4.00000000000000000000	4.00000000000000000000	4.00000000000000000000	0.00000000000000000000	4.00000000000000000000	4.00000000000000000000	0.00000000000000000000	4.00000000000000000000	4.00000000000000000000	4.00000000000000000000	4.00000000000000000000	4.00000000000000000000	4.00000000000000000000	4.00000000000000000000
28.00000000000000000000	0.00000000000000000000	4163.07666015625000000000	4162.05126953125000000000	4167.69238281250000000000	4156.41015625000000000000	4157.43603515625000000000	4164.10253906250000000000	4165.64111328125000000000	4156.92285156250000000000	4169.74365234375000000000	4178.46142578125000000000	4160.51269531250000000000	4164.10253906250000000000	4163.58984375000000000000	4146.15380859375000000000	0.00000000000000000000	10250.00000000000000000000	10229.00000000000000000000	0.00000000000000000000	0.00000000000000000000	0.00000000000000000000	1091.00000000000000000000	896.00000000000000000000	4.00000000000000000000	4.00000000000000000000	4.00000000000000000000	4.00000000000000000000	4.00000000000000000000	0.00000000000000000000	4.00000000000000000000	4.00000000000000000000	0.00000000000000000000	4.00000000000000000000	4.00000000000000000000	4.00000000000000000000	4.00000000000000000000	4.00000000000000000000	4.00000000000000000000	4.00000000000000000000
29.00000000000000000000	0.00000000000000000000	4153.33300781250000000000	4157.94873046875000000000	4160.00000000000000000000	4154.87158203125000000000	4157.43603515625000000000	4161.53857421875000000000	4163.58984375000000000000	4157.94873046875000000000	4170.76904296875000000000	4177.43603515625000000000	4160.51269531250000000000	4157.94873046875000000000	4163.07666015625000000000	4140.00000000000000000000	0.00000000000000000000	10251.00000000000000000000	10229.00000000000000000000	0.00000000000000000000	0.00000000000000000000	0.00000000000000000000	1091.00000000000000000000	904.00000000000000000000	4.00000000000000000000	4.00000000000000000000	4.00000000000000000000	4.00000000000000000000	4.00000000000000000000	0.00000000000000000000	4.00000000000000000000	4.00000000000000000000	0.00000000000000000000	4.00000000000000000000	4.00000000000000000000	4.00000000000000000000	4.00000000000000000000	4.00000000000000000000	4.00000000000000000000	4.00000000000000000000
30.00000000000000000000	0.00000000000000000000	4156.92285156250000000000	4153.84619140625000000000	4166.66650390625000000000	4147.69238281250000000000	4153.84619140625000000000	4168.71777343750000000000	4171.28173828125000000000	4148.20507812500000000000	4171.79492187500000000000	4171.28173828125000000000	4152.30761718750000000000	4158.97412109375000000000	4156.41015625000000000000	4135.38427734375000000000	0.00000000000000000000	10251.00000000000000000000	10229.00000000000000000000	0.00000000000000000000	0.00000000000000000000	0.00000000000000000000	1091.00000000000000000000	912.00000000000000000000	4.00000000000000000000	4.00000000000000000000	4.00000000000000000000	4.00000000000000000000	4.00000000000000000000	0.00000000000000000000	4.00000000000000000000	4.00000000000000000000	0.00000000000000000000	4.00000000000000000000	4.00000000000000000000	4.00000000000000000000	4.00000000000000000000	4.00000000000000000000	4.00000000000000000000	4.00000000000000000000
31.00000000000000000000	0.00000000000000000000	4154.87158203125000000000	4159.48730468750000000000	4160.51269531250000000000	4152.30761718750000000000	4162.56396484375000000000	4160.51269531250000000000	4163.07666015625000000000	4150.76904296875000000000	4167.17919921875000000000	4174.87158203125000000000	4155.38427734375000000000	4157.94873046875000000000	4163.58984375000000000000	4134.87158203125000000000	0.00000000000000000000	10250.00000000000000000000	10230.00000000000000000000	0.00000000000000000000	0.00000000000000000000	0.00000000000000000000	1091.00000000000000000000	920.00000000000000000000	4.00000000000000000000	4.00000000000000000000	4.00000000000000000000	4.00000000000000000000	4.00000000000000000000	0.00000000000000000000	4.00000000000000000000	4.00000000000000000000	0.00000000000000000000	4.00000000000000000000	4.00000000000000000000	4.00000000000000000000	4.00000000000000000000	4.00000000000000000000	4.00000000000000000000	4.00000000000000000000
32.00000000000000000000	0.00000000000000000000	4157.94873046875000000000	4153.84619140625000000000	4164.61523437500000000000	4151.79492187500000000000	4161.53857421875000000000	4166.66650390625000000000	4167.17919921875000000000	4150.76904296875000000000	4168.20507812500000000000	4171.28173828125000000000	4153.84619140625000000000	4160.00000000000000000000	4160.00000000000000000000	4135.38427734375000000000	0.00000000000000000000	10250.00000000000000000000	10230.00000000000000000000	0.00000000000000000000	0.00000000000000000000	0.00000000000000000000	1091.00000000000000000000	928.00000000000000000000	4.00000000000000000000	4.00000000000000000000	4.00000000000000000000	4.00000000000000000000	4.00000000000000000000	0.00000000000000000000	4.00000000000000000000	4.00000000000000000000	0.00000000000000000000	4.00000000000000000000	4.00000000000000000000	4.00000000000000000000	4.00000000000000000000	4.00000000000000000000	4.00000000000000000000	4.00000000000000000000
33.00000000000000000000	0.00000000000000000000	4157.94873046875000000000	4154.87158203125000000000	4167.69238281250000000000	4153.33300781250000000000	4162.05126953125000000000	4168.20507812500000000000	4168.20507812500000000000	4152.82031250000000000000	4174.35888671875000000000	4172.82031250000000000000	4153.33300781250000000000	4157.43603515625000000000	4157.43603515625000000000	4132.30761718750000000000	0.00000000000000000000	10251.00000000000000000000	10230.00000000000000000000	0.00000000000000000000	0.00000000000000000000	0.00000000000000000000	1091.00000000000000000000	936.00000000000000000000	4.00000000000000000000	4.00000000000000000000	4.00000000000000000000	4.00000000000000000000	4.00000000000000000000	0.00000000000000000000	4.00000000000000000000	4.00000000000000000000	0.00000000000000000000	4.00000000000000000000	4.00000000000000000000	4.00000000000000000000	4.00000000000000000000	4.00000000000000000000	4.00000000000000000000	4.00000000000000000000
34.00000000000000000000	0.00000000000000000000	4158.46142578125000000000	4166.66650390625000000000	4162.05126953125000000000	4161.02539062500000000000	4169.74365234375000000000	4162.56396484375000000000	4165.64111328125000000000	4162.05126953125000000000	4173.84619140625000000000	4186.15380859375000000000	4162.56396484375000000000	4156.41015625000000000000	4168.71777343750000000000	4136.92285156250000000000	0.00000000000000000000	10251.00000000000000000000	10230.00000000000000000000	0.00000000000000000000	0.00000000000000000000	0.00000000000000000000	1091.00000000000000000000	945.00000000000000000000	4.00000000000000000000	4.00000000000000000000	4.00000000000000000000	4.00000000000000000000	4.00000000000000000000	0.00000000000000000000	4.00000000000000000000	4.00000000000000000000	0.00000000000000000000	4.00000000000000000000	4.00000000000000000000	4.00000000000000000000	4.00000000000000000000	4.00000000000000000000	4.00000000000000000000	4.00000000000000000000
35.00000000000000000000	0.00000000000000000000	4167.17919921875000000000	4165.12792968750000000000	4165.64111328125000000000	4161.02539062500000000000	4167.69238281250000000000	4168.71777343750000000000	4171.28173828125000000000	4161.53857421875000000000	4173.33300781250000000000	4186.66650390625000000000	4164.10253906250000000000	4163.58984375000000000000	4171.28173828125000000000	4143.07666015625000000000	0.00000000000000000000	10250.00000000000000000000	10231.00000000000000000000	0.00000000000000000000	0.00000000000000000000	0.00000000000000000000	1091.00000000000000000000	953.00000000000000000000	4.00000000000000000000	4.00000000000000000000	4.00000000000000000000	4.00000000000000000000	4.00000000000000000000	0.00000000000000000000	4.00000000000000000000	4.00000000000000000000	0.00000000000000000000	4.00000000000000000000	4.00000000000000000000	4.00000000000000000000	4.00000000000000000000	4.00000000000000000000	4.00000000000000000000	4.00000000000000000000
36.00000000000000000000	0.00000000000000000000	4158.97412109375000000000	4164.61523437500000000000	4159.48730468750000000000	4164.10253906250000000000	4172.30761718750000000000	4161.53857421875000000000	4161.02539062500000000000	4166.66650390625000000000	4174.87158203125000000000	4187.69238281250000000000	4167.69238281250000000000	4164.10253906250000000000	4171.79492187500000000000	4136.41015625000000000000	0.00000000000000000000	10250.00000000000000000000	10231.00000000000000000000	0.00000000000000000000	0.00000000000000000000	0.00000000000000000000	1091.00000000000000000000	960.00000000000000000000	4.00000000000000000000	4.00000000000000000000	4.00000000000000000000	4.00000000000000000000	4.00000000000000000000	0.00000000000000000000	4.00000000000000000000	4.00000000000000000000	0.00000000000000000000	4.00000000000000000000	4.00000000000000000000	4.00000000000000000000	4.00000000000000000000	4.00000000000000000000	4.00000000000000000000	4.00000000000000000000
37.00000000000000000000	0.00000000000000000000	4160.51269531250000000000	4166.15380859375000000000	4162.05126953125000000000	4165.64111328125000000000	4171.28173828125000000000	4166.15380859375000000000	4165.12792968750000000000	4169.23046875000000000000	4174.35888671875000000000	4184.61523437500000000000	4165.64111328125000000000	4164.10253906250000000000	4166.15380859375000000000	4137.43603515625000000000	0.00000000000000000000	10248.00000000000000000000	10228.00000000000000000000	0.00000000000000000000	0.00000000000000000000	0.00000000000000000000	1091.00000000000000000000	969.00000000000000000000	4.00000000000000000000	4.00000000000000000000	4.00000000000000000000	4.00000000000000000000	4.00000000000000000000	0.00000000000000000000	4.00000000000000000000	4.00000000000000000000	0.00000000000000000000	4.00000000000000000000	4.00000000000000000000	4.00000000000000000000	4.00000000000000000000	4.00000000000000000000	4.00000000000000000000	4.00000000000000000000
38.00000000000000000000	0.00000000000000000000	4164.61523437500000000000	4167.17919921875000000000	4160.00000000000000000000	4167.17919921875000000000	4172.30761718750000000000	4168.71777343750000000000	4170.25634765625000000000	4167.17919921875000000000	4171.28173828125000000000	4183.58984375000000000000	4166.66650390625000000000	4162.05126953125000000000	4167.69238281250000000000	4142.05126953125000000000	0.00000000000000000000	10248.00000000000000000000	10228.00000000000000000000	0.00000000000000000000	0.00000000000000000000	0.00000000000000000000	1091.00000000000000000000	977.00000000000000000000	4.00000000000000000000	4.00000000000000000000	4.00000000000000000000	4.00000000000000000000	4.00000000000000000000	0.00000000000000000000	4.00000000000000000000	4.00000000000000000000	0.00000000000000000000	4.00000000000000000000	4.00000000000000000000	4.00000000000000000000	4.00000000000000000000	4.00000000000000000000	4.00000000000000000000	4.00000000000000000000
39.00000000000000000000	0.00000000000000000000	4160.00000000000000000000	4166.15380859375000000000	4155.89746093750000000000	4170.25634765625000000000	4177.94873046875000000000	4163.58984375000000000000	4167.69238281250000000000	4168.71777343750000000000	4170.76904296875000000000	4194.87158203125000000000	4176.41015625000000000000	4161.02539062500000000000	4180.51269531250000000000	4140.00000000000000000000	0.00000000000000000000	10248.00000000000000000000	10227.00000000000000000000	0.00000000000000000000	0.00000000000000000000	0.00000000000000000000	1091.00000000000000000000	984.00000000000000000000	4.00000000000000000000	4.00000000000000000000	4.00000000000000000000	4.00000000000000000000	4.00000000000000000000	0.00000000000000000000	4.00000000000000000000	4.00000000000000000000	0.00000000000000000000	4.00000000000000000000	4.00000000000000000000	4.00000000000000000000	4.00000000000000000000	4.00000000000000000000	4.00000000000000000000	4.00000000000000000000
40.00000000000000000000	0.00000000000000000000	4164.10253906250000000000	4163.07666015625000000000	4166.66650390625000000000	4167.69238281250000000000	4172.30761718750000000000	4169.74365234375000000000	4176.41015625000000000000	4167.69238281250000000000	4172.82031250000000000000	4196.41015625000000000000	4173.33300781250000000000	4165.12792968750000000000	4177.94873046875000000000	4141.53857421875000000000	0.00000000000000000000	10248.00000000000000000000	10227.00000000000000000000	0.00000000000000000000	0.00000000000000000000	0.00000000000000000000	1091.00000000000000000000	991.00000000000000000000	4.00000000000000000000	4.00000000000000000000	4.00000000000000000000	4.00000000000000000000	4.00000000000000000000	0.00000000000000000000	4.00000000000000000000	4.00000000000000000000	0.00000000000000000000	4.00000000000000000000	4.00000000000000000000	4.00000000000000000000	4.00000000000000000000	4.00000000000000000000	4.00000000000000000000	4.00000000000000000000
41.00000000000000000000	0.00000000000000000000	4158.97412109375000000000	4167.69238281250000000000	4159.48730468750000000000	4171.79492187500000000000	4176.92285156250000000000	4162.05126953125000000000	4168.20507812500000000000	4170.25634765625000000000	4169.23046875000000000000	4194.87158203125000000000	4173.84619140625000000000	4164.10253906250000000000	4176.41015625000000000000	4143.07666015625000000000	0.00000000000000000000	10245.00000000000000000000	10229.00000000000000000000	0.00000000000000000000	0.00000000000000000000	0.00000000000000000000	1091.00000000000000000000	999.00000000000000000000	4.00000000000000000000	4.00000000000000000000	4.00000000000000000000	4.00000000000000000000	4.00000000000000000000	0.00000000000000000000	4.00000000000000000000	4.00000000000000000000	0.00000000000000000000	4.00000000000000000000	4.00000000000000000000	4.00000000000000000000	4.00000000000000000000	4.00000000000000000000	4.00000000000000000000	4.00000000000000000000
42.00000000000000000000	0.00000000000000000000	4168.71777343750000000000	4171.79492187500000000000	4166.66650390625000000000	4175.89746093750000000000	4183.58984375000000000000	4165.64111328125000000000	4168.71777343750000000000	4172.30761718750000000000	4168.71777343750000000000	4195.38427734375000000000	4182.05126953125000000000	4170.25634765625000000000	4183.07666015625000000000	4149.23046875000000000000	0.00000000000000000000	10245.00000000000000000000	10229.00000000000000000000	0.00000000000000000000	0.00000000000000000000	0.00000000000000000000	1092.00000000000000000000	7.00000000000000000000	4.00000000000000000000	4.00000000000000000000	4.00000000000000000000	4.00000000000000000000	4.00000000000000000000	0.00000000000000000000	4.00000000000000000000	4.00000000000000000000	0.00000000000000000000	4.00000000000000000000	4.00000000000000000000	4.00000000000000000000	4.00000000000000000000	4.00000000000000000000	4.00000000000000000000	4.00000000000000000000
43.00000000000000000000	0.00000000000000000000	4181.02539062500000000000	4183.58984375000000000000	4178.97412109375000000000	4185.64111328125000000000	4192.82031250000000000000	4169.74365234375000000000	4172.82031250000000000000	4178.97412109375000000000	4174.87158203125000000000	4206.66650390625000000000	4192.82031250000000000000	4176.92285156250000000000	4195.38427734375000000000	4154.35888671875000000000	0.00000000000000000000	10246.00000000000000000000	10227.00000000000000000000	0.00000000000000000000	0.00000000000000000000	0.00000000000000000000	1092.00000000000000000000	15.00000000000000000000	4.00000000000000000000	4.00000000000000000000	4.00000000000000000000	4.00000000000000000000	4.00000000000000000000	0.00000000000000000000	4.00000000000000000000	4.00000000000000000000	0.00000000000000000000	4.00000000000000000000	4.00000000000000000000	4.00000000000000000000	4.00000000000000000000	4.00000000000000000000	4.00000000000000000000	4.00000000000000000000
44.00000000000000000000	0.00000000000000000000	4175.89746093750000000000	4192.82031250000000000000	4169.23046875000000000000	4198.46142578125000000000	4203.58984375000000000000	4161.53857421875000000000	4165.64111328125000000000	4184.61523437500000000000	4175.38427734375000000000	4218.46142578125000000000	4196.92285156250000000000	4175.38427734375000000000	4204.10253906250000000000	4152.30761718750000000000	0.00000000000000000000	10246.00000000000000000000	10227.00000000000000000000	0.00000000000000000000	0.00000000000000000000	0.00000000000000000000	1092.00000000000000000000	23.00000000000000000000	4.00000000000000000000	4.00000000000000000000	4.00000000000000000000	4.00000000000000000000	4.00000000000000000000	0.00000000000000000000	4.00000000000000000000	4.00000000000000000000	0.00000000000000000000	4.00000000000000000000	4.00000000000000000000	4.00000000000000000000	4.00000000000000000000	4.00000000000000000000	4.00000000000000000000	4.00000000000000000000
45.00000000000000000000	0.00000000000000000000	4183.07666015625000000000	4187.69238281250000000000	4170.76904296875000000000	4195.89746093750000000000	4196.41015625000000000000	4168.20507812500000000000	4171.79492187500000000000	4178.97412109375000000000	4172.30761718750000000000	4210.25634765625000000000	4190.25634765625000000000	4177.94873046875000000000	4196.92285156250000000000	4152.82031250000000000000	0.00000000000000000000	10245.00000000000000000000	10229.00000000000000000000	0.00000000000000000000	0.00000000000000000000	0.00000000000000000000	1092.00000000000000000000	31.00000000000000000000	4.00000000000000000000	4.00000000000000000000	4.00000000000000000000	4.00000000000000000000	4.00000000000000000000	0.00000000000000000000	4.00000000000000000000	4.00000000000000000000	0.00000000000000000000	4.00000000000000000000	4.00000000000000000000	4.00000000000000000000	4.00000000000000000000	4.00000000000000000000	4.00000000000000000000	4.00000000000000000000
46.00000000000000000000	0.00000000000000000000	4179.48730468750000000000	4191.79492187500000000000	4165.12792968750000000000	4196.92285156250000000000	4199.48730468750000000000	4162.56396484375000000000	4169.23046875000000000000	4187.17919921875000000000	4173.84619140625000000000	4214.35888671875000000000	4196.92285156250000000000	4175.89746093750000000000	4201.53857421875000000000	4151.79492187500000000000	0.00000000000000000000	10245.00000000000000000000	10229.00000000000000000000	0.00000000000000000000	0.00000000000000000000	0.00000000000000000000	1092.00000000000000000000	39.00000000000000000000	4.00000000000000000000	4.00000000000000000000	4.00000000000000000000	4.00000000000000000000	4.00000000000000000000	0.00000000000000000000	4.00000000000000000000	4.00000000000000000000	0.00000000000000000000	4.00000000000000000000	4.00000000000000000000	4.00000000000000000000	4.00000000000000000000	4.00000000000000000000	4.00000000000000000000	4.00000000000000000000
47.00000000000000000000	0.00000000000000000000	4170.76904296875000000000	4189.74365234375000000000	4163.07666015625000000000	4194.87158203125000000000	4199.48730468750000000000	4163.58984375000000000000	4172.82031250000000000000	4187.17919921875000000000	4173.84619140625000000000	4214.87158203125000000000	4196.92285156250000000000	4174.35888671875000000000	4200.00000000000000000000	4152.30761718750000000000	0.00000000000000000000	10246.00000000000000000000	10230.00000000000000000000	0.00000000000000000000	0.00000000000000000000	0.00000000000000000000	1092.00000000000000000000	47.00000000000000000000	4.00000000000000000000	4.00000000000000000000	4.00000000000000000000	4.00000000000000000000	4.00000000000000000000	0.00000000000000000000	4.00000000000000000000	4.00000000000000000000	0.00000000000000000000	4.00000000000000000000	4.00000000000000000000	4.00000000000000000000	4.00000000000000000000	4.00000000000000000000	4.00000000000000000000	4.00000000000000000000
48.00000000000000000000	0.00000000000000000000	4171.79492187500000000000	4184.10253906250000000000	4167.69238281250000000000	4190.76904296875000000000	4189.74365234375000000000	4167.69238281250000000000	4176.41015625000000000000	4178.97412109375000000000	4170.76904296875000000000	4210.25634765625000000000	4188.71777343750000000000	4174.35888671875000000000	4193.33300781250000000000	4151.79492187500000000000	0.00000000000000000000	10246.00000000000000000000	10230.00000000000000000000	0.00000000000000000000	0.00000000000000000000	0.00000000000000000000	1092.00000000000000000000	55.00000000000000000000	4.00000000000000000000	4.00000000000000000000	4.00000000000000000000	4.00000000000000000000	4.00000000000000000000	0.00000000000000000000	4.00000000000000000000	4.00000000000000000000	0.00000000000000000000	4.00000000000000000000	4.00000000000000000000	4.00000000000000000000	4.00000000000000000000	4.00000000000000000000	4.00000000000000000000	4.00000000000000000000
49.00000000000000000000	0.00000000000000000000	4170.25634765625000000000	4191.28173828125000000000	4163.58984375000000000000	4195.38427734375000000000	4192.82031250000000000000	4162.05126953125000000000	4164.61523437500000000000	4188.20507812500000000000	4170.76904296875000000000	4218.46142578125000000000	4193.33300781250000000000	4172.82031250000000000000	4199.48730468750000000000	4154.35888671875000000000	0.00000000000000000000	10249.00000000000000000000	10230.00000000000000000000	0.00000000000000000000	0.00000000000000000000	0.00000000000000000000	1092.00000000000000000000	63.00000000000000000000	4.00000000000000000000	4.00000000000000000000	4.00000000000000000000	4.00000000000000000000	4.00000000000000000000	0.00000000000000000000	4.00000000000000000000	4.00000000000000000000	0.00000000000000000000	4.00000000000000000000	4.00000000000000000000	4.00000000000000000000	4.00000000000000000000	4.00000000000000000000	4.00000000000000000000	4.00000000000000000000
50.00000000000000000000	0.00000000000000000000	4175.89746093750000000000	4187.17919921875000000000	4169.23046875000000000000	4192.30761718750000000000	4192.30761718750000000000	4170.25634765625000000000	4169.74365234375000000000	4186.66650390625000000000	4173.84619140625000000000	4209.23046875000000000000	4188.71777343750000000000	4174.87158203125000000000	4191.79492187500000000000	4156.92285156250000000000	0.00000000000000000000	10249.00000000000000000000	10230.00000000000000000000	0.00000000000000000000	0.00000000000000000000	0.00000000000000000000	1092.00000000000000000000	72.00000000000000000000	4.00000000000000000000	4.00000000000000000000	4.00000000000000000000	4.00000000000000000000	4.00000000000000000000	0.00000000000000000000	4.00000000000000000000	4.00000000000000000000	0.00000000000000000000	4.00000000000000000000	4.00000000000000000000	4.00000000000000000000	4.00000000000000000000	4.00000000000000000000	4.00000000000000000000	4.00000000000000000000
51.00000000000000000000	0.00000000000000000000	4170.25634765625000000000	4187.17919921875000000000	4164.10253906250000000000	4194.87158203125000000000	4196.92285156250000000000	4164.61523437500000000000	4169.23046875000000000000	4184.61523437500000000000	4174.35888671875000000000	4204.61523437500000000000	4189.74365234375000000000	4172.30761718750000000000	4187.69238281250000000000	4149.23046875000000000000	0.00000000000000000000	10248.00000000000000000000	10228.00000000000000000000	0.00000000000000000000	0.00000000000000000000	0.00000000000000000000	1092.00000000000000000000	80.00000000000000000000	4.00000000000000000000	4.00000000000000000000	4.00000000000000000000	4.00000000000000000000	4.00000000000000000000	0.00000000000000000000	4.00000000000000000000	4.00000000000000000000	0.00000000000000000000	4.00000000000000000000	4.00000000000000000000	4.00000000000000000000	4.00000000000000000000	4.00000000000000000000	4.00000000000000000000	4.00000000000000000000
52.00000000000000000000	0.00000000000000000000	4168.20507812500000000000	4190.25634765625000000000	4163.58984375000000000000	4195.89746093750000000000	4201.02539062500000000000	4166.15380859375000000000	4171.28173828125000000000	4186.66650390625000000000	4173.33300781250000000000	4208.71777343750000000000	4191.28173828125000000000	4172.30761718750000000000	4191.79492187500000000000	4151.28173828125000000000	0.00000000000000000000	10248.00000000000000000000	10228.00000000000000000000	0.00000000000000000000	0.00000000000000000000	0.00000000000000000000	1092.00000000000000000000	89.00000000000000000000	4.00000000000000000000	4.00000000000000000000	4.00000000000000000000	4.00000000000000000000	4.00000000000000000000	0.00000000000000000000	4.00000000000000000000	4.00000000000000000000	0.00000000000000000000	4.00000000000000000000	4.00000000000000000000	4.00000000000000000000	4.00000000000000000000	4.00000000000000000000	4.00000000000000000000	4.00000000000000000000
53.00000000000000000000	0.00000000000000000000	4174.87158203125000000000	4186.66650390625000000000	4169.23046875000000000000	4190.76904296875000000000	4197.94873046875000000000	4174.87158203125000000000	4173.84619140625000000000	4184.10253906250000000000	4172.30761718750000000000	4204.10253906250000000000	4186.66650390625000000000	4174.35888671875000000000	4191.79492187500000000000	4154.35888671875000000000	0.00000000000000000000	10250.00000000000000000000	10228.00000000000000000000	0.00000000000000000000	0.00000000000000000000	0.00000000000000000000	1092.00000000000000000000	97.00000000000000000000	4.00000000000000000000	4.00000000000000000000	4.00000000000000000000	4.00000000000000000000	4.00000000000000000000	0.00000000000000000000	4.00000000000000000000	4.00000000000000000000	0.00000000000000000000	4.00000000000000000000	4.00000000000000000000	4.00000000000000000000	4.00000000000000000000	4.00000000000000000000	4.00000000000000000000	4.00000000000000000000
54.00000000000000000000	0.00000000000000000000	4168.20507812500000000000	4188.71777343750000000000	4162.56396484375000000000	4194.35888671875000000000	4201.53857421875000000000	4165.12792968750000000000	4167.17919921875000000000	4184.61523437500000000000	4171.28173828125000000000	4204.61523437500000000000	4188.71777343750000000000	4169.74365234375000000000	4192.30761718750000000000	4148.71777343750000000000	0.00000000000000000000	10250.00000000000000000000	10228.00000000000000000000	0.00000000000000000000	0.00000000000000000000	0.00000000000000000000	1092.00000000000000000000	104.00000000000000000000	4.00000000000000000000	4.00000000000000000000	4.00000000000000000000	4.00000000000000000000	4.00000000000000000000	0.00000000000000000000	4.00000000000000000000	4.00000000000000000000	0.00000000000000000000	4.00000000000000000000	4.00000000000000000000	4.00000000000000000000	4.00000000000000000000	4.00000000000000000000	4.00000000000000000000	4.00000000000000000000
55.00000000000000000000	0.00000000000000000000	4176.41015625000000000000	4185.64111328125000000000	4171.28173828125000000000	4191.79492187500000000000	4195.38427734375000000000	4169.23046875000000000000	4176.92285156250000000000	4176.41015625000000000000	4173.33300781250000000000	4198.46142578125000000000	4182.56396484375000000000	4169.74365234375000000000	4183.07666015625000000000	4153.84619140625000000000	0.00000000000000000000	10250.00000000000000000000	10227.00000000000000000000	0.00000000000000000000	0.00000000000000000000	0.00000000000000000000	1092.00000000000000000000	112.00000000000000000000	4.00000000000000000000	4.00000000000000000000	4.00000000000000000000	4.00000000000000000000	4.00000000000000000000	0.00000000000000000000	4.00000000000000000000	4.00000000000000000000	0.00000000000000000000	4.00000000000000000000	4.00000000000000000000	4.00000000000000000000	4.00000000000000000000	4.00000000000000000000	4.00000000000000000000	4.00000000000000000000
56.00000000000000000000	0.00000000000000000000	4179.48730468750000000000	4186.15380859375000000000	4172.30761718750000000000	4192.30761718750000000000	4197.43603515625000000000	4167.17919921875000000000	4171.79492187500000000000	4179.48730468750000000000	4173.33300781250000000000	4199.48730468750000000000	4182.56396484375000000000	4173.33300781250000000000	4186.15380859375000000000	4158.46142578125000000000	0.00000000000000000000	10250.00000000000000000000	10227.00000000000000000000	0.00000000000000000000	0.00000000000000000000	0.00000000000000000000	1092.00000000000000000000	119.00000000000000000000	4.00000000000000000000	4.00000000000000000000	4.00000000000000000000	4.00000000000000000000	4.00000000000000000000	0.00000000000000000000	4.00000000000000000000	4.00000000000000000000	0.00000000000000000000	4.00000000000000000000	4.00000000000000000000	4.00000000000000000000	4.00000000000000000000	4.00000000000000000000	4.00000000000000000000	4.00000000000000000000
57.00000000000000000000	0.00000000000000000000	4175.38427734375000000000	4186.66650390625000000000	4171.28173828125000000000	4197.94873046875000000000	4202.05126953125000000000	4166.15380859375000000000	4166.15380859375000000000	4185.12792968750000000000	4172.30761718750000000000	4201.02539062500000000000	4186.66650390625000000000	4177.43603515625000000000	4187.69238281250000000000	4155.38427734375000000000	0.00000000000000000000	10249.00000000000000000000	10228.00000000000000000000	0.00000000000000000000	0.00000000000000000000	0.00000000000000000000	1092.00000000000000000000	126.00000000000000000000	4.00000000000000000000	4.00000000000000000000	4.00000000000000000000	4.00000000000000000000	4.00000000000000000000	0.00000000000000000000	4.00000000000000000000	4.00000000000000000000	0.00000000000000000000	4.00000000000000000000	4.00000000000000000000	4.00000000000000000000	4.00000000000000000000	4.00000000000000000000	4.00000000000000000000	4.00000000000000000000
58.00000000000000000000	0.00000000000000000000	4179.48730468750000000000	4185.64111328125000000000	4177.94873046875000000000	4198.46142578125000000000	4199.48730468750000000000	4171.79492187500000000000	4172.82031250000000000000	4178.97412109375000000000	4174.35888671875000000000	4188.71777343750000000000	4180.00000000000000000000	4177.43603515625000000000	4177.43603515625000000000	4153.33300781250000000000	0.00000000000000000000	10249.00000000000000000000	10228.00000000000000000000	0.00000000000000000000	0.00000000000000000000	0.00000000000000000000	1092.00000000000000000000	134.00000000000000000000	4.00000000000000000000	4.00000000000000000000	4.00000000000000000000	4.00000000000000000000	4.00000000000000000000	0.00000000000000000000	4.00000000000000000000	4.00000000000000000000	0.00000000000000000000	4.00000000000000000000	4.00000000000000000000	4.00000000000000000000	4.00000000000000000000	4.00000000000000000000	4.00000000000000000000	4.00000000000000000000
59.00000000000000000000	0.00000000000000000000	4174.35888671875000000000	4188.71777343750000000000	4166.66650390625000000000	4199.48730468750000000000	4201.53857421875000000000	4162.56396484375000000000	4167.69238281250000000000	4181.53857421875000000000	4174.87158203125000000000	4193.84619140625000000000	4185.12792968750000000000	4173.33300781250000000000	4183.58984375000000000000	4154.35888671875000000000	0.00000000000000000000	10248.00000000000000000000	10229.00000000000000000000	0.00000000000000000000	0.00000000000000000000	0.00000000000000000000	1092.00000000000000000000	141.00000000000000000000	4.00000000000000000000	4.00000000000000000000	4.00000000000000000000	4.00000000000000000000	4.00000000000000000000	0.00000000000000000000	4.00000000000000000000	4.00000000000000000000	0.00000000000000000000	4.00000000000000000000	4.00000000000000000000	4.00000000000000000000	4.00000000000000000000	4.00000000000000000000	4.00000000000000000000	4.00000000000000000000
60.00000000000000000000	0.00000000000000000000	4181.02539062500000000000	4181.53857421875000000000	4171.28173828125000000000	4193.84619140625000000000	4193.33300781250000000000	4170.25634765625000000000	4174.35888671875000000000	4180.00000000000000000000	4175.89746093750000000000	4197.43603515625000000000	4185.12792968750000000000	4176.41015625000000000000	4185.12792968750000000000	4155.38427734375000000000	0.00000000000000000000	10248.00000000000000000000	10229.00000000000000000000	0.00000000000000000000	0.00000000000000000000	0.00000000000000000000	1092.00000000000000000000	148.00000000000000000000	4.00000000000000000000	4.00000000000000000000	4.00000000000000000000	4.00000000000000000000	4.00000000000000000000	0.00000000000000000000	4.00000000000000000000	4.00000000000000000000	0.00000000000000000000	4.00000000000000000000	4.00000000000000000000	4.00000000000000000000	4.00000000000000000000	4.00000000000000000000	4.00000000000000000000	4.00000000000000000000
61.00000000000000000000	0.00000000000000000000	4179.48730468750000000000	4178.46142578125000000000	4172.82031250000000000000	4191.79492187500000000000	4190.76904296875000000000	4170.76904296875000000000	4170.76904296875000000000	4177.43603515625000000000	4174.35888671875000000000	4192.82031250000000000000	4181.53857421875000000000	4173.84619140625000000000	4182.56396484375000000000	4150.76904296875000000000	0.00000000000000000000	10248.00000000000000000000	10228.00000000000000000000	0.00000000000000000000	0.00000000000000000000	0.00000000000000000000	1092.00000000000000000000	156.00000000000000000000	4.00000000000000000000	4.00000000000000000000	4.00000000000000000000	4.00000000000000000000	4.00000000000000000000	0.00000000000000000000	4.00000000000000000000	4.00000000000000000000	0.00000000000000000000	4.00000000000000000000	4.00000000000000000000	4.00000000000000000000	4.00000000000000000000	4.00000000000000000000	4.00000000000000000000	4.00000000000000000000
62.00000000000000000000	0.00000000000000000000	4173.84619140625000000000	4180.51269531250000000000	4166.66650390625000000000	4192.30761718750000000000	4190.25634765625000000000	4165.64111328125000000000	4165.12792968750000000000	4173.33300781250000000000	4171.79492187500000000000	4186.15380859375000000000	4179.48730468750000000000	4170.25634765625000000000	4180.00000000000000000000	4151.28173828125000000000	0.00000000000000000000	10248.00000000000000000000	10228.00000000000000000000	0.00000000000000000000	0.00000000000000000000	0.00000000000000000000	1092.00000000000000000000	164.00000000000000000000	4.00000000000000000000	4.00000000000000000000	4.00000000000000000000	4.00000000000000000000	4.00000000000000000000	0.00000000000000000000	4.00000000000000000000	4.00000000000000000000	0.00000000000000000000	4.00000000000000000000	4.00000000000000000000	4.00000000000000000000	4.00000000000000000000	4.00000000000000000000	4.00000000000000000000	4.00000000000000000000
63.00000000000000000000	0.00000000000000000000	4183.07666015625000000000	4182.05126953125000000000	4175.89746093750000000000	4190.76904296875000000000	4185.12792968750000000000	4169.74365234375000000000	4173.84619140625000000000	4166.15380859375000000000	4173.84619140625000000000	4181.02539062500000000000	4176.92285156250000000000	4173.33300781250000000000	4176.41015625000000000000	4155.38427734375000000000	0.00000000000000000000	10248.00000000000000000000	10228.00000000000000000000	0.00000000000000000000	0.00000000000000000000	0.00000000000000000000	1092.00000000000000000000	171.00000000000000000000	4.00000000000000000000	4.00000000000000000000	4.00000000000000000000	4.00000000000000000000	4.00000000000000000000	0.00000000000000000000	4.00000000000000000000	4.00000000000000000000	0.00000000000000000000	4.00000000000000000000	4.00000000000000000000	4.00000000000000000000	4.00000000000000000000	4.00000000000000000000	4.00000000000000000000	4.00000000000000000000
64.00000000000000000000	0.00000000000000000000	4182.05126953125000000000	4189.23046875000000000000	4174.35888671875000000000	4195.38427734375000000000	4194.87158203125000000000	4161.53857421875000000000	4165.64111328125000000000	4172.30761718750000000000	4175.38427734375000000000	4189.74365234375000000000	4184.10253906250000000000	4173.84619140625000000000	4186.66650390625000000000	4154.35888671875000000000	1870.00000000000000000000	10248.00000000000000000000	10228.00000000000000000000	0.00000000000000000000	0.00000000000000000000	0.00000000000000000000	1092.00000000000000000000	179.00000000000000000000	4.00000000000000000000	4.00000000000000000000	4.00000000000000000000	4.00000000000000000000	4.00000000000000000000	0.00000000000000000000	4.00000000000000000000	4.00000000000000000000	0.00000000000000000000	4.00000000000000000000	4.00000000000000000000	4.00000000000000000000	4.00000000000000000000	4.00000000000000000000	4.00000000000000000000	4.00000000000000000000
65.00000000000000000000	0.00000000000000000000	4183.07666015625000000000	4185.12792968750000000000	4173.84619140625000000000	4190.25634765625000000000	4191.79492187500000000000	4167.69238281250000000000	4167.69238281250000000000	4168.71777343750000000000	4173.33300781250000000000	4186.15380859375000000000	4181.53857421875000000000	4177.94873046875000000000	4185.64111328125000000000	4155.38427734375000000000	3293.00000000000000000000	10248.00000000000000000000	10227.00000000000000000000	0.00000000000000000000	0.00000000000000000000	0.00000000000000000000	1092.00000000000000000000	188.00000000000000000000	4.00000000000000000000	4.00000000000000000000	4.00000000000000000000	4.00000000000000000000	4.00000000000000000000	0.00000000000000000000	4.00000000000000000000	4.00000000000000000000	0.00000000000000000000	4.00000000000000000000	4.00000000000000000000	4.00000000000000000000	4.00000000000000000000	4.00000000000000000000	4.00000000000000000000	4.00000000000000000000
66.00000000000000000000	0.00000000000000000000	4179.48730468750000000000	4182.05126953125000000000	4169.23046875000000000000	4190.25634765625000000000	4186.15380859375000000000	4166.66650390625000000000	4169.74365234375000000000	4163.58984375000000000000	4172.82031250000000000000	4182.56396484375000000000	4178.97412109375000000000	4177.43603515625000000000	4181.02539062500000000000	4154.35888671875000000000	1863.00000000000000000000	10248.00000000000000000000	10227.00000000000000000000	0.00000000000000000000	0.00000000000000000000	0.00000000000000000000	1092.00000000000000000000	196.00000000000000000000	4.00000000000000000000	4.00000000000000000000	4.00000000000000000000	4.00000000000000000000	4.00000000000000000000	0.00000000000000000000	4.00000000000000000000	4.00000000000000000000	0.00000000000000000000	4.00000000000000000000	4.00000000000000000000	4.00000000000000000000	4.00000000000000000000	4.00000000000000000000	4.00000000000000000000	4.00000000000000000000
67.00000000000000000000	0.00000000000000000000	4176.41015625000000000000	4185.64111328125000000000	4166.66650390625000000000	4196.41015625000000000000	4190.76904296875000000000	4161.02539062500000000000	4166.66650390625000000000	4171.79492187500000000000	4173.33300781250000000000	4189.74365234375000000000	4183.07666015625000000000	4174.87158203125000000000	4184.10253906250000000000	4152.82031250000000000000	3286.00000000000000000000	10248.00000000000000000000	10229.00000000000000000000	0.00000000000000000000	0.00000000000000000000	0.00000000000000000000	1092.00000000000000000000	204.00000000000000000000	4.00000000000000000000	4.00000000000000000000	4.00000000000000000000	4.00000000000000000000	4.00000000000000000000	0.00000000000000000000	4.00000000000000000000	4.00000000000000000000	0.00000000000000000000	4.00000000000000000000	4.00000000000000000000	4.00000000000000000000	4.00000000000000000000	4.00000000000000000000	4.00000000000000000000	4.00000000000000000000
68.00000000000000000000	0.00000000000000000000	4183.58984375000000000000	4178.46142578125000000000	4173.84619140625000000000	4188.71777343750000000000	4186.66650390625000000000	4170.25634765625000000000	4175.38427734375000000000	4170.25634765625000000000	4173.84619140625000000000	4187.17919921875000000000	4177.43603515625000000000	4174.87158203125000000000	4179.48730468750000000000	4154.35888671875000000000	3533.00000000000000000000	10248.00000000000000000000	10229.00000000000000000000	0.00000000000000000000	0.00000000000000000000	0.00000000000000000000	1092.00000000000000000000	213.00000000000000000000	4.00000000000000000000	4.00000000000000000000	4.00000000000000000000	4.00000000000000000000	4.00000000000000000000	0.00000000000000000000	4.00000000000000000000	4.00000000000000000000	0.00000000000000000000	4.00000000000000000000	4.00000000000000000000	4.00000000000000000000	4.00000000000000000000	4.00000000000000000000	4.00000000000000000000	4.00000000000000000000
69.00000000000000000000	0.00000000000000000000	4174.35888671875000000000	4174.35888671875000000000	4164.10253906250000000000	4184.61523437500000000000	4184.10253906250000000000	4164.10253906250000000000	4169.74365234375000000000	4168.71777343750000000000	4173.33300781250000000000	4185.64111328125000000000	4177.94873046875000000000	4170.25634765625000000000	4178.46142578125000000000	4151.28173828125000000000	0.00000000000000000000	10248.00000000000000000000	10229.00000000000000000000	0.00000000000000000000	0.00000000000000000000	0.00000000000000000000	1092.00000000000000000000	221.00000000000000000000	4.00000000000000000000	4.00000000000000000000	4.00000000000000000000	4.00000000000000000000	4.00000000000000000000	0.00000000000000000000	4.00000000000000000000	4.00000000000000000000	0.00000000000000000000	4.00000000000000000000	4.00000000000000000000	4.00000000000000000000	4.00000000000000000000	4.00000000000000000000	4.00000000000000000000	4.00000000000000000000
70.00000000000000000000	0.00000000000000000000	4174.87158203125000000000	4171.79492187500000000000	4164.61523437500000000000	4182.05126953125000000000	4177.94873046875000000000	4166.66650390625000000000	4171.79492187500000000000	4169.74365234375000000000	4174.35888671875000000000	4179.48730468750000000000	4176.92285156250000000000	4170.76904296875000000000	4174.87158203125000000000	4153.33300781250000000000	473.00000000000000000000	10248.00000000000000000000	10229.00000000000000000000	0.00000000000000000000	0.00000000000000000000	0.00000000000000000000	1092.00000000000000000000	229.00000000000000000000	4.00000000000000000000	4.00000000000000000000	4.00000000000000000000	4.00000000000000000000	4.00000000000000000000	0.00000000000000000000	4.00000000000000000000	4.00000000000000000000	0.00000000000000000000	4.00000000000000000000	4.00000000000000000000	4.00000000000000000000	4.00000000000000000000	4.00000000000000000000	4.00000000000000000000	4.00000000000000000000
71.00000000000000000000	0.00000000000000000000	4177.94873046875000000000	4169.23046875000000000000	4165.64111328125000000000	4176.92285156250000000000	4177.43603515625000000000	4167.17919921875000000000	4172.82031250000000000000	4173.84619140625000000000	4173.84619140625000000000	4180.51269531250000000000	4174.35888671875000000000	4171.79492187500000000000	4170.25634765625000000000	4152.30761718750000000000	3280.00000000000000000000	10249.00000000000000000000	10229.00000000000000000000	0.00000000000000000000	0.00000000000000000000	0.00000000000000000000	1092.00000000000000000000	238.00000000000000000000	4.00000000000000000000	4.00000000000000000000	4.00000000000000000000	4.00000000000000000000	4.00000000000000000000	0.00000000000000000000	4.00000000000000000000	4.00000000000000000000	0.00000000000000000000	4.00000000000000000000	4.00000000000000000000	4.00000000000000000000	4.00000000000000000000	4.00000000000000000000	4.00000000000000000000	4.00000000000000000000
72.00000000000000000000	0.00000000000000000000	4169.23046875000000000000	4170.25634765625000000000	4160.00000000000000000000	4178.46142578125000000000	4181.53857421875000000000	4161.53857421875000000000	4166.15380859375000000000	4176.92285156250000000000	4173.84619140625000000000	4186.15380859375000000000	4176.92285156250000000000	4170.25634765625000000000	4170.76904296875000000000	4146.66650390625000000000	0.00000000000000000000	10249.00000000000000000000	10229.00000000000000000000	0.00000000000000000000	0.00000000000000000000	0.00000000000000000000	1092.00000000000000000000	246.00000000000000000000	4.00000000000000000000	4.00000000000000000000	4.00000000000000000000	4.00000000000000000000	4.00000000000000000000	0.00000000000000000000	4.00000000000000000000	4.00000000000000000000	0.00000000000000000000	4.00000000000000000000	4.00000000000000000000	4.00000000000000000000	4.00000000000000000000	4.00000000000000000000	4.00000000000000000000	4.00000000000000000000
73.00000000000000000000	0.00000000000000000000	4175.89746093750000000000	4171.28173828125000000000	4171.28173828125000000000	4178.46142578125000000000	4175.89746093750000000000	4170.25634765625000000000	4174.35888671875000000000	4172.82031250000000000000	4173.84619140625000000000	4180.51269531250000000000	4178.46142578125000000000	4173.33300781250000000000	4171.79492187500000000000	4149.23046875000000000000	3533.00000000000000000000	10248.00000000000000000000	10230.00000000000000000000	0.00000000000000000000	0.00000000000000000000	0.00000000000000000000	1092.00000000000000000000	254.00000000000000000000	4.00000000000000000000	4.00000000000000000000	4.00000000000000000000	4.00000000000000000000	4.00000000000000000000	0.00000000000000000000	4.00000000000000000000	4.00000000000000000000	0.00000000000000000000	4.00000000000000000000	4.00000000000000000000	4.00000000000000000000	4.00000000000000000000	4.00000000000000000000	4.00000000000000000000	4.00000000000000000000
74.00000000000000000000	0.00000000000000000000	4177.43603515625000000000	4177.43603515625000000000	4167.69238281250000000000	4182.05126953125000000000	4180.00000000000000000000	4162.05126953125000000000	4171.79492187500000000000	4179.48730468750000000000	4174.35888671875000000000	4187.17919921875000000000	4186.66650390625000000000	4173.33300781250000000000	4185.64111328125000000000	4151.79492187500000000000	3386.00000000000000000000	10248.00000000000000000000	10230.00000000000000000000	0.00000000000000000000	0.00000000000000000000	0.00000000000000000000	1092.00000000000000000000	262.00000000000000000000	4.00000000000000000000	4.00000000000000000000	4.00000000000000000000	4.00000000000000000000	4.00000000000000000000	0.00000000000000000000	4.00000000000000000000	4.00000000000000000000	0.00000000000000000000	4.00000000000000000000	4.00000000000000000000	4.00000000000000000000	4.00000000000000000000	4.00000000000000000000	4.00000000000000000000	4.00000000000000000000
75.00000000000000000000	0.00000000000000000000	4178.97412109375000000000	4174.35888671875000000000	4168.20507812500000000000	4180.51269531250000000000	4178.46142578125000000000	4163.07666015625000000000	4172.30761718750000000000	4174.35888671875000000000	4174.35888671875000000000	4188.71777343750000000000	4183.07666015625000000000	4172.82031250000000000000	4182.05126953125000000000	4151.79492187500000000000	1053.00000000000000000000	10249.00000000000000000000	10230.00000000000000000000	0.00000000000000000000	0.00000000000000000000	0.00000000000000000000	1092.00000000000000000000	269.00000000000000000000	4.00000000000000000000	4.00000000000000000000	4.00000000000000000000	4.00000000000000000000	4.00000000000000000000	0.00000000000000000000	4.00000000000000000000	4.00000000000000000000	0.00000000000000000000	4.00000000000000000000	4.00000000000000000000	4.00000000000000000000	4.00000000000000000000	4.00000000000000000000	4.00000000000000000000	4.00000000000000000000
76.00000000000000000000	0.00000000000000000000	4178.97412109375000000000	4169.74365234375000000000	4171.28173828125000000000	4178.97412109375000000000	4173.84619140625000000000	4169.74365234375000000000	4173.33300781250000000000	4168.71777343750000000000	4173.84619140625000000000	4184.10253906250000000000	4176.41015625000000000000	4170.76904296875000000000	4168.20507812500000000000	4148.20507812500000000000	3188.00000000000000000000	10249.00000000000000000000	10230.00000000000000000000	0.00000000000000000000	0.00000000000000000000	0.00000000000000000000	1092.00000000000000000000	276.00000000000000000000	4.00000000000000000000	4.00000000000000000000	4.00000000000000000000	4.00000000000000000000	4.00000000000000000000	0.00000000000000000000	4.00000000000000000000	4.00000000000000000000	0.00000000000000000000	4.00000000000000000000	4.00000000000000000000	4.00000000000000000000	4.00000000000000000000	4.00000000000000000000	4.00000000000000000000	4.00000000000000000000
77.00000000000000000000	0.00000000000000000000	4171.28173828125000000000	4174.35888671875000000000	4162.56396484375000000000	4181.53857421875000000000	4180.00000000000000000000	4163.58984375000000000000	4166.66650390625000000000	4177.94873046875000000000	4173.84619140625000000000	4189.23046875000000000000	4180.00000000000000000000	4172.82031250000000000000	4173.33300781250000000000	4145.12792968750000000000	1559.00000000000000000000	10248.00000000000000000000	10229.00000000000000000000	0.00000000000000000000	0.00000000000000000000	0.00000000000000000000	1092.00000000000000000000	284.00000000000000000000	4.00000000000000000000	4.00000000000000000000	4.00000000000000000000	4.00000000000000000000	4.00000000000000000000	0.00000000000000000000	4.00000000000000000000	4.00000000000000000000	0.00000000000000000000	4.00000000000000000000	4.00000000000000000000	4.00000000000000000000	4.00000000000000000000	4.00000000000000000000	4.00000000000000000000	4.00000000000000000000
78.00000000000000000000	0.00000000000000000000	4176.92285156250000000000	4168.71777343750000000000	4169.23046875000000000000	4173.33300781250000000000	4174.35888671875000000000	4169.23046875000000000000	4172.82031250000000000000	4168.20507812500000000000	4174.35888671875000000000	4175.89746093750000000000	4172.82031250000000000000	4179.48730468750000000000	4170.76904296875000000000	4148.71777343750000000000	3386.00000000000000000000	10248.00000000000000000000	10229.00000000000000000000	0.00000000000000000000	0.00000000000000000000	0.00000000000000000000	1092.00000000000000000000	291.00000000000000000000	4.00000000000000000000	4.00000000000000000000	4.00000000000000000000	4.00000000000000000000	4.00000000000000000000	0.00000000000000000000	4.00000000000000000000	4.00000000000000000000	0.00000000000000000000	4.00000000000000000000	4.00000000000000000000	4.00000000000000000000	4.00000000000000000000	4.00000000000000000000	4.00000000000000000000	4.00000000000000000000
79.00000000000000000000	0.00000000000000000000	4171.28173828125000000000	4166.15380859375000000000	4162.56396484375000000000	4172.30761718750000000000	4172.30761718750000000000	4165.64111328125000000000	4165.12792968750000000000	4162.05126953125000000000	4172.82031250000000000000	4168.20507812500000000000	4170.25634765625000000000	4176.92285156250000000000	4165.64111328125000000000	4147.17919921875000000000	1053.00000000000000000000	10248.00000000000000000000	10230.00000000000000000000	0.00000000000000000000	0.00000000000000000000	0.00000000000000000000	1092.00000000000000000000	299.00000000000000000000	4.00000000000000000000	4.00000000000000000000	4.00000000000000000000	4.00000000000000000000	4.00000000000000000000	0.00000000000000000000	4.00000000000000000000	4.00000000000000000000	0.00000000000000000000	4.00000000000000000000	4.00000000000000000000	4.00000000000000000000	4.00000000000000000000	4.00000000000000000000	4.00000000000000000000	4.00000000000000000000
80.00000000000000000000	0.00000000000000000000	4167.69238281250000000000	4163.58984375000000000000	4157.94873046875000000000	4167.17919921875000000000	4170.76904296875000000000	4165.64111328125000000000	4165.12792968750000000000	4165.64111328125000000000	4171.79492187500000000000	4171.28173828125000000000	4169.74365234375000000000	4178.46142578125000000000	4160.00000000000000000000	4144.10253906250000000000	3188.00000000000000000000	10248.00000000000000000000	10230.00000000000000000000	0.00000000000000000000	0.00000000000000000000	0.00000000000000000000	1092.00000000000000000000	306.00000000000000000000	4.00000000000000000000	4.00000000000000000000	4.00000000000000000000	4.00000000000000000000	4.00000000000000000000	0.00000000000000000000	4.00000000000000000000	4.00000000000000000000	0.00000000000000000000	4.00000000000000000000	4.00000000000000000000	4.00000000000000000000	4.00000000000000000000	4.00000000000000000000	4.00000000000000000000	4.00000000000000000000
81.00000000000000000000	0.00000000000000000000	4172.82031250000000000000	4157.94873046875000000000	4161.53857421875000000000	4157.43603515625000000000	4164.61523437500000000000	4168.71777343750000000000	4169.74365234375000000000	4161.53857421875000000000	4172.30761718750000000000	4167.69238281250000000000	4166.15380859375000000000	4183.07666015625000000000	4157.94873046875000000000	4141.53857421875000000000	1559.00000000000000000000	10249.00000000000000000000	10229.00000000000000000000	0.00000000000000000000	0.00000000000000000000	0.00000000000000000000	1092.00000000000000000000	314.00000000000000000000	4.00000000000000000000	4.00000000000000000000	4.00000000000000000000	4.00000000000000000000	4.00000000000000000000	0.00000000000000000000	4.00000000000000000000	4.00000000000000000000	0.00000000000000000000	4.00000000000000000000	4.00000000000000000000	4.00000000000000000000	4.00000000000000000000	4.00000000000000000000	4.00000000000000000000	4.00000000000000000000
82.00000000000000000000	0.00000000000000000000	4166.66650390625000000000	4162.05126953125000000000	4154.35888671875000000000	4162.05126953125000000000	4170.76904296875000000000	4161.53857421875000000000	4161.53857421875000000000	4163.58984375000000000000	4171.79492187500000000000	4168.20507812500000000000	4172.30761718750000000000	4181.53857421875000000000	4164.61523437500000000000	4138.97412109375000000000	3386.00000000000000000000	10249.00000000000000000000	10229.00000000000000000000	0.00000000000000000000	0.00000000000000000000	0.00000000000000000000	1092.00000000000000000000	323.00000000000000000000	4.00000000000000000000	4.00000000000000000000	4.00000000000000000000	4.00000000000000000000	4.00000000000000000000	0.00000000000000000000	4.00000000000000000000	4.00000000000000000000	0.00000000000000000000	4.00000000000000000000	4.00000000000000000000	4.00000000000000000000	4.00000000000000000000	4.00000000000000000000	4.00000000000000000000	4.00000000000000000000
83.00000000000000000000	0.00000000000000000000	4170.25634765625000000000	4165.12792968750000000000	4161.02539062500000000000	4162.56396484375000000000	4171.28173828125000000000	4167.69238281250000000000	4171.28173828125000000000	4168.71777343750000000000	4174.87158203125000000000	4167.69238281250000000000	4170.25634765625000000000	4183.58984375000000000000	4160.51269531250000000000	4145.64111328125000000000	1053.00000000000000000000	10249.00000000000000000000	10230.00000000000000000000	0.00000000000000000000	0.00000000000000000000	0.00000000000000000000	1092.00000000000000000000	330.00000000000000000000	4.00000000000000000000	4.00000000000000000000	4.00000000000000000000	4.00000000000000000000	4.00000000000000000000	0.00000000000000000000	4.00000000000000000000	4.00000000000000000000	0.00000000000000000000	4.00000000000000000000	4.00000000000000000000	4.00000000000000000000	4.00000000000000000000	4.00000000000000000000	4.00000000000000000000	4.00000000000000000000
84.00000000000000000000	0.00000000000000000000	4168.71777343750000000000	4168.20507812500000000000	4156.92285156250000000000	4161.53857421875000000000	4174.35888671875000000000	4163.07666015625000000000	4169.74365234375000000000	4173.33300781250000000000	4176.41015625000000000000	4173.84619140625000000000	4173.33300781250000000000	4181.53857421875000000000	4165.12792968750000000000	4147.17919921875000000000	3188.00000000000000000000	10249.00000000000000000000	10230.00000000000000000000	0.00000000000000000000	0.00000000000000000000	0.00000000000000000000	1092.00000000000000000000	338.00000000000000000000	4.00000000000000000000	4.00000000000000000000	4.00000000000000000000	4.00000000000000000000	4.00000000000000000000	0.00000000000000000000	4.00000000000000000000	4.00000000000000000000	0.00000000000000000000	4.00000000000000000000	4.00000000000000000000	4.00000000000000000000	4.00000000000000000000	4.00000000000000000000	4.00000000000000000000	4.00000000000000000000
85.00000000000000000000	0.00000000000000000000	4168.20507812500000000000	4169.23046875000000000000	4155.89746093750000000000	4161.53857421875000000000	4176.41015625000000000000	4165.12792968750000000000	4166.15380859375000000000	4167.69238281250000000000	4174.35888671875000000000	4174.35888671875000000000	4174.87158203125000000000	4181.53857421875000000000	4172.82031250000000000000	4147.17919921875000000000	1559.00000000000000000000	10249.00000000000000000000	10231.00000000000000000000	0.00000000000000000000	0.00000000000000000000	0.00000000000000000000	1092.00000000000000000000	347.00000000000000000000	4.00000000000000000000	4.00000000000000000000	4.00000000000000000000	4.00000000000000000000	4.00000000000000000000	0.00000000000000000000	4.00000000000000000000	4.00000000000000000000	0.00000000000000000000	4.00000000000000000000	4.00000000000000000000	4.00000000000000000000	4.00000000000000000000	4.00000000000000000000	4.00000000000000000000	4.00000000000000000000
86.00000000000000000000	0.00000000000000000000	4175.89746093750000000000	4171.28173828125000000000	4164.10253906250000000000	4163.07666015625000000000	4172.30761718750000000000	4170.76904296875000000000	4169.23046875000000000000	4162.05126953125000000000	4173.84619140625000000000	4168.20507812500000000000	4169.74365234375000000000	4187.69238281250000000000	4170.25634765625000000000	4150.76904296875000000000	3386.00000000000000000000	10249.00000000000000000000	10231.00000000000000000000	0.00000000000000000000	0.00000000000000000000	0.00000000000000000000	1092.00000000000000000000	355.00000000000000000000	4.00000000000000000000	4.00000000000000000000	4.00000000000000000000	4.00000000000000000000	4.00000000000000000000	0.00000000000000000000	4.00000000000000000000	4.00000000000000000000	0.00000000000000000000	4.00000000000000000000	4.00000000000000000000	4.00000000000000000000	4.00000000000000000000	4.00000000000000000000	4.00000000000000000000	4.00000000000000000000
87.00000000000000000000	0.00000000000000000000	4170.76904296875000000000	4176.92285156250000000000	4156.92285156250000000000	4167.69238281250000000000	4174.35888671875000000000	4157.94873046875000000000	4162.05126953125000000000	4167.69238281250000000000	4173.84619140625000000000	4171.28173828125000000000	4175.89746093750000000000	4187.69238281250000000000	4176.92285156250000000000	4152.82031250000000000000	1053.00000000000000000000	10247.00000000000000000000	10229.00000000000000000000	0.00000000000000000000	0.00000000000000000000	0.00000000000000000000	1092.00000000000000000000	362.00000000000000000000	4.00000000000000000000	4.00000000000000000000	4.00000000000000000000	4.00000000000000000000	4.00000000000000000000	0.00000000000000000000	4.00000000000000000000	4.00000000000000000000	0.00000000000000000000	4.00000000000000000000	4.00000000000000000000	4.00000000000000000000	4.00000000000000000000	4.00000000000000000000	4.00000000000000000000	4.00000000000000000000
88.00000000000000000000	0.00000000000000000000	4176.92285156250000000000	4170.76904296875000000000	4160.51269531250000000000	4163.58984375000000000000	4169.74365234375000000000	4167.17919921875000000000	4167.17919921875000000000	4162.05126953125000000000	4174.87158203125000000000	4161.02539062500000000000	4175.89746093750000000000	4188.71777343750000000000	4180.51269531250000000000	4157.43603515625000000000	3188.00000000000000000000	10247.00000000000000000000	10229.00000000000000000000	0.00000000000000000000	0.00000000000000000000	0.00000000000000000000	1092.00000000000000000000	370.00000000000000000000	4.00000000000000000000	4.00000000000000000000	4.00000000000000000000	4.00000000000000000000	4.00000000000000000000	0.00000000000000000000	4.00000000000000000000	4.00000000000000000000	0.00000000000000000000	4.00000000000000000000	4.00000000000000000000	4.00000000000000000000	4.00000000000000000000	4.00000000000000000000	4.00000000000000000000	4.00000000000000000000
89.00000000000000000000	0.00000000000000000000	4176.92285156250000000000	4174.87158203125000000000	4161.02539062500000000000	4166.15380859375000000000	4172.30761718750000000000	4168.20507812500000000000	4164.61523437500000000000	4160.51269531250000000000	4173.33300781250000000000	4161.02539062500000000000	4176.92285156250000000000	4187.69238281250000000000	4185.12792968750000000000	4154.35888671875000000000	1559.00000000000000000000	10248.00000000000000000000	10230.00000000000000000000	0.00000000000000000000	0.00000000000000000000	0.00000000000000000000	1092.00000000000000000000	378.00000000000000000000	4.00000000000000000000	4.00000000000000000000	4.00000000000000000000	4.00000000000000000000	4.00000000000000000000	0.00000000000000000000	4.00000000000000000000	4.00000000000000000000	0.00000000000000000000	4.00000000000000000000	4.00000000000000000000	4.00000000000000000000	4.00000000000000000000	4.00000000000000000000	4.00000000000000000000	4.00000000000000000000
90.00000000000000000000	0.00000000000000000000	4172.30761718750000000000	4179.48730468750000000000	4160.51269531250000000000	4166.66650390625000000000	4169.74365234375000000000	4163.07666015625000000000	4164.10253906250000000000	4161.02539062500000000000	4170.76904296875000000000	4169.23046875000000000000	4177.43603515625000000000	4185.64111328125000000000	4187.17919921875000000000	4151.28173828125000000000	3386.00000000000000000000	10248.00000000000000000000	10230.00000000000000000000	0.00000000000000000000	0.00000000000000000000	0.00000000000000000000	1092.00000000000000000000	385.00000000000000000000	4.00000000000000000000	4.00000000000000000000	4.00000000000000000000	4.00000000000000000000	4.00000000000000000000	0.00000000000000000000	4.00000000000000000000	4.00000000000000000000	0.00000000000000000000	4.00000000000000000000	4.00000000000000000000	4.00000000000000000000	4.00000000000000000000	4.00000000000000000000	4.00000000000000000000	4.00000000000000000000
91.00000000000000000000	0.00000000000000000000	4177.43603515625000000000	4173.33300781250000000000	4169.74365234375000000000	4162.56396484375000000000	4159.48730468750000000000	4167.69238281250000000000	4174.35888671875000000000	4156.92285156250000000000	4172.82031250000000000000	4160.51269531250000000000	4172.82031250000000000000	4186.66650390625000000000	4181.02539062500000000000	4153.84619140625000000000	1053.00000000000000000000	10246.00000000000000000000	10230.00000000000000000000	0.00000000000000000000	0.00000000000000000000	0.00000000000000000000	1092.00000000000000000000	393.00000000000000000000	4.00000000000000000000	4.00000000000000000000	4.00000000000000000000	4.00000000000000000000	4.00000000000000000000	0.00000000000000000000	4.00000000000000000000	4.00000000000000000000	0.00000000000000000000	4.00000000000000000000	4.00000000000000000000	4.00000000000000000000	4.00000000000000000000	4.00000000000000000000	4.00000000000000000000	4.00000000000000000000
92.00000000000000000000	0.00000000000000000000	4174.35888671875000000000	4180.00000000000000000000	4163.07666015625000000000	4171.79492187500000000000	4172.30761718750000000000	4162.56396484375000000000	4168.71777343750000000000	4164.61523437500000000000	4173.33300781250000000000	4162.56396484375000000000	4179.48730468750000000000	4185.64111328125000000000	4187.69238281250000000000	4155.89746093750000000000	3188.00000000000000000000	10246.00000000000000000000	10230.00000000000000000000	0.00000000000000000000	0.00000000000000000000	0.00000000000000000000	1092.00000000000000000000	400.00000000000000000000	4.00000000000000000000	4.00000000000000000000	4.00000000000000000000	4.00000000000000000000	4.00000000000000000000	0.00000000000000000000	4.00000000000000000000	4.00000000000000000000	0.00000000000000000000	4.00000000000000000000	4.00000000000000000000	4.00000000000000000000	4.00000000000000000000	4.00000000000000000000	4.00000000000000000000	4.00000000000000000000
93.00000000000000000000	0.00000000000000000000	4180.51269531250000000000	4182.05126953125000000000	4170.25634765625000000000	4170.25634765625000000000	4174.87158203125000000000	4168.71777343750000000000	4170.76904296875000000000	4165.64111328125000000000	4172.82031250000000000000	4168.71777343750000000000	4178.97412109375000000000	4189.74365234375000000000	4187.17919921875000000000	4162.56396484375000000000	1559.00000000000000000000	10246.00000000000000000000	10229.00000000000000000000	0.00000000000000000000	0.00000000000000000000	0.00000000000000000000	1092.00000000000000000000	408.00000000000000000000	4.00000000000000000000	4.00000000000000000000	4.00000000000000000000	4.00000000000000000000	4.00000000000000000000	0.00000000000000000000	4.00000000000000000000	4.00000000000000000000	0.00000000000000000000	4.00000000000000000000	4.00000000000000000000	4.00000000000000000000	4.00000000000000000000	4.00000000000000000000	4.00000000000000000000	4.00000000000000000000
94.00000000000000000000	0.00000000000000000000	4178.97412109375000000000	4172.82031250000000000000	4173.33300781250000000000	4165.64111328125000000000	4166.15380859375000000000	4164.10253906250000000000	4167.17919921875000000000	4162.56396484375000000000	4172.30761718750000000000	4174.87158203125000000000	4178.97412109375000000000	4191.79492187500000000000	4189.23046875000000000000	4162.05126953125000000000	3386.00000000000000000000	10246.00000000000000000000	10229.00000000000000000000	0.00000000000000000000	0.00000000000000000000	0.00000000000000000000	1092.00000000000000000000	417.00000000000000000000	4.00000000000000000000	4.00000000000000000000	4.00000000000000000000	4.00000000000000000000	4.00000000000000000000	0.00000000000000000000	4.00000000000000000000	4.00000000000000000000	0.00000000000000000000	4.00000000000000000000	4.00000000000000000000	4.00000000000000000000	4.00000000000000000000	4.00000000000000000000	4.00000000000000000000	4.00000000000000000000
95.00000000000000000000	0.00000000000000000000	4173.84619140625000000000	4168.20507812500000000000	4167.69238281250000000000	4169.74365234375000000000	4168.71777343750000000000	4160.00000000000000000000	4163.07666015625000000000	4164.10253906250000000000	4172.82031250000000000000	4177.43603515625000000000	4185.64111328125000000000	4192.30761718750000000000	4193.33300781250000000000	4157.94873046875000000000	1053.00000000000000000000	10246.00000000000000000000	10229.00000000000000000000	0.00000000000000000000	0.00000000000000000000	0.00000000000000000000	1092.00000000000000000000	425.00000000000000000000	4.00000000000000000000	4.00000000000000000000	4.00000000000000000000	4.00000000000000000000	4.00000000000000000000	0.00000000000000000000	4.00000000000000000000	4.00000000000000000000	0.00000000000000000000	4.00000000000000000000	4.00000000000000000000	4.00000000000000000000	4.00000000000000000000	4.00000000000000000000	4.00000000000000000000	4.00000000000000000000
96.00000000000000000000	0.00000000000000000000	4182.05126953125000000000	4174.87158203125000000000	4172.30761718750000000000	4171.28173828125000000000	4173.84619140625000000000	4171.28173828125000000000	4170.76904296875000000000	4161.53857421875000000000	4173.84619140625000000000	4170.76904296875000000000	4185.64111328125000000000	4196.92285156250000000000	4188.71777343750000000000	4159.48730468750000000000	3188.00000000000000000000	10246.00000000000000000000	10229.00000000000000000000	0.00000000000000000000	0.00000000000000000000	0.00000000000000000000	1092.00000000000000000000	434.00000000000000000000	4.00000000000000000000	4.00000000000000000000	4.00000000000000000000	4.00000000000000000000	4.00000000000000000000	0.00000000000000000000	4.00000000000000000000	4.00000000000000000000	0.00000000000000000000	4.00000000000000000000	4.00000000000000000000	4.00000000000000000000	4.00000000000000000000	4.00000000000000000000	4.00000000000000000000	4.00000000000000000000
97.00000000000000000000	0.00000000000000000000	4176.41015625000000000000	4185.12792968750000000000	4166.15380859375000000000	4172.82031250000000000000	4175.89746093750000000000	4162.56396484375000000000	4164.61523437500000000000	4166.15380859375000000000	4172.30761718750000000000	4176.41015625000000000000	4187.17919921875000000000	4193.33300781250000000000	4196.92285156250000000000	4160.51269531250000000000	1559.00000000000000000000	10247.00000000000000000000	10229.00000000000000000000	0.00000000000000000000	0.00000000000000000000	0.00000000000000000000	1092.00000000000000000000	442.00000000000000000000	4.00000000000000000000	4.00000000000000000000	4.00000000000000000000	4.00000000000000000000	4.00000000000000000000	0.00000000000000000000	4.00000000000000000000	4.00000000000000000000	0.00000000000000000000	4.00000000000000000000	4.00000000000000000000	4.00000000000000000000	4.00000000000000000000	4.00000000000000000000	4.00000000000000000000	4.00000000000000000000
98.00000000000000000000	0.00000000000000000000	4176.41015625000000000000	4176.92285156250000000000	4170.76904296875000000000	4166.66650390625000000000	4160.51269531250000000000	4164.10253906250000000000	4170.76904296875000000000	4161.02539062500000000000	4173.33300781250000000000	4170.76904296875000000000	4182.05126953125000000000	4190.76904296875000000000	4193.84619140625000000000	4161.53857421875000000000	3386.00000000000000000000	10247.00000000000000000000	10229.00000000000000000000	0.00000000000000000000	0.00000000000000000000	0.00000000000000000000	1092.00000000000000000000	450.00000000000000000000	4.00000000000000000000	4.00000000000000000000	4.00000000000000000000	4.00000000000000000000	4.00000000000000000000	0.00000000000000000000	4.00000000000000000000	4.00000000000000000000	0.00000000000000000000	4.00000000000000000000	4.00000000000000000000	4.00000000000000000000	4.00000000000000000000	4.00000000000000000000	4.00000000000000000000	4.00000000000000000000
99.00000000000000000000	0.00000000000000000000	4176.41015625000000000000	4170.76904296875000000000	4174.35888671875000000000	4165.64111328125000000000	4155.38427734375000000000	4165.12792968750000000000	4168.20507812500000000000	4159.48730468750000000000	4173.84619140625000000000	4162.05126953125000000000	4181.02539062500000000000	4189.74365234375000000000	4182.56396484375000000000	4157.94873046875000000000	1053.00000000000000000000	10246.00000000000000000000	10227.00000000000000000000	0.00000000000000000000	0.00000000000000000000	0.00000000000000000000	1092.00000000000000000000	457.00000000000000000000	4.00000000000000000000	4.00000000000000000000	4.00000000000000000000	4.00000000000000000000	4.00000000000000000000	0.00000000000000000000	4.00000000000000000000	4.00000000000000000000	0.00000000000000000000	4.00000000000000000000	4.00000000000000000000	4.00000000000000000000	4.00000000000000000000	4.00000000000000000000	4.00000000000000000000	4.00000000000000000000
100.00000000000000000000	0.00000000000000000000	4174.35888671875000000000	4171.28173828125000000000	4167.69238281250000000000	4167.17919921875000000000	4164.61523437500000000000	4161.53857421875000000000	4159.48730468750000000000	4167.17919921875000000000	4174.35888671875000000000	4168.71777343750000000000	4180.00000000000000000000	4189.74365234375000000000	4181.53857421875000000000	4157.43603515625000000000	3188.00000000000000000000	10246.00000000000000000000	10227.00000000000000000000	0.00000000000000000000	0.00000000000000000000	0.00000000000000000000	1092.00000000000000000000	464.00000000000000000000	4.00000000000000000000	4.00000000000000000000	4.00000000000000000000	4.00000000000000000000	4.00000000000000000000	0.00000000000000000000	4.00000000000000000000	4.00000000000000000000	0.00000000000000000000	4.00000000000000000000	4.00000000000000000000	4.00000000000000000000	4.00000000000000000000	4.00000000000000000000	4.00000000000000000000	4.00000000000000000000
101.00000000000000000000	0.00000000000000000000	4178.46142578125000000000	4164.10253906250000000000	4171.79492187500000000000	4155.38427734375000000000	4165.64111328125000000000	4167.69238281250000000000	4174.35888671875000000000	4159.48730468750000000000	4173.33300781250000000000	4164.61523437500000000000	4166.66650390625000000000	4190.76904296875000000000	4176.92285156250000000000	4158.97412109375000000000	1559.00000000000000000000	10248.00000000000000000000	10227.00000000000000000000	0.00000000000000000000	0.00000000000000000000	0.00000000000000000000	1092.00000000000000000000	473.00000000000000000000	4.00000000000000000000	4.00000000000000000000	4.00000000000000000000	4.00000000000000000000	4.00000000000000000000	0.00000000000000000000	4.00000000000000000000	4.00000000000000000000	0.00000000000000000000	4.00000000000000000000	4.00000000000000000000	4.00000000000000000000	4.00000000000000000000	4.00000000000000000000	4.00000000000000000000	4.00000000000000000000
102.00000000000000000000	0.00000000000000000000	4164.61523437500000000000	4164.10253906250000000000	4161.53857421875000000000	4151.28173828125000000000	4171.28173828125000000000	4159.48730468750000000000	4169.74365234375000000000	4157.43603515625000000000	4171.79492187500000000000	4161.53857421875000000000	4165.64111328125000000000	4183.58984375000000000000	4177.43603515625000000000	4151.79492187500000000000	3386.00000000000000000000	10248.00000000000000000000	10227.00000000000000000000	0.00000000000000000000	0.00000000000000000000	0.00000000000000000000	1092.00000000000000000000	481.00000000000000000000	4.00000000000000000000	4.00000000000000000000	4.00000000000000000000	4.00000000000000000000	4.00000000000000000000	0.00000000000000000000	4.00000000000000000000	4.00000000000000000000	0.00000000000000000000	4.00000000000000000000	4.00000000000000000000	4.00000000000000000000	4.00000000000000000000	4.00000000000000000000	4.00000000000000000000	4.00000000000000000000
103.00000000000000000000	0.00000000000000000000	4160.51269531250000000000	4160.51269531250000000000	4161.02539062500000000000	4148.71777343750000000000	4166.15380859375000000000	4163.58984375000000000000	4166.15380859375000000000	4158.46142578125000000000	4173.84619140625000000000	4157.43603515625000000000	4163.07666015625000000000	4182.05126953125000000000	4167.69238281250000000000	4149.74365234375000000000	1053.00000000000000000000	10249.00000000000000000000	10227.00000000000000000000	0.00000000000000000000	0.00000000000000000000	0.00000000000000000000	1092.00000000000000000000	488.00000000000000000000	4.00000000000000000000	4.00000000000000000000	4.00000000000000000000	4.00000000000000000000	4.00000000000000000000	0.00000000000000000000	4.00000000000000000000	4.00000000000000000000	0.00000000000000000000	4.00000000000000000000	4.00000000000000000000	4.00000000000000000000	4.00000000000000000000	4.00000000000000000000	4.00000000000000000000	4.00000000000000000000
104.00000000000000000000	0.00000000000000000000	4164.10253906250000000000	4155.89746093750000000000	4165.64111328125000000000	4149.74365234375000000000	4161.53857421875000000000	4168.20507812500000000000	4170.25634765625000000000	4160.00000000000000000000	4169.74365234375000000000	4153.84619140625000000000	4160.51269531250000000000	4183.07666015625000000000	4164.61523437500000000000	4151.28173828125000000000	3188.00000000000000000000	10249.00000000000000000000	10227.00000000000000000000	0.00000000000000000000	0.00000000000000000000	0.00000000000000000000	1092.00000000000000000000	495.00000000000000000000	4.00000000000000000000	4.00000000000000000000	4.00000000000000000000	4.00000000000000000000	4.00000000000000000000	0.00000000000000000000	4.00000000000000000000	4.00000000000000000000	0.00000000000000000000	4.00000000000000000000	4.00000000000000000000	4.00000000000000000000	4.00000000000000000000	4.00000000000000000000	4.00000000000000000000	4.00000000000000000000
105.00000000000000000000	0.00000000000000000000	4161.53857421875000000000	4158.46142578125000000000	4162.56396484375000000000	4155.38427734375000000000	4167.17919921875000000000	4162.56396484375000000000	4167.69238281250000000000	4167.17919921875000000000	4167.69238281250000000000	4161.53857421875000000000	4169.23046875000000000000	4182.05126953125000000000	4177.43603515625000000000	4152.82031250000000000000	1559.00000000000000000000	10248.00000000000000000000	10226.00000000000000000000	0.00000000000000000000	0.00000000000000000000	0.00000000000000000000	1092.00000000000000000000	504.00000000000000000000	4.00000000000000000000	4.00000000000000000000	4.00000000000000000000	4.00000000000000000000	4.00000000000000000000	0.00000000000000000000	4.00000000000000000000	4.00000000000000000000	0.00000000000000000000	4.00000000000000000000	4.00000000000000000000	4.00000000000000000000	4.00000000000000000000	4.00000000000000000000	4.00000000000000000000	4.00000000000000000000
106.00000000000000000000	0.00000000000000000000	4169.74365234375000000000	4153.33300781250000000000	4168.71777343750000000000	4147.69238281250000000000	4159.48730468750000000000	4170.25634765625000000000	4171.79492187500000000000	4163.58984375000000000000	4174.35888671875000000000	4166.66650390625000000000	4166.15380859375000000000	4185.64111328125000000000	4173.84619140625000000000	4153.33300781250000000000	3386.00000000000000000000	10248.00000000000000000000	10226.00000000000000000000	0.00000000000000000000	0.00000000000000000000	0.00000000000000000000	1092.00000000000000000000	512.00000000000000000000	4.00000000000000000000	4.00000000000000000000	4.00000000000000000000	4.00000000000000000000	4.00000000000000000000	0.00000000000000000000	4.00000000000000000000	4.00000000000000000000	0.00000000000000000000	4.00000000000000000000	4.00000000000000000000	4.00000000000000000000	4.00000000000000000000	4.00000000000000000000	4.00000000000000000000	4.00000000000000000000
107.00000000000000000000	0.00000000000000000000	4165.64111328125000000000	4158.97412109375000000000	4163.07666015625000000000	4148.71777343750000000000	4160.00000000000000000000	4163.58984375000000000000	4162.56396484375000000000	4164.10253906250000000000	4175.89746093750000000000	4177.43603515625000000000	4167.17919921875000000000	4184.61523437500000000000	4171.79492187500000000000	4148.20507812500000000000	1053.00000000000000000000	10248.00000000000000000000	10226.00000000000000000000	0.00000000000000000000	0.00000000000000000000	0.00000000000000000000	1092.00000000000000000000	519.00000000000000000000	4.00000000000000000000	4.00000000000000000000	4.00000000000000000000	4.00000000000000000000	4.00000000000000000000	0.00000000000000000000	4.00000000000000000000	4.00000000000000000000	0.00000000000000000000	4.00000000000000000000	4.00000000000000000000	4.00000000000000000000	4.00000000000000000000	4.00000000000000000000	4.00000000000000000000	4.00000000000000000000
108.00000000000000000000	0.00000000000000000000	4166.66650390625000000000	4166.15380859375000000000	4168.71777343750000000000	4158.46142578125000000000	4167.17919921875000000000	4163.07666015625000000000	4165.12792968750000000000	4163.07666015625000000000	4172.82031250000000000000	4168.71777343750000000000	4169.74365234375000000000	4188.71777343750000000000	4172.30761718750000000000	4149.23046875000000000000	3188.00000000000000000000	10248.00000000000000000000	10226.00000000000000000000	0.00000000000000000000	0.00000000000000000000	0.00000000000000000000	1092.00000000000000000000	526.00000000000000000000	4.00000000000000000000	4.00000000000000000000	4.00000000000000000000	4.00000000000000000000	4.00000000000000000000	0.00000000000000000000	4.00000000000000000000	4.00000000000000000000	0.00000000000000000000	4.00000000000000000000	4.00000000000000000000	4.00000000000000000000	4.00000000000000000000	4.00000000000000000000	4.00000000000000000000	4.00000000000000000000
109.00000000000000000000	0.00000000000000000000	4168.71777343750000000000	4162.05126953125000000000	4174.87158203125000000000	4157.94873046875000000000	4168.20507812500000000000	4167.17919921875000000000	4170.76904296875000000000	4158.46142578125000000000	4172.82031250000000000000	4150.25634765625000000000	4164.61523437500000000000	4190.25634765625000000000	4168.20507812500000000000	4152.82031250000000000000	1559.00000000000000000000	10249.00000000000000000000	10227.00000000000000000000	0.00000000000000000000	0.00000000000000000000	0.00000000000000000000	1092.00000000000000000000	535.00000000000000000000	4.00000000000000000000	4.00000000000000000000	4.00000000000000000000	4.00000000000000000000	4.00000000000000000000	0.00000000000000000000	4.00000000000000000000	4.00000000000000000000	0.00000000000000000000	4.00000000000000000000	4.00000000000000000000	4.00000000000000000000	4.00000000000000000000	4.00000000000000000000	4.00000000000000000000	4.00000000000000000000
110.00000000000000000000	0.00000000000000000000	4156.41015625000000000000	4155.89746093750000000000	4161.02539062500000000000	4154.35888671875000000000	4164.10253906250000000000	4162.05126953125000000000	4164.61523437500000000000	4158.46142578125000000000	4173.33300781250000000000	4156.92285156250000000000	4163.07666015625000000000	4184.61523437500000000000	4167.69238281250000000000	4148.71777343750000000000	3386.00000000000000000000	10249.00000000000000000000	10227.00000000000000000000	0.00000000000000000000	0.00000000000000000000	0.00000000000000000000	1092.00000000000000000000	543.00000000000000000000	4.00000000000000000000	4.00000000000000000000	4.00000000000000000000	4.00000000000000000000	4.00000000000000000000	0.00000000000000000000	4.00000000000000000000	4.00000000000000000000	0.00000000000000000000	4.00000000000000000000	4.00000000000000000000	4.00000000000000000000	4.00000000000000000000	4.00000000000000000000	4.00000000000000000000	4.00000000000000000000
111.00000000000000000000	0.00000000000000000000	4162.56396484375000000000	4153.33300781250000000000	4163.07666015625000000000	4151.79492187500000000000	4156.41015625000000000000	4171.79492187500000000000	4172.30761718750000000000	4153.33300781250000000000	4173.84619140625000000000	4159.48730468750000000000	4160.51269531250000000000	4186.66650390625000000000	4162.56396484375000000000	4147.69238281250000000000	1053.00000000000000000000	10248.00000000000000000000	10228.00000000000000000000	0.00000000000000000000	0.00000000000000000000	0.00000000000000000000	1092.00000000000000000000	551.00000000000000000000	4.00000000000000000000	4.00000000000000000000	4.00000000000000000000	4.00000000000000000000	4.00000000000000000000	0.00000000000000000000	4.00000000000000000000	4.00000000000000000000	0.00000000000000000000	4.00000000000000000000	4.00000000000000000000	4.00000000000000000000	4.00000000000000000000	4.00000000000000000000	4.00000000000000000000	4.00000000000000000000
112.00000000000000000000	0.00000000000000000000	4162.56396484375000000000	4156.41015625000000000000	4162.05126953125000000000	4155.89746093750000000000	4163.07666015625000000000	4167.17919921875000000000	4165.64111328125000000000	4158.97412109375000000000	4173.33300781250000000000	4158.46142578125000000000	4166.15380859375000000000	4187.69238281250000000000	4165.64111328125000000000	4145.12792968750000000000	3188.00000000000000000000	10248.00000000000000000000	10228.00000000000000000000	0.00000000000000000000	0.00000000000000000000	0.00000000000000000000	1092.00000000000000000000	559.00000000000000000000	4.00000000000000000000	4.00000000000000000000	4.00000000000000000000	4.00000000000000000000	4.00000000000000000000	0.00000000000000000000	4.00000000000000000000	4.00000000000000000000	0.00000000000000000000	4.00000000000000000000	4.00000000000000000000	4.00000000000000000000	4.00000000000000000000	4.00000000000000000000	4.00000000000000000000	4.00000000000000000000
113.00000000000000000000	0.00000000000000000000	4157.94873046875000000000	4149.74365234375000000000	4164.61523437500000000000	4152.82031250000000000000	4163.58984375000000000000	4165.64111328125000000000	4164.61523437500000000000	4162.56396484375000000000	4172.30761718750000000000	4153.84619140625000000000	4163.58984375000000000000	4187.17919921875000000000	4163.07666015625000000000	4142.05126953125000000000	1559.00000000000000000000	10247.00000000000000000000	10227.00000000000000000000	0.00000000000000000000	0.00000000000000000000	0.00000000000000000000	1092.00000000000000000000	567.00000000000000000000	4.00000000000000000000	4.00000000000000000000	4.00000000000000000000	4.00000000000000000000	4.00000000000000000000	0.00000000000000000000	4.00000000000000000000	4.00000000000000000000	0.00000000000000000000	4.00000000000000000000	4.00000000000000000000	4.00000000000000000000	4.00000000000000000000	4.00000000000000000000	4.00000000000000000000	4.00000000000000000000
114.00000000000000000000	0.00000000000000000000	4164.10253906250000000000	4148.71777343750000000000	4171.28173828125000000000	4151.28173828125000000000	4157.43603515625000000000	4169.74365234375000000000	4173.33300781250000000000	4159.48730468750000000000	4172.30761718750000000000	4151.79492187500000000000	4159.48730468750000000000	4186.66650390625000000000	4156.41015625000000000000	4144.61523437500000000000	3386.00000000000000000000	10247.00000000000000000000	10227.00000000000000000000	0.00000000000000000000	0.00000000000000000000	0.00000000000000000000	1092.00000000000000000000	576.00000000000000000000	4.00000000000000000000	4.00000000000000000000	4.00000000000000000000	4.00000000000000000000	4.00000000000000000000	0.00000000000000000000	4.00000000000000000000	4.00000000000000000000	0.00000000000000000000	4.00000000000000000000	4.00000000000000000000	4.00000000000000000000	4.00000000000000000000	4.00000000000000000000	4.00000000000000000000	4.00000000000000000000
115.00000000000000000000	0.00000000000000000000	4156.92285156250000000000	4159.48730468750000000000	4163.58984375000000000000	4156.92285156250000000000	4165.12792968750000000000	4161.02539062500000000000	4163.58984375000000000000	4162.05126953125000000000	4173.33300781250000000000	4161.02539062500000000000	4164.61523437500000000000	4184.10253906250000000000	4158.46142578125000000000	4145.12792968750000000000	1053.00000000000000000000	10247.00000000000000000000	10226.00000000000000000000	0.00000000000000000000	0.00000000000000000000	0.00000000000000000000	1092.00000000000000000000	583.00000000000000000000	4.00000000000000000000	4.00000000000000000000	4.00000000000000000000	4.00000000000000000000	4.00000000000000000000	0.00000000000000000000	4.00000000000000000000	4.00000000000000000000	0.00000000000000000000	4.00000000000000000000	4.00000000000000000000	4.00000000000000000000	4.00000000000000000000	4.00000000000000000000	4.00000000000000000000	4.00000000000000000000
116.00000000000000000000	0.00000000000000000000	4154.87158203125000000000	4152.82031250000000000000	4167.69238281250000000000	4149.23046875000000000000	4159.48730468750000000000	4165.12792968750000000000	4165.12792968750000000000	4154.35888671875000000000	4172.30761718750000000000	4152.82031250000000000000	4154.35888671875000000000	4183.58984375000000000000	4150.25634765625000000000	4143.58984375000000000000	3188.00000000000000000000	10247.00000000000000000000	10226.00000000000000000000	0.00000000000000000000	0.00000000000000000000	0.00000000000000000000	1092.00000000000000000000	591.00000000000000000000	4.00000000000000000000	4.00000000000000000000	4.00000000000000000000	4.00000000000000000000	4.00000000000000000000	0.00000000000000000000	4.00000000000000000000	4.00000000000000000000	0.00000000000000000000	4.00000000000000000000	4.00000000000000000000	4.00000000000000000000	4.00000000000000000000	4.00000000000000000000	4.00000000000000000000	4.00000000000000000000
117.00000000000000000000	0.00000000000000000000	4154.35888671875000000000	4152.30761718750000000000	4164.61523437500000000000	4149.23046875000000000000	4155.89746093750000000000	4160.51269531250000000000	4166.15380859375000000000	4158.46142578125000000000	4170.76904296875000000000	4147.17919921875000000000	4152.30761718750000000000	4180.51269531250000000000	4150.25634765625000000000	4140.00000000000000000000	1559.00000000000000000000	10249.00000000000000000000	10227.00000000000000000000	0.00000000000000000000	0.00000000000000000000	0.00000000000000000000	1092.00000000000000000000	598.00000000000000000000	4.00000000000000000000	4.00000000000000000000	4.00000000000000000000	4.00000000000000000000	4.00000000000000000000	0.00000000000000000000	4.00000000000000000000	4.00000000000000000000	0.00000000000000000000	4.00000000000000000000	4.00000000000000000000	4.00000000000000000000	4.00000000000000000000	4.00000000000000000000	4.00000000000000000000	4.00000000000000000000
118.00000000000000000000	0.00000000000000000000	4159.48730468750000000000	4161.02539062500000000000	4164.61523437500000000000	4155.38427734375000000000	4160.51269531250000000000	4161.53857421875000000000	4168.20507812500000000000	4169.23046875000000000000	4172.82031250000000000000	4154.35888671875000000000	4162.56396484375000000000	4185.64111328125000000000	4158.46142578125000000000	4143.07666015625000000000	3386.00000000000000000000	10249.00000000000000000000	10227.00000000000000000000	0.00000000000000000000	0.00000000000000000000	0.00000000000000000000	1092.00000000000000000000	606.00000000000000000000	4.00000000000000000000	4.00000000000000000000	4.00000000000000000000	4.00000000000000000000	4.00000000000000000000	0.00000000000000000000	4.00000000000000000000	4.00000000000000000000	0.00000000000000000000	4.00000000000000000000	4.00000000000000000000	4.00000000000000000000	4.00000000000000000000	4.00000000000000000000	4.00000000000000000000	4.00000000000000000000
119.00000000000000000000	0.00000000000000000000	4166.66650390625000000000	4163.07666015625000000000	4172.82031250000000000000	4153.84619140625000000000	4160.51269531250000000000	4170.25634765625000000000	4170.25634765625000000000	4167.17919921875000000000	4171.28173828125000000000	4155.38427734375000000000	4167.69238281250000000000	4190.76904296875000000000	4163.07666015625000000000	4148.20507812500000000000	1053.00000000000000000000	10250.00000000000000000000	10227.00000000000000000000	0.00000000000000000000	0.00000000000000000000	0.00000000000000000000	1092.00000000000000000000	614.00000000000000000000	4.00000000000000000000	4.00000000000000000000	4.00000000000000000000	4.00000000000000000000	4.00000000000000000000	0.00000000000000000000	4.00000000000000000000	4.00000000000000000000	0.00000000000000000000	4.00000000000000000000	4.00000000000000000000	4.00000000000000000000	4.00000000000000000000	4.00000000000000000000	4.00000000000000000000	4.00000000000000000000
120.00000000000000000000	0.00000000000000000000	4160.51269531250000000000	4167.17919921875000000000	4166.15380859375000000000	4154.87158203125000000000	4164.10253906250000000000	4161.53857421875000000000	4161.02539062500000000000	4168.71777343750000000000	4168.71777343750000000000	4161.02539062500000000000	4174.35888671875000000000	4185.12792968750000000000	4171.28173828125000000000	4144.10253906250000000000	3188.00000000000000000000	10250.00000000000000000000	10227.00000000000000000000	0.00000000000000000000	0.00000000000000000000	0.00000000000000000000	1092.00000000000000000000	621.00000000000000000000	4.00000000000000000000	4.00000000000000000000	4.00000000000000000000	4.00000000000000000000	4.00000000000000000000	0.00000000000000000000	4.00000000000000000000	4.00000000000000000000	0.00000000000000000000	4.00000000000000000000	4.00000000000000000000	4.00000000000000000000	4.00000000000000000000	4.00000000000000000000	4.00000000000000000000	4.00000000000000000000
121.00000000000000000000	0.00000000000000000000	4163.58984375000000000000	4157.94873046875000000000	4174.35888671875000000000	4149.74365234375000000000	4154.87158203125000000000	4166.66650390625000000000	4169.23046875000000000000	4161.53857421875000000000	4170.76904296875000000000	4157.94873046875000000000	4167.69238281250000000000	4184.10253906250000000000	4163.58984375000000000000	4144.61523437500000000000	1559.00000000000000000000	10250.00000000000000000000	10230.00000000000000000000	0.00000000000000000000	0.00000000000000000000	0.00000000000000000000	1092.00000000000000000000	629.00000000000000000000	4.00000000000000000000	4.00000000000000000000	4.00000000000000000000	4.00000000000000000000	4.00000000000000000000	0.00000000000000000000	4.00000000000000000000	4.00000000000000000000	0.00000000000000000000	4.00000000000000000000	4.00000000000000000000	4.00000000000000000000	4.00000000000000000000	4.00000000000000000000	4.00000000000000000000	4.00000000000000000000
122.00000000000000000000	0.00000000000000000000	4160.51269531250000000000	4150.25634765625000000000	4171.79492187500000000000	4147.69238281250000000000	4151.79492187500000000000	4165.64111328125000000000	4166.15380859375000000000	4155.38427734375000000000	4170.76904296875000000000	4155.89746093750000000000	4158.97412109375000000000	4181.02539062500000000000	4157.43603515625000000000	4145.12792968750000000000	3386.00000000000000000000	10250.00000000000000000000	10230.00000000000000000000	0.00000000000000000000	0.00000000000000000000	0.00000000000000000000	1092.00000000000000000000	638.00000000000000000000	4.00000000000000000000	4.00000000000000000000	4.00000000000000000000	4.00000000000000000000	4.00000000000000000000	0.00000000000000000000	4.00000000000000000000	4.00000000000000000000	0.00000000000000000000	4.00000000000000000000	4.00000000000000000000	4.00000000000000000000	4.00000000000000000000	4.00000000000000000000	4.00000000000000000000	4.00000000000000000000
123.00000000000000000000	0.00000000000000000000	4157.94873046875000000000	4151.79492187500000000000	4164.10253906250000000000	4149.74365234375000000000	4156.41015625000000000000	4163.07666015625000000000	4161.02539062500000000000	4158.97412109375000000000	4172.30761718750000000000	4156.92285156250000000000	4161.53857421875000000000	4178.97412109375000000000	4160.00000000000000000000	4144.61523437500000000000	1053.00000000000000000000	10250.00000000000000000000	10231.00000000000000000000	0.00000000000000000000	0.00000000000000000000	0.00000000000000000000	1092.00000000000000000000	645.00000000000000000000	4.00000000000000000000	4.00000000000000000000	4.00000000000000000000	4.00000000000000000000	4.00000000000000000000	0.00000000000000000000	4.00000000000000000000	4.00000000000000000000	0.00000000000000000000	4.00000000000000000000	4.00000000000000000000	4.00000000000000000000	4.00000000000000000000	4.00000000000000000000	4.00000000000000000000	4.00000000000000000000
124.00000000000000000000	0.00000000000000000000	4166.15380859375000000000	4149.74365234375000000000	4173.33300781250000000000	4148.71777343750000000000	4150.25634765625000000000	4166.15380859375000000000	4170.25634765625000000000	4157.94873046875000000000	4172.82031250000000000000	4148.20507812500000000000	4162.05126953125000000000	4184.10253906250000000000	4156.41015625000000000000	4147.69238281250000000000	3188.00000000000000000000	10250.00000000000000000000	10231.00000000000000000000	0.00000000000000000000	0.00000000000000000000	0.00000000000000000000	1092.00000000000000000000	653.00000000000000000000	4.00000000000000000000	4.00000000000000000000	4.00000000000000000000	4.00000000000000000000	4.00000000000000000000	0.00000000000000000000	4.00000000000000000000	4.00000000000000000000	0.00000000000000000000	4.00000000000000000000	4.00000000000000000000	4.00000000000000000000	4.00000000000000000000	4.00000000000000000000	4.00000000000000000000	4.00000000000000000000
125.00000000000000000000	0.00000000000000000000	4156.41015625000000000000	4149.74365234375000000000	4166.15380859375000000000	4152.82031250000000000000	4150.76904296875000000000	4157.43603515625000000000	4162.05126953125000000000	4158.97412109375000000000	4169.23046875000000000000	4152.82031250000000000000	4163.07666015625000000000	4181.53857421875000000000	4157.43603515625000000000	4144.10253906250000000000	1559.00000000000000000000	10250.00000000000000000000	10231.00000000000000000000	0.00000000000000000000	0.00000000000000000000	0.00000000000000000000	1092.00000000000000000000	662.00000000000000000000	4.00000000000000000000	4.00000000000000000000	4.00000000000000000000	4.00000000000000000000	4.00000000000000000000	0.00000000000000000000	4.00000000000000000000	4.00000000000000000000	0.00000000000000000000	4.00000000000000000000	4.00000000000000000000	4.00000000000000000000	4.00000000000000000000	4.00000000000000000000	4.00000000000000000000	4.00000000000000000000
126.00000000000000000000	0.00000000000000000000	4155.38427734375000000000	4144.61523437500000000000	4164.61523437500000000000	4147.17919921875000000000	4149.74365234375000000000	4168.20507812500000000000	4164.10253906250000000000	4157.94873046875000000000	4171.79492187500000000000	4158.46142578125000000000	4160.00000000000000000000	4181.02539062500000000000	4152.82031250000000000000	4141.02539062500000000000	3386.00000000000000000000	10250.00000000000000000000	10231.00000000000000000000	0.00000000000000000000	0.00000000000000000000	0.00000000000000000000	1092.00000000000000000000	670.00000000000000000000	4.00000000000000000000	4.00000000000000000000	4.00000000000000000000	4.00000000000000000000	4.00000000000000000000	0.00000000000000000000	4.00000000000000000000	4.00000000000000000000	0.00000000000000000000	4.00000000000000000000	4.00000000000000000000	4.00000000000000000000	4.00000000000000000000	4.00000000000000000000	4.00000000000000000000	4.00000000000000000000
127.00000000000000000000	0.00000000000000000000	4157.94873046875000000000	4146.66650390625000000000	4166.66650390625000000000	4146.15380859375000000000	4157.43603515625000000000	4171.79492187500000000000	4167.17919921875000000000	4166.15380859375000000000	4175.38427734375000000000	4167.69238281250000000000	4163.07666015625000000000	4180.51269531250000000000	4155.89746093750000000000	4136.41015625000000000000	50.00000000000000000000	10251.00000000000000000000	10230.00000000000000000000	0.00000000000000000000	0.00000000000000000000	0.00000000000000000000	1092.00000000000000000000	678.00000000000000000000	4.00000000000000000000	4.00000000000000000000	4.00000000000000000000	4.00000000000000000000	4.00000000000000000000	0.00000000000000000000	4.00000000000000000000	4.00000000000000000000	0.00000000000000000000	4.00000000000000000000	4.00000000000000000000	4.00000000000000000000	4.00000000000000000000	4.00000000000000000000	4.00000000000000000000	4.00000000000000000000
0.00000000000000000000	0.00000000000000000000	4157.94873046875000000000	4152.82031250000000000000	4165.64111328125000000000	4154.35888671875000000000	4167.69238281250000000000	4165.64111328125000000000	4165.12792968750000000000	4174.87158203125000000000	4172.82031250000000000000	4171.79492187500000000000	4168.20507812500000000000	4180.00000000000000000000	4164.10253906250000000000	4136.41015625000000000000	1866.00000000000000000000	10251.00000000000000000000	10230.00000000000000000000	0.00000000000000000000	0.00000000000000000000	0.00000000000000000000	1092.00000000000000000000	685.00000000000000000000	4.00000000000000000000	4.00000000000000000000	4.00000000000000000000	4.00000000000000000000	4.00000000000000000000	0.00000000000000000000	4.00000000000000000000	4.00000000000000000000	0.00000000000000000000	4.00000000000000000000	4.00000000000000000000	4.00000000000000000000	4.00000000000000000000	4.00000000000000000000	4.00000000000000000000	4.00000000000000000000
1.00000000000000000000	0.00000000000000000000	4168.71777343750000000000	4152.30761718750000000000	4176.41015625000000000000	4156.41015625000000000000	4167.69238281250000000000	4171.79492187500000000000	4169.74365234375000000000	4172.82031250000000000000	4173.33300781250000000000	4166.15380859375000000000	4165.64111328125000000000	4186.15380859375000000000	4162.05126953125000000000	4144.61523437500000000000	3291.00000000000000000000	10249.00000000000000000000	10230.00000000000000000000	0.00000000000000000000	0.00000000000000000000	0.00000000000000000000	1092.00000000000000000000	693.00000000000000000000	4.00000000000000000000	4.00000000000000000000	4.00000000000000000000	4.00000000000000000000	4.00000000000000000000	0.00000000000000000000	4.00000000000000000000	4.00000000000000000000	0.00000000000000000000	4.00000000000000000000	4.00000000000000000000	4.00000000000000000000	4.00000000000000000000	4.00000000000000000000	4.00000000000000000000	4.00000000000000000000
2.00000000000000000000	0.00000000000000000000	4166.15380859375000000000	4162.05126953125000000000	4170.76904296875000000000	4166.15380859375000000000	4180.00000000000000000000	4162.56396484375000000000	4162.56396484375000000000	4186.15380859375000000000	4172.82031250000000000000	4184.61523437500000000000	4176.41015625000000000000	4188.20507812500000000000	4171.79492187500000000000	4145.12792968750000000000	1856.00000000000000000000	10249.00000000000000000000	10230.00000000000000000000	0.00000000000000000000	0.00000000000000000000	0.00000000000000000000	1092.00000000000000000000	700.00000000000000000000	4.00000000000000000000	4.00000000000000000000	4.00000000000000000000	4.00000000000000000000	4.00000000000000000000	0.00000000000000000000	4.00000000000000000000	4.00000000000000000000	0.00000000000000000000	4.00000000000000000000	4.00000000000000000000	4.00000000000000000000	4.00000000000000000000	4.00000000000000000000	4.00000000000000000000	4.00000000000000000000
3.00000000000000000000	0.00000000000000000000	4167.69238281250000000000	4162.56396484375000000000	4170.25634765625000000000	4170.25634765625000000000	4183.58984375000000000000	4165.12792968750000000000	4169.23046875000000000000	4188.20507812500000000000	4172.30761718750000000000	4184.61523437500000000000	4178.97412109375000000000	4188.71777343750000000000	4171.28173828125000000000	4144.10253906250000000000	3280.00000000000000000000	10248.00000000000000000000	10228.00000000000000000000	0.00000000000000000000	0.00000000000000000000	0.00000000000000000000	1092.00000000000000000000	708.00000000000000000000	4.00000000000000000000	4.00000000000000000000	4.00000000000000000000	4.00000000000000000000	4.00000000000000000000	0.00000000000000000000	4.00000000000000000000	4.00000000000000000000	0.00000000000000000000	4.00000000000000000000	4.00000000000000000000	4.00000000000000000000	4.00000000000000000000	4.00000000000000000000	4.00000000000000000000	4.00000000000000000000
4.00000000000000000000	0.00000000000000000000	4166.66650390625000000000	4155.89746093750000000000	4167.17919921875000000000	4168.20507812500000000000	4181.02539062500000000000	4169.23046875000000000000	4170.76904296875000000000	4180.00000000000000000000	4173.33300781250000000000	4167.17919921875000000000	4174.35888671875000000000	4184.10253906250000000000	4164.61523437500000000000	4140.00000000000000000000	3532.00000000000000000000	10248.00000000000000000000	10228.00000000000000000000	0.00000000000000000000	0.00000000000000000000	0.00000000000000000000	1092.00000000000000000000	716.00000000000000000000	4.00000000000000000000	4.00000000000000000000	4.00000000000000000000	4.00000000000000000000	4.00000000000000000000	0.00000000000000000000	4.00000000000000000000	4.00000000000000000000	0.00000000000000000000	4.00000000000000000000	4.00000000000000000000	4.00000000000000000000	4.00000000000000000000	4.00000000000000000000	4.00000000000000000000	4.00000000000000000000
5.00000000000000000000	0.00000000000000000000	4161.53857421875000000000	4154.87158203125000000000	4158.46142578125000000000	4170.25634765625000000000	4184.10253906250000000000	4166.15380859375000000000	4163.58984375000000000000	4183.07666015625000000000	4172.30761718750000000000	4172.82031250000000000000	4176.92285156250000000000	4182.05126953125000000000	4169.74365234375000000000	4138.97412109375000000000	0.00000000000000000000	10247.00000000000000000000	10228.00000000000000000000	0.00000000000000000000	0.00000000000000000000	0.00000000000000000000	1092.00000000000000000000	724.00000000000000000000	4.00000000000000000000	4.00000000000000000000	4.00000000000000000000	4.00000000000000000000	4.00000000000000000000	0.00000000000000000000	4.00000000000000000000	4.00000000000000000000	0.00000000000000000000	4.00000000000000000000	4.00000000000000000000	4.00000000000000000000	4.00000000000000000000	4.00000000000000000000	4.00000000000000000000	4.00000000000000000000
6.00000000000000000000	0.00000000000000000000	4170.76904296875000000000	4152.82031250000000000000	4166.15380859375000000000	4167.17919921875000000000	4177.94873046875000000000	4173.84619140625000000000	4170.76904296875000000000	4179.48730468750000000000	4172.82031250000000000000	4179.48730468750000000000	4172.82031250000000000000	4185.64111328125000000000	4165.64111328125000000000	4143.07666015625000000000	474.00000000000000000000	10247.00000000000000000000	10228.00000000000000000000	0.00000000000000000000	0.00000000000000000000	0.00000000000000000000	1092.00000000000000000000	732.00000000000000000000	4.00000000000000000000	4.00000000000000000000	4.00000000000000000000	4.00000000000000000000	4.00000000000000000000	0.00000000000000000000	4.00000000000000000000	4.00000000000000000000	0.00000000000000000000	4.00000000000000000000	4.00000000000000000000	4.00000000000000000000	4.00000000000000000000	4.00000000000000000000	4.00000000000000000000	4.00000000000000000000
7.00000000000000000000	0.00000000000000000000	4166.15380859375000000000	4156.92285156250000000000	4161.02539062500000000000	4172.30761718750000000000	4180.51269531250000000000	4164.61523437500000000000	4163.58984375000000000000	4180.51269531250000000000	4173.33300781250000000000	4180.51269531250000000000	4176.41015625000000000000	4181.53857421875000000000	4165.64111328125000000000	4140.51269531250000000000	3285.00000000000000000000	10245.00000000000000000000	10227.00000000000000000000	0.00000000000000000000	0.00000000000000000000	0.00000000000000000000	1092.00000000000000000000	741.00000000000000000000	4.00000000000000000000	4.00000000000000000000	4.00000000000000000000	4.00000000000000000000	4.00000000000000000000	0.00000000000000000000	4.00000000000000000000	4.00000000000000000000	0.00000000000000000000	4.00000000000000000000	4.00000000000000000000	4.00000000000000000000	4.00000000000000000000	4.00000000000000000000	4.00000000000000000000	4.00000000000000000000
8.00000000000000000000	0.00000000000000000000	4168.71777343750000000000	4157.43603515625000000000	4163.07666015625000000000	4176.41015625000000000000	4181.02539062500000000000	4166.15380859375000000000	4165.12792968750000000000	4179.48730468750000000000	4172.82031250000000000000	4171.79492187500000000000	4176.41015625000000000000	4184.10253906250000000000	4168.71777343750000000000	4142.05126953125000000000	0.00000000000000000000	10245.00000000000000000000	10227.00000000000000000000	0.00000000000000000000	0.00000000000000000000	0.00000000000000000000	1092.00000000000000000000	749.00000000000000000000	4.00000000000000000000	4.00000000000000000000	4.00000000000000000000	4.00000000000000000000	4.00000000000000000000	0.00000000000000000000	4.00000000000000000000	4.00000000000000000000	0.00000000000000000000	4.00000000000000000000	4.00000000000000000000	4.00000000000000000000	4.00000000000000000000	4.00000000000000000000	4.00000000000000000000	4.00000000000000000000
9.00000000000000000000	0.00000000000000000000	4176.92285156250000000000	4154.35888671875000000000	4169.74365234375000000000	4171.79492187500000000000	4175.89746093750000000000	4170.25634765625000000000	4169.74365234375000000000	4176.92285156250000000000	4171.28173828125000000000	4168.20507812500000000000	4173.33300781250000000000	4186.66650390625000000000	4167.69238281250000000000	4144.61523437500000000000	3536.00000000000000000000	10246.00000000000000000000	10228.00000000000000000000	0.00000000000000000000	0.00000000000000000000	0.00000000000000000000	1092.00000000000000000000	757.00000000000000000000	4.00000000000000000000	4.00000000000000000000	4.00000000000000000000	4.00000000000000000000	4.00000000000000000000	0.00000000000000000000	4.00000000000000000000	4.00000000000000000000	0.00000000000000000000	4.00000000000000000000	4.00000000000000000000	4.00000000000000000000	4.00000000000000000000	4.00000000000000000000	4.00000000000000000000	4.00000000000000000000
10.00000000000000000000	0.00000000000000000000	4169.74365234375000000000	4157.43603515625000000000	4161.02539062500000000000	4168.71777343750000000000	4175.38427734375000000000	4162.56396484375000000000	4162.56396484375000000000	4177.43603515625000000000	4171.28173828125000000000	4172.82031250000000000000	4173.33300781250000000000	4184.10253906250000000000	4166.15380859375000000000	4143.07666015625000000000	3388.00000000000000000000	10246.00000000000000000000	10228.00000000000000000000	0.00000000000000000000	0.00000000000000000000	0.00000000000000000000	1092.00000000000000000000	764.00000000000000000000	4.00000000000000000000	4.00000000000000000000	4.00000000000000000000	4.00000000000000000000	4.00000000000000000000	0.00000000000000000000	4.00000000000000000000	4.00000000000000000000	0.00000000000000000000	4.00000000000000000000	4.00000000000000000000	4.00000000000000000000	4.00000000000000000000	4.00000000000000000000	4.00000000000000000000	4.00000000000000000000
11.00000000000000000000	0.00000000000000000000	4173.84619140625000000000	4158.46142578125000000000	4164.61523437500000000000	4170.25634765625000000000	4172.82031250000000000000	4167.17919921875000000000	4168.71777343750000000000	4170.25634765625000000000	4174.87158203125000000000	4171.28173828125000000000	4166.66650390625000000000	4187.69238281250000000000	4161.02539062500000000000	4145.12792968750000000000	1049.00000000000000000000	10246.00000000000000000000	10227.00000000000000000000	0.00000000000000000000	0.00000000000000000000	0.00000000000000000000	1092.00000000000000000000	772.00000000000000000000	4.00000000000000000000	4.00000000000000000000	4.00000000000000000000	4.00000000000000000000	4.00000000000000000000	0.00000000000000000000	4.00000000000000000000	4.00000000000000000000	0.00000000000000000000	4.00000000000000000000	4.00000000000000000000	4.00000000000000000000	4.00000000000000000000	4.00000000000000000000	4.00000000000000000000	4.00000000000000000000
12.00000000000000000000	0.00000000000000000000	4172.82031250000000000000	4164.10253906250000000000	4160.00000000000000000000	4177.43603515625000000000	4184.10253906250000000000	4162.05126953125000000000	4165.12792968750000000000	4175.89746093750000000000	4176.92285156250000000000	4183.07666015625000000000	4173.33300781250000000000	4185.64111328125000000000	4167.17919921875000000000	4143.07666015625000000000	3192.00000000000000000000	10246.00000000000000000000	10227.00000000000000000000	0.00000000000000000000	0.00000000000000000000	0.00000000000000000000	1092.00000000000000000000	779.00000000000000000000	4.00000000000000000000	4.00000000000000000000	4.00000000000000000000	4.00000000000000000000	4.00000000000000000000	0.00000000000000000000	4.00000000000000000000	4.00000000000000000000	0.00000000000000000000	4.00000000000000000000	4.00000000000000000000	4.00000000000000000000	4.00000000000000000000	4.00000000000000000000	4.00000000000000000000	4.00000000000000000000
13.00000000000000000000	0.00000000000000000000	4171.79492187500000000000	4162.05126953125000000000	4157.94873046875000000000	4173.84619140625000000000	4185.64111328125000000000	4164.61523437500000000000	4169.23046875000000000000	4181.53857421875000000000	4172.82031250000000000000	4187.69238281250000000000	4176.41015625000000000000	4184.10253906250000000000	4166.15380859375000000000	4141.02539062500000000000	1558.00000000000000000000	10246.00000000000000000000	10227.00000000000000000000	0.00000000000000000000	0.00000000000000000000	0.00000000000000000000	1092.00000000000000000000	788.00000000000000000000	4.00000000000000000000	4.00000000000000000000	4.00000000000000000000	4.00000000000000000000	4.00000000000000000000	0.00000000000000000000	4.00000000000000000000	4.00000000000000000000	0.00000000000000000000	4.00000000000000000000	4.00000000000000000000	4.00000000000000000000	4.00000000000000000000	4.00000000000000000000	4.00000000000000000000	4.00000000000000000000
14.00000000000000000000	0.00000000000000000000	4175.89746093750000000000	4159.48730468750000000000	4160.51269531250000000000	4170.76904296875000000000	4176.92285156250000000000	4170.25634765625000000000	4176.41015625000000000000	4177.94873046875000000000	4170.25634765625000000000	4180.00000000000000000000	4172.30761718750000000000	4186.15380859375000000000	4163.07666015625000000000	4140.51269531250000000000	3388.00000000000000000000	10246.00000000000000000000	10227.00000000000000000000	0.00000000000000000000	0.00000000000000000000	0.00000000000000000000	1092.00000000000000000000	796.00000000000000000000	4.00000000000000000000	4.00000000000000000000	4.00000000000000000000	4.00000000000000000000	4.00000000000000000000	0.00000000000000000000	4.00000000000000000000	4.00000000000000000000	0.00000000000000000000	4.00000000000000000000	4.00000000000000000000	4.00000000000000000000	4.00000000000000000000	4.00000000000000000000	4.00000000000000000000	4.00000000000000000000
15.00000000000000000000	0.00000000000000000000	4172.82031250000000000000	4168.71777343750000000000	4157.43603515625000000000	4181.53857421875000000000	4186.15380859375000000000	4163.58984375000000000000	4164.61523437500000000000	4181.53857421875000000000	4173.84619140625000000000	4181.53857421875000000000	4180.51269531250000000000	4184.10253906250000000000	4173.84619140625000000000	4142.05126953125000000000	1049.00000000000000000000	10248.00000000000000000000	10229.00000000000000000000	0.00000000000000000000	0.00000000000000000000	0.00000000000000000000	1092.00000000000000000000	804.00000000000000000000	4.00000000000000000000	4.00000000000000000000	4.00000000000000000000	4.00000000000000000000	4.00000000000000000000	0.00000000000000000000	4.00000000000000000000	4.00000000000000000000	0.00000000000000000000	4.00000000000000000000	4.00000000000000000000	4.00000000000000000000	4.00000000000000000000	4.00000000000000000000	4.00000000000000000000	4.00000000000000000000
16.00000000000000000000	0.00000000000000000000	4181.53857421875000000000	4168.71777343750000000000	4167.69238281250000000000	4181.53857421875000000000	4186.15380859375000000000	4169.74365234375000000000	4169.23046875000000000000	4181.02539062500000000000	4174.35888671875000000000	4178.97412109375000000000	4181.02539062500000000000	4187.69238281250000000000	4170.76904296875000000000	4148.20507812500000000000	0.00000000000000000000	10248.00000000000000000000	10229.00000000000000000000	0.00000000000000000000	0.00000000000000000000	0.00000000000000000000	1092.00000000000000000000	812.00000000000000000000	4.00000000000000000000	4.00000000000000000000	4.00000000000000000000	4.00000000000000000000	4.00000000000000000000	0.00000000000000000000	4.00000000000000000000	4.00000000000000000000	0.00000000000000000000	4.00000000000000000000	4.00000000000000000000	4.00000000000000000000	4.00000000000000000000	4.00000000000000000000	4.00000000000000000000	4.00000000000000000000
17.00000000000000000000	0.00000000000000000000	4178.46142578125000000000	4168.20507812500000000000	4161.53857421875000000000	4180.51269531250000000000	4181.02539062500000000000	4161.53857421875000000000	4170.76904296875000000000	4183.58984375000000000000	4169.23046875000000000000	4186.15380859375000000000	4180.51269531250000000000	4189.23046875000000000000	4170.25634765625000000000	4147.69238281250000000000	0.00000000000000000000	10249.00000000000000000000	10228.00000000000000000000	0.00000000000000000000	0.00000000000000000000	0.00000000000000000000	1092.00000000000000000000	820.00000000000000000000	4.00000000000000000000	4.00000000000000000000	4.00000000000000000000	4.00000000000000000000	4.00000000000000000000	0.00000000000000000000	4.00000000000000000000	4.00000000000000000000	0.00000000000000000000	4.00000000000000000000	4.00000000000000000000	4.00000000000000000000	4.00000000000000000000	4.00000000000000000000	4.00000000000000000000	4.00000000000000000000
18.00000000000000000000	0.00000000000000000000	4178.97412109375000000000	4169.23046875000000000000	4158.97412109375000000000	4180.51269531250000000000	4180.00000000000000000000	4159.48730468750000000000	4169.23046875000000000000	4183.58984375000000000000	4170.25634765625000000000	4191.79492187500000000000	4182.05126953125000000000	4191.28173828125000000000	4176.92285156250000000000	4147.17919921875000000000	0.00000000000000000000	10249.00000000000000000000	10228.00000000000000000000	0.00000000000000000000	0.00000000000000000000	0.00000000000000000000	1092.00000000000000000000	828.00000000000000000000	4.00000000000000000000	4.00000000000000000000	4.00000000000000000000	4.00000000000000000000	4.00000000000000000000	0.00000000000000000000	4.00000000000000000000	4.00000000000000000000	0.00000000000000000000	4.00000000000000000000	4.00000000000000000000	4.00000000000000000000	4.00000000000000000000	4.00000000000000000000	4.00000000000000000000	4.00000000000000000000
19.00000000000000000000	0.00000000000000000000	4188.71777343750000000000	4173.84619140625000000000	4169.23046875000000000000	4182.05126953125000000000	4186.66650390625000000000	4167.17919921875000000000	4172.30761718750000000000	4184.10253906250000000000	4174.35888671875000000000	4185.12792968750000000000	4184.10253906250000000000	4192.82031250000000000000	4181.02539062500000000000	4149.74365234375000000000	0.00000000000000000000	10248.00000000000000000000	10228.00000000000000000000	0.00000000000000000000	0.00000000000000000000	0.00000000000000000000	1092.00000000000000000000	835.00000000000000000000	4.00000000000000000000	4.00000000000000000000	4.00000000000000000000	4.00000000000000000000	4.00000000000000000000	0.00000000000000000000	4.00000000000000000000	4.00000000000000000000	0.00000000000000000000	4.00000000000000000000	4.00000000000000000000	4.00000000000000000000	4.00000000000000000000	4.00000000000000000000	4.00000000000000000000	4.00000000000000000000
20.00000000000000000000	0.00000000000000000000	4180.00000000000000000000	4178.97412109375000000000	4162.05126953125000000000	4188.71777343750000000000	4194.87158203125000000000	4159.48730468750000000000	4165.12792968750000000000	4191.28173828125000000000	4172.30761718750000000000	4186.15380859375000000000	4190.25634765625000000000	4190.76904296875000000000	4186.15380859375000000000	4147.17919921875000000000	0.00000000000000000000	10248.00000000000000000000	10228.00000000000000000000	0.00000000000000000000	0.00000000000000000000	0.00000000000000000000	1092.00000000000000000000	842.00000000000000000000	4.00000000000000000000	4.00000000000000000000	4.00000000000000000000	4.00000000000000000000	4.00000000000000000000	0.00000000000000000000	4.00000000000000000000	4.00000000000000000000	0.00000000000000000000	4.00000000000000000000	4.00000000000000000000	4.00000000000000000000	4.00000000000000000000	4.00000000000000000000	4.00000000000000000000	4.00000000000000000000
21.00000000000000000000	0.00000000000000000000	4178.97412109375000000000	4168.71777343750000000000	4163.58984375000000000000	4176.92285156250000000000	4179.48730468750000000000	4167.69238281250000000000	4171.28173828125000000000	4180.00000000000000000000	4172.30761718750000000000	4178.46142578125000000000	4179.48730468750000000000	4189.74365234375000000000	4173.33300781250000000000	4143.07666015625000000000	0.00000000000000000000	10249.00000000000000000000	10227.00000000000000000000	0.00000000000000000000	0.00000000000000000000	0.00000000000000000000	1092.00000000000000000000	851.00000000000000000000	4.00000000000000000000	4.00000000000000000000	4.00000000000000000000	4.00000000000000000000	4.00000000000000000000	0.00000000000000000000	4.00000000000000000000	4.00000000000000000000	0.00000000000000000000	4.00000000000000000000	4.00000000000000000000	4.00000000000000000000	4.00000000000000000000	4.00000000000000000000	4.00000000000000000000	4.00000000000000000000
22.00000000000000000000	0.00000000000000000000	4176.41015625000000000000	4164.10253906250000000000	4160.00000000000000000000	4167.69238281250000000000	4174.87158203125000000000	4168.20507812500000000000	4169.23046875000000000000	4174.35888671875000000000	4174.35888671875000000000	4173.84619140625000000000	4174.35888671875000000000	4182.05126953125000000000	4168.20507812500000000000	4139.48730468750000000000	0.00000000000000000000	10249.00000000000000000000	10227.00000000000000000000	0.00000000000000000000	0.00000000000000000000	0.00000000000000000000	1092.00000000000000000000	859.00000000000000000000	4.00000000000000000000	4.00000000000000000000	4.00000000000000000000	4.00000000000000000000	4.00000000000000000000	0.00000000000000000000	4.00000000000000000000	4.00000000000000000000	0.00000000000000000000	4.00000000000000000000	4.00000000000000000000	4.00000000000000000000	4.00000000000000000000	4.00000000000000000000	4.00000000000000000000	4.00000000000000000000
23.00000000000000000000	0.00000000000000000000	4175.38427734375000000000	4169.23046875000000000000	4161.53857421875000000000	4173.84619140625000000000	4182.05126953125000000000	4164.10253906250000000000	4168.20507812500000000000	4180.00000000000000000000	4173.33300781250000000000	4176.92285156250000000000	4179.48730468750000000000	4180.51269531250000000000	4174.35888671875000000000	4142.56396484375000000000	0.00000000000000000000	10249.00000000000000000000	10227.00000000000000000000	0.00000000000000000000	0.00000000000000000000	0.00000000000000000000	1092.00000000000000000000	867.00000000000000000000	4.00000000000000000000	4.00000000000000000000	4.00000000000000000000	4.00000000000000000000	4.00000000000000000000	0.00000000000000000000	4.00000000000000000000	4.00000000000000000000	0.00000000000000000000	4.00000000000000000000	4.00000000000000000000	4.00000000000000000000	4.00000000000000000000	4.00000000000000000000	4.00000000000000000000	4.00000000000000000000
24.00000000000000000000	0.00000000000000000000	4182.05126953125000000000	4170.25634765625000000000	4169.23046875000000000000	4174.87158203125000000000	4178.46142578125000000000	4166.66650390625000000000	4172.30761718750000000000	4177.94873046875000000000	4171.79492187500000000000	4172.82031250000000000000	4177.94873046875000000000	4186.66650390625000000000	4170.25634765625000000000	4146.15380859375000000000	0.00000000000000000000	10249.00000000000000000000	10227.00000000000000000000	0.00000000000000000000	0.00000000000000000000	0.00000000000000000000	1092.00000000000000000000	875.00000000000000000000	4.00000000000000000000	4.00000000000000000000	4.00000000000000000000	4.00000000000000000000	4.00000000000000000000	0.00000000000000000000	4.00000000000000000000	4.00000000000000000000	0.00000000000000000000	4.00000000000000000000	4.00000000000000000000	4.00000000000000000000	4.00000000000000000000	4.00000000000000000000	4.00000000000000000000	4.00000000000000000000
25.00000000000000000000	0.00000000000000000000	4173.33300781250000000000	4168.71777343750000000000	4156.92285156250000000000	4173.33300781250000000000	4182.05126953125000000000	4158.97412109375000000000	4160.51269531250000000000	4176.92285156250000000000	4174.35888671875000000000	4178.97412109375000000000	4180.00000000000000000000	4183.07666015625000000000	4173.84619140625000000000	4142.05126953125000000000	0.00000000000000000000	10249.00000000000000000000	10228.00000000000000000000	0.00000000000000000000	0.00000000000000000000	0.00000000000000000000	1092.00000000000000000000	883.00000000000000000000	4.00000000000000000000	4.00000000000000000000	4.00000000000000000000	4.00000000000000000000	4.00000000000000000000	0.00000000000000000000	4.00000000000000000000	4.00000000000000000000	0.00000000000000000000	4.00000000000000000000	4.00000000000000000000	4.00000000000000000000	4.00000000000000000000	4.00000000000000000000	4.00000000000000000000	4.00000000000000000000
26.00000000000000000000	0.00000000000000000000	4174.35888671875000000000	4163.07666015625000000000	4160.51269531250000000000	4169.23046875000000000000	4181.53857421875000000000	4168.71777343750000000000	4169.23046875000000000000	4171.28173828125000000000	4174.35888671875000000000	4178.46142578125000000000	4178.46142578125000000000	4182.56396484375000000000	4174.35888671875000000000	4143.58984375000000000000	0.00000000000000000000	10249.00000000000000000000	10228.00000000000000000000	0.00000000000000000000	0.00000000000000000000	0.00000000000000000000	1092.00000000000000000000	890.00000000000000000000	4.00000000000000000000	4.00000000000000000000	4.00000000000000000000	4.00000000000000000000	4.00000000000000000000	0.00000000000000000000	4.00000000000000000000	4.00000000000000000000	0.00000000000000000000	4.00000000000000000000	4.00000000000000000000	4.00000000000000000000	4.00000000000000000000	4.00000000000000000000	4.00000000000000000000	4.00000000000000000000
27.00000000000000000000	0.00000000000000000000	4175.89746093750000000000	4167.17919921875000000000	4162.56396484375000000000	4174.87158203125000000000	4180.51269531250000000000	4166.15380859375000000000	4173.84619140625000000000	4173.84619140625000000000	4169.74365234375000000000	4173.84619140625000000000	4182.05126953125000000000	4183.07666015625000000000	4173.33300781250000000000	4144.10253906250000000000	0.00000000000000000000	10248.00000000000000000000	10228.00000000000000000000	0.00000000000000000000	0.00000000000000000000	0.00000000000000000000	1092.00000000000000000000	898.00000000000000000000	4.00000000000000000000	4.00000000000000000000	4.00000000000000000000	4.00000000000000000000	4.00000000000000000000	0.00000000000000000000	4.00000000000000000000	4.00000000000000000000	0.00000000000000000000	4.00000000000000000000	4.00000000000000000000	4.00000000000000000000	4.00000000000000000000	4.00000000000000000000	4.00000000000000000000	4.00000000000000000000
28.00000000000000000000	0.00000000000000000000	4173.84619140625000000000	4169.74365234375000000000	4155.89746093750000000000	4175.38427734375000000000	4176.92285156250000000000	4158.97412109375000000000	4168.71777343750000000000	4180.00000000000000000000	4170.25634765625000000000	4174.35888671875000000000	4182.56396484375000000000	4182.05126953125000000000	4170.76904296875000000000	4140.51269531250000000000	0.00000000000000000000	10248.00000000000000000000	10228.00000000000000000000	0.00000000000000000000	0.00000000000000000000	0.00000000000000000000	1092.00000000000000000000	905.00000000000000000000	4.00000000000000000000	4.00000000000000000000	4.00000000000000000000	4.00000000000000000000	4.00000000000000000000	0.00000000000000000000	4.00000000000000000000	4.00000000000000000000	0.00000000000000000000	4.00000000000000000000	4.00000000000000000000	4.00000000000000000000	4.00000000000000000000	4.00000000000000000000	4.00000000000000000000	4.00000000000000000000
29.00000000000000000000	0.00000000000000000000	4178.46142578125000000000	4157.94873046875000000000	4160.00000000000000000000	4165.12792968750000000000	4168.20507812500000000000	4168.71777343750000000000	4174.87158203125000000000	4173.33300781250000000000	4175.38427734375000000000	4173.33300781250000000000	4170.76904296875000000000	4180.51269531250000000000	4162.05126953125000000000	4140.00000000000000000000	0.00000000000000000000	10247.00000000000000000000	10229.00000000000000000000	0.00000000000000000000	0.00000000000000000000	0.00000000000000000000	1092.00000000000000000000	913.00000000000000000000	4.00000000000000000000	4.00000000000000000000	4.00000000000000000000	4.00000000000000000000	4.00000000000000000000	0.00000000000000000000	4.00000000000000000000	4.00000000000000000000	0.00000000000000000000	4.00000000000000000000	4.00000000000000000000	4.00000000000000000000	4.00000000000000000000	4.00000000000000000000	4.00000000000000000000	4.00000000000000000000
30.00000000000000000000	0.00000000000000000000	4170.25634765625000000000	4157.43603515625000000000	4154.87158203125000000000	4168.20507812500000000000	4173.84619140625000000000	4163.07666015625000000000	4167.17919921875000000000	4169.74365234375000000000	4173.33300781250000000000	4175.38427734375000000000	4169.23046875000000000000	4178.97412109375000000000	4165.12792968750000000000	4140.00000000000000000000	0.00000000000000000000	10247.00000000000000000000	10229.00000000000000000000	0.00000000000000000000	0.00000000000000000000	0.00000000000000000000	1092.00000000000000000000	922.00000000000000000000	4.00000000000000000000	4.00000000000000000000	4.00000000000000000000	4.00000000000000000000	4.00000000000000000000	0.00000000000000000000	4.00000000000000000000	4.00000000000000000000	0.00000000000000000000	4.00000000000000000000	4.00000000000000000000	4.00000000000000000000	4.00000000000000000000	4.00000000000000000000	4.00000000000000000000	4.00000000000000000000
31.00000000000000000000	0.00000000000000000000	4171.79492187500000000000	4156.92285156250000000000	4161.02539062500000000000	4166.66650390625000000000	4171.79492187500000000000	4164.61523437500000000000	4168.71777343750000000000	4162.56396484375000000000	4172.82031250000000000000	4165.64111328125000000000	4167.69238281250000000000	4182.56396484375000000000	4160.00000000000000000000	4142.05126953125000000000	0.00000000000000000000	10247.00000000000000000000	10230.00000000000000000000	0.00000000000000000000	0.00000000000000000000	0.00000000000000000000	1092.00000000000000000000	930.00000000000000000000	4.00000000000000000000	4.00000000000000000000	4.00000000000000000000	4.00000000000000000000	4.00000000000000000000	0.00000000000000000000	4.00000000000000000000	4.00000000000000000000	0.00000000000000000000	4.00000000000000000000	4.00000000000000000000	4.00000000000000000000	4.00000000000000000000	4.00000000000000000000	4.00000000000000000000	4.00000000000000000000
32.00000000000000000000	0.00000000000000000000	4170.76904296875000000000	4152.82031250000000000000	4160.51269531250000000000	4162.05126953125000000000	4169.23046875000000000000	4162.05126953125000000000	4167.69238281250000000000	4159.48730468750000000000	4175.89746093750000000000	4163.07666015625000000000	4165.12792968750000000000	4177.94873046875000000000	4155.38427734375000000000	4136.92285156250000000000	0.00000000000000000000	10247.00000000000000000000	10230.00000000000000000000	0.00000000000000000000	0.00000000000000000000	0.00000000000000000000	1092.00000000000000000000	937.00000000000000000000	4.00000000000000000000	4.00000000000000000000	4.00000000000000000000	4.00000000000000000000	4.00000000000000000000	0.00000000000000000000	4.00000000000000000000	4.00000000000000000000	0.00000000000000000000	4.00000000000000000000	4.00000000000000000000	4.00000000000000000000	4.00000000000000000000	4.00000000000000000000	4.00000000000000000000	4.00000000000000000000
33.00000000000000000000	0.00000000000000000000	4162.56396484375000000000	4152.30761718750000000000	4150.25634765625000000000	4160.00000000000000000000	4173.33300781250000000000	4158.46142578125000000000	4164.61523437500000000000	4167.69238281250000000000	4174.35888671875000000000	4165.64111328125000000000	4164.10253906250000000000	4174.35888671875000000000	4157.43603515625000000000	4134.87158203125000000000	0.00000000000000000000	10248.00000000000000000000	10230.00000000000000000000	0.00000000000000000000	0.00000000000000000000	0.00000000000000000000	1092.00000000000000000000	946.00000000000000000000	4.00000000000000000000	4.00000000000000000000	4.00000000000000000000	4.00000000000000000000	4.00000000000000000000	0.00000000000000000000	4.00000000000000000000	4.00000000000000000000	0.00000000000000000000	4.00000000000000000000	4.00000000000000000000	4.00000000000000000000	4.00000000000000000000	4.00000000000000000000	4.00000000000000000000	4.00000000000000000000
34.00000000000000000000	0.00000000000000000000	4169.74365234375000000000	4149.74365234375000000000	4157.94873046875000000000	4154.87158203125000000000	4166.66650390625000000000	4169.23046875000000000000	4172.30761718750000000000	4168.71777343750000000000	4170.76904296875000000000	4156.41015625000000000000	4158.97412109375000000000	4180.00000000000000000000	4152.82031250000000000000	4139.48730468750000000000	0.00000000000000000000	10248.00000000000000000000	10230.00000000000000000000	0.00000000000000000000	0.00000000000000000000	0.00000000000000000000	1092.00000000000000000000	953.00000000000000000000	4.00000000000000000000	4.00000000000000000000	4.00000000000000000000	4.00000000000000000000	4.00000000000000000000	0.00000000000000000000	4.00000000000000000000	4.00000000000000000000	0.00000000000000000000	4.00000000000000000000	4.00000000000000000000	4.00000000000000000000	4.00000000000000000000	4.00000000000000000000	4.00000000000000000000	4.00000000000000000000
35.00000000000000000000	0.00000000000000000000	4165.12792968750000000000	4152.82031250000000000000	4154.35888671875000000000	4161.53857421875000000000	4168.71777343750000000000	4162.56396484375000000000	4163.58984375000000000000	4168.20507812500000000000	4172.82031250000000000000	4161.53857421875000000000	4166.15380859375000000000	4176.41015625000000000000	4156.41015625000000000000	4135.38427734375000000000	0.00000000000000000000	10248.00000000000000000000	10228.00000000000000000000	0.00000000000000000000	0.00000000000000000000	0.00000000000000000000	1092.00000000000000000000	960.00000000000000000000	4.00000000000000000000	4.00000000000000000000	4.00000000000000000000	4.00000000000000000000	4.00000000000000000000	0.00000000000000000000	4.00000000000000000000	4.00000000000000000000	0.00000000000000000000	4.00000000000000000000	4.00000000000000000000	4.00000000000000000000	4.00000000000000000000	4.00000000000000000000	4.00000000000000000000	4.00000000000000000000
36.00000000000000000000	0.00000000000000000000	4166.66650390625000000000	4149.74365234375000000000	4155.89746093750000000000	4163.07666015625000000000	4169.74365234375000000000	4164.61523437500000000000	4167.69238281250000000000	4160.00000000000000000000	4173.33300781250000000000	4161.53857421875000000000	4164.61523437500000000000	4171.79492187500000000000	4153.33300781250000000000	4134.35888671875000000000	0.00000000000000000000	10248.00000000000000000000	10228.00000000000000000000	0.00000000000000000000	0.00000000000000000000	0.00000000000000000000	1092.00000000000000000000	968.00000000000000000000	4.00000000000000000000	4.00000000000000000000	4.00000000000000000000	4.00000000000000000000	4.00000000000000000000	0.00000000000000000000	4.00000000000000000000	4.00000000000000000000	0.00000000000000000000	4.00000000000000000000	4.00000000000000000000	4.00000000000000000000	4.00000000000000000000	4.00000000000000000000	4.00000000000000000000	4.00000000000000000000
37.00000000000000000000	0.00000000000000000000	4172.30761718750000000000	4151.28173828125000000000	4158.46142578125000000000	4161.53857421875000000000	4169.74365234375000000000	4166.66650390625000000000	4169.74365234375000000000	4159.48730468750000000000	4167.69238281250000000000	4157.43603515625000000000	4162.05126953125000000000	4171.79492187500000000000	4154.87158203125000000000	4137.43603515625000000000	0.00000000000000000000	10247.00000000000000000000	10229.00000000000000000000	0.00000000000000000000	0.00000000000000000000	0.00000000000000000000	1092.00000000000000000000	976.00000000000000000000	4.00000000000000000000	4.00000000000000000000	4.00000000000000000000	4.00000000000000000000	4.00000000000000000000	0.00000000000000000000	4.00000000000000000000	4.00000000000000000000	0.00000000000000000000	4.00000000000000000000	4.00000000000000000000	4.00000000000000000000	4.00000000000000000000	4.00000000000000000000	4.00000000000000000000	4.00000000000000000000
38.00000000000000000000	0.00000000000000000000	4172.30761718750000000000	4160.51269531250000000000	4150.76904296875000000000	4166.15380859375000000000	4173.84619140625000000000	4161.02539062500000000000	4161.02539062500000000000	4167.69238281250000000000	4168.71777343750000000000	4168.71777343750000000000	4171.79492187500000000000	4175.89746093750000000000	4167.69238281250000000000	4140.00000000000000000000	0.00000000000000000000	10247.00000000000000000000	10229.00000000000000000000	0.00000000000000000000	0.00000000000000000000	0.00000000000000000000	1092.00000000000000000000	983.00000000000000000000	4.00000000000000000000	4.00000000000000000000	4.00000000000000000000	4.00000000000000000000	4.00000000000000000000	0.00000000000000000000	4.00000000000000000000	4.00000000000000000000	0.00000000000000000000	4.00000000000000000000	4.00000000000000000000	4.00000000000000000000	4.00000000000000000000	4.00000000000000000000	4.00000000000000000000	4.00000000000000000000
39.00000000000000000000	0.00000000000000000000	4179.48730468750000000000	4160.51269531250000000000	4154.35888671875000000000	4164.61523437500000000000	4167.69238281250000000000	4167.17919921875000000000	4167.69238281250000000000	4159.48730468750000000000	4171.79492187500000000000	4165.64111328125000000000	4169.23046875000000000000	4184.10253906250000000000	4162.05126953125000000000	4144.61523437500000000000	0.00000000000000000000	10248.00000000000000000000	10229.00000000000000000000	0.00000000000000000000	0.00000000000000000000	0.00000000000000000000	1092.00000000000000000000	991.00000000000000000000	4.00000000000000000000	4.00000000000000000000	4.00000000000000000000	4.00000000000000000000	4.00000000000000000000	0.00000000000000000000	4.00000000000000000000	4.00000000000000000000	0.00000000000000000000	4.00000000000000000000	4.00000000000000000000	4.00000000000000000000	4.00000000000000000000	4.00000000000000000000	4.00000000000000000000	4.00000000000000000000
40.00000000000000000000	0.00000000000000000000	4173.33300781250000000000	4163.07666015625000000000	4149.23046875000000000000	4168.71777343750000000000	4171.28173828125000000000	4158.97412109375000000000	4162.05126953125000000000	4157.43603515625000000000	4168.71777343750000000000	4160.00000000000000000000	4167.69238281250000000000	4181.02539062500000000000	4158.46142578125000000000	4142.05126953125000000000	0.00000000000000000000	10248.00000000000000000000	10229.00000000000000000000	0.00000000000000000000	0.00000000000000000000	0.00000000000000000000	1092.00000000000000000000	999.00000000000000000000	4.00000000000000000000	4.00000000000000000000	4.00000000000000000000	4.00000000000000000000	4.00000000000000000000	0.00000000000000000000	4.00000000000000000000	4.00000000000000000000	0.00000000000000000000	4.00000000000000000000	4.00000000000000000000	4.00000000000000000000	4.00000000000000000000	4.00000000000000000000	4.00000000000000000000	4.00000000000000000000
41.00000000000000000000	0.00000000000000000000	4176.92285156250000000000	4162.05126953125000000000	4155.38427734375000000000	4167.69238281250000000000	4169.23046875000000000000	4163.07666015625000000000	4163.58984375000000000000	4155.38427734375000000000	4170.76904296875000000000	4158.97412109375000000000	4166.15380859375000000000	4178.46142578125000000000	4158.46142578125000000000	4141.02539062500000000000	0.00000000000000000000	10249.00000000000000000000	10230.00000000000000000000	0.00000000000000000000	0.00000000000000000000	0.00000000000000000000	1093.00000000000000000000	8.00000000000000000000	4.00000000000000000000	4.00000000000000000000	4.00000000000000000000	4.00000000000000000000	4.00000000000000000000	0.00000000000000000000	4.00000000000000000000	4.00000000000000000000	0.00000000000000000000	4.00000000000000000000	4.00000000000000000000	4.00000000000000000000	4.00000000000000000000	4.00000000000000000000	4.00000000000000000000	4.00000000000000000000
42.00000000000000000000	0.00000000000000000000	4180.51269531250000000000	4162.56396484375000000000	4161.53857421875000000000	4164.61523437500000000000	4166.15380859375000000000	4169.74365234375000000000	4170.25634765625000000000	4152.30761718750000000000	4174.87158203125000000000	4159.48730468750000000000	4169.23046875000000000000	4181.02539062500000000000	4162.56396484375000000000	4141.53857421875000000000	0.00000000000000000000	10249.00000000000000000000	10230.00000000000000000000	0.00000000000000000000	0.00000000000000000000	0.00000000000000000000	1093.00000000000000000000	16.00000000000000000000	4.00000000000000000000	4.00000000000000000000	4.00000000000000000000	4.00000000000000000000	4.00000000000000000000	0.00000000000000000000	4.00000000000000000000	4.00000000000000000000	0.00000000000000000000	4.00000000000000000000	4.00000000000000000000	4.00000000000000000000	4.00000000000000000000	4.00000000000000000000	4.00000000000000000000	4.00000000000000000000
43.00000000000000000000	0.00000000000000000000	4168.20507812500000000000	4162.56396484375000000000	4151.79492187500000000000	4164.10253906250000000000	4172.30761718750000000000	4160.51269531250000000000	4164.10253906250000000000	4153.84619140625000000000	4173.84619140625000000000	4158.97412109375000000000	4176.41015625000000000000	4179.48730468750000000000	4165.12792968750000000000	4140.00000000000000000000	0.00000000000000000000	10249.00000000000000000000	10229.00000000000000000000	0.00000000000000000000	0.00000000000000000000	0.00000000000000000000	1093.00000000000000000000	23.00000000000000000000	4.00000000000000000000	4.00000000000000000000	4.00000000000000000000	4.00000000000000000000	4.00000000000000000000	0.00000000000000000000	4.00000000000000000000	4.00000000000000000000	0.00000000000000000000	4.00000000000000000000	4.00000000000000000000	4.00000000000000000000	4.00000000000000000000	4.00000000000000000000	4.00000000000000000000	4.00000000000000000000
44.00000000000000000000	0.00000000000000000000	4172.82031250000000000000	4153.84619140625000000000	4157.94873046875000000000	4156.41015625000000000000	4166.66650390625000000000	4166.66650390625000000000	4168.71777343750000000000	4145.12792968750000000000	4171.79492187500000000000	4145.64111328125000000000	4163.07666015625000000000	4175.38427734375000000000	4146.66650390625000000000	4138.46142578125000000000	0.00000000000000000000	10249.00000000000000000000	10229.00000000000000000000	0.00000000000000000000	0.00000000000000000000	0.00000000000000000000	1093.00000000000000000000	31.00000000000000000000	4.00000000000000000000	4.00000000000000000000	4.00000000000000000000	4.00000000000000000000	4.00000000000000000000	0.00000000000000000000	4.00000000000000000000	4.00000000000000000000	0.00000000000000000000	4.00000000000000000000	4.00000000000000000000	4.00000000000000000000	4.00000000000000000000	4.00000000000000000000	4.00000000000000000000	4.00000000000000000000
45.00000000000000000000	0.00000000000000000000	4168.20507812500000000000	4160.51269531250000000000	4155.89746093750000000000	4158.97412109375000000000	4171.28173828125000000000	4163.07666015625000000000	4163.07666015625000000000	4149.74365234375000000000	4169.23046875000000000000	4153.33300781250000000000	4158.46142578125000000000	4169.23046875000000000000	4144.61523437500000000000	4132.82031250000000000000	0.00000000000000000000	10250.00000000000000000000	10228.00000000000000000000	0.00000000000000000000	0.00000000000000000000	0.00000000000000000000	1093.00000000000000000000	39.00000000000000000000	4.00000000000000000000	4.00000000000000000000	4.00000000000000000000	4.00000000000000000000	4.00000000000000000000	0.00000000000000000000	4.00000000000000000000	4.00000000000000000000	0.00000000000000000000	4.00000000000000000000	4.00000000000000000000	4.00000000000000000000	4.00000000000000000000	4.00000000000000000000	4.00000000000000000000	4.00000000000000000000
46.00000000000000000000	0.00000000000000000000	4162.05126953125000000000	4164.61523437500000000000	4155.38427734375000000000	4161.02539062500000000000	4175.38427734375000000000	4164.61523437500000000000	4164.61523437500000000000	4159.48730468750000000000	4169.23046875000000000000	4163.07666015625000000000	4165.64111328125000000000	4174.35888671875000000000	4155.89746093750000000000	4138.46142578125000000000	0.00000000000000000000	10250.00000000000000000000	10228.00000000000000000000	0.00000000000000000000	0.00000000000000000000	0.00000000000000000000	1093.00000000000000000000	48.00000000000000000000	4.00000000000000000000	4.00000000000000000000	4.00000000000000000000	4.00000000000000000000	4.00000000000000000000	0.00000000000000000000	4.00000000000000000000	4.00000000000000000000	0.00000000000000000000	4.00000000000000000000	4.00000000000000000000	4.00000000000000000000	4.00000000000000000000	4.00000000000000000000	4.00000000000000000000	4.00000000000000000000
47.00000000000000000000	0.00000000000000000000	4167.69238281250000000000	4161.53857421875000000000	4157.94873046875000000000	4160.00000000000000000000	4172.82031250000000000000	4168.20507812500000000000	4169.74365234375000000000	4163.58984375000000000000	4173.84619140625000000000	4160.51269531250000000000	4168.71777343750000000000	4178.97412109375000000000	4158.97412109375000000000	4145.12792968750000000000	0.00000000000000000000	10250.00000000000000000000	10228.00000000000000000000	0.00000000000000000000	0.00000000000000000000	0.00000000000000000000	1093.00000000000000000000	55.00000000000000000000	4.00000000000000000000	4.00000000000000000000	4.00000000000000000000	4.00000000000000000000	4.00000000000000000000	0.00000000000000000000	4.00000000000000000000	4.00000000000000000000	0.00000000000000000000	4.00000000000000000000	4.00000000000000000000	4.00000000000000000000	4.00000000000000000000	4.00000000000000000000	4.00000000000000000000	4.00000000000000000000
48.00000000000000000000	0.00000000000000000000	4165.12792968750000000000	4168.71777343750000000000	4150.25634765625000000000	4165.64111328125000000000	4176.41015625000000000000	4157.94873046875000000000	4162.56396484375000000000	4169.23046875000000000000	4173.33300781250000000000	4166.15380859375000000000	4171.79492187500000000000	4174.35888671875000000000	4162.56396484375000000000	4141.53857421875000000000	0.00000000000000000000	10250.00000000000000000000	10228.00000000000000000000	0.00000000000000000000	0.00000000000000000000	0.00000000000000000000	1093.00000000000000000000	62.00000000000000000000	4.00000000000000000000	4.00000000000000000000	4.00000000000000000000	4.00000000000000000000	4.00000000000000000000	0.00000000000000000000	4.00000000000000000000	4.00000000000000000000	0.00000000000000000000	4.00000000000000000000	4.00000000000000000000	4.00000000000000000000	4.00000000000000000000	4.00000000000000000000	4.00000000000000000000	4.00000000000000000000
49.00000000000000000000	0.00000000000000000000	4171.28173828125000000000	4167.17919921875000000000	4158.97412109375000000000	4162.05126953125000000000	4167.69238281250000000000	4167.17919921875000000000	4170.25634765625000000000	4162.56396484375000000000	4172.30761718750000000000	4162.56396484375000000000	4168.20507812500000000000	4176.41015625000000000000	4157.94873046875000000000	4141.53857421875000000000	0.00000000000000000000	10251.00000000000000000000	10229.00000000000000000000	0.00000000000000000000	0.00000000000000000000	0.00000000000000000000	1093.00000000000000000000	71.00000000000000000000	4.00000000000000000000	4.00000000000000000000	4.00000000000000000000	4.00000000000000000000	4.00000000000000000000	0.00000000000000000000	4.00000000000000000000	4.00000000000000000000	0.00000000000000000000	4.00000000000000000000	4.00000000000000000000	4.00000000000000000000	4.00000000000000000000	4.00000000000000000000	4.00000000000000000000	4.00000000000000000000
50.00000000000000000000	0.00000000000000000000	4170.25634765625000000000	4165.64111328125000000000	4156.92285156250000000000	4161.02539062500000000000	4166.66650390625000000000	4165.12792968750000000000	4166.15380859375000000000	4160.51269531250000000000	4173.33300781250000000000	4162.05126953125000000000	4172.30761718750000000000	4176.41015625000000000000	4161.53857421875000000000	4141.53857421875000000000	0.00000000000000000000	10251.00000000000000000000	10229.00000000000000000000	0.00000000000000000000	0.00000000000000000000	0.00000000000000000000	1093.00000000000000000000	79.00000000000000000000	4.00000000000000000000	4.00000000000000000000	4.00000000000000000000	4.00000000000000000000	4.00000000000000000000	0.00000000000000000000	4.00000000000000000000	4.00000000000000000000	0.00000000000000000000	4.00000000000000000000	4.00000000000000000000	4.00000000000000000000	4.00000000000000000000	4.00000000000000000000	4.00000000000000000000	4.00000000000000000000
51.00000000000000000000	0.00000000000000000000	4166.66650390625000000000	4169.74365234375000000000	4154.87158203125000000000	4161.53857421875000000000	4168.20507812500000000000	4160.51269531250000000000	4163.58984375000000000000	4159.48730468750000000000	4173.33300781250000000000	4164.61523437500000000000	4175.38427734375000000000	4174.87158203125000000000	4165.64111328125000000000	4143.07666015625000000000	0.00000000000000000000	10251.00000000000000000000	10228.00000000000000000000	0.00000000000000000000	0.00000000000000000000	0.00000000000000000000	1093.00000000000000000000	86.00000000000000000000	4.00000000000000000000	4.00000000000000000000	4.00000000000000000000	4.00000000000000000000	4.00000000000000000000	0.00000000000000000000	4.00000000000000000000	4.00000000000000000000	0.00000000000000000000	4.00000000000000000000	4.00000000000000000000	4.00000000000000000000	4.00000000000000000000	4.00000000000000000000	4.00000000000000000000	4.00000000000000000000
52.00000000000000000000	0.00000000000000000000	4169.74365234375000000000	4170.76904296875000000000	4161.02539062500000000000	4159.48730468750000000000	4165.12792968750000000000	4164.61523437500000000000	4167.17919921875000000000	4153.84619140625000000000	4175.38427734375000000000	4163.58984375000000000000	4170.25634765625000000000	4172.82031250000000000000	4160.00000000000000000000	4146.15380859375000000000	0.00000000000000000000	10251.00000000000000000000	10228.00000000000000000000	0.00000000000000000000	0.00000000000000000000	0.00000000000000000000	1093.00000000000000000000	94.00000000000000000000	4.00000000000000000000	4.00000000000000000000	4.00000000000000000000	4.00000000000000000000	4.00000000000000000000	0.00000000000000000000	4.00000000000000000000	4.00000000000000000000	0.00000000000000000000	4.00000000000000000000	4.00000000000000000000	4.00000000000000000000	4.00000000000000000000	4.00000000000000000000	4.00000000000000000000	4.00000000000000000000
53.00000000000000000000	0.00000000000000000000	4162.56396484375000000000	4170.76904296875000000000	4152.30761718750000000000	4163.58984375000000000000	4167.69238281250000000000	4157.94873046875000000000	4157.43603515625000000000	4158.46142578125000000000	4175.38427734375000000000	4164.61523437500000000000	4174.35888671875000000000	4170.76904296875000000000	4161.53857421875000000000	4143.58984375000000000000	0.00000000000000000000	10248.00000000000000000000	10229.00000000000000000000	0.00000000000000000000	0.00000000000000000000	0.00000000000000000000	1093.00000000000000000000	102.00000000000000000000	4.00000000000000000000	4.00000000000000000000	4.00000000000000000000	4.00000000000000000000	4.00000000000000000000	0.00000000000000000000	4.00000000000000000000	4.00000000000000000000	0.00000000000000000000	4.00000000000000000000	4.00000000000000000000	4.00000000000000000000	4.00000000000000000000	4.00000000000000000000	4.00000000000000000000	4.00000000000000000000
54.00000000000000000000	0.00000000000000000000	4165.64111328125000000000	4165.64111328125000000000	4160.00000000000000000000	4160.51269531250000000000	4162.56396484375000000000	4163.07666015625000000000	4165.12792968750000000000	4155.38427734375000000000	4172.82031250000000000000	4156.41015625000000000000	4172.30761718750000000000	4176.41015625000000000000	4158.97412109375000000000	4144.10253906250000000000	0.00000000000000000000	10248.00000000000000000000	10229.00000000000000000000	0.00000000000000000000	0.00000000000000000000	0.00000000000000000000	1093.00000000000000000000	111.00000000000000000000	4.00000000000000000000	4.00000000000000000000	4.00000000000000000000	4.00000000000000000000	4.00000000000000000000	0.00000000000000000000	4.00000000000000000000	4.00000000000000000000	0.00000000000000000000	4.00000000000000000000	4.00000000000000000000	4.00000000000000000000	4.00000000000000000000	4.00000000000000000000	4.00000000000000000000	4.00000000000000000000
55.00000000000000000000	0.00000000000000000000	4163.07666015625000000000	4169.23046875000000000000	4161.53857421875000000000	4160.00000000000000000000	4165.64111328125000000000	4159.48730468750000000000	4166.15380859375000000000	4154.87158203125000000000	4171.79492187500000000000	4157.94873046875000000000	4171.28173828125000000000	4175.38427734375000000000	4160.51269531250000000000	4145.64111328125000000000	0.00000000000000000000	10248.00000000000000000000	10229.00000000000000000000	0.00000000000000000000	0.00000000000000000000	0.00000000000000000000	1093.00000000000000000000	118.00000000000000000000	4.00000000000000000000	4.00000000000000000000	4.00000000000000000000	4.00000000000000000000	4.00000000000000000000	0.00000000000000000000	4.00000000000000000000	4.00000000000000000000	0.00000000000000000000	4.00000000000000000000	4.00000000000000000000	4.00000000000000000000	4.00000000000000000000	4.00000000000000000000	4.00000000000000000000	4.00000000000000000000
56.00000000000000000000	0.00000000000000000000	4157.43603515625000000000	4168.20507812500000000000	4153.33300781250000000000	4162.56396484375000000000	4167.69238281250000000000	4160.00000000000000000000	4163.58984375000000000000	4158.46142578125000000000	4172.30761718750000000000	4161.53857421875000000000	4168.71777343750000000000	4171.28173828125000000000	4157.43603515625000000000	4144.61523437500000000000	0.00000000000000000000	10248.00000000000000000000	10229.00000000000000000000	0.00000000000000000000	0.00000000000000000000	0.00000000000000000000	1093.00000000000000000000	126.00000000000000000000	4.00000000000000000000	4.00000000000000000000	4.00000000000000000000	4.00000000000000000000	4.00000000000000000000	0.00000000000000000000	4.00000000000000000000	4.00000000000000000000	0.00000000000000000000	4.00000000000000000000	4.00000000000000000000	4.00000000000000000000	4.00000000000000000000	4.00000000000000000000	4.00000000000000000000	4.00000000000000000000
57.00000000000000000000	0.00000000000000000000	4160.00000000000000000000	4157.94873046875000000000	4154.87158203125000000000	4157.43603515625000000000	4161.02539062500000000000	4169.74365234375000000000	4171.28173828125000000000	4156.92285156250000000000	4172.82031250000000000000	4153.33300781250000000000	4162.56396484375000000000	4171.79492187500000000000	4146.66650390625000000000	4140.00000000000000000000	0.00000000000000000000	10247.00000000000000000000	10230.00000000000000000000	0.00000000000000000000	0.00000000000000000000	0.00000000000000000000	1093.00000000000000000000	134.00000000000000000000	4.00000000000000000000	4.00000000000000000000	4.00000000000000000000	4.00000000000000000000	4.00000000000000000000	0.00000000000000000000	4.00000000000000000000	4.00000000000000000000	0.00000000000000000000	4.00000000000000000000	4.00000000000000000000	4.00000000000000000000	4.00000000000000000000	4.00000000000000000000	4.00000000000000000000	4.00000000000000000000
58.00000000000000000000	0.00000000000000000000	4154.87158203125000000000	4162.56396484375000000000	4150.76904296875000000000	4156.41015625000000000000	4166.66650390625000000000	4159.48730468750000000000	4163.58984375000000000000	4163.58984375000000000000	4172.82031250000000000000	4154.35888671875000000000	4168.20507812500000000000	4168.71777343750000000000	4151.28173828125000000000	4135.89746093750000000000	0.00000000000000000000	10247.00000000000000000000	10230.00000000000000000000	0.00000000000000000000	0.00000000000000000000	0.00000000000000000000	1093.00000000000000000000	142.00000000000000000000	4.00000000000000000000	4.00000000000000000000	4.00000000000000000000	4.00000000000000000000	4.00000000000000000000	0.00000000000000000000	4.00000000000000000000	4.00000000000000000000	0.00000000000000000000	4.00000000000000000000	4.00000000000000000000	4.00000000000000000000	4.00000000000000000000	4.00000000000000000000	4.00000000000000000000	4.00000000000000000000
59.00000000000000000000	0.00000000000000000000	4163.07666015625000000000	4165.64111328125000000000	4160.51269531250000000000	4151.28173828125000000000	4162.05126953125000000000	4163.58984375000000000000	4166.15380859375000000000	4160.00000000000000000000	4171.79492187500000000000	4149.74365234375000000000	4164.10253906250000000000	4169.74365234375000000000	4149.23046875000000000000	4142.56396484375000000000	0.00000000000000000000	10245.00000000000000000000	10230.00000000000000000000	0.00000000000000000000	0.00000000000000000000	0.00000000000000000000	1093.00000000000000000000	149.00000000000000000000	4.00000000000000000000	4.00000000000000000000	4.00000000000000000000	4.00000000000000000000	4.00000000000000000000	0.00000000000000000000	4.00000000000000000000	4.00000000000000000000	0.00000000000000000000	4.00000000000000000000	4.00000000000000000000	4.00000000000000000000	4.00000000000000000000	4.00000000000000000000	4.00000000000000000000	4.00000000000000000000
60.00000000000000000000	0.00000000000000000000	4166.15380859375000000000	4164.10253906250000000000	4164.10253906250000000000	4151.79492187500000000000	4157.94873046875000000000	4164.10253906250000000000	4164.61523437500000000000	4154.35888671875000000000	4169.74365234375000000000	4150.76904296875000000000	4159.48730468750000000000	4171.28173828125000000000	4146.66650390625000000000	4145.12792968750000000000	0.00000000000000000000	10245.00000000000000000000	10230.00000000000000000000	0.00000000000000000000	0.00000000000000000000	0.00000000000000000000	1093.00000000000000000000	157.00000000000000000000	4.00000000000000000000	4.00000000000000000000	4.00000000000000000000	4.00000000000000000000	4.00000000000000000000	0.00000000000000000000	4.00000000000000000000	4.00000000000000000000	0.00000000000000000000	4.00000000000000000000	4.00000000000000000000	4.00000000000000000000	4.00000000000000000000	4.00000000000000000000	4.00000000000000000000	4.00000000000000000000
61.00000000000000000000	0.00000000000000000000	4161.53857421875000000000	4166.15380859375000000000	4158.97412109375000000000	4155.89746093750000000000	4165.64111328125000000000	4158.46142578125000000000	4158.97412109375000000000	4155.89746093750000000000	4171.79492187500000000000	4159.48730468750000000000	4163.07666015625000000000	4172.30761718750000000000	4150.76904296875000000000	4145.12792968750000000000	0.00000000000000000000	10247.00000000000000000000	10229.00000000000000000000	0.00000000000000000000	0.00000000000000000000	0.00000000000000000000	1093.00000000000000000000	165.00000000000000000000	4.00000000000000000000	4.00000000000000000000	4.00000000000000000000	4.00000000000000000000	4.00000000000000000000	0.00000000000000000000	4.00000000000000000000	4.00000000000000000000	0.00000000000000000000	4.00000000000000000000	4.00000000000000000000	4.00000000000000000000	4.00000000000000000000	4.00000000000000000000	4.00000000000000000000	4.00000000000000000000
62.00000000000000000000	0.00000000000000000000	4167.69238281250000000000	4166.66650390625000000000	4167.17919921875000000000	4154.35888671875000000000	4162.56396484375000000000	4164.10253906250000000000	4166.15380859375000000000	4149.74365234375000000000	4170.76904296875000000000	4148.20507812500000000000	4162.05126953125000000000	4175.38427734375000000000	4146.15380859375000000000	4149.74365234375000000000	0.00000000000000000000	10247.00000000000000000000	10229.00000000000000000000	0.00000000000000000000	0.00000000000000000000	0.00000000000000000000	1093.00000000000000000000	173.00000000000000000000	4.00000000000000000000	4.00000000000000000000	4.00000000000000000000	4.00000000000000000000	4.00000000000000000000	0.00000000000000000000	4.00000000000000000000	4.00000000000000000000	0.00000000000000000000	4.00000000000000000000	4.00000000000000000000	4.00000000000000000000	4.00000000000000000000	4.00000000000000000000	4.00000000000000000000	4.00000000000000000000
63.00000000000000000000	0.00000000000000000000	4163.58984375000000000000	4168.71777343750000000000	4162.56396484375000000000	4157.94873046875000000000	4161.53857421875000000000	4158.97412109375000000000	4162.56396484375000000000	4150.76904296875000000000	4169.23046875000000000000	4145.64111328125000000000	4167.17919921875000000000	4173.33300781250000000000	4150.76904296875000000000	4147.17919921875000000000	0.00000000000000000000	10248.00000000000000000000	10229.00000000000000000000	0.00000000000000000000	0.00000000000000000000	0.00000000000000000000	1093.00000000000000000000	181.00000000000000000000	4.00000000000000000000	4.00000000000000000000	4.00000000000000000000	4.00000000000000000000	4.00000000000000000000	0.00000000000000000000	4.00000000000000000000	4.00000000000000000000	0.00000000000000000000	4.00000000000000000000	4.00000000000000000000	4.00000000000000000000	4.00000000000000000000	4.00000000000000000000	4.00000000000000000000	4.00000000000000000000
64.00000000000000000000	0.00000000000000000000	4165.12792968750000000000	4162.05126953125000000000	4164.61523437500000000000	4152.82031250000000000000	4157.94873046875000000000	4166.66650390625000000000	4167.69238281250000000000	4151.79492187500000000000	4171.79492187500000000000	4150.25634765625000000000	4164.10253906250000000000	4172.82031250000000000000	4150.76904296875000000000	4146.66650390625000000000	1865.00000000000000000000	10248.00000000000000000000	10229.00000000000000000000	0.00000000000000000000	0.00000000000000000000	0.00000000000000000000	1093.00000000000000000000	188.00000000000000000000	4.00000000000000000000	4.00000000000000000000	4.00000000000000000000	4.00000000000000000000	4.00000000000000000000	0.00000000000000000000	4.00000000000000000000	4.00000000000000000000	0.00000000000000000000	4.00000000000000000000	4.00000000000000000000	4.00000000000000000000	4.00000000000000000000	4.00000000000000000000	4.00000000000000000000	4.00000000000000000000
65.00000000000000000000	0.00000000000000000000	4161.53857421875000000000	4158.46142578125000000000	4163.07666015625000000000	4149.23046875000000000000	4153.84619140625000000000	4168.20507812500000000000	4166.66650390625000000000	4154.35888671875000000000	4170.76904296875000000000	4150.76904296875000000000	4158.46142578125000000000	4169.74365234375000000000	4144.61523437500000000000	4146.15380859375000000000	3292.00000000000000000000	10248.00000000000000000000	10228.00000000000000000000	0.00000000000000000000	0.00000000000000000000	0.00000000000000000000	1093.00000000000000000000	197.00000000000000000000	4.00000000000000000000	4.00000000000000000000	4.00000000000000000000	4.00000000000000000000	4.00000000000000000000	0.00000000000000000000	4.00000000000000000000	4.00000000000000000000	0.00000000000000000000	4.00000000000000000000	4.00000000000000000000	4.00000000000000000000	4.00000000000000000000	4.00000000000000000000	4.00000000000000000000	4.00000000000000000000
66.00000000000000000000	0.00000000000000000000	4157.43603515625000000000	4157.94873046875000000000	4157.43603515625000000000	4151.28173828125000000000	4155.38427734375000000000	4160.00000000000000000000	4159.48730468750000000000	4155.89746093750000000000	4168.71777343750000000000	4148.71777343750000000000	4160.00000000000000000000	4166.66650390625000000000	4143.07666015625000000000	4144.61523437500000000000	1861.00000000000000000000	10248.00000000000000000000	10228.00000000000000000000	0.00000000000000000000	0.00000000000000000000	0.00000000000000000000	1093.00000000000000000000	205.00000000000000000000	4.00000000000000000000	4.00000000000000000000	4.00000000000000000000	4.00000000000000000000	4.00000000000000000000	0.00000000000000000000	4.00000000000000000000	4.00000000000000000000	0.00000000000000000000	4.00000000000000000000	4.00000000000000000000	4.00000000000000000000	4.00000000000000000000	4.00000000000000000000	4.00000000000000000000	4.00000000000000000000
67.00000000000000000000	0.00000000000000000000	4166.15380859375000000000	4148.20507812500000000000	4167.17919921875000000000	4140.51269531250000000000	4152.30761718750000000000	4165.64111328125000000000	4167.17919921875000000000	4143.58984375000000000000	4170.76904296875000000000	4135.89746093750000000000	4149.74365234375000000000	4168.71777343750000000000	4133.84619140625000000000	4146.66650390625000000000	3282.00000000000000000000	10249.00000000000000000000	10228.00000000000000000000	0.00000000000000000000	0.00000000000000000000	0.00000000000000000000	1093.00000000000000000000	213.00000000000000000000	4.00000000000000000000	4.00000000000000000000	4.00000000000000000000	4.00000000000000000000	4.00000000000000000000	0.00000000000000000000	4.00000000000000000000	4.00000000000000000000	0.00000000000000000000	4.00000000000000000000	4.00000000000000000000	4.00000000000000000000	4.00000000000000000000	4.00000000000000000000	4.00000000000000000000	4.00000000000000000000
68.00000000000000000000	0.00000000000000000000	4156.92285156250000000000	4149.74365234375000000000	4160.51269531250000000000	4140.51269531250000000000	4157.94873046875000000000	4158.97412109375000000000	4161.02539062500000000000	4146.66650390625000000000	4171.79492187500000000000	4135.38427734375000000000	4151.28173828125000000000	4166.66650390625000000000	4138.97412109375000000000	4146.66650390625000000000	3530.00000000000000000000	10249.00000000000000000000	10228.00000000000000000000	0.00000000000000000000	0.00000000000000000000	0.00000000000000000000	1093.00000000000000000000	220.00000000000000000000	4.00000000000000000000	4.00000000000000000000	4.00000000000000000000	4.00000000000000000000	4.00000000000000000000	0.00000000000000000000	4.00000000000000000000	4.00000000000000000000	0.00000000000000000000	4.00000000000000000000	4.00000000000000000000	4.00000000000000000000	4.00000000000000000000	4.00000000000000000000	4.00000000000000000000	4.00000000000000000000
69.00000000000000000000	0.00000000000000000000	4157.43603515625000000000	4153.84619140625000000000	4162.56396484375000000000	4145.12792968750000000000	4155.38427734375000000000	4161.53857421875000000000	4164.61523437500000000000	4151.28173828125000000000	4169.74365234375000000000	4136.41015625000000000000	4158.46142578125000000000	4169.74365234375000000000	4145.12792968750000000000	4150.25634765625000000000	0.00000000000000000000	10249.00000000000000000000	10228.00000000000000000000	0.00000000000000000000	0.00000000000000000000	0.00000000000000000000	1093.00000000000000000000	228.00000000000000000000	4.00000000000000000000	4.00000000000000000000	4.00000000000000000000	4.00000000000000000000	4.00000000000000000000	0.00000000000000000000	4.00000000000000000000	4.00000000000000000000	0.00000000000000000000	4.00000000000000000000	4.00000000000000000000	4.00000000000000000000	4.00000000000000000000	4.00000000000000000000	4.00000000000000000000	4.00000000000000000000
70.00000000000000000000	0.00000000000000000000	4164.10253906250000000000	4153.33300781250000000000	4166.66650390625000000000	4145.12792968750000000000	4152.30761718750000000000	4163.58984375000000000000	4168.20507812500000000000	4148.20507812500000000000	4171.28173828125000000000	4135.38427734375000000000	4153.84619140625000000000	4169.23046875000000000000	4141.53857421875000000000	4149.74365234375000000000	473.00000000000000000000	10249.00000000000000000000	10228.00000000000000000000	0.00000000000000000000	0.00000000000000000000	0.00000000000000000000	1093.00000000000000000000	236.00000000000000000000	4.00000000000000000000	4.00000000000000000000	4.00000000000000000000	4.00000000000000000000	4.00000000000000000000	0.00000000000000000000	4.00000000000000000000	4.00000000000000000000	0.00000000000000000000	4.00000000000000000000	4.00000000000000000000	4.00000000000000000000	4.00000000000000000000	4.00000000000000000000	4.00000000000000000000	4.00000000000000000000
71.00000000000000000000	0.00000000000000000000	4153.84619140625000000000	4152.30761718750000000000	4157.43603515625000000000	4144.61523437500000000000	4157.43603515625000000000	4159.48730468750000000000	4160.51269531250000000000	4150.76904296875000000000	4173.33300781250000000000	4137.94873046875000000000	4149.74365234375000000000	4163.07666015625000000000	4140.51269531250000000000	4146.66650390625000000000	3283.00000000000000000000	10249.00000000000000000000	10228.00000000000000000000	0.00000000000000000000	0.00000000000000000000	0.00000000000000000000	1093.00000000000000000000	243.00000000000000000000	4.00000000000000000000	4.00000000000000000000	4.00000000000000000000	4.00000000000000000000	4.00000000000000000000	0.00000000000000000000	4.00000000000000000000	4.00000000000000000000	0.00000000000000000000	4.00000000000000000000	4.00000000000000000000	4.00000000000000000000	4.00000000000000000000	4.00000000000000000000	4.00000000000000000000	4.00000000000000000000
72.00000000000000000000	0.00000000000000000000	4157.43603515625000000000	4147.17919921875000000000	4164.61523437500000000000	4140.00000000000000000000	4149.23046875000000000000	4168.71777343750000000000	4168.71777343750000000000	4146.66650390625000000000	4174.87158203125000000000	4132.82031250000000000000	4149.74365234375000000000	4166.15380859375000000000	4137.94873046875000000000	4148.71777343750000000000	0.00000000000000000000	10249.00000000000000000000	10228.00000000000000000000	0.00000000000000000000	0.00000000000000000000	0.00000000000000000000	1093.00000000000000000000	251.00000000000000000000	4.00000000000000000000	4.00000000000000000000	4.00000000000000000000	4.00000000000000000000	4.00000000000000000000	0.00000000000000000000	4.00000000000000000000	4.00000000000000000000	0.00000000000000000000	4.00000000000000000000	4.00000000000000000000	4.00000000000000000000	4.00000000000000000000	4.00000000000000000000	4.00000000000000000000	4.00000000000000000000
73.00000000000000000000	0.00000000000000000000	4156.92285156250000000000	4154.35888671875000000000	4164.61523437500000000000	4146.15380859375000000000	4152.82031250000000000000	4162.05126953125000000000	4163.07666015625000000000	4148.71777343750000000000	4174.35888671875000000000	4141.53857421875000000000	4158.46142578125000000000	4166.15380859375000000000	4147.17919921875000000000	4146.15380859375000000000	3541.00000000000000000000	10249.00000000000000000000	10227.00000000000000000000	0.00000000000000000000	0.00000000000000000000	0.00000000000000000000	1093.00000000000000000000	259.00000000000000000000	4.00000000000000000000	4.00000000000000000000	4.00000000000000000000	4.00000000000000000000	4.00000000000000000000	0.00000000000000000000	4.00000000000000000000	4.00000000000000000000	0.00000000000000000000	4.00000000000000000000	4.00000000000000000000	4.00000000000000000000	4.00000000000000000000	4.00000000000000000000	4.00000000000000000000	4.00000000000000000000
74.00000000000000000000	0.00000000000000000000	4153.84619140625000000000	4154.87158203125000000000	4166.15380859375000000000	4146.66650390625000000000	4153.33300781250000000000	4165.12792968750000000000	4164.10253906250000000000	4148.71777343750000000000	4171.28173828125000000000	4145.12792968750000000000	4151.79492187500000000000	4164.61523437500000000000	4143.07666015625000000000	4145.12792968750000000000	3389.00000000000000000000	10249.00000000000000000000	10227.00000000000000000000	0.00000000000000000000	0.00000000000000000000	0.00000000000000000000	1093.00000000000000000000	267.00000000000000000000	4.00000000000000000000	4.00000000000000000000	4.00000000000000000000	4.00000000000000000000	4.00000000000000000000	0.00000000000000000000	4.00000000000000000000	4.00000000000000000000	0.00000000000000000000	4.00000000000000000000	4.00000000000000000000	4.00000000000000000000	4.00000000000000000000	4.00000000000000000000	4.00000000000000000000	4.00000000000000000000
75.00000000000000000000	0.00000000000000000000	4153.84619140625000000000	4145.12792968750000000000	4166.66650390625000000000	4137.43603515625000000000	4148.71777343750000000000	4169.74365234375000000000	4170.25634765625000000000	4146.66650390625000000000	4170.25634765625000000000	4135.38427734375000000000	4141.53857421875000000000	4163.58984375000000000000	4130.25634765625000000000	4144.10253906250000000000	1057.00000000000000000000	10249.00000000000000000000	10228.00000000000000000000	0.00000000000000000000	0.00000000000000000000	0.00000000000000000000	1093.00000000000000000000	275.00000000000000000000	4.00000000000000000000	4.00000000000000000000	4.00000000000000000000	4.00000000000000000000	4.00000000000000000000	0.00000000000000000000	4.00000000000000000000	4.00000000000000000000	0.00000000000000000000	4.00000000000000000000	4.00000000000000000000	4.00000000000000000000	4.00000000000000000000	4.00000000000000000000	4.00000000000000000000	4.00000000000000000000
76.00000000000000000000	0.00000000000000000000	4149.23046875000000000000	4146.15380859375000000000	4158.97412109375000000000	4137.94873046875000000000	4154.87158203125000000000	4159.48730468750000000000	4162.56396484375000000000	4149.74365234375000000000	4171.79492187500000000000	4136.92285156250000000000	4147.17919921875000000000	4163.07666015625000000000	4136.92285156250000000000	4144.10253906250000000000	3190.00000000000000000000	10249.00000000000000000000	10228.00000000000000000000	0.00000000000000000000	0.00000000000000000000	0.00000000000000000000	1093.00000000000000000000	283.00000000000000000000	4.00000000000000000000	4.00000000000000000000	4.00000000000000000000	4.00000000000000000000	4.00000000000000000000	0.00000000000000000000	4.00000000000000000000	4.00000000000000000000	0.00000000000000000000	4.00000000000000000000	4.00000000000000000000	4.00000000000000000000	4.00000000000000000000	4.00000000000000000000	4.00000000000000000000	4.00000000000000000000
77.00000000000000000000	0.00000000000000000000	4160.00000000000000000000	4152.30761718750000000000	4171.28173828125000000000	4144.61523437500000000000	4154.87158203125000000000	4166.15380859375000000000	4168.20507812500000000000	4149.23046875000000000000	4171.28173828125000000000	4141.02539062500000000000	4151.28173828125000000000	4170.25634765625000000000	4145.64111328125000000000	4149.74365234375000000000	1559.00000000000000000000	10249.00000000000000000000	10227.00000000000000000000	0.00000000000000000000	0.00000000000000000000	0.00000000000000000000	1093.00000000000000000000	291.00000000000000000000	4.00000000000000000000	4.00000000000000000000	4.00000000000000000000	4.00000000000000000000	4.00000000000000000000	0.00000000000000000000	4.00000000000000000000	4.00000000000000000000	0.00000000000000000000	4.00000000000000000000	4.00000000000000000000	4.00000000000000000000	4.00000000000000000000	4.00000000000000000000	4.00000000000000000000	4.00000000000000000000
78.00000000000000000000	0.00000000000000000000	4163.07666015625000000000	4164.10253906250000000000	4173.33300781250000000000	4157.43603515625000000000	4162.56396484375000000000	4164.10253906250000000000	4165.64111328125000000000	4161.02539062500000000000	4168.71777343750000000000	4152.82031250000000000000	4166.15380859375000000000	4173.84619140625000000000	4158.46142578125000000000	4150.76904296875000000000	3389.00000000000000000000	10249.00000000000000000000	10227.00000000000000000000	0.00000000000000000000	0.00000000000000000000	0.00000000000000000000	1093.00000000000000000000	299.00000000000000000000	4.00000000000000000000	4.00000000000000000000	4.00000000000000000000	4.00000000000000000000	4.00000000000000000000	0.00000000000000000000	4.00000000000000000000	4.00000000000000000000	0.00000000000000000000	4.00000000000000000000	4.00000000000000000000	4.00000000000000000000	4.00000000000000000000	4.00000000000000000000	4.00000000000000000000	4.00000000000000000000
79.00000000000000000000	0.00000000000000000000	4165.12792968750000000000	4165.64111328125000000000	4171.79492187500000000000	4156.92285156250000000000	4163.58984375000000000000	4164.10253906250000000000	4166.15380859375000000000	4161.02539062500000000000	4171.28173828125000000000	4151.28173828125000000000	4169.74365234375000000000	4173.84619140625000000000	4160.51269531250000000000	4152.30761718750000000000	1057.00000000000000000000	10248.00000000000000000000	10228.00000000000000000000	0.00000000000000000000	0.00000000000000000000	0.00000000000000000000	1093.00000000000000000000	307.00000000000000000000	4.00000000000000000000	4.00000000000000000000	4.00000000000000000000	4.00000000000000000000	4.00000000000000000000	0.00000000000000000000	4.00000000000000000000	4.00000000000000000000	0.00000000000000000000	4.00000000000000000000	4.00000000000000000000	4.00000000000000000000	4.00000000000000000000	4.00000000000000000000	4.00000000000000000000	4.00000000000000000000
80.00000000000000000000	0.00000000000000000000	4167.69238281250000000000	4157.94873046875000000000	4172.82031250000000000000	4147.69238281250000000000	4153.33300781250000000000	4165.64111328125000000000	4170.25634765625000000000	4145.64111328125000000000	4171.79492187500000000000	4138.46142578125000000000	4153.33300781250000000000	4167.69238281250000000000	4153.33300781250000000000	4150.76904296875000000000	3190.00000000000000000000	10248.00000000000000000000	10228.00000000000000000000	0.00000000000000000000	0.00000000000000000000	0.00000000000000000000	1093.00000000000000000000	315.00000000000000000000	4.00000000000000000000	4.00000000000000000000	4.00000000000000000000	4.00000000000000000000	4.00000000000000000000	0.00000000000000000000	4.00000000000000000000	4.00000000000000000000	0.00000000000000000000	4.00000000000000000000	4.00000000000000000000	4.00000000000000000000	4.00000000000000000000	4.00000000000000000000	4.00000000000000000000	4.00000000000000000000
81.00000000000000000000	0.00000000000000000000	4156.41015625000000000000	4160.51269531250000000000	4161.53857421875000000000	4149.74365234375000000000	4158.97412109375000000000	4156.92285156250000000000	4162.56396484375000000000	4146.66650390625000000000	4168.20507812500000000000	4143.07666015625000000000	4151.28173828125000000000	4156.41015625000000000000	4155.38427734375000000000	4144.10253906250000000000	1559.00000000000000000000	10248.00000000000000000000	10227.00000000000000000000	0.00000000000000000000	0.00000000000000000000	0.00000000000000000000	1093.00000000000000000000	323.00000000000000000000	4.00000000000000000000	4.00000000000000000000	4.00000000000000000000	4.00000000000000000000	4.00000000000000000000	0.00000000000000000000	4.00000000000000000000	4.00000000000000000000	0.00000000000000000000	4.00000000000000000000	4.00000000000000000000	4.00000000000000000000	4.00000000000000000000	4.00000000000000000000	4.00000000000000000000	4.00000000000000000000
82.00000000000000000000	0.00000000000000000000	4161.53857421875000000000	4156.92285156250000000000	4168.20507812500000000000	4148.71777343750000000000	4164.10253906250000000000	4164.61523437500000000000	4167.69238281250000000000	4148.20507812500000000000	4170.76904296875000000000	4142.05126953125000000000	4152.82031250000000000000	4157.43603515625000000000	4149.23046875000000000000	4145.64111328125000000000	3389.00000000000000000000	10248.00000000000000000000	10227.00000000000000000000	0.00000000000000000000	0.00000000000000000000	0.00000000000000000000	1093.00000000000000000000	331.00000000000000000000	4.00000000000000000000	4.00000000000000000000	4.00000000000000000000	4.00000000000000000000	4.00000000000000000000	0.00000000000000000000	4.00000000000000000000	4.00000000000000000000	0.00000000000000000000	4.00000000000000000000	4.00000000000000000000	4.00000000000000000000	4.00000000000000000000	4.00000000000000000000	4.00000000000000000000	4.00000000000000000000
83.00000000000000000000	0.00000000000000000000	4161.53857421875000000000	4156.92285156250000000000	4167.69238281250000000000	4149.23046875000000000000	4164.10253906250000000000	4160.00000000000000000000	4162.05126953125000000000	4150.25634765625000000000	4173.33300781250000000000	4144.61523437500000000000	4153.84619140625000000000	4157.94873046875000000000	4148.71777343750000000000	4146.15380859375000000000	1057.00000000000000000000	10247.00000000000000000000	10228.00000000000000000000	0.00000000000000000000	0.00000000000000000000	0.00000000000000000000	1093.00000000000000000000	339.00000000000000000000	4.00000000000000000000	4.00000000000000000000	4.00000000000000000000	4.00000000000000000000	4.00000000000000000000	0.00000000000000000000	4.00000000000000000000	4.00000000000000000000	0.00000000000000000000	4.00000000000000000000	4.00000000000000000000	4.00000000000000000000	4.00000000000000000000	4.00000000000000000000	4.00000000000000000000	4.00000000000000000000
84.00000000000000000000	0.00000000000000000000	4155.38427734375000000000	4162.05126953125000000000	4162.05126953125000000000	4149.23046875000000000000	4159.48730468750000000000	4159.48730468750000000000	4160.51269531250000000000	4150.76904296875000000000	4170.76904296875000000000	4148.71777343750000000000	4151.28173828125000000000	4157.94873046875000000000	4151.28173828125000000000	4142.05126953125000000000	3190.00000000000000000000	10247.00000000000000000000	10228.00000000000000000000	0.00000000000000000000	0.00000000000000000000	0.00000000000000000000	1093.00000000000000000000	346.00000000000000000000	4.00000000000000000000	4.00000000000000000000	4.00000000000000000000	4.00000000000000000000	4.00000000000000000000	0.00000000000000000000	4.00000000000000000000	4.00000000000000000000	0.00000000000000000000	4.00000000000000000000	4.00000000000000000000	4.00000000000000000000	4.00000000000000000000	4.00000000000000000000	4.00000000000000000000	4.00000000000000000000
85.00000000000000000000	0.00000000000000000000	4156.92285156250000000000	4162.56396484375000000000	4168.20507812500000000000	4145.12792968750000000000	4154.87158203125000000000	4169.74365234375000000000	4168.71777343750000000000	4145.64111328125000000000	4169.74365234375000000000	4142.05126953125000000000	4148.71777343750000000000	4158.46142578125000000000	4147.17919921875000000000	4138.97412109375000000000	1559.00000000000000000000	10246.00000000000000000000	10228.00000000000000000000	0.00000000000000000000	0.00000000000000000000	0.00000000000000000000	1093.00000000000000000000	354.00000000000000000000	4.00000000000000000000	4.00000000000000000000	4.00000000000000000000	4.00000000000000000000	4.00000000000000000000	0.00000000000000000000	4.00000000000000000000	4.00000000000000000000	0.00000000000000000000	4.00000000000000000000	4.00000000000000000000	4.00000000000000000000	4.00000000000000000000	4.00000000000000000000	4.00000000000000000000	4.00000000000000000000
86.00000000000000000000	0.00000000000000000000	4151.79492187500000000000	4165.64111328125000000000	4162.56396484375000000000	4151.28173828125000000000	4162.05126953125000000000	4161.02539062500000000000	4161.53857421875000000000	4151.28173828125000000000	4169.23046875000000000000	4149.74365234375000000000	4155.89746093750000000000	4154.35888671875000000000	4153.33300781250000000000	4137.94873046875000000000	3389.00000000000000000000	10246.00000000000000000000	10228.00000000000000000000	0.00000000000000000000	0.00000000000000000000	0.00000000000000000000	1093.00000000000000000000	363.00000000000000000000	4.00000000000000000000	4.00000000000000000000	4.00000000000000000000	4.00000000000000000000	4.00000000000000000000	0.00000000000000000000	4.00000000000000000000	4.00000000000000000000	0.00000000000000000000	4.00000000000000000000	4.00000000000000000000	4.00000000000000000000	4.00000000000000000000	4.00000000000000000000	4.00000000000000000000	4.00000000000000000000
87.00000000000000000000	0.00000000000000000000	4158.46142578125000000000	4160.00000000000000000000	4166.15380859375000000000	4150.76904296875000000000	4158.97412109375000000000	4166.66650390625000000000	4168.20507812500000000000	4152.30761718750000000000	4171.79492187500000000000	4150.76904296875000000000	4154.35888671875000000000	4155.89746093750000000000	4152.82031250000000000000	4138.97412109375000000000	1057.00000000000000000000	10249.00000000000000000000	10226.00000000000000000000	0.00000000000000000000	0.00000000000000000000	0.00000000000000000000	1093.00000000000000000000	370.00000000000000000000	4.00000000000000000000	4.00000000000000000000	4.00000000000000000000	4.00000000000000000000	4.00000000000000000000	0.00000000000000000000	4.00000000000000000000	4.00000000000000000000	0.00000000000000000000	4.00000000000000000000	4.00000000000000000000	4.00000000000000000000	4.00000000000000000000	4.00000000000000000000	4.00000000000000000000	4.00000000000000000000
88.00000000000000000000	0.00000000000000000000	4158.46142578125000000000	4161.02539062500000000000	4163.07666015625000000000	4146.66650390625000000000	4158.97412109375000000000	4167.69238281250000000000	4169.74365234375000000000	4150.25634765625000000000	4174.87158203125000000000	4146.15380859375000000000	4154.35888671875000000000	4154.87158203125000000000	4151.79492187500000000000	4134.87158203125000000000	3190.00000000000000000000	10249.00000000000000000000	10226.00000000000000000000	0.00000000000000000000	0.00000000000000000000	0.00000000000000000000	1093.00000000000000000000	379.00000000000000000000	4.00000000000000000000	4.00000000000000000000	4.00000000000000000000	4.00000000000000000000	4.00000000000000000000	0.00000000000000000000	4.00000000000000000000	4.00000000000000000000	0.00000000000000000000	4.00000000000000000000	4.00000000000000000000	4.00000000000000000000	4.00000000000000000000	4.00000000000000000000	4.00000000000000000000	4.00000000000000000000
89.00000000000000000000	0.00000000000000000000	4152.82031250000000000000	4164.61523437500000000000	4160.51269531250000000000	4146.15380859375000000000	4162.05126953125000000000	4162.05126953125000000000	4164.61523437500000000000	4149.74365234375000000000	4173.33300781250000000000	4145.12792968750000000000	4155.38427734375000000000	4152.82031250000000000000	4151.79492187500000000000	4134.87158203125000000000	1559.00000000000000000000	10247.00000000000000000000	10226.00000000000000000000	0.00000000000000000000	0.00000000000000000000	0.00000000000000000000	1093.00000000000000000000	387.00000000000000000000	4.00000000000000000000	4.00000000000000000000	4.00000000000000000000	4.00000000000000000000	4.00000000000000000000	0.00000000000000000000	4.00000000000000000000	4.00000000000000000000	0.00000000000000000000	4.00000000000000000000	4.00000000000000000000	4.00000000000000000000	4.00000000000000000000	4.00000000000000000000	4.00000000000000000000	4.00000000000000000000
90.00000000000000000000	0.00000000000000000000	4157.43603515625000000000	4156.41015625000000000000	4169.74365234375000000000	4140.51269531250000000000	4151.28173828125000000000	4164.61523437500000000000	4166.66650390625000000000	4144.10253906250000000000	4169.74365234375000000000	4135.38427734375000000000	4147.17919921875000000000	4154.87158203125000000000	4144.10253906250000000000	4138.46142578125000000000	3389.00000000000000000000	10247.00000000000000000000	10226.00000000000000000000	0.00000000000000000000	0.00000000000000000000	0.00000000000000000000	1093.00000000000000000000	396.00000000000000000000	4.00000000000000000000	4.00000000000000000000	4.00000000000000000000	4.00000000000000000000	4.00000000000000000000	0.00000000000000000000	4.00000000000000000000	4.00000000000000000000	0.00000000000000000000	4.00000000000000000000	4.00000000000000000000	4.00000000000000000000	4.00000000000000000000	4.00000000000000000000	4.00000000000000000000	4.00000000000000000000
91.00000000000000000000	0.00000000000000000000	4151.28173828125000000000	4154.87158203125000000000	4162.56396484375000000000	4141.53857421875000000000	4150.76904296875000000000	4156.92285156250000000000	4158.46142578125000000000	4149.74365234375000000000	4169.23046875000000000000	4141.02539062500000000000	4152.30761718750000000000	4154.35888671875000000000	4149.23046875000000000000	4135.89746093750000000000	1057.00000000000000000000	10249.00000000000000000000	10228.00000000000000000000	0.00000000000000000000	0.00000000000000000000	0.00000000000000000000	1093.00000000000000000000	403.00000000000000000000	4.00000000000000000000	4.00000000000000000000	4.00000000000000000000	4.00000000000000000000	4.00000000000000000000	0.00000000000000000000	4.00000000000000000000	4.00000000000000000000	0.00000000000000000000	4.00000000000000000000	4.00000000000000000000	4.00000000000000000000	4.00000000000000000000	4.00000000000000000000	4.00000000000000000000	4.00000000000000000000
92.00000000000000000000	0.00000000000000000000	4155.89746093750000000000	4158.97412109375000000000	4167.69238281250000000000	4143.58984375000000000000	4154.35888671875000000000	4165.12792968750000000000	4167.17919921875000000000	4150.76904296875000000000	4171.28173828125000000000	4149.74365234375000000000	4152.30761718750000000000	4158.46142578125000000000	4150.76904296875000000000	4136.41015625000000000000	3190.00000000000000000000	10249.00000000000000000000	10228.00000000000000000000	0.00000000000000000000	0.00000000000000000000	0.00000000000000000000	1093.00000000000000000000	411.00000000000000000000	4.00000000000000000000	4.00000000000000000000	4.00000000000000000000	4.00000000000000000000	4.00000000000000000000	0.00000000000000000000	4.00000000000000000000	4.00000000000000000000	0.00000000000000000000	4.00000000000000000000	4.00000000000000000000	4.00000000000000000000	4.00000000000000000000	4.00000000000000000000	4.00000000000000000000	4.00000000000000000000
93.00000000000000000000	0.00000000000000000000	4157.43603515625000000000	4165.64111328125000000000	4168.71777343750000000000	4146.66650390625000000000	4155.38427734375000000000	4167.69238281250000000000	4171.79492187500000000000	4149.74365234375000000000	4171.28173828125000000000	4152.82031250000000000000	4148.20507812500000000000	4155.89746093750000000000	4151.79492187500000000000	4133.84619140625000000000	1559.00000000000000000000	10247.00000000000000000000	10230.00000000000000000000	0.00000000000000000000	0.00000000000000000000	0.00000000000000000000	1093.00000000000000000000	419.00000000000000000000	4.00000000000000000000	4.00000000000000000000	4.00000000000000000000	4.00000000000000000000	4.00000000000000000000	0.00000000000000000000	4.00000000000000000000	4.00000000000000000000	0.00000000000000000000	4.00000000000000000000	4.00000000000000000000	4.00000000000000000000	4.00000000000000000000	4.00000000000000000000	4.00000000000000000000	4.00000000000000000000
94.00000000000000000000	0.00000000000000000000	4149.23046875000000000000	4164.10253906250000000000	4159.48730468750000000000	4146.15380859375000000000	4153.84619140625000000000	4163.58984375000000000000	4163.58984375000000000000	4151.28173828125000000000	4169.23046875000000000000	4151.28173828125000000000	4146.66650390625000000000	4150.25634765625000000000	4152.30761718750000000000	4132.30761718750000000000	3389.00000000000000000000	10247.00000000000000000000	10230.00000000000000000000	0.00000000000000000000	0.00000000000000000000	0.00000000000000000000	1093.00000000000000000000	426.00000000000000000000	4.00000000000000000000	4.00000000000000000000	4.00000000000000000000	4.00000000000000000000	4.00000000000000000000	0.00000000000000000000	4.00000000000000000000	4.00000000000000000000	0.00000000000000000000	4.00000000000000000000	4.00000000000000000000	4.00000000000000000000	4.00000000000000000000	4.00000000000000000000	4.00000000000000000000	4.00000000000000000000
95.00000000000000000000	0.00000000000000000000	4154.87158203125000000000	4155.89746093750000000000	4165.64111328125000000000	4138.97412109375000000000	4151.79492187500000000000	4170.25634765625000000000	4168.20507812500000000000	4149.74365234375000000000	4170.76904296875000000000	4148.71777343750000000000	4145.64111328125000000000	4153.33300781250000000000	4145.64111328125000000000	4135.89746093750000000000	1057.00000000000000000000	10247.00000000000000000000	10231.00000000000000000000	0.00000000000000000000	0.00000000000000000000	0.00000000000000000000	1093.00000000000000000000	433.00000000000000000000	4.00000000000000000000	4.00000000000000000000	4.00000000000000000000	4.00000000000000000000	4.00000000000000000000	0.00000000000000000000	4.00000000000000000000	4.00000000000000000000	0.00000000000000000000	4.00000000000000000000	4.00000000000000000000	4.00000000000000000000	4.00000000000000000000	4.00000000000000000000	4.00000000000000000000	4.00000000000000000000
96.00000000000000000000	0.00000000000000000000	4151.28173828125000000000	4162.56396484375000000000	4164.61523437500000000000	4145.12792968750000000000	4165.64111328125000000000	4161.02539062500000000000	4164.61523437500000000000	4158.46142578125000000000	4172.30761718750000000000	4161.53857421875000000000	4154.35888671875000000000	4153.33300781250000000000	4151.28173828125000000000	4134.87158203125000000000	3190.00000000000000000000	10247.00000000000000000000	10231.00000000000000000000	0.00000000000000000000	0.00000000000000000000	0.00000000000000000000	1093.00000000000000000000	441.00000000000000000000	4.00000000000000000000	4.00000000000000000000	4.00000000000000000000	4.00000000000000000000	4.00000000000000000000	0.00000000000000000000	4.00000000000000000000	4.00000000000000000000	0.00000000000000000000	4.00000000000000000000	4.00000000000000000000	4.00000000000000000000	4.00000000000000000000	4.00000000000000000000	4.00000000000000000000	4.00000000000000000000
97.00000000000000000000	0.00000000000000000000	4152.30761718750000000000	4162.56396484375000000000	4169.74365234375000000000	4144.61523437500000000000	4161.02539062500000000000	4164.10253906250000000000	4167.17919921875000000000	4159.48730468750000000000	4171.28173828125000000000	4155.89746093750000000000	4148.71777343750000000000	4153.84619140625000000000	4147.17919921875000000000	4135.38427734375000000000	1559.00000000000000000000	10246.00000000000000000000	10231.00000000000000000000	0.00000000000000000000	0.00000000000000000000	0.00000000000000000000	1093.00000000000000000000	449.00000000000000000000	4.00000000000000000000	4.00000000000000000000	4.00000000000000000000	4.00000000000000000000	4.00000000000000000000	0.00000000000000000000	4.00000000000000000000	4.00000000000000000000	0.00000000000000000000	4.00000000000000000000	4.00000000000000000000	4.00000000000000000000	4.00000000000000000000	4.00000000000000000000	4.00000000000000000000	4.00000000000000000000
98.00000000000000000000	0.00000000000000000000	4153.33300781250000000000	4158.97412109375000000000	4173.33300781250000000000	4141.53857421875000000000	4154.35888671875000000000	4163.58984375000000000000	4164.61523437500000000000	4154.87158203125000000000	4168.71777343750000000000	4141.53857421875000000000	4141.02539062500000000000	4155.89746093750000000000	4140.00000000000000000000	4135.38427734375000000000	3389.00000000000000000000	10246.00000000000000000000	10231.00000000000000000000	0.00000000000000000000	0.00000000000000000000	0.00000000000000000000	1093.00000000000000000000	458.00000000000000000000	4.00000000000000000000	4.00000000000000000000	4.00000000000000000000	4.00000000000000000000	4.00000000000000000000	0.00000000000000000000	4.00000000000000000000	4.00000000000000000000	0.00000000000000000000	4.00000000000000000000	4.00000000000000000000	4.00000000000000000000	4.00000000000000000000	4.00000000000000000000	4.00000000000000000000	4.00000000000000000000
99.00000000000000000000	0.00000000000000000000	4152.82031250000000000000	4162.56396484375000000000	4170.25634765625000000000	4146.15380859375000000000	4161.02539062500000000000	4157.43603515625000000000	4160.51269531250000000000	4156.41015625000000000000	4169.23046875000000000000	4147.17919921875000000000	4146.66650390625000000000	4158.46142578125000000000	4146.66650390625000000000	4134.35888671875000000000	1057.00000000000000000000	10247.00000000000000000000	10230.00000000000000000000	0.00000000000000000000	0.00000000000000000000	0.00000000000000000000	1093.00000000000000000000	466.00000000000000000000	4.00000000000000000000	4.00000000000000000000	4.00000000000000000000	4.00000000000000000000	4.00000000000000000000	0.00000000000000000000	4.00000000000000000000	4.00000000000000000000	0.00000000000000000000	4.00000000000000000000	4.00000000000000000000	4.00000000000000000000	4.00000000000000000000	4.00000000000000000000	4.00000000000000000000	4.00000000000000000000
100.00000000000000000000	0.00000000000000000000	4163.07666015625000000000	4162.05126953125000000000	4177.43603515625000000000	4142.05126953125000000000	4160.00000000000000000000	4167.69238281250000000000	4171.79492187500000000000	4156.92285156250000000000	4172.30761718750000000000	4155.38427734375000000000	4149.23046875000000000000	4160.00000000000000000000	4147.17919921875000000000	4138.46142578125000000000	3190.00000000000000000000	10247.00000000000000000000	10230.00000000000000000000	0.00000000000000000000	0.00000000000000000000	0.00000000000000000000	1093.00000000000000000000	474.00000000000000000000	4.00000000000000000000	4.00000000000000000000	4.00000000000000000000	4.00000000000000000000	4.00000000000000000000	0.00000000000000000000	4.00000000000000000000	4.00000000000000000000	0.00000000000000000000	4.00000000000000000000	4.00000000000000000000	4.00000000000000000000	4.00000000000000000000	4.00000000000000000000	4.00000000000000000000	4.00000000000000000000
101.00000000000000000000	0.00000000000000000000	4155.38427734375000000000	4162.56396484375000000000	4168.71777343750000000000	4141.02539062500000000000	4165.64111328125000000000	4164.61523437500000000000	4166.15380859375000000000	4166.66650390625000000000	4172.82031250000000000000	4161.53857421875000000000	4154.87158203125000000000	4154.87158203125000000000	4150.25634765625000000000	4135.89746093750000000000	1559.00000000000000000000	10248.00000000000000000000	10230.00000000000000000000	0.00000000000000000000	0.00000000000000000000	0.00000000000000000000	1093.00000000000000000000	481.00000000000000000000	4.00000000000000000000	4.00000000000000000000	4.00000000000000000000	4.00000000000000000000	4.00000000000000000000	0.00000000000000000000	4.00000000000000000000	4.00000000000000000000	0.00000000000000000000	4.00000000000000000000	4.00000000000000000000	4.00000000000000000000	4.00000000000000000000	4.00000000000000000000	4.00000000000000000000	4.00000000000000000000
102.00000000000000000000	0.00000000000000000000	4157.94873046875000000000	4158.46142578125000000000	4168.71777343750000000000	4142.05126953125000000000	4164.10253906250000000000	4166.66650390625000000000	4168.71777343750000000000	4163.07666015625000000000	4171.79492187500000000000	4152.30761718750000000000	4152.30761718750000000000	4156.41015625000000000000	4145.64111328125000000000	4133.84619140625000000000	3389.00000000000000000000	10248.00000000000000000000	10230.00000000000000000000	0.00000000000000000000	0.00000000000000000000	0.00000000000000000000	1093.00000000000000000000	489.00000000000000000000	4.00000000000000000000	4.00000000000000000000	4.00000000000000000000	4.00000000000000000000	4.00000000000000000000	0.00000000000000000000	4.00000000000000000000	4.00000000000000000000	0.00000000000000000000	4.00000000000000000000	4.00000000000000000000	4.00000000000000000000	4.00000000000000000000	4.00000000000000000000	4.00000000000000000000	4.00000000000000000000
103.00000000000000000000	0.00000000000000000000	4167.69238281250000000000	4158.97412109375000000000	4174.87158203125000000000	4146.66650390625000000000	4161.53857421875000000000	4167.17919921875000000000	4171.28173828125000000000	4158.46142578125000000000	4169.23046875000000000000	4152.82031250000000000000	4153.33300781250000000000	4158.97412109375000000000	4144.61523437500000000000	4136.92285156250000000000	1057.00000000000000000000	10248.00000000000000000000	10228.00000000000000000000	0.00000000000000000000	0.00000000000000000000	0.00000000000000000000	1093.00000000000000000000	496.00000000000000000000	4.00000000000000000000	4.00000000000000000000	4.00000000000000000000	4.00000000000000000000	4.00000000000000000000	0.00000000000000000000	4.00000000000000000000	4.00000000000000000000	0.00000000000000000000	4.00000000000000000000	4.00000000000000000000	4.00000000000000000000	4.00000000000000000000	4.00000000000000000000	4.00000000000000000000	4.00000000000000000000
104.00000000000000000000	0.00000000000000000000	4163.07666015625000000000	4163.07666015625000000000	4168.71777343750000000000	4149.74365234375000000000	4166.15380859375000000000	4160.00000000000000000000	4161.53857421875000000000	4167.17919921875000000000	4167.17919921875000000000	4171.79492187500000000000	4164.61523437500000000000	4159.48730468750000000000	4160.00000000000000000000	4140.00000000000000000000	3190.00000000000000000000	10248.00000000000000000000	10228.00000000000000000000	0.00000000000000000000	0.00000000000000000000	0.00000000000000000000	1093.00000000000000000000	503.00000000000000000000	4.00000000000000000000	4.00000000000000000000	4.00000000000000000000	4.00000000000000000000	4.00000000000000000000	0.00000000000000000000	4.00000000000000000000	4.00000000000000000000	0.00000000000000000000	4.00000000000000000000	4.00000000000000000000	4.00000000000000000000	4.00000000000000000000	4.00000000000000000000	4.00000000000000000000	4.00000000000000000000
105.00000000000000000000	0.00000000000000000000	4165.64111328125000000000	4158.97412109375000000000	4175.89746093750000000000	4145.12792968750000000000	4160.00000000000000000000	4171.28173828125000000000	4167.69238281250000000000	4167.69238281250000000000	4172.82031250000000000000	4172.82031250000000000000	4165.64111328125000000000	4167.69238281250000000000	4164.10253906250000000000	4145.64111328125000000000	1559.00000000000000000000	10248.00000000000000000000	10228.00000000000000000000	0.00000000000000000000	0.00000000000000000000	0.00000000000000000000	1093.00000000000000000000	512.00000000000000000000	4.00000000000000000000	4.00000000000000000000	4.00000000000000000000	4.00000000000000000000	4.00000000000000000000	0.00000000000000000000	4.00000000000000000000	4.00000000000000000000	0.00000000000000000000	4.00000000000000000000	4.00000000000000000000	4.00000000000000000000	4.00000000000000000000	4.00000000000000000000	4.00000000000000000000	4.00000000000000000000
106.00000000000000000000	0.00000000000000000000	4162.05126953125000000000	4166.15380859375000000000	4171.79492187500000000000	4151.28173828125000000000	4164.10253906250000000000	4165.64111328125000000000	4163.58984375000000000000	4173.33300781250000000000	4175.38427734375000000000	4173.33300781250000000000	4171.28173828125000000000	4169.74365234375000000000	4168.20507812500000000000	4146.15380859375000000000	3389.00000000000000000000	10248.00000000000000000000	10228.00000000000000000000	0.00000000000000000000	0.00000000000000000000	0.00000000000000000000	1093.00000000000000000000	520.00000000000000000000	4.00000000000000000000	4.00000000000000000000	4.00000000000000000000	4.00000000000000000000	4.00000000000000000000	0.00000000000000000000	4.00000000000000000000	4.00000000000000000000	0.00000000000000000000	4.00000000000000000000	4.00000000000000000000	4.00000000000000000000	4.00000000000000000000	4.00000000000000000000	4.00000000000000000000	4.00000000000000000000
107.00000000000000000000	0.00000000000000000000	4162.05126953125000000000	4170.25634765625000000000	4169.74365234375000000000	4153.84619140625000000000	4167.17919921875000000000	4162.05126953125000000000	4165.12792968750000000000	4177.94873046875000000000	4170.76904296875000000000	4178.46142578125000000000	4172.30761718750000000000	4168.71777343750000000000	4167.69238281250000000000	4146.15380859375000000000	1057.00000000000000000000	10247.00000000000000000000	10228.00000000000000000000	0.00000000000000000000	0.00000000000000000000	0.00000000000000000000	1093.00000000000000000000	528.00000000000000000000	4.00000000000000000000	4.00000000000000000000	4.00000000000000000000	4.00000000000000000000	4.00000000000000000000	0.00000000000000000000	4.00000000000000000000	4.00000000000000000000	0.00000000000000000000	4.00000000000000000000	4.00000000000000000000	4.00000000000000000000	4.00000000000000000000	4.00000000000000000000	4.00000000000000000000	4.00000000000000000000
108.00000000000000000000	0.00000000000000000000	4166.66650390625000000000	4166.15380859375000000000	4169.74365234375000000000	4152.82031250000000000000	4163.58984375000000000000	4166.15380859375000000000	4169.74365234375000000000	4177.43603515625000000000	4171.28173828125000000000	4175.38427734375000000000	4168.20507812500000000000	4168.20507812500000000000	4161.53857421875000000000	4144.61523437500000000000	3190.00000000000000000000	10247.00000000000000000000	10228.00000000000000000000	0.00000000000000000000	0.00000000000000000000	0.00000000000000000000	1093.00000000000000000000	536.00000000000000000000	4.00000000000000000000	4.00000000000000000000	4.00000000000000000000	4.00000000000000000000	4.00000000000000000000	0.00000000000000000000	4.00000000000000000000	4.00000000000000000000	0.00000000000000000000	4.00000000000000000000	4.00000000000000000000	4.00000000000000000000	4.00000000000000000000	4.00000000000000000000	4.00000000000000000000	4.00000000000000000000
109.00000000000000000000	0.00000000000000000000	4163.07666015625000000000	4170.76904296875000000000	4164.10253906250000000000	4160.00000000000000000000	4172.82031250000000000000	4160.00000000000000000000	4161.02539062500000000000	4184.61523437500000000000	4173.84619140625000000000	4176.92285156250000000000	4178.46142578125000000000	4167.17919921875000000000	4169.74365234375000000000	4141.02539062500000000000	1559.00000000000000000000	10247.00000000000000000000	10229.00000000000000000000	0.00000000000000000000	0.00000000000000000000	0.00000000000000000000	1093.00000000000000000000	545.00000000000000000000	4.00000000000000000000	4.00000000000000000000	4.00000000000000000000	4.00000000000000000000	4.00000000000000000000	0.00000000000000000000	4.00000000000000000000	4.00000000000000000000	0.00000000000000000000	4.00000000000000000000	4.00000000000000000000	4.00000000000000000000	4.00000000000000000000	4.00000000000000000000	4.00000000000000000000	4.00000000000000000000
110.00000000000000000000	0.00000000000000000000	4169.74365234375000000000	4170.25634765625000000000	4176.92285156250000000000	4160.51269531250000000000	4173.33300781250000000000	4168.71777343750000000000	4170.76904296875000000000	4181.02539062500000000000	4171.79492187500000000000	4180.00000000000000000000	4180.00000000000000000000	4170.76904296875000000000	4172.30761718750000000000	4146.15380859375000000000	3389.00000000000000000000	10247.00000000000000000000	10229.00000000000000000000	0.00000000000000000000	0.00000000000000000000	0.00000000000000000000	1093.00000000000000000000	553.00000000000000000000	4.00000000000000000000	4.00000000000000000000	4.00000000000000000000	4.00000000000000000000	4.00000000000000000000	0.00000000000000000000	4.00000000000000000000	4.00000000000000000000	0.00000000000000000000	4.00000000000000000000	4.00000000000000000000	4.00000000000000000000	4.00000000000000000000	4.00000000000000000000	4.00000000000000000000	4.00000000000000000000
111.00000000000000000000	0.00000000000000000000	4166.66650390625000000000	4171.79492187500000000000	4173.84619140625000000000	4164.10253906250000000000	4171.79492187500000000000	4164.10253906250000000000	4169.74365234375000000000	4176.92285156250000000000	4169.23046875000000000000	4193.84619140625000000000	4177.94873046875000000000	4168.71777343750000000000	4171.28173828125000000000	4146.66650390625000000000	1057.00000000000000000000	10248.00000000000000000000	10227.00000000000000000000	0.00000000000000000000	0.00000000000000000000	0.00000000000000000000	1093.00000000000000000000	560.00000000000000000000	4.00000000000000000000	4.00000000000000000000	4.00000000000000000000	4.00000000000000000000	4.00000000000000000000	0.00000000000000000000	4.00000000000000000000	4.00000000000000000000	0.00000000000000000000	4.00000000000000000000	4.00000000000000000000	4.00000000000000000000	4.00000000000000000000	4.00000000000000000000	4.00000000000000000000	4.00000000000000000000
112.00000000000000000000	0.00000000000000000000	4164.61523437500000000000	4173.33300781250000000000	4167.69238281250000000000	4165.12792968750000000000	4169.74365234375000000000	4161.02539062500000000000	4165.12792968750000000000	4171.28173828125000000000	4171.79492187500000000000	4191.79492187500000000000	4174.87158203125000000000	4168.71777343750000000000	4168.71777343750000000000	4145.12792968750000000000	3190.00000000000000000000	10248.00000000000000000000	10227.00000000000000000000	0.00000000000000000000	0.00000000000000000000	0.00000000000000000000	1093.00000000000000000000	568.00000000000000000000	4.00000000000000000000	4.00000000000000000000	4.00000000000000000000	4.00000000000000000000	4.00000000000000000000	0.00000000000000000000	4.00000000000000000000	4.00000000000000000000	0.00000000000000000000	4.00000000000000000000	4.00000000000000000000	4.00000000000000000000	4.00000000000000000000	4.00000000000000000000	4.00000000000000000000	4.00000000000000000000
113.00000000000000000000	0.00000000000000000000	4170.76904296875000000000	4169.74365234375000000000	4172.30761718750000000000	4160.00000000000000000000	4167.69238281250000000000	4167.69238281250000000000	4168.20507812500000000000	4163.58984375000000000000	4171.79492187500000000000	4171.28173828125000000000	4168.71777343750000000000	4169.23046875000000000000	4162.05126953125000000000	4146.66650390625000000000	1559.00000000000000000000	10249.00000000000000000000	10227.00000000000000000000	0.00000000000000000000	0.00000000000000000000	0.00000000000000000000	1093.00000000000000000000	576.00000000000000000000	4.00000000000000000000	4.00000000000000000000	4.00000000000000000000	4.00000000000000000000	4.00000000000000000000	0.00000000000000000000	4.00000000000000000000	4.00000000000000000000	0.00000000000000000000	4.00000000000000000000	4.00000000000000000000	4.00000000000000000000	4.00000000000000000000	4.00000000000000000000	4.00000000000000000000	4.00000000000000000000
114.00000000000000000000	0.00000000000000000000	4163.58984375000000000000	4172.82031250000000000000	4163.07666015625000000000	4164.10253906250000000000	4174.35888671875000000000	4161.02539062500000000000	4161.53857421875000000000	4171.28173828125000000000	4168.20507812500000000000	4174.35888671875000000000	4174.87158203125000000000	4165.64111328125000000000	4166.66650390625000000000	4144.61523437500000000000	3389.00000000000000000000	10249.00000000000000000000	10227.00000000000000000000	0.00000000000000000000	0.00000000000000000000	0.00000000000000000000	1093.00000000000000000000	584.00000000000000000000	4.00000000000000000000	4.00000000000000000000	4.00000000000000000000	4.00000000000000000000	4.00000000000000000000	0.00000000000000000000	4.00000000000000000000	4.00000000000000000000	0.00000000000000000000	4.00000000000000000000	4.00000000000000000000	4.00000000000000000000	4.00000000000000000000	4.00000000000000000000	4.00000000000000000000	4.00000000000000000000
115.00000000000000000000	0.00000000000000000000	4168.20507812500000000000	4170.76904296875000000000	4166.15380859375000000000	4163.07666015625000000000	4170.76904296875000000000	4167.69238281250000000000	4169.74365234375000000000	4173.33300781250000000000	4172.82031250000000000000	4174.35888671875000000000	4171.28173828125000000000	4170.76904296875000000000	4166.66650390625000000000	4146.15380859375000000000	1057.00000000000000000000	10247.00000000000000000000	10228.00000000000000000000	0.00000000000000000000	0.00000000000000000000	0.00000000000000000000	1093.00000000000000000000	592.00000000000000000000	4.00000000000000000000	4.00000000000000000000	4.00000000000000000000	4.00000000000000000000	4.00000000000000000000	0.00000000000000000000	4.00000000000000000000	4.00000000000000000000	0.00000000000000000000	4.00000000000000000000	4.00000000000000000000	4.00000000000000000000	4.00000000000000000000	4.00000000000000000000	4.00000000000000000000	4.00000000000000000000
116.00000000000000000000	0.00000000000000000000	4165.12792968750000000000	4170.76904296875000000000	4165.12792968750000000000	4158.97412109375000000000	4169.74365234375000000000	4164.10253906250000000000	4169.74365234375000000000	4175.89746093750000000000	4175.38427734375000000000	4171.79492187500000000000	4168.20507812500000000000	4168.20507812500000000000	4166.66650390625000000000	4144.61523437500000000000	3190.00000000000000000000	10247.00000000000000000000	10228.00000000000000000000	0.00000000000000000000	0.00000000000000000000	0.00000000000000000000	1093.00000000000000000000	599.00000000000000000000	4.00000000000000000000	4.00000000000000000000	4.00000000000000000000	4.00000000000000000000	4.00000000000000000000	0.00000000000000000000	4.00000000000000000000	4.00000000000000000000	0.00000000000000000000	4.00000000000000000000	4.00000000000000000000	4.00000000000000000000	4.00000000000000000000	4.00000000000000000000	4.00000000000000000000	4.00000000000000000000
117.00000000000000000000	0.00000000000000000000	4159.48730468750000000000	4170.25634765625000000000	4161.53857421875000000000	4157.94873046875000000000	4170.76904296875000000000	4163.07666015625000000000	4166.15380859375000000000	4180.00000000000000000000	4170.76904296875000000000	4172.82031250000000000000	4170.25634765625000000000	4162.05126953125000000000	4162.05126953125000000000	4142.05126953125000000000	1559.00000000000000000000	10247.00000000000000000000	10227.00000000000000000000	0.00000000000000000000	0.00000000000000000000	0.00000000000000000000	1093.00000000000000000000	607.00000000000000000000	4.00000000000000000000	4.00000000000000000000	4.00000000000000000000	4.00000000000000000000	4.00000000000000000000	0.00000000000000000000	4.00000000000000000000	4.00000000000000000000	0.00000000000000000000	4.00000000000000000000	4.00000000000000000000	4.00000000000000000000	4.00000000000000000000	4.00000000000000000000	4.00000000000000000000	4.00000000000000000000
118.00000000000000000000	0.00000000000000000000	4168.20507812500000000000	4167.69238281250000000000	4167.17919921875000000000	4158.97412109375000000000	4169.23046875000000000000	4170.25634765625000000000	4171.79492187500000000000	4174.87158203125000000000	4167.69238281250000000000	4165.12792968750000000000	4164.10253906250000000000	4164.10253906250000000000	4153.84619140625000000000	4143.07666015625000000000	3389.00000000000000000000	10247.00000000000000000000	10227.00000000000000000000	0.00000000000000000000	0.00000000000000000000	0.00000000000000000000	1093.00000000000000000000	615.00000000000000000000	4.00000000000000000000	4.00000000000000000000	4.00000000000000000000	4.00000000000000000000	4.00000000000000000000	0.00000000000000000000	4.00000000000000000000	4.00000000000000000000	0.00000000000000000000	4.00000000000000000000	4.00000000000000000000	4.00000000000000000000	4.00000000000000000000	4.00000000000000000000	4.00000000000000000000	4.00000000000000000000
119.00000000000000000000	0.00000000000000000000	4164.10253906250000000000	4171.79492187500000000000	4158.97412109375000000000	4161.53857421875000000000	4176.92285156250000000000	4161.53857421875000000000	4165.64111328125000000000	4174.35888671875000000000	4170.76904296875000000000	4163.07666015625000000000	4164.61523437500000000000	4162.56396484375000000000	4158.46142578125000000000	4142.05126953125000000000	1057.00000000000000000000	10246.00000000000000000000	10226.00000000000000000000	0.00000000000000000000	0.00000000000000000000	0.00000000000000000000	1093.00000000000000000000	622.00000000000000000000	4.00000000000000000000	4.00000000000000000000	4.00000000000000000000	4.00000000000000000000	4.00000000000000000000	0.00000000000000000000	4.00000000000000000000	4.00000000000000000000	0.00000000000000000000	4.00000000000000000000	4.00000000000000000000	4.00000000000000000000	4.00000000000000000000	4.00000000000000000000	4.00000000000000000000	4.00000000000000000000
120.00000000000000000000	0.00000000000000000000	4167.17919921875000000000	4169.23046875000000000000	4160.00000000000000000000	4153.84619140625000000000	4172.82031250000000000000	4167.17919921875000000000	4168.20507812500000000000	4168.71777343750000000000	4172.30761718750000000000	4156.92285156250000000000	4162.56396484375000000000	4161.02539062500000000000	4153.84619140625000000000	4146.15380859375000000000	3190.00000000000000000000	10246.00000000000000000000	10226.00000000000000000000	0.00000000000000000000	0.00000000000000000000	0.00000000000000000000	1093.00000000000000000000	630.00000000000000000000	4.00000000000000000000	4.00000000000000000000	4.00000000000000000000	4.00000000000000000000	4.00000000000000000000	0.00000000000000000000	4.00000000000000000000	4.00000000000000000000	0.00000000000000000000	4.00000000000000000000	4.00000000000000000000	4.00000000000000000000	4.00000000000000000000	4.00000000000000000000	4.00000000000000000000	4.00000000000000000000
121.00000000000000000000	0.00000000000000000000	4168.20507812500000000000	4169.74365234375000000000	4158.97412109375000000000	4156.41015625000000000000	4170.76904296875000000000	4164.61523437500000000000	4166.15380859375000000000	4167.69238281250000000000	4169.23046875000000000000	4158.46142578125000000000	4162.56396484375000000000	4159.48730468750000000000	4151.79492187500000000000	4145.64111328125000000000	1559.00000000000000000000	10248.00000000000000000000	10226.00000000000000000000	0.00000000000000000000	0.00000000000000000000	0.00000000000000000000	1093.00000000000000000000	639.00000000000000000000	4.00000000000000000000	4.00000000000000000000	4.00000000000000000000	4.00000000000000000000	4.00000000000000000000	0.00000000000000000000	4.00000000000000000000	4.00000000000000000000	0.00000000000000000000	4.00000000000000000000	4.00000000000000000000	4.00000000000000000000	4.00000000000000000000	4.00000000000000000000	4.00000000000000000000	4.00000000000000000000
122.00000000000000000000	0.00000000000000000000	4163.58984375000000000000	4171.79492187500000000000	4155.89746093750000000000	4161.02539062500000000000	4170.25634765625000000000	4160.00000000000000000000	4165.64111328125000000000	4167.69238281250000000000	4169.74365234375000000000	4162.05126953125000000000	4163.58984375000000000000	4159.48730468750000000000	4156.41015625000000000000	4142.05126953125000000000	3389.00000000000000000000	10248.00000000000000000000	10226.00000000000000000000	0.00000000000000000000	0.00000000000000000000	0.00000000000000000000	1093.00000000000000000000	647.00000000000000000000	4.00000000000000000000	4.00000000000000000000	4.00000000000000000000	4.00000000000000000000	4.00000000000000000000	0.00000000000000000000	4.00000000000000000000	4.00000000000000000000	0.00000000000000000000	4.00000000000000000000	4.00000000000000000000	4.00000000000000000000	4.00000000000000000000	4.00000000000000000000	4.00000000000000000000	4.00000000000000000000
123.00000000000000000000	0.00000000000000000000	4164.61523437500000000000	4167.17919921875000000000	4162.56396484375000000000	4151.79492187500000000000	4163.58984375000000000000	4168.71777343750000000000	4171.79492187500000000000	4158.46142578125000000000	4170.76904296875000000000	4154.87158203125000000000	4158.97412109375000000000	4160.51269531250000000000	4149.74365234375000000000	4139.48730468750000000000	1057.00000000000000000000	10249.00000000000000000000	10225.00000000000000000000	0.00000000000000000000	0.00000000000000000000	0.00000000000000000000	1093.00000000000000000000	655.00000000000000000000	4.00000000000000000000	4.00000000000000000000	4.00000000000000000000	4.00000000000000000000	4.00000000000000000000	0.00000000000000000000	4.00000000000000000000	4.00000000000000000000	0.00000000000000000000	4.00000000000000000000	4.00000000000000000000	4.00000000000000000000	4.00000000000000000000	4.00000000000000000000	4.00000000000000000000	4.00000000000000000000
124.00000000000000000000	0.00000000000000000000	4157.94873046875000000000	4170.76904296875000000000	4153.84619140625000000000	4153.33300781250000000000	4174.35888671875000000000	4161.02539062500000000000	4160.51269531250000000000	4164.61523437500000000000	4169.23046875000000000000	4162.05126953125000000000	4164.61523437500000000000	4154.87158203125000000000	4152.82031250000000000000	4137.94873046875000000000	3190.00000000000000000000	10249.00000000000000000000	10225.00000000000000000000	0.00000000000000000000	0.00000000000000000000	0.00000000000000000000	1093.00000000000000000000	662.00000000000000000000	4.00000000000000000000	4.00000000000000000000	4.00000000000000000000	4.00000000000000000000	4.00000000000000000000	0.00000000000000000000	4.00000000000000000000	4.00000000000000000000	0.00000000000000000000	4.00000000000000000000	4.00000000000000000000	4.00000000000000000000	4.00000000000000000000	4.00000000000000000000	4.00000000000000000000	4.00000000000000000000
125.00000000000000000000	0.00000000000000000000	4168.20507812500000000000	4170.25634765625000000000	4159.48730468750000000000	4153.33300781250000000000	4174.35888671875000000000	4163.58984375000000000000	4167.17919921875000000000	4167.17919921875000000000	4169.74365234375000000000	4162.05126953125000000000	4164.10253906250000000000	4157.94873046875000000000	4152.82031250000000000000	4144.10253906250000000000	1559.00000000000000000000	10249.00000000000000000000	10227.00000000000000000000	0.00000000000000000000	0.00000000000000000000	0.00000000000000000000	1093.00000000000000000000	670.00000000000000000000	4.00000000000000000000	4.00000000000000000000	4.00000000000000000000	4.00000000000000000000	4.00000000000000000000	0.00000000000000000000	4.00000000000000000000	4.00000000000000000000	0.00000000000000000000	4.00000000000000000000	4.00000000000000000000	4.00000000000000000000	4.00000000000000000000	4.00000000000000000000	4.00000000000000000000	4.00000000000000000000
126.00000000000000000000	0.00000000000000000000	4173.33300781250000000000	4172.30761718750000000000	4166.66650390625000000000	4151.79492187500000000000	4168.20507812500000000000	4165.64111328125000000000	4168.71777343750000000000	4165.12792968750000000000	4169.74365234375000000000	4157.43603515625000000000	4163.58984375000000000000	4163.58984375000000000000	4156.92285156250000000000	4149.23046875000000000000	3389.00000000000000000000	10249.00000000000000000000	10227.00000000000000000000	0.00000000000000000000	0.00000000000000000000	0.00000000000000000000	1093.00000000000000000000	678.00000000000000000000	4.00000000000000000000	4.00000000000000000000	4.00000000000000000000	4.00000000000000000000	4.00000000000000000000	0.00000000000000000000	4.00000000000000000000	4.00000000000000000000	0.00000000000000000000	4.00000000000000000000	4.00000000000000000000	4.00000000000000000000	4.00000000000000000000	4.00000000000000000000	4.00000000000000000000	4.00000000000000000000
127.00000000000000000000	0.00000000000000000000	4165.12792968750000000000	4177.43603515625000000000	4160.51269531250000000000	4156.41015625000000000000	4175.38427734375000000000	4163.07666015625000000000	4161.53857421875000000000	4170.76904296875000000000	4168.71777343750000000000	4165.12792968750000000000	4168.71777343750000000000	4165.64111328125000000000	4163.07666015625000000000	4151.79492187500000000000	50.00000000000000000000	10247.00000000000000000000	10227.00000000000000000000	0.00000000000000000000	0.00000000000000000000	0.00000000000000000000	1093.00000000000000000000	685.00000000000000000000	4.00000000000000000000	4.00000000000000000000	4.00000000000000000000	4.00000000000000000000	4.00000000000000000000	0.00000000000000000000	4.00000000000000000000	4.00000000000000000000	0.00000000000000000000	4.00000000000000000000	4.00000000000000000000	4.00000000000000000000	4.00000000000000000000	4.00000000000000000000	4.00000000000000000000	4.00000000000000000000
0.00000000000000000000	0.00000000000000000000	4171.28173828125000000000	4174.35888671875000000000	4165.12792968750000000000	4156.41015625000000000000	4174.35888671875000000000	4170.76904296875000000000	4171.79492187500000000000	4168.20507812500000000000	4173.84619140625000000000	4164.10253906250000000000	4163.58984375000000000000	4168.20507812500000000000	4155.89746093750000000000	4153.33300781250000000000	1874.00000000000000000000	10247.00000000000000000000	10227.00000000000000000000	0.00000000000000000000	0.00000000000000000000	0.00000000000000000000	1093.00000000000000000000	693.00000000000000000000	4.00000000000000000000	4.00000000000000000000	4.00000000000000000000	4.00000000000000000000	4.00000000000000000000	0.00000000000000000000	4.00000000000000000000	4.00000000000000000000	0.00000000000000000000	4.00000000000000000000	4.00000000000000000000	4.00000000000000000000	4.00000000000000000000	4.00000000000000000000	4.00000000000000000000	4.00000000000000000000
1.00000000000000000000	0.00000000000000000000	4168.71777343750000000000	4180.51269531250000000000	4159.48730468750000000000	4162.56396484375000000000	4175.89746093750000000000	4161.53857421875000000000	4167.17919921875000000000	4171.28173828125000000000	4175.38427734375000000000	4164.10253906250000000000	4167.17919921875000000000	4164.10253906250000000000	4162.05126953125000000000	4150.25634765625000000000	3296.00000000000000000000	10248.00000000000000000000	10228.00000000000000000000	0.00000000000000000000	0.00000000000000000000	0.00000000000000000000	1093.00000000000000000000	702.00000000000000000000	4.00000000000000000000	4.00000000000000000000	4.00000000000000000000	4.00000000000000000000	4.00000000000000000000	0.00000000000000000000	4.00000000000000000000	4.00000000000000000000	0.00000000000000000000	4.00000000000000000000	4.00000000000000000000	4.00000000000000000000	4.00000000000000000000	4.00000000000000000000	4.00000000000000000000	4.00000000000000000000
2.00000000000000000000	0.00000000000000000000	4165.12792968750000000000	4178.97412109375000000000	4161.02539062500000000000	4161.02539062500000000000	4172.82031250000000000000	4163.58984375000000000000	4167.69238281250000000000	4173.33300781250000000000	4171.28173828125000000000	4162.56396484375000000000	4169.74365234375000000000	4162.05126953125000000000	4163.07666015625000000000	4149.74365234375000000000	1864.00000000000000000000	10248.00000000000000000000	10228.00000000000000000000	0.00000000000000000000	0.00000000000000000000	0.00000000000000000000	1093.00000000000000000000	710.00000000000000000000	4.00000000000000000000	4.00000000000000000000	4.00000000000000000000	4.00000000000000000000	4.00000000000000000000	0.00000000000000000000	4.00000000000000000000	4.00000000000000000000	0.00000000000000000000	4.00000000000000000000	4.00000000000000000000	4.00000000000000000000	4.00000000000000000000	4.00000000000000000000	4.00000000000000000000	4.00000000000000000000
3.00000000000000000000	0.00000000000000000000	4163.58984375000000000000	4172.82031250000000000000	4160.51269531250000000000	4154.35888671875000000000	4171.79492187500000000000	4168.71777343750000000000	4169.74365234375000000000	4178.46142578125000000000	4170.25634765625000000000	4166.66650390625000000000	4168.71777343750000000000	4160.00000000000000000000	4158.46142578125000000000	4147.17919921875000000000	3285.00000000000000000000	10249.00000000000000000000	10228.00000000000000000000	0.00000000000000000000	0.00000000000000000000	0.00000000000000000000	1093.00000000000000000000	718.00000000000000000000	4.00000000000000000000	4.00000000000000000000	4.00000000000000000000	4.00000000000000000000	4.00000000000000000000	0.00000000000000000000	4.00000000000000000000	4.00000000000000000000	0.00000000000000000000	4.00000000000000000000	4.00000000000000000000	4.00000000000000000000	4.00000000000000000000	4.00000000000000000000	4.00000000000000000000	4.00000000000000000000
4.00000000000000000000	0.00000000000000000000	4165.64111328125000000000	4176.92285156250000000000	4156.41015625000000000000	4157.94873046875000000000	4179.48730468750000000000	4165.64111328125000000000	4165.64111328125000000000	4184.10253906250000000000	4171.28173828125000000000	4177.94873046875000000000	4174.87158203125000000000	4160.51269531250000000000	4163.07666015625000000000	4147.17919921875000000000	3537.00000000000000000000	10249.00000000000000000000	10228.00000000000000000000	0.00000000000000000000	0.00000000000000000000	0.00000000000000000000	1093.00000000000000000000	726.00000000000000000000	4.00000000000000000000	4.00000000000000000000	4.00000000000000000000	4.00000000000000000000	4.00000000000000000000	0.00000000000000000000	4.00000000000000000000	4.00000000000000000000	0.00000000000000000000	4.00000000000000000000	4.00000000000000000000	4.00000000000000000000	4.00000000000000000000	4.00000000000000000000	4.00000000000000000000	4.00000000000000000000
5.00000000000000000000	0.00000000000000000000	4181.02539062500000000000	4177.94873046875000000000	4170.76904296875000000000	4160.51269531250000000000	4176.41015625000000000000	4170.25634765625000000000	4174.87158203125000000000	4179.48730468750000000000	4170.76904296875000000000	4172.82031250000000000000	4175.38427734375000000000	4167.69238281250000000000	4162.56396484375000000000	4153.84619140625000000000	0.00000000000000000000	10248.00000000000000000000	10229.00000000000000000000	0.00000000000000000000	0.00000000000000000000	0.00000000000000000000	1093.00000000000000000000	734.00000000000000000000	4.00000000000000000000	4.00000000000000000000	4.00000000000000000000	4.00000000000000000000	4.00000000000000000000	0.00000000000000000000	4.00000000000000000000	4.00000000000000000000	0.00000000000000000000	4.00000000000000000000	4.00000000000000000000	4.00000000000000000000	4.00000000000000000000	4.00000000000000000000	4.00000000000000000000	4.00000000000000000000
6.00000000000000000000	0.00000000000000000000	4175.89746093750000000000	4183.58984375000000000000	4170.25634765625000000000	4165.64111328125000000000	4183.07666015625000000000	4163.07666015625000000000	4168.20507812500000000000	4184.61523437500000000000	4169.23046875000000000000	4173.84619140625000000000	4179.48730468750000000000	4166.66650390625000000000	4168.20507812500000000000	4154.87158203125000000000	477.00000000000000000000	10248.00000000000000000000	10229.00000000000000000000	0.00000000000000000000	0.00000000000000000000	0.00000000000000000000	1093.00000000000000000000	742.00000000000000000000	4.00000000000000000000	4.00000000000000000000	4.00000000000000000000	4.00000000000000000000	4.00000000000000000000	0.00000000000000000000	4.00000000000000000000	4.00000000000000000000	0.00000000000000000000	4.00000000000000000000	4.00000000000000000000	4.00000000000000000000	4.00000000000000000000	4.00000000000000000000	4.00000000000000000000	4.00000000000000000000
7.00000000000000000000	0.00000000000000000000	4172.82031250000000000000	4184.61523437500000000000	4170.25634765625000000000	4166.15380859375000000000	4186.15380859375000000000	4167.69238281250000000000	4166.15380859375000000000	4187.17919921875000000000	4170.25634765625000000000	4176.92285156250000000000	4177.94873046875000000000	4168.20507812500000000000	4168.71777343750000000000	4155.38427734375000000000	3106.00000000000000000000	10248.00000000000000000000	10228.00000000000000000000	0.00000000000000000000	0.00000000000000000000	0.00000000000000000000	1093.00000000000000000000	750.00000000000000000000	4.00000000000000000000	4.00000000000000000000	4.00000000000000000000	4.00000000000000000000	4.00000000000000000000	0.00000000000000000000	4.00000000000000000000	4.00000000000000000000	0.00000000000000000000	4.00000000000000000000	4.00000000000000000000	4.00000000000000000000	4.00000000000000000000	4.00000000000000000000	4.00000000000000000000	4.00000000000000000000
8.00000000000000000000	0.00000000000000000000	4180.51269531250000000000	4184.10253906250000000000	4172.30761718750000000000	4165.12792968750000000000	4180.51269531250000000000	4171.79492187500000000000	4171.28173828125000000000	4184.10253906250000000000	4172.82031250000000000000	4177.94873046875000000000	4175.89746093750000000000	4170.76904296875000000000	4166.15380859375000000000	4154.35888671875000000000	0.00000000000000000000	10248.00000000000000000000	10228.00000000000000000000	0.00000000000000000000	0.00000000000000000000	0.00000000000000000000	1093.00000000000000000000	758.00000000000000000000	4.00000000000000000000	4.00000000000000000000	4.00000000000000000000	4.00000000000000000000	4.00000000000000000000	0.00000000000000000000	4.00000000000000000000	4.00000000000000000000	0.00000000000000000000	4.00000000000000000000	4.00000000000000000000	4.00000000000000000000	4.00000000000000000000	4.00000000000000000000	4.00000000000000000000	4.00000000000000000000
9.00000000000000000000	0.00000000000000000000	4175.38427734375000000000	4187.17919921875000000000	4163.58984375000000000000	4169.74365234375000000000	4184.10253906250000000000	4161.53857421875000000000	4167.69238281250000000000	4187.17919921875000000000	4172.30761718750000000000	4180.51269531250000000000	4180.00000000000000000000	4167.69238281250000000000	4170.25634765625000000000	4148.71777343750000000000	3545.00000000000000000000	10248.00000000000000000000	10230.00000000000000000000	0.00000000000000000000	0.00000000000000000000	0.00000000000000000000	1093.00000000000000000000	765.00000000000000000000	4.00000000000000000000	4.00000000000000000000	4.00000000000000000000	4.00000000000000000000	4.00000000000000000000	0.00000000000000000000	4.00000000000000000000	4.00000000000000000000	0.00000000000000000000	4.00000000000000000000	4.00000000000000000000	4.00000000000000000000	4.00000000000000000000	4.00000000000000000000	4.00000000000000000000	4.00000000000000000000
10.00000000000000000000	0.00000000000000000000	4175.89746093750000000000	4181.53857421875000000000	4171.79492187500000000000	4167.17919921875000000000	4183.58984375000000000000	4170.25634765625000000000	4172.82031250000000000000	4183.07666015625000000000	4173.33300781250000000000	4172.82031250000000000000	4172.82031250000000000000	4167.17919921875000000000	4162.56396484375000000000	4148.71777343750000000000	3186.00000000000000000000	10248.00000000000000000000	10230.00000000000000000000	0.00000000000000000000	0.00000000000000000000	0.00000000000000000000	1093.00000000000000000000	773.00000000000000000000	4.00000000000000000000	4.00000000000000000000	4.00000000000000000000	4.00000000000000000000	4.00000000000000000000	0.00000000000000000000	4.00000000000000000000	4.00000000000000000000	0.00000000000000000000	4.00000000000000000000	4.00000000000000000000	4.00000000000000000000	4.00000000000000000000	4.00000000000000000000	4.00000000000000000000	4.00000000000000000000
11.00000000000000000000	0.00000000000000000000	4169.74365234375000000000	4182.56396484375000000000	4167.17919921875000000000	4166.15380859375000000000	4183.07666015625000000000	4167.69238281250000000000	4163.58984375000000000000	4186.15380859375000000000	4173.33300781250000000000	4178.97412109375000000000	4173.33300781250000000000	4164.61523437500000000000	4163.07666015625000000000	4148.20507812500000000000	1059.00000000000000000000	10247.00000000000000000000	10229.00000000000000000000	0.00000000000000000000	0.00000000000000000000	0.00000000000000000000	1093.00000000000000000000	780.00000000000000000000	4.00000000000000000000	4.00000000000000000000	4.00000000000000000000	4.00000000000000000000	4.00000000000000000000	0.00000000000000000000	4.00000000000000000000	4.00000000000000000000	0.00000000000000000000	4.00000000000000000000	4.00000000000000000000	4.00000000000000000000	4.00000000000000000000	4.00000000000000000000	4.00000000000000000000	4.00000000000000000000
12.00000000000000000000	0.00000000000000000000	4171.28173828125000000000	4181.53857421875000000000	4163.58984375000000000000	4159.48730468750000000000	4175.89746093750000000000	4166.15380859375000000000	4163.07666015625000000000	4187.17919921875000000000	4170.76904296875000000000	4182.56396484375000000000	4172.82031250000000000000	4168.71777343750000000000	4165.12792968750000000000	4149.74365234375000000000	2944.00000000000000000000	10247.00000000000000000000	10229.00000000000000000000	0.00000000000000000000	0.00000000000000000000	0.00000000000000000000	1093.00000000000000000000	789.00000000000000000000	4.00000000000000000000	4.00000000000000000000	4.00000000000000000000	4.00000000000000000000	4.00000000000000000000	0.00000000000000000000	4.00000000000000000000	4.00000000000000000000	0.00000000000000000000	4.00000000000000000000	4.00000000000000000000	4.00000000000000000000	4.00000000000000000000	4.00000000000000000000	4.00000000000000000000	4.00000000000000000000
13.00000000000000000000	0.00000000000000000000	4174.35888671875000000000	4174.87158203125000000000	4168.20507812500000000000	4151.79492187500000000000	4169.23046875000000000000	4168.71777343750000000000	4171.28173828125000000000	4180.51269531250000000000	4170.25634765625000000000	4172.82031250000000000000	4170.76904296875000000000	4170.76904296875000000000	4162.05126953125000000000	4151.79492187500000000000	1561.00000000000000000000	10249.00000000000000000000	10228.00000000000000000000	0.00000000000000000000	0.00000000000000000000	0.00000000000000000000	1093.00000000000000000000	797.00000000000000000000	4.00000000000000000000	4.00000000000000000000	4.00000000000000000000	4.00000000000000000000	4.00000000000000000000	0.00000000000000000000	4.00000000000000000000	4.00000000000000000000	0.00000000000000000000	4.00000000000000000000	4.00000000000000000000	4.00000000000000000000	4.00000000000000000000	4.00000000000000000000	4.00000000000000000000	4.00000000000000000000
14.00000000000000000000	0.00000000000000000000	4162.56396484375000000000	4175.89746093750000000000	4160.00000000000000000000	4156.92285156250000000000	4174.35888671875000000000	4161.53857421875000000000	4162.56396484375000000000	4184.61523437500000000000	4172.82031250000000000000	4172.82031250000000000000	4177.43603515625000000000	4166.66650390625000000000	4168.20507812500000000000	4150.76904296875000000000	3186.00000000000000000000	10249.00000000000000000000	10228.00000000000000000000	0.00000000000000000000	0.00000000000000000000	0.00000000000000000000	1093.00000000000000000000	805.00000000000000000000	4.00000000000000000000	4.00000000000000000000	4.00000000000000000000	4.00000000000000000000	4.00000000000000000000	0.00000000000000000000	4.00000000000000000000	4.00000000000000000000	0.00000000000000000000	4.00000000000000000000	4.00000000000000000000	4.00000000000000000000	4.00000000000000000000	4.00000000000000000000	4.00000000000000000000	4.00000000000000000000
15.00000000000000000000	0.00000000000000000000	4170.25634765625000000000	4178.97412109375000000000	4166.66650390625000000000	4155.38427734375000000000	4170.25634765625000000000	4169.74365234375000000000	4169.23046875000000000000	4183.07666015625000000000	4172.30761718750000000000	4168.71777343750000000000	4175.38427734375000000000	4172.82031250000000000000	4168.20507812500000000000	4154.35888671875000000000	1059.00000000000000000000	10249.00000000000000000000	10228.00000000000000000000	0.00000000000000000000	0.00000000000000000000	0.00000000000000000000	1093.00000000000000000000	814.00000000000000000000	4.00000000000000000000	4.00000000000000000000	4.00000000000000000000	4.00000000000000000000	4.00000000000000000000	0.00000000000000000000	4.00000000000000000000	4.00000000000000000000	0.00000000000000000000	4.00000000000000000000	4.00000000000000000000	4.00000000000000000000	4.00000000000000000000	4.00000000000000000000	4.00000000000000000000	4.00000000000000000000
16.00000000000000000000	0.00000000000000000000	4172.30761718750000000000	4184.10253906250000000000	4165.64111328125000000000	4156.92285156250000000000	4175.89746093750000000000	4165.12792968750000000000	4169.23046875000000000000	4184.61523437500000000000	4170.25634765625000000000	4172.82031250000000000000	4178.46142578125000000000	4174.35888671875000000000	4174.87158203125000000000	4153.33300781250000000000	0.00000000000000000000	10249.00000000000000000000	10228.00000000000000000000	0.00000000000000000000	0.00000000000000000000	0.00000000000000000000	1093.00000000000000000000	822.00000000000000000000	4.00000000000000000000	4.00000000000000000000	4.00000000000000000000	4.00000000000000000000	4.00000000000000000000	0.00000000000000000000	4.00000000000000000000	4.00000000000000000000	0.00000000000000000000	4.00000000000000000000	4.00000000000000000000	4.00000000000000000000	4.00000000000000000000	4.00000000000000000000	4.00000000000000000000	4.00000000000000000000
17.00000000000000000000	0.00000000000000000000	4168.20507812500000000000	4178.97412109375000000000	4162.56396484375000000000	4157.94873046875000000000	4180.00000000000000000000	4163.58984375000000000000	4166.66650390625000000000	4185.64111328125000000000	4171.28173828125000000000	4175.89746093750000000000	4180.00000000000000000000	4171.79492187500000000000	4177.43603515625000000000	4152.82031250000000000000	0.00000000000000000000	10249.00000000000000000000	10229.00000000000000000000	0.00000000000000000000	0.00000000000000000000	0.00000000000000000000	1093.00000000000000000000	830.00000000000000000000	4.00000000000000000000	4.00000000000000000000	4.00000000000000000000	4.00000000000000000000	4.00000000000000000000	0.00000000000000000000	4.00000000000000000000	4.00000000000000000000	0.00000000000000000000	4.00000000000000000000	4.00000000000000000000	4.00000000000000000000	4.00000000000000000000	4.00000000000000000000	4.00000000000000000000	4.00000000000000000000
18.00000000000000000000	0.00000000000000000000	4173.33300781250000000000	4174.87158203125000000000	4169.74365234375000000000	4153.33300781250000000000	4171.28173828125000000000	4173.84619140625000000000	4169.23046875000000000000	4179.48730468750000000000	4169.74365234375000000000	4172.82031250000000000000	4175.89746093750000000000	4173.84619140625000000000	4168.71777343750000000000	4153.84619140625000000000	0.00000000000000000000	10249.00000000000000000000	10229.00000000000000000000	0.00000000000000000000	0.00000000000000000000	0.00000000000000000000	1093.00000000000000000000	838.00000000000000000000	4.00000000000000000000	4.00000000000000000000	4.00000000000000000000	4.00000000000000000000	4.00000000000000000000	0.00000000000000000000	4.00000000000000000000	4.00000000000000000000	0.00000000000000000000	4.00000000000000000000	4.00000000000000000000	4.00000000000000000000	4.00000000000000000000	4.00000000000000000000	4.00000000000000000000	4.00000000000000000000
19.00000000000000000000	0.00000000000000000000	4171.28173828125000000000	4183.58984375000000000000	4166.15380859375000000000	4159.48730468750000000000	4176.92285156250000000000	4164.61523437500000000000	4162.05126953125000000000	4184.10253906250000000000	4167.17919921875000000000	4181.02539062500000000000	4181.53857421875000000000	4173.84619140625000000000	4171.28173828125000000000	4150.76904296875000000000	0.00000000000000000000	10250.00000000000000000000	10228.00000000000000000000	0.00000000000000000000	0.00000000000000000000	0.00000000000000000000	1093.00000000000000000000	845.00000000000000000000	4.00000000000000000000	4.00000000000000000000	4.00000000000000000000	4.00000000000000000000	4.00000000000000000000	0.00000000000000000000	4.00000000000000000000	4.00000000000000000000	0.00000000000000000000	4.00000000000000000000	4.00000000000000000000	4.00000000000000000000	4.00000000000000000000	4.00000000000000000000	4.00000000000000000000	4.00000000000000000000
20.00000000000000000000	0.00000000000000000000	4176.92285156250000000000	4181.53857421875000000000	4172.82031250000000000000	4158.97412109375000000000	4175.89746093750000000000	4167.17919921875000000000	4171.79492187500000000000	4184.61523437500000000000	4171.28173828125000000000	4173.33300781250000000000	4175.89746093750000000000	4174.35888671875000000000	4169.74365234375000000000	4154.35888671875000000000	0.00000000000000000000	10250.00000000000000000000	10228.00000000000000000000	0.00000000000000000000	0.00000000000000000000	0.00000000000000000000	1093.00000000000000000000	852.00000000000000000000	4.00000000000000000000	4.00000000000000000000	4.00000000000000000000	4.00000000000000000000	4.00000000000000000000	0.00000000000000000000	4.00000000000000000000	4.00000000000000000000	0.00000000000000000000	4.00000000000000000000	4.00000000000000000000	4.00000000000000000000	4.00000000000000000000	4.00000000000000000000	4.00000000000000000000	4.00000000000000000000
21.00000000000000000000	0.00000000000000000000	4174.35888671875000000000	4179.48730468750000000000	4167.17919921875000000000	4157.43603515625000000000	4172.30761718750000000000	4164.10253906250000000000	4170.76904296875000000000	4187.69238281250000000000	4173.84619140625000000000	4170.76904296875000000000	4173.84619140625000000000	4173.84619140625000000000	4168.71777343750000000000	4157.94873046875000000000	0.00000000000000000000	10250.00000000000000000000	10227.00000000000000000000	0.00000000000000000000	0.00000000000000000000	0.00000000000000000000	1093.00000000000000000000	860.00000000000000000000	4.00000000000000000000	4.00000000000000000000	4.00000000000000000000	4.00000000000000000000	4.00000000000000000000	0.00000000000000000000	4.00000000000000000000	4.00000000000000000000	0.00000000000000000000	4.00000000000000000000	4.00000000000000000000	4.00000000000000000000	4.00000000000000000000	4.00000000000000000000	4.00000000000000000000	4.00000000000000000000
22.00000000000000000000	0.00000000000000000000	4168.20507812500000000000	4178.46142578125000000000	4160.51269531250000000000	4155.89746093750000000000	4172.30761718750000000000	4161.02539062500000000000	4164.61523437500000000000	4185.64111328125000000000	4171.28173828125000000000	4176.92285156250000000000	4176.41015625000000000000	4175.38427734375000000000	4167.69238281250000000000	4157.43603515625000000000	0.00000000000000000000	10250.00000000000000000000	10227.00000000000000000000	0.00000000000000000000	0.00000000000000000000	0.00000000000000000000	1093.00000000000000000000	867.00000000000000000000	4.00000000000000000000	4.00000000000000000000	4.00000000000000000000	4.00000000000000000000	4.00000000000000000000	0.00000000000000000000	4.00000000000000000000	4.00000000000000000000	0.00000000000000000000	4.00000000000000000000	4.00000000000000000000	4.00000000000000000000	4.00000000000000000000	4.00000000000000000000	4.00000000000000000000	4.00000000000000000000
23.00000000000000000000	0.00000000000000000000	4171.79492187500000000000	4172.82031250000000000000	4168.71777343750000000000	4150.25634765625000000000	4168.20507812500000000000	4165.64111328125000000000	4170.76904296875000000000	4171.79492187500000000000	4171.79492187500000000000	4166.15380859375000000000	4166.66650390625000000000	4173.84619140625000000000	4157.94873046875000000000	4153.84619140625000000000	0.00000000000000000000	10249.00000000000000000000	10226.00000000000000000000	0.00000000000000000000	0.00000000000000000000	0.00000000000000000000	1093.00000000000000000000	874.00000000000000000000	4.00000000000000000000	4.00000000000000000000	4.00000000000000000000	4.00000000000000000000	4.00000000000000000000	0.00000000000000000000	4.00000000000000000000	4.00000000000000000000	0.00000000000000000000	4.00000000000000000000	4.00000000000000000000	4.00000000000000000000	4.00000000000000000000	4.00000000000000000000	4.00000000000000000000	4.00000000000000000000
24.00000000000000000000	0.00000000000000000000	4165.64111328125000000000	4180.00000000000000000000	4161.53857421875000000000	4153.33300781250000000000	4174.87158203125000000000	4159.48730468750000000000	4168.20507812500000000000	4174.35888671875000000000	4171.79492187500000000000	4161.53857421875000000000	4168.20507812500000000000	4167.69238281250000000000	4163.58984375000000000000	4148.20507812500000000000	0.00000000000000000000	10249.00000000000000000000	10226.00000000000000000000	0.00000000000000000000	0.00000000000000000000	0.00000000000000000000	1093.00000000000000000000	882.00000000000000000000	4.00000000000000000000	4.00000000000000000000	4.00000000000000000000	4.00000000000000000000	4.00000000000000000000	0.00000000000000000000	4.00000000000000000000	4.00000000000000000000	0.00000000000000000000	4.00000000000000000000	4.00000000000000000000	4.00000000000000000000	4.00000000000000000000	4.00000000000000000000	4.00000000000000000000	4.00000000000000000000
25.00000000000000000000	0.00000000000000000000	4173.33300781250000000000	4182.56396484375000000000	4166.15380859375000000000	4154.35888671875000000000	4175.38427734375000000000	4169.23046875000000000000	4174.35888671875000000000	4178.46142578125000000000	4171.28173828125000000000	4164.61523437500000000000	4171.28173828125000000000	4174.87158203125000000000	4165.64111328125000000000	4153.33300781250000000000	0.00000000000000000000	10248.00000000000000000000	10226.00000000000000000000	0.00000000000000000000	0.00000000000000000000	0.00000000000000000000	1093.00000000000000000000	890.00000000000000000000	4.00000000000000000000	4.00000000000000000000	4.00000000000000000000	4.00000000000000000000	4.00000000000000000000	0.00000000000000000000	4.00000000000000000000	4.00000000000000000000	0.00000000000000000000	4.00000000000000000000	4.00000000000000000000	4.00000000000000000000	4.00000000000000000000	4.00000000000000000000	4.00000000000000000000	4.00000000000000000000
26.00000000000000000000	0.00000000000000000000	4175.38427734375000000000	4180.51269531250000000000	4169.23046875000000000000	4155.89746093750000000000	4173.33300781250000000000	4168.71777343750000000000	4169.74365234375000000000	4181.53857421875000000000	4170.25634765625000000000	4169.74365234375000000000	4171.28173828125000000000	4177.94873046875000000000	4164.61523437500000000000	4157.43603515625000000000	0.00000000000000000000	10248.00000000000000000000	10226.00000000000000000000	0.00000000000000000000	0.00000000000000000000	0.00000000000000000000	1093.00000000000000000000	898.00000000000000000000	4.00000000000000000000	4.00000000000000000000	4.00000000000000000000	4.00000000000000000000	4.00000000000000000000	0.00000000000000000000	4.00000000000000000000	4.00000000000000000000	0.00000000000000000000	4.00000000000000000000	4.00000000000000000000	4.00000000000000000000	4.00000000000000000000	4.00000000000000000000	4.00000000000000000000	4.00000000000000000000
27.00000000000000000000	0.00000000000000000000	4167.69238281250000000000	4180.51269531250000000000	4164.61523437500000000000	4152.82031250000000000000	4172.30761718750000000000	4163.07666015625000000000	4164.10253906250000000000	4185.64111328125000000000	4168.71777343750000000000	4168.71777343750000000000	4173.33300781250000000000	4174.87158203125000000000	4166.15380859375000000000	4157.43603515625000000000	0.00000000000000000000	10247.00000000000000000000	10227.00000000000000000000	0.00000000000000000000	0.00000000000000000000	0.00000000000000000000	1093.00000000000000000000	906.00000000000000000000	4.00000000000000000000	4.00000000000000000000	4.00000000000000000000	4.00000000000000000000	4.00000000000000000000	0.00000000000000000000	4.00000000000000000000	4.00000000000000000000	0.00000000000000000000	4.00000000000000000000	4.00000000000000000000	4.00000000000000000000	4.00000000000000000000	4.00000000000000000000	4.00000000000000000000	4.00000000000000000000
28.00000000000000000000	0.00000000000000000000	4174.87158203125000000000	4175.38427734375000000000	4173.33300781250000000000	4146.66650390625000000000	4168.20507812500000000000	4169.23046875000000000000	4172.82031250000000000000	4180.51269531250000000000	4173.84619140625000000000	4162.05126953125000000000	4171.28173828125000000000	4178.97412109375000000000	4165.12792968750000000000	4162.05126953125000000000	0.00000000000000000000	10247.00000000000000000000	10227.00000000000000000000	0.00000000000000000000	0.00000000000000000000	0.00000000000000000000	1093.00000000000000000000	914.00000000000000000000	4.00000000000000000000	4.00000000000000000000	4.00000000000000000000	4.00000000000000000000	4.00000000000000000000	0.00000000000000000000	4.00000000000000000000	4.00000000000000000000	0.00000000000000000000	4.00000000000000000000	4.00000000000000000000	4.00000000000000000000	4.00000000000000000000	4.00000000000000000000	4.00000000000000000000	4.00000000000000000000
29.00000000000000000000	0.00000000000000000000	4169.74365234375000000000	4176.92285156250000000000	4166.66650390625000000000	4152.30761718750000000000	4175.38427734375000000000	4161.53857421875000000000	4166.66650390625000000000	4182.05126953125000000000	4174.87158203125000000000	4172.30761718750000000000	4173.33300781250000000000	4177.94873046875000000000	4170.76904296875000000000	4158.97412109375000000000	0.00000000000000000000	10246.00000000000000000000	10228.00000000000000000000	0.00000000000000000000	0.00000000000000000000	0.00000000000000000000	1093.00000000000000000000	922.00000000000000000000	4.00000000000000000000	4.00000000000000000000	4.00000000000000000000	4.00000000000000000000	4.00000000000000000000	0.00000000000000000000	4.00000000000000000000	4.00000000000000000000	0.00000000000000000000	4.00000000000000000000	4.00000000000000000000	4.00000000000000000000	4.00000000000000000000	4.00000000000000000000	4.00000000000000000000	4.00000000000000000000
30.00000000000000000000	0.00000000000000000000	4167.17919921875000000000	4172.30761718750000000000	4166.66650390625000000000	4147.17919921875000000000	4169.74365234375000000000	4167.69238281250000000000	4170.76904296875000000000	4180.00000000000000000000	4170.76904296875000000000	4167.17919921875000000000	4168.71777343750000000000	4177.43603515625000000000	4163.07666015625000000000	4156.92285156250000000000	0.00000000000000000000	10246.00000000000000000000	10228.00000000000000000000	0.00000000000000000000	0.00000000000000000000	0.00000000000000000000	1093.00000000000000000000	930.00000000000000000000	4.00000000000000000000	4.00000000000000000000	4.00000000000000000000	4.00000000000000000000	4.00000000000000000000	0.00000000000000000000	4.00000000000000000000	4.00000000000000000000	0.00000000000000000000	4.00000000000000000000	4.00000000000000000000	4.00000000000000000000	4.00000000000000000000	4.00000000000000000000	4.00000000000000000000	4.00000000000000000000
31.00000000000000000000	0.00000000000000000000	4167.17919921875000000000	4171.79492187500000000000	4170.76904296875000000000	4144.10253906250000000000	4169.23046875000000000000	4168.71777343750000000000	4172.30761718750000000000	4183.07666015625000000000	4172.82031250000000000000	4162.56396484375000000000	4169.23046875000000000000	4175.38427734375000000000	4162.05126953125000000000	4156.92285156250000000000	0.00000000000000000000	10246.00000000000000000000	10229.00000000000000000000	0.00000000000000000000	0.00000000000000000000	0.00000000000000000000	1093.00000000000000000000	939.00000000000000000000	4.00000000000000000000	4.00000000000000000000	4.00000000000000000000	4.00000000000000000000	4.00000000000000000000	0.00000000000000000000	4.00000000000000000000	4.00000000000000000000	0.00000000000000000000	4.00000000000000000000	4.00000000000000000000	4.00000000000000000000	4.00000000000000000000	4.00000000000000000000	4.00000000000000000000	4.00000000000000000000
32.00000000000000000000	0.00000000000000000000	4165.12792968750000000000	4179.48730468750000000000	4166.66650390625000000000	4154.35888671875000000000	4179.48730468750000000000	4161.53857421875000000000	4166.66650390625000000000	4194.87158203125000000000	4175.89746093750000000000	4177.43603515625000000000	4177.94873046875000000000	4175.38427734375000000000	4172.30761718750000000000	4158.46142578125000000000	0.00000000000000000000	10246.00000000000000000000	10229.00000000000000000000	0.00000000000000000000	0.00000000000000000000	0.00000000000000000000	1093.00000000000000000000	946.00000000000000000000	4.00000000000000000000	4.00000000000000000000	4.00000000000000000000	4.00000000000000000000	4.00000000000000000000	0.00000000000000000000	4.00000000000000000000	4.00000000000000000000	0.00000000000000000000	4.00000000000000000000	4.00000000000000000000	4.00000000000000000000	4.00000000000000000000	4.00000000000000000000	4.00000000000000000000	4.00000000000000000000
33.00000000000000000000	0.00000000000000000000	4174.35888671875000000000	4176.41015625000000000000	4167.69238281250000000000	4153.33300781250000000000	4170.76904296875000000000	4169.74365234375000000000	4173.33300781250000000000	4187.17919921875000000000	4174.35888671875000000000	4170.25634765625000000000	4169.23046875000000000000	4179.48730468750000000000	4164.10253906250000000000	4162.05126953125000000000	0.00000000000000000000	10246.00000000000000000000	10229.00000000000000000000	0.00000000000000000000	0.00000000000000000000	0.00000000000000000000	1093.00000000000000000000	954.00000000000000000000	4.00000000000000000000	4.00000000000000000000	4.00000000000000000000	4.00000000000000000000	4.00000000000000000000	0.00000000000000000000	4.00000000000000000000	4.00000000000000000000	0.00000000000000000000	4.00000000000000000000	4.00000000000000000000	4.00000000000000000000	4.00000000000000000000	4.00000000000000000000	4.00000000000000000000	4.00000000000000000000
34.00000000000000000000	0.00000000000000000000	4168.71777343750000000000	4174.87158203125000000000	4162.05126953125000000000	4150.25634765625000000000	4170.25634765625000000000	4163.07666015625000000000	4163.58984375000000000000	4181.02539062500000000000	4171.79492187500000000000	4161.53857421875000000000	4166.15380859375000000000	4176.92285156250000000000	4161.53857421875000000000	4158.97412109375000000000	0.00000000000000000000	10246.00000000000000000000	10229.00000000000000000000	0.00000000000000000000	0.00000000000000000000	0.00000000000000000000	1093.00000000000000000000	962.00000000000000000000	4.00000000000000000000	4.00000000000000000000	4.00000000000000000000	4.00000000000000000000	4.00000000000000000000	0.00000000000000000000	4.00000000000000000000	4.00000000000000000000	0.00000000000000000000	4.00000000000000000000	4.00000000000000000000	4.00000000000000000000	4.00000000000000000000	4.00000000000000000000	4.00000000000000000000	4.00000000000000000000
35.00000000000000000000	0.00000000000000000000	4168.71777343750000000000	4176.41015625000000000000	4172.82031250000000000000	4150.76904296875000000000	4172.82031250000000000000	4164.10253906250000000000	4164.61523437500000000000	4182.56396484375000000000	4172.30761718750000000000	4168.71777343750000000000	4168.71777343750000000000	4181.02539062500000000000	4166.66650390625000000000	4161.02539062500000000000	0.00000000000000000000	10248.00000000000000000000	10229.00000000000000000000	0.00000000000000000000	0.00000000000000000000	0.00000000000000000000	1093.00000000000000000000	969.00000000000000000000	4.00000000000000000000	4.00000000000000000000	4.00000000000000000000	4.00000000000000000000	4.00000000000000000000	0.00000000000000000000	4.00000000000000000000	4.00000000000000000000	0.00000000000000000000	4.00000000000000000000	4.00000000000000000000	4.00000000000000000000	4.00000000000000000000	4.00000000000000000000	4.00000000000000000000	4.00000000000000000000
36.00000000000000000000	0.00000000000000000000	4172.30761718750000000000	4179.48730468750000000000	4177.94873046875000000000	4151.79492187500000000000	4170.25634765625000000000	4167.17919921875000000000	4170.25634765625000000000	4181.53857421875000000000	4172.82031250000000000000	4174.87158203125000000000	4169.23046875000000000000	4184.10253906250000000000	4170.25634765625000000000	4162.05126953125000000000	0.00000000000000000000	10248.00000000000000000000	10229.00000000000000000000	0.00000000000000000000	0.00000000000000000000	0.00000000000000000000	1093.00000000000000000000	977.00000000000000000000	4.00000000000000000000	4.00000000000000000000	4.00000000000000000000	4.00000000000000000000	4.00000000000000000000	0.00000000000000000000	4.00000000000000000000	4.00000000000000000000	0.00000000000000000000	4.00000000000000000000	4.00000000000000000000	4.00000000000000000000	4.00000000000000000000	4.00000000000000000000	4.00000000000000000000	4.00000000000000000000
37.00000000000000000000	0.00000000000000000000	4163.58984375000000000000	4178.97412109375000000000	4164.10253906250000000000	4151.28173828125000000000	4171.79492187500000000000	4158.46142578125000000000	4164.61523437500000000000	4177.94873046875000000000	4172.82031250000000000000	4169.74365234375000000000	4168.20507812500000000000	4179.48730468750000000000	4168.71777343750000000000	4156.41015625000000000000	0.00000000000000000000	10248.00000000000000000000	10228.00000000000000000000	0.00000000000000000000	0.00000000000000000000	0.00000000000000000000	1093.00000000000000000000	985.00000000000000000000	4.00000000000000000000	4.00000000000000000000	4.00000000000000000000	4.00000000000000000000	4.00000000000000000000	0.00000000000000000000	4.00000000000000000000	4.00000000000000000000	0.00000000000000000000	4.00000000000000000000	4.00000000000000000000	4.00000000000000000000	4.00000000000000000000	4.00000000000000000000	4.00000000000000000000	4.00000000000000000000
38.00000000000000000000	0.00000000000000000000	4167.17919921875000000000	4173.33300781250000000000	4170.76904296875000000000	4145.64111328125000000000	4170.76904296875000000000	4168.20507812500000000000	4172.30761718750000000000	4171.79492187500000000000	4173.33300781250000000000	4158.97412109375000000000	4160.00000000000000000000	4176.41015625000000000000	4158.97412109375000000000	4155.89746093750000000000	0.00000000000000000000	10248.00000000000000000000	10228.00000000000000000000	0.00000000000000000000	0.00000000000000000000	0.00000000000000000000	1093.00000000000000000000	994.00000000000000000000	4.00000000000000000000	4.00000000000000000000	4.00000000000000000000	4.00000000000000000000	4.00000000000000000000	0.00000000000000000000	4.00000000000000000000	4.00000000000000000000	0.00000000000000000000	4.00000000000000000000	4.00000000000000000000	4.00000000000000000000	4.00000000000000000000	4.00000000000000000000	4.00000000000000000000	4.00000000000000000000
39.00000000000000000000	0.00000000000000000000	4164.10253906250000000000	4179.48730468750000000000	4170.76904296875000000000	4150.25634765625000000000	4177.43603515625000000000	4166.66650390625000000000	4168.20507812500000000000	4178.46142578125000000000	4170.76904296875000000000	4168.71777343750000000000	4168.20507812500000000000	4174.35888671875000000000	4167.17919921875000000000	4155.89746093750000000000	0.00000000000000000000	10248.00000000000000000000	10227.00000000000000000000	0.00000000000000000000	0.00000000000000000000	0.00000000000000000000	1094.00000000000000000000	2.00000000000000000000	4.00000000000000000000	4.00000000000000000000	4.00000000000000000000	4.00000000000000000000	4.00000000000000000000	0.00000000000000000000	4.00000000000000000000	4.00000000000000000000	0.00000000000000000000	4.00000000000000000000	4.00000000000000000000	4.00000000000000000000	4.00000000000000000000	4.00000000000000000000	4.00000000000000000000	4.00000000000000000000
40.00000000000000000000	0.00000000000000000000	4166.66650390625000000000	4181.53857421875000000000	4172.30761718750000000000	4150.25634765625000000000	4173.33300781250000000000	4163.58984375000000000000	4167.17919921875000000000	4175.89746093750000000000	4171.79492187500000000000	4174.35888671875000000000	4174.35888671875000000000	4180.00000000000000000000	4173.84619140625000000000	4160.00000000000000000000	0.00000000000000000000	10248.00000000000000000000	10227.00000000000000000000	0.00000000000000000000	0.00000000000000000000	0.00000000000000000000	1094.00000000000000000000	10.00000000000000000000	4.00000000000000000000	4.00000000000000000000	4.00000000000000000000	4.00000000000000000000	4.00000000000000000000	0.00000000000000000000	4.00000000000000000000	4.00000000000000000000	0.00000000000000000000	4.00000000000000000000	4.00000000000000000000	4.00000000000000000000	4.00000000000000000000	4.00000000000000000000	4.00000000000000000000	4.00000000000000000000
41.00000000000000000000	0.00000000000000000000	4174.87158203125000000000	4181.02539062500000000000	4178.97412109375000000000	4148.20507812500000000000	4167.69238281250000000000	4165.12792968750000000000	4170.76904296875000000000	4173.84619140625000000000	4171.28173828125000000000	4172.30761718750000000000	4171.28173828125000000000	4184.10253906250000000000	4170.76904296875000000000	4162.56396484375000000000	0.00000000000000000000	10249.00000000000000000000	10227.00000000000000000000	0.00000000000000000000	0.00000000000000000000	0.00000000000000000000	1094.00000000000000000000	19.00000000000000000000	4.00000000000000000000	4.00000000000000000000	4.00000000000000000000	4.00000000000000000000	4.00000000000000000000	0.00000000000000000000	4.00000000000000000000	4.00000000000000000000	0.00000000000000000000	4.00000000000000000000	4.00000000000000000000	4.00000000000000000000	4.00000000000000000000	4.00000000000000000000	4.00000000000000000000	4.00000000000000000000
42.00000000000000000000	0.00000000000000000000	4169.23046875000000000000	4188.20507812500000000000	4176.41015625000000000000	4156.92285156250000000000	4175.89746093750000000000	4161.53857421875000000000	4164.61523437500000000000	4187.69238281250000000000	4171.28173828125000000000	4173.33300781250000000000	4173.33300781250000000000	4180.51269531250000000000	4170.25634765625000000000	4158.97412109375000000000	0.00000000000000000000	10249.00000000000000000000	10227.00000000000000000000	0.00000000000000000000	0.00000000000000000000	0.00000000000000000000	1094.00000000000000000000	26.00000000000000000000	4.00000000000000000000	4.00000000000000000000	4.00000000000000000000	4.00000000000000000000	4.00000000000000000000	0.00000000000000000000	4.00000000000000000000	4.00000000000000000000	0.00000000000000000000	4.00000000000000000000	4.00000000000000000000	4.00000000000000000000	4.00000000000000000000	4.00000000000000000000	4.00000000000000000000	4.00000000000000000000
43.00000000000000000000	0.00000000000000000000	4170.25634765625000000000	4182.56396484375000000000	4182.56396484375000000000	4153.33300781250000000000	4176.92285156250000000000	4168.71777343750000000000	4171.79492187500000000000	4185.12792968750000000000	4172.82031250000000000000	4161.53857421875000000000	4163.58984375000000000000	4179.48730468750000000000	4158.97412109375000000000	4157.43603515625000000000	0.00000000000000000000	10249.00000000000000000000	10228.00000000000000000000	0.00000000000000000000	0.00000000000000000000	0.00000000000000000000	1094.00000000000000000000	33.00000000000000000000	4.00000000000000000000	4.00000000000000000000	4.00000000000000000000	4.00000000000000000000	4.00000000000000000000	0.00000000000000000000	4.00000000000000000000	4.00000000000000000000	0.00000000000000000000	4.00000000000000000000	4.00000000000000000000	4.00000000000000000000	4.00000000000000000000	4.00000000000000000000	4.00000000000000000000	4.00000000000000000000
44.00000000000000000000	0.00000000000000000000	4163.07666015625000000000	4175.38427734375000000000	4173.84619140625000000000	4149.23046875000000000000	4180.51269531250000000000	4162.05126953125000000000	4166.66650390625000000000	4182.05126953125000000000	4170.25634765625000000000	4162.05126953125000000000	4160.51269531250000000000	4175.89746093750000000000	4158.97412109375000000000	4156.41015625000000000000	0.00000000000000000000	10249.00000000000000000000	10228.00000000000000000000	0.00000000000000000000	0.00000000000000000000	0.00000000000000000000	1094.00000000000000000000	41.00000000000000000000	4.00000000000000000000	4.00000000000000000000	4.00000000000000000000	4.00000000000000000000	4.00000000000000000000	0.00000000000000000000	4.00000000000000000000	4.00000000000000000000	0.00000000000000000000	4.00000000000000000000	4.00000000000000000000	4.00000000000000000000	4.00000000000000000000	4.00000000000000000000	4.00000000000000000000	4.00000000000000000000
45.00000000000000000000	0.00000000000000000000	4161.02539062500000000000	4173.33300781250000000000	4171.79492187500000000000	4149.23046875000000000000	4176.41015625000000000000	4163.07666015625000000000	4167.17919921875000000000	4182.56396484375000000000	4170.25634765625000000000	4166.15380859375000000000	4164.61523437500000000000	4175.38427734375000000000	4165.12792968750000000000	4157.94873046875000000000	0.00000000000000000000	10248.00000000000000000000	10228.00000000000000000000	0.00000000000000000000	0.00000000000000000000	0.00000000000000000000	1094.00000000000000000000	49.00000000000000000000	4.00000000000000000000	4.00000000000000000000	4.00000000000000000000	4.00000000000000000000	4.00000000000000000000	0.00000000000000000000	4.00000000000000000000	4.00000000000000000000	0.00000000000000000000	4.00000000000000000000	4.00000000000000000000	4.00000000000000000000	4.00000000000000000000	4.00000000000000000000	4.00000000000000000000	4.00000000000000000000
46.00000000000000000000	0.00000000000000000000	4168.71777343750000000000	4173.33300781250000000000	4177.43603515625000000000	4145.12792968750000000000	4166.15380859375000000000	4168.20507812500000000000	4172.82031250000000000000	4176.92285156250000000000	4172.30761718750000000000	4156.92285156250000000000	4163.07666015625000000000	4176.92285156250000000000	4160.00000000000000000000	4154.87158203125000000000	0.00000000000000000000	10248.00000000000000000000	10228.00000000000000000000	0.00000000000000000000	0.00000000000000000000	0.00000000000000000000	1094.00000000000000000000	56.00000000000000000000	4.00000000000000000000	4.00000000000000000000	4.00000000000000000000	4.00000000000000000000	4.00000000000000000000	0.00000000000000000000	4.00000000000000000000	4.00000000000000000000	0.00000000000000000000	4.00000000000000000000	4.00000000000000000000	4.00000000000000000000	4.00000000000000000000	4.00000000000000000000	4.00000000000000000000	4.00000000000000000000
47.00000000000000000000	0.00000000000000000000	4163.58984375000000000000	4175.89746093750000000000	4167.17919921875000000000	4144.10253906250000000000	4170.25634765625000000000	4159.48730468750000000000	4162.56396484375000000000	4175.38427734375000000000	4171.79492187500000000000	4158.97412109375000000000	4163.58984375000000000000	4173.33300781250000000000	4158.97412109375000000000	4151.28173828125000000000	0.00000000000000000000	10249.00000000000000000000	10228.00000000000000000000	0.00000000000000000000	0.00000000000000000000	0.00000000000000000000	1094.00000000000000000000	63.00000000000000000000	4.00000000000000000000	4.00000000000000000000	4.00000000000000000000	4.00000000000000000000	4.00000000000000000000	0.00000000000000000000	4.00000000000000000000	4.00000000000000000000	0.00000000000000000000	4.00000000000000000000	4.00000000000000000000	4.00000000000000000000	4.00000000000000000000	4.00000000000000000000	4.00000000000000000000	4.00000000000000000000
48.00000000000000000000	0.00000000000000000000	4167.17919921875000000000	4167.17919921875000000000	4174.35888671875000000000	4140.51269531250000000000	4165.64111328125000000000	4167.69238281250000000000	4169.74365234375000000000	4171.28173828125000000000	4170.25634765625000000000	4155.89746093750000000000	4160.51269531250000000000	4174.35888671875000000000	4157.43603515625000000000	4156.41015625000000000000	0.00000000000000000000	10249.00000000000000000000	10228.00000000000000000000	0.00000000000000000000	0.00000000000000000000	0.00000000000000000000	1094.00000000000000000000	71.00000000000000000000	4.00000000000000000000	4.00000000000000000000	4.00000000000000000000	4.00000000000000000000	4.00000000000000000000	0.00000000000000000000	4.00000000000000000000	4.00000000000000000000	0.00000000000000000000	4.00000000000000000000	4.00000000000000000000	4.00000000000000000000	4.00000000000000000000	4.00000000000000000000	4.00000000000000000000	4.00000000000000000000
49.00000000000000000000	0.00000000000000000000	4165.64111328125000000000	4168.20507812500000000000	4174.87158203125000000000	4143.58984375000000000000	4164.61523437500000000000	4165.64111328125000000000	4168.71777343750000000000	4176.92285156250000000000	4172.30761718750000000000	4158.46142578125000000000	4164.10253906250000000000	4174.87158203125000000000	4164.10253906250000000000	4156.41015625000000000000	0.00000000000000000000	10250.00000000000000000000	10229.00000000000000000000	0.00000000000000000000	0.00000000000000000000	0.00000000000000000000	1094.00000000000000000000	79.00000000000000000000	4.00000000000000000000	4.00000000000000000000	4.00000000000000000000	4.00000000000000000000	4.00000000000000000000	0.00000000000000000000	4.00000000000000000000	4.00000000000000000000	0.00000000000000000000	4.00000000000000000000	4.00000000000000000000	4.00000000000000000000	4.00000000000000000000	4.00000000000000000000	4.00000000000000000000	4.00000000000000000000
50.00000000000000000000	0.00000000000000000000	4167.17919921875000000000	4176.92285156250000000000	4172.82031250000000000000	4146.15380859375000000000	4172.30761718750000000000	4163.07666015625000000000	4163.07666015625000000000	4180.51269531250000000000	4174.35888671875000000000	4164.10253906250000000000	4167.69238281250000000000	4176.41015625000000000000	4166.15380859375000000000	4157.94873046875000000000	0.00000000000000000000	10250.00000000000000000000	10229.00000000000000000000	0.00000000000000000000	0.00000000000000000000	0.00000000000000000000	1094.00000000000000000000	87.00000000000000000000	4.00000000000000000000	4.00000000000000000000	4.00000000000000000000	4.00000000000000000000	4.00000000000000000000	0.00000000000000000000	4.00000000000000000000	4.00000000000000000000	0.00000000000000000000	4.00000000000000000000	4.00000000000000000000	4.00000000000000000000	4.00000000000000000000	4.00000000000000000000	4.00000000000000000000	4.00000000000000000000
51.00000000000000000000	0.00000000000000000000	4176.92285156250000000000	4179.48730468750000000000	4181.02539062500000000000	4144.10253906250000000000	4171.28173828125000000000	4167.17919921875000000000	4167.17919921875000000000	4172.30761718750000000000	4170.76904296875000000000	4160.00000000000000000000	4162.56396484375000000000	4181.53857421875000000000	4159.48730468750000000000	4162.05126953125000000000	0.00000000000000000000	10247.00000000000000000000	10229.00000000000000000000	0.00000000000000000000	0.00000000000000000000	0.00000000000000000000	1094.00000000000000000000	95.00000000000000000000	4.00000000000000000000	4.00000000000000000000	4.00000000000000000000	4.00000000000000000000	4.00000000000000000000	0.00000000000000000000	4.00000000000000000000	4.00000000000000000000	0.00000000000000000000	4.00000000000000000000	4.00000000000000000000	4.00000000000000000000	4.00000000000000000000	4.00000000000000000000	4.00000000000000000000	4.00000000000000000000
52.00000000000000000000	0.00000000000000000000	4170.76904296875000000000	4182.56396484375000000000	4175.38427734375000000000	4149.74365234375000000000	4171.28173828125000000000	4159.48730468750000000000	4164.10253906250000000000	4173.84619140625000000000	4169.74365234375000000000	4165.12792968750000000000	4167.17919921875000000000	4177.94873046875000000000	4166.66650390625000000000	4160.00000000000000000000	0.00000000000000000000	10247.00000000000000000000	10229.00000000000000000000	0.00000000000000000000	0.00000000000000000000	0.00000000000000000000	1094.00000000000000000000	104.00000000000000000000	4.00000000000000000000	4.00000000000000000000	4.00000000000000000000	4.00000000000000000000	4.00000000000000000000	0.00000000000000000000	4.00000000000000000000	4.00000000000000000000	0.00000000000000000000	4.00000000000000000000	4.00000000000000000000	4.00000000000000000000	4.00000000000000000000	4.00000000000000000000	4.00000000000000000000	4.00000000000000000000
53.00000000000000000000	0.00000000000000000000	4172.30761718750000000000	4178.97412109375000000000	4178.97412109375000000000	4147.69238281250000000000	4167.17919921875000000000	4169.74365234375000000000	4171.28173828125000000000	4175.38427734375000000000	4172.30761718750000000000	4165.12792968750000000000	4168.20507812500000000000	4177.43603515625000000000	4166.66650390625000000000	4156.92285156250000000000	0.00000000000000000000	10247.00000000000000000000	10228.00000000000000000000	0.00000000000000000000	0.00000000000000000000	0.00000000000000000000	1094.00000000000000000000	112.00000000000000000000	4.00000000000000000000	4.00000000000000000000	4.00000000000000000000	4.00000000000000000000	4.00000000000000000000	0.00000000000000000000	4.00000000000000000000	4.00000000000000000000	0.00000000000000000000	4.00000000000000000000	4.00000000000000000000	4.00000000000000000000	4.00000000000000000000	4.00000000000000000000	4.00000000000000000000	4.00000000000000000000
54.00000000000000000000	0.00000000000000000000	4171.28173828125000000000	4175.38427734375000000000	4176.92285156250000000000	4146.66650390625000000000	4168.71777343750000000000	4168.71777343750000000000	4167.17919921875000000000	4176.41015625000000000000	4170.25634765625000000000	4164.10253906250000000000	4165.64111328125000000000	4175.38427734375000000000	4162.56396484375000000000	4152.30761718750000000000	0.00000000000000000000	10247.00000000000000000000	10228.00000000000000000000	0.00000000000000000000	0.00000000000000000000	0.00000000000000000000	1094.00000000000000000000	120.00000000000000000000	4.00000000000000000000	4.00000000000000000000	4.00000000000000000000	4.00000000000000000000	4.00000000000000000000	0.00000000000000000000	4.00000000000000000000	4.00000000000000000000	0.00000000000000000000	4.00000000000000000000	4.00000000000000000000	4.00000000000000000000	4.00000000000000000000	4.00000000000000000000	4.00000000000000000000	4.00000000000000000000
55.00000000000000000000	0.00000000000000000000	4167.17919921875000000000	4173.33300781250000000000	4173.33300781250000000000	4146.66650390625000000000	4169.74365234375000000000	4159.48730468750000000000	4163.58984375000000000000	4177.43603515625000000000	4168.71777343750000000000	4165.64111328125000000000	4163.07666015625000000000	4172.82031250000000000000	4162.56396484375000000000	4152.30761718750000000000	0.00000000000000000000	10248.00000000000000000000	10227.00000000000000000000	0.00000000000000000000	0.00000000000000000000	0.00000000000000000000	1094.00000000000000000000	128.00000000000000000000	4.00000000000000000000	4.00000000000000000000	4.00000000000000000000	4.00000000000000000000	4.00000000000000000000	0.00000000000000000000	4.00000000000000000000	4.00000000000000000000	0.00000000000000000000	4.00000000000000000000	4.00000000000000000000	4.00000000000000000000	4.00000000000000000000	4.00000000000000000000	4.00000000000000000000	4.00000000000000000000
56.00000000000000000000	0.00000000000000000000	4174.87158203125000000000	4175.38427734375000000000	4182.05126953125000000000	4144.61523437500000000000	4165.64111328125000000000	4165.64111328125000000000	4172.82031250000000000000	4175.38427734375000000000	4170.25634765625000000000	4167.17919921875000000000	4164.61523437500000000000	4177.43603515625000000000	4162.05126953125000000000	4159.48730468750000000000	0.00000000000000000000	10248.00000000000000000000	10227.00000000000000000000	0.00000000000000000000	0.00000000000000000000	0.00000000000000000000	1094.00000000000000000000	136.00000000000000000000	4.00000000000000000000	4.00000000000000000000	4.00000000000000000000	4.00000000000000000000	4.00000000000000000000	0.00000000000000000000	4.00000000000000000000	4.00000000000000000000	0.00000000000000000000	4.00000000000000000000	4.00000000000000000000	4.00000000000000000000	4.00000000000000000000	4.00000000000000000000	4.00000000000000000000	4.00000000000000000000
57.00000000000000000000	0.00000000000000000000	4172.30761718750000000000	4186.15380859375000000000	4178.46142578125000000000	4152.30761718750000000000	4173.33300781250000000000	4163.07666015625000000000	4162.05126953125000000000	4183.07666015625000000000	4167.17919921875000000000	4175.89746093750000000000	4177.94873046875000000000	4180.00000000000000000000	4172.82031250000000000000	4161.53857421875000000000	0.00000000000000000000	10248.00000000000000000000	10227.00000000000000000000	0.00000000000000000000	0.00000000000000000000	0.00000000000000000000	1094.00000000000000000000	144.00000000000000000000	4.00000000000000000000	4.00000000000000000000	4.00000000000000000000	4.00000000000000000000	4.00000000000000000000	0.00000000000000000000	4.00000000000000000000	4.00000000000000000000	0.00000000000000000000	4.00000000000000000000	4.00000000000000000000	4.00000000000000000000	4.00000000000000000000	4.00000000000000000000	4.00000000000000000000	4.00000000000000000000
58.00000000000000000000	0.00000000000000000000	4175.89746093750000000000	4180.00000000000000000000	4183.07666015625000000000	4149.23046875000000000000	4167.69238281250000000000	4166.66650390625000000000	4164.61523437500000000000	4177.94873046875000000000	4169.23046875000000000000	4165.64111328125000000000	4171.28173828125000000000	4183.58984375000000000000	4169.74365234375000000000	4160.51269531250000000000	0.00000000000000000000	10248.00000000000000000000	10227.00000000000000000000	0.00000000000000000000	0.00000000000000000000	0.00000000000000000000	1094.00000000000000000000	152.00000000000000000000	4.00000000000000000000	4.00000000000000000000	4.00000000000000000000	4.00000000000000000000	4.00000000000000000000	0.00000000000000000000	4.00000000000000000000	4.00000000000000000000	0.00000000000000000000	4.00000000000000000000	4.00000000000000000000	4.00000000000000000000	4.00000000000000000000	4.00000000000000000000	4.00000000000000000000	4.00000000000000000000
59.00000000000000000000	0.00000000000000000000	4173.33300781250000000000	4176.92285156250000000000	4183.58984375000000000000	4146.15380859375000000000	4167.69238281250000000000	4162.05126953125000000000	4169.23046875000000000000	4174.87158203125000000000	4174.87158203125000000000	4158.46142578125000000000	4166.66650390625000000000	4183.58984375000000000000	4166.66650390625000000000	4158.46142578125000000000	0.00000000000000000000	10250.00000000000000000000	10228.00000000000000000000	0.00000000000000000000	0.00000000000000000000	0.00000000000000000000	1094.00000000000000000000	160.00000000000000000000	4.00000000000000000000	4.00000000000000000000	4.00000000000000000000	4.00000000000000000000	4.00000000000000000000	0.00000000000000000000	4.00000000000000000000	4.00000000000000000000	0.00000000000000000000	4.00000000000000000000	4.00000000000000000000	4.00000000000000000000	4.00000000000000000000	4.00000000000000000000	4.00000000000000000000	4.00000000000000000000
60.00000000000000000000	0.00000000000000000000	4165.64111328125000000000	4184.61523437500000000000	4176.92285156250000000000	4149.23046875000000000000	4172.82031250000000000000	4159.48730468750000000000	4165.64111328125000000000	4181.53857421875000000000	4172.30761718750000000000	4168.20507812500000000000	4177.43603515625000000000	4183.07666015625000000000	4174.35888671875000000000	4160.51269531250000000000	0.00000000000000000000	10250.00000000000000000000	10228.00000000000000000000	0.00000000000000000000	0.00000000000000000000	0.00000000000000000000	1094.00000000000000000000	167.00000000000000000000	4.00000000000000000000	4.00000000000000000000	4.00000000000000000000	4.00000000000000000000	4.00000000000000000000	0.00000000000000000000	4.00000000000000000000	4.00000000000000000000	0.00000000000000000000	4.00000000000000000000	4.00000000000000000000	4.00000000000000000000	4.00000000000000000000	4.00000000000000000000	4.00000000000000000000	4.00000000000000000000
61.00000000000000000000	0.00000000000000000000	4172.30761718750000000000	4177.94873046875000000000	4182.56396484375000000000	4144.10253906250000000000	4161.02539062500000000000	4172.30761718750000000000	4170.76904296875000000000	4175.89746093750000000000	4170.76904296875000000000	4164.10253906250000000000	4171.28173828125000000000	4183.07666015625000000000	4169.23046875000000000000	4159.48730468750000000000	0.00000000000000000000	10250.00000000000000000000	10229.00000000000000000000	0.00000000000000000000	0.00000000000000000000	0.00000000000000000000	1094.00000000000000000000	175.00000000000000000000	4.00000000000000000000	4.00000000000000000000	4.00000000000000000000	4.00000000000000000000	4.00000000000000000000	0.00000000000000000000	4.00000000000000000000	4.00000000000000000000	0.00000000000000000000	4.00000000000000000000	4.00000000000000000000	4.00000000000000000000	4.00000000000000000000	4.00000000000000000000	4.00000000000000000000	4.00000000000000000000
62.00000000000000000000	0.00000000000000000000	4166.15380859375000000000	4175.89746093750000000000	4175.89746093750000000000	4147.17919921875000000000	4166.15380859375000000000	4164.61523437500000000000	4165.12792968750000000000	4177.94873046875000000000	4172.82031250000000000000	4163.58984375000000000000	4165.12792968750000000000	4175.38427734375000000000	4165.64111328125000000000	4150.25634765625000000000	0.00000000000000000000	10250.00000000000000000000	10229.00000000000000000000	0.00000000000000000000	0.00000000000000000000	0.00000000000000000000	1094.00000000000000000000	184.00000000000000000000	4.00000000000000000000	4.00000000000000000000	4.00000000000000000000	4.00000000000000000000	4.00000000000000000000	0.00000000000000000000	4.00000000000000000000	4.00000000000000000000	0.00000000000000000000	4.00000000000000000000	4.00000000000000000000	4.00000000000000000000	4.00000000000000000000	4.00000000000000000000	4.00000000000000000000	4.00000000000000000000
63.00000000000000000000	0.00000000000000000000	4167.69238281250000000000	4181.53857421875000000000	4180.00000000000000000000	4150.25634765625000000000	4174.35888671875000000000	4166.15380859375000000000	4168.71777343750000000000	4178.46142578125000000000	4172.82031250000000000000	4162.05126953125000000000	4161.53857421875000000000	4174.35888671875000000000	4161.53857421875000000000	4152.30761718750000000000	0.00000000000000000000	10249.00000000000000000000	10232.00000000000000000000	0.00000000000000000000	0.00000000000000000000	0.00000000000000000000	1094.00000000000000000000	191.00000000000000000000	4.00000000000000000000	4.00000000000000000000	4.00000000000000000000	4.00000000000000000000	4.00000000000000000000	0.00000000000000000000	4.00000000000000000000	4.00000000000000000000	0.00000000000000000000	4.00000000000000000000	4.00000000000000000000	4.00000000000000000000	4.00000000000000000000	4.00000000000000000000	4.00000000000000000000	4.00000000000000000000
[truncated: 236 more rows]
