# Supplementary material for: Discriminating three motor imagery states of the same joint for brain-computer interface
Source: PeerJ. 2021 Aug 24;9:e12027. doi: 10.7717/peerj.12027 (PMC8395581; doi:10.7717/peerj.12027)
Supplement: Supplemental Information 1 [file peerj-09-12027-s001.zip › dataset/D/02-02-23.01.18.16.59.20.csv]

title:02	recorded:23.01.18 16.59.20	sampling:128	subject:02	labels:COUNTER INTERPOLATED AF3 F7 F3 FC5 T7 P7 O1 O2 P8 T8 FC6 F4 F8 AF4 RAW_CQ GYROX GYROY MARKER MARKER_HARDWARE SYNC TIME_STAMP_s TIME_STAMP_ms CQ_AF3 CQ_F7 CQ_F3 CQ_FC5 CQ_T7 CQ_P7 CQ_O1 CQ_O2 CQ_P8 CQ_T8 CQ_FC6 CQ_F4 CQ_F8 CQ_AF4 CQ_CMS CQ_DRL	chan:40	units:emotiv
115.00000000000000000000	0.00000000000000000000	4167.17919921875000000000	4173.84619140625000000000	4183.07666015625000000000	4163.07666015625000000000	4195.89746093750000000000	4171.28173828125000000000	4168.71777343750000000000	4180.51269531250000000000	4174.87158203125000000000	4172.82031250000000000000	4167.69238281250000000000	4182.05126953125000000000	4168.71777343750000000000	4183.07666015625000000000	1015.00000000000000000000	10247.00000000000000000000	10228.00000000000000000000	0.00000000000000000000	0.00000000000000000000	0.00000000000000000000	1261.00000000000000000000	13.00000000000000000000	0.00000000000000000000	0.00000000000000000000	0.00000000000000000000	0.00000000000000000000	0.00000000000000000000	0.00000000000000000000	0.00000000000000000000	0.00000000000000000000	0.00000000000000000000	0.00000000000000000000	0.00000000000000000000	0.00000000000000000000	0.00000000000000000000	0.00000000000000000000	0.00000000000000000000	0.00000000000000000000
116.00000000000000000000	0.00000000000000000000	4160.51269531250000000000	4163.07666015625000000000	4179.48730468750000000000	4152.82031250000000000000	4188.71777343750000000000	4172.30761718750000000000	4168.71777343750000000000	4175.89746093750000000000	4175.38427734375000000000	4159.48730468750000000000	4156.92285156250000000000	4174.35888671875000000000	4153.84619140625000000000	4176.92285156250000000000	3125.00000000000000000000	10247.00000000000000000000	10228.00000000000000000000	0.00000000000000000000	0.00000000000000000000	0.00000000000000000000	1261.00000000000000000000	20.00000000000000000000	0.00000000000000000000	0.00000000000000000000	0.00000000000000000000	0.00000000000000000000	0.00000000000000000000	0.00000000000000000000	0.00000000000000000000	0.00000000000000000000	0.00000000000000000000	0.00000000000000000000	0.00000000000000000000	0.00000000000000000000	0.00000000000000000000	0.00000000000000000000	0.00000000000000000000	0.00000000000000000000
117.00000000000000000000	0.00000000000000000000	4153.84619140625000000000	4160.51269531250000000000	4172.30761718750000000000	4151.28173828125000000000	4186.15380859375000000000	4165.64111328125000000000	4164.10253906250000000000	4177.94873046875000000000	4173.33300781250000000000	4168.71777343750000000000	4164.10253906250000000000	4172.30761718750000000000	4162.56396484375000000000	4173.33300781250000000000	1584.00000000000000000000	10247.00000000000000000000	10228.00000000000000000000	0.00000000000000000000	0.00000000000000000000	0.00000000000000000000	1261.00000000000000000000	28.00000000000000000000	0.00000000000000000000	0.00000000000000000000	0.00000000000000000000	0.00000000000000000000	0.00000000000000000000	0.00000000000000000000	0.00000000000000000000	0.00000000000000000000	0.00000000000000000000	0.00000000000000000000	0.00000000000000000000	0.00000000000000000000	0.00000000000000000000	0.00000000000000000000	0.00000000000000000000	0.00000000000000000000
118.00000000000000000000	0.00000000000000000000	4165.64111328125000000000	4161.53857421875000000000	4187.17919921875000000000	4152.30761718750000000000	4188.20507812500000000000	4174.87158203125000000000	4172.30761718750000000000	4179.48730468750000000000	4174.35888671875000000000	4178.97412109375000000000	4170.25634765625000000000	4182.56396484375000000000	4167.17919921875000000000	4180.00000000000000000000	3382.00000000000000000000	10247.00000000000000000000	10228.00000000000000000000	0.00000000000000000000	0.00000000000000000000	0.00000000000000000000	1261.00000000000000000000	36.00000000000000000000	0.00000000000000000000	0.00000000000000000000	0.00000000000000000000	0.00000000000000000000	0.00000000000000000000	0.00000000000000000000	0.00000000000000000000	0.00000000000000000000	0.00000000000000000000	0.00000000000000000000	0.00000000000000000000	0.00000000000000000000	0.00000000000000000000	0.00000000000000000000	0.00000000000000000000	0.00000000000000000000
119.00000000000000000000	0.00000000000000000000	4165.64111328125000000000	4166.15380859375000000000	4187.17919921875000000000	4156.41015625000000000000	4200.00000000000000000000	4168.20507812500000000000	4165.12792968750000000000	4186.15380859375000000000	4175.38427734375000000000	4187.17919921875000000000	4175.89746093750000000000	4187.17919921875000000000	4171.79492187500000000000	4185.12792968750000000000	1015.00000000000000000000	10248.00000000000000000000	10226.00000000000000000000	0.00000000000000000000	0.00000000000000000000	0.00000000000000000000	1261.00000000000000000000	44.00000000000000000000	0.00000000000000000000	0.00000000000000000000	0.00000000000000000000	0.00000000000000000000	0.00000000000000000000	0.00000000000000000000	0.00000000000000000000	0.00000000000000000000	0.00000000000000000000	0.00000000000000000000	0.00000000000000000000	0.00000000000000000000	0.00000000000000000000	0.00000000000000000000	0.00000000000000000000	0.00000000000000000000
120.00000000000000000000	0.00000000000000000000	4164.10253906250000000000	4163.58984375000000000000	4187.17919921875000000000	4153.33300781250000000000	4192.82031250000000000000	4168.20507812500000000000	4166.15380859375000000000	4182.05126953125000000000	4176.41015625000000000000	4178.46142578125000000000	4172.30761718750000000000	4186.15380859375000000000	4168.20507812500000000000	4189.23046875000000000000	3125.00000000000000000000	10248.00000000000000000000	10226.00000000000000000000	0.00000000000000000000	0.00000000000000000000	0.00000000000000000000	1261.00000000000000000000	52.00000000000000000000	0.00000000000000000000	0.00000000000000000000	0.00000000000000000000	0.00000000000000000000	0.00000000000000000000	0.00000000000000000000	0.00000000000000000000	0.00000000000000000000	0.00000000000000000000	0.00000000000000000000	0.00000000000000000000	0.00000000000000000000	0.00000000000000000000	0.00000000000000000000	0.00000000000000000000	0.00000000000000000000
121.00000000000000000000	0.00000000000000000000	4168.71777343750000000000	4168.20507812500000000000	4193.33300781250000000000	4158.46142578125000000000	4189.23046875000000000000	4172.30761718750000000000	4168.20507812500000000000	4177.43603515625000000000	4174.87158203125000000000	4168.20507812500000000000	4170.76904296875000000000	4185.12792968750000000000	4167.69238281250000000000	4190.76904296875000000000	1584.00000000000000000000	10247.00000000000000000000	10226.00000000000000000000	0.00000000000000000000	0.00000000000000000000	0.00000000000000000000	1261.00000000000000000000	60.00000000000000000000	0.00000000000000000000	0.00000000000000000000	0.00000000000000000000	0.00000000000000000000	0.00000000000000000000	0.00000000000000000000	0.00000000000000000000	0.00000000000000000000	0.00000000000000000000	0.00000000000000000000	0.00000000000000000000	0.00000000000000000000	0.00000000000000000000	0.00000000000000000000	0.00000000000000000000	0.00000000000000000000
122.00000000000000000000	0.00000000000000000000	4168.20507812500000000000	4177.94873046875000000000	4192.30761718750000000000	4168.20507812500000000000	4204.61523437500000000000	4167.17919921875000000000	4163.07666015625000000000	4185.12792968750000000000	4172.82031250000000000000	4176.92285156250000000000	4181.02539062500000000000	4189.23046875000000000000	4177.94873046875000000000	4189.74365234375000000000	3382.00000000000000000000	10247.00000000000000000000	10226.00000000000000000000	0.00000000000000000000	0.00000000000000000000	0.00000000000000000000	1261.00000000000000000000	68.00000000000000000000	0.00000000000000000000	0.00000000000000000000	0.00000000000000000000	0.00000000000000000000	0.00000000000000000000	0.00000000000000000000	0.00000000000000000000	0.00000000000000000000	0.00000000000000000000	0.00000000000000000000	0.00000000000000000000	0.00000000000000000000	0.00000000000000000000	0.00000000000000000000	0.00000000000000000000	0.00000000000000000000
123.00000000000000000000	0.00000000000000000000	4172.30761718750000000000	4170.25634765625000000000	4197.94873046875000000000	4161.53857421875000000000	4200.51269531250000000000	4174.35888671875000000000	4174.35888671875000000000	4179.48730468750000000000	4175.38427734375000000000	4175.89746093750000000000	4176.92285156250000000000	4193.84619140625000000000	4170.76904296875000000000	4191.28173828125000000000	1015.00000000000000000000	10247.00000000000000000000	10226.00000000000000000000	0.00000000000000000000	0.00000000000000000000	0.00000000000000000000	1261.00000000000000000000	76.00000000000000000000	0.00000000000000000000	0.00000000000000000000	0.00000000000000000000	0.00000000000000000000	0.00000000000000000000	0.00000000000000000000	0.00000000000000000000	0.00000000000000000000	0.00000000000000000000	0.00000000000000000000	0.00000000000000000000	0.00000000000000000000	0.00000000000000000000	0.00000000000000000000	0.00000000000000000000	0.00000000000000000000
124.00000000000000000000	0.00000000000000000000	4166.15380859375000000000	4170.76904296875000000000	4190.25634765625000000000	4164.10253906250000000000	4196.41015625000000000000	4170.25634765625000000000	4170.25634765625000000000	4173.33300781250000000000	4174.87158203125000000000	4171.79492187500000000000	4169.74365234375000000000	4187.17919921875000000000	4168.71777343750000000000	4187.69238281250000000000	3125.00000000000000000000	10247.00000000000000000000	10226.00000000000000000000	0.00000000000000000000	0.00000000000000000000	0.00000000000000000000	1261.00000000000000000000	83.00000000000000000000	0.00000000000000000000	0.00000000000000000000	0.00000000000000000000	0.00000000000000000000	0.00000000000000000000	0.00000000000000000000	0.00000000000000000000	0.00000000000000000000	0.00000000000000000000	0.00000000000000000000	0.00000000000000000000	0.00000000000000000000	0.00000000000000000000	0.00000000000000000000	0.00000000000000000000	0.00000000000000000000
125.00000000000000000000	0.00000000000000000000	4171.28173828125000000000	4173.84619140625000000000	4191.28173828125000000000	4169.74365234375000000000	4195.89746093750000000000	4174.87158203125000000000	4170.76904296875000000000	4167.69238281250000000000	4173.33300781250000000000	4164.61523437500000000000	4165.12792968750000000000	4185.64111328125000000000	4167.17919921875000000000	4185.64111328125000000000	1584.00000000000000000000	10247.00000000000000000000	10229.00000000000000000000	0.00000000000000000000	0.00000000000000000000	0.00000000000000000000	1261.00000000000000000000	91.00000000000000000000	0.00000000000000000000	0.00000000000000000000	0.00000000000000000000	0.00000000000000000000	0.00000000000000000000	0.00000000000000000000	0.00000000000000000000	0.00000000000000000000	0.00000000000000000000	0.00000000000000000000	0.00000000000000000000	0.00000000000000000000	0.00000000000000000000	0.00000000000000000000	0.00000000000000000000	0.00000000000000000000
126.00000000000000000000	0.00000000000000000000	4176.41015625000000000000	4168.20507812500000000000	4198.46142578125000000000	4163.58984375000000000000	4192.30761718750000000000	4178.46142578125000000000	4175.38427734375000000000	4168.20507812500000000000	4173.33300781250000000000	4162.05126953125000000000	4162.56396484375000000000	4184.61523437500000000000	4157.94873046875000000000	4185.64111328125000000000	3382.00000000000000000000	10247.00000000000000000000	10229.00000000000000000000	0.00000000000000000000	0.00000000000000000000	0.00000000000000000000	1261.00000000000000000000	100.00000000000000000000	0.00000000000000000000	0.00000000000000000000	0.00000000000000000000	0.00000000000000000000	0.00000000000000000000	0.00000000000000000000	0.00000000000000000000	0.00000000000000000000	0.00000000000000000000	0.00000000000000000000	0.00000000000000000000	0.00000000000000000000	0.00000000000000000000	0.00000000000000000000	0.00000000000000000000	0.00000000000000000000
127.00000000000000000000	0.00000000000000000000	4163.58984375000000000000	4165.64111328125000000000	4191.79492187500000000000	4161.02539062500000000000	4194.35888671875000000000	4164.61523437500000000000	4168.20507812500000000000	4177.43603515625000000000	4172.82031250000000000000	4166.15380859375000000000	4160.00000000000000000000	4178.46142578125000000000	4156.92285156250000000000	4185.64111328125000000000	50.00000000000000000000	10248.00000000000000000000	10226.00000000000000000000	0.00000000000000000000	0.00000000000000000000	0.00000000000000000000	1261.00000000000000000000	107.00000000000000000000	0.00000000000000000000	0.00000000000000000000	0.00000000000000000000	0.00000000000000000000	0.00000000000000000000	0.00000000000000000000	0.00000000000000000000	0.00000000000000000000	0.00000000000000000000	0.00000000000000000000	0.00000000000000000000	0.00000000000000000000	0.00000000000000000000	0.00000000000000000000	0.00000000000000000000	0.00000000000000000000
0.00000000000000000000	0.00000000000000000000	4168.20507812500000000000	4168.20507812500000000000	4196.92285156250000000000	4159.48730468750000000000	4192.82031250000000000000	4168.20507812500000000000	4172.82031250000000000000	4172.30761718750000000000	4173.33300781250000000000	4154.35888671875000000000	4148.71777343750000000000	4180.51269531250000000000	4151.28173828125000000000	4186.15380859375000000000	2021.00000000000000000000	10248.00000000000000000000	10226.00000000000000000000	0.00000000000000000000	0.00000000000000000000	0.00000000000000000000	1261.00000000000000000000	115.00000000000000000000	4.00000000000000000000	0.00000000000000000000	0.00000000000000000000	0.00000000000000000000	0.00000000000000000000	0.00000000000000000000	0.00000000000000000000	0.00000000000000000000	0.00000000000000000000	0.00000000000000000000	0.00000000000000000000	0.00000000000000000000	0.00000000000000000000	0.00000000000000000000	0.00000000000000000000	0.00000000000000000000
1.00000000000000000000	0.00000000000000000000	4168.71777343750000000000	4176.41015625000000000000	4191.79492187500000000000	4162.56396484375000000000	4201.02539062500000000000	4166.15380859375000000000	4166.15380859375000000000	4173.33300781250000000000	4174.35888671875000000000	4154.87158203125000000000	4153.33300781250000000000	4179.48730468750000000000	4154.87158203125000000000	4183.07666015625000000000	3305.00000000000000000000	10249.00000000000000000000	10227.00000000000000000000	0.00000000000000000000	0.00000000000000000000	0.00000000000000000000	1261.00000000000000000000	124.00000000000000000000	4.00000000000000000000	4.00000000000000000000	0.00000000000000000000	0.00000000000000000000	0.00000000000000000000	0.00000000000000000000	0.00000000000000000000	0.00000000000000000000	0.00000000000000000000	0.00000000000000000000	0.00000000000000000000	0.00000000000000000000	0.00000000000000000000	0.00000000000000000000	0.00000000000000000000	0.00000000000000000000
2.00000000000000000000	0.00000000000000000000	4165.12792968750000000000	4175.38427734375000000000	4190.76904296875000000000	4162.56396484375000000000	4205.12792968750000000000	4166.66650390625000000000	4165.64111328125000000000	4175.89746093750000000000	4173.33300781250000000000	4160.51269531250000000000	4161.02539062500000000000	4176.92285156250000000000	4157.43603515625000000000	4185.12792968750000000000	1920.00000000000000000000	10249.00000000000000000000	10227.00000000000000000000	0.00000000000000000000	0.00000000000000000000	0.00000000000000000000	1261.00000000000000000000	132.00000000000000000000	4.00000000000000000000	4.00000000000000000000	4.00000000000000000000	0.00000000000000000000	0.00000000000000000000	0.00000000000000000000	0.00000000000000000000	0.00000000000000000000	0.00000000000000000000	0.00000000000000000000	0.00000000000000000000	0.00000000000000000000	0.00000000000000000000	0.00000000000000000000	4.00000000000000000000	0.00000000000000000000
3.00000000000000000000	0.00000000000000000000	4170.25634765625000000000	4174.35888671875000000000	4198.46142578125000000000	4162.56396484375000000000	4201.53857421875000000000	4173.33300781250000000000	4172.82031250000000000000	4169.74365234375000000000	4172.30761718750000000000	4155.38427734375000000000	4157.43603515625000000000	4178.46142578125000000000	4156.41015625000000000000	4186.15380859375000000000	3285.00000000000000000000	10251.00000000000000000000	10229.00000000000000000000	0.00000000000000000000	0.00000000000000000000	0.00000000000000000000	1261.00000000000000000000	139.00000000000000000000	4.00000000000000000000	4.00000000000000000000	4.00000000000000000000	4.00000000000000000000	0.00000000000000000000	0.00000000000000000000	0.00000000000000000000	0.00000000000000000000	0.00000000000000000000	0.00000000000000000000	0.00000000000000000000	0.00000000000000000000	0.00000000000000000000	0.00000000000000000000	4.00000000000000000000	4.00000000000000000000
4.00000000000000000000	0.00000000000000000000	4170.76904296875000000000	4185.64111328125000000000	4193.33300781250000000000	4172.30761718750000000000	4210.25634765625000000000	4168.20507812500000000000	4163.58984375000000000000	4172.30761718750000000000	4173.84619140625000000000	4162.05126953125000000000	4164.10253906250000000000	4177.94873046875000000000	4166.66650390625000000000	4183.07666015625000000000	3531.00000000000000000000	10251.00000000000000000000	10229.00000000000000000000	0.00000000000000000000	0.00000000000000000000	0.00000000000000000000	1261.00000000000000000000	146.00000000000000000000	4.00000000000000000000	4.00000000000000000000	4.00000000000000000000	4.00000000000000000000	4.00000000000000000000	0.00000000000000000000	0.00000000000000000000	0.00000000000000000000	0.00000000000000000000	0.00000000000000000000	0.00000000000000000000	0.00000000000000000000	0.00000000000000000000	0.00000000000000000000	4.00000000000000000000	4.00000000000000000000
5.00000000000000000000	0.00000000000000000000	4181.53857421875000000000	4187.69238281250000000000	4203.58984375000000000000	4172.30761718750000000000	4209.74365234375000000000	4172.82031250000000000000	4168.20507812500000000000	4175.38427734375000000000	4175.38427734375000000000	4167.17919921875000000000	4173.84619140625000000000	4184.10253906250000000000	4171.79492187500000000000	4189.74365234375000000000	0.00000000000000000000	10251.00000000000000000000	10232.00000000000000000000	0.00000000000000000000	0.00000000000000000000	0.00000000000000000000	1261.00000000000000000000	154.00000000000000000000	4.00000000000000000000	4.00000000000000000000	4.00000000000000000000	4.00000000000000000000	4.00000000000000000000	0.00000000000000000000	0.00000000000000000000	0.00000000000000000000	0.00000000000000000000	0.00000000000000000000	0.00000000000000000000	0.00000000000000000000	0.00000000000000000000	0.00000000000000000000	4.00000000000000000000	4.00000000000000000000
6.00000000000000000000	0.00000000000000000000	4181.53857421875000000000	4186.66650390625000000000	4204.61523437500000000000	4174.35888671875000000000	4212.30761718750000000000	4168.71777343750000000000	4167.17919921875000000000	4181.02539062500000000000	4172.30761718750000000000	4172.30761718750000000000	4180.51269531250000000000	4188.71777343750000000000	4177.43603515625000000000	4193.33300781250000000000	400.00000000000000000000	10251.00000000000000000000	10232.00000000000000000000	0.00000000000000000000	0.00000000000000000000	0.00000000000000000000	1261.00000000000000000000	162.00000000000000000000	4.00000000000000000000	4.00000000000000000000	4.00000000000000000000	4.00000000000000000000	4.00000000000000000000	0.00000000000000000000	3.00000000000000000000	0.00000000000000000000	0.00000000000000000000	0.00000000000000000000	0.00000000000000000000	0.00000000000000000000	0.00000000000000000000	0.00000000000000000000	4.00000000000000000000	4.00000000000000000000
7.00000000000000000000	0.00000000000000000000	4175.38427734375000000000	4184.10253906250000000000	4200.00000000000000000000	4174.35888671875000000000	4212.82031250000000000000	4167.69238281250000000000	4164.61523437500000000000	4176.41015625000000000000	4171.28173828125000000000	4171.28173828125000000000	4174.35888671875000000000	4188.20507812500000000000	4173.33300781250000000000	4192.30761718750000000000	3463.00000000000000000000	10250.00000000000000000000	10235.00000000000000000000	0.00000000000000000000	0.00000000000000000000	0.00000000000000000000	1261.00000000000000000000	169.00000000000000000000	4.00000000000000000000	4.00000000000000000000	4.00000000000000000000	4.00000000000000000000	4.00000000000000000000	0.00000000000000000000	3.00000000000000000000	4.00000000000000000000	0.00000000000000000000	0.00000000000000000000	0.00000000000000000000	0.00000000000000000000	0.00000000000000000000	0.00000000000000000000	4.00000000000000000000	4.00000000000000000000
8.00000000000000000000	0.00000000000000000000	4176.92285156250000000000	4178.46142578125000000000	4203.07666015625000000000	4167.17919921875000000000	4203.07666015625000000000	4172.82031250000000000000	4168.71777343750000000000	4164.61523437500000000000	4174.35888671875000000000	4165.12792968750000000000	4163.58984375000000000000	4186.66650390625000000000	4162.56396484375000000000	4192.82031250000000000000	0.00000000000000000000	10250.00000000000000000000	10235.00000000000000000000	0.00000000000000000000	0.00000000000000000000	0.00000000000000000000	1261.00000000000000000000	177.00000000000000000000	4.00000000000000000000	4.00000000000000000000	4.00000000000000000000	4.00000000000000000000	4.00000000000000000000	0.00000000000000000000	3.00000000000000000000	4.00000000000000000000	0.00000000000000000000	0.00000000000000000000	0.00000000000000000000	0.00000000000000000000	0.00000000000000000000	0.00000000000000000000	4.00000000000000000000	4.00000000000000000000
9.00000000000000000000	0.00000000000000000000	4170.25634765625000000000	4181.53857421875000000000	4194.87158203125000000000	4171.28173828125000000000	4206.15380859375000000000	4163.07666015625000000000	4162.56396484375000000000	4170.25634765625000000000	4173.84619140625000000000	4173.84619140625000000000	4169.74365234375000000000	4185.12792968750000000000	4169.74365234375000000000	4189.23046875000000000000	3539.00000000000000000000	10249.00000000000000000000	10234.00000000000000000000	0.00000000000000000000	0.00000000000000000000	0.00000000000000000000	1261.00000000000000000000	185.00000000000000000000	4.00000000000000000000	4.00000000000000000000	4.00000000000000000000	4.00000000000000000000	4.00000000000000000000	0.00000000000000000000	3.00000000000000000000	4.00000000000000000000	0.00000000000000000000	4.00000000000000000000	0.00000000000000000000	0.00000000000000000000	0.00000000000000000000	0.00000000000000000000	4.00000000000000000000	4.00000000000000000000
10.00000000000000000000	0.00000000000000000000	4172.82031250000000000000	4175.89746093750000000000	4198.97412109375000000000	4168.20507812500000000000	4204.61523437500000000000	4170.76904296875000000000	4170.76904296875000000000	4171.79492187500000000000	4175.38427734375000000000	4171.28173828125000000000	4169.74365234375000000000	4187.69238281250000000000	4166.15380859375000000000	4188.71777343750000000000	3576.00000000000000000000	10249.00000000000000000000	10234.00000000000000000000	0.00000000000000000000	0.00000000000000000000	0.00000000000000000000	1261.00000000000000000000	194.00000000000000000000	4.00000000000000000000	4.00000000000000000000	4.00000000000000000000	4.00000000000000000000	4.00000000000000000000	0.00000000000000000000	3.00000000000000000000	4.00000000000000000000	0.00000000000000000000	4.00000000000000000000	4.00000000000000000000	0.00000000000000000000	0.00000000000000000000	0.00000000000000000000	4.00000000000000000000	4.00000000000000000000
11.00000000000000000000	0.00000000000000000000	4170.76904296875000000000	4171.28173828125000000000	4195.89746093750000000000	4163.58984375000000000000	4200.51269531250000000000	4172.30761718750000000000	4169.74365234375000000000	4172.30761718750000000000	4177.43603515625000000000	4167.17919921875000000000	4168.20507812500000000000	4183.07666015625000000000	4160.00000000000000000000	4189.74365234375000000000	1013.00000000000000000000	10247.00000000000000000000	10232.00000000000000000000	0.00000000000000000000	0.00000000000000000000	0.00000000000000000000	1261.00000000000000000000	202.00000000000000000000	4.00000000000000000000	4.00000000000000000000	4.00000000000000000000	4.00000000000000000000	4.00000000000000000000	0.00000000000000000000	3.00000000000000000000	4.00000000000000000000	0.00000000000000000000	4.00000000000000000000	4.00000000000000000000	4.00000000000000000000	0.00000000000000000000	0.00000000000000000000	4.00000000000000000000	4.00000000000000000000
12.00000000000000000000	0.00000000000000000000	4168.20507812500000000000	4173.33300781250000000000	4189.23046875000000000000	4163.58984375000000000000	4202.56396484375000000000	4168.71777343750000000000	4166.15380859375000000000	4181.02539062500000000000	4174.87158203125000000000	4173.84619140625000000000	4171.79492187500000000000	4178.46142578125000000000	4163.07666015625000000000	4189.74365234375000000000	3328.00000000000000000000	10247.00000000000000000000	10232.00000000000000000000	0.00000000000000000000	0.00000000000000000000	0.00000000000000000000	1261.00000000000000000000	210.00000000000000000000	4.00000000000000000000	4.00000000000000000000	4.00000000000000000000	4.00000000000000000000	4.00000000000000000000	0.00000000000000000000	3.00000000000000000000	4.00000000000000000000	0.00000000000000000000	4.00000000000000000000	4.00000000000000000000	4.00000000000000000000	4.00000000000000000000	0.00000000000000000000	4.00000000000000000000	4.00000000000000000000
13.00000000000000000000	0.00000000000000000000	4174.35888671875000000000	4172.30761718750000000000	4195.89746093750000000000	4161.53857421875000000000	4205.12792968750000000000	4173.84619140625000000000	4175.89746093750000000000	4186.15380859375000000000	4173.84619140625000000000	4173.84619140625000000000	4169.74365234375000000000	4182.05126953125000000000	4164.10253906250000000000	4187.17919921875000000000	1585.00000000000000000000	10248.00000000000000000000	10231.00000000000000000000	0.00000000000000000000	0.00000000000000000000	0.00000000000000000000	1261.00000000000000000000	217.00000000000000000000	4.00000000000000000000	4.00000000000000000000	4.00000000000000000000	4.00000000000000000000	4.00000000000000000000	0.00000000000000000000	3.00000000000000000000	4.00000000000000000000	0.00000000000000000000	4.00000000000000000000	4.00000000000000000000	4.00000000000000000000	4.00000000000000000000	4.00000000000000000000	4.00000000000000000000	4.00000000000000000000
14.00000000000000000000	0.00000000000000000000	4165.12792968750000000000	4174.35888671875000000000	4186.66650390625000000000	4168.71777343750000000000	4212.82031250000000000000	4164.61523437500000000000	4168.71777343750000000000	4193.84619140625000000000	4175.89746093750000000000	4177.94873046875000000000	4173.33300781250000000000	4183.58984375000000000000	4168.71777343750000000000	4182.56396484375000000000	3576.00000000000000000000	10248.00000000000000000000	10231.00000000000000000000	0.00000000000000000000	0.00000000000000000000	0.00000000000000000000	1261.00000000000000000000	225.00000000000000000000	4.00000000000000000000	4.00000000000000000000	4.00000000000000000000	4.00000000000000000000	4.00000000000000000000	0.00000000000000000000	3.00000000000000000000	4.00000000000000000000	0.00000000000000000000	4.00000000000000000000	4.00000000000000000000	4.00000000000000000000	4.00000000000000000000	4.00000000000000000000	4.00000000000000000000	4.00000000000000000000
15.00000000000000000000	0.00000000000000000000	4166.15380859375000000000	4173.33300781250000000000	4189.74365234375000000000	4173.84619140625000000000	4208.71777343750000000000	4171.28173828125000000000	4168.71777343750000000000	4187.69238281250000000000	4176.41015625000000000000	4172.82031250000000000000	4170.25634765625000000000	4186.15380859375000000000	4164.10253906250000000000	4187.69238281250000000000	1013.00000000000000000000	10248.00000000000000000000	10228.00000000000000000000	0.00000000000000000000	0.00000000000000000000	0.00000000000000000000	1261.00000000000000000000	233.00000000000000000000	4.00000000000000000000	4.00000000000000000000	4.00000000000000000000	4.00000000000000000000	4.00000000000000000000	0.00000000000000000000	3.00000000000000000000	4.00000000000000000000	0.00000000000000000000	4.00000000000000000000	4.00000000000000000000	4.00000000000000000000	4.00000000000000000000	4.00000000000000000000	4.00000000000000000000	4.00000000000000000000
16.00000000000000000000	0.00000000000000000000	4171.79492187500000000000	4178.97412109375000000000	4191.28173828125000000000	4180.00000000000000000000	4211.28173828125000000000	4172.30761718750000000000	4167.17919921875000000000	4183.58984375000000000000	4174.87158203125000000000	4172.30761718750000000000	4170.76904296875000000000	4188.20507812500000000000	4165.12792968750000000000	4187.69238281250000000000	0.00000000000000000000	10248.00000000000000000000	10228.00000000000000000000	0.00000000000000000000	0.00000000000000000000	0.00000000000000000000	1261.00000000000000000000	241.00000000000000000000	4.00000000000000000000	4.00000000000000000000	4.00000000000000000000	4.00000000000000000000	4.00000000000000000000	0.00000000000000000000	3.00000000000000000000	4.00000000000000000000	0.00000000000000000000	4.00000000000000000000	4.00000000000000000000	4.00000000000000000000	4.00000000000000000000	4.00000000000000000000	4.00000000000000000000	4.00000000000000000000
17.00000000000000000000	0.00000000000000000000	4173.33300781250000000000	4183.58984375000000000000	4186.66650390625000000000	4187.69238281250000000000	4219.48730468750000000000	4166.15380859375000000000	4167.69238281250000000000	4188.20507812500000000000	4174.35888671875000000000	4180.00000000000000000000	4178.97412109375000000000	4188.71777343750000000000	4175.38427734375000000000	4184.10253906250000000000	0.00000000000000000000	10246.00000000000000000000	10227.00000000000000000000	0.00000000000000000000	0.00000000000000000000	0.00000000000000000000	1261.00000000000000000000	249.00000000000000000000	4.00000000000000000000	4.00000000000000000000	4.00000000000000000000	4.00000000000000000000	4.00000000000000000000	0.00000000000000000000	3.00000000000000000000	4.00000000000000000000	0.00000000000000000000	4.00000000000000000000	4.00000000000000000000	4.00000000000000000000	4.00000000000000000000	4.00000000000000000000	4.00000000000000000000	4.00000000000000000000
18.00000000000000000000	0.00000000000000000000	4178.46142578125000000000	4183.07666015625000000000	4193.33300781250000000000	4187.69238281250000000000	4212.82031250000000000000	4174.87158203125000000000	4178.97412109375000000000	4183.58984375000000000000	4174.87158203125000000000	4174.87158203125000000000	4176.92285156250000000000	4186.66650390625000000000	4171.79492187500000000000	4187.69238281250000000000	0.00000000000000000000	10246.00000000000000000000	10227.00000000000000000000	0.00000000000000000000	0.00000000000000000000	0.00000000000000000000	1261.00000000000000000000	257.00000000000000000000	4.00000000000000000000	4.00000000000000000000	4.00000000000000000000	4.00000000000000000000	4.00000000000000000000	0.00000000000000000000	3.00000000000000000000	4.00000000000000000000	0.00000000000000000000	4.00000000000000000000	4.00000000000000000000	4.00000000000000000000	4.00000000000000000000	4.00000000000000000000	4.00000000000000000000	4.00000000000000000000
19.00000000000000000000	0.00000000000000000000	4170.76904296875000000000	4187.17919921875000000000	4182.56396484375000000000	4189.74365234375000000000	4214.87158203125000000000	4168.71777343750000000000	4169.23046875000000000000	4183.58984375000000000000	4172.30761718750000000000	4173.84619140625000000000	4177.94873046875000000000	4179.48730468750000000000	4170.76904296875000000000	4187.17919921875000000000	0.00000000000000000000	10247.00000000000000000000	10226.00000000000000000000	0.00000000000000000000	0.00000000000000000000	0.00000000000000000000	1261.00000000000000000000	264.00000000000000000000	4.00000000000000000000	4.00000000000000000000	4.00000000000000000000	4.00000000000000000000	4.00000000000000000000	0.00000000000000000000	3.00000000000000000000	4.00000000000000000000	0.00000000000000000000	4.00000000000000000000	4.00000000000000000000	4.00000000000000000000	4.00000000000000000000	4.00000000000000000000	4.00000000000000000000	4.00000000000000000000
20.00000000000000000000	0.00000000000000000000	4171.79492187500000000000	4177.94873046875000000000	4179.48730468750000000000	4182.56396484375000000000	4212.30761718750000000000	4172.30761718750000000000	4168.20507812500000000000	4178.97412109375000000000	4173.84619140625000000000	4166.15380859375000000000	4169.74365234375000000000	4181.02539062500000000000	4166.15380859375000000000	4183.07666015625000000000	0.00000000000000000000	10247.00000000000000000000	10226.00000000000000000000	0.00000000000000000000	0.00000000000000000000	0.00000000000000000000	1261.00000000000000000000	272.00000000000000000000	4.00000000000000000000	4.00000000000000000000	4.00000000000000000000	4.00000000000000000000	4.00000000000000000000	0.00000000000000000000	3.00000000000000000000	4.00000000000000000000	0.00000000000000000000	4.00000000000000000000	4.00000000000000000000	4.00000000000000000000	4.00000000000000000000	4.00000000000000000000	4.00000000000000000000	4.00000000000000000000
21.00000000000000000000	0.00000000000000000000	4173.33300781250000000000	4173.84619140625000000000	4182.56396484375000000000	4180.51269531250000000000	4210.25634765625000000000	4175.38427734375000000000	4170.25634765625000000000	4177.43603515625000000000	4175.38427734375000000000	4165.64111328125000000000	4166.66650390625000000000	4181.53857421875000000000	4164.10253906250000000000	4181.02539062500000000000	0.00000000000000000000	10246.00000000000000000000	10227.00000000000000000000	0.00000000000000000000	0.00000000000000000000	0.00000000000000000000	1261.00000000000000000000	280.00000000000000000000	4.00000000000000000000	4.00000000000000000000	4.00000000000000000000	4.00000000000000000000	4.00000000000000000000	0.00000000000000000000	3.00000000000000000000	4.00000000000000000000	0.00000000000000000000	4.00000000000000000000	4.00000000000000000000	4.00000000000000000000	4.00000000000000000000	4.00000000000000000000	4.00000000000000000000	4.00000000000000000000
22.00000000000000000000	0.00000000000000000000	4169.74365234375000000000	4186.66650390625000000000	4178.46142578125000000000	4191.28173828125000000000	4218.97412109375000000000	4166.66650390625000000000	4164.61523437500000000000	4190.76904296875000000000	4173.33300781250000000000	4180.51269531250000000000	4180.00000000000000000000	4182.56396484375000000000	4174.87158203125000000000	4187.17919921875000000000	0.00000000000000000000	10246.00000000000000000000	10227.00000000000000000000	0.00000000000000000000	0.00000000000000000000	0.00000000000000000000	1261.00000000000000000000	288.00000000000000000000	4.00000000000000000000	4.00000000000000000000	4.00000000000000000000	4.00000000000000000000	4.00000000000000000000	0.00000000000000000000	3.00000000000000000000	4.00000000000000000000	0.00000000000000000000	4.00000000000000000000	4.00000000000000000000	4.00000000000000000000	4.00000000000000000000	4.00000000000000000000	4.00000000000000000000	4.00000000000000000000
23.00000000000000000000	0.00000000000000000000	4180.51269531250000000000	4188.20507812500000000000	4185.64111328125000000000	4190.25634765625000000000	4215.89746093750000000000	4170.25634765625000000000	4171.79492187500000000000	4193.33300781250000000000	4174.35888671875000000000	4177.43603515625000000000	4182.05126953125000000000	4191.79492187500000000000	4176.92285156250000000000	4194.35888671875000000000	0.00000000000000000000	10246.00000000000000000000	10227.00000000000000000000	0.00000000000000000000	0.00000000000000000000	0.00000000000000000000	1261.00000000000000000000	296.00000000000000000000	4.00000000000000000000	4.00000000000000000000	4.00000000000000000000	4.00000000000000000000	4.00000000000000000000	0.00000000000000000000	3.00000000000000000000	4.00000000000000000000	0.00000000000000000000	4.00000000000000000000	4.00000000000000000000	4.00000000000000000000	4.00000000000000000000	4.00000000000000000000	4.00000000000000000000	4.00000000000000000000
24.00000000000000000000	0.00000000000000000000	4174.35888671875000000000	4187.17919921875000000000	4179.48730468750000000000	4189.23046875000000000000	4213.84619140625000000000	4164.61523437500000000000	4165.12792968750000000000	4192.30761718750000000000	4175.89746093750000000000	4178.46142578125000000000	4182.56396484375000000000	4189.74365234375000000000	4178.97412109375000000000	4190.25634765625000000000	0.00000000000000000000	10246.00000000000000000000	10227.00000000000000000000	0.00000000000000000000	0.00000000000000000000	0.00000000000000000000	1261.00000000000000000000	305.00000000000000000000	4.00000000000000000000	4.00000000000000000000	4.00000000000000000000	4.00000000000000000000	4.00000000000000000000	0.00000000000000000000	3.00000000000000000000	4.00000000000000000000	0.00000000000000000000	4.00000000000000000000	4.00000000000000000000	4.00000000000000000000	4.00000000000000000000	4.00000000000000000000	4.00000000000000000000	4.00000000000000000000
25.00000000000000000000	0.00000000000000000000	4171.28173828125000000000	4185.12792968750000000000	4181.53857421875000000000	4190.25634765625000000000	4209.74365234375000000000	4168.71777343750000000000	4168.71777343750000000000	4190.25634765625000000000	4173.33300781250000000000	4183.07666015625000000000	4179.48730468750000000000	4185.12792968750000000000	4177.94873046875000000000	4188.71777343750000000000	0.00000000000000000000	10247.00000000000000000000	10228.00000000000000000000	0.00000000000000000000	0.00000000000000000000	0.00000000000000000000	1261.00000000000000000000	312.00000000000000000000	4.00000000000000000000	4.00000000000000000000	4.00000000000000000000	4.00000000000000000000	4.00000000000000000000	0.00000000000000000000	3.00000000000000000000	4.00000000000000000000	0.00000000000000000000	4.00000000000000000000	4.00000000000000000000	4.00000000000000000000	4.00000000000000000000	4.00000000000000000000	4.00000000000000000000	4.00000000000000000000
26.00000000000000000000	0.00000000000000000000	4180.00000000000000000000	4185.64111328125000000000	4187.17919921875000000000	4190.76904296875000000000	4207.69238281250000000000	4172.82031250000000000000	4173.84619140625000000000	4187.69238281250000000000	4171.28173828125000000000	4178.97412109375000000000	4177.94873046875000000000	4182.56396484375000000000	4178.46142578125000000000	4192.30761718750000000000	0.00000000000000000000	10247.00000000000000000000	10228.00000000000000000000	0.00000000000000000000	0.00000000000000000000	0.00000000000000000000	1261.00000000000000000000	320.00000000000000000000	4.00000000000000000000	4.00000000000000000000	4.00000000000000000000	4.00000000000000000000	4.00000000000000000000	0.00000000000000000000	3.00000000000000000000	4.00000000000000000000	0.00000000000000000000	4.00000000000000000000	4.00000000000000000000	4.00000000000000000000	4.00000000000000000000	4.00000000000000000000	4.00000000000000000000	4.00000000000000000000
27.00000000000000000000	0.00000000000000000000	4177.43603515625000000000	4189.74365234375000000000	4181.53857421875000000000	4192.30761718750000000000	4210.76904296875000000000	4166.15380859375000000000	4166.15380859375000000000	4189.74365234375000000000	4173.33300781250000000000	4180.51269531250000000000	4181.53857421875000000000	4182.56396484375000000000	4182.56396484375000000000	4192.30761718750000000000	0.00000000000000000000	10248.00000000000000000000	10227.00000000000000000000	0.00000000000000000000	0.00000000000000000000	0.00000000000000000000	1261.00000000000000000000	328.00000000000000000000	4.00000000000000000000	4.00000000000000000000	4.00000000000000000000	4.00000000000000000000	4.00000000000000000000	0.00000000000000000000	3.00000000000000000000	4.00000000000000000000	0.00000000000000000000	4.00000000000000000000	4.00000000000000000000	4.00000000000000000000	4.00000000000000000000	4.00000000000000000000	4.00000000000000000000	4.00000000000000000000
28.00000000000000000000	0.00000000000000000000	4178.97412109375000000000	4185.12792968750000000000	4188.71777343750000000000	4188.71777343750000000000	4206.66650390625000000000	4175.38427734375000000000	4174.87158203125000000000	4184.61523437500000000000	4176.92285156250000000000	4177.43603515625000000000	4175.89746093750000000000	4188.20507812500000000000	4174.87158203125000000000	4195.38427734375000000000	0.00000000000000000000	10248.00000000000000000000	10227.00000000000000000000	0.00000000000000000000	0.00000000000000000000	0.00000000000000000000	1261.00000000000000000000	336.00000000000000000000	4.00000000000000000000	4.00000000000000000000	4.00000000000000000000	4.00000000000000000000	4.00000000000000000000	0.00000000000000000000	3.00000000000000000000	4.00000000000000000000	0.00000000000000000000	4.00000000000000000000	4.00000000000000000000	4.00000000000000000000	4.00000000000000000000	4.00000000000000000000	4.00000000000000000000	4.00000000000000000000
29.00000000000000000000	0.00000000000000000000	4174.87158203125000000000	4183.07666015625000000000	4180.00000000000000000000	4190.25634765625000000000	4212.30761718750000000000	4171.28173828125000000000	4169.74365234375000000000	4188.71777343750000000000	4174.87158203125000000000	4177.43603515625000000000	4177.43603515625000000000	4183.07666015625000000000	4176.92285156250000000000	4193.84619140625000000000	0.00000000000000000000	10247.00000000000000000000	10226.00000000000000000000	0.00000000000000000000	0.00000000000000000000	0.00000000000000000000	1261.00000000000000000000	343.00000000000000000000	4.00000000000000000000	4.00000000000000000000	4.00000000000000000000	4.00000000000000000000	4.00000000000000000000	0.00000000000000000000	3.00000000000000000000	4.00000000000000000000	0.00000000000000000000	4.00000000000000000000	4.00000000000000000000	4.00000000000000000000	4.00000000000000000000	4.00000000000000000000	4.00000000000000000000	4.00000000000000000000
30.00000000000000000000	0.00000000000000000000	4172.30761718750000000000	4179.48730468750000000000	4176.92285156250000000000	4185.12792968750000000000	4213.33300781250000000000	4168.71777343750000000000	4167.69238281250000000000	4191.79492187500000000000	4174.35888671875000000000	4174.87158203125000000000	4175.89746093750000000000	4178.97412109375000000000	4175.38427734375000000000	4192.82031250000000000000	0.00000000000000000000	10247.00000000000000000000	10226.00000000000000000000	0.00000000000000000000	0.00000000000000000000	0.00000000000000000000	1261.00000000000000000000	351.00000000000000000000	4.00000000000000000000	4.00000000000000000000	4.00000000000000000000	4.00000000000000000000	4.00000000000000000000	0.00000000000000000000	3.00000000000000000000	4.00000000000000000000	0.00000000000000000000	4.00000000000000000000	4.00000000000000000000	4.00000000000000000000	4.00000000000000000000	4.00000000000000000000	4.00000000000000000000	4.00000000000000000000
31.00000000000000000000	0.00000000000000000000	4169.74365234375000000000	4171.79492187500000000000	4180.51269531250000000000	4176.92285156250000000000	4205.12792968750000000000	4170.76904296875000000000	4173.33300781250000000000	4189.74365234375000000000	4176.92285156250000000000	4169.74365234375000000000	4167.69238281250000000000	4180.51269531250000000000	4163.07666015625000000000	4188.71777343750000000000	0.00000000000000000000	10248.00000000000000000000	10225.00000000000000000000	0.00000000000000000000	0.00000000000000000000	0.00000000000000000000	1261.00000000000000000000	358.00000000000000000000	4.00000000000000000000	4.00000000000000000000	4.00000000000000000000	4.00000000000000000000	4.00000000000000000000	0.00000000000000000000	3.00000000000000000000	4.00000000000000000000	0.00000000000000000000	4.00000000000000000000	4.00000000000000000000	4.00000000000000000000	4.00000000000000000000	4.00000000000000000000	4.00000000000000000000	4.00000000000000000000
32.00000000000000000000	0.00000000000000000000	4160.00000000000000000000	4164.61523437500000000000	4165.12792968750000000000	4175.38427734375000000000	4202.56396484375000000000	4166.15380859375000000000	4164.61523437500000000000	4187.69238281250000000000	4175.89746093750000000000	4167.69238281250000000000	4166.15380859375000000000	4175.89746093750000000000	4159.48730468750000000000	4180.51269531250000000000	0.00000000000000000000	10248.00000000000000000000	10225.00000000000000000000	0.00000000000000000000	0.00000000000000000000	0.00000000000000000000	1261.00000000000000000000	366.00000000000000000000	4.00000000000000000000	4.00000000000000000000	4.00000000000000000000	4.00000000000000000000	4.00000000000000000000	0.00000000000000000000	3.00000000000000000000	4.00000000000000000000	0.00000000000000000000	4.00000000000000000000	4.00000000000000000000	4.00000000000000000000	4.00000000000000000000	4.00000000000000000000	4.00000000000000000000	4.00000000000000000000
33.00000000000000000000	0.00000000000000000000	4163.58984375000000000000	4154.87158203125000000000	4168.71777343750000000000	4167.69238281250000000000	4193.33300781250000000000	4176.41015625000000000000	4168.71777343750000000000	4175.89746093750000000000	4174.87158203125000000000	4154.87158203125000000000	4160.51269531250000000000	4170.25634765625000000000	4153.33300781250000000000	4179.48730468750000000000	0.00000000000000000000	10247.00000000000000000000	10225.00000000000000000000	0.00000000000000000000	0.00000000000000000000	0.00000000000000000000	1261.00000000000000000000	375.00000000000000000000	4.00000000000000000000	4.00000000000000000000	4.00000000000000000000	4.00000000000000000000	4.00000000000000000000	0.00000000000000000000	3.00000000000000000000	4.00000000000000000000	0.00000000000000000000	4.00000000000000000000	4.00000000000000000000	4.00000000000000000000	4.00000000000000000000	4.00000000000000000000	4.00000000000000000000	4.00000000000000000000
34.00000000000000000000	0.00000000000000000000	4162.56396484375000000000	4161.53857421875000000000	4168.71777343750000000000	4170.25634765625000000000	4197.94873046875000000000	4170.25634765625000000000	4166.15380859375000000000	4175.89746093750000000000	4174.87158203125000000000	4157.94873046875000000000	4164.61523437500000000000	4166.15380859375000000000	4155.89746093750000000000	4180.51269531250000000000	0.00000000000000000000	10247.00000000000000000000	10225.00000000000000000000	0.00000000000000000000	0.00000000000000000000	0.00000000000000000000	1261.00000000000000000000	383.00000000000000000000	4.00000000000000000000	4.00000000000000000000	4.00000000000000000000	4.00000000000000000000	4.00000000000000000000	0.00000000000000000000	3.00000000000000000000	4.00000000000000000000	0.00000000000000000000	4.00000000000000000000	4.00000000000000000000	4.00000000000000000000	4.00000000000000000000	4.00000000000000000000	4.00000000000000000000	4.00000000000000000000
35.00000000000000000000	0.00000000000000000000	4166.15380859375000000000	4170.25634765625000000000	4170.25634765625000000000	4177.94873046875000000000	4204.61523437500000000000	4167.17919921875000000000	4165.64111328125000000000	4179.48730468750000000000	4175.38427734375000000000	4166.15380859375000000000	4169.74365234375000000000	4169.23046875000000000000	4161.02539062500000000000	4186.15380859375000000000	0.00000000000000000000	10249.00000000000000000000	10226.00000000000000000000	0.00000000000000000000	0.00000000000000000000	0.00000000000000000000	1261.00000000000000000000	391.00000000000000000000	4.00000000000000000000	4.00000000000000000000	4.00000000000000000000	4.00000000000000000000	4.00000000000000000000	0.00000000000000000000	3.00000000000000000000	4.00000000000000000000	0.00000000000000000000	4.00000000000000000000	4.00000000000000000000	4.00000000000000000000	4.00000000000000000000	4.00000000000000000000	4.00000000000000000000	4.00000000000000000000
36.00000000000000000000	0.00000000000000000000	4177.43603515625000000000	4173.84619140625000000000	4182.56396484375000000000	4183.58984375000000000000	4200.51269531250000000000	4173.84619140625000000000	4170.25634765625000000000	4179.48730468750000000000	4175.38427734375000000000	4169.23046875000000000000	4169.74365234375000000000	4176.41015625000000000000	4166.66650390625000000000	4192.82031250000000000000	0.00000000000000000000	10249.00000000000000000000	10226.00000000000000000000	0.00000000000000000000	0.00000000000000000000	0.00000000000000000000	1261.00000000000000000000	400.00000000000000000000	4.00000000000000000000	4.00000000000000000000	4.00000000000000000000	4.00000000000000000000	4.00000000000000000000	0.00000000000000000000	3.00000000000000000000	4.00000000000000000000	0.00000000000000000000	4.00000000000000000000	4.00000000000000000000	4.00000000000000000000	4.00000000000000000000	4.00000000000000000000	4.00000000000000000000	4.00000000000000000000
37.00000000000000000000	0.00000000000000000000	4173.33300781250000000000	4181.02539062500000000000	4176.41015625000000000000	4189.23046875000000000000	4206.15380859375000000000	4165.64111328125000000000	4162.56396484375000000000	4188.71777343750000000000	4174.35888671875000000000	4180.00000000000000000000	4176.41015625000000000000	4180.00000000000000000000	4181.02539062500000000000	4193.33300781250000000000	0.00000000000000000000	10250.00000000000000000000	10226.00000000000000000000	0.00000000000000000000	0.00000000000000000000	0.00000000000000000000	1261.00000000000000000000	408.00000000000000000000	4.00000000000000000000	4.00000000000000000000	4.00000000000000000000	4.00000000000000000000	4.00000000000000000000	0.00000000000000000000	3.00000000000000000000	4.00000000000000000000	0.00000000000000000000	4.00000000000000000000	4.00000000000000000000	4.00000000000000000000	4.00000000000000000000	4.00000000000000000000	4.00000000000000000000	4.00000000000000000000
38.00000000000000000000	0.00000000000000000000	4172.82031250000000000000	4174.35888671875000000000	4178.97412109375000000000	4180.00000000000000000000	4201.53857421875000000000	4172.82031250000000000000	4168.71777343750000000000	4180.51269531250000000000	4176.92285156250000000000	4169.23046875000000000000	4172.82031250000000000000	4181.53857421875000000000	4173.33300781250000000000	4196.92285156250000000000	0.00000000000000000000	10250.00000000000000000000	10226.00000000000000000000	0.00000000000000000000	0.00000000000000000000	0.00000000000000000000	1261.00000000000000000000	416.00000000000000000000	4.00000000000000000000	4.00000000000000000000	4.00000000000000000000	4.00000000000000000000	4.00000000000000000000	0.00000000000000000000	3.00000000000000000000	4.00000000000000000000	0.00000000000000000000	4.00000000000000000000	4.00000000000000000000	4.00000000000000000000	4.00000000000000000000	4.00000000000000000000	4.00000000000000000000	4.00000000000000000000
39.00000000000000000000	0.00000000000000000000	4169.23046875000000000000	4169.23046875000000000000	4175.89746093750000000000	4177.43603515625000000000	4198.46142578125000000000	4173.33300781250000000000	4166.66650390625000000000	4175.38427734375000000000	4177.94873046875000000000	4162.05126953125000000000	4171.28173828125000000000	4176.41015625000000000000	4166.66650390625000000000	4194.35888671875000000000	0.00000000000000000000	10249.00000000000000000000	10226.00000000000000000000	0.00000000000000000000	0.00000000000000000000	0.00000000000000000000	1261.00000000000000000000	424.00000000000000000000	4.00000000000000000000	4.00000000000000000000	4.00000000000000000000	4.00000000000000000000	4.00000000000000000000	0.00000000000000000000	3.00000000000000000000	4.00000000000000000000	0.00000000000000000000	4.00000000000000000000	4.00000000000000000000	4.00000000000000000000	4.00000000000000000000	4.00000000000000000000	4.00000000000000000000	4.00000000000000000000
40.00000000000000000000	0.00000000000000000000	4167.69238281250000000000	4171.79492187500000000000	4171.28173828125000000000	4182.05126953125000000000	4198.46142578125000000000	4171.28173828125000000000	4166.66650390625000000000	4181.53857421875000000000	4176.41015625000000000000	4171.28173828125000000000	4173.33300781250000000000	4175.89746093750000000000	4172.82031250000000000000	4188.20507812500000000000	0.00000000000000000000	10249.00000000000000000000	10226.00000000000000000000	0.00000000000000000000	0.00000000000000000000	0.00000000000000000000	1261.00000000000000000000	431.00000000000000000000	4.00000000000000000000	4.00000000000000000000	4.00000000000000000000	4.00000000000000000000	4.00000000000000000000	0.00000000000000000000	3.00000000000000000000	4.00000000000000000000	0.00000000000000000000	4.00000000000000000000	4.00000000000000000000	4.00000000000000000000	4.00000000000000000000	4.00000000000000000000	4.00000000000000000000	4.00000000000000000000
41.00000000000000000000	0.00000000000000000000	4177.43603515625000000000	4171.28173828125000000000	4177.94873046875000000000	4179.48730468750000000000	4193.84619140625000000000	4174.87158203125000000000	4176.41015625000000000000	4178.97412109375000000000	4176.41015625000000000000	4174.35888671875000000000	4173.33300781250000000000	4181.02539062500000000000	4169.74365234375000000000	4185.64111328125000000000	0.00000000000000000000	10249.00000000000000000000	10229.00000000000000000000	0.00000000000000000000	0.00000000000000000000	0.00000000000000000000	1261.00000000000000000000	438.00000000000000000000	4.00000000000000000000	4.00000000000000000000	4.00000000000000000000	4.00000000000000000000	4.00000000000000000000	0.00000000000000000000	3.00000000000000000000	4.00000000000000000000	0.00000000000000000000	4.00000000000000000000	4.00000000000000000000	4.00000000000000000000	4.00000000000000000000	4.00000000000000000000	4.00000000000000000000	4.00000000000000000000
42.00000000000000000000	0.00000000000000000000	4173.84619140625000000000	4177.43603515625000000000	4172.82031250000000000000	4181.53857421875000000000	4201.53857421875000000000	4165.64111328125000000000	4167.17919921875000000000	4181.53857421875000000000	4174.87158203125000000000	4177.94873046875000000000	4180.00000000000000000000	4178.46142578125000000000	4172.30761718750000000000	4185.12792968750000000000	0.00000000000000000000	10249.00000000000000000000	10229.00000000000000000000	0.00000000000000000000	0.00000000000000000000	0.00000000000000000000	1261.00000000000000000000	446.00000000000000000000	4.00000000000000000000	4.00000000000000000000	4.00000000000000000000	4.00000000000000000000	4.00000000000000000000	0.00000000000000000000	3.00000000000000000000	4.00000000000000000000	0.00000000000000000000	4.00000000000000000000	4.00000000000000000000	4.00000000000000000000	4.00000000000000000000	4.00000000000000000000	4.00000000000000000000	4.00000000000000000000
43.00000000000000000000	0.00000000000000000000	4175.89746093750000000000	4176.41015625000000000000	4176.92285156250000000000	4178.46142578125000000000	4198.97412109375000000000	4172.30761718750000000000	4167.69238281250000000000	4182.56396484375000000000	4174.87158203125000000000	4171.79492187500000000000	4176.41015625000000000000	4178.97412109375000000000	4171.28173828125000000000	4188.71777343750000000000	0.00000000000000000000	10250.00000000000000000000	10230.00000000000000000000	0.00000000000000000000	0.00000000000000000000	0.00000000000000000000	1261.00000000000000000000	453.00000000000000000000	4.00000000000000000000	4.00000000000000000000	4.00000000000000000000	4.00000000000000000000	4.00000000000000000000	0.00000000000000000000	3.00000000000000000000	4.00000000000000000000	0.00000000000000000000	4.00000000000000000000	4.00000000000000000000	4.00000000000000000000	4.00000000000000000000	4.00000000000000000000	4.00000000000000000000	4.00000000000000000000
44.00000000000000000000	0.00000000000000000000	4174.35888671875000000000	4170.76904296875000000000	4176.41015625000000000000	4177.43603515625000000000	4196.92285156250000000000	4170.25634765625000000000	4164.10253906250000000000	4186.15380859375000000000	4174.35888671875000000000	4174.35888671875000000000	4176.41015625000000000000	4181.02539062500000000000	4173.33300781250000000000	4187.69238281250000000000	0.00000000000000000000	10250.00000000000000000000	10230.00000000000000000000	0.00000000000000000000	0.00000000000000000000	0.00000000000000000000	1261.00000000000000000000	461.00000000000000000000	4.00000000000000000000	4.00000000000000000000	4.00000000000000000000	4.00000000000000000000	4.00000000000000000000	0.00000000000000000000	3.00000000000000000000	4.00000000000000000000	0.00000000000000000000	4.00000000000000000000	4.00000000000000000000	4.00000000000000000000	4.00000000000000000000	4.00000000000000000000	4.00000000000000000000	4.00000000000000000000
45.00000000000000000000	0.00000000000000000000	4169.23046875000000000000	4169.23046875000000000000	4173.33300781250000000000	4181.02539062500000000000	4201.53857421875000000000	4165.64111328125000000000	4163.07666015625000000000	4188.71777343750000000000	4174.87158203125000000000	4181.53857421875000000000	4180.51269531250000000000	4180.51269531250000000000	4176.92285156250000000000	4188.20507812500000000000	0.00000000000000000000	10250.00000000000000000000	10230.00000000000000000000	0.00000000000000000000	0.00000000000000000000	0.00000000000000000000	1261.00000000000000000000	470.00000000000000000000	4.00000000000000000000	4.00000000000000000000	4.00000000000000000000	4.00000000000000000000	4.00000000000000000000	0.00000000000000000000	3.00000000000000000000	4.00000000000000000000	0.00000000000000000000	4.00000000000000000000	4.00000000000000000000	4.00000000000000000000	4.00000000000000000000	4.00000000000000000000	4.00000000000000000000	4.00000000000000000000
46.00000000000000000000	0.00000000000000000000	4172.82031250000000000000	4166.66650390625000000000	4177.94873046875000000000	4175.89746093750000000000	4196.92285156250000000000	4175.89746093750000000000	4174.35888671875000000000	4181.53857421875000000000	4176.92285156250000000000	4168.71777343750000000000	4170.76904296875000000000	4180.00000000000000000000	4168.20507812500000000000	4187.17919921875000000000	0.00000000000000000000	10250.00000000000000000000	10230.00000000000000000000	0.00000000000000000000	0.00000000000000000000	0.00000000000000000000	1261.00000000000000000000	478.00000000000000000000	4.00000000000000000000	4.00000000000000000000	4.00000000000000000000	4.00000000000000000000	4.00000000000000000000	0.00000000000000000000	3.00000000000000000000	4.00000000000000000000	0.00000000000000000000	4.00000000000000000000	4.00000000000000000000	4.00000000000000000000	4.00000000000000000000	4.00000000000000000000	4.00000000000000000000	4.00000000000000000000
47.00000000000000000000	0.00000000000000000000	4166.15380859375000000000	4169.74365234375000000000	4168.71777343750000000000	4175.89746093750000000000	4201.02539062500000000000	4167.69238281250000000000	4166.15380859375000000000	4184.61523437500000000000	4174.35888671875000000000	4169.23046875000000000000	4172.30761718750000000000	4176.41015625000000000000	4169.74365234375000000000	4178.97412109375000000000	0.00000000000000000000	10249.00000000000000000000	10229.00000000000000000000	0.00000000000000000000	0.00000000000000000000	0.00000000000000000000	1261.00000000000000000000	486.00000000000000000000	4.00000000000000000000	4.00000000000000000000	4.00000000000000000000	4.00000000000000000000	4.00000000000000000000	0.00000000000000000000	3.00000000000000000000	4.00000000000000000000	0.00000000000000000000	4.00000000000000000000	4.00000000000000000000	4.00000000000000000000	4.00000000000000000000	4.00000000000000000000	4.00000000000000000000	4.00000000000000000000
48.00000000000000000000	0.00000000000000000000	4172.30761718750000000000	4168.71777343750000000000	4174.35888671875000000000	4175.89746093750000000000	4198.97412109375000000000	4172.30761718750000000000	4171.79492187500000000000	4186.15380859375000000000	4173.84619140625000000000	4173.84619140625000000000	4175.38427734375000000000	4176.92285156250000000000	4170.25634765625000000000	4181.53857421875000000000	0.00000000000000000000	10249.00000000000000000000	10229.00000000000000000000	0.00000000000000000000	0.00000000000000000000	0.00000000000000000000	1261.00000000000000000000	493.00000000000000000000	4.00000000000000000000	4.00000000000000000000	4.00000000000000000000	4.00000000000000000000	4.00000000000000000000	0.00000000000000000000	3.00000000000000000000	4.00000000000000000000	0.00000000000000000000	4.00000000000000000000	4.00000000000000000000	4.00000000000000000000	4.00000000000000000000	4.00000000000000000000	4.00000000000000000000	4.00000000000000000000
49.00000000000000000000	0.00000000000000000000	4176.92285156250000000000	4169.23046875000000000000	4175.38427734375000000000	4173.33300781250000000000	4196.92285156250000000000	4176.92285156250000000000	4175.89746093750000000000	4186.66650390625000000000	4177.43603515625000000000	4173.33300781250000000000	4171.28173828125000000000	4176.41015625000000000000	4166.66650390625000000000	4185.12792968750000000000	0.00000000000000000000	10249.00000000000000000000	10229.00000000000000000000	0.00000000000000000000	0.00000000000000000000	0.00000000000000000000	1261.00000000000000000000	501.00000000000000000000	4.00000000000000000000	4.00000000000000000000	4.00000000000000000000	4.00000000000000000000	4.00000000000000000000	0.00000000000000000000	3.00000000000000000000	4.00000000000000000000	0.00000000000000000000	4.00000000000000000000	4.00000000000000000000	4.00000000000000000000	4.00000000000000000000	4.00000000000000000000	4.00000000000000000000	4.00000000000000000000
50.00000000000000000000	0.00000000000000000000	4167.17919921875000000000	4168.71777343750000000000	4167.17919921875000000000	4173.33300781250000000000	4197.43603515625000000000	4171.28173828125000000000	4167.69238281250000000000	4189.23046875000000000000	4176.92285156250000000000	4172.82031250000000000000	4168.71777343750000000000	4173.84619140625000000000	4165.64111328125000000000	4180.51269531250000000000	0.00000000000000000000	10249.00000000000000000000	10229.00000000000000000000	0.00000000000000000000	0.00000000000000000000	0.00000000000000000000	1261.00000000000000000000	509.00000000000000000000	4.00000000000000000000	4.00000000000000000000	4.00000000000000000000	4.00000000000000000000	4.00000000000000000000	0.00000000000000000000	3.00000000000000000000	4.00000000000000000000	0.00000000000000000000	4.00000000000000000000	4.00000000000000000000	4.00000000000000000000	4.00000000000000000000	4.00000000000000000000	4.00000000000000000000	4.00000000000000000000
51.00000000000000000000	0.00000000000000000000	4170.25634765625000000000	4165.12792968750000000000	4178.97412109375000000000	4169.74365234375000000000	4192.82031250000000000000	4175.38427734375000000000	4172.82031250000000000000	4185.12792968750000000000	4174.87158203125000000000	4168.71777343750000000000	4166.15380859375000000000	4174.35888671875000000000	4164.10253906250000000000	4181.02539062500000000000	0.00000000000000000000	10250.00000000000000000000	10229.00000000000000000000	0.00000000000000000000	0.00000000000000000000	0.00000000000000000000	1261.00000000000000000000	516.00000000000000000000	4.00000000000000000000	4.00000000000000000000	4.00000000000000000000	4.00000000000000000000	4.00000000000000000000	0.00000000000000000000	3.00000000000000000000	4.00000000000000000000	0.00000000000000000000	4.00000000000000000000	4.00000000000000000000	4.00000000000000000000	4.00000000000000000000	4.00000000000000000000	4.00000000000000000000	4.00000000000000000000
52.00000000000000000000	0.00000000000000000000	4166.66650390625000000000	4168.71777343750000000000	4174.35888671875000000000	4172.82031250000000000000	4197.43603515625000000000	4165.64111328125000000000	4167.69238281250000000000	4188.71777343750000000000	4175.89746093750000000000	4177.43603515625000000000	4174.35888671875000000000	4173.33300781250000000000	4172.82031250000000000000	4183.07666015625000000000	0.00000000000000000000	10250.00000000000000000000	10229.00000000000000000000	0.00000000000000000000	0.00000000000000000000	0.00000000000000000000	1261.00000000000000000000	525.00000000000000000000	4.00000000000000000000	4.00000000000000000000	4.00000000000000000000	4.00000000000000000000	4.00000000000000000000	0.00000000000000000000	3.00000000000000000000	4.00000000000000000000	0.00000000000000000000	4.00000000000000000000	4.00000000000000000000	4.00000000000000000000	4.00000000000000000000	4.00000000000000000000	4.00000000000000000000	4.00000000000000000000
53.00000000000000000000	0.00000000000000000000	4166.15380859375000000000	4164.61523437500000000000	4171.79492187500000000000	4172.30761718750000000000	4196.41015625000000000000	4168.20507812500000000000	4169.74365234375000000000	4188.20507812500000000000	4176.41015625000000000000	4181.53857421875000000000	4174.87158203125000000000	4178.97412109375000000000	4172.30761718750000000000	4185.64111328125000000000	0.00000000000000000000	10248.00000000000000000000	10229.00000000000000000000	0.00000000000000000000	0.00000000000000000000	0.00000000000000000000	1261.00000000000000000000	533.00000000000000000000	4.00000000000000000000	4.00000000000000000000	4.00000000000000000000	4.00000000000000000000	4.00000000000000000000	0.00000000000000000000	3.00000000000000000000	4.00000000000000000000	0.00000000000000000000	4.00000000000000000000	4.00000000000000000000	4.00000000000000000000	4.00000000000000000000	4.00000000000000000000	4.00000000000000000000	4.00000000000000000000
54.00000000000000000000	0.00000000000000000000	4167.17919921875000000000	4164.61523437500000000000	4174.35888671875000000000	4169.74365234375000000000	4194.87158203125000000000	4172.30761718750000000000	4172.82031250000000000000	4184.61523437500000000000	4173.33300781250000000000	4178.46142578125000000000	4172.30761718750000000000	4181.02539062500000000000	4169.23046875000000000000	4186.66650390625000000000	0.00000000000000000000	10248.00000000000000000000	10229.00000000000000000000	0.00000000000000000000	0.00000000000000000000	0.00000000000000000000	1261.00000000000000000000	540.00000000000000000000	4.00000000000000000000	4.00000000000000000000	4.00000000000000000000	4.00000000000000000000	4.00000000000000000000	0.00000000000000000000	3.00000000000000000000	4.00000000000000000000	0.00000000000000000000	4.00000000000000000000	4.00000000000000000000	4.00000000000000000000	4.00000000000000000000	4.00000000000000000000	4.00000000000000000000	4.00000000000000000000
55.00000000000000000000	0.00000000000000000000	4163.58984375000000000000	4168.71777343750000000000	4166.66650390625000000000	4167.69238281250000000000	4195.38427734375000000000	4170.25634765625000000000	4167.69238281250000000000	4184.10253906250000000000	4172.30761718750000000000	4174.87158203125000000000	4174.35888671875000000000	4174.87158203125000000000	4173.33300781250000000000	4183.07666015625000000000	0.00000000000000000000	10248.00000000000000000000	10228.00000000000000000000	0.00000000000000000000	0.00000000000000000000	0.00000000000000000000	1261.00000000000000000000	548.00000000000000000000	4.00000000000000000000	4.00000000000000000000	4.00000000000000000000	4.00000000000000000000	4.00000000000000000000	0.00000000000000000000	3.00000000000000000000	4.00000000000000000000	0.00000000000000000000	4.00000000000000000000	4.00000000000000000000	4.00000000000000000000	4.00000000000000000000	4.00000000000000000000	4.00000000000000000000	4.00000000000000000000
56.00000000000000000000	0.00000000000000000000	4171.79492187500000000000	4161.02539062500000000000	4173.84619140625000000000	4161.02539062500000000000	4185.12792968750000000000	4180.00000000000000000000	4174.35888671875000000000	4176.92285156250000000000	4174.35888671875000000000	4165.12792968750000000000	4166.66650390625000000000	4174.35888671875000000000	4164.61523437500000000000	4183.07666015625000000000	0.00000000000000000000	10248.00000000000000000000	10228.00000000000000000000	0.00000000000000000000	0.00000000000000000000	0.00000000000000000000	1261.00000000000000000000	555.00000000000000000000	4.00000000000000000000	4.00000000000000000000	4.00000000000000000000	4.00000000000000000000	4.00000000000000000000	0.00000000000000000000	3.00000000000000000000	4.00000000000000000000	0.00000000000000000000	4.00000000000000000000	4.00000000000000000000	4.00000000000000000000	4.00000000000000000000	4.00000000000000000000	4.00000000000000000000	4.00000000000000000000
57.00000000000000000000	0.00000000000000000000	4169.74365234375000000000	4165.12792968750000000000	4174.87158203125000000000	4168.20507812500000000000	4191.28173828125000000000	4173.33300781250000000000	4164.61523437500000000000	4180.51269531250000000000	4175.38427734375000000000	4169.74365234375000000000	4168.71777343750000000000	4173.84619140625000000000	4166.66650390625000000000	4184.10253906250000000000	0.00000000000000000000	10246.00000000000000000000	10229.00000000000000000000	0.00000000000000000000	0.00000000000000000000	0.00000000000000000000	1261.00000000000000000000	563.00000000000000000000	4.00000000000000000000	4.00000000000000000000	4.00000000000000000000	4.00000000000000000000	4.00000000000000000000	0.00000000000000000000	3.00000000000000000000	4.00000000000000000000	0.00000000000000000000	4.00000000000000000000	4.00000000000000000000	4.00000000000000000000	4.00000000000000000000	4.00000000000000000000	4.00000000000000000000	4.00000000000000000000
58.00000000000000000000	0.00000000000000000000	4170.25634765625000000000	4170.25634765625000000000	4177.43603515625000000000	4170.25634765625000000000	4197.94873046875000000000	4173.84619140625000000000	4164.10253906250000000000	4178.97412109375000000000	4175.38427734375000000000	4170.25634765625000000000	4168.20507812500000000000	4175.38427734375000000000	4165.12792968750000000000	4187.69238281250000000000	0.00000000000000000000	10246.00000000000000000000	10229.00000000000000000000	0.00000000000000000000	0.00000000000000000000	0.00000000000000000000	1261.00000000000000000000	571.00000000000000000000	4.00000000000000000000	4.00000000000000000000	4.00000000000000000000	4.00000000000000000000	4.00000000000000000000	0.00000000000000000000	3.00000000000000000000	4.00000000000000000000	0.00000000000000000000	4.00000000000000000000	4.00000000000000000000	4.00000000000000000000	4.00000000000000000000	4.00000000000000000000	4.00000000000000000000	4.00000000000000000000
59.00000000000000000000	0.00000000000000000000	4171.79492187500000000000	4165.64111328125000000000	4175.89746093750000000000	4163.58984375000000000000	4192.30761718750000000000	4175.89746093750000000000	4169.23046875000000000000	4170.76904296875000000000	4173.84619140625000000000	4163.58984375000000000000	4161.02539062500000000000	4174.87158203125000000000	4157.94873046875000000000	4184.10253906250000000000	0.00000000000000000000	10247.00000000000000000000	10228.00000000000000000000	0.00000000000000000000	0.00000000000000000000	0.00000000000000000000	1261.00000000000000000000	580.00000000000000000000	4.00000000000000000000	4.00000000000000000000	4.00000000000000000000	4.00000000000000000000	4.00000000000000000000	0.00000000000000000000	3.00000000000000000000	4.00000000000000000000	0.00000000000000000000	4.00000000000000000000	4.00000000000000000000	4.00000000000000000000	4.00000000000000000000	4.00000000000000000000	4.00000000000000000000	4.00000000000000000000
60.00000000000000000000	0.00000000000000000000	4160.51269531250000000000	4164.10253906250000000000	4164.61523437500000000000	4162.56396484375000000000	4192.30761718750000000000	4166.66650390625000000000	4162.56396484375000000000	4171.28173828125000000000	4175.89746093750000000000	4165.64111328125000000000	4165.64111328125000000000	4169.74365234375000000000	4160.00000000000000000000	4176.92285156250000000000	0.00000000000000000000	10247.00000000000000000000	10228.00000000000000000000	0.00000000000000000000	0.00000000000000000000	0.00000000000000000000	1261.00000000000000000000	588.00000000000000000000	4.00000000000000000000	4.00000000000000000000	4.00000000000000000000	4.00000000000000000000	4.00000000000000000000	0.00000000000000000000	3.00000000000000000000	4.00000000000000000000	0.00000000000000000000	4.00000000000000000000	4.00000000000000000000	4.00000000000000000000	4.00000000000000000000	4.00000000000000000000	4.00000000000000000000	4.00000000000000000000
61.00000000000000000000	0.00000000000000000000	4166.15380859375000000000	4163.07666015625000000000	4173.84619140625000000000	4158.97412109375000000000	4188.20507812500000000000	4174.35888671875000000000	4171.28173828125000000000	4167.17919921875000000000	4175.38427734375000000000	4158.46142578125000000000	4164.61523437500000000000	4172.30761718750000000000	4157.94873046875000000000	4180.51269531250000000000	0.00000000000000000000	10248.00000000000000000000	10229.00000000000000000000	0.00000000000000000000	0.00000000000000000000	0.00000000000000000000	1261.00000000000000000000	596.00000000000000000000	4.00000000000000000000	4.00000000000000000000	4.00000000000000000000	4.00000000000000000000	4.00000000000000000000	0.00000000000000000000	3.00000000000000000000	4.00000000000000000000	0.00000000000000000000	4.00000000000000000000	4.00000000000000000000	4.00000000000000000000	4.00000000000000000000	4.00000000000000000000	4.00000000000000000000	4.00000000000000000000
62.00000000000000000000	0.00000000000000000000	4168.20507812500000000000	4168.71777343750000000000	4168.71777343750000000000	4165.12792968750000000000	4190.76904296875000000000	4173.84619140625000000000	4168.71777343750000000000	4168.20507812500000000000	4170.25634765625000000000	4160.51269531250000000000	4164.61523437500000000000	4172.82031250000000000000	4163.07666015625000000000	4180.51269531250000000000	0.00000000000000000000	10248.00000000000000000000	10229.00000000000000000000	0.00000000000000000000	0.00000000000000000000	0.00000000000000000000	1261.00000000000000000000	605.00000000000000000000	4.00000000000000000000	4.00000000000000000000	4.00000000000000000000	4.00000000000000000000	4.00000000000000000000	0.00000000000000000000	3.00000000000000000000	4.00000000000000000000	0.00000000000000000000	4.00000000000000000000	4.00000000000000000000	4.00000000000000000000	4.00000000000000000000	4.00000000000000000000	4.00000000000000000000	4.00000000000000000000
63.00000000000000000000	0.00000000000000000000	4168.20507812500000000000	4171.28173828125000000000	4168.71777343750000000000	4169.74365234375000000000	4192.30761718750000000000	4175.38427734375000000000	4168.20507812500000000000	4171.28173828125000000000	4171.79492187500000000000	4169.74365234375000000000	4168.71777343750000000000	4171.79492187500000000000	4170.25634765625000000000	4182.05126953125000000000	0.00000000000000000000	10247.00000000000000000000	10228.00000000000000000000	0.00000000000000000000	0.00000000000000000000	0.00000000000000000000	1261.00000000000000000000	613.00000000000000000000	4.00000000000000000000	4.00000000000000000000	4.00000000000000000000	4.00000000000000000000	4.00000000000000000000	0.00000000000000000000	3.00000000000000000000	4.00000000000000000000	0.00000000000000000000	4.00000000000000000000	4.00000000000000000000	4.00000000000000000000	4.00000000000000000000	4.00000000000000000000	4.00000000000000000000	4.00000000000000000000
64.00000000000000000000	0.00000000000000000000	4173.33300781250000000000	4167.69238281250000000000	4178.46142578125000000000	4167.17919921875000000000	4191.28173828125000000000	4178.97412109375000000000	4172.82031250000000000000	4173.84619140625000000000	4173.84619140625000000000	4171.28173828125000000000	4173.84619140625000000000	4172.30761718750000000000	4172.30761718750000000000	4186.15380859375000000000	1851.00000000000000000000	10247.00000000000000000000	10228.00000000000000000000	0.00000000000000000000	0.00000000000000000000	0.00000000000000000000	1261.00000000000000000000	621.00000000000000000000	4.00000000000000000000	4.00000000000000000000	4.00000000000000000000	4.00000000000000000000	4.00000000000000000000	0.00000000000000000000	3.00000000000000000000	4.00000000000000000000	0.00000000000000000000	4.00000000000000000000	4.00000000000000000000	4.00000000000000000000	4.00000000000000000000	4.00000000000000000000	4.00000000000000000000	4.00000000000000000000
65.00000000000000000000	0.00000000000000000000	4170.76904296875000000000	4169.23046875000000000000	4170.76904296875000000000	4168.20507812500000000000	4196.92285156250000000000	4168.71777343750000000000	4163.07666015625000000000	4181.53857421875000000000	4170.76904296875000000000	4174.87158203125000000000	4178.46142578125000000000	4173.84619140625000000000	4174.87158203125000000000	4186.15380859375000000000	3303.00000000000000000000	10247.00000000000000000000	10228.00000000000000000000	0.00000000000000000000	0.00000000000000000000	0.00000000000000000000	1261.00000000000000000000	630.00000000000000000000	4.00000000000000000000	4.00000000000000000000	4.00000000000000000000	4.00000000000000000000	4.00000000000000000000	0.00000000000000000000	3.00000000000000000000	4.00000000000000000000	0.00000000000000000000	4.00000000000000000000	4.00000000000000000000	4.00000000000000000000	4.00000000000000000000	4.00000000000000000000	4.00000000000000000000	4.00000000000000000000
66.00000000000000000000	0.00000000000000000000	4176.41015625000000000000	4166.66650390625000000000	4177.94873046875000000000	4163.58984375000000000000	4191.28173828125000000000	4173.33300781250000000000	4169.23046875000000000000	4175.38427734375000000000	4173.84619140625000000000	4167.17919921875000000000	4173.84619140625000000000	4179.48730468750000000000	4169.74365234375000000000	4189.23046875000000000000	1919.00000000000000000000	10247.00000000000000000000	10228.00000000000000000000	0.00000000000000000000	0.00000000000000000000	0.00000000000000000000	1261.00000000000000000000	638.00000000000000000000	4.00000000000000000000	4.00000000000000000000	4.00000000000000000000	4.00000000000000000000	4.00000000000000000000	0.00000000000000000000	3.00000000000000000000	4.00000000000000000000	0.00000000000000000000	4.00000000000000000000	4.00000000000000000000	4.00000000000000000000	4.00000000000000000000	4.00000000000000000000	4.00000000000000000000	4.00000000000000000000
67.00000000000000000000	0.00000000000000000000	4173.33300781250000000000	4169.23046875000000000000	4178.46142578125000000000	4166.66650390625000000000	4191.79492187500000000000	4171.28173828125000000000	4168.71777343750000000000	4171.79492187500000000000	4175.89746093750000000000	4169.74365234375000000000	4178.46142578125000000000	4178.97412109375000000000	4178.46142578125000000000	4188.71777343750000000000	3283.00000000000000000000	10249.00000000000000000000	10227.00000000000000000000	0.00000000000000000000	0.00000000000000000000	0.00000000000000000000	1261.00000000000000000000	645.00000000000000000000	4.00000000000000000000	4.00000000000000000000	4.00000000000000000000	4.00000000000000000000	4.00000000000000000000	0.00000000000000000000	3.00000000000000000000	4.00000000000000000000	0.00000000000000000000	4.00000000000000000000	4.00000000000000000000	4.00000000000000000000	4.00000000000000000000	4.00000000000000000000	4.00000000000000000000	4.00000000000000000000
68.00000000000000000000	0.00000000000000000000	4168.71777343750000000000	4171.79492187500000000000	4174.35888671875000000000	4168.71777343750000000000	4194.87158203125000000000	4171.79492187500000000000	4168.20507812500000000000	4172.82031250000000000000	4174.87158203125000000000	4176.92285156250000000000	4182.56396484375000000000	4178.97412109375000000000	4185.64111328125000000000	4187.69238281250000000000	3527.00000000000000000000	10249.00000000000000000000	10227.00000000000000000000	0.00000000000000000000	0.00000000000000000000	0.00000000000000000000	1261.00000000000000000000	654.00000000000000000000	4.00000000000000000000	4.00000000000000000000	4.00000000000000000000	4.00000000000000000000	4.00000000000000000000	0.00000000000000000000	3.00000000000000000000	4.00000000000000000000	0.00000000000000000000	4.00000000000000000000	4.00000000000000000000	4.00000000000000000000	4.00000000000000000000	4.00000000000000000000	4.00000000000000000000	4.00000000000000000000
69.00000000000000000000	0.00000000000000000000	4172.82031250000000000000	4165.12792968750000000000	4174.35888671875000000000	4159.48730468750000000000	4186.15380859375000000000	4177.94873046875000000000	4173.33300781250000000000	4164.61523437500000000000	4175.38427734375000000000	4164.61523437500000000000	4172.30761718750000000000	4174.87158203125000000000	4173.33300781250000000000	4186.15380859375000000000	0.00000000000000000000	10247.00000000000000000000	10228.00000000000000000000	0.00000000000000000000	0.00000000000000000000	0.00000000000000000000	1261.00000000000000000000	661.00000000000000000000	4.00000000000000000000	4.00000000000000000000	4.00000000000000000000	4.00000000000000000000	4.00000000000000000000	0.00000000000000000000	3.00000000000000000000	4.00000000000000000000	0.00000000000000000000	4.00000000000000000000	4.00000000000000000000	4.00000000000000000000	4.00000000000000000000	4.00000000000000000000	4.00000000000000000000	4.00000000000000000000
70.00000000000000000000	0.00000000000000000000	4164.10253906250000000000	4162.56396484375000000000	4164.61523437500000000000	4157.43603515625000000000	4181.53857421875000000000	4168.71777343750000000000	4164.10253906250000000000	4158.46142578125000000000	4173.84619140625000000000	4156.41015625000000000000	4166.15380859375000000000	4166.66650390625000000000	4166.66650390625000000000	4178.97412109375000000000	396.00000000000000000000	10247.00000000000000000000	10228.00000000000000000000	0.00000000000000000000	0.00000000000000000000	0.00000000000000000000	1261.00000000000000000000	668.00000000000000000000	4.00000000000000000000	4.00000000000000000000	4.00000000000000000000	4.00000000000000000000	4.00000000000000000000	0.00000000000000000000	3.00000000000000000000	4.00000000000000000000	0.00000000000000000000	4.00000000000000000000	4.00000000000000000000	4.00000000000000000000	4.00000000000000000000	4.00000000000000000000	4.00000000000000000000	4.00000000000000000000
71.00000000000000000000	0.00000000000000000000	4166.66650390625000000000	4158.46142578125000000000	4174.35888671875000000000	4155.89746093750000000000	4174.35888671875000000000	4176.92285156250000000000	4170.25634765625000000000	4151.79492187500000000000	4172.30761718750000000000	4154.87158203125000000000	4161.53857421875000000000	4172.82031250000000000000	4163.07666015625000000000	4179.48730468750000000000	3309.00000000000000000000	10245.00000000000000000000	10227.00000000000000000000	0.00000000000000000000	0.00000000000000000000	0.00000000000000000000	1261.00000000000000000000	676.00000000000000000000	4.00000000000000000000	4.00000000000000000000	4.00000000000000000000	4.00000000000000000000	4.00000000000000000000	0.00000000000000000000	3.00000000000000000000	4.00000000000000000000	0.00000000000000000000	4.00000000000000000000	4.00000000000000000000	4.00000000000000000000	4.00000000000000000000	4.00000000000000000000	4.00000000000000000000	4.00000000000000000000
72.00000000000000000000	0.00000000000000000000	4169.74365234375000000000	4163.58984375000000000000	4176.92285156250000000000	4161.02539062500000000000	4183.07666015625000000000	4174.87158203125000000000	4170.25634765625000000000	4160.51269531250000000000	4171.79492187500000000000	4165.64111328125000000000	4167.69238281250000000000	4175.38427734375000000000	4166.15380859375000000000	4181.02539062500000000000	0.00000000000000000000	10245.00000000000000000000	10227.00000000000000000000	0.00000000000000000000	0.00000000000000000000	0.00000000000000000000	1261.00000000000000000000	683.00000000000000000000	4.00000000000000000000	4.00000000000000000000	4.00000000000000000000	4.00000000000000000000	4.00000000000000000000	0.00000000000000000000	3.00000000000000000000	4.00000000000000000000	0.00000000000000000000	4.00000000000000000000	4.00000000000000000000	4.00000000000000000000	4.00000000000000000000	4.00000000000000000000	4.00000000000000000000	4.00000000000000000000
73.00000000000000000000	0.00000000000000000000	4166.66650390625000000000	4165.12792968750000000000	4171.28173828125000000000	4165.12792968750000000000	4186.15380859375000000000	4167.69238281250000000000	4166.15380859375000000000	4171.79492187500000000000	4171.28173828125000000000	4169.23046875000000000000	4173.33300781250000000000	4171.79492187500000000000	4169.23046875000000000000	4179.48730468750000000000	3542.00000000000000000000	10246.00000000000000000000	10229.00000000000000000000	0.00000000000000000000	0.00000000000000000000	0.00000000000000000000	1261.00000000000000000000	690.00000000000000000000	4.00000000000000000000	4.00000000000000000000	4.00000000000000000000	4.00000000000000000000	4.00000000000000000000	0.00000000000000000000	3.00000000000000000000	4.00000000000000000000	0.00000000000000000000	4.00000000000000000000	4.00000000000000000000	4.00000000000000000000	4.00000000000000000000	4.00000000000000000000	4.00000000000000000000	4.00000000000000000000
74.00000000000000000000	0.00000000000000000000	4168.20507812500000000000	4158.97412109375000000000	4177.43603515625000000000	4157.94873046875000000000	4173.84619140625000000000	4173.33300781250000000000	4170.25634765625000000000	4164.61523437500000000000	4173.33300781250000000000	4158.97412109375000000000	4167.17919921875000000000	4172.82031250000000000000	4163.58984375000000000000	4173.33300781250000000000	3416.00000000000000000000	10246.00000000000000000000	10229.00000000000000000000	0.00000000000000000000	0.00000000000000000000	0.00000000000000000000	1261.00000000000000000000	698.00000000000000000000	4.00000000000000000000	4.00000000000000000000	4.00000000000000000000	4.00000000000000000000	4.00000000000000000000	0.00000000000000000000	3.00000000000000000000	4.00000000000000000000	0.00000000000000000000	4.00000000000000000000	4.00000000000000000000	4.00000000000000000000	4.00000000000000000000	4.00000000000000000000	4.00000000000000000000	4.00000000000000000000
75.00000000000000000000	0.00000000000000000000	4162.56396484375000000000	4166.66650390625000000000	4172.82031250000000000000	4160.00000000000000000000	4183.58984375000000000000	4169.23046875000000000000	4164.10253906250000000000	4166.66650390625000000000	4173.84619140625000000000	4169.23046875000000000000	4171.79492187500000000000	4172.30761718750000000000	4172.30761718750000000000	4160.00000000000000000000	1010.00000000000000000000	10246.00000000000000000000	10229.00000000000000000000	0.00000000000000000000	0.00000000000000000000	0.00000000000000000000	1261.00000000000000000000	707.00000000000000000000	4.00000000000000000000	4.00000000000000000000	4.00000000000000000000	4.00000000000000000000	4.00000000000000000000	0.00000000000000000000	3.00000000000000000000	4.00000000000000000000	0.00000000000000000000	4.00000000000000000000	4.00000000000000000000	4.00000000000000000000	4.00000000000000000000	4.00000000000000000000	4.00000000000000000000	4.00000000000000000000
76.00000000000000000000	0.00000000000000000000	4168.71777343750000000000	4169.74365234375000000000	4177.43603515625000000000	4162.56396484375000000000	4188.20507812500000000000	4177.43603515625000000000	4171.28173828125000000000	4164.61523437500000000000	4172.30761718750000000000	4170.76904296875000000000	4171.79492187500000000000	4174.87158203125000000000	4171.79492187500000000000	4154.87158203125000000000	3161.00000000000000000000	10246.00000000000000000000	10229.00000000000000000000	0.00000000000000000000	0.00000000000000000000	0.00000000000000000000	1261.00000000000000000000	715.00000000000000000000	4.00000000000000000000	4.00000000000000000000	4.00000000000000000000	4.00000000000000000000	4.00000000000000000000	0.00000000000000000000	3.00000000000000000000	4.00000000000000000000	0.00000000000000000000	4.00000000000000000000	4.00000000000000000000	4.00000000000000000000	4.00000000000000000000	4.00000000000000000000	4.00000000000000000000	4.00000000000000000000
77.00000000000000000000	0.00000000000000000000	4170.25634765625000000000	4167.17919921875000000000	4177.94873046875000000000	4164.61523437500000000000	4183.58984375000000000000	4176.41015625000000000000	4168.71777343750000000000	4161.53857421875000000000	4170.25634765625000000000	4164.10253906250000000000	4170.25634765625000000000	4172.82031250000000000000	4168.71777343750000000000	4150.25634765625000000000	1582.00000000000000000000	10247.00000000000000000000	10228.00000000000000000000	0.00000000000000000000	0.00000000000000000000	0.00000000000000000000	1261.00000000000000000000	723.00000000000000000000	4.00000000000000000000	4.00000000000000000000	4.00000000000000000000	4.00000000000000000000	4.00000000000000000000	0.00000000000000000000	3.00000000000000000000	4.00000000000000000000	0.00000000000000000000	4.00000000000000000000	4.00000000000000000000	4.00000000000000000000	4.00000000000000000000	4.00000000000000000000	4.00000000000000000000	4.00000000000000000000
78.00000000000000000000	0.00000000000000000000	4168.20507812500000000000	4166.15380859375000000000	4178.46142578125000000000	4165.64111328125000000000	4182.05126953125000000000	4171.28173828125000000000	4163.58984375000000000000	4164.61523437500000000000	4172.30761718750000000000	4167.17919921875000000000	4174.35888671875000000000	4170.25634765625000000000	4171.79492187500000000000	4147.17919921875000000000	3416.00000000000000000000	10247.00000000000000000000	10228.00000000000000000000	0.00000000000000000000	0.00000000000000000000	0.00000000000000000000	1261.00000000000000000000	732.00000000000000000000	4.00000000000000000000	4.00000000000000000000	4.00000000000000000000	4.00000000000000000000	4.00000000000000000000	0.00000000000000000000	3.00000000000000000000	4.00000000000000000000	0.00000000000000000000	4.00000000000000000000	4.00000000000000000000	4.00000000000000000000	4.00000000000000000000	4.00000000000000000000	4.00000000000000000000	4.00000000000000000000
79.00000000000000000000	0.00000000000000000000	4177.94873046875000000000	4164.10253906250000000000	4190.25634765625000000000	4160.00000000000000000000	4176.92285156250000000000	4178.46142578125000000000	4171.28173828125000000000	4158.97412109375000000000	4173.84619140625000000000	4163.07666015625000000000	4171.79492187500000000000	4175.89746093750000000000	4166.66650390625000000000	4148.20507812500000000000	1010.00000000000000000000	10248.00000000000000000000	10229.00000000000000000000	0.00000000000000000000	0.00000000000000000000	0.00000000000000000000	1261.00000000000000000000	740.00000000000000000000	4.00000000000000000000	4.00000000000000000000	4.00000000000000000000	4.00000000000000000000	4.00000000000000000000	0.00000000000000000000	3.00000000000000000000	4.00000000000000000000	0.00000000000000000000	4.00000000000000000000	4.00000000000000000000	4.00000000000000000000	4.00000000000000000000	4.00000000000000000000	4.00000000000000000000	4.00000000000000000000
80.00000000000000000000	0.00000000000000000000	4172.30761718750000000000	4169.23046875000000000000	4180.51269531250000000000	4162.56396484375000000000	4183.07666015625000000000	4168.71777343750000000000	4162.56396484375000000000	4163.07666015625000000000	4173.84619140625000000000	4164.61523437500000000000	4173.33300781250000000000	4176.41015625000000000000	4168.71777343750000000000	4143.58984375000000000000	3161.00000000000000000000	10248.00000000000000000000	10229.00000000000000000000	0.00000000000000000000	0.00000000000000000000	0.00000000000000000000	1261.00000000000000000000	747.00000000000000000000	4.00000000000000000000	4.00000000000000000000	4.00000000000000000000	4.00000000000000000000	4.00000000000000000000	0.00000000000000000000	3.00000000000000000000	4.00000000000000000000	0.00000000000000000000	4.00000000000000000000	4.00000000000000000000	4.00000000000000000000	4.00000000000000000000	4.00000000000000000000	4.00000000000000000000	4.00000000000000000000
81.00000000000000000000	0.00000000000000000000	4170.76904296875000000000	4168.71777343750000000000	4181.02539062500000000000	4161.53857421875000000000	4183.58984375000000000000	4171.28173828125000000000	4168.71777343750000000000	4164.61523437500000000000	4174.35888671875000000000	4157.43603515625000000000	4168.71777343750000000000	4174.35888671875000000000	4163.07666015625000000000	4141.53857421875000000000	1582.00000000000000000000	10248.00000000000000000000	10229.00000000000000000000	0.00000000000000000000	0.00000000000000000000	0.00000000000000000000	1261.00000000000000000000	755.00000000000000000000	4.00000000000000000000	4.00000000000000000000	4.00000000000000000000	4.00000000000000000000	4.00000000000000000000	0.00000000000000000000	3.00000000000000000000	4.00000000000000000000	0.00000000000000000000	4.00000000000000000000	4.00000000000000000000	4.00000000000000000000	4.00000000000000000000	4.00000000000000000000	4.00000000000000000000	4.00000000000000000000
82.00000000000000000000	0.00000000000000000000	4170.76904296875000000000	4166.15380859375000000000	4182.56396484375000000000	4160.00000000000000000000	4178.46142578125000000000	4174.35888671875000000000	4174.35888671875000000000	4162.05126953125000000000	4170.25634765625000000000	4151.79492187500000000000	4166.66650390625000000000	4170.76904296875000000000	4158.97412109375000000000	4138.97412109375000000000	3416.00000000000000000000	10248.00000000000000000000	10229.00000000000000000000	0.00000000000000000000	0.00000000000000000000	0.00000000000000000000	1261.00000000000000000000	763.00000000000000000000	4.00000000000000000000	4.00000000000000000000	4.00000000000000000000	4.00000000000000000000	4.00000000000000000000	0.00000000000000000000	3.00000000000000000000	4.00000000000000000000	0.00000000000000000000	4.00000000000000000000	4.00000000000000000000	4.00000000000000000000	4.00000000000000000000	4.00000000000000000000	4.00000000000000000000	4.00000000000000000000
83.00000000000000000000	0.00000000000000000000	4167.69238281250000000000	4166.66650390625000000000	4176.92285156250000000000	4163.07666015625000000000	4179.48730468750000000000	4168.20507812500000000000	4166.15380859375000000000	4165.12792968750000000000	4169.23046875000000000000	4162.56396484375000000000	4173.84619140625000000000	4172.30761718750000000000	4165.64111328125000000000	4136.41015625000000000000	1010.00000000000000000000	10250.00000000000000000000	10228.00000000000000000000	0.00000000000000000000	0.00000000000000000000	0.00000000000000000000	1261.00000000000000000000	770.00000000000000000000	4.00000000000000000000	4.00000000000000000000	4.00000000000000000000	4.00000000000000000000	4.00000000000000000000	0.00000000000000000000	3.00000000000000000000	4.00000000000000000000	0.00000000000000000000	4.00000000000000000000	4.00000000000000000000	4.00000000000000000000	4.00000000000000000000	4.00000000000000000000	4.00000000000000000000	4.00000000000000000000
84.00000000000000000000	0.00000000000000000000	4174.35888671875000000000	4163.58984375000000000000	4187.17919921875000000000	4161.53857421875000000000	4176.92285156250000000000	4175.89746093750000000000	4171.28173828125000000000	4167.69238281250000000000	4174.35888671875000000000	4165.64111328125000000000	4170.76904296875000000000	4174.87158203125000000000	4159.48730468750000000000	4136.92285156250000000000	3161.00000000000000000000	10250.00000000000000000000	10228.00000000000000000000	0.00000000000000000000	0.00000000000000000000	0.00000000000000000000	1261.00000000000000000000	777.00000000000000000000	4.00000000000000000000	4.00000000000000000000	4.00000000000000000000	4.00000000000000000000	4.00000000000000000000	0.00000000000000000000	3.00000000000000000000	4.00000000000000000000	0.00000000000000000000	4.00000000000000000000	4.00000000000000000000	4.00000000000000000000	4.00000000000000000000	4.00000000000000000000	4.00000000000000000000	4.00000000000000000000
85.00000000000000000000	0.00000000000000000000	4166.66650390625000000000	4166.66650390625000000000	4180.51269531250000000000	4162.05126953125000000000	4180.51269531250000000000	4172.82031250000000000000	4167.69238281250000000000	4176.92285156250000000000	4174.35888671875000000000	4167.69238281250000000000	4168.71777343750000000000	4168.20507812500000000000	4157.94873046875000000000	4133.84619140625000000000	1582.00000000000000000000	10249.00000000000000000000	10228.00000000000000000000	0.00000000000000000000	0.00000000000000000000	0.00000000000000000000	1261.00000000000000000000	785.00000000000000000000	4.00000000000000000000	4.00000000000000000000	4.00000000000000000000	4.00000000000000000000	4.00000000000000000000	0.00000000000000000000	3.00000000000000000000	4.00000000000000000000	0.00000000000000000000	4.00000000000000000000	4.00000000000000000000	4.00000000000000000000	4.00000000000000000000	4.00000000000000000000	4.00000000000000000000	4.00000000000000000000
86.00000000000000000000	0.00000000000000000000	4167.17919921875000000000	4162.56396484375000000000	4182.05126953125000000000	4156.92285156250000000000	4176.92285156250000000000	4175.89746093750000000000	4171.28173828125000000000	4176.41015625000000000000	4172.30761718750000000000	4164.10253906250000000000	4167.17919921875000000000	4170.76904296875000000000	4156.41015625000000000000	4133.33300781250000000000	3416.00000000000000000000	10249.00000000000000000000	10228.00000000000000000000	0.00000000000000000000	0.00000000000000000000	0.00000000000000000000	1261.00000000000000000000	793.00000000000000000000	4.00000000000000000000	4.00000000000000000000	4.00000000000000000000	4.00000000000000000000	4.00000000000000000000	0.00000000000000000000	3.00000000000000000000	4.00000000000000000000	0.00000000000000000000	4.00000000000000000000	4.00000000000000000000	4.00000000000000000000	4.00000000000000000000	4.00000000000000000000	4.00000000000000000000	4.00000000000000000000
87.00000000000000000000	0.00000000000000000000	4174.87158203125000000000	4157.43603515625000000000	4190.25634765625000000000	4151.79492187500000000000	4169.74365234375000000000	4177.43603515625000000000	4170.76904296875000000000	4169.23046875000000000000	4174.35888671875000000000	4159.48730468750000000000	4167.69238281250000000000	4174.87158203125000000000	4153.33300781250000000000	4134.35888671875000000000	1010.00000000000000000000	10248.00000000000000000000	10229.00000000000000000000	0.00000000000000000000	0.00000000000000000000	0.00000000000000000000	1261.00000000000000000000	801.00000000000000000000	4.00000000000000000000	4.00000000000000000000	4.00000000000000000000	4.00000000000000000000	4.00000000000000000000	0.00000000000000000000	3.00000000000000000000	4.00000000000000000000	0.00000000000000000000	4.00000000000000000000	4.00000000000000000000	4.00000000000000000000	4.00000000000000000000	4.00000000000000000000	4.00000000000000000000	4.00000000000000000000
88.00000000000000000000	0.00000000000000000000	4169.74365234375000000000	4160.00000000000000000000	4185.64111328125000000000	4154.87158203125000000000	4171.79492187500000000000	4167.69238281250000000000	4160.51269531250000000000	4167.17919921875000000000	4174.87158203125000000000	4164.61523437500000000000	4170.76904296875000000000	4171.79492187500000000000	4158.97412109375000000000	4136.41015625000000000000	3161.00000000000000000000	10248.00000000000000000000	10229.00000000000000000000	0.00000000000000000000	0.00000000000000000000	0.00000000000000000000	1261.00000000000000000000	810.00000000000000000000	4.00000000000000000000	4.00000000000000000000	4.00000000000000000000	4.00000000000000000000	4.00000000000000000000	0.00000000000000000000	3.00000000000000000000	4.00000000000000000000	0.00000000000000000000	4.00000000000000000000	4.00000000000000000000	4.00000000000000000000	4.00000000000000000000	4.00000000000000000000	4.00000000000000000000	4.00000000000000000000
89.00000000000000000000	0.00000000000000000000	4172.30761718750000000000	4158.97412109375000000000	4192.30761718750000000000	4155.38427734375000000000	4170.76904296875000000000	4172.30761718750000000000	4168.71777343750000000000	4160.00000000000000000000	4173.84619140625000000000	4164.61523437500000000000	4166.15380859375000000000	4174.35888671875000000000	4159.48730468750000000000	4137.94873046875000000000	1582.00000000000000000000	10248.00000000000000000000	10228.00000000000000000000	0.00000000000000000000	0.00000000000000000000	0.00000000000000000000	1261.00000000000000000000	817.00000000000000000000	4.00000000000000000000	4.00000000000000000000	4.00000000000000000000	4.00000000000000000000	4.00000000000000000000	0.00000000000000000000	3.00000000000000000000	4.00000000000000000000	0.00000000000000000000	4.00000000000000000000	4.00000000000000000000	4.00000000000000000000	4.00000000000000000000	4.00000000000000000000	4.00000000000000000000	4.00000000000000000000
90.00000000000000000000	0.00000000000000000000	4167.69238281250000000000	4164.10253906250000000000	4186.15380859375000000000	4160.51269531250000000000	4176.92285156250000000000	4168.20507812500000000000	4166.66650390625000000000	4164.10253906250000000000	4174.35888671875000000000	4165.12792968750000000000	4168.71777343750000000000	4174.87158203125000000000	4160.00000000000000000000	4132.30761718750000000000	3416.00000000000000000000	10248.00000000000000000000	10228.00000000000000000000	0.00000000000000000000	0.00000000000000000000	0.00000000000000000000	1261.00000000000000000000	825.00000000000000000000	4.00000000000000000000	4.00000000000000000000	4.00000000000000000000	4.00000000000000000000	4.00000000000000000000	0.00000000000000000000	3.00000000000000000000	4.00000000000000000000	0.00000000000000000000	4.00000000000000000000	4.00000000000000000000	4.00000000000000000000	4.00000000000000000000	4.00000000000000000000	4.00000000000000000000	4.00000000000000000000
91.00000000000000000000	0.00000000000000000000	4167.69238281250000000000	4162.05126953125000000000	4183.58984375000000000000	4158.97412109375000000000	4175.38427734375000000000	4171.79492187500000000000	4170.76904296875000000000	4165.12792968750000000000	4174.87158203125000000000	4160.00000000000000000000	4167.17919921875000000000	4170.76904296875000000000	4154.87158203125000000000	4130.76904296875000000000	1010.00000000000000000000	10247.00000000000000000000	10228.00000000000000000000	0.00000000000000000000	0.00000000000000000000	0.00000000000000000000	1261.00000000000000000000	832.00000000000000000000	4.00000000000000000000	4.00000000000000000000	4.00000000000000000000	4.00000000000000000000	4.00000000000000000000	0.00000000000000000000	3.00000000000000000000	4.00000000000000000000	0.00000000000000000000	4.00000000000000000000	4.00000000000000000000	4.00000000000000000000	4.00000000000000000000	4.00000000000000000000	4.00000000000000000000	4.00000000000000000000
92.00000000000000000000	0.00000000000000000000	4176.41015625000000000000	4161.02539062500000000000	4191.79492187500000000000	4158.46142578125000000000	4170.25634765625000000000	4175.89746093750000000000	4175.89746093750000000000	4166.15380859375000000000	4170.25634765625000000000	4160.51269531250000000000	4166.66650390625000000000	4169.74365234375000000000	4157.94873046875000000000	4130.76904296875000000000	3161.00000000000000000000	10247.00000000000000000000	10228.00000000000000000000	0.00000000000000000000	0.00000000000000000000	0.00000000000000000000	1261.00000000000000000000	840.00000000000000000000	4.00000000000000000000	4.00000000000000000000	4.00000000000000000000	4.00000000000000000000	4.00000000000000000000	0.00000000000000000000	3.00000000000000000000	4.00000000000000000000	0.00000000000000000000	4.00000000000000000000	4.00000000000000000000	4.00000000000000000000	4.00000000000000000000	4.00000000000000000000	4.00000000000000000000	4.00000000000000000000
93.00000000000000000000	0.00000000000000000000	4173.33300781250000000000	4170.25634765625000000000	4187.17919921875000000000	4165.64111328125000000000	4176.92285156250000000000	4168.71777343750000000000	4165.12792968750000000000	4175.89746093750000000000	4168.20507812500000000000	4175.38427734375000000000	4175.38427734375000000000	4173.33300781250000000000	4173.33300781250000000000	4128.71777343750000000000	1582.00000000000000000000	10248.00000000000000000000	10229.00000000000000000000	0.00000000000000000000	0.00000000000000000000	0.00000000000000000000	1261.00000000000000000000	848.00000000000000000000	4.00000000000000000000	4.00000000000000000000	4.00000000000000000000	4.00000000000000000000	4.00000000000000000000	0.00000000000000000000	3.00000000000000000000	4.00000000000000000000	0.00000000000000000000	4.00000000000000000000	4.00000000000000000000	4.00000000000000000000	4.00000000000000000000	4.00000000000000000000	4.00000000000000000000	4.00000000000000000000
94.00000000000000000000	0.00000000000000000000	4175.38427734375000000000	4164.10253906250000000000	4189.23046875000000000000	4155.89746093750000000000	4171.79492187500000000000	4177.43603515625000000000	4170.25634765625000000000	4167.69238281250000000000	4172.82031250000000000000	4169.74365234375000000000	4168.20507812500000000000	4176.41015625000000000000	4163.07666015625000000000	4132.82031250000000000000	3416.00000000000000000000	10248.00000000000000000000	10229.00000000000000000000	0.00000000000000000000	0.00000000000000000000	0.00000000000000000000	1261.00000000000000000000	857.00000000000000000000	4.00000000000000000000	4.00000000000000000000	4.00000000000000000000	4.00000000000000000000	4.00000000000000000000	0.00000000000000000000	3.00000000000000000000	4.00000000000000000000	0.00000000000000000000	4.00000000000000000000	4.00000000000000000000	4.00000000000000000000	4.00000000000000000000	4.00000000000000000000	4.00000000000000000000	4.00000000000000000000
95.00000000000000000000	0.00000000000000000000	4168.71777343750000000000	4156.92285156250000000000	4184.61523437500000000000	4148.71777343750000000000	4171.28173828125000000000	4170.76904296875000000000	4166.15380859375000000000	4165.12792968750000000000	4173.84619140625000000000	4165.64111328125000000000	4164.10253906250000000000	4169.23046875000000000000	4153.33300781250000000000	4128.71777343750000000000	1010.00000000000000000000	10247.00000000000000000000	10229.00000000000000000000	0.00000000000000000000	0.00000000000000000000	0.00000000000000000000	1261.00000000000000000000	865.00000000000000000000	4.00000000000000000000	4.00000000000000000000	4.00000000000000000000	4.00000000000000000000	4.00000000000000000000	0.00000000000000000000	3.00000000000000000000	4.00000000000000000000	0.00000000000000000000	4.00000000000000000000	4.00000000000000000000	4.00000000000000000000	4.00000000000000000000	4.00000000000000000000	4.00000000000000000000	4.00000000000000000000
96.00000000000000000000	0.00000000000000000000	4163.07666015625000000000	4157.94873046875000000000	4186.66650390625000000000	4154.87158203125000000000	4173.33300781250000000000	4167.17919921875000000000	4166.15380859375000000000	4168.71777343750000000000	4171.79492187500000000000	4168.71777343750000000000	4167.69238281250000000000	4170.76904296875000000000	4155.89746093750000000000	4124.61523437500000000000	3161.00000000000000000000	10247.00000000000000000000	10229.00000000000000000000	0.00000000000000000000	0.00000000000000000000	0.00000000000000000000	1261.00000000000000000000	873.00000000000000000000	4.00000000000000000000	4.00000000000000000000	4.00000000000000000000	4.00000000000000000000	4.00000000000000000000	0.00000000000000000000	3.00000000000000000000	4.00000000000000000000	0.00000000000000000000	4.00000000000000000000	4.00000000000000000000	4.00000000000000000000	4.00000000000000000000	4.00000000000000000000	4.00000000000000000000	4.00000000000000000000
97.00000000000000000000	0.00000000000000000000	4167.17919921875000000000	4161.53857421875000000000	4190.76904296875000000000	4157.94873046875000000000	4168.71777343750000000000	4174.87158203125000000000	4172.82031250000000000000	4165.64111328125000000000	4174.35888671875000000000	4168.71777343750000000000	4168.71777343750000000000	4177.43603515625000000000	4160.51269531250000000000	4128.20507812500000000000	1582.00000000000000000000	10248.00000000000000000000	10227.00000000000000000000	0.00000000000000000000	0.00000000000000000000	0.00000000000000000000	1261.00000000000000000000	882.00000000000000000000	4.00000000000000000000	4.00000000000000000000	4.00000000000000000000	4.00000000000000000000	4.00000000000000000000	0.00000000000000000000	3.00000000000000000000	4.00000000000000000000	0.00000000000000000000	4.00000000000000000000	4.00000000000000000000	4.00000000000000000000	4.00000000000000000000	4.00000000000000000000	4.00000000000000000000	4.00000000000000000000
98.00000000000000000000	0.00000000000000000000	4163.58984375000000000000	4163.58984375000000000000	4178.46142578125000000000	4155.38427734375000000000	4170.76904296875000000000	4168.71777343750000000000	4164.10253906250000000000	4168.20507812500000000000	4176.41015625000000000000	4176.92285156250000000000	4173.33300781250000000000	4173.33300781250000000000	4166.15380859375000000000	4125.64111328125000000000	3416.00000000000000000000	10248.00000000000000000000	10227.00000000000000000000	0.00000000000000000000	0.00000000000000000000	0.00000000000000000000	1261.00000000000000000000	890.00000000000000000000	4.00000000000000000000	4.00000000000000000000	4.00000000000000000000	4.00000000000000000000	4.00000000000000000000	0.00000000000000000000	3.00000000000000000000	4.00000000000000000000	0.00000000000000000000	4.00000000000000000000	4.00000000000000000000	4.00000000000000000000	4.00000000000000000000	4.00000000000000000000	4.00000000000000000000	4.00000000000000000000
99.00000000000000000000	0.00000000000000000000	4166.66650390625000000000	4152.30761718750000000000	4186.66650390625000000000	4145.64111328125000000000	4163.58984375000000000000	4174.35888671875000000000	4170.25634765625000000000	4162.56396484375000000000	4175.38427734375000000000	4167.17919921875000000000	4165.12792968750000000000	4168.71777343750000000000	4152.82031250000000000000	4124.10253906250000000000	1010.00000000000000000000	10250.00000000000000000000	10228.00000000000000000000	0.00000000000000000000	0.00000000000000000000	0.00000000000000000000	1261.00000000000000000000	899.00000000000000000000	4.00000000000000000000	4.00000000000000000000	4.00000000000000000000	4.00000000000000000000	4.00000000000000000000	0.00000000000000000000	3.00000000000000000000	4.00000000000000000000	0.00000000000000000000	4.00000000000000000000	4.00000000000000000000	4.00000000000000000000	4.00000000000000000000	4.00000000000000000000	4.00000000000000000000	4.00000000000000000000
100.00000000000000000000	0.00000000000000000000	4165.12792968750000000000	4151.28173828125000000000	4187.17919921875000000000	4147.17919921875000000000	4163.07666015625000000000	4172.82031250000000000000	4170.76904296875000000000	4156.41015625000000000000	4172.30761718750000000000	4155.38427734375000000000	4160.00000000000000000000	4166.66650390625000000000	4149.74365234375000000000	4124.10253906250000000000	3161.00000000000000000000	10250.00000000000000000000	10228.00000000000000000000	0.00000000000000000000	0.00000000000000000000	0.00000000000000000000	1261.00000000000000000000	907.00000000000000000000	4.00000000000000000000	4.00000000000000000000	4.00000000000000000000	4.00000000000000000000	4.00000000000000000000	0.00000000000000000000	3.00000000000000000000	4.00000000000000000000	0.00000000000000000000	4.00000000000000000000	4.00000000000000000000	4.00000000000000000000	4.00000000000000000000	4.00000000000000000000	4.00000000000000000000	4.00000000000000000000
101.00000000000000000000	0.00000000000000000000	4163.58984375000000000000	4159.48730468750000000000	4186.15380859375000000000	4154.35888671875000000000	4166.15380859375000000000	4170.76904296875000000000	4167.17919921875000000000	4158.97412109375000000000	4171.79492187500000000000	4156.41015625000000000000	4165.64111328125000000000	4170.25634765625000000000	4160.51269531250000000000	4126.66650390625000000000	1582.00000000000000000000	10250.00000000000000000000	10229.00000000000000000000	0.00000000000000000000	0.00000000000000000000	0.00000000000000000000	1261.00000000000000000000	914.00000000000000000000	4.00000000000000000000	4.00000000000000000000	4.00000000000000000000	4.00000000000000000000	4.00000000000000000000	0.00000000000000000000	3.00000000000000000000	4.00000000000000000000	0.00000000000000000000	4.00000000000000000000	4.00000000000000000000	4.00000000000000000000	4.00000000000000000000	4.00000000000000000000	4.00000000000000000000	4.00000000000000000000
102.00000000000000000000	0.00000000000000000000	4168.71777343750000000000	4158.46142578125000000000	4194.87158203125000000000	4152.82031250000000000000	4163.07666015625000000000	4174.87158203125000000000	4170.25634765625000000000	4160.00000000000000000000	4171.28173828125000000000	4156.92285156250000000000	4165.64111328125000000000	4174.87158203125000000000	4159.48730468750000000000	4128.20507812500000000000	3416.00000000000000000000	10250.00000000000000000000	10229.00000000000000000000	0.00000000000000000000	0.00000000000000000000	0.00000000000000000000	1261.00000000000000000000	922.00000000000000000000	4.00000000000000000000	4.00000000000000000000	4.00000000000000000000	4.00000000000000000000	4.00000000000000000000	0.00000000000000000000	3.00000000000000000000	4.00000000000000000000	0.00000000000000000000	4.00000000000000000000	4.00000000000000000000	4.00000000000000000000	4.00000000000000000000	4.00000000000000000000	4.00000000000000000000	4.00000000000000000000
103.00000000000000000000	0.00000000000000000000	4159.48730468750000000000	4155.38427734375000000000	4183.07666015625000000000	4151.28173828125000000000	4166.15380859375000000000	4167.17919921875000000000	4163.07666015625000000000	4160.51269531250000000000	4170.76904296875000000000	4160.00000000000000000000	4165.64111328125000000000	4171.79492187500000000000	4158.46142578125000000000	4124.61523437500000000000	1010.00000000000000000000	10251.00000000000000000000	10230.00000000000000000000	0.00000000000000000000	0.00000000000000000000	0.00000000000000000000	1261.00000000000000000000	929.00000000000000000000	4.00000000000000000000	4.00000000000000000000	4.00000000000000000000	4.00000000000000000000	4.00000000000000000000	0.00000000000000000000	3.00000000000000000000	4.00000000000000000000	0.00000000000000000000	4.00000000000000000000	4.00000000000000000000	4.00000000000000000000	4.00000000000000000000	4.00000000000000000000	4.00000000000000000000	4.00000000000000000000
104.00000000000000000000	0.00000000000000000000	4159.48730468750000000000	4149.74365234375000000000	4185.12792968750000000000	4146.15380859375000000000	4161.53857421875000000000	4172.30761718750000000000	4170.76904296875000000000	4155.89746093750000000000	4173.84619140625000000000	4157.43603515625000000000	4158.97412109375000000000	4172.30761718750000000000	4154.35888671875000000000	4127.17919921875000000000	3161.00000000000000000000	10251.00000000000000000000	10230.00000000000000000000	0.00000000000000000000	0.00000000000000000000	0.00000000000000000000	1261.00000000000000000000	936.00000000000000000000	4.00000000000000000000	4.00000000000000000000	4.00000000000000000000	4.00000000000000000000	4.00000000000000000000	0.00000000000000000000	3.00000000000000000000	4.00000000000000000000	0.00000000000000000000	4.00000000000000000000	4.00000000000000000000	4.00000000000000000000	4.00000000000000000000	4.00000000000000000000	4.00000000000000000000	4.00000000000000000000
105.00000000000000000000	0.00000000000000000000	4159.48730468750000000000	4153.33300781250000000000	4188.71777343750000000000	4150.76904296875000000000	4167.17919921875000000000	4170.76904296875000000000	4173.33300781250000000000	4162.56396484375000000000	4172.82031250000000000000	4163.07666015625000000000	4162.56396484375000000000	4171.79492187500000000000	4160.00000000000000000000	4127.69238281250000000000	1582.00000000000000000000	10249.00000000000000000000	10233.00000000000000000000	0.00000000000000000000	0.00000000000000000000	0.00000000000000000000	1261.00000000000000000000	944.00000000000000000000	4.00000000000000000000	4.00000000000000000000	4.00000000000000000000	4.00000000000000000000	4.00000000000000000000	0.00000000000000000000	3.00000000000000000000	4.00000000000000000000	0.00000000000000000000	4.00000000000000000000	4.00000000000000000000	4.00000000000000000000	4.00000000000000000000	4.00000000000000000000	4.00000000000000000000	4.00000000000000000000
106.00000000000000000000	0.00000000000000000000	4154.87158203125000000000	4158.97412109375000000000	4183.07666015625000000000	4155.38427734375000000000	4171.28173828125000000000	4168.71777343750000000000	4171.79492187500000000000	4170.25634765625000000000	4170.76904296875000000000	4168.71777343750000000000	4169.74365234375000000000	4169.74365234375000000000	4165.12792968750000000000	4125.12792968750000000000	3416.00000000000000000000	10249.00000000000000000000	10233.00000000000000000000	0.00000000000000000000	0.00000000000000000000	0.00000000000000000000	1261.00000000000000000000	951.00000000000000000000	4.00000000000000000000	4.00000000000000000000	4.00000000000000000000	4.00000000000000000000	4.00000000000000000000	0.00000000000000000000	3.00000000000000000000	4.00000000000000000000	0.00000000000000000000	4.00000000000000000000	4.00000000000000000000	4.00000000000000000000	4.00000000000000000000	4.00000000000000000000	4.00000000000000000000	4.00000000000000000000
107.00000000000000000000	0.00000000000000000000	4160.00000000000000000000	4155.89746093750000000000	4189.23046875000000000000	4150.76904296875000000000	4162.56396484375000000000	4176.92285156250000000000	4176.92285156250000000000	4164.10253906250000000000	4172.30761718750000000000	4165.12792968750000000000	4164.61523437500000000000	4170.76904296875000000000	4160.00000000000000000000	4124.61523437500000000000	1010.00000000000000000000	10249.00000000000000000000	10233.00000000000000000000	0.00000000000000000000	0.00000000000000000000	0.00000000000000000000	1261.00000000000000000000	958.00000000000000000000	4.00000000000000000000	4.00000000000000000000	4.00000000000000000000	4.00000000000000000000	4.00000000000000000000	0.00000000000000000000	3.00000000000000000000	4.00000000000000000000	0.00000000000000000000	4.00000000000000000000	4.00000000000000000000	4.00000000000000000000	4.00000000000000000000	4.00000000000000000000	4.00000000000000000000	4.00000000000000000000
108.00000000000000000000	0.00000000000000000000	4158.46142578125000000000	4158.97412109375000000000	4188.20507812500000000000	4155.89746093750000000000	4170.25634765625000000000	4168.71777343750000000000	4164.61523437500000000000	4166.66650390625000000000	4173.33300781250000000000	4172.30761718750000000000	4162.56396484375000000000	4168.20507812500000000000	4161.02539062500000000000	4123.58984375000000000000	3161.00000000000000000000	10249.00000000000000000000	10233.00000000000000000000	0.00000000000000000000	0.00000000000000000000	0.00000000000000000000	1261.00000000000000000000	966.00000000000000000000	4.00000000000000000000	4.00000000000000000000	4.00000000000000000000	4.00000000000000000000	4.00000000000000000000	0.00000000000000000000	3.00000000000000000000	4.00000000000000000000	0.00000000000000000000	4.00000000000000000000	4.00000000000000000000	4.00000000000000000000	4.00000000000000000000	4.00000000000000000000	4.00000000000000000000	4.00000000000000000000
109.00000000000000000000	0.00000000000000000000	4164.61523437500000000000	4157.94873046875000000000	4193.84619140625000000000	4155.89746093750000000000	4173.33300781250000000000	4173.84619140625000000000	4168.71777343750000000000	4162.05126953125000000000	4173.84619140625000000000	4163.58984375000000000000	4158.97412109375000000000	4169.74365234375000000000	4153.84619140625000000000	4128.20507812500000000000	1582.00000000000000000000	10249.00000000000000000000	10230.00000000000000000000	0.00000000000000000000	0.00000000000000000000	0.00000000000000000000	1261.00000000000000000000	974.00000000000000000000	4.00000000000000000000	4.00000000000000000000	4.00000000000000000000	4.00000000000000000000	4.00000000000000000000	0.00000000000000000000	3.00000000000000000000	4.00000000000000000000	0.00000000000000000000	4.00000000000000000000	4.00000000000000000000	4.00000000000000000000	4.00000000000000000000	4.00000000000000000000	4.00000000000000000000	4.00000000000000000000
110.00000000000000000000	0.00000000000000000000	4165.64111328125000000000	4160.51269531250000000000	4193.84619140625000000000	4155.89746093750000000000	4171.28173828125000000000	4172.30761718750000000000	4172.30761718750000000000	4158.46142578125000000000	4175.89746093750000000000	4156.41015625000000000000	4163.58984375000000000000	4170.25634765625000000000	4155.89746093750000000000	4129.74365234375000000000	3416.00000000000000000000	10249.00000000000000000000	10230.00000000000000000000	0.00000000000000000000	0.00000000000000000000	0.00000000000000000000	1261.00000000000000000000	982.00000000000000000000	4.00000000000000000000	4.00000000000000000000	4.00000000000000000000	4.00000000000000000000	4.00000000000000000000	0.00000000000000000000	3.00000000000000000000	4.00000000000000000000	0.00000000000000000000	4.00000000000000000000	4.00000000000000000000	4.00000000000000000000	4.00000000000000000000	4.00000000000000000000	4.00000000000000000000	4.00000000000000000000
111.00000000000000000000	0.00000000000000000000	4158.46142578125000000000	4163.58984375000000000000	4187.69238281250000000000	4161.53857421875000000000	4174.35888671875000000000	4164.10253906250000000000	4166.15380859375000000000	4162.56396484375000000000	4173.84619140625000000000	4164.10253906250000000000	4166.66650390625000000000	4168.71777343750000000000	4162.56396484375000000000	4126.15380859375000000000	1010.00000000000000000000	10248.00000000000000000000	10230.00000000000000000000	0.00000000000000000000	0.00000000000000000000	0.00000000000000000000	1261.00000000000000000000	990.00000000000000000000	4.00000000000000000000	4.00000000000000000000	4.00000000000000000000	4.00000000000000000000	4.00000000000000000000	0.00000000000000000000	3.00000000000000000000	4.00000000000000000000	0.00000000000000000000	4.00000000000000000000	4.00000000000000000000	4.00000000000000000000	4.00000000000000000000	4.00000000000000000000	4.00000000000000000000	4.00000000000000000000
112.00000000000000000000	0.00000000000000000000	4164.61523437500000000000	4160.51269531250000000000	4190.76904296875000000000	4161.02539062500000000000	4169.74365234375000000000	4173.84619140625000000000	4172.82031250000000000000	4157.94873046875000000000	4172.82031250000000000000	4160.00000000000000000000	4155.89746093750000000000	4171.28173828125000000000	4152.30761718750000000000	4120.00000000000000000000	3161.00000000000000000000	10248.00000000000000000000	10230.00000000000000000000	0.00000000000000000000	0.00000000000000000000	0.00000000000000000000	1261.00000000000000000000	999.00000000000000000000	4.00000000000000000000	4.00000000000000000000	4.00000000000000000000	4.00000000000000000000	4.00000000000000000000	0.00000000000000000000	3.00000000000000000000	4.00000000000000000000	0.00000000000000000000	4.00000000000000000000	4.00000000000000000000	4.00000000000000000000	4.00000000000000000000	4.00000000000000000000	4.00000000000000000000	4.00000000000000000000
113.00000000000000000000	0.00000000000000000000	4162.56396484375000000000	4168.71777343750000000000	4181.53857421875000000000	4170.76904296875000000000	4176.41015625000000000000	4169.74365234375000000000	4169.23046875000000000000	4165.12792968750000000000	4173.84619140625000000000	4166.66650390625000000000	4164.10253906250000000000	4168.20507812500000000000	4159.48730468750000000000	4114.87158203125000000000	1582.00000000000000000000	10247.00000000000000000000	10227.00000000000000000000	0.00000000000000000000	0.00000000000000000000	0.00000000000000000000	1262.00000000000000000000	6.00000000000000000000	4.00000000000000000000	4.00000000000000000000	4.00000000000000000000	4.00000000000000000000	4.00000000000000000000	0.00000000000000000000	3.00000000000000000000	4.00000000000000000000	0.00000000000000000000	4.00000000000000000000	4.00000000000000000000	4.00000000000000000000	4.00000000000000000000	4.00000000000000000000	4.00000000000000000000	4.00000000000000000000
114.00000000000000000000	0.00000000000000000000	4167.69238281250000000000	4172.82031250000000000000	4186.66650390625000000000	4177.94873046875000000000	4182.05126953125000000000	4174.87158203125000000000	4172.82031250000000000000	4173.84619140625000000000	4174.87158203125000000000	4174.35888671875000000000	4174.35888671875000000000	4171.28173828125000000000	4172.30761718750000000000	4121.53857421875000000000	3416.00000000000000000000	10247.00000000000000000000	10227.00000000000000000000	0.00000000000000000000	0.00000000000000000000	0.00000000000000000000	1262.00000000000000000000	14.00000000000000000000	4.00000000000000000000	4.00000000000000000000	4.00000000000000000000	4.00000000000000000000	4.00000000000000000000	0.00000000000000000000	3.00000000000000000000	4.00000000000000000000	0.00000000000000000000	4.00000000000000000000	4.00000000000000000000	4.00000000000000000000	4.00000000000000000000	4.00000000000000000000	4.00000000000000000000	4.00000000000000000000
115.00000000000000000000	0.00000000000000000000	4168.20507812500000000000	4169.74365234375000000000	4187.69238281250000000000	4177.94873046875000000000	4182.05126953125000000000	4176.41015625000000000000	4171.28173828125000000000	4172.30761718750000000000	4174.35888671875000000000	4171.79492187500000000000	4172.82031250000000000000	4174.87158203125000000000	4170.25634765625000000000	4122.05126953125000000000	1010.00000000000000000000	10247.00000000000000000000	10227.00000000000000000000	0.00000000000000000000	0.00000000000000000000	0.00000000000000000000	1262.00000000000000000000	22.00000000000000000000	4.00000000000000000000	4.00000000000000000000	4.00000000000000000000	4.00000000000000000000	4.00000000000000000000	0.00000000000000000000	3.00000000000000000000	4.00000000000000000000	0.00000000000000000000	4.00000000000000000000	4.00000000000000000000	4.00000000000000000000	4.00000000000000000000	4.00000000000000000000	4.00000000000000000000	4.00000000000000000000
116.00000000000000000000	0.00000000000000000000	4157.43603515625000000000	4166.15380859375000000000	4175.38427734375000000000	4176.92285156250000000000	4180.51269531250000000000	4167.69238281250000000000	4161.02539062500000000000	4167.17919921875000000000	4173.84619140625000000000	4168.71777343750000000000	4168.20507812500000000000	4169.74365234375000000000	4161.53857421875000000000	4117.43603515625000000000	3161.00000000000000000000	10247.00000000000000000000	10227.00000000000000000000	0.00000000000000000000	0.00000000000000000000	0.00000000000000000000	1262.00000000000000000000	30.00000000000000000000	4.00000000000000000000	4.00000000000000000000	4.00000000000000000000	4.00000000000000000000	4.00000000000000000000	0.00000000000000000000	3.00000000000000000000	4.00000000000000000000	0.00000000000000000000	4.00000000000000000000	4.00000000000000000000	4.00000000000000000000	4.00000000000000000000	4.00000000000000000000	4.00000000000000000000	4.00000000000000000000
117.00000000000000000000	0.00000000000000000000	4163.07666015625000000000	4163.58984375000000000000	4181.02539062500000000000	4172.82031250000000000000	4170.25634765625000000000	4176.41015625000000000000	4169.23046875000000000000	4163.58984375000000000000	4173.84619140625000000000	4165.12792968750000000000	4160.00000000000000000000	4168.71777343750000000000	4155.89746093750000000000	4118.97412109375000000000	1582.00000000000000000000	10246.00000000000000000000	10229.00000000000000000000	0.00000000000000000000	0.00000000000000000000	0.00000000000000000000	1262.00000000000000000000	39.00000000000000000000	4.00000000000000000000	4.00000000000000000000	4.00000000000000000000	4.00000000000000000000	4.00000000000000000000	0.00000000000000000000	3.00000000000000000000	4.00000000000000000000	0.00000000000000000000	4.00000000000000000000	4.00000000000000000000	4.00000000000000000000	4.00000000000000000000	4.00000000000000000000	4.00000000000000000000	4.00000000000000000000
118.00000000000000000000	0.00000000000000000000	4162.05126953125000000000	4170.25634765625000000000	4173.33300781250000000000	4179.48730468750000000000	4172.30761718750000000000	4171.79492187500000000000	4165.12792968750000000000	4171.28173828125000000000	4173.33300781250000000000	4174.35888671875000000000	4167.69238281250000000000	4172.30761718750000000000	4171.28173828125000000000	4118.46142578125000000000	3416.00000000000000000000	10246.00000000000000000000	10229.00000000000000000000	0.00000000000000000000	0.00000000000000000000	0.00000000000000000000	1262.00000000000000000000	47.00000000000000000000	4.00000000000000000000	4.00000000000000000000	4.00000000000000000000	4.00000000000000000000	4.00000000000000000000	0.00000000000000000000	3.00000000000000000000	4.00000000000000000000	0.00000000000000000000	4.00000000000000000000	4.00000000000000000000	4.00000000000000000000	4.00000000000000000000	4.00000000000000000000	4.00000000000000000000	4.00000000000000000000
119.00000000000000000000	0.00000000000000000000	4159.48730468750000000000	4166.15380859375000000000	4170.25634765625000000000	4178.46142578125000000000	4174.35888671875000000000	4170.25634765625000000000	4168.71777343750000000000	4167.17919921875000000000	4173.84619140625000000000	4171.28173828125000000000	4171.79492187500000000000	4175.89746093750000000000	4174.87158203125000000000	4118.46142578125000000000	1010.00000000000000000000	10248.00000000000000000000	10229.00000000000000000000	0.00000000000000000000	0.00000000000000000000	0.00000000000000000000	1262.00000000000000000000	54.00000000000000000000	4.00000000000000000000	4.00000000000000000000	4.00000000000000000000	4.00000000000000000000	4.00000000000000000000	0.00000000000000000000	3.00000000000000000000	4.00000000000000000000	0.00000000000000000000	4.00000000000000000000	4.00000000000000000000	4.00000000000000000000	4.00000000000000000000	4.00000000000000000000	4.00000000000000000000	4.00000000000000000000
120.00000000000000000000	0.00000000000000000000	4157.94873046875000000000	4158.97412109375000000000	4171.28173828125000000000	4170.25634765625000000000	4169.74365234375000000000	4171.79492187500000000000	4173.84619140625000000000	4157.94873046875000000000	4170.25634765625000000000	4164.10253906250000000000	4162.05126953125000000000	4169.23046875000000000000	4163.07666015625000000000	4114.87158203125000000000	3161.00000000000000000000	10248.00000000000000000000	10229.00000000000000000000	0.00000000000000000000	0.00000000000000000000	0.00000000000000000000	1262.00000000000000000000	62.00000000000000000000	4.00000000000000000000	4.00000000000000000000	4.00000000000000000000	4.00000000000000000000	4.00000000000000000000	0.00000000000000000000	3.00000000000000000000	4.00000000000000000000	0.00000000000000000000	4.00000000000000000000	4.00000000000000000000	4.00000000000000000000	4.00000000000000000000	4.00000000000000000000	4.00000000000000000000	4.00000000000000000000
121.00000000000000000000	0.00000000000000000000	4153.84619140625000000000	4161.53857421875000000000	4162.56396484375000000000	4171.28173828125000000000	4170.25634765625000000000	4169.74365234375000000000	4165.64111328125000000000	4157.94873046875000000000	4169.23046875000000000000	4173.33300781250000000000	4160.51269531250000000000	4160.51269531250000000000	4160.51269531250000000000	4110.76904296875000000000	1582.00000000000000000000	10248.00000000000000000000	10228.00000000000000000000	0.00000000000000000000	0.00000000000000000000	0.00000000000000000000	1262.00000000000000000000	71.00000000000000000000	4.00000000000000000000	4.00000000000000000000	4.00000000000000000000	4.00000000000000000000	4.00000000000000000000	0.00000000000000000000	3.00000000000000000000	4.00000000000000000000	0.00000000000000000000	4.00000000000000000000	4.00000000000000000000	4.00000000000000000000	4.00000000000000000000	4.00000000000000000000	4.00000000000000000000	4.00000000000000000000
122.00000000000000000000	0.00000000000000000000	4166.15380859375000000000	4162.05126953125000000000	4171.79492187500000000000	4171.28173828125000000000	4167.69238281250000000000	4181.02539062500000000000	4171.28173828125000000000	4154.35888671875000000000	4173.84619140625000000000	4174.87158203125000000000	4161.53857421875000000000	4168.71777343750000000000	4159.48730468750000000000	4118.97412109375000000000	3416.00000000000000000000	10248.00000000000000000000	10228.00000000000000000000	0.00000000000000000000	0.00000000000000000000	0.00000000000000000000	1262.00000000000000000000	78.00000000000000000000	4.00000000000000000000	4.00000000000000000000	4.00000000000000000000	4.00000000000000000000	4.00000000000000000000	0.00000000000000000000	3.00000000000000000000	4.00000000000000000000	0.00000000000000000000	4.00000000000000000000	4.00000000000000000000	4.00000000000000000000	4.00000000000000000000	4.00000000000000000000	4.00000000000000000000	4.00000000000000000000
123.00000000000000000000	0.00000000000000000000	4168.20507812500000000000	4169.23046875000000000000	4171.28173828125000000000	4177.94873046875000000000	4176.92285156250000000000	4171.79492187500000000000	4167.69238281250000000000	4162.56396484375000000000	4170.76904296875000000000	4181.02539062500000000000	4169.23046875000000000000	4175.89746093750000000000	4167.69238281250000000000	4124.10253906250000000000	1010.00000000000000000000	10250.00000000000000000000	10228.00000000000000000000	0.00000000000000000000	0.00000000000000000000	0.00000000000000000000	1262.00000000000000000000	85.00000000000000000000	4.00000000000000000000	4.00000000000000000000	4.00000000000000000000	4.00000000000000000000	4.00000000000000000000	0.00000000000000000000	3.00000000000000000000	4.00000000000000000000	0.00000000000000000000	4.00000000000000000000	4.00000000000000000000	4.00000000000000000000	4.00000000000000000000	4.00000000000000000000	4.00000000000000000000	4.00000000000000000000
124.00000000000000000000	0.00000000000000000000	4168.20507812500000000000	4173.84619140625000000000	4171.28173828125000000000	4182.56396484375000000000	4179.48730468750000000000	4169.23046875000000000000	4167.69238281250000000000	4167.69238281250000000000	4169.23046875000000000000	4182.56396484375000000000	4170.76904296875000000000	4176.41015625000000000000	4170.25634765625000000000	4125.64111328125000000000	3161.00000000000000000000	10250.00000000000000000000	10228.00000000000000000000	0.00000000000000000000	0.00000000000000000000	0.00000000000000000000	1262.00000000000000000000	94.00000000000000000000	4.00000000000000000000	4.00000000000000000000	4.00000000000000000000	4.00000000000000000000	4.00000000000000000000	0.00000000000000000000	3.00000000000000000000	4.00000000000000000000	0.00000000000000000000	4.00000000000000000000	4.00000000000000000000	4.00000000000000000000	4.00000000000000000000	4.00000000000000000000	4.00000000000000000000	4.00000000000000000000
125.00000000000000000000	0.00000000000000000000	4172.30761718750000000000	4174.35888671875000000000	4176.41015625000000000000	4181.53857421875000000000	4174.87158203125000000000	4175.89746093750000000000	4167.69238281250000000000	4160.00000000000000000000	4174.35888671875000000000	4173.33300781250000000000	4167.17919921875000000000	4174.87158203125000000000	4165.64111328125000000000	4128.71777343750000000000	1582.00000000000000000000	10248.00000000000000000000	10230.00000000000000000000	0.00000000000000000000	0.00000000000000000000	0.00000000000000000000	1262.00000000000000000000	102.00000000000000000000	4.00000000000000000000	4.00000000000000000000	4.00000000000000000000	4.00000000000000000000	4.00000000000000000000	0.00000000000000000000	3.00000000000000000000	4.00000000000000000000	0.00000000000000000000	4.00000000000000000000	4.00000000000000000000	4.00000000000000000000	4.00000000000000000000	4.00000000000000000000	4.00000000000000000000	4.00000000000000000000
126.00000000000000000000	0.00000000000000000000	4165.12792968750000000000	4178.46142578125000000000	4169.74365234375000000000	4185.12792968750000000000	4182.05126953125000000000	4169.74365234375000000000	4161.02539062500000000000	4164.10253906250000000000	4174.87158203125000000000	4176.92285156250000000000	4172.82031250000000000000	4172.82031250000000000000	4172.82031250000000000000	4128.20507812500000000000	3416.00000000000000000000	10248.00000000000000000000	10230.00000000000000000000	0.00000000000000000000	0.00000000000000000000	0.00000000000000000000	1262.00000000000000000000	110.00000000000000000000	4.00000000000000000000	4.00000000000000000000	4.00000000000000000000	4.00000000000000000000	4.00000000000000000000	0.00000000000000000000	3.00000000000000000000	4.00000000000000000000	0.00000000000000000000	4.00000000000000000000	4.00000000000000000000	4.00000000000000000000	4.00000000000000000000	4.00000000000000000000	4.00000000000000000000	4.00000000000000000000
127.00000000000000000000	0.00000000000000000000	4168.71777343750000000000	4175.38427734375000000000	4174.35888671875000000000	4185.12792968750000000000	4181.53857421875000000000	4177.43603515625000000000	4174.35888671875000000000	4164.61523437500000000000	4174.35888671875000000000	4176.92285156250000000000	4171.79492187500000000000	4172.82031250000000000000	4173.33300781250000000000	4128.71777343750000000000	50.00000000000000000000	10249.00000000000000000000	10230.00000000000000000000	0.00000000000000000000	0.00000000000000000000	0.00000000000000000000	1262.00000000000000000000	118.00000000000000000000	4.00000000000000000000	4.00000000000000000000	4.00000000000000000000	4.00000000000000000000	4.00000000000000000000	0.00000000000000000000	3.00000000000000000000	4.00000000000000000000	0.00000000000000000000	4.00000000000000000000	4.00000000000000000000	4.00000000000000000000	4.00000000000000000000	4.00000000000000000000	4.00000000000000000000	4.00000000000000000000
0.00000000000000000000	0.00000000000000000000	4165.64111328125000000000	4175.38427734375000000000	4168.71777343750000000000	4187.69238281250000000000	4181.53857421875000000000	4173.33300781250000000000	4170.76904296875000000000	4164.10253906250000000000	4173.33300781250000000000	4174.87158203125000000000	4171.79492187500000000000	4166.15380859375000000000	4171.28173828125000000000	4125.64111328125000000000	1808.00000000000000000000	10249.00000000000000000000	10230.00000000000000000000	0.00000000000000000000	0.00000000000000000000	0.00000000000000000000	1262.00000000000000000000	126.00000000000000000000	4.00000000000000000000	4.00000000000000000000	4.00000000000000000000	4.00000000000000000000	4.00000000000000000000	0.00000000000000000000	3.00000000000000000000	4.00000000000000000000	0.00000000000000000000	4.00000000000000000000	4.00000000000000000000	4.00000000000000000000	4.00000000000000000000	4.00000000000000000000	4.00000000000000000000	4.00000000000000000000
1.00000000000000000000	0.00000000000000000000	4163.07666015625000000000	4174.35888671875000000000	4167.17919921875000000000	4186.15380859375000000000	4177.43603515625000000000	4173.33300781250000000000	4165.64111328125000000000	4159.48730468750000000000	4171.28173828125000000000	4167.17919921875000000000	4168.71777343750000000000	4164.61523437500000000000	4167.17919921875000000000	4126.66650390625000000000	3301.00000000000000000000	10249.00000000000000000000	10227.00000000000000000000	0.00000000000000000000	0.00000000000000000000	0.00000000000000000000	1262.00000000000000000000	133.00000000000000000000	4.00000000000000000000	4.00000000000000000000	4.00000000000000000000	4.00000000000000000000	4.00000000000000000000	0.00000000000000000000	3.00000000000000000000	4.00000000000000000000	0.00000000000000000000	4.00000000000000000000	4.00000000000000000000	4.00000000000000000000	4.00000000000000000000	4.00000000000000000000	4.00000000000000000000	4.00000000000000000000
2.00000000000000000000	0.00000000000000000000	4171.28173828125000000000	4167.69238281250000000000	4175.38427734375000000000	4180.51269531250000000000	4165.64111328125000000000	4180.00000000000000000000	4170.76904296875000000000	4148.71777343750000000000	4171.79492187500000000000	4158.97412109375000000000	4160.51269531250000000000	4169.74365234375000000000	4160.00000000000000000000	4130.25634765625000000000	1922.00000000000000000000	10249.00000000000000000000	10227.00000000000000000000	0.00000000000000000000	0.00000000000000000000	0.00000000000000000000	1262.00000000000000000000	140.00000000000000000000	4.00000000000000000000	4.00000000000000000000	4.00000000000000000000	4.00000000000000000000	4.00000000000000000000	0.00000000000000000000	3.00000000000000000000	4.00000000000000000000	0.00000000000000000000	4.00000000000000000000	4.00000000000000000000	4.00000000000000000000	4.00000000000000000000	4.00000000000000000000	4.00000000000000000000	4.00000000000000000000
3.00000000000000000000	0.00000000000000000000	4167.69238281250000000000	4172.30761718750000000000	4169.74365234375000000000	4184.61523437500000000000	4170.25634765625000000000	4169.23046875000000000000	4162.56396484375000000000	4154.35888671875000000000	4172.30761718750000000000	4170.25634765625000000000	4166.66650390625000000000	4168.71777343750000000000	4167.17919921875000000000	4129.74365234375000000000	3280.00000000000000000000	10247.00000000000000000000	10226.00000000000000000000	0.00000000000000000000	0.00000000000000000000	0.00000000000000000000	1262.00000000000000000000	148.00000000000000000000	4.00000000000000000000	4.00000000000000000000	4.00000000000000000000	4.00000000000000000000	4.00000000000000000000	0.00000000000000000000	3.00000000000000000000	4.00000000000000000000	0.00000000000000000000	4.00000000000000000000	4.00000000000000000000	4.00000000000000000000	4.00000000000000000000	4.00000000000000000000	4.00000000000000000000	4.00000000000000000000
4.00000000000000000000	0.00000000000000000000	4170.25634765625000000000	4176.92285156250000000000	4177.43603515625000000000	4184.10253906250000000000	4172.30761718750000000000	4172.82031250000000000000	4167.17919921875000000000	4157.94873046875000000000	4171.79492187500000000000	4169.74365234375000000000	4167.69238281250000000000	4172.82031250000000000000	4168.71777343750000000000	4132.30761718750000000000	3532.00000000000000000000	10247.00000000000000000000	10226.00000000000000000000	0.00000000000000000000	0.00000000000000000000	0.00000000000000000000	1262.00000000000000000000	156.00000000000000000000	4.00000000000000000000	4.00000000000000000000	4.00000000000000000000	4.00000000000000000000	4.00000000000000000000	0.00000000000000000000	3.00000000000000000000	4.00000000000000000000	0.00000000000000000000	4.00000000000000000000	4.00000000000000000000	4.00000000000000000000	4.00000000000000000000	4.00000000000000000000	4.00000000000000000000	4.00000000000000000000
5.00000000000000000000	0.00000000000000000000	4171.79492187500000000000	4180.51269531250000000000	4172.30761718750000000000	4183.07666015625000000000	4173.84619140625000000000	4171.28173828125000000000	4165.12792968750000000000	4159.48730468750000000000	4172.82031250000000000000	4164.10253906250000000000	4166.66650390625000000000	4172.30761718750000000000	4167.69238281250000000000	4130.76904296875000000000	0.00000000000000000000	10248.00000000000000000000	10226.00000000000000000000	0.00000000000000000000	0.00000000000000000000	0.00000000000000000000	1262.00000000000000000000	164.00000000000000000000	4.00000000000000000000	4.00000000000000000000	4.00000000000000000000	4.00000000000000000000	4.00000000000000000000	0.00000000000000000000	3.00000000000000000000	4.00000000000000000000	0.00000000000000000000	4.00000000000000000000	4.00000000000000000000	4.00000000000000000000	4.00000000000000000000	4.00000000000000000000	4.00000000000000000000	4.00000000000000000000
6.00000000000000000000	0.00000000000000000000	4170.25634765625000000000	4178.46142578125000000000	4163.58984375000000000000	4181.53857421875000000000	4173.33300781250000000000	4168.20507812500000000000	4164.10253906250000000000	4158.97412109375000000000	4174.35888671875000000000	4166.66650390625000000000	4168.20507812500000000000	4167.69238281250000000000	4168.71777343750000000000	4130.76904296875000000000	399.00000000000000000000	10248.00000000000000000000	10226.00000000000000000000	0.00000000000000000000	0.00000000000000000000	0.00000000000000000000	1262.00000000000000000000	172.00000000000000000000	4.00000000000000000000	4.00000000000000000000	4.00000000000000000000	4.00000000000000000000	4.00000000000000000000	0.00000000000000000000	3.00000000000000000000	4.00000000000000000000	0.00000000000000000000	4.00000000000000000000	4.00000000000000000000	4.00000000000000000000	4.00000000000000000000	4.00000000000000000000	4.00000000000000000000	4.00000000000000000000
7.00000000000000000000	0.00000000000000000000	4171.79492187500000000000	4172.30761718750000000000	4172.30761718750000000000	4175.38427734375000000000	4166.66650390625000000000	4175.89746093750000000000	4172.82031250000000000000	4154.35888671875000000000	4175.38427734375000000000	4165.64111328125000000000	4167.17919921875000000000	4170.25634765625000000000	4169.23046875000000000000	4132.82031250000000000000	3272.00000000000000000000	10248.00000000000000000000	10226.00000000000000000000	0.00000000000000000000	0.00000000000000000000	0.00000000000000000000	1262.00000000000000000000	180.00000000000000000000	4.00000000000000000000	4.00000000000000000000	4.00000000000000000000	4.00000000000000000000	4.00000000000000000000	0.00000000000000000000	3.00000000000000000000	4.00000000000000000000	0.00000000000000000000	4.00000000000000000000	4.00000000000000000000	4.00000000000000000000	4.00000000000000000000	4.00000000000000000000	4.00000000000000000000	4.00000000000000000000
8.00000000000000000000	0.00000000000000000000	4165.12792968750000000000	4175.89746093750000000000	4166.15380859375000000000	4177.43603515625000000000	4170.25634765625000000000	4170.76904296875000000000	4164.61523437500000000000	4161.53857421875000000000	4174.87158203125000000000	4172.82031250000000000000	4175.38427734375000000000	4171.28173828125000000000	4179.48730468750000000000	4131.28173828125000000000	0.00000000000000000000	10248.00000000000000000000	10226.00000000000000000000	0.00000000000000000000	0.00000000000000000000	0.00000000000000000000	1262.00000000000000000000	188.00000000000000000000	4.00000000000000000000	4.00000000000000000000	4.00000000000000000000	4.00000000000000000000	4.00000000000000000000	0.00000000000000000000	3.00000000000000000000	4.00000000000000000000	0.00000000000000000000	4.00000000000000000000	4.00000000000000000000	4.00000000000000000000	4.00000000000000000000	4.00000000000000000000	4.00000000000000000000	4.00000000000000000000
9.00000000000000000000	0.00000000000000000000	4172.82031250000000000000	4172.30761718750000000000	4170.76904296875000000000	4173.84619140625000000000	4166.15380859375000000000	4175.89746093750000000000	4169.23046875000000000000	4162.56396484375000000000	4176.92285156250000000000	4172.82031250000000000000	4173.84619140625000000000	4172.30761718750000000000	4174.35888671875000000000	4134.87158203125000000000	3533.00000000000000000000	10248.00000000000000000000	10227.00000000000000000000	0.00000000000000000000	0.00000000000000000000	0.00000000000000000000	1262.00000000000000000000	197.00000000000000000000	4.00000000000000000000	4.00000000000000000000	4.00000000000000000000	4.00000000000000000000	4.00000000000000000000	0.00000000000000000000	3.00000000000000000000	4.00000000000000000000	0.00000000000000000000	4.00000000000000000000	4.00000000000000000000	4.00000000000000000000	4.00000000000000000000	4.00000000000000000000	4.00000000000000000000	4.00000000000000000000
10.00000000000000000000	0.00000000000000000000	4176.92285156250000000000	4173.84619140625000000000	4177.43603515625000000000	4174.87158203125000000000	4165.64111328125000000000	4174.87158203125000000000	4170.76904296875000000000	4165.12792968750000000000	4176.92285156250000000000	4172.82031250000000000000	4173.33300781250000000000	4172.30761718750000000000	4172.30761718750000000000	4137.43603515625000000000	3380.00000000000000000000	10248.00000000000000000000	10227.00000000000000000000	0.00000000000000000000	0.00000000000000000000	0.00000000000000000000	1262.00000000000000000000	204.00000000000000000000	4.00000000000000000000	4.00000000000000000000	4.00000000000000000000	4.00000000000000000000	4.00000000000000000000	0.00000000000000000000	3.00000000000000000000	4.00000000000000000000	0.00000000000000000000	4.00000000000000000000	4.00000000000000000000	4.00000000000000000000	4.00000000000000000000	4.00000000000000000000	4.00000000000000000000	4.00000000000000000000
11.00000000000000000000	0.00000000000000000000	4172.30761718750000000000	4177.94873046875000000000	4176.41015625000000000000	4180.51269531250000000000	4170.76904296875000000000	4168.20507812500000000000	4166.15380859375000000000	4167.69238281250000000000	4173.84619140625000000000	4175.89746093750000000000	4177.43603515625000000000	4176.41015625000000000000	4178.97412109375000000000	4138.46142578125000000000	1009.00000000000000000000	10248.00000000000000000000	10227.00000000000000000000	0.00000000000000000000	0.00000000000000000000	0.00000000000000000000	1262.00000000000000000000	211.00000000000000000000	4.00000000000000000000	4.00000000000000000000	4.00000000000000000000	4.00000000000000000000	4.00000000000000000000	0.00000000000000000000	3.00000000000000000000	4.00000000000000000000	0.00000000000000000000	4.00000000000000000000	4.00000000000000000000	4.00000000000000000000	4.00000000000000000000	4.00000000000000000000	4.00000000000000000000	4.00000000000000000000
12.00000000000000000000	0.00000000000000000000	4174.87158203125000000000	4171.79492187500000000000	4180.51269531250000000000	4174.87158203125000000000	4166.15380859375000000000	4172.30761718750000000000	4170.25634765625000000000	4161.53857421875000000000	4173.33300781250000000000	4170.25634765625000000000	4171.79492187500000000000	4178.46142578125000000000	4172.82031250000000000000	4140.00000000000000000000	3127.00000000000000000000	10248.00000000000000000000	10227.00000000000000000000	0.00000000000000000000	0.00000000000000000000	0.00000000000000000000	1262.00000000000000000000	219.00000000000000000000	4.00000000000000000000	4.00000000000000000000	4.00000000000000000000	4.00000000000000000000	4.00000000000000000000	0.00000000000000000000	3.00000000000000000000	4.00000000000000000000	0.00000000000000000000	4.00000000000000000000	4.00000000000000000000	4.00000000000000000000	4.00000000000000000000	4.00000000000000000000	4.00000000000000000000	4.00000000000000000000
13.00000000000000000000	0.00000000000000000000	4163.58984375000000000000	4168.20507812500000000000	4167.69238281250000000000	4173.33300781250000000000	4165.64111328125000000000	4167.17919921875000000000	4162.05126953125000000000	4165.12792968750000000000	4175.38427734375000000000	4171.79492187500000000000	4170.76904296875000000000	4171.28173828125000000000	4170.25634765625000000000	4135.38427734375000000000	1579.00000000000000000000	10247.00000000000000000000	10228.00000000000000000000	0.00000000000000000000	0.00000000000000000000	0.00000000000000000000	1262.00000000000000000000	227.00000000000000000000	4.00000000000000000000	4.00000000000000000000	4.00000000000000000000	4.00000000000000000000	4.00000000000000000000	0.00000000000000000000	3.00000000000000000000	4.00000000000000000000	0.00000000000000000000	4.00000000000000000000	4.00000000000000000000	4.00000000000000000000	4.00000000000000000000	4.00000000000000000000	4.00000000000000000000	4.00000000000000000000
14.00000000000000000000	0.00000000000000000000	4165.64111328125000000000	4163.07666015625000000000	4168.20507812500000000000	4171.28173828125000000000	4162.05126953125000000000	4176.92285156250000000000	4170.25634765625000000000	4166.15380859375000000000	4174.87158203125000000000	4167.17919921875000000000	4167.69238281250000000000	4170.76904296875000000000	4165.64111328125000000000	4133.84619140625000000000	3380.00000000000000000000	10247.00000000000000000000	10228.00000000000000000000	0.00000000000000000000	0.00000000000000000000	0.00000000000000000000	1262.00000000000000000000	235.00000000000000000000	4.00000000000000000000	4.00000000000000000000	4.00000000000000000000	4.00000000000000000000	4.00000000000000000000	0.00000000000000000000	3.00000000000000000000	4.00000000000000000000	0.00000000000000000000	4.00000000000000000000	4.00000000000000000000	4.00000000000000000000	4.00000000000000000000	4.00000000000000000000	4.00000000000000000000	4.00000000000000000000
15.00000000000000000000	0.00000000000000000000	4175.38427734375000000000	4166.66650390625000000000	4174.87158203125000000000	4175.89746093750000000000	4166.66650390625000000000	4177.43603515625000000000	4174.87158203125000000000	4168.20507812500000000000	4172.30761718750000000000	4168.20507812500000000000	4170.76904296875000000000	4172.82031250000000000000	4169.74365234375000000000	4133.84619140625000000000	1009.00000000000000000000	10248.00000000000000000000	10228.00000000000000000000	0.00000000000000000000	0.00000000000000000000	0.00000000000000000000	1262.00000000000000000000	242.00000000000000000000	4.00000000000000000000	4.00000000000000000000	4.00000000000000000000	4.00000000000000000000	4.00000000000000000000	0.00000000000000000000	3.00000000000000000000	4.00000000000000000000	0.00000000000000000000	4.00000000000000000000	4.00000000000000000000	4.00000000000000000000	4.00000000000000000000	4.00000000000000000000	4.00000000000000000000	4.00000000000000000000
16.00000000000000000000	0.00000000000000000000	4173.84619140625000000000	4175.38427734375000000000	4174.35888671875000000000	4183.07666015625000000000	4173.84619140625000000000	4168.71777343750000000000	4166.66650390625000000000	4172.30761718750000000000	4172.30761718750000000000	4175.38427734375000000000	4176.41015625000000000000	4171.79492187500000000000	4176.41015625000000000000	4135.38427734375000000000	0.00000000000000000000	10248.00000000000000000000	10228.00000000000000000000	0.00000000000000000000	0.00000000000000000000	0.00000000000000000000	1262.00000000000000000000	251.00000000000000000000	4.00000000000000000000	4.00000000000000000000	4.00000000000000000000	4.00000000000000000000	4.00000000000000000000	0.00000000000000000000	3.00000000000000000000	4.00000000000000000000	0.00000000000000000000	4.00000000000000000000	4.00000000000000000000	4.00000000000000000000	4.00000000000000000000	4.00000000000000000000	4.00000000000000000000	4.00000000000000000000
17.00000000000000000000	0.00000000000000000000	4174.35888671875000000000	4169.74365234375000000000	4176.92285156250000000000	4174.87158203125000000000	4165.64111328125000000000	4176.41015625000000000000	4170.76904296875000000000	4163.07666015625000000000	4174.87158203125000000000	4162.05126953125000000000	4168.71777343750000000000	4171.28173828125000000000	4166.15380859375000000000	4138.97412109375000000000	0.00000000000000000000	10247.00000000000000000000	10227.00000000000000000000	0.00000000000000000000	0.00000000000000000000	0.00000000000000000000	1262.00000000000000000000	259.00000000000000000000	4.00000000000000000000	4.00000000000000000000	4.00000000000000000000	4.00000000000000000000	4.00000000000000000000	0.00000000000000000000	3.00000000000000000000	4.00000000000000000000	0.00000000000000000000	4.00000000000000000000	4.00000000000000000000	4.00000000000000000000	4.00000000000000000000	4.00000000000000000000	4.00000000000000000000	4.00000000000000000000
18.00000000000000000000	0.00000000000000000000	4165.12792968750000000000	4169.23046875000000000000	4167.17919921875000000000	4172.82031250000000000000	4165.64111328125000000000	4168.71777343750000000000	4162.56396484375000000000	4162.56396484375000000000	4172.82031250000000000000	4158.97412109375000000000	4169.74365234375000000000	4168.20507812500000000000	4164.10253906250000000000	4134.35888671875000000000	0.00000000000000000000	10247.00000000000000000000	10227.00000000000000000000	0.00000000000000000000	0.00000000000000000000	0.00000000000000000000	1262.00000000000000000000	267.00000000000000000000	4.00000000000000000000	4.00000000000000000000	4.00000000000000000000	4.00000000000000000000	4.00000000000000000000	0.00000000000000000000	3.00000000000000000000	4.00000000000000000000	0.00000000000000000000	4.00000000000000000000	4.00000000000000000000	4.00000000000000000000	4.00000000000000000000	4.00000000000000000000	4.00000000000000000000	4.00000000000000000000
19.00000000000000000000	0.00000000000000000000	4166.15380859375000000000	4170.76904296875000000000	4174.87158203125000000000	4176.41015625000000000000	4165.64111328125000000000	4169.74365234375000000000	4165.12792968750000000000	4165.12792968750000000000	4171.79492187500000000000	4163.58984375000000000000	4168.71777343750000000000	4172.82031250000000000000	4162.56396484375000000000	4135.38427734375000000000	0.00000000000000000000	10249.00000000000000000000	10228.00000000000000000000	0.00000000000000000000	0.00000000000000000000	0.00000000000000000000	1262.00000000000000000000	276.00000000000000000000	4.00000000000000000000	4.00000000000000000000	4.00000000000000000000	4.00000000000000000000	4.00000000000000000000	0.00000000000000000000	3.00000000000000000000	4.00000000000000000000	0.00000000000000000000	4.00000000000000000000	4.00000000000000000000	4.00000000000000000000	4.00000000000000000000	4.00000000000000000000	4.00000000000000000000	4.00000000000000000000
20.00000000000000000000	0.00000000000000000000	4168.20507812500000000000	4169.74365234375000000000	4179.48730468750000000000	4177.94873046875000000000	4163.58984375000000000000	4174.35888671875000000000	4169.74365234375000000000	4164.61523437500000000000	4174.35888671875000000000	4163.07666015625000000000	4164.61523437500000000000	4174.87158203125000000000	4161.02539062500000000000	4139.48730468750000000000	0.00000000000000000000	10249.00000000000000000000	10228.00000000000000000000	0.00000000000000000000	0.00000000000000000000	0.00000000000000000000	1262.00000000000000000000	284.00000000000000000000	4.00000000000000000000	4.00000000000000000000	4.00000000000000000000	4.00000000000000000000	4.00000000000000000000	0.00000000000000000000	3.00000000000000000000	4.00000000000000000000	0.00000000000000000000	4.00000000000000000000	4.00000000000000000000	4.00000000000000000000	4.00000000000000000000	4.00000000000000000000	4.00000000000000000000	4.00000000000000000000
21.00000000000000000000	0.00000000000000000000	4163.07666015625000000000	4171.79492187500000000000	4167.69238281250000000000	4178.46142578125000000000	4164.10253906250000000000	4170.25634765625000000000	4165.12792968750000000000	4167.69238281250000000000	4176.41015625000000000000	4168.20507812500000000000	4170.25634765625000000000	4171.28173828125000000000	4169.23046875000000000000	4139.48730468750000000000	0.00000000000000000000	10249.00000000000000000000	10227.00000000000000000000	0.00000000000000000000	0.00000000000000000000	0.00000000000000000000	1262.00000000000000000000	292.00000000000000000000	4.00000000000000000000	4.00000000000000000000	4.00000000000000000000	4.00000000000000000000	4.00000000000000000000	0.00000000000000000000	3.00000000000000000000	4.00000000000000000000	0.00000000000000000000	4.00000000000000000000	4.00000000000000000000	4.00000000000000000000	4.00000000000000000000	4.00000000000000000000	4.00000000000000000000	4.00000000000000000000
22.00000000000000000000	0.00000000000000000000	4170.25634765625000000000	4169.74365234375000000000	4175.38427734375000000000	4173.33300781250000000000	4155.89746093750000000000	4176.41015625000000000000	4173.84619140625000000000	4166.15380859375000000000	4175.38427734375000000000	4167.69238281250000000000	4170.25634765625000000000	4170.25634765625000000000	4166.15380859375000000000	4141.53857421875000000000	0.00000000000000000000	10249.00000000000000000000	10227.00000000000000000000	0.00000000000000000000	0.00000000000000000000	0.00000000000000000000	1262.00000000000000000000	300.00000000000000000000	4.00000000000000000000	4.00000000000000000000	4.00000000000000000000	4.00000000000000000000	4.00000000000000000000	0.00000000000000000000	3.00000000000000000000	4.00000000000000000000	0.00000000000000000000	4.00000000000000000000	4.00000000000000000000	4.00000000000000000000	4.00000000000000000000	4.00000000000000000000	4.00000000000000000000	4.00000000000000000000
23.00000000000000000000	0.00000000000000000000	4164.61523437500000000000	4170.25634765625000000000	4171.28173828125000000000	4172.82031250000000000000	4162.56396484375000000000	4168.71777343750000000000	4167.17919921875000000000	4170.76904296875000000000	4172.82031250000000000000	4171.79492187500000000000	4169.23046875000000000000	4165.64111328125000000000	4163.58984375000000000000	4138.97412109375000000000	0.00000000000000000000	10248.00000000000000000000	10228.00000000000000000000	0.00000000000000000000	0.00000000000000000000	0.00000000000000000000	1262.00000000000000000000	308.00000000000000000000	4.00000000000000000000	4.00000000000000000000	4.00000000000000000000	4.00000000000000000000	4.00000000000000000000	0.00000000000000000000	3.00000000000000000000	4.00000000000000000000	0.00000000000000000000	4.00000000000000000000	4.00000000000000000000	4.00000000000000000000	4.00000000000000000000	4.00000000000000000000	4.00000000000000000000	4.00000000000000000000
24.00000000000000000000	0.00000000000000000000	4162.56396484375000000000	4168.20507812500000000000	4171.79492187500000000000	4169.74365234375000000000	4165.64111328125000000000	4169.74365234375000000000	4166.15380859375000000000	4172.30761718750000000000	4174.35888671875000000000	4169.74365234375000000000	4166.15380859375000000000	4166.66650390625000000000	4163.58984375000000000000	4141.02539062500000000000	0.00000000000000000000	10248.00000000000000000000	10228.00000000000000000000	0.00000000000000000000	0.00000000000000000000	0.00000000000000000000	1262.00000000000000000000	316.00000000000000000000	4.00000000000000000000	4.00000000000000000000	4.00000000000000000000	4.00000000000000000000	4.00000000000000000000	0.00000000000000000000	3.00000000000000000000	4.00000000000000000000	0.00000000000000000000	4.00000000000000000000	4.00000000000000000000	4.00000000000000000000	4.00000000000000000000	4.00000000000000000000	4.00000000000000000000	4.00000000000000000000
25.00000000000000000000	0.00000000000000000000	4168.20507812500000000000	4168.20507812500000000000	4178.46142578125000000000	4168.20507812500000000000	4159.48730468750000000000	4171.79492187500000000000	4171.79492187500000000000	4170.25634765625000000000	4177.43603515625000000000	4166.66650390625000000000	4168.20507812500000000000	4169.23046875000000000000	4164.10253906250000000000	4143.58984375000000000000	0.00000000000000000000	10250.00000000000000000000	10230.00000000000000000000	0.00000000000000000000	0.00000000000000000000	0.00000000000000000000	1262.00000000000000000000	324.00000000000000000000	4.00000000000000000000	4.00000000000000000000	4.00000000000000000000	4.00000000000000000000	4.00000000000000000000	0.00000000000000000000	3.00000000000000000000	4.00000000000000000000	0.00000000000000000000	4.00000000000000000000	4.00000000000000000000	4.00000000000000000000	4.00000000000000000000	4.00000000000000000000	4.00000000000000000000	4.00000000000000000000
26.00000000000000000000	0.00000000000000000000	4160.51269531250000000000	4168.71777343750000000000	4168.20507812500000000000	4168.71777343750000000000	4163.07666015625000000000	4163.07666015625000000000	4165.12792968750000000000	4172.82031250000000000000	4176.41015625000000000000	4173.84619140625000000000	4170.25634765625000000000	4165.64111328125000000000	4164.61523437500000000000	4139.48730468750000000000	0.00000000000000000000	10250.00000000000000000000	10230.00000000000000000000	0.00000000000000000000	0.00000000000000000000	0.00000000000000000000	1262.00000000000000000000	331.00000000000000000000	4.00000000000000000000	4.00000000000000000000	4.00000000000000000000	4.00000000000000000000	4.00000000000000000000	0.00000000000000000000	3.00000000000000000000	4.00000000000000000000	0.00000000000000000000	4.00000000000000000000	4.00000000000000000000	4.00000000000000000000	4.00000000000000000000	4.00000000000000000000	4.00000000000000000000	4.00000000000000000000
27.00000000000000000000	0.00000000000000000000	4161.02539062500000000000	4157.94873046875000000000	4168.71777343750000000000	4157.94873046875000000000	4158.97412109375000000000	4171.79492187500000000000	4169.74365234375000000000	4164.61523437500000000000	4175.38427734375000000000	4167.17919921875000000000	4162.05126953125000000000	4167.69238281250000000000	4157.43603515625000000000	4140.00000000000000000000	0.00000000000000000000	10250.00000000000000000000	10228.00000000000000000000	0.00000000000000000000	0.00000000000000000000	0.00000000000000000000	1262.00000000000000000000	338.00000000000000000000	4.00000000000000000000	4.00000000000000000000	4.00000000000000000000	4.00000000000000000000	4.00000000000000000000	0.00000000000000000000	3.00000000000000000000	4.00000000000000000000	0.00000000000000000000	4.00000000000000000000	4.00000000000000000000	4.00000000000000000000	4.00000000000000000000	4.00000000000000000000	4.00000000000000000000	4.00000000000000000000
28.00000000000000000000	0.00000000000000000000	4159.48730468750000000000	4160.51269531250000000000	4165.12792968750000000000	4160.00000000000000000000	4158.46142578125000000000	4168.71777343750000000000	4165.64111328125000000000	4166.66650390625000000000	4175.38427734375000000000	4170.25634765625000000000	4171.28173828125000000000	4168.20507812500000000000	4163.07666015625000000000	4140.00000000000000000000	0.00000000000000000000	10250.00000000000000000000	10228.00000000000000000000	0.00000000000000000000	0.00000000000000000000	0.00000000000000000000	1262.00000000000000000000	346.00000000000000000000	4.00000000000000000000	4.00000000000000000000	4.00000000000000000000	4.00000000000000000000	4.00000000000000000000	0.00000000000000000000	3.00000000000000000000	4.00000000000000000000	0.00000000000000000000	4.00000000000000000000	4.00000000000000000000	4.00000000000000000000	4.00000000000000000000	4.00000000000000000000	4.00000000000000000000	4.00000000000000000000
29.00000000000000000000	0.00000000000000000000	4160.51269531250000000000	4165.64111328125000000000	4165.64111328125000000000	4164.61523437500000000000	4158.97412109375000000000	4167.69238281250000000000	4166.66650390625000000000	4167.69238281250000000000	4174.87158203125000000000	4173.84619140625000000000	4177.94873046875000000000	4168.71777343750000000000	4165.64111328125000000000	4142.05126953125000000000	0.00000000000000000000	10250.00000000000000000000	10229.00000000000000000000	0.00000000000000000000	0.00000000000000000000	0.00000000000000000000	1262.00000000000000000000	353.00000000000000000000	4.00000000000000000000	4.00000000000000000000	4.00000000000000000000	4.00000000000000000000	4.00000000000000000000	0.00000000000000000000	3.00000000000000000000	4.00000000000000000000	0.00000000000000000000	4.00000000000000000000	4.00000000000000000000	4.00000000000000000000	4.00000000000000000000	4.00000000000000000000	4.00000000000000000000	4.00000000000000000000
30.00000000000000000000	0.00000000000000000000	4164.10253906250000000000	4161.02539062500000000000	4171.79492187500000000000	4159.48730468750000000000	4156.41015625000000000000	4175.38427734375000000000	4172.30761718750000000000	4160.00000000000000000000	4171.79492187500000000000	4164.10253906250000000000	4168.20507812500000000000	4168.71777343750000000000	4157.94873046875000000000	4142.05126953125000000000	0.00000000000000000000	10250.00000000000000000000	10229.00000000000000000000	0.00000000000000000000	0.00000000000000000000	0.00000000000000000000	1262.00000000000000000000	360.00000000000000000000	4.00000000000000000000	4.00000000000000000000	4.00000000000000000000	4.00000000000000000000	4.00000000000000000000	0.00000000000000000000	3.00000000000000000000	4.00000000000000000000	0.00000000000000000000	4.00000000000000000000	4.00000000000000000000	4.00000000000000000000	4.00000000000000000000	4.00000000000000000000	4.00000000000000000000	4.00000000000000000000
31.00000000000000000000	0.00000000000000000000	4157.43603515625000000000	4163.07666015625000000000	4166.15380859375000000000	4163.07666015625000000000	4161.53857421875000000000	4170.76904296875000000000	4163.58984375000000000000	4166.15380859375000000000	4170.25634765625000000000	4169.74365234375000000000	4169.74365234375000000000	4167.17919921875000000000	4166.15380859375000000000	4140.00000000000000000000	0.00000000000000000000	10248.00000000000000000000	10229.00000000000000000000	0.00000000000000000000	0.00000000000000000000	0.00000000000000000000	1262.00000000000000000000	368.00000000000000000000	4.00000000000000000000	4.00000000000000000000	4.00000000000000000000	4.00000000000000000000	4.00000000000000000000	0.00000000000000000000	3.00000000000000000000	4.00000000000000000000	0.00000000000000000000	4.00000000000000000000	4.00000000000000000000	4.00000000000000000000	4.00000000000000000000	4.00000000000000000000	4.00000000000000000000	4.00000000000000000000
32.00000000000000000000	0.00000000000000000000	4166.15380859375000000000	4165.64111328125000000000	4176.92285156250000000000	4163.07666015625000000000	4159.48730468750000000000	4173.84619140625000000000	4171.79492187500000000000	4167.69238281250000000000	4174.87158203125000000000	4172.30761718750000000000	4171.28173828125000000000	4172.82031250000000000000	4166.66650390625000000000	4146.66650390625000000000	0.00000000000000000000	10248.00000000000000000000	10229.00000000000000000000	0.00000000000000000000	0.00000000000000000000	0.00000000000000000000	1262.00000000000000000000	375.00000000000000000000	4.00000000000000000000	4.00000000000000000000	4.00000000000000000000	4.00000000000000000000	4.00000000000000000000	0.00000000000000000000	3.00000000000000000000	4.00000000000000000000	0.00000000000000000000	4.00000000000000000000	4.00000000000000000000	4.00000000000000000000	4.00000000000000000000	4.00000000000000000000	4.00000000000000000000	4.00000000000000000000
33.00000000000000000000	0.00000000000000000000	4166.15380859375000000000	4168.71777343750000000000	4175.38427734375000000000	4160.00000000000000000000	4160.51269531250000000000	4167.17919921875000000000	4169.23046875000000000000	4167.69238281250000000000	4175.38427734375000000000	4171.28173828125000000000	4172.82031250000000000000	4172.82031250000000000000	4165.64111328125000000000	4145.12792968750000000000	0.00000000000000000000	10249.00000000000000000000	10229.00000000000000000000	0.00000000000000000000	0.00000000000000000000	0.00000000000000000000	1262.00000000000000000000	383.00000000000000000000	4.00000000000000000000	4.00000000000000000000	4.00000000000000000000	4.00000000000000000000	4.00000000000000000000	0.00000000000000000000	3.00000000000000000000	4.00000000000000000000	0.00000000000000000000	4.00000000000000000000	4.00000000000000000000	4.00000000000000000000	4.00000000000000000000	4.00000000000000000000	4.00000000000000000000	4.00000000000000000000
34.00000000000000000000	0.00000000000000000000	4158.97412109375000000000	4166.15380859375000000000	4168.71777343750000000000	4157.94873046875000000000	4160.51269531250000000000	4168.20507812500000000000	4165.12792968750000000000	4167.17919921875000000000	4172.82031250000000000000	4170.25634765625000000000	4175.38427734375000000000	4170.25634765625000000000	4167.69238281250000000000	4138.97412109375000000000	0.00000000000000000000	10249.00000000000000000000	10229.00000000000000000000	0.00000000000000000000	0.00000000000000000000	0.00000000000000000000	1262.00000000000000000000	390.00000000000000000000	4.00000000000000000000	4.00000000000000000000	4.00000000000000000000	4.00000000000000000000	4.00000000000000000000	0.00000000000000000000	3.00000000000000000000	4.00000000000000000000	0.00000000000000000000	4.00000000000000000000	4.00000000000000000000	4.00000000000000000000	4.00000000000000000000	4.00000000000000000000	4.00000000000000000000	4.00000000000000000000
35.00000000000000000000	0.00000000000000000000	4166.15380859375000000000	4164.10253906250000000000	4176.41015625000000000000	4158.97412109375000000000	4157.43603515625000000000	4175.89746093750000000000	4171.28173828125000000000	4161.53857421875000000000	4174.35888671875000000000	4168.71777343750000000000	4169.74365234375000000000	4173.33300781250000000000	4164.10253906250000000000	4141.02539062500000000000	0.00000000000000000000	10248.00000000000000000000	10230.00000000000000000000	0.00000000000000000000	0.00000000000000000000	0.00000000000000000000	1262.00000000000000000000	397.00000000000000000000	4.00000000000000000000	4.00000000000000000000	4.00000000000000000000	4.00000000000000000000	4.00000000000000000000	0.00000000000000000000	3.00000000000000000000	4.00000000000000000000	0.00000000000000000000	4.00000000000000000000	4.00000000000000000000	4.00000000000000000000	4.00000000000000000000	4.00000000000000000000	4.00000000000000000000	4.00000000000000000000
36.00000000000000000000	0.00000000000000000000	4165.12792968750000000000	4171.79492187500000000000	4167.69238281250000000000	4164.10253906250000000000	4165.12792968750000000000	4166.66650390625000000000	4165.12792968750000000000	4163.58984375000000000000	4174.35888671875000000000	4172.82031250000000000000	4167.69238281250000000000	4172.30761718750000000000	4166.66650390625000000000	4141.53857421875000000000	0.00000000000000000000	10248.00000000000000000000	10230.00000000000000000000	0.00000000000000000000	0.00000000000000000000	0.00000000000000000000	1262.00000000000000000000	405.00000000000000000000	4.00000000000000000000	4.00000000000000000000	4.00000000000000000000	4.00000000000000000000	4.00000000000000000000	0.00000000000000000000	3.00000000000000000000	4.00000000000000000000	0.00000000000000000000	4.00000000000000000000	4.00000000000000000000	4.00000000000000000000	4.00000000000000000000	4.00000000000000000000	4.00000000000000000000	4.00000000000000000000
37.00000000000000000000	0.00000000000000000000	4166.66650390625000000000	4163.58984375000000000000	4166.66650390625000000000	4154.87158203125000000000	4158.46142578125000000000	4175.38427734375000000000	4170.25634765625000000000	4160.00000000000000000000	4174.87158203125000000000	4166.15380859375000000000	4167.17919921875000000000	4170.25634765625000000000	4162.05126953125000000000	4139.48730468750000000000	0.00000000000000000000	10247.00000000000000000000	10229.00000000000000000000	0.00000000000000000000	0.00000000000000000000	0.00000000000000000000	1262.00000000000000000000	413.00000000000000000000	4.00000000000000000000	4.00000000000000000000	4.00000000000000000000	4.00000000000000000000	4.00000000000000000000	0.00000000000000000000	3.00000000000000000000	4.00000000000000000000	0.00000000000000000000	4.00000000000000000000	4.00000000000000000000	4.00000000000000000000	4.00000000000000000000	4.00000000000000000000	4.00000000000000000000	4.00000000000000000000
38.00000000000000000000	0.00000000000000000000	4160.51269531250000000000	4155.89746093750000000000	4165.64111328125000000000	4148.71777343750000000000	4151.28173828125000000000	4175.38427734375000000000	4167.17919921875000000000	4160.00000000000000000000	4175.38427734375000000000	4166.66650390625000000000	4169.23046875000000000000	4166.66650390625000000000	4161.53857421875000000000	4134.35888671875000000000	0.00000000000000000000	10247.00000000000000000000	10229.00000000000000000000	0.00000000000000000000	0.00000000000000000000	0.00000000000000000000	1262.00000000000000000000	422.00000000000000000000	4.00000000000000000000	4.00000000000000000000	4.00000000000000000000	4.00000000000000000000	4.00000000000000000000	0.00000000000000000000	3.00000000000000000000	4.00000000000000000000	0.00000000000000000000	4.00000000000000000000	4.00000000000000000000	4.00000000000000000000	4.00000000000000000000	4.00000000000000000000	4.00000000000000000000	4.00000000000000000000
39.00000000000000000000	0.00000000000000000000	4155.38427734375000000000	4160.00000000000000000000	4167.17919921875000000000	4149.74365234375000000000	4152.82031250000000000000	4168.20507812500000000000	4164.10253906250000000000	4157.94873046875000000000	4174.35888671875000000000	4169.23046875000000000000	4164.61523437500000000000	4168.20507812500000000000	4162.05126953125000000000	4135.89746093750000000000	0.00000000000000000000	10248.00000000000000000000	10230.00000000000000000000	0.00000000000000000000	0.00000000000000000000	0.00000000000000000000	1262.00000000000000000000	430.00000000000000000000	4.00000000000000000000	4.00000000000000000000	4.00000000000000000000	4.00000000000000000000	4.00000000000000000000	0.00000000000000000000	3.00000000000000000000	4.00000000000000000000	0.00000000000000000000	4.00000000000000000000	4.00000000000000000000	4.00000000000000000000	4.00000000000000000000	4.00000000000000000000	4.00000000000000000000	4.00000000000000000000
40.00000000000000000000	0.00000000000000000000	4163.58984375000000000000	4160.51269531250000000000	4174.35888671875000000000	4149.23046875000000000000	4150.76904296875000000000	4172.82031250000000000000	4168.71777343750000000000	4150.76904296875000000000	4174.35888671875000000000	4163.58984375000000000000	4155.38427734375000000000	4172.30761718750000000000	4152.82031250000000000000	4140.51269531250000000000	0.00000000000000000000	10248.00000000000000000000	10230.00000000000000000000	0.00000000000000000000	0.00000000000000000000	0.00000000000000000000	1262.00000000000000000000	438.00000000000000000000	4.00000000000000000000	4.00000000000000000000	4.00000000000000000000	4.00000000000000000000	4.00000000000000000000	0.00000000000000000000	3.00000000000000000000	4.00000000000000000000	0.00000000000000000000	4.00000000000000000000	4.00000000000000000000	4.00000000000000000000	4.00000000000000000000	4.00000000000000000000	4.00000000000000000000	4.00000000000000000000
41.00000000000000000000	0.00000000000000000000	4161.53857421875000000000	4167.17919921875000000000	4165.64111328125000000000	4156.41015625000000000000	4155.89746093750000000000	4167.17919921875000000000	4160.51269531250000000000	4157.43603515625000000000	4173.84619140625000000000	4169.74365234375000000000	4162.56396484375000000000	4170.76904296875000000000	4158.97412109375000000000	4141.02539062500000000000	0.00000000000000000000	10247.00000000000000000000	10230.00000000000000000000	0.00000000000000000000	0.00000000000000000000	0.00000000000000000000	1262.00000000000000000000	447.00000000000000000000	4.00000000000000000000	4.00000000000000000000	4.00000000000000000000	4.00000000000000000000	4.00000000000000000000	0.00000000000000000000	3.00000000000000000000	4.00000000000000000000	0.00000000000000000000	4.00000000000000000000	4.00000000000000000000	4.00000000000000000000	4.00000000000000000000	4.00000000000000000000	4.00000000000000000000	4.00000000000000000000
42.00000000000000000000	0.00000000000000000000	4166.15380859375000000000	4168.71777343750000000000	4170.76904296875000000000	4154.35888671875000000000	4155.38427734375000000000	4174.35888671875000000000	4166.66650390625000000000	4153.33300781250000000000	4173.33300781250000000000	4167.17919921875000000000	4163.58984375000000000000	4174.35888671875000000000	4161.02539062500000000000	4143.58984375000000000000	0.00000000000000000000	10247.00000000000000000000	10230.00000000000000000000	0.00000000000000000000	0.00000000000000000000	0.00000000000000000000	1262.00000000000000000000	455.00000000000000000000	4.00000000000000000000	4.00000000000000000000	4.00000000000000000000	4.00000000000000000000	4.00000000000000000000	0.00000000000000000000	3.00000000000000000000	4.00000000000000000000	0.00000000000000000000	4.00000000000000000000	4.00000000000000000000	4.00000000000000000000	4.00000000000000000000	4.00000000000000000000	4.00000000000000000000	4.00000000000000000000
43.00000000000000000000	0.00000000000000000000	4168.20507812500000000000	4170.76904296875000000000	4172.30761718750000000000	4154.87158203125000000000	4157.94873046875000000000	4174.87158203125000000000	4166.15380859375000000000	4147.17919921875000000000	4174.35888671875000000000	4161.02539062500000000000	4163.07666015625000000000	4175.38427734375000000000	4163.07666015625000000000	4141.53857421875000000000	0.00000000000000000000	10245.00000000000000000000	10231.00000000000000000000	0.00000000000000000000	0.00000000000000000000	0.00000000000000000000	1262.00000000000000000000	463.00000000000000000000	4.00000000000000000000	4.00000000000000000000	4.00000000000000000000	4.00000000000000000000	4.00000000000000000000	0.00000000000000000000	3.00000000000000000000	4.00000000000000000000	0.00000000000000000000	4.00000000000000000000	4.00000000000000000000	4.00000000000000000000	4.00000000000000000000	4.00000000000000000000	4.00000000000000000000	4.00000000000000000000
44.00000000000000000000	0.00000000000000000000	4164.61523437500000000000	4171.79492187500000000000	4170.25634765625000000000	4160.51269531250000000000	4161.02539062500000000000	4170.76904296875000000000	4162.56396484375000000000	4150.25634765625000000000	4176.92285156250000000000	4163.07666015625000000000	4169.23046875000000000000	4173.84619140625000000000	4168.20507812500000000000	4140.00000000000000000000	0.00000000000000000000	10245.00000000000000000000	10231.00000000000000000000	0.00000000000000000000	0.00000000000000000000	0.00000000000000000000	1262.00000000000000000000	472.00000000000000000000	4.00000000000000000000	4.00000000000000000000	4.00000000000000000000	4.00000000000000000000	4.00000000000000000000	0.00000000000000000000	3.00000000000000000000	4.00000000000000000000	0.00000000000000000000	4.00000000000000000000	4.00000000000000000000	4.00000000000000000000	4.00000000000000000000	4.00000000000000000000	4.00000000000000000000	4.00000000000000000000
45.00000000000000000000	0.00000000000000000000	4169.74365234375000000000	4165.64111328125000000000	4180.51269531250000000000	4154.87158203125000000000	4149.23046875000000000000	4180.00000000000000000000	4169.74365234375000000000	4146.15380859375000000000	4174.87158203125000000000	4157.94873046875000000000	4164.61523437500000000000	4174.35888671875000000000	4161.53857421875000000000	4144.10253906250000000000	0.00000000000000000000	10247.00000000000000000000	10230.00000000000000000000	0.00000000000000000000	0.00000000000000000000	0.00000000000000000000	1262.00000000000000000000	480.00000000000000000000	4.00000000000000000000	4.00000000000000000000	4.00000000000000000000	4.00000000000000000000	4.00000000000000000000	0.00000000000000000000	3.00000000000000000000	4.00000000000000000000	0.00000000000000000000	4.00000000000000000000	4.00000000000000000000	4.00000000000000000000	4.00000000000000000000	4.00000000000000000000	4.00000000000000000000	4.00000000000000000000
46.00000000000000000000	0.00000000000000000000	4163.07666015625000000000	4168.20507812500000000000	4171.79492187500000000000	4154.87158203125000000000	4153.84619140625000000000	4168.20507812500000000000	4161.53857421875000000000	4147.17919921875000000000	4170.25634765625000000000	4158.97412109375000000000	4164.61523437500000000000	4171.28173828125000000000	4159.48730468750000000000	4145.64111328125000000000	0.00000000000000000000	10247.00000000000000000000	10230.00000000000000000000	0.00000000000000000000	0.00000000000000000000	0.00000000000000000000	1262.00000000000000000000	488.00000000000000000000	4.00000000000000000000	4.00000000000000000000	4.00000000000000000000	4.00000000000000000000	4.00000000000000000000	0.00000000000000000000	3.00000000000000000000	4.00000000000000000000	0.00000000000000000000	4.00000000000000000000	4.00000000000000000000	4.00000000000000000000	4.00000000000000000000	4.00000000000000000000	4.00000000000000000000	4.00000000000000000000
47.00000000000000000000	0.00000000000000000000	4165.12792968750000000000	4169.74365234375000000000	4174.35888671875000000000	4155.89746093750000000000	4158.46142578125000000000	4167.69238281250000000000	4165.64111328125000000000	4146.66650390625000000000	4171.79492187500000000000	4155.38427734375000000000	4160.51269531250000000000	4172.82031250000000000000	4156.41015625000000000000	4148.71777343750000000000	0.00000000000000000000	10248.00000000000000000000	10228.00000000000000000000	0.00000000000000000000	0.00000000000000000000	0.00000000000000000000	1262.00000000000000000000	497.00000000000000000000	4.00000000000000000000	4.00000000000000000000	4.00000000000000000000	4.00000000000000000000	4.00000000000000000000	0.00000000000000000000	3.00000000000000000000	4.00000000000000000000	0.00000000000000000000	4.00000000000000000000	4.00000000000000000000	4.00000000000000000000	4.00000000000000000000	4.00000000000000000000	4.00000000000000000000	4.00000000000000000000
48.00000000000000000000	0.00000000000000000000	4166.66650390625000000000	4169.74365234375000000000	4177.43603515625000000000	4154.35888671875000000000	4156.41015625000000000000	4171.79492187500000000000	4167.17919921875000000000	4147.69238281250000000000	4173.84619140625000000000	4154.35888671875000000000	4158.46142578125000000000	4173.33300781250000000000	4156.92285156250000000000	4148.71777343750000000000	0.00000000000000000000	10248.00000000000000000000	10228.00000000000000000000	0.00000000000000000000	0.00000000000000000000	0.00000000000000000000	1262.00000000000000000000	504.00000000000000000000	4.00000000000000000000	4.00000000000000000000	4.00000000000000000000	4.00000000000000000000	4.00000000000000000000	0.00000000000000000000	3.00000000000000000000	4.00000000000000000000	0.00000000000000000000	4.00000000000000000000	4.00000000000000000000	4.00000000000000000000	4.00000000000000000000	4.00000000000000000000	4.00000000000000000000	4.00000000000000000000
49.00000000000000000000	0.00000000000000000000	4158.97412109375000000000	4167.69238281250000000000	4165.12792968750000000000	4153.84619140625000000000	4155.38427734375000000000	4168.20507812500000000000	4161.02539062500000000000	4151.28173828125000000000	4174.35888671875000000000	4160.51269531250000000000	4163.58984375000000000000	4169.74365234375000000000	4158.46142578125000000000	4145.12792968750000000000	0.00000000000000000000	10248.00000000000000000000	10229.00000000000000000000	0.00000000000000000000	0.00000000000000000000	0.00000000000000000000	1262.00000000000000000000	512.00000000000000000000	4.00000000000000000000	4.00000000000000000000	4.00000000000000000000	4.00000000000000000000	4.00000000000000000000	0.00000000000000000000	3.00000000000000000000	4.00000000000000000000	0.00000000000000000000	4.00000000000000000000	4.00000000000000000000	4.00000000000000000000	4.00000000000000000000	4.00000000000000000000	4.00000000000000000000	4.00000000000000000000
50.00000000000000000000	0.00000000000000000000	4163.58984375000000000000	4164.61523437500000000000	4172.82031250000000000000	4149.74365234375000000000	4149.74365234375000000000	4175.89746093750000000000	4169.74365234375000000000	4145.12792968750000000000	4176.41015625000000000000	4155.38427734375000000000	4158.97412109375000000000	4172.30761718750000000000	4151.28173828125000000000	4146.66650390625000000000	0.00000000000000000000	10248.00000000000000000000	10229.00000000000000000000	0.00000000000000000000	0.00000000000000000000	0.00000000000000000000	1262.00000000000000000000	519.00000000000000000000	4.00000000000000000000	4.00000000000000000000	4.00000000000000000000	4.00000000000000000000	4.00000000000000000000	0.00000000000000000000	3.00000000000000000000	4.00000000000000000000	0.00000000000000000000	4.00000000000000000000	4.00000000000000000000	4.00000000000000000000	4.00000000000000000000	4.00000000000000000000	4.00000000000000000000	4.00000000000000000000
51.00000000000000000000	0.00000000000000000000	4164.61523437500000000000	4172.82031250000000000000	4175.89746093750000000000	4155.38427734375000000000	4155.89746093750000000000	4168.71777343750000000000	4162.56396484375000000000	4150.76904296875000000000	4175.89746093750000000000	4160.51269531250000000000	4163.07666015625000000000	4173.84619140625000000000	4160.00000000000000000000	4147.17919921875000000000	0.00000000000000000000	10249.00000000000000000000	10229.00000000000000000000	0.00000000000000000000	0.00000000000000000000	0.00000000000000000000	1262.00000000000000000000	526.00000000000000000000	4.00000000000000000000	4.00000000000000000000	4.00000000000000000000	4.00000000000000000000	4.00000000000000000000	0.00000000000000000000	3.00000000000000000000	4.00000000000000000000	0.00000000000000000000	4.00000000000000000000	4.00000000000000000000	4.00000000000000000000	4.00000000000000000000	4.00000000000000000000	4.00000000000000000000	4.00000000000000000000
52.00000000000000000000	0.00000000000000000000	4168.71777343750000000000	4171.79492187500000000000	4181.02539062500000000000	4155.38427734375000000000	4154.87158203125000000000	4170.76904296875000000000	4163.07666015625000000000	4153.33300781250000000000	4172.82031250000000000000	4162.56396484375000000000	4164.61523437500000000000	4176.92285156250000000000	4162.05126953125000000000	4148.71777343750000000000	0.00000000000000000000	10249.00000000000000000000	10229.00000000000000000000	0.00000000000000000000	0.00000000000000000000	0.00000000000000000000	1262.00000000000000000000	534.00000000000000000000	4.00000000000000000000	4.00000000000000000000	4.00000000000000000000	4.00000000000000000000	4.00000000000000000000	0.00000000000000000000	3.00000000000000000000	4.00000000000000000000	0.00000000000000000000	4.00000000000000000000	4.00000000000000000000	4.00000000000000000000	4.00000000000000000000	4.00000000000000000000	4.00000000000000000000	4.00000000000000000000
53.00000000000000000000	0.00000000000000000000	4167.69238281250000000000	4166.15380859375000000000	4182.05126953125000000000	4150.25634765625000000000	4150.76904296875000000000	4174.87158203125000000000	4169.74365234375000000000	4148.20507812500000000000	4171.28173828125000000000	4156.41015625000000000000	4162.56396484375000000000	4177.43603515625000000000	4154.87158203125000000000	4148.71777343750000000000	0.00000000000000000000	10249.00000000000000000000	10228.00000000000000000000	0.00000000000000000000	0.00000000000000000000	0.00000000000000000000	1262.00000000000000000000	541.00000000000000000000	4.00000000000000000000	4.00000000000000000000	4.00000000000000000000	4.00000000000000000000	4.00000000000000000000	0.00000000000000000000	3.00000000000000000000	4.00000000000000000000	0.00000000000000000000	4.00000000000000000000	4.00000000000000000000	4.00000000000000000000	4.00000000000000000000	4.00000000000000000000	4.00000000000000000000	4.00000000000000000000
54.00000000000000000000	0.00000000000000000000	4159.48730468750000000000	4168.20507812500000000000	4173.33300781250000000000	4151.79492187500000000000	4154.87158203125000000000	4167.17919921875000000000	4162.56396484375000000000	4151.28173828125000000000	4172.82031250000000000000	4160.00000000000000000000	4165.64111328125000000000	4176.41015625000000000000	4157.43603515625000000000	4148.71777343750000000000	0.00000000000000000000	10249.00000000000000000000	10228.00000000000000000000	0.00000000000000000000	0.00000000000000000000	0.00000000000000000000	1262.00000000000000000000	548.00000000000000000000	4.00000000000000000000	4.00000000000000000000	4.00000000000000000000	4.00000000000000000000	4.00000000000000000000	0.00000000000000000000	3.00000000000000000000	4.00000000000000000000	0.00000000000000000000	4.00000000000000000000	4.00000000000000000000	4.00000000000000000000	4.00000000000000000000	4.00000000000000000000	4.00000000000000000000	4.00000000000000000000
55.00000000000000000000	0.00000000000000000000	4166.66650390625000000000	4163.58984375000000000000	4181.53857421875000000000	4148.20507812500000000000	4149.74365234375000000000	4173.84619140625000000000	4167.69238281250000000000	4145.12792968750000000000	4173.84619140625000000000	4154.87158203125000000000	4156.41015625000000000000	4177.94873046875000000000	4150.25634765625000000000	4151.79492187500000000000	0.00000000000000000000	10249.00000000000000000000	10228.00000000000000000000	0.00000000000000000000	0.00000000000000000000	0.00000000000000000000	1262.00000000000000000000	556.00000000000000000000	4.00000000000000000000	4.00000000000000000000	4.00000000000000000000	4.00000000000000000000	4.00000000000000000000	0.00000000000000000000	3.00000000000000000000	4.00000000000000000000	0.00000000000000000000	4.00000000000000000000	4.00000000000000000000	4.00000000000000000000	4.00000000000000000000	4.00000000000000000000	4.00000000000000000000	4.00000000000000000000
56.00000000000000000000	0.00000000000000000000	4161.02539062500000000000	4163.07666015625000000000	4176.41015625000000000000	4148.71777343750000000000	4152.82031250000000000000	4168.71777343750000000000	4163.58984375000000000000	4145.12792968750000000000	4171.28173828125000000000	4151.79492187500000000000	4150.76904296875000000000	4175.89746093750000000000	4144.61523437500000000000	4146.15380859375000000000	0.00000000000000000000	10249.00000000000000000000	10228.00000000000000000000	0.00000000000000000000	0.00000000000000000000	0.00000000000000000000	1262.00000000000000000000	564.00000000000000000000	4.00000000000000000000	4.00000000000000000000	4.00000000000000000000	4.00000000000000000000	4.00000000000000000000	0.00000000000000000000	3.00000000000000000000	4.00000000000000000000	0.00000000000000000000	4.00000000000000000000	4.00000000000000000000	4.00000000000000000000	4.00000000000000000000	4.00000000000000000000	4.00000000000000000000	4.00000000000000000000
57.00000000000000000000	0.00000000000000000000	4157.43603515625000000000	4160.51269531250000000000	4175.38427734375000000000	4146.66650390625000000000	4153.33300781250000000000	4170.25634765625000000000	4165.64111328125000000000	4151.79492187500000000000	4172.30761718750000000000	4150.25634765625000000000	4154.35888671875000000000	4178.97412109375000000000	4145.12792968750000000000	4144.10253906250000000000	0.00000000000000000000	10249.00000000000000000000	10227.00000000000000000000	0.00000000000000000000	0.00000000000000000000	0.00000000000000000000	1262.00000000000000000000	573.00000000000000000000	4.00000000000000000000	4.00000000000000000000	4.00000000000000000000	4.00000000000000000000	4.00000000000000000000	0.00000000000000000000	3.00000000000000000000	4.00000000000000000000	0.00000000000000000000	4.00000000000000000000	4.00000000000000000000	4.00000000000000000000	4.00000000000000000000	4.00000000000000000000	4.00000000000000000000	4.00000000000000000000
58.00000000000000000000	0.00000000000000000000	4163.58984375000000000000	4158.97412109375000000000	4182.56396484375000000000	4146.15380859375000000000	4148.20507812500000000000	4173.84619140625000000000	4170.76904296875000000000	4153.84619140625000000000	4176.92285156250000000000	4149.74365234375000000000	4159.48730468750000000000	4180.51269531250000000000	4148.71777343750000000000	4148.20507812500000000000	0.00000000000000000000	10249.00000000000000000000	10227.00000000000000000000	0.00000000000000000000	0.00000000000000000000	0.00000000000000000000	1262.00000000000000000000	581.00000000000000000000	4.00000000000000000000	4.00000000000000000000	4.00000000000000000000	4.00000000000000000000	4.00000000000000000000	0.00000000000000000000	3.00000000000000000000	4.00000000000000000000	0.00000000000000000000	4.00000000000000000000	4.00000000000000000000	4.00000000000000000000	4.00000000000000000000	4.00000000000000000000	4.00000000000000000000	4.00000000000000000000
59.00000000000000000000	0.00000000000000000000	4162.05126953125000000000	4166.15380859375000000000	4178.46142578125000000000	4156.92285156250000000000	4154.35888671875000000000	4166.66650390625000000000	4163.58984375000000000000	4157.94873046875000000000	4176.41015625000000000000	4158.97412109375000000000	4165.64111328125000000000	4176.92285156250000000000	4156.41015625000000000000	4148.71777343750000000000	0.00000000000000000000	10249.00000000000000000000	10228.00000000000000000000	0.00000000000000000000	0.00000000000000000000	0.00000000000000000000	1262.00000000000000000000	589.00000000000000000000	4.00000000000000000000	4.00000000000000000000	4.00000000000000000000	4.00000000000000000000	4.00000000000000000000	0.00000000000000000000	3.00000000000000000000	4.00000000000000000000	0.00000000000000000000	4.00000000000000000000	4.00000000000000000000	4.00000000000000000000	4.00000000000000000000	4.00000000000000000000	4.00000000000000000000	4.00000000000000000000
60.00000000000000000000	0.00000000000000000000	4167.69238281250000000000	4164.61523437500000000000	4185.12792968750000000000	4154.87158203125000000000	4152.30761718750000000000	4177.43603515625000000000	4172.82031250000000000000	4154.87158203125000000000	4174.35888671875000000000	4153.33300781250000000000	4161.02539062500000000000	4178.97412109375000000000	4149.74365234375000000000	4150.76904296875000000000	0.00000000000000000000	10249.00000000000000000000	10228.00000000000000000000	0.00000000000000000000	0.00000000000000000000	0.00000000000000000000	1262.00000000000000000000	598.00000000000000000000	4.00000000000000000000	4.00000000000000000000	4.00000000000000000000	4.00000000000000000000	4.00000000000000000000	0.00000000000000000000	3.00000000000000000000	4.00000000000000000000	0.00000000000000000000	4.00000000000000000000	4.00000000000000000000	4.00000000000000000000	4.00000000000000000000	4.00000000000000000000	4.00000000000000000000	4.00000000000000000000
61.00000000000000000000	0.00000000000000000000	4164.61523437500000000000	4163.58984375000000000000	4181.53857421875000000000	4152.82031250000000000000	4153.33300781250000000000	4172.30761718750000000000	4168.20507812500000000000	4156.92285156250000000000	4174.87158203125000000000	4153.84619140625000000000	4163.07666015625000000000	4176.92285156250000000000	4148.71777343750000000000	4147.69238281250000000000	0.00000000000000000000	10247.00000000000000000000	10227.00000000000000000000	0.00000000000000000000	0.00000000000000000000	0.00000000000000000000	1262.00000000000000000000	605.00000000000000000000	4.00000000000000000000	4.00000000000000000000	4.00000000000000000000	4.00000000000000000000	4.00000000000000000000	0.00000000000000000000	3.00000000000000000000	4.00000000000000000000	0.00000000000000000000	4.00000000000000000000	4.00000000000000000000	4.00000000000000000000	4.00000000000000000000	4.00000000000000000000	4.00000000000000000000	4.00000000000000000000
62.00000000000000000000	0.00000000000000000000	4163.58984375000000000000	4166.15380859375000000000	4182.56396484375000000000	4155.38427734375000000000	4156.41015625000000000000	4167.17919921875000000000	4163.07666015625000000000	4155.38427734375000000000	4174.87158203125000000000	4161.02539062500000000000	4164.61523437500000000000	4179.48730468750000000000	4150.76904296875000000000	4148.71777343750000000000	0.00000000000000000000	10247.00000000000000000000	10227.00000000000000000000	0.00000000000000000000	0.00000000000000000000	0.00000000000000000000	1262.00000000000000000000	612.00000000000000000000	4.00000000000000000000	4.00000000000000000000	4.00000000000000000000	4.00000000000000000000	4.00000000000000000000	0.00000000000000000000	3.00000000000000000000	4.00000000000000000000	0.00000000000000000000	4.00000000000000000000	4.00000000000000000000	4.00000000000000000000	4.00000000000000000000	4.00000000000000000000	4.00000000000000000000	4.00000000000000000000
63.00000000000000000000	0.00000000000000000000	4168.20507812500000000000	4168.20507812500000000000	4191.79492187500000000000	4155.89746093750000000000	4154.35888671875000000000	4171.28173828125000000000	4168.71777343750000000000	4151.28173828125000000000	4171.79492187500000000000	4159.48730468750000000000	4158.97412109375000000000	4184.10253906250000000000	4148.71777343750000000000	4152.82031250000000000000	0.00000000000000000000	10248.00000000000000000000	10227.00000000000000000000	0.00000000000000000000	0.00000000000000000000	0.00000000000000000000	1262.00000000000000000000	620.00000000000000000000	4.00000000000000000000	4.00000000000000000000	4.00000000000000000000	4.00000000000000000000	4.00000000000000000000	0.00000000000000000000	3.00000000000000000000	4.00000000000000000000	0.00000000000000000000	4.00000000000000000000	4.00000000000000000000	4.00000000000000000000	4.00000000000000000000	4.00000000000000000000	4.00000000000000000000	4.00000000000000000000
64.00000000000000000000	0.00000000000000000000	4159.48730468750000000000	4169.74365234375000000000	4182.05126953125000000000	4155.89746093750000000000	4157.94873046875000000000	4166.15380859375000000000	4162.56396484375000000000	4154.87158203125000000000	4170.76904296875000000000	4162.56396484375000000000	4161.53857421875000000000	4178.46142578125000000000	4153.84619140625000000000	4149.23046875000000000000	1803.00000000000000000000	10248.00000000000000000000	10227.00000000000000000000	0.00000000000000000000	0.00000000000000000000	0.00000000000000000000	1262.00000000000000000000	627.00000000000000000000	4.00000000000000000000	4.00000000000000000000	4.00000000000000000000	4.00000000000000000000	4.00000000000000000000	0.00000000000000000000	3.00000000000000000000	4.00000000000000000000	0.00000000000000000000	4.00000000000000000000	4.00000000000000000000	4.00000000000000000000	4.00000000000000000000	4.00000000000000000000	4.00000000000000000000	4.00000000000000000000
65.00000000000000000000	0.00000000000000000000	4164.10253906250000000000	4162.56396484375000000000	4182.56396484375000000000	4148.71777343750000000000	4151.79492187500000000000	4175.89746093750000000000	4167.17919921875000000000	4147.69238281250000000000	4174.87158203125000000000	4155.38427734375000000000	4156.92285156250000000000	4176.41015625000000000000	4147.17919921875000000000	4146.15380859375000000000	3306.00000000000000000000	10246.00000000000000000000	10228.00000000000000000000	0.00000000000000000000	0.00000000000000000000	0.00000000000000000000	1262.00000000000000000000	635.00000000000000000000	4.00000000000000000000	4.00000000000000000000	4.00000000000000000000	4.00000000000000000000	4.00000000000000000000	0.00000000000000000000	3.00000000000000000000	4.00000000000000000000	0.00000000000000000000	4.00000000000000000000	4.00000000000000000000	4.00000000000000000000	4.00000000000000000000	4.00000000000000000000	4.00000000000000000000	4.00000000000000000000
66.00000000000000000000	0.00000000000000000000	4165.64111328125000000000	4164.61523437500000000000	4179.48730468750000000000	4150.76904296875000000000	4153.33300781250000000000	4172.82031250000000000000	4163.58984375000000000000	4147.69238281250000000000	4176.92285156250000000000	4156.41015625000000000000	4157.94873046875000000000	4175.89746093750000000000	4147.17919921875000000000	4145.64111328125000000000	1921.00000000000000000000	10246.00000000000000000000	10228.00000000000000000000	0.00000000000000000000	0.00000000000000000000	0.00000000000000000000	1262.00000000000000000000	643.00000000000000000000	4.00000000000000000000	4.00000000000000000000	4.00000000000000000000	4.00000000000000000000	4.00000000000000000000	0.00000000000000000000	3.00000000000000000000	4.00000000000000000000	0.00000000000000000000	4.00000000000000000000	4.00000000000000000000	4.00000000000000000000	4.00000000000000000000	4.00000000000000000000	4.00000000000000000000	4.00000000000000000000
67.00000000000000000000	0.00000000000000000000	4163.07666015625000000000	4167.69238281250000000000	4180.00000000000000000000	4151.28173828125000000000	4157.43603515625000000000	4169.23046875000000000000	4163.07666015625000000000	4148.71777343750000000000	4176.92285156250000000000	4158.46142578125000000000	4159.48730468750000000000	4176.92285156250000000000	4152.82031250000000000000	4151.79492187500000000000	3284.00000000000000000000	10247.00000000000000000000	10228.00000000000000000000	0.00000000000000000000	0.00000000000000000000	0.00000000000000000000	1262.00000000000000000000	651.00000000000000000000	4.00000000000000000000	4.00000000000000000000	4.00000000000000000000	4.00000000000000000000	4.00000000000000000000	0.00000000000000000000	3.00000000000000000000	4.00000000000000000000	0.00000000000000000000	4.00000000000000000000	4.00000000000000000000	4.00000000000000000000	4.00000000000000000000	4.00000000000000000000	4.00000000000000000000	4.00000000000000000000
68.00000000000000000000	0.00000000000000000000	4168.71777343750000000000	4164.61523437500000000000	4190.25634765625000000000	4146.15380859375000000000	4152.30761718750000000000	4173.33300781250000000000	4169.74365234375000000000	4141.02539062500000000000	4174.35888671875000000000	4148.20507812500000000000	4152.82031250000000000000	4177.43603515625000000000	4147.17919921875000000000	4154.35888671875000000000	3531.00000000000000000000	10247.00000000000000000000	10228.00000000000000000000	0.00000000000000000000	0.00000000000000000000	0.00000000000000000000	1262.00000000000000000000	660.00000000000000000000	4.00000000000000000000	4.00000000000000000000	4.00000000000000000000	4.00000000000000000000	4.00000000000000000000	0.00000000000000000000	3.00000000000000000000	4.00000000000000000000	0.00000000000000000000	4.00000000000000000000	4.00000000000000000000	4.00000000000000000000	4.00000000000000000000	4.00000000000000000000	4.00000000000000000000	4.00000000000000000000
69.00000000000000000000	0.00000000000000000000	4162.56396484375000000000	4170.25634765625000000000	4180.51269531250000000000	4149.23046875000000000000	4158.46142578125000000000	4163.07666015625000000000	4161.02539062500000000000	4150.76904296875000000000	4170.76904296875000000000	4155.38427734375000000000	4157.43603515625000000000	4173.84619140625000000000	4152.82031250000000000000	4149.74365234375000000000	0.00000000000000000000	10247.00000000000000000000	10227.00000000000000000000	0.00000000000000000000	0.00000000000000000000	0.00000000000000000000	1262.00000000000000000000	667.00000000000000000000	4.00000000000000000000	4.00000000000000000000	4.00000000000000000000	4.00000000000000000000	4.00000000000000000000	0.00000000000000000000	3.00000000000000000000	4.00000000000000000000	0.00000000000000000000	4.00000000000000000000	4.00000000000000000000	4.00000000000000000000	4.00000000000000000000	4.00000000000000000000	4.00000000000000000000	4.00000000000000000000
70.00000000000000000000	0.00000000000000000000	4162.56396484375000000000	4168.71777343750000000000	4182.56396484375000000000	4147.69238281250000000000	4157.43603515625000000000	4170.76904296875000000000	4166.15380859375000000000	4154.35888671875000000000	4173.84619140625000000000	4157.94873046875000000000	4157.43603515625000000000	4176.41015625000000000000	4154.87158203125000000000	4153.33300781250000000000	395.00000000000000000000	10247.00000000000000000000	10227.00000000000000000000	0.00000000000000000000	0.00000000000000000000	0.00000000000000000000	1262.00000000000000000000	675.00000000000000000000	4.00000000000000000000	4.00000000000000000000	4.00000000000000000000	4.00000000000000000000	4.00000000000000000000	0.00000000000000000000	3.00000000000000000000	4.00000000000000000000	0.00000000000000000000	4.00000000000000000000	4.00000000000000000000	4.00000000000000000000	4.00000000000000000000	4.00000000000000000000	4.00000000000000000000	4.00000000000000000000
71.00000000000000000000	0.00000000000000000000	4158.97412109375000000000	4164.61523437500000000000	4181.02539062500000000000	4148.71777343750000000000	4153.33300781250000000000	4172.30761718750000000000	4165.12792968750000000000	4146.66650390625000000000	4176.92285156250000000000	4154.87158203125000000000	4157.94873046875000000000	4177.94873046875000000000	4152.30761718750000000000	4152.82031250000000000000	3267.00000000000000000000	10248.00000000000000000000	10227.00000000000000000000	0.00000000000000000000	0.00000000000000000000	0.00000000000000000000	1262.00000000000000000000	683.00000000000000000000	4.00000000000000000000	4.00000000000000000000	4.00000000000000000000	4.00000000000000000000	4.00000000000000000000	0.00000000000000000000	3.00000000000000000000	4.00000000000000000000	0.00000000000000000000	4.00000000000000000000	4.00000000000000000000	4.00000000000000000000	4.00000000000000000000	4.00000000000000000000	4.00000000000000000000	4.00000000000000000000
72.00000000000000000000	0.00000000000000000000	4154.35888671875000000000	4162.56396484375000000000	4175.38427734375000000000	4150.25634765625000000000	4153.33300781250000000000	4168.71777343750000000000	4161.53857421875000000000	4144.10253906250000000000	4173.84619140625000000000	4153.33300781250000000000	4159.48730468750000000000	4177.43603515625000000000	4150.76904296875000000000	4148.20507812500000000000	0.00000000000000000000	10248.00000000000000000000	10227.00000000000000000000	0.00000000000000000000	0.00000000000000000000	0.00000000000000000000	1262.00000000000000000000	690.00000000000000000000	4.00000000000000000000	4.00000000000000000000	4.00000000000000000000	4.00000000000000000000	4.00000000000000000000	0.00000000000000000000	3.00000000000000000000	4.00000000000000000000	0.00000000000000000000	4.00000000000000000000	4.00000000000000000000	4.00000000000000000000	4.00000000000000000000	4.00000000000000000000	4.00000000000000000000	4.00000000000000000000
73.00000000000000000000	0.00000000000000000000	4164.61523437500000000000	4162.05126953125000000000	4185.64111328125000000000	4146.15380859375000000000	4151.28173828125000000000	4178.46142578125000000000	4172.30761718750000000000	4145.64111328125000000000	4172.30761718750000000000	4152.30761718750000000000	4155.89746093750000000000	4176.92285156250000000000	4149.74365234375000000000	4148.71777343750000000000	3535.00000000000000000000	10249.00000000000000000000	10228.00000000000000000000	0.00000000000000000000	0.00000000000000000000	0.00000000000000000000	1262.00000000000000000000	698.00000000000000000000	4.00000000000000000000	4.00000000000000000000	4.00000000000000000000	4.00000000000000000000	4.00000000000000000000	0.00000000000000000000	3.00000000000000000000	4.00000000000000000000	0.00000000000000000000	4.00000000000000000000	4.00000000000000000000	4.00000000000000000000	4.00000000000000000000	4.00000000000000000000	4.00000000000000000000	4.00000000000000000000
74.00000000000000000000	0.00000000000000000000	4163.58984375000000000000	4171.28173828125000000000	4183.58984375000000000000	4155.38427734375000000000	4157.94873046875000000000	4171.79492187500000000000	4165.12792968750000000000	4154.35888671875000000000	4172.82031250000000000000	4163.58984375000000000000	4165.12792968750000000000	4173.84619140625000000000	4160.51269531250000000000	4148.71777343750000000000	3379.00000000000000000000	10249.00000000000000000000	10228.00000000000000000000	0.00000000000000000000	0.00000000000000000000	0.00000000000000000000	1262.00000000000000000000	707.00000000000000000000	4.00000000000000000000	4.00000000000000000000	4.00000000000000000000	4.00000000000000000000	4.00000000000000000000	0.00000000000000000000	3.00000000000000000000	4.00000000000000000000	0.00000000000000000000	4.00000000000000000000	4.00000000000000000000	4.00000000000000000000	4.00000000000000000000	4.00000000000000000000	4.00000000000000000000	4.00000000000000000000
75.00000000000000000000	0.00000000000000000000	4167.17919921875000000000	4167.69238281250000000000	4189.74365234375000000000	4156.41015625000000000000	4157.43603515625000000000	4172.82031250000000000000	4166.15380859375000000000	4150.76904296875000000000	4174.35888671875000000000	4158.46142578125000000000	4164.61523437500000000000	4179.48730468750000000000	4157.43603515625000000000	4153.33300781250000000000	1012.00000000000000000000	10250.00000000000000000000	10230.00000000000000000000	0.00000000000000000000	0.00000000000000000000	0.00000000000000000000	1262.00000000000000000000	715.00000000000000000000	4.00000000000000000000	4.00000000000000000000	4.00000000000000000000	4.00000000000000000000	4.00000000000000000000	0.00000000000000000000	3.00000000000000000000	4.00000000000000000000	0.00000000000000000000	4.00000000000000000000	4.00000000000000000000	4.00000000000000000000	4.00000000000000000000	4.00000000000000000000	4.00000000000000000000	4.00000000000000000000
76.00000000000000000000	0.00000000000000000000	4167.69238281250000000000	4160.51269531250000000000	4188.71777343750000000000	4149.74365234375000000000	4156.92285156250000000000	4171.28173828125000000000	4167.17919921875000000000	4147.17919921875000000000	4174.35888671875000000000	4150.76904296875000000000	4155.89746093750000000000	4180.51269531250000000000	4149.74365234375000000000	4151.79492187500000000000	3123.00000000000000000000	10250.00000000000000000000	10230.00000000000000000000	0.00000000000000000000	0.00000000000000000000	0.00000000000000000000	1262.00000000000000000000	723.00000000000000000000	4.00000000000000000000	4.00000000000000000000	4.00000000000000000000	4.00000000000000000000	4.00000000000000000000	0.00000000000000000000	3.00000000000000000000	4.00000000000000000000	0.00000000000000000000	4.00000000000000000000	4.00000000000000000000	4.00000000000000000000	4.00000000000000000000	4.00000000000000000000	4.00000000000000000000	4.00000000000000000000
77.00000000000000000000	0.00000000000000000000	4160.51269531250000000000	4162.05126953125000000000	4178.97412109375000000000	4149.74365234375000000000	4160.00000000000000000000	4165.12792968750000000000	4164.61523437500000000000	4154.35888671875000000000	4172.82031250000000000000	4159.48730468750000000000	4156.41015625000000000000	4175.89746093750000000000	4153.84619140625000000000	4148.71777343750000000000	1583.00000000000000000000	10249.00000000000000000000	10231.00000000000000000000	0.00000000000000000000	0.00000000000000000000	0.00000000000000000000	1262.00000000000000000000	731.00000000000000000000	4.00000000000000000000	4.00000000000000000000	4.00000000000000000000	4.00000000000000000000	4.00000000000000000000	0.00000000000000000000	3.00000000000000000000	4.00000000000000000000	0.00000000000000000000	4.00000000000000000000	4.00000000000000000000	4.00000000000000000000	4.00000000000000000000	4.00000000000000000000	4.00000000000000000000	4.00000000000000000000
78.00000000000000000000	0.00000000000000000000	4166.15380859375000000000	4158.97412109375000000000	4184.61523437500000000000	4151.79492187500000000000	4159.48730468750000000000	4171.28173828125000000000	4171.79492187500000000000	4153.84619140625000000000	4173.84619140625000000000	4163.07666015625000000000	4155.38427734375000000000	4177.94873046875000000000	4152.82031250000000000000	4152.82031250000000000000	3379.00000000000000000000	10249.00000000000000000000	10231.00000000000000000000	0.00000000000000000000	0.00000000000000000000	0.00000000000000000000	1262.00000000000000000000	738.00000000000000000000	4.00000000000000000000	4.00000000000000000000	4.00000000000000000000	4.00000000000000000000	4.00000000000000000000	0.00000000000000000000	3.00000000000000000000	4.00000000000000000000	0.00000000000000000000	4.00000000000000000000	4.00000000000000000000	4.00000000000000000000	4.00000000000000000000	4.00000000000000000000	4.00000000000000000000	4.00000000000000000000
79.00000000000000000000	0.00000000000000000000	4160.00000000000000000000	4159.48730468750000000000	4175.38427734375000000000	4155.38427734375000000000	4165.12792968750000000000	4166.15380859375000000000	4163.07666015625000000000	4155.89746093750000000000	4176.41015625000000000000	4162.05126953125000000000	4156.41015625000000000000	4174.87158203125000000000	4155.38427734375000000000	4150.76904296875000000000	1012.00000000000000000000	10248.00000000000000000000	10230.00000000000000000000	0.00000000000000000000	0.00000000000000000000	0.00000000000000000000	1262.00000000000000000000	745.00000000000000000000	4.00000000000000000000	4.00000000000000000000	4.00000000000000000000	4.00000000000000000000	4.00000000000000000000	0.00000000000000000000	3.00000000000000000000	4.00000000000000000000	0.00000000000000000000	4.00000000000000000000	4.00000000000000000000	4.00000000000000000000	4.00000000000000000000	4.00000000000000000000	4.00000000000000000000	4.00000000000000000000
80.00000000000000000000	0.00000000000000000000	4159.48730468750000000000	4152.82031250000000000000	4175.38427734375000000000	4149.74365234375000000000	4157.43603515625000000000	4172.82031250000000000000	4167.17919921875000000000	4157.43603515625000000000	4175.89746093750000000000	4156.41015625000000000000	4152.30761718750000000000	4172.82031250000000000000	4148.20507812500000000000	4145.64111328125000000000	3123.00000000000000000000	10248.00000000000000000000	10230.00000000000000000000	0.00000000000000000000	0.00000000000000000000	0.00000000000000000000	1262.00000000000000000000	753.00000000000000000000	4.00000000000000000000	4.00000000000000000000	4.00000000000000000000	4.00000000000000000000	4.00000000000000000000	0.00000000000000000000	3.00000000000000000000	4.00000000000000000000	0.00000000000000000000	4.00000000000000000000	4.00000000000000000000	4.00000000000000000000	4.00000000000000000000	4.00000000000000000000	4.00000000000000000000	4.00000000000000000000
81.00000000000000000000	0.00000000000000000000	4163.58984375000000000000	4152.82031250000000000000	4180.51269531250000000000	4147.17919921875000000000	4157.43603515625000000000	4176.41015625000000000000	4173.33300781250000000000	4161.02539062500000000000	4173.33300781250000000000	4160.00000000000000000000	4154.35888671875000000000	4174.35888671875000000000	4144.10253906250000000000	4145.64111328125000000000	1583.00000000000000000000	10247.00000000000000000000	10231.00000000000000000000	0.00000000000000000000	0.00000000000000000000	0.00000000000000000000	1262.00000000000000000000	762.00000000000000000000	4.00000000000000000000	4.00000000000000000000	4.00000000000000000000	4.00000000000000000000	4.00000000000000000000	0.00000000000000000000	3.00000000000000000000	4.00000000000000000000	0.00000000000000000000	4.00000000000000000000	4.00000000000000000000	4.00000000000000000000	4.00000000000000000000	4.00000000000000000000	4.00000000000000000000	4.00000000000000000000
82.00000000000000000000	0.00000000000000000000	4164.10253906250000000000	4164.61523437500000000000	4177.43603515625000000000	4158.97412109375000000000	4172.82031250000000000000	4168.71777343750000000000	4166.66650390625000000000	4166.66650390625000000000	4173.33300781250000000000	4172.82031250000000000000	4164.61523437500000000000	4176.41015625000000000000	4156.41015625000000000000	4147.69238281250000000000	3379.00000000000000000000	10247.00000000000000000000	10231.00000000000000000000	0.00000000000000000000	0.00000000000000000000	0.00000000000000000000	1262.00000000000000000000	770.00000000000000000000	4.00000000000000000000	4.00000000000000000000	4.00000000000000000000	4.00000000000000000000	4.00000000000000000000	0.00000000000000000000	3.00000000000000000000	4.00000000000000000000	0.00000000000000000000	4.00000000000000000000	4.00000000000000000000	4.00000000000000000000	4.00000000000000000000	4.00000000000000000000	4.00000000000000000000	4.00000000000000000000
83.00000000000000000000	0.00000000000000000000	4169.23046875000000000000	4163.58984375000000000000	4183.07666015625000000000	4163.58984375000000000000	4172.30761718750000000000	4175.89746093750000000000	4171.28173828125000000000	4162.05126953125000000000	4176.41015625000000000000	4166.15380859375000000000	4164.10253906250000000000	4180.51269531250000000000	4157.43603515625000000000	4149.23046875000000000000	1012.00000000000000000000	10246.00000000000000000000	10228.00000000000000000000	0.00000000000000000000	0.00000000000000000000	0.00000000000000000000	1262.00000000000000000000	777.00000000000000000000	4.00000000000000000000	4.00000000000000000000	4.00000000000000000000	4.00000000000000000000	4.00000000000000000000	0.00000000000000000000	3.00000000000000000000	4.00000000000000000000	0.00000000000000000000	4.00000000000000000000	4.00000000000000000000	4.00000000000000000000	4.00000000000000000000	4.00000000000000000000	4.00000000000000000000	4.00000000000000000000
84.00000000000000000000	0.00000000000000000000	4164.10253906250000000000	4160.00000000000000000000	4172.82031250000000000000	4163.58984375000000000000	4171.79492187500000000000	4169.23046875000000000000	4165.64111328125000000000	4164.61523437500000000000	4176.41015625000000000000	4161.53857421875000000000	4167.17919921875000000000	4178.97412109375000000000	4157.43603515625000000000	4148.20507812500000000000	3123.00000000000000000000	10246.00000000000000000000	10228.00000000000000000000	0.00000000000000000000	0.00000000000000000000	0.00000000000000000000	1262.00000000000000000000	786.00000000000000000000	4.00000000000000000000	4.00000000000000000000	4.00000000000000000000	4.00000000000000000000	4.00000000000000000000	0.00000000000000000000	3.00000000000000000000	4.00000000000000000000	0.00000000000000000000	4.00000000000000000000	4.00000000000000000000	4.00000000000000000000	4.00000000000000000000	4.00000000000000000000	4.00000000000000000000	4.00000000000000000000
85.00000000000000000000	0.00000000000000000000	4168.71777343750000000000	4160.00000000000000000000	4170.76904296875000000000	4164.10253906250000000000	4170.25634765625000000000	4170.25634765625000000000	4168.71777343750000000000	4162.56396484375000000000	4175.38427734375000000000	4162.05126953125000000000	4164.61523437500000000000	4180.51269531250000000000	4154.35888671875000000000	4151.28173828125000000000	1583.00000000000000000000	10248.00000000000000000000	10228.00000000000000000000	0.00000000000000000000	0.00000000000000000000	0.00000000000000000000	1262.00000000000000000000	793.00000000000000000000	4.00000000000000000000	4.00000000000000000000	4.00000000000000000000	4.00000000000000000000	4.00000000000000000000	0.00000000000000000000	3.00000000000000000000	4.00000000000000000000	0.00000000000000000000	4.00000000000000000000	4.00000000000000000000	4.00000000000000000000	4.00000000000000000000	4.00000000000000000000	4.00000000000000000000	4.00000000000000000000
86.00000000000000000000	0.00000000000000000000	4173.84619140625000000000	4165.64111328125000000000	4174.87158203125000000000	4174.87158203125000000000	4169.74365234375000000000	4175.38427734375000000000	4171.79492187500000000000	4157.43603515625000000000	4175.89746093750000000000	4159.48730468750000000000	4160.00000000000000000000	4182.56396484375000000000	4154.87158203125000000000	4151.28173828125000000000	3379.00000000000000000000	10248.00000000000000000000	10228.00000000000000000000	0.00000000000000000000	0.00000000000000000000	0.00000000000000000000	1262.00000000000000000000	801.00000000000000000000	4.00000000000000000000	4.00000000000000000000	4.00000000000000000000	4.00000000000000000000	4.00000000000000000000	0.00000000000000000000	3.00000000000000000000	4.00000000000000000000	0.00000000000000000000	4.00000000000000000000	4.00000000000000000000	4.00000000000000000000	4.00000000000000000000	4.00000000000000000000	4.00000000000000000000	4.00000000000000000000
87.00000000000000000000	0.00000000000000000000	4167.17919921875000000000	4173.33300781250000000000	4166.15380859375000000000	4188.20507812500000000000	4178.97412109375000000000	4170.76904296875000000000	4165.12792968750000000000	4164.61523437500000000000	4174.35888671875000000000	4163.58984375000000000000	4165.64111328125000000000	4179.48730468750000000000	4162.05126953125000000000	4148.71777343750000000000	1012.00000000000000000000	10247.00000000000000000000	10228.00000000000000000000	0.00000000000000000000	0.00000000000000000000	0.00000000000000000000	1262.00000000000000000000	808.00000000000000000000	4.00000000000000000000	4.00000000000000000000	4.00000000000000000000	4.00000000000000000000	4.00000000000000000000	0.00000000000000000000	3.00000000000000000000	4.00000000000000000000	0.00000000000000000000	4.00000000000000000000	4.00000000000000000000	4.00000000000000000000	4.00000000000000000000	4.00000000000000000000	4.00000000000000000000	4.00000000000000000000
88.00000000000000000000	0.00000000000000000000	4173.33300781250000000000	4168.71777343750000000000	4170.76904296875000000000	4177.94873046875000000000	4176.92285156250000000000	4176.41015625000000000000	4174.35888671875000000000	4164.61523437500000000000	4173.84619140625000000000	4162.56396484375000000000	4163.58984375000000000000	4180.00000000000000000000	4156.92285156250000000000	4152.30761718750000000000	3123.00000000000000000000	10247.00000000000000000000	10228.00000000000000000000	0.00000000000000000000	0.00000000000000000000	0.00000000000000000000	1262.00000000000000000000	817.00000000000000000000	4.00000000000000000000	4.00000000000000000000	4.00000000000000000000	4.00000000000000000000	4.00000000000000000000	0.00000000000000000000	3.00000000000000000000	4.00000000000000000000	0.00000000000000000000	4.00000000000000000000	4.00000000000000000000	4.00000000000000000000	4.00000000000000000000	4.00000000000000000000	4.00000000000000000000	4.00000000000000000000
89.00000000000000000000	0.00000000000000000000	4169.23046875000000000000	4166.66650390625000000000	4165.12792968750000000000	4171.79492187500000000000	4176.41015625000000000000	4169.23046875000000000000	4168.20507812500000000000	4167.17919921875000000000	4173.84619140625000000000	4169.23046875000000000000	4165.64111328125000000000	4177.94873046875000000000	4158.46142578125000000000	4150.25634765625000000000	1583.00000000000000000000	10247.00000000000000000000	10228.00000000000000000000	0.00000000000000000000	0.00000000000000000000	0.00000000000000000000	1262.00000000000000000000	824.00000000000000000000	4.00000000000000000000	4.00000000000000000000	4.00000000000000000000	4.00000000000000000000	4.00000000000000000000	0.00000000000000000000	3.00000000000000000000	4.00000000000000000000	0.00000000000000000000	4.00000000000000000000	4.00000000000000000000	4.00000000000000000000	4.00000000000000000000	4.00000000000000000000	4.00000000000000000000	4.00000000000000000000
90.00000000000000000000	0.00000000000000000000	4168.20507812500000000000	4165.64111328125000000000	4163.58984375000000000000	4177.94873046875000000000	4175.89746093750000000000	4171.28173828125000000000	4164.10253906250000000000	4167.17919921875000000000	4174.35888671875000000000	4168.71777343750000000000	4165.64111328125000000000	4179.48730468750000000000	4160.00000000000000000000	4151.79492187500000000000	3379.00000000000000000000	10247.00000000000000000000	10228.00000000000000000000	0.00000000000000000000	0.00000000000000000000	0.00000000000000000000	1262.00000000000000000000	833.00000000000000000000	4.00000000000000000000	4.00000000000000000000	4.00000000000000000000	4.00000000000000000000	4.00000000000000000000	0.00000000000000000000	3.00000000000000000000	4.00000000000000000000	0.00000000000000000000	4.00000000000000000000	4.00000000000000000000	4.00000000000000000000	4.00000000000000000000	4.00000000000000000000	4.00000000000000000000	4.00000000000000000000
91.00000000000000000000	0.00000000000000000000	4175.89746093750000000000	4169.74365234375000000000	4171.79492187500000000000	4183.58984375000000000000	4175.89746093750000000000	4176.41015625000000000000	4166.15380859375000000000	4161.02539062500000000000	4173.84619140625000000000	4165.64111328125000000000	4166.66650390625000000000	4179.48730468750000000000	4163.07666015625000000000	4158.97412109375000000000	1012.00000000000000000000	10247.00000000000000000000	10228.00000000000000000000	0.00000000000000000000	0.00000000000000000000	0.00000000000000000000	1262.00000000000000000000	841.00000000000000000000	4.00000000000000000000	4.00000000000000000000	4.00000000000000000000	4.00000000000000000000	4.00000000000000000000	0.00000000000000000000	3.00000000000000000000	4.00000000000000000000	0.00000000000000000000	4.00000000000000000000	4.00000000000000000000	4.00000000000000000000	4.00000000000000000000	4.00000000000000000000	4.00000000000000000000	4.00000000000000000000
92.00000000000000000000	0.00000000000000000000	4173.33300781250000000000	4177.94873046875000000000	4166.15380859375000000000	4190.25634765625000000000	4184.10253906250000000000	4167.17919921875000000000	4161.53857421875000000000	4165.12792968750000000000	4172.82031250000000000000	4180.00000000000000000000	4181.02539062500000000000	4181.02539062500000000000	4181.02539062500000000000	4158.97412109375000000000	3123.00000000000000000000	10247.00000000000000000000	10228.00000000000000000000	0.00000000000000000000	0.00000000000000000000	0.00000000000000000000	1262.00000000000000000000	848.00000000000000000000	4.00000000000000000000	4.00000000000000000000	4.00000000000000000000	4.00000000000000000000	4.00000000000000000000	0.00000000000000000000	3.00000000000000000000	4.00000000000000000000	0.00000000000000000000	4.00000000000000000000	4.00000000000000000000	4.00000000000000000000	4.00000000000000000000	4.00000000000000000000	4.00000000000000000000	4.00000000000000000000
93.00000000000000000000	0.00000000000000000000	4179.48730468750000000000	4174.35888671875000000000	4170.76904296875000000000	4187.69238281250000000000	4174.87158203125000000000	4173.84619140625000000000	4172.82031250000000000000	4164.61523437500000000000	4175.89746093750000000000	4178.46142578125000000000	4186.66650390625000000000	4192.30761718750000000000	4188.71777343750000000000	4161.53857421875000000000	1583.00000000000000000000	10248.00000000000000000000	10227.00000000000000000000	0.00000000000000000000	0.00000000000000000000	0.00000000000000000000	1262.00000000000000000000	857.00000000000000000000	4.00000000000000000000	4.00000000000000000000	4.00000000000000000000	4.00000000000000000000	4.00000000000000000000	0.00000000000000000000	3.00000000000000000000	4.00000000000000000000	0.00000000000000000000	4.00000000000000000000	4.00000000000000000000	4.00000000000000000000	4.00000000000000000000	4.00000000000000000000	4.00000000000000000000	4.00000000000000000000
94.00000000000000000000	0.00000000000000000000	4181.02539062500000000000	4178.97412109375000000000	4166.66650390625000000000	4190.76904296875000000000	4167.69238281250000000000	4171.28173828125000000000	4166.66650390625000000000	4164.10253906250000000000	4175.38427734375000000000	4177.43603515625000000000	4189.74365234375000000000	4192.30761718750000000000	4191.28173828125000000000	4164.10253906250000000000	3379.00000000000000000000	10248.00000000000000000000	10227.00000000000000000000	0.00000000000000000000	0.00000000000000000000	0.00000000000000000000	1262.00000000000000000000	865.00000000000000000000	4.00000000000000000000	4.00000000000000000000	4.00000000000000000000	4.00000000000000000000	4.00000000000000000000	0.00000000000000000000	3.00000000000000000000	4.00000000000000000000	0.00000000000000000000	4.00000000000000000000	4.00000000000000000000	4.00000000000000000000	4.00000000000000000000	4.00000000000000000000	4.00000000000000000000	4.00000000000000000000
95.00000000000000000000	0.00000000000000000000	4182.05126953125000000000	4182.56396484375000000000	4164.10253906250000000000	4191.28173828125000000000	4167.69238281250000000000	4171.28173828125000000000	4162.05126953125000000000	4159.48730468750000000000	4173.33300781250000000000	4178.97412109375000000000	4184.10253906250000000000	4185.64111328125000000000	4189.74365234375000000000	4164.61523437500000000000	1012.00000000000000000000	10249.00000000000000000000	10228.00000000000000000000	0.00000000000000000000	0.00000000000000000000	0.00000000000000000000	1262.00000000000000000000	872.00000000000000000000	4.00000000000000000000	4.00000000000000000000	4.00000000000000000000	4.00000000000000000000	4.00000000000000000000	0.00000000000000000000	3.00000000000000000000	4.00000000000000000000	0.00000000000000000000	4.00000000000000000000	4.00000000000000000000	4.00000000000000000000	4.00000000000000000000	4.00000000000000000000	4.00000000000000000000	4.00000000000000000000
96.00000000000000000000	0.00000000000000000000	4190.25634765625000000000	4176.92285156250000000000	4172.82031250000000000000	4185.64111328125000000000	4165.64111328125000000000	4178.46142578125000000000	4171.28173828125000000000	4152.30761718750000000000	4174.87158203125000000000	4169.74365234375000000000	4176.41015625000000000000	4187.17919921875000000000	4184.10253906250000000000	4166.66650390625000000000	3123.00000000000000000000	10249.00000000000000000000	10228.00000000000000000000	0.00000000000000000000	0.00000000000000000000	0.00000000000000000000	1262.00000000000000000000	880.00000000000000000000	4.00000000000000000000	4.00000000000000000000	4.00000000000000000000	4.00000000000000000000	4.00000000000000000000	0.00000000000000000000	3.00000000000000000000	4.00000000000000000000	0.00000000000000000000	4.00000000000000000000	4.00000000000000000000	4.00000000000000000000	4.00000000000000000000	4.00000000000000000000	4.00000000000000000000	4.00000000000000000000
97.00000000000000000000	0.00000000000000000000	4188.71777343750000000000	4184.61523437500000000000	4168.20507812500000000000	4191.79492187500000000000	4173.33300781250000000000	4167.17919921875000000000	4164.61523437500000000000	4157.43603515625000000000	4175.38427734375000000000	4172.30761718750000000000	4186.66650390625000000000	4191.79492187500000000000	4190.76904296875000000000	4170.76904296875000000000	1583.00000000000000000000	10249.00000000000000000000	10228.00000000000000000000	0.00000000000000000000	0.00000000000000000000	0.00000000000000000000	1262.00000000000000000000	889.00000000000000000000	4.00000000000000000000	4.00000000000000000000	4.00000000000000000000	4.00000000000000000000	4.00000000000000000000	0.00000000000000000000	3.00000000000000000000	4.00000000000000000000	0.00000000000000000000	4.00000000000000000000	4.00000000000000000000	4.00000000000000000000	4.00000000000000000000	4.00000000000000000000	4.00000000000000000000	4.00000000000000000000
98.00000000000000000000	0.00000000000000000000	4193.33300781250000000000	4187.17919921875000000000	4172.82031250000000000000	4191.79492187500000000000	4171.28173828125000000000	4172.82031250000000000000	4167.69238281250000000000	4151.79492187500000000000	4174.35888671875000000000	4171.28173828125000000000	4182.56396484375000000000	4196.41015625000000000000	4188.20507812500000000000	4175.38427734375000000000	3379.00000000000000000000	10249.00000000000000000000	10228.00000000000000000000	0.00000000000000000000	0.00000000000000000000	0.00000000000000000000	1262.00000000000000000000	897.00000000000000000000	4.00000000000000000000	4.00000000000000000000	4.00000000000000000000	4.00000000000000000000	4.00000000000000000000	0.00000000000000000000	3.00000000000000000000	4.00000000000000000000	0.00000000000000000000	4.00000000000000000000	4.00000000000000000000	4.00000000000000000000	4.00000000000000000000	4.00000000000000000000	4.00000000000000000000	4.00000000000000000000
99.00000000000000000000	0.00000000000000000000	4187.17919921875000000000	4182.56396484375000000000	4164.61523437500000000000	4188.20507812500000000000	4170.76904296875000000000	4174.35888671875000000000	4164.10253906250000000000	4145.64111328125000000000	4174.87158203125000000000	4158.97412109375000000000	4166.66650390625000000000	4188.20507812500000000000	4178.97412109375000000000	4166.66650390625000000000	1012.00000000000000000000	10246.00000000000000000000	10228.00000000000000000000	0.00000000000000000000	0.00000000000000000000	0.00000000000000000000	1262.00000000000000000000	904.00000000000000000000	4.00000000000000000000	4.00000000000000000000	4.00000000000000000000	4.00000000000000000000	4.00000000000000000000	0.00000000000000000000	3.00000000000000000000	4.00000000000000000000	0.00000000000000000000	4.00000000000000000000	4.00000000000000000000	4.00000000000000000000	4.00000000000000000000	4.00000000000000000000	4.00000000000000000000	4.00000000000000000000
100.00000000000000000000	0.00000000000000000000	4176.92285156250000000000	4174.87158203125000000000	4156.41015625000000000000	4184.61523437500000000000	4171.28173828125000000000	4169.74365234375000000000	4162.05126953125000000000	4144.10253906250000000000	4176.92285156250000000000	4144.10253906250000000000	4159.48730468750000000000	4180.00000000000000000000	4168.71777343750000000000	4161.53857421875000000000	3123.00000000000000000000	10246.00000000000000000000	10228.00000000000000000000	0.00000000000000000000	0.00000000000000000000	0.00000000000000000000	1262.00000000000000000000	912.00000000000000000000	4.00000000000000000000	4.00000000000000000000	4.00000000000000000000	4.00000000000000000000	4.00000000000000000000	0.00000000000000000000	3.00000000000000000000	4.00000000000000000000	0.00000000000000000000	4.00000000000000000000	4.00000000000000000000	4.00000000000000000000	4.00000000000000000000	4.00000000000000000000	4.00000000000000000000	4.00000000000000000000
101.00000000000000000000	0.00000000000000000000	4181.53857421875000000000	4169.74365234375000000000	4164.10253906250000000000	4181.53857421875000000000	4167.69238281250000000000	4174.35888671875000000000	4171.79492187500000000000	4141.53857421875000000000	4173.84619140625000000000	4147.17919921875000000000	4162.56396484375000000000	4181.02539062500000000000	4164.10253906250000000000	4164.61523437500000000000	1583.00000000000000000000	10247.00000000000000000000	10227.00000000000000000000	0.00000000000000000000	0.00000000000000000000	0.00000000000000000000	1262.00000000000000000000	919.00000000000000000000	4.00000000000000000000	4.00000000000000000000	4.00000000000000000000	4.00000000000000000000	4.00000000000000000000	0.00000000000000000000	3.00000000000000000000	4.00000000000000000000	0.00000000000000000000	4.00000000000000000000	4.00000000000000000000	4.00000000000000000000	4.00000000000000000000	4.00000000000000000000	4.00000000000000000000	4.00000000000000000000
102.00000000000000000000	0.00000000000000000000	4177.94873046875000000000	4176.41015625000000000000	4157.94873046875000000000	4186.66650390625000000000	4172.82031250000000000000	4170.76904296875000000000	4165.64111328125000000000	4150.25634765625000000000	4169.74365234375000000000	4171.79492187500000000000	4173.84619140625000000000	4180.51269531250000000000	4177.43603515625000000000	4163.07666015625000000000	3379.00000000000000000000	10247.00000000000000000000	10227.00000000000000000000	0.00000000000000000000	0.00000000000000000000	0.00000000000000000000	1262.00000000000000000000	927.00000000000000000000	4.00000000000000000000	4.00000000000000000000	4.00000000000000000000	4.00000000000000000000	4.00000000000000000000	0.00000000000000000000	3.00000000000000000000	4.00000000000000000000	0.00000000000000000000	4.00000000000000000000	4.00000000000000000000	4.00000000000000000000	4.00000000000000000000	4.00000000000000000000	4.00000000000000000000	4.00000000000000000000
103.00000000000000000000	0.00000000000000000000	4180.00000000000000000000	4176.41015625000000000000	4162.05126953125000000000	4183.07666015625000000000	4167.69238281250000000000	4177.94873046875000000000	4168.71777343750000000000	4149.23046875000000000000	4173.33300781250000000000	4168.20507812500000000000	4167.17919921875000000000	4181.02539062500000000000	4173.33300781250000000000	4162.05126953125000000000	1012.00000000000000000000	10248.00000000000000000000	10226.00000000000000000000	0.00000000000000000000	0.00000000000000000000	0.00000000000000000000	1262.00000000000000000000	934.00000000000000000000	4.00000000000000000000	4.00000000000000000000	4.00000000000000000000	4.00000000000000000000	4.00000000000000000000	0.00000000000000000000	3.00000000000000000000	4.00000000000000000000	0.00000000000000000000	4.00000000000000000000	4.00000000000000000000	4.00000000000000000000	4.00000000000000000000	4.00000000000000000000	4.00000000000000000000	4.00000000000000000000
104.00000000000000000000	0.00000000000000000000	4179.48730468750000000000	4174.87158203125000000000	4161.02539062500000000000	4179.48730468750000000000	4167.17919921875000000000	4173.33300781250000000000	4167.17919921875000000000	4146.15380859375000000000	4175.38427734375000000000	4153.84619140625000000000	4158.97412109375000000000	4177.94873046875000000000	4162.56396484375000000000	4160.51269531250000000000	3123.00000000000000000000	10248.00000000000000000000	10226.00000000000000000000	0.00000000000000000000	0.00000000000000000000	0.00000000000000000000	1262.00000000000000000000	942.00000000000000000000	4.00000000000000000000	4.00000000000000000000	4.00000000000000000000	4.00000000000000000000	4.00000000000000000000	0.00000000000000000000	3.00000000000000000000	4.00000000000000000000	0.00000000000000000000	4.00000000000000000000	4.00000000000000000000	4.00000000000000000000	4.00000000000000000000	4.00000000000000000000	4.00000000000000000000	4.00000000000000000000
105.00000000000000000000	0.00000000000000000000	4176.41015625000000000000	4176.92285156250000000000	4156.41015625000000000000	4182.05126953125000000000	4175.38427734375000000000	4165.64111328125000000000	4163.07666015625000000000	4150.25634765625000000000	4173.33300781250000000000	4160.51269531250000000000	4162.56396484375000000000	4175.89746093750000000000	4165.64111328125000000000	4163.58984375000000000000	1583.00000000000000000000	10249.00000000000000000000	10227.00000000000000000000	0.00000000000000000000	0.00000000000000000000	0.00000000000000000000	1262.00000000000000000000	950.00000000000000000000	4.00000000000000000000	4.00000000000000000000	4.00000000000000000000	4.00000000000000000000	4.00000000000000000000	0.00000000000000000000	3.00000000000000000000	4.00000000000000000000	0.00000000000000000000	4.00000000000000000000	4.00000000000000000000	4.00000000000000000000	4.00000000000000000000	4.00000000000000000000	4.00000000000000000000	4.00000000000000000000
106.00000000000000000000	0.00000000000000000000	4185.64111328125000000000	4180.00000000000000000000	4166.15380859375000000000	4184.61523437500000000000	4174.87158203125000000000	4174.87158203125000000000	4168.20507812500000000000	4151.79492187500000000000	4174.87158203125000000000	4164.61523437500000000000	4168.20507812500000000000	4181.53857421875000000000	4169.23046875000000000000	4170.76904296875000000000	3379.00000000000000000000	10249.00000000000000000000	10227.00000000000000000000	0.00000000000000000000	0.00000000000000000000	0.00000000000000000000	1262.00000000000000000000	958.00000000000000000000	4.00000000000000000000	4.00000000000000000000	4.00000000000000000000	4.00000000000000000000	4.00000000000000000000	0.00000000000000000000	3.00000000000000000000	4.00000000000000000000	0.00000000000000000000	4.00000000000000000000	4.00000000000000000000	4.00000000000000000000	4.00000000000000000000	4.00000000000000000000	4.00000000000000000000	4.00000000000000000000
107.00000000000000000000	0.00000000000000000000	4181.02539062500000000000	4189.74365234375000000000	4160.00000000000000000000	4190.76904296875000000000	4178.97412109375000000000	4168.71777343750000000000	4159.48730468750000000000	4157.94873046875000000000	4174.87158203125000000000	4168.71777343750000000000	4176.92285156250000000000	4183.07666015625000000000	4179.48730468750000000000	4170.25634765625000000000	1012.00000000000000000000	10250.00000000000000000000	10226.00000000000000000000	0.00000000000000000000	0.00000000000000000000	0.00000000000000000000	1262.00000000000000000000	967.00000000000000000000	4.00000000000000000000	4.00000000000000000000	4.00000000000000000000	4.00000000000000000000	4.00000000000000000000	0.00000000000000000000	3.00000000000000000000	4.00000000000000000000	0.00000000000000000000	4.00000000000000000000	4.00000000000000000000	4.00000000000000000000	4.00000000000000000000	4.00000000000000000000	4.00000000000000000000	4.00000000000000000000
108.00000000000000000000	0.00000000000000000000	4181.53857421875000000000	4186.15380859375000000000	4163.58984375000000000000	4185.12792968750000000000	4175.89746093750000000000	4171.79492187500000000000	4167.69238281250000000000	4152.82031250000000000000	4173.33300781250000000000	4165.12792968750000000000	4172.30761718750000000000	4183.58984375000000000000	4176.92285156250000000000	4170.25634765625000000000	3123.00000000000000000000	10250.00000000000000000000	10226.00000000000000000000	0.00000000000000000000	0.00000000000000000000	0.00000000000000000000	1262.00000000000000000000	975.00000000000000000000	4.00000000000000000000	4.00000000000000000000	4.00000000000000000000	4.00000000000000000000	4.00000000000000000000	0.00000000000000000000	3.00000000000000000000	4.00000000000000000000	0.00000000000000000000	4.00000000000000000000	4.00000000000000000000	4.00000000000000000000	4.00000000000000000000	4.00000000000000000000	4.00000000000000000000	4.00000000000000000000
109.00000000000000000000	0.00000000000000000000	4186.15380859375000000000	4183.58984375000000000000	4166.15380859375000000000	4183.07666015625000000000	4176.41015625000000000000	4172.82031250000000000000	4169.74365234375000000000	4152.82031250000000000000	4173.84619140625000000000	4167.17919921875000000000	4170.76904296875000000000	4180.51269531250000000000	4174.87158203125000000000	4168.71777343750000000000	1583.00000000000000000000	10248.00000000000000000000	10227.00000000000000000000	0.00000000000000000000	0.00000000000000000000	0.00000000000000000000	1262.00000000000000000000	982.00000000000000000000	4.00000000000000000000	4.00000000000000000000	4.00000000000000000000	4.00000000000000000000	4.00000000000000000000	0.00000000000000000000	3.00000000000000000000	4.00000000000000000000	0.00000000000000000000	4.00000000000000000000	4.00000000000000000000	4.00000000000000000000	4.00000000000000000000	4.00000000000000000000	4.00000000000000000000	4.00000000000000000000
110.00000000000000000000	0.00000000000000000000	4181.02539062500000000000	4185.64111328125000000000	4156.92285156250000000000	4187.69238281250000000000	4182.56396484375000000000	4169.74365234375000000000	4160.51269531250000000000	4161.02539062500000000000	4175.38427734375000000000	4177.43603515625000000000	4176.41015625000000000000	4178.97412109375000000000	4180.00000000000000000000	4166.15380859375000000000	3379.00000000000000000000	10248.00000000000000000000	10227.00000000000000000000	0.00000000000000000000	0.00000000000000000000	0.00000000000000000000	1262.00000000000000000000	991.00000000000000000000	4.00000000000000000000	4.00000000000000000000	4.00000000000000000000	4.00000000000000000000	4.00000000000000000000	0.00000000000000000000	3.00000000000000000000	4.00000000000000000000	0.00000000000000000000	4.00000000000000000000	4.00000000000000000000	4.00000000000000000000	4.00000000000000000000	4.00000000000000000000	4.00000000000000000000	4.00000000000000000000
111.00000000000000000000	0.00000000000000000000	4179.48730468750000000000	4174.87158203125000000000	4160.00000000000000000000	4181.53857421875000000000	4174.35888671875000000000	4177.94873046875000000000	4168.71777343750000000000	4153.84619140625000000000	4175.38427734375000000000	4166.66650390625000000000	4164.10253906250000000000	4180.51269531250000000000	4166.15380859375000000000	4166.15380859375000000000	1012.00000000000000000000	10247.00000000000000000000	10227.00000000000000000000	0.00000000000000000000	0.00000000000000000000	0.00000000000000000000	1262.00000000000000000000	999.00000000000000000000	4.00000000000000000000	4.00000000000000000000	4.00000000000000000000	4.00000000000000000000	4.00000000000000000000	0.00000000000000000000	3.00000000000000000000	4.00000000000000000000	0.00000000000000000000	4.00000000000000000000	4.00000000000000000000	4.00000000000000000000	4.00000000000000000000	4.00000000000000000000	4.00000000000000000000	4.00000000000000000000
112.00000000000000000000	0.00000000000000000000	4170.25634765625000000000	4171.79492187500000000000	4152.82031250000000000000	4179.48730468750000000000	4172.30761718750000000000	4168.20507812500000000000	4163.58984375000000000000	4150.25634765625000000000	4171.79492187500000000000	4158.46142578125000000000	4154.87158203125000000000	4173.84619140625000000000	4156.41015625000000000000	4163.07666015625000000000	3123.00000000000000000000	10247.00000000000000000000	10227.00000000000000000000	0.00000000000000000000	0.00000000000000000000	0.00000000000000000000	1263.00000000000000000000	7.00000000000000000000	4.00000000000000000000	4.00000000000000000000	4.00000000000000000000	4.00000000000000000000	4.00000000000000000000	0.00000000000000000000	3.00000000000000000000	4.00000000000000000000	0.00000000000000000000	4.00000000000000000000	4.00000000000000000000	4.00000000000000000000	4.00000000000000000000	4.00000000000000000000	4.00000000000000000000	4.00000000000000000000
113.00000000000000000000	0.00000000000000000000	4172.82031250000000000000	4172.82031250000000000000	4154.87158203125000000000	4177.94873046875000000000	4172.82031250000000000000	4168.20507812500000000000	4165.64111328125000000000	4150.76904296875000000000	4171.28173828125000000000	4159.48730468750000000000	4157.43603515625000000000	4174.35888671875000000000	4156.41015625000000000000	4163.58984375000000000000	1583.00000000000000000000	10249.00000000000000000000	10228.00000000000000000000	0.00000000000000000000	0.00000000000000000000	0.00000000000000000000	1263.00000000000000000000	15.00000000000000000000	4.00000000000000000000	4.00000000000000000000	4.00000000000000000000	4.00000000000000000000	4.00000000000000000000	0.00000000000000000000	3.00000000000000000000	4.00000000000000000000	0.00000000000000000000	4.00000000000000000000	4.00000000000000000000	4.00000000000000000000	4.00000000000000000000	4.00000000000000000000	4.00000000000000000000	4.00000000000000000000
114.00000000000000000000	0.00000000000000000000	4176.41015625000000000000	4171.28173828125000000000	4158.46142578125000000000	4178.46142578125000000000	4172.82031250000000000000	4169.74365234375000000000	4169.74365234375000000000	4155.38427734375000000000	4174.87158203125000000000	4165.12792968750000000000	4164.10253906250000000000	4176.92285156250000000000	4162.05126953125000000000	4164.61523437500000000000	3379.00000000000000000000	10249.00000000000000000000	10228.00000000000000000000	0.00000000000000000000	0.00000000000000000000	0.00000000000000000000	1263.00000000000000000000	24.00000000000000000000	4.00000000000000000000	4.00000000000000000000	4.00000000000000000000	4.00000000000000000000	4.00000000000000000000	0.00000000000000000000	3.00000000000000000000	4.00000000000000000000	0.00000000000000000000	4.00000000000000000000	4.00000000000000000000	4.00000000000000000000	4.00000000000000000000	4.00000000000000000000	4.00000000000000000000	4.00000000000000000000
115.00000000000000000000	0.00000000000000000000	4169.74365234375000000000	4174.87158203125000000000	4152.30761718750000000000	4183.07666015625000000000	4179.48730468750000000000	4163.07666015625000000000	4164.61523437500000000000	4163.58984375000000000000	4174.87158203125000000000	4171.79492187500000000000	4167.69238281250000000000	4174.87158203125000000000	4168.20507812500000000000	4161.53857421875000000000	1012.00000000000000000000	10248.00000000000000000000	10228.00000000000000000000	0.00000000000000000000	0.00000000000000000000	0.00000000000000000000	1263.00000000000000000000	31.00000000000000000000	4.00000000000000000000	4.00000000000000000000	4.00000000000000000000	4.00000000000000000000	4.00000000000000000000	0.00000000000000000000	3.00000000000000000000	4.00000000000000000000	0.00000000000000000000	4.00000000000000000000	4.00000000000000000000	4.00000000000000000000	4.00000000000000000000	4.00000000000000000000	4.00000000000000000000	4.00000000000000000000
116.00000000000000000000	0.00000000000000000000	4176.92285156250000000000	4178.97412109375000000000	4160.00000000000000000000	4181.53857421875000000000	4178.46142578125000000000	4175.38427734375000000000	4170.25634765625000000000	4160.00000000000000000000	4174.35888671875000000000	4164.10253906250000000000	4163.58984375000000000000	4177.94873046875000000000	4164.61523437500000000000	4161.53857421875000000000	3123.00000000000000000000	10248.00000000000000000000	10228.00000000000000000000	0.00000000000000000000	0.00000000000000000000	0.00000000000000000000	1263.00000000000000000000	40.00000000000000000000	4.00000000000000000000	4.00000000000000000000	4.00000000000000000000	4.00000000000000000000	4.00000000000000000000	0.00000000000000000000	3.00000000000000000000	4.00000000000000000000	0.00000000000000000000	4.00000000000000000000	4.00000000000000000000	4.00000000000000000000	4.00000000000000000000	4.00000000000000000000	4.00000000000000000000	4.00000000000000000000
117.00000000000000000000	0.00000000000000000000	4177.43603515625000000000	4186.15380859375000000000	4158.46142578125000000000	4189.23046875000000000000	4183.07666015625000000000	4170.76904296875000000000	4163.07666015625000000000	4167.17919921875000000000	4174.35888671875000000000	4174.35888671875000000000	4176.41015625000000000000	4178.97412109375000000000	4176.41015625000000000000	4162.56396484375000000000	1583.00000000000000000000	10248.00000000000000000000	10228.00000000000000000000	0.00000000000000000000	0.00000000000000000000	0.00000000000000000000	1263.00000000000000000000	48.00000000000000000000	4.00000000000000000000	4.00000000000000000000	4.00000000000000000000	4.00000000000000000000	4.00000000000000000000	0.00000000000000000000	3.00000000000000000000	4.00000000000000000000	0.00000000000000000000	4.00000000000000000000	4.00000000000000000000	4.00000000000000000000	4.00000000000000000000	4.00000000000000000000	4.00000000000000000000	4.00000000000000000000
118.00000000000000000000	0.00000000000000000000	4181.02539062500000000000	4185.12792968750000000000	4163.58984375000000000000	4191.79492187500000000000	4183.07666015625000000000	4169.74365234375000000000	4165.64111328125000000000	4173.84619140625000000000	4174.35888671875000000000	4185.64111328125000000000	4183.07666015625000000000	4181.53857421875000000000	4185.12792968750000000000	4166.15380859375000000000	3379.00000000000000000000	10248.00000000000000000000	10228.00000000000000000000	0.00000000000000000000	0.00000000000000000000	0.00000000000000000000	1263.00000000000000000000	55.00000000000000000000	4.00000000000000000000	4.00000000000000000000	4.00000000000000000000	4.00000000000000000000	4.00000000000000000000	0.00000000000000000000	3.00000000000000000000	4.00000000000000000000	0.00000000000000000000	4.00000000000000000000	4.00000000000000000000	4.00000000000000000000	4.00000000000000000000	4.00000000000000000000	4.00000000000000000000	4.00000000000000000000
119.00000000000000000000	0.00000000000000000000	4185.64111328125000000000	4183.58984375000000000000	4169.74365234375000000000	4186.15380859375000000000	4180.51269531250000000000	4174.87158203125000000000	4172.30761718750000000000	4171.28173828125000000000	4172.82031250000000000000	4181.53857421875000000000	4175.38427734375000000000	4183.07666015625000000000	4181.02539062500000000000	4166.15380859375000000000	1012.00000000000000000000	10249.00000000000000000000	10229.00000000000000000000	0.00000000000000000000	0.00000000000000000000	0.00000000000000000000	1263.00000000000000000000	62.00000000000000000000	4.00000000000000000000	4.00000000000000000000	4.00000000000000000000	4.00000000000000000000	4.00000000000000000000	0.00000000000000000000	3.00000000000000000000	4.00000000000000000000	0.00000000000000000000	4.00000000000000000000	4.00000000000000000000	4.00000000000000000000	4.00000000000000000000	4.00000000000000000000	4.00000000000000000000	4.00000000000000000000
120.00000000000000000000	0.00000000000000000000	4178.97412109375000000000	4186.15380859375000000000	4160.51269531250000000000	4187.69238281250000000000	4182.05126953125000000000	4167.17919921875000000000	4163.58984375000000000000	4171.79492187500000000000	4172.82031250000000000000	4178.97412109375000000000	4176.41015625000000000000	4181.02539062500000000000	4179.48730468750000000000	4163.07666015625000000000	3123.00000000000000000000	10249.00000000000000000000	10229.00000000000000000000	0.00000000000000000000	0.00000000000000000000	0.00000000000000000000	1263.00000000000000000000	70.00000000000000000000	4.00000000000000000000	4.00000000000000000000	4.00000000000000000000	4.00000000000000000000	4.00000000000000000000	0.00000000000000000000	3.00000000000000000000	4.00000000000000000000	0.00000000000000000000	4.00000000000000000000	4.00000000000000000000	4.00000000000000000000	4.00000000000000000000	4.00000000000000000000	4.00000000000000000000	4.00000000000000000000
121.00000000000000000000	0.00000000000000000000	4183.58984375000000000000	4181.02539062500000000000	4165.64111328125000000000	4184.61523437500000000000	4173.33300781250000000000	4172.82031250000000000000	4168.71777343750000000000	4167.17919921875000000000	4176.92285156250000000000	4169.74365234375000000000	4171.79492187500000000000	4183.07666015625000000000	4169.74365234375000000000	4165.64111328125000000000	1583.00000000000000000000	10248.00000000000000000000	10229.00000000000000000000	0.00000000000000000000	0.00000000000000000000	0.00000000000000000000	1263.00000000000000000000	78.00000000000000000000	4.00000000000000000000	4.00000000000000000000	4.00000000000000000000	4.00000000000000000000	4.00000000000000000000	0.00000000000000000000	3.00000000000000000000	4.00000000000000000000	0.00000000000000000000	4.00000000000000000000	4.00000000000000000000	4.00000000000000000000	4.00000000000000000000	4.00000000000000000000	4.00000000000000000000	4.00000000000000000000
122.00000000000000000000	0.00000000000000000000	4175.89746093750000000000	4180.51269531250000000000	4161.02539062500000000000	4185.12792968750000000000	4178.46142578125000000000	4170.25634765625000000000	4167.69238281250000000000	4170.76904296875000000000	4176.41015625000000000000	4172.30761718750000000000	4166.15380859375000000000	4178.46142578125000000000	4165.64111328125000000000	4161.02539062500000000000	3379.00000000000000000000	10248.00000000000000000000	10229.00000000000000000000	0.00000000000000000000	0.00000000000000000000	0.00000000000000000000	1263.00000000000000000000	86.00000000000000000000	4.00000000000000000000	4.00000000000000000000	4.00000000000000000000	4.00000000000000000000	4.00000000000000000000	0.00000000000000000000	3.00000000000000000000	4.00000000000000000000	0.00000000000000000000	4.00000000000000000000	4.00000000000000000000	4.00000000000000000000	4.00000000000000000000	4.00000000000000000000	4.00000000000000000000	4.00000000000000000000
123.00000000000000000000	0.00000000000000000000	4168.71777343750000000000	4176.92285156250000000000	4155.89746093750000000000	4181.02539062500000000000	4182.56396484375000000000	4172.30761718750000000000	4170.25634765625000000000	4173.84619140625000000000	4173.84619140625000000000	4173.84619140625000000000	4164.10253906250000000000	4172.30761718750000000000	4164.10253906250000000000	4157.43603515625000000000	1012.00000000000000000000	10250.00000000000000000000	10230.00000000000000000000	0.00000000000000000000	0.00000000000000000000	0.00000000000000000000	1263.00000000000000000000	93.00000000000000000000	4.00000000000000000000	4.00000000000000000000	4.00000000000000000000	4.00000000000000000000	4.00000000000000000000	0.00000000000000000000	3.00000000000000000000	4.00000000000000000000	0.00000000000000000000	4.00000000000000000000	4.00000000000000000000	4.00000000000000000000	4.00000000000000000000	4.00000000000000000000	4.00000000000000000000	4.00000000000000000000
124.00000000000000000000	0.00000000000000000000	4172.82031250000000000000	4173.33300781250000000000	4158.97412109375000000000	4173.33300781250000000000	4178.46142578125000000000	4173.84619140625000000000	4174.87158203125000000000	4173.84619140625000000000	4174.35888671875000000000	4168.71777343750000000000	4168.71777343750000000000	4170.76904296875000000000	4163.07666015625000000000	4158.97412109375000000000	3123.00000000000000000000	10250.00000000000000000000	10230.00000000000000000000	0.00000000000000000000	0.00000000000000000000	0.00000000000000000000	1263.00000000000000000000	101.00000000000000000000	4.00000000000000000000	4.00000000000000000000	4.00000000000000000000	4.00000000000000000000	4.00000000000000000000	0.00000000000000000000	3.00000000000000000000	4.00000000000000000000	0.00000000000000000000	4.00000000000000000000	4.00000000000000000000	4.00000000000000000000	4.00000000000000000000	4.00000000000000000000	4.00000000000000000000	4.00000000000000000000
125.00000000000000000000	0.00000000000000000000	4167.17919921875000000000	4175.38427734375000000000	4149.23046875000000000000	4176.41015625000000000000	4184.61523437500000000000	4164.10253906250000000000	4164.10253906250000000000	4176.92285156250000000000	4173.84619140625000000000	4176.41015625000000000000	4172.30761718750000000000	4167.17919921875000000000	4167.17919921875000000000	4156.41015625000000000000	1583.00000000000000000000	10248.00000000000000000000	10228.00000000000000000000	0.00000000000000000000	0.00000000000000000000	0.00000000000000000000	1263.00000000000000000000	109.00000000000000000000	4.00000000000000000000	4.00000000000000000000	4.00000000000000000000	4.00000000000000000000	4.00000000000000000000	0.00000000000000000000	3.00000000000000000000	4.00000000000000000000	0.00000000000000000000	4.00000000000000000000	4.00000000000000000000	4.00000000000000000000	4.00000000000000000000	4.00000000000000000000	4.00000000000000000000	4.00000000000000000000
126.00000000000000000000	0.00000000000000000000	4168.71777343750000000000	4165.12792968750000000000	4154.87158203125000000000	4170.25634765625000000000	4176.92285156250000000000	4174.87158203125000000000	4167.69238281250000000000	4165.12792968750000000000	4173.84619140625000000000	4171.79492187500000000000	4155.38427734375000000000	4164.61523437500000000000	4154.35888671875000000000	4155.38427734375000000000	3379.00000000000000000000	10248.00000000000000000000	10228.00000000000000000000	0.00000000000000000000	0.00000000000000000000	0.00000000000000000000	1263.00000000000000000000	117.00000000000000000000	4.00000000000000000000	4.00000000000000000000	4.00000000000000000000	4.00000000000000000000	4.00000000000000000000	0.00000000000000000000	3.00000000000000000000	4.00000000000000000000	0.00000000000000000000	4.00000000000000000000	4.00000000000000000000	4.00000000000000000000	4.00000000000000000000	4.00000000000000000000	4.00000000000000000000	4.00000000000000000000
127.00000000000000000000	0.00000000000000000000	4168.20507812500000000000	4165.64111328125000000000	4153.33300781250000000000	4165.64111328125000000000	4171.79492187500000000000	4170.25634765625000000000	4166.66650390625000000000	4157.43603515625000000000	4174.87158203125000000000	4163.58984375000000000000	4151.79492187500000000000	4160.51269531250000000000	4148.20507812500000000000	4153.33300781250000000000	50.00000000000000000000	10249.00000000000000000000	10228.00000000000000000000	0.00000000000000000000	0.00000000000000000000	0.00000000000000000000	1263.00000000000000000000	125.00000000000000000000	4.00000000000000000000	4.00000000000000000000	4.00000000000000000000	4.00000000000000000000	4.00000000000000000000	0.00000000000000000000	3.00000000000000000000	4.00000000000000000000	0.00000000000000000000	4.00000000000000000000	4.00000000000000000000	4.00000000000000000000	4.00000000000000000000	4.00000000000000000000	4.00000000000000000000	4.00000000000000000000
0.00000000000000000000	0.00000000000000000000	4166.66650390625000000000	4169.74365234375000000000	4148.71777343750000000000	4164.61523437500000000000	4172.30761718750000000000	4164.61523437500000000000	4165.12792968750000000000	4156.41015625000000000000	4174.87158203125000000000	4160.51269531250000000000	4157.43603515625000000000	4165.12792968750000000000	4149.74365234375000000000	4155.38427734375000000000	1797.00000000000000000000	10249.00000000000000000000	10228.00000000000000000000	0.00000000000000000000	0.00000000000000000000	0.00000000000000000000	1263.00000000000000000000	134.00000000000000000000	4.00000000000000000000	4.00000000000000000000	4.00000000000000000000	4.00000000000000000000	4.00000000000000000000	0.00000000000000000000	3.00000000000000000000	4.00000000000000000000	0.00000000000000000000	4.00000000000000000000	4.00000000000000000000	4.00000000000000000000	4.00000000000000000000	4.00000000000000000000	4.00000000000000000000	4.00000000000000000000
1.00000000000000000000	0.00000000000000000000	4170.25634765625000000000	4164.10253906250000000000	4155.89746093750000000000	4161.02539062500000000000	4164.61523437500000000000	4171.79492187500000000000	4169.74365234375000000000	4150.25634765625000000000	4175.38427734375000000000	4159.48730468750000000000	4150.76904296875000000000	4172.30761718750000000000	4148.71777343750000000000	4159.48730468750000000000	3304.00000000000000000000	10248.00000000000000000000	10230.00000000000000000000	0.00000000000000000000	0.00000000000000000000	0.00000000000000000000	1263.00000000000000000000	141.00000000000000000000	4.00000000000000000000	4.00000000000000000000	4.00000000000000000000	4.00000000000000000000	4.00000000000000000000	0.00000000000000000000	3.00000000000000000000	4.00000000000000000000	0.00000000000000000000	4.00000000000000000000	4.00000000000000000000	4.00000000000000000000	4.00000000000000000000	4.00000000000000000000	4.00000000000000000000	4.00000000000000000000
2.00000000000000000000	0.00000000000000000000	4166.15380859375000000000	4167.69238281250000000000	4150.76904296875000000000	4165.12792968750000000000	4167.69238281250000000000	4166.66650390625000000000	4163.07666015625000000000	4155.89746093750000000000	4174.87158203125000000000	4168.20507812500000000000	4154.87158203125000000000	4168.20507812500000000000	4153.84619140625000000000	4156.92285156250000000000	1922.00000000000000000000	10248.00000000000000000000	10230.00000000000000000000	0.00000000000000000000	0.00000000000000000000	0.00000000000000000000	1263.00000000000000000000	149.00000000000000000000	4.00000000000000000000	4.00000000000000000000	4.00000000000000000000	4.00000000000000000000	4.00000000000000000000	0.00000000000000000000	3.00000000000000000000	4.00000000000000000000	0.00000000000000000000	4.00000000000000000000	4.00000000000000000000	4.00000000000000000000	4.00000000000000000000	4.00000000000000000000	4.00000000000000000000	4.00000000000000000000
3.00000000000000000000	0.00000000000000000000	4168.20507812500000000000	4165.12792968750000000000	4153.84619140625000000000	4160.51269531250000000000	4165.12792968750000000000	4172.82031250000000000000	4171.79492187500000000000	4157.43603515625000000000	4174.35888671875000000000	4160.51269531250000000000	4154.87158203125000000000	4165.64111328125000000000	4144.61523437500000000000	4154.35888671875000000000	3281.00000000000000000000	10249.00000000000000000000	10230.00000000000000000000	0.00000000000000000000	0.00000000000000000000	0.00000000000000000000	1263.00000000000000000000	157.00000000000000000000	4.00000000000000000000	4.00000000000000000000	4.00000000000000000000	4.00000000000000000000	4.00000000000000000000	0.00000000000000000000	3.00000000000000000000	4.00000000000000000000	0.00000000000000000000	4.00000000000000000000	4.00000000000000000000	4.00000000000000000000	4.00000000000000000000	4.00000000000000000000	4.00000000000000000000	4.00000000000000000000
4.00000000000000000000	0.00000000000000000000	4161.53857421875000000000	4161.53857421875000000000	4150.76904296875000000000	4153.84619140625000000000	4158.46142578125000000000	4172.30761718750000000000	4171.28173828125000000000	4158.46142578125000000000	4174.35888671875000000000	4153.84619140625000000000	4148.20507812500000000000	4162.05126953125000000000	4140.00000000000000000000	4149.74365234375000000000	3521.00000000000000000000	10249.00000000000000000000	10230.00000000000000000000	0.00000000000000000000	0.00000000000000000000	0.00000000000000000000	1263.00000000000000000000	164.00000000000000000000	4.00000000000000000000	4.00000000000000000000	4.00000000000000000000	4.00000000000000000000	4.00000000000000000000	0.00000000000000000000	3.00000000000000000000	4.00000000000000000000	0.00000000000000000000	4.00000000000000000000	4.00000000000000000000	4.00000000000000000000	4.00000000000000000000	4.00000000000000000000	4.00000000000000000000	4.00000000000000000000
5.00000000000000000000	0.00000000000000000000	4156.92285156250000000000	4162.56396484375000000000	4144.61523437500000000000	4154.35888671875000000000	4156.92285156250000000000	4169.74365234375000000000	4164.61523437500000000000	4161.02539062500000000000	4176.41015625000000000000	4160.00000000000000000000	4147.69238281250000000000	4157.43603515625000000000	4145.12792968750000000000	4150.76904296875000000000	0.00000000000000000000	10249.00000000000000000000	10228.00000000000000000000	0.00000000000000000000	0.00000000000000000000	0.00000000000000000000	1263.00000000000000000000	172.00000000000000000000	4.00000000000000000000	4.00000000000000000000	4.00000000000000000000	4.00000000000000000000	4.00000000000000000000	0.00000000000000000000	3.00000000000000000000	4.00000000000000000000	0.00000000000000000000	4.00000000000000000000	4.00000000000000000000	4.00000000000000000000	4.00000000000000000000	4.00000000000000000000	4.00000000000000000000	4.00000000000000000000
6.00000000000000000000	0.00000000000000000000	4167.17919921875000000000	4160.51269531250000000000	4150.76904296875000000000	4155.38427734375000000000	4156.92285156250000000000	4176.92285156250000000000	4167.69238281250000000000	4156.92285156250000000000	4174.87158203125000000000	4158.97412109375000000000	4150.76904296875000000000	4158.46142578125000000000	4142.56396484375000000000	4155.89746093750000000000	392.00000000000000000000	10249.00000000000000000000	10228.00000000000000000000	0.00000000000000000000	0.00000000000000000000	0.00000000000000000000	1263.00000000000000000000	180.00000000000000000000	4.00000000000000000000	4.00000000000000000000	4.00000000000000000000	4.00000000000000000000	4.00000000000000000000	0.00000000000000000000	3.00000000000000000000	4.00000000000000000000	0.00000000000000000000	4.00000000000000000000	4.00000000000000000000	4.00000000000000000000	4.00000000000000000000	4.00000000000000000000	4.00000000000000000000	4.00000000000000000000
7.00000000000000000000	0.00000000000000000000	4162.56396484375000000000	4164.10253906250000000000	4148.20507812500000000000	4160.00000000000000000000	4164.61523437500000000000	4166.66650390625000000000	4157.94873046875000000000	4165.12792968750000000000	4171.28173828125000000000	4165.12792968750000000000	4160.51269531250000000000	4164.10253906250000000000	4152.30761718750000000000	4156.41015625000000000000	3265.00000000000000000000	10247.00000000000000000000	10229.00000000000000000000	0.00000000000000000000	0.00000000000000000000	0.00000000000000000000	1263.00000000000000000000	189.00000000000000000000	4.00000000000000000000	4.00000000000000000000	4.00000000000000000000	4.00000000000000000000	4.00000000000000000000	0.00000000000000000000	3.00000000000000000000	4.00000000000000000000	0.00000000000000000000	4.00000000000000000000	4.00000000000000000000	4.00000000000000000000	4.00000000000000000000	4.00000000000000000000	4.00000000000000000000	4.00000000000000000000
8.00000000000000000000	0.00000000000000000000	4165.12792968750000000000	4165.12792968750000000000	4156.41015625000000000000	4156.41015625000000000000	4160.00000000000000000000	4168.71777343750000000000	4167.69238281250000000000	4167.17919921875000000000	4173.33300781250000000000	4164.61523437500000000000	4158.46142578125000000000	4171.28173828125000000000	4157.94873046875000000000	4162.05126953125000000000	0.00000000000000000000	10247.00000000000000000000	10229.00000000000000000000	0.00000000000000000000	0.00000000000000000000	0.00000000000000000000	1263.00000000000000000000	197.00000000000000000000	4.00000000000000000000	4.00000000000000000000	4.00000000000000000000	4.00000000000000000000	4.00000000000000000000	0.00000000000000000000	3.00000000000000000000	4.00000000000000000000	0.00000000000000000000	4.00000000000000000000	4.00000000000000000000	4.00000000000000000000	4.00000000000000000000	4.00000000000000000000	4.00000000000000000000	4.00000000000000000000
9.00000000000000000000	0.00000000000000000000	4168.20507812500000000000	4166.66650390625000000000	4153.84619140625000000000	4158.97412109375000000000	4160.51269531250000000000	4169.23046875000000000000	4173.33300781250000000000	4161.53857421875000000000	4174.87158203125000000000	4157.94873046875000000000	4155.89746093750000000000	4168.20507812500000000000	4154.35888671875000000000	4160.00000000000000000000	3536.00000000000000000000	10247.00000000000000000000	10229.00000000000000000000	0.00000000000000000000	0.00000000000000000000	0.00000000000000000000	1263.00000000000000000000	205.00000000000000000000	4.00000000000000000000	4.00000000000000000000	4.00000000000000000000	4.00000000000000000000	4.00000000000000000000	0.00000000000000000000	3.00000000000000000000	4.00000000000000000000	0.00000000000000000000	4.00000000000000000000	4.00000000000000000000	4.00000000000000000000	4.00000000000000000000	4.00000000000000000000	4.00000000000000000000	4.00000000000000000000
10.00000000000000000000	0.00000000000000000000	4167.69238281250000000000	4168.20507812500000000000	4149.74365234375000000000	4164.61523437500000000000	4167.69238281250000000000	4166.66650390625000000000	4166.66650390625000000000	4160.51269531250000000000	4171.79492187500000000000	4155.89746093750000000000	4158.46142578125000000000	4166.66650390625000000000	4153.84619140625000000000	4152.30761718750000000000	3376.00000000000000000000	10247.00000000000000000000	10229.00000000000000000000	0.00000000000000000000	0.00000000000000000000	0.00000000000000000000	1263.00000000000000000000	213.00000000000000000000	4.00000000000000000000	4.00000000000000000000	4.00000000000000000000	4.00000000000000000000	4.00000000000000000000	0.00000000000000000000	3.00000000000000000000	4.00000000000000000000	0.00000000000000000000	4.00000000000000000000	4.00000000000000000000	4.00000000000000000000	4.00000000000000000000	4.00000000000000000000	4.00000000000000000000	4.00000000000000000000
11.00000000000000000000	0.00000000000000000000	4176.41015625000000000000	4164.10253906250000000000	4164.61523437500000000000	4157.43603515625000000000	4164.10253906250000000000	4176.41015625000000000000	4171.28173828125000000000	4157.94873046875000000000	4171.79492187500000000000	4156.41015625000000000000	4154.87158203125000000000	4169.74365234375000000000	4149.74365234375000000000	4155.89746093750000000000	1011.00000000000000000000	10246.00000000000000000000	10229.00000000000000000000	0.00000000000000000000	0.00000000000000000000	0.00000000000000000000	1263.00000000000000000000	220.00000000000000000000	4.00000000000000000000	4.00000000000000000000	4.00000000000000000000	4.00000000000000000000	4.00000000000000000000	0.00000000000000000000	3.00000000000000000000	4.00000000000000000000	0.00000000000000000000	4.00000000000000000000	4.00000000000000000000	4.00000000000000000000	4.00000000000000000000	4.00000000000000000000	4.00000000000000000000	4.00000000000000000000
12.00000000000000000000	0.00000000000000000000	4171.79492187500000000000	4168.20507812500000000000	4159.48730468750000000000	4157.43603515625000000000	4165.12792968750000000000	4169.74365234375000000000	4166.15380859375000000000	4161.53857421875000000000	4174.35888671875000000000	4163.07666015625000000000	4157.43603515625000000000	4163.58984375000000000000	4153.33300781250000000000	4157.94873046875000000000	3124.00000000000000000000	10246.00000000000000000000	10229.00000000000000000000	0.00000000000000000000	0.00000000000000000000	0.00000000000000000000	1263.00000000000000000000	227.00000000000000000000	4.00000000000000000000	4.00000000000000000000	4.00000000000000000000	4.00000000000000000000	4.00000000000000000000	0.00000000000000000000	3.00000000000000000000	4.00000000000000000000	0.00000000000000000000	4.00000000000000000000	4.00000000000000000000	4.00000000000000000000	4.00000000000000000000	4.00000000000000000000	4.00000000000000000000	4.00000000000000000000
13.00000000000000000000	0.00000000000000000000	4173.33300781250000000000	4168.71777343750000000000	4162.05126953125000000000	4157.43603515625000000000	4160.51269531250000000000	4172.82031250000000000000	4169.23046875000000000000	4158.46142578125000000000	4174.87158203125000000000	4160.51269531250000000000	4156.41015625000000000000	4162.56396484375000000000	4151.79492187500000000000	4158.97412109375000000000	1583.00000000000000000000	10245.00000000000000000000	10228.00000000000000000000	0.00000000000000000000	0.00000000000000000000	0.00000000000000000000	1263.00000000000000000000	235.00000000000000000000	4.00000000000000000000	4.00000000000000000000	4.00000000000000000000	4.00000000000000000000	4.00000000000000000000	0.00000000000000000000	3.00000000000000000000	4.00000000000000000000	0.00000000000000000000	4.00000000000000000000	4.00000000000000000000	4.00000000000000000000	4.00000000000000000000	4.00000000000000000000	4.00000000000000000000	4.00000000000000000000
14.00000000000000000000	0.00000000000000000000	4175.38427734375000000000	4170.76904296875000000000	4167.17919921875000000000	4161.02539062500000000000	4163.58984375000000000000	4174.35888671875000000000	4167.69238281250000000000	4157.43603515625000000000	4173.33300781250000000000	4164.61523437500000000000	4158.46142578125000000000	4166.66650390625000000000	4152.30761718750000000000	4160.51269531250000000000	3376.00000000000000000000	10245.00000000000000000000	10228.00000000000000000000	0.00000000000000000000	0.00000000000000000000	0.00000000000000000000	1263.00000000000000000000	243.00000000000000000000	4.00000000000000000000	4.00000000000000000000	4.00000000000000000000	4.00000000000000000000	4.00000000000000000000	0.00000000000000000000	3.00000000000000000000	4.00000000000000000000	0.00000000000000000000	4.00000000000000000000	4.00000000000000000000	4.00000000000000000000	4.00000000000000000000	4.00000000000000000000	4.00000000000000000000	4.00000000000000000000
15.00000000000000000000	0.00000000000000000000	4164.61523437500000000000	4170.76904296875000000000	4158.97412109375000000000	4163.58984375000000000000	4168.20507812500000000000	4167.69238281250000000000	4162.05126953125000000000	4162.05126953125000000000	4174.35888671875000000000	4166.66650390625000000000	4161.53857421875000000000	4164.61523437500000000000	4155.38427734375000000000	4158.46142578125000000000	1011.00000000000000000000	10246.00000000000000000000	10229.00000000000000000000	0.00000000000000000000	0.00000000000000000000	0.00000000000000000000	1263.00000000000000000000	251.00000000000000000000	4.00000000000000000000	4.00000000000000000000	4.00000000000000000000	4.00000000000000000000	4.00000000000000000000	0.00000000000000000000	3.00000000000000000000	4.00000000000000000000	0.00000000000000000000	4.00000000000000000000	4.00000000000000000000	4.00000000000000000000	4.00000000000000000000	4.00000000000000000000	4.00000000000000000000	4.00000000000000000000
16.00000000000000000000	0.00000000000000000000	4164.61523437500000000000	4156.92285156250000000000	4161.53857421875000000000	4151.79492187500000000000	4155.89746093750000000000	4173.33300781250000000000	4169.23046875000000000000	4155.38427734375000000000	4174.87158203125000000000	4148.20507812500000000000	4148.20507812500000000000	4161.53857421875000000000	4140.51269531250000000000	4155.89746093750000000000	0.00000000000000000000	10246.00000000000000000000	10229.00000000000000000000	0.00000000000000000000	0.00000000000000000000	0.00000000000000000000	1263.00000000000000000000	259.00000000000000000000	4.00000000000000000000	4.00000000000000000000	4.00000000000000000000	4.00000000000000000000	4.00000000000000000000	0.00000000000000000000	3.00000000000000000000	4.00000000000000000000	0.00000000000000000000	4.00000000000000000000	4.00000000000000000000	4.00000000000000000000	4.00000000000000000000	4.00000000000000000000	4.00000000000000000000	4.00000000000000000000
17.00000000000000000000	0.00000000000000000000	4158.46142578125000000000	4153.84619140625000000000	4154.35888671875000000000	4149.74365234375000000000	4156.92285156250000000000	4168.71777343750000000000	4161.53857421875000000000	4156.92285156250000000000	4171.79492187500000000000	4147.69238281250000000000	4144.10253906250000000000	4156.41015625000000000000	4135.89746093750000000000	4151.28173828125000000000	0.00000000000000000000	10245.00000000000000000000	10229.00000000000000000000	0.00000000000000000000	0.00000000000000000000	0.00000000000000000000	1263.00000000000000000000	268.00000000000000000000	4.00000000000000000000	4.00000000000000000000	4.00000000000000000000	4.00000000000000000000	4.00000000000000000000	0.00000000000000000000	3.00000000000000000000	4.00000000000000000000	0.00000000000000000000	4.00000000000000000000	4.00000000000000000000	4.00000000000000000000	4.00000000000000000000	4.00000000000000000000	4.00000000000000000000	4.00000000000000000000
18.00000000000000000000	0.00000000000000000000	4160.00000000000000000000	4156.41015625000000000000	4155.89746093750000000000	4151.28173828125000000000	4160.51269531250000000000	4172.30761718750000000000	4164.10253906250000000000	4156.92285156250000000000	4171.79492187500000000000	4149.74365234375000000000	4145.64111328125000000000	4157.94873046875000000000	4137.43603515625000000000	4152.82031250000000000000	0.00000000000000000000	10245.00000000000000000000	10229.00000000000000000000	0.00000000000000000000	0.00000000000000000000	0.00000000000000000000	1263.00000000000000000000	275.00000000000000000000	4.00000000000000000000	4.00000000000000000000	4.00000000000000000000	4.00000000000000000000	4.00000000000000000000	0.00000000000000000000	3.00000000000000000000	4.00000000000000000000	0.00000000000000000000	4.00000000000000000000	4.00000000000000000000	4.00000000000000000000	4.00000000000000000000	4.00000000000000000000	4.00000000000000000000	4.00000000000000000000
19.00000000000000000000	0.00000000000000000000	4165.64111328125000000000	4159.48730468750000000000	4162.05126953125000000000	4149.23046875000000000000	4156.92285156250000000000	4173.33300781250000000000	4170.76904296875000000000	4155.89746093750000000000	4174.35888671875000000000	4144.10253906250000000000	4149.23046875000000000000	4160.51269531250000000000	4137.94873046875000000000	4156.41015625000000000000	0.00000000000000000000	10248.00000000000000000000	10228.00000000000000000000	0.00000000000000000000	0.00000000000000000000	0.00000000000000000000	1263.00000000000000000000	283.00000000000000000000	4.00000000000000000000	4.00000000000000000000	4.00000000000000000000	4.00000000000000000000	4.00000000000000000000	0.00000000000000000000	3.00000000000000000000	4.00000000000000000000	0.00000000000000000000	4.00000000000000000000	4.00000000000000000000	4.00000000000000000000	4.00000000000000000000	4.00000000000000000000	4.00000000000000000000	4.00000000000000000000
20.00000000000000000000	0.00000000000000000000	4163.07666015625000000000	4166.66650390625000000000	4157.94873046875000000000	4151.28173828125000000000	4160.00000000000000000000	4166.66650390625000000000	4163.58984375000000000000	4162.56396484375000000000	4174.35888671875000000000	4151.79492187500000000000	4155.89746093750000000000	4159.48730468750000000000	4144.10253906250000000000	4157.94873046875000000000	0.00000000000000000000	10248.00000000000000000000	10228.00000000000000000000	0.00000000000000000000	0.00000000000000000000	0.00000000000000000000	1263.00000000000000000000	291.00000000000000000000	4.00000000000000000000	4.00000000000000000000	4.00000000000000000000	4.00000000000000000000	4.00000000000000000000	0.00000000000000000000	3.00000000000000000000	4.00000000000000000000	0.00000000000000000000	4.00000000000000000000	4.00000000000000000000	4.00000000000000000000	4.00000000000000000000	4.00000000000000000000	4.00000000000000000000	4.00000000000000000000
21.00000000000000000000	0.00000000000000000000	4172.82031250000000000000	4166.15380859375000000000	4168.71777343750000000000	4151.28173828125000000000	4161.02539062500000000000	4175.89746093750000000000	4169.23046875000000000000	4159.48730468750000000000	4173.84619140625000000000	4150.76904296875000000000	4151.79492187500000000000	4164.10253906250000000000	4143.07666015625000000000	4161.53857421875000000000	0.00000000000000000000	10248.00000000000000000000	10227.00000000000000000000	0.00000000000000000000	0.00000000000000000000	0.00000000000000000000	1263.00000000000000000000	298.00000000000000000000	4.00000000000000000000	4.00000000000000000000	4.00000000000000000000	4.00000000000000000000	4.00000000000000000000	0.00000000000000000000	3.00000000000000000000	4.00000000000000000000	0.00000000000000000000	4.00000000000000000000	4.00000000000000000000	4.00000000000000000000	4.00000000000000000000	4.00000000000000000000	4.00000000000000000000	4.00000000000000000000
22.00000000000000000000	0.00000000000000000000	4173.84619140625000000000	4170.76904296875000000000	4168.71777343750000000000	4156.41015625000000000000	4167.69238281250000000000	4167.17919921875000000000	4164.61523437500000000000	4163.58984375000000000000	4173.33300781250000000000	4153.33300781250000000000	4157.43603515625000000000	4164.10253906250000000000	4150.76904296875000000000	4162.05126953125000000000	0.00000000000000000000	10248.00000000000000000000	10227.00000000000000000000	0.00000000000000000000	0.00000000000000000000	0.00000000000000000000	1263.00000000000000000000	307.00000000000000000000	4.00000000000000000000	4.00000000000000000000	4.00000000000000000000	4.00000000000000000000	4.00000000000000000000	0.00000000000000000000	3.00000000000000000000	4.00000000000000000000	0.00000000000000000000	4.00000000000000000000	4.00000000000000000000	4.00000000000000000000	4.00000000000000000000	4.00000000000000000000	4.00000000000000000000	4.00000000000000000000
23.00000000000000000000	0.00000000000000000000	4170.25634765625000000000	4169.23046875000000000000	4167.17919921875000000000	4154.35888671875000000000	4163.07666015625000000000	4168.20507812500000000000	4162.56396484375000000000	4160.51269531250000000000	4173.33300781250000000000	4154.87158203125000000000	4158.97412109375000000000	4163.58984375000000000000	4149.74365234375000000000	4162.05126953125000000000	0.00000000000000000000	10249.00000000000000000000	10229.00000000000000000000	0.00000000000000000000	0.00000000000000000000	0.00000000000000000000	1263.00000000000000000000	315.00000000000000000000	4.00000000000000000000	4.00000000000000000000	4.00000000000000000000	4.00000000000000000000	4.00000000000000000000	0.00000000000000000000	3.00000000000000000000	4.00000000000000000000	0.00000000000000000000	4.00000000000000000000	4.00000000000000000000	4.00000000000000000000	4.00000000000000000000	4.00000000000000000000	4.00000000000000000000	4.00000000000000000000
24.00000000000000000000	0.00000000000000000000	4165.12792968750000000000	4157.43603515625000000000	4164.61523437500000000000	4143.58984375000000000000	4148.20507812500000000000	4177.94873046875000000000	4164.10253906250000000000	4147.17919921875000000000	4170.76904296875000000000	4146.15380859375000000000	4145.64111328125000000000	4161.53857421875000000000	4135.89746093750000000000	4154.35888671875000000000	0.00000000000000000000	10249.00000000000000000000	10229.00000000000000000000	0.00000000000000000000	0.00000000000000000000	0.00000000000000000000	1263.00000000000000000000	323.00000000000000000000	4.00000000000000000000	4.00000000000000000000	4.00000000000000000000	4.00000000000000000000	4.00000000000000000000	0.00000000000000000000	3.00000000000000000000	4.00000000000000000000	0.00000000000000000000	4.00000000000000000000	4.00000000000000000000	4.00000000000000000000	4.00000000000000000000	4.00000000000000000000	4.00000000000000000000	4.00000000000000000000
25.00000000000000000000	0.00000000000000000000	4150.76904296875000000000	4152.30761718750000000000	4153.84619140625000000000	4140.00000000000000000000	4148.71777343750000000000	4167.69238281250000000000	4160.00000000000000000000	4150.25634765625000000000	4170.25634765625000000000	4150.25634765625000000000	4143.58984375000000000000	4154.87158203125000000000	4134.87158203125000000000	4147.69238281250000000000	0.00000000000000000000	10250.00000000000000000000	10228.00000000000000000000	0.00000000000000000000	0.00000000000000000000	0.00000000000000000000	1263.00000000000000000000	331.00000000000000000000	4.00000000000000000000	4.00000000000000000000	4.00000000000000000000	4.00000000000000000000	4.00000000000000000000	0.00000000000000000000	3.00000000000000000000	4.00000000000000000000	0.00000000000000000000	4.00000000000000000000	4.00000000000000000000	4.00000000000000000000	4.00000000000000000000	4.00000000000000000000	4.00000000000000000000	4.00000000000000000000
26.00000000000000000000	0.00000000000000000000	4154.87158203125000000000	4148.20507812500000000000	4164.61523437500000000000	4134.87158203125000000000	4147.17919921875000000000	4172.30761718750000000000	4170.25634765625000000000	4154.87158203125000000000	4174.87158203125000000000	4150.76904296875000000000	4144.10253906250000000000	4154.87158203125000000000	4131.79492187500000000000	4152.82031250000000000000	0.00000000000000000000	10250.00000000000000000000	10228.00000000000000000000	0.00000000000000000000	0.00000000000000000000	0.00000000000000000000	1263.00000000000000000000	338.00000000000000000000	4.00000000000000000000	4.00000000000000000000	4.00000000000000000000	4.00000000000000000000	4.00000000000000000000	0.00000000000000000000	3.00000000000000000000	4.00000000000000000000	0.00000000000000000000	4.00000000000000000000	4.00000000000000000000	4.00000000000000000000	4.00000000000000000000	4.00000000000000000000	4.00000000000000000000	4.00000000000000000000
27.00000000000000000000	0.00000000000000000000	4154.35888671875000000000	4148.71777343750000000000	4162.05126953125000000000	4136.41015625000000000000	4148.20507812500000000000	4172.30761718750000000000	4164.10253906250000000000	4158.46142578125000000000	4173.84619140625000000000	4150.25634765625000000000	4143.58984375000000000000	4153.33300781250000000000	4133.33300781250000000000	4150.76904296875000000000	0.00000000000000000000	10249.00000000000000000000	10228.00000000000000000000	0.00000000000000000000	0.00000000000000000000	0.00000000000000000000	1263.00000000000000000000	346.00000000000000000000	4.00000000000000000000	4.00000000000000000000	4.00000000000000000000	4.00000000000000000000	4.00000000000000000000	0.00000000000000000000	3.00000000000000000000	4.00000000000000000000	0.00000000000000000000	4.00000000000000000000	4.00000000000000000000	4.00000000000000000000	4.00000000000000000000	4.00000000000000000000	4.00000000000000000000	4.00000000000000000000
28.00000000000000000000	0.00000000000000000000	4152.82031250000000000000	4149.74365234375000000000	4159.48730468750000000000	4138.46142578125000000000	4149.74365234375000000000	4168.71777343750000000000	4163.07666015625000000000	4156.41015625000000000000	4172.30761718750000000000	4146.66650390625000000000	4138.97412109375000000000	4153.33300781250000000000	4131.79492187500000000000	4150.76904296875000000000	0.00000000000000000000	10249.00000000000000000000	10228.00000000000000000000	0.00000000000000000000	0.00000000000000000000	0.00000000000000000000	1263.00000000000000000000	354.00000000000000000000	4.00000000000000000000	4.00000000000000000000	4.00000000000000000000	4.00000000000000000000	4.00000000000000000000	0.00000000000000000000	3.00000000000000000000	4.00000000000000000000	0.00000000000000000000	4.00000000000000000000	4.00000000000000000000	4.00000000000000000000	4.00000000000000000000	4.00000000000000000000	4.00000000000000000000	4.00000000000000000000
29.00000000000000000000	0.00000000000000000000	4159.48730468750000000000	4153.84619140625000000000	4167.69238281250000000000	4139.48730468750000000000	4148.71777343750000000000	4170.25634765625000000000	4170.76904296875000000000	4152.82031250000000000000	4174.35888671875000000000	4141.53857421875000000000	4133.84619140625000000000	4154.87158203125000000000	4125.64111328125000000000	4157.43603515625000000000	0.00000000000000000000	10250.00000000000000000000	10228.00000000000000000000	0.00000000000000000000	0.00000000000000000000	0.00000000000000000000	1263.00000000000000000000	362.00000000000000000000	4.00000000000000000000	4.00000000000000000000	4.00000000000000000000	4.00000000000000000000	4.00000000000000000000	0.00000000000000000000	3.00000000000000000000	4.00000000000000000000	0.00000000000000000000	4.00000000000000000000	4.00000000000000000000	4.00000000000000000000	4.00000000000000000000	4.00000000000000000000	4.00000000000000000000	4.00000000000000000000
30.00000000000000000000	0.00000000000000000000	4155.89746093750000000000	4161.53857421875000000000	4159.48730468750000000000	4146.66650390625000000000	4155.38427734375000000000	4163.58984375000000000000	4158.97412109375000000000	4157.43603515625000000000	4173.33300781250000000000	4145.12792968750000000000	4139.48730468750000000000	4152.82031250000000000000	4130.76904296875000000000	4157.43603515625000000000	0.00000000000000000000	10250.00000000000000000000	10228.00000000000000000000	0.00000000000000000000	0.00000000000000000000	0.00000000000000000000	1263.00000000000000000000	370.00000000000000000000	4.00000000000000000000	4.00000000000000000000	4.00000000000000000000	4.00000000000000000000	4.00000000000000000000	0.00000000000000000000	3.00000000000000000000	4.00000000000000000000	0.00000000000000000000	4.00000000000000000000	4.00000000000000000000	4.00000000000000000000	4.00000000000000000000	4.00000000000000000000	4.00000000000000000000	4.00000000000000000000
31.00000000000000000000	0.00000000000000000000	4160.00000000000000000000	4153.84619140625000000000	4164.10253906250000000000	4145.12792968750000000000	4153.84619140625000000000	4173.33300781250000000000	4165.64111328125000000000	4153.33300781250000000000	4173.33300781250000000000	4141.02539062500000000000	4138.46142578125000000000	4155.38427734375000000000	4130.25634765625000000000	4156.92285156250000000000	0.00000000000000000000	10248.00000000000000000000	10227.00000000000000000000	0.00000000000000000000	0.00000000000000000000	0.00000000000000000000	1263.00000000000000000000	378.00000000000000000000	4.00000000000000000000	4.00000000000000000000	4.00000000000000000000	4.00000000000000000000	4.00000000000000000000	0.00000000000000000000	3.00000000000000000000	4.00000000000000000000	0.00000000000000000000	4.00000000000000000000	4.00000000000000000000	4.00000000000000000000	4.00000000000000000000	4.00000000000000000000	4.00000000000000000000	4.00000000000000000000
32.00000000000000000000	0.00000000000000000000	4159.48730468750000000000	4153.33300781250000000000	4162.56396484375000000000	4146.66650390625000000000	4159.48730468750000000000	4171.79492187500000000000	4168.71777343750000000000	4156.92285156250000000000	4175.38427734375000000000	4147.17919921875000000000	4141.53857421875000000000	4156.92285156250000000000	4135.38427734375000000000	4156.41015625000000000000	0.00000000000000000000	10248.00000000000000000000	10227.00000000000000000000	0.00000000000000000000	0.00000000000000000000	0.00000000000000000000	1263.00000000000000000000	386.00000000000000000000	4.00000000000000000000	4.00000000000000000000	4.00000000000000000000	4.00000000000000000000	4.00000000000000000000	0.00000000000000000000	3.00000000000000000000	4.00000000000000000000	0.00000000000000000000	4.00000000000000000000	4.00000000000000000000	4.00000000000000000000	4.00000000000000000000	4.00000000000000000000	4.00000000000000000000	4.00000000000000000000
33.00000000000000000000	0.00000000000000000000	4159.48730468750000000000	4162.05126953125000000000	4160.51269531250000000000	4149.74365234375000000000	4162.56396484375000000000	4168.20507812500000000000	4166.66650390625000000000	4161.53857421875000000000	4175.38427734375000000000	4158.46142578125000000000	4148.20507812500000000000	4159.48730468750000000000	4144.10253906250000000000	4160.00000000000000000000	0.00000000000000000000	10248.00000000000000000000	10228.00000000000000000000	0.00000000000000000000	0.00000000000000000000	0.00000000000000000000	1263.00000000000000000000	394.00000000000000000000	4.00000000000000000000	4.00000000000000000000	4.00000000000000000000	4.00000000000000000000	4.00000000000000000000	0.00000000000000000000	3.00000000000000000000	4.00000000000000000000	0.00000000000000000000	4.00000000000000000000	4.00000000000000000000	4.00000000000000000000	4.00000000000000000000	4.00000000000000000000	4.00000000000000000000	4.00000000000000000000
34.00000000000000000000	0.00000000000000000000	4167.69238281250000000000	4159.48730468750000000000	4171.28173828125000000000	4145.64111328125000000000	4153.33300781250000000000	4174.87158203125000000000	4170.76904296875000000000	4152.82031250000000000000	4172.30761718750000000000	4152.30761718750000000000	4148.20507812500000000000	4160.00000000000000000000	4143.58984375000000000000	4163.58984375000000000000	0.00000000000000000000	10248.00000000000000000000	10228.00000000000000000000	0.00000000000000000000	0.00000000000000000000	0.00000000000000000000	1263.00000000000000000000	401.00000000000000000000	4.00000000000000000000	4.00000000000000000000	4.00000000000000000000	4.00000000000000000000	4.00000000000000000000	0.00000000000000000000	3.00000000000000000000	4.00000000000000000000	0.00000000000000000000	4.00000000000000000000	4.00000000000000000000	4.00000000000000000000	4.00000000000000000000	4.00000000000000000000	4.00000000000000000000	4.00000000000000000000
35.00000000000000000000	0.00000000000000000000	4161.02539062500000000000	4157.94873046875000000000	4165.12792968750000000000	4149.23046875000000000000	4155.38427734375000000000	4168.71777343750000000000	4160.00000000000000000000	4153.84619140625000000000	4169.74365234375000000000	4149.23046875000000000000	4151.79492187500000000000	4153.33300781250000000000	4144.61523437500000000000	4160.00000000000000000000	0.00000000000000000000	10247.00000000000000000000	10229.00000000000000000000	0.00000000000000000000	0.00000000000000000000	0.00000000000000000000	1263.00000000000000000000	408.00000000000000000000	4.00000000000000000000	4.00000000000000000000	4.00000000000000000000	4.00000000000000000000	4.00000000000000000000	0.00000000000000000000	3.00000000000000000000	4.00000000000000000000	0.00000000000000000000	4.00000000000000000000	4.00000000000000000000	4.00000000000000000000	4.00000000000000000000	4.00000000000000000000	4.00000000000000000000	4.00000000000000000000
36.00000000000000000000	0.00000000000000000000	4160.51269531250000000000	4154.35888671875000000000	4166.66650390625000000000	4147.17919921875000000000	4151.28173828125000000000	4172.82031250000000000000	4164.61523437500000000000	4153.33300781250000000000	4172.82031250000000000000	4147.69238281250000000000	4143.58984375000000000000	4155.89746093750000000000	4136.41015625000000000000	4163.58984375000000000000	0.00000000000000000000	10247.00000000000000000000	10229.00000000000000000000	0.00000000000000000000	0.00000000000000000000	0.00000000000000000000	1263.00000000000000000000	416.00000000000000000000	4.00000000000000000000	4.00000000000000000000	4.00000000000000000000	4.00000000000000000000	4.00000000000000000000	0.00000000000000000000	3.00000000000000000000	4.00000000000000000000	0.00000000000000000000	4.00000000000000000000	4.00000000000000000000	4.00000000000000000000	4.00000000000000000000	4.00000000000000000000	4.00000000000000000000	4.00000000000000000000
37.00000000000000000000	0.00000000000000000000	4157.94873046875000000000	4153.84619140625000000000	4165.64111328125000000000	4143.58984375000000000000	4150.25634765625000000000	4167.69238281250000000000	4165.64111328125000000000	4154.35888671875000000000	4174.87158203125000000000	4150.25634765625000000000	4142.05126953125000000000	4158.46142578125000000000	4136.41015625000000000000	4165.64111328125000000000	0.00000000000000000000	10248.00000000000000000000	10228.00000000000000000000	0.00000000000000000000	0.00000000000000000000	0.00000000000000000000	1263.00000000000000000000	424.00000000000000000000	4.00000000000000000000	4.00000000000000000000	4.00000000000000000000	4.00000000000000000000	4.00000000000000000000	0.00000000000000000000	3.00000000000000000000	4.00000000000000000000	0.00000000000000000000	4.00000000000000000000	4.00000000000000000000	4.00000000000000000000	4.00000000000000000000	4.00000000000000000000	4.00000000000000000000	4.00000000000000000000
38.00000000000000000000	0.00000000000000000000	4153.84619140625000000000	4153.84619140625000000000	4161.02539062500000000000	4144.61523437500000000000	4152.30761718750000000000	4164.10253906250000000000	4160.51269531250000000000	4154.87158203125000000000	4172.82031250000000000000	4149.23046875000000000000	4150.76904296875000000000	4157.43603515625000000000	4145.12792968750000000000	4162.05126953125000000000	0.00000000000000000000	10248.00000000000000000000	10228.00000000000000000000	0.00000000000000000000	0.00000000000000000000	0.00000000000000000000	1263.00000000000000000000	432.00000000000000000000	4.00000000000000000000	4.00000000000000000000	4.00000000000000000000	4.00000000000000000000	4.00000000000000000000	0.00000000000000000000	3.00000000000000000000	4.00000000000000000000	0.00000000000000000000	4.00000000000000000000	4.00000000000000000000	4.00000000000000000000	4.00000000000000000000	4.00000000000000000000	4.00000000000000000000	4.00000000000000000000
39.00000000000000000000	0.00000000000000000000	4158.97412109375000000000	4152.30761718750000000000	4168.71777343750000000000	4146.15380859375000000000	4146.66650390625000000000	4173.84619140625000000000	4165.64111328125000000000	4148.71777343750000000000	4173.33300781250000000000	4142.56396484375000000000	4149.23046875000000000000	4158.46142578125000000000	4143.58984375000000000000	4164.61523437500000000000	0.00000000000000000000	10247.00000000000000000000	10228.00000000000000000000	0.00000000000000000000	0.00000000000000000000	0.00000000000000000000	1263.00000000000000000000	440.00000000000000000000	4.00000000000000000000	4.00000000000000000000	4.00000000000000000000	4.00000000000000000000	4.00000000000000000000	0.00000000000000000000	3.00000000000000000000	4.00000000000000000000	0.00000000000000000000	4.00000000000000000000	4.00000000000000000000	4.00000000000000000000	4.00000000000000000000	4.00000000000000000000	4.00000000000000000000	4.00000000000000000000
40.00000000000000000000	0.00000000000000000000	4155.38427734375000000000	4158.46142578125000000000	4162.05126953125000000000	4150.25634765625000000000	4152.82031250000000000000	4165.64111328125000000000	4159.48730468750000000000	4153.84619140625000000000	4174.35888671875000000000	4153.33300781250000000000	4150.76904296875000000000	4154.35888671875000000000	4145.12792968750000000000	4163.58984375000000000000	0.00000000000000000000	10247.00000000000000000000	10228.00000000000000000000	0.00000000000000000000	0.00000000000000000000	0.00000000000000000000	1263.00000000000000000000	449.00000000000000000000	4.00000000000000000000	4.00000000000000000000	4.00000000000000000000	4.00000000000000000000	4.00000000000000000000	0.00000000000000000000	3.00000000000000000000	4.00000000000000000000	0.00000000000000000000	4.00000000000000000000	4.00000000000000000000	4.00000000000000000000	4.00000000000000000000	4.00000000000000000000	4.00000000000000000000	4.00000000000000000000
41.00000000000000000000	0.00000000000000000000	4157.94873046875000000000	4153.33300781250000000000	4165.12792968750000000000	4143.07666015625000000000	4151.79492187500000000000	4169.23046875000000000000	4166.15380859375000000000	4153.33300781250000000000	4173.33300781250000000000	4152.30761718750000000000	4148.71777343750000000000	4155.38427734375000000000	4141.02539062500000000000	4161.02539062500000000000	0.00000000000000000000	10247.00000000000000000000	10230.00000000000000000000	0.00000000000000000000	0.00000000000000000000	0.00000000000000000000	1263.00000000000000000000	457.00000000000000000000	4.00000000000000000000	4.00000000000000000000	4.00000000000000000000	4.00000000000000000000	4.00000000000000000000	0.00000000000000000000	3.00000000000000000000	4.00000000000000000000	0.00000000000000000000	4.00000000000000000000	4.00000000000000000000	4.00000000000000000000	4.00000000000000000000	4.00000000000000000000	4.00000000000000000000	4.00000000000000000000
42.00000000000000000000	0.00000000000000000000	4157.43603515625000000000	4150.25634765625000000000	4169.23046875000000000000	4143.58984375000000000000	4149.23046875000000000000	4171.28173828125000000000	4166.15380859375000000000	4152.82031250000000000000	4173.84619140625000000000	4148.20507812500000000000	4150.76904296875000000000	4157.43603515625000000000	4143.58984375000000000000	4163.58984375000000000000	0.00000000000000000000	10247.00000000000000000000	10230.00000000000000000000	0.00000000000000000000	0.00000000000000000000	0.00000000000000000000	1263.00000000000000000000	465.00000000000000000000	4.00000000000000000000	4.00000000000000000000	4.00000000000000000000	4.00000000000000000000	4.00000000000000000000	0.00000000000000000000	3.00000000000000000000	4.00000000000000000000	0.00000000000000000000	4.00000000000000000000	4.00000000000000000000	4.00000000000000000000	4.00000000000000000000	4.00000000000000000000	4.00000000000000000000	4.00000000000000000000
43.00000000000000000000	0.00000000000000000000	4155.89746093750000000000	4158.46142578125000000000	4168.20507812500000000000	4153.33300781250000000000	4154.35888671875000000000	4166.66650390625000000000	4160.51269531250000000000	4162.05126953125000000000	4175.89746093750000000000	4165.12792968750000000000	4158.46142578125000000000	4158.97412109375000000000	4155.38427734375000000000	4170.25634765625000000000	0.00000000000000000000	10249.00000000000000000000	10226.00000000000000000000	0.00000000000000000000	0.00000000000000000000	0.00000000000000000000	1263.00000000000000000000	472.00000000000000000000	4.00000000000000000000	4.00000000000000000000	4.00000000000000000000	4.00000000000000000000	4.00000000000000000000	0.00000000000000000000	3.00000000000000000000	4.00000000000000000000	0.00000000000000000000	4.00000000000000000000	4.00000000000000000000	4.00000000000000000000	4.00000000000000000000	4.00000000000000000000	4.00000000000000000000	4.00000000000000000000
44.00000000000000000000	0.00000000000000000000	4162.05126953125000000000	4158.46142578125000000000	4174.87158203125000000000	4148.71777343750000000000	4151.79492187500000000000	4173.84619140625000000000	4170.25634765625000000000	4160.00000000000000000000	4172.82031250000000000000	4167.69238281250000000000	4153.84619140625000000000	4161.53857421875000000000	4150.25634765625000000000	4171.28173828125000000000	0.00000000000000000000	10249.00000000000000000000	10226.00000000000000000000	0.00000000000000000000	0.00000000000000000000	0.00000000000000000000	1263.00000000000000000000	480.00000000000000000000	4.00000000000000000000	4.00000000000000000000	4.00000000000000000000	4.00000000000000000000	4.00000000000000000000	0.00000000000000000000	3.00000000000000000000	4.00000000000000000000	0.00000000000000000000	4.00000000000000000000	4.00000000000000000000	4.00000000000000000000	4.00000000000000000000	4.00000000000000000000	4.00000000000000000000	4.00000000000000000000
45.00000000000000000000	0.00000000000000000000	4148.20507812500000000000	4156.41015625000000000000	4163.58984375000000000000	4148.20507812500000000000	4155.89746093750000000000	4166.15380859375000000000	4161.53857421875000000000	4158.46142578125000000000	4167.17919921875000000000	4160.51269531250000000000	4153.33300781250000000000	4157.43603515625000000000	4148.71777343750000000000	4164.10253906250000000000	0.00000000000000000000	10248.00000000000000000000	10226.00000000000000000000	0.00000000000000000000	0.00000000000000000000	0.00000000000000000000	1263.00000000000000000000	487.00000000000000000000	4.00000000000000000000	4.00000000000000000000	4.00000000000000000000	4.00000000000000000000	4.00000000000000000000	0.00000000000000000000	3.00000000000000000000	4.00000000000000000000	0.00000000000000000000	4.00000000000000000000	4.00000000000000000000	4.00000000000000000000	4.00000000000000000000	4.00000000000000000000	4.00000000000000000000	4.00000000000000000000
46.00000000000000000000	0.00000000000000000000	4147.17919921875000000000	4152.82031250000000000000	4164.10253906250000000000	4147.69238281250000000000	4152.82031250000000000000	4169.74365234375000000000	4165.12792968750000000000	4155.38427734375000000000	4171.79492187500000000000	4154.87158203125000000000	4150.25634765625000000000	4155.38427734375000000000	4147.69238281250000000000	4165.64111328125000000000	0.00000000000000000000	10248.00000000000000000000	10226.00000000000000000000	0.00000000000000000000	0.00000000000000000000	0.00000000000000000000	1263.00000000000000000000	494.00000000000000000000	4.00000000000000000000	4.00000000000000000000	4.00000000000000000000	4.00000000000000000000	4.00000000000000000000	0.00000000000000000000	3.00000000000000000000	4.00000000000000000000	0.00000000000000000000	4.00000000000000000000	4.00000000000000000000	4.00000000000000000000	4.00000000000000000000	4.00000000000000000000	4.00000000000000000000	4.00000000000000000000
47.00000000000000000000	0.00000000000000000000	4151.28173828125000000000	4153.84619140625000000000	4169.23046875000000000000	4148.71777343750000000000	4147.17919921875000000000	4175.38427734375000000000	4173.33300781250000000000	4154.87158203125000000000	4174.87158203125000000000	4155.38427734375000000000	4148.20507812500000000000	4154.35888671875000000000	4144.61523437500000000000	4165.64111328125000000000	0.00000000000000000000	10250.00000000000000000000	10229.00000000000000000000	0.00000000000000000000	0.00000000000000000000	0.00000000000000000000	1263.00000000000000000000	503.00000000000000000000	4.00000000000000000000	4.00000000000000000000	4.00000000000000000000	4.00000000000000000000	4.00000000000000000000	0.00000000000000000000	3.00000000000000000000	4.00000000000000000000	0.00000000000000000000	4.00000000000000000000	4.00000000000000000000	4.00000000000000000000	4.00000000000000000000	4.00000000000000000000	4.00000000000000000000	4.00000000000000000000
48.00000000000000000000	0.00000000000000000000	4141.53857421875000000000	4153.84619140625000000000	4162.05126953125000000000	4150.25634765625000000000	4152.30761718750000000000	4167.17919921875000000000	4166.15380859375000000000	4161.02539062500000000000	4171.79492187500000000000	4156.41015625000000000000	4150.25634765625000000000	4151.28173828125000000000	4141.53857421875000000000	4161.02539062500000000000	0.00000000000000000000	10250.00000000000000000000	10229.00000000000000000000	0.00000000000000000000	0.00000000000000000000	0.00000000000000000000	1263.00000000000000000000	511.00000000000000000000	4.00000000000000000000	4.00000000000000000000	4.00000000000000000000	4.00000000000000000000	4.00000000000000000000	0.00000000000000000000	3.00000000000000000000	4.00000000000000000000	0.00000000000000000000	4.00000000000000000000	4.00000000000000000000	4.00000000000000000000	4.00000000000000000000	4.00000000000000000000	4.00000000000000000000	4.00000000000000000000
49.00000000000000000000	0.00000000000000000000	4147.69238281250000000000	4146.66650390625000000000	4170.25634765625000000000	4143.58984375000000000000	4150.25634765625000000000	4170.76904296875000000000	4170.76904296875000000000	4159.48730468750000000000	4173.84619140625000000000	4148.71777343750000000000	4144.61523437500000000000	4154.35888671875000000000	4133.84619140625000000000	4162.05126953125000000000	0.00000000000000000000	10251.00000000000000000000	10229.00000000000000000000	0.00000000000000000000	0.00000000000000000000	0.00000000000000000000	1263.00000000000000000000	519.00000000000000000000	4.00000000000000000000	4.00000000000000000000	4.00000000000000000000	4.00000000000000000000	4.00000000000000000000	0.00000000000000000000	3.00000000000000000000	4.00000000000000000000	0.00000000000000000000	4.00000000000000000000	4.00000000000000000000	4.00000000000000000000	4.00000000000000000000	4.00000000000000000000	4.00000000000000000000	4.00000000000000000000
50.00000000000000000000	0.00000000000000000000	4150.25634765625000000000	4154.87158203125000000000	4166.15380859375000000000	4148.71777343750000000000	4152.30761718750000000000	4166.66650390625000000000	4164.61523437500000000000	4165.12792968750000000000	4175.89746093750000000000	4156.41015625000000000000	4150.76904296875000000000	4156.92285156250000000000	4143.58984375000000000000	4162.56396484375000000000	0.00000000000000000000	10251.00000000000000000000	10229.00000000000000000000	0.00000000000000000000	0.00000000000000000000	0.00000000000000000000	1263.00000000000000000000	527.00000000000000000000	4.00000000000000000000	4.00000000000000000000	4.00000000000000000000	4.00000000000000000000	4.00000000000000000000	0.00000000000000000000	3.00000000000000000000	4.00000000000000000000	0.00000000000000000000	4.00000000000000000000	4.00000000000000000000	4.00000000000000000000	4.00000000000000000000	4.00000000000000000000	4.00000000000000000000	4.00000000000000000000
51.00000000000000000000	0.00000000000000000000	4153.84619140625000000000	4161.53857421875000000000	4169.23046875000000000000	4152.82031250000000000000	4149.74365234375000000000	4168.20507812500000000000	4162.56396484375000000000	4160.51269531250000000000	4172.82031250000000000000	4155.89746093750000000000	4154.35888671875000000000	4157.94873046875000000000	4148.71777343750000000000	4167.69238281250000000000	0.00000000000000000000	10250.00000000000000000000	10231.00000000000000000000	0.00000000000000000000	0.00000000000000000000	0.00000000000000000000	1263.00000000000000000000	535.00000000000000000000	4.00000000000000000000	4.00000000000000000000	4.00000000000000000000	4.00000000000000000000	4.00000000000000000000	0.00000000000000000000	3.00000000000000000000	4.00000000000000000000	0.00000000000000000000	4.00000000000000000000	4.00000000000000000000	4.00000000000000000000	4.00000000000000000000	4.00000000000000000000	4.00000000000000000000	4.00000000000000000000
52.00000000000000000000	0.00000000000000000000	4159.48730468750000000000	4161.53857421875000000000	4179.48730468750000000000	4151.79492187500000000000	4148.20507812500000000000	4167.69238281250000000000	4164.61523437500000000000	4151.79492187500000000000	4173.33300781250000000000	4149.74365234375000000000	4151.28173828125000000000	4155.89746093750000000000	4147.17919921875000000000	4169.74365234375000000000	0.00000000000000000000	10250.00000000000000000000	10231.00000000000000000000	0.00000000000000000000	0.00000000000000000000	0.00000000000000000000	1263.00000000000000000000	542.00000000000000000000	4.00000000000000000000	4.00000000000000000000	4.00000000000000000000	4.00000000000000000000	4.00000000000000000000	0.00000000000000000000	3.00000000000000000000	4.00000000000000000000	0.00000000000000000000	4.00000000000000000000	4.00000000000000000000	4.00000000000000000000	4.00000000000000000000	4.00000000000000000000	4.00000000000000000000	4.00000000000000000000
53.00000000000000000000	0.00000000000000000000	4155.89746093750000000000	4166.15380859375000000000	4172.30761718750000000000	4158.46142578125000000000	4157.43603515625000000000	4161.53857421875000000000	4162.05126953125000000000	4160.00000000000000000000	4174.35888671875000000000	4160.00000000000000000000	4157.94873046875000000000	4156.41015625000000000000	4153.33300781250000000000	4166.15380859375000000000	0.00000000000000000000	10249.00000000000000000000	10231.00000000000000000000	0.00000000000000000000	0.00000000000000000000	0.00000000000000000000	1263.00000000000000000000	549.00000000000000000000	4.00000000000000000000	4.00000000000000000000	4.00000000000000000000	4.00000000000000000000	4.00000000000000000000	0.00000000000000000000	3.00000000000000000000	4.00000000000000000000	0.00000000000000000000	4.00000000000000000000	4.00000000000000000000	4.00000000000000000000	4.00000000000000000000	4.00000000000000000000	4.00000000000000000000	4.00000000000000000000
54.00000000000000000000	0.00000000000000000000	4158.97412109375000000000	4160.51269531250000000000	4174.35888671875000000000	4155.89746093750000000000	4154.35888671875000000000	4173.33300781250000000000	4171.28173828125000000000	4161.02539062500000000000	4173.84619140625000000000	4154.35888671875000000000	4154.87158203125000000000	4161.53857421875000000000	4146.15380859375000000000	4166.15380859375000000000	0.00000000000000000000	10249.00000000000000000000	10231.00000000000000000000	0.00000000000000000000	0.00000000000000000000	0.00000000000000000000	1263.00000000000000000000	557.00000000000000000000	4.00000000000000000000	4.00000000000000000000	4.00000000000000000000	4.00000000000000000000	4.00000000000000000000	0.00000000000000000000	3.00000000000000000000	4.00000000000000000000	0.00000000000000000000	4.00000000000000000000	4.00000000000000000000	4.00000000000000000000	4.00000000000000000000	4.00000000000000000000	4.00000000000000000000	4.00000000000000000000
55.00000000000000000000	0.00000000000000000000	4151.79492187500000000000	4158.97412109375000000000	4170.76904296875000000000	4153.84619140625000000000	4154.87158203125000000000	4169.74365234375000000000	4163.07666015625000000000	4159.48730468750000000000	4173.33300781250000000000	4149.74365234375000000000	4149.23046875000000000000	4155.38427734375000000000	4142.05126953125000000000	4164.61523437500000000000	0.00000000000000000000	10248.00000000000000000000	10230.00000000000000000000	0.00000000000000000000	0.00000000000000000000	0.00000000000000000000	1263.00000000000000000000	565.00000000000000000000	4.00000000000000000000	4.00000000000000000000	4.00000000000000000000	4.00000000000000000000	4.00000000000000000000	0.00000000000000000000	3.00000000000000000000	4.00000000000000000000	0.00000000000000000000	4.00000000000000000000	4.00000000000000000000	4.00000000000000000000	4.00000000000000000000	4.00000000000000000000	4.00000000000000000000	4.00000000000000000000
56.00000000000000000000	0.00000000000000000000	4151.28173828125000000000	4159.48730468750000000000	4175.38427734375000000000	4153.33300781250000000000	4156.41015625000000000000	4167.69238281250000000000	4162.05126953125000000000	4155.89746093750000000000	4173.84619140625000000000	4152.82031250000000000000	4146.66650390625000000000	4151.79492187500000000000	4140.51269531250000000000	4163.58984375000000000000	0.00000000000000000000	10248.00000000000000000000	10230.00000000000000000000	0.00000000000000000000	0.00000000000000000000	0.00000000000000000000	1263.00000000000000000000	574.00000000000000000000	4.00000000000000000000	4.00000000000000000000	4.00000000000000000000	4.00000000000000000000	4.00000000000000000000	0.00000000000000000000	3.00000000000000000000	4.00000000000000000000	0.00000000000000000000	4.00000000000000000000	4.00000000000000000000	4.00000000000000000000	4.00000000000000000000	4.00000000000000000000	4.00000000000000000000	4.00000000000000000000
57.00000000000000000000	0.00000000000000000000	4160.51269531250000000000	4158.46142578125000000000	4183.07666015625000000000	4155.89746093750000000000	4158.97412109375000000000	4171.28173828125000000000	4170.25634765625000000000	4153.84619140625000000000	4173.33300781250000000000	4155.89746093750000000000	4147.69238281250000000000	4155.89746093750000000000	4138.97412109375000000000	4164.61523437500000000000	0.00000000000000000000	10249.00000000000000000000	10228.00000000000000000000	0.00000000000000000000	0.00000000000000000000	0.00000000000000000000	1263.00000000000000000000	582.00000000000000000000	4.00000000000000000000	4.00000000000000000000	4.00000000000000000000	4.00000000000000000000	4.00000000000000000000	0.00000000000000000000	3.00000000000000000000	4.00000000000000000000	0.00000000000000000000	4.00000000000000000000	4.00000000000000000000	4.00000000000000000000	4.00000000000000000000	4.00000000000000000000	4.00000000000000000000	4.00000000000000000000
58.00000000000000000000	0.00000000000000000000	4155.89746093750000000000	4163.07666015625000000000	4172.82031250000000000000	4161.53857421875000000000	4166.66650390625000000000	4165.12792968750000000000	4164.10253906250000000000	4164.10253906250000000000	4172.82031250000000000000	4164.10253906250000000000	4155.38427734375000000000	4156.92285156250000000000	4147.69238281250000000000	4163.07666015625000000000	0.00000000000000000000	10249.00000000000000000000	10228.00000000000000000000	0.00000000000000000000	0.00000000000000000000	0.00000000000000000000	1263.00000000000000000000	590.00000000000000000000	4.00000000000000000000	4.00000000000000000000	4.00000000000000000000	4.00000000000000000000	4.00000000000000000000	0.00000000000000000000	3.00000000000000000000	4.00000000000000000000	0.00000000000000000000	4.00000000000000000000	4.00000000000000000000	4.00000000000000000000	4.00000000000000000000	4.00000000000000000000	4.00000000000000000000	4.00000000000000000000
59.00000000000000000000	0.00000000000000000000	4155.89746093750000000000	4160.00000000000000000000	4175.89746093750000000000	4157.43603515625000000000	4158.97412109375000000000	4173.84619140625000000000	4170.25634765625000000000	4164.10253906250000000000	4173.84619140625000000000	4154.87158203125000000000	4152.30761718750000000000	4162.05126953125000000000	4144.61523437500000000000	4163.58984375000000000000	0.00000000000000000000	10247.00000000000000000000	10229.00000000000000000000	0.00000000000000000000	0.00000000000000000000	0.00000000000000000000	1263.00000000000000000000	598.00000000000000000000	4.00000000000000000000	4.00000000000000000000	4.00000000000000000000	4.00000000000000000000	4.00000000000000000000	0.00000000000000000000	3.00000000000000000000	4.00000000000000000000	0.00000000000000000000	4.00000000000000000000	4.00000000000000000000	4.00000000000000000000	4.00000000000000000000	4.00000000000000000000	4.00000000000000000000	4.00000000000000000000
60.00000000000000000000	0.00000000000000000000	4151.28173828125000000000	4161.53857421875000000000	4169.74365234375000000000	4162.05126953125000000000	4162.05126953125000000000	4168.20507812500000000000	4167.69238281250000000000	4165.12792968750000000000	4172.30761718750000000000	4151.79492187500000000000	4153.84619140625000000000	4162.56396484375000000000	4143.58984375000000000000	4160.00000000000000000000	0.00000000000000000000	10247.00000000000000000000	10229.00000000000000000000	0.00000000000000000000	0.00000000000000000000	0.00000000000000000000	1263.00000000000000000000	605.00000000000000000000	4.00000000000000000000	4.00000000000000000000	4.00000000000000000000	4.00000000000000000000	4.00000000000000000000	0.00000000000000000000	3.00000000000000000000	4.00000000000000000000	0.00000000000000000000	4.00000000000000000000	4.00000000000000000000	4.00000000000000000000	4.00000000000000000000	4.00000000000000000000	4.00000000000000000000	4.00000000000000000000
61.00000000000000000000	0.00000000000000000000	4149.23046875000000000000	4166.15380859375000000000	4163.07666015625000000000	4172.30761718750000000000	4167.17919921875000000000	4169.74365234375000000000	4166.15380859375000000000	4166.66650390625000000000	4171.79492187500000000000	4155.38427734375000000000	4153.33300781250000000000	4158.97412109375000000000	4145.64111328125000000000	4158.46142578125000000000	0.00000000000000000000	10247.00000000000000000000	10227.00000000000000000000	0.00000000000000000000	0.00000000000000000000	0.00000000000000000000	1263.00000000000000000000	614.00000000000000000000	4.00000000000000000000	4.00000000000000000000	4.00000000000000000000	4.00000000000000000000	4.00000000000000000000	0.00000000000000000000	3.00000000000000000000	4.00000000000000000000	0.00000000000000000000	4.00000000000000000000	4.00000000000000000000	4.00000000000000000000	4.00000000000000000000	4.00000000000000000000	4.00000000000000000000	4.00000000000000000000
61.00000000000000000000	0.00000000000000000000	4149.23046875000000000000	4166.15380859375000000000	4163.07666015625000000000	4172.30761718750000000000	4167.17919921875000000000	4169.74365234375000000000	4166.15380859375000000000	4166.66650390625000000000	4171.79492187500000000000	4155.38427734375000000000	4153.33300781250000000000	4158.97412109375000000000	4145.64111328125000000000	4158.46142578125000000000	0.00000000000000000000	10247.00000000000000000000	10227.00000000000000000000	0.00000000000000000000	0.00000000000000000000	0.00000000000000000000	1263.00000000000000000000	622.00000000000000000000	4.00000000000000000000	4.00000000000000000000	4.00000000000000000000	4.00000000000000000000	4.00000000000000000000	0.00000000000000000000	3.00000000000000000000	4.00000000000000000000	0.00000000000000000000	4.00000000000000000000	4.00000000000000000000	4.00000000000000000000	4.00000000000000000000	4.00000000000000000000	4.00000000000000000000	4.00000000000000000000
62.00000000000000000000	0.00000000000000000000	4157.43603515625000000000	4169.23046875000000000000	4169.23046875000000000000	4172.82031250000000000000	4163.07666015625000000000	4181.53857421875000000000	4175.38427734375000000000	4162.05126953125000000000	4173.84619140625000000000	4156.41015625000000000000	4152.30761718750000000000	4158.97412109375000000000	4148.20507812500000000000	4161.02539062500000000000	0.00000000000000000000	10247.00000000000000000000	10227.00000000000000000000	0.00000000000000000000	0.00000000000000000000	0.00000000000000000000	1263.00000000000000000000	630.00000000000000000000	4.00000000000000000000	4.00000000000000000000	4.00000000000000000000	4.00000000000000000000	4.00000000000000000000	0.00000000000000000000	3.00000000000000000000	4.00000000000000000000	0.00000000000000000000	4.00000000000000000000	4.00000000000000000000	4.00000000000000000000	4.00000000000000000000	4.00000000000000000000	4.00000000000000000000	4.00000000000000000000
63.00000000000000000000	0.00000000000000000000	4157.43603515625000000000	4177.43603515625000000000	4164.61523437500000000000	4176.92285156250000000000	4171.79492187500000000000	4171.28173828125000000000	4167.69238281250000000000	4169.74365234375000000000	4173.33300781250000000000	4172.82031250000000000000	4171.28173828125000000000	4162.56396484375000000000	4166.15380859375000000000	4165.64111328125000000000	0.00000000000000000000	10246.00000000000000000000	10227.00000000000000000000	0.00000000000000000000	0.00000000000000000000	0.00000000000000000000	1263.00000000000000000000	639.00000000000000000000	4.00000000000000000000	4.00000000000000000000	4.00000000000000000000	4.00000000000000000000	4.00000000000000000000	0.00000000000000000000	3.00000000000000000000	4.00000000000000000000	0.00000000000000000000	4.00000000000000000000	4.00000000000000000000	4.00000000000000000000	4.00000000000000000000	4.00000000000000000000	4.00000000000000000000	4.00000000000000000000
64.00000000000000000000	0.00000000000000000000	4163.58984375000000000000	4176.41015625000000000000	4172.82031250000000000000	4177.94873046875000000000	4172.82031250000000000000	4173.33300781250000000000	4169.23046875000000000000	4170.76904296875000000000	4172.30761718750000000000	4178.46142578125000000000	4175.89746093750000000000	4169.74365234375000000000	4171.28173828125000000000	4173.33300781250000000000	1793.00000000000000000000	10246.00000000000000000000	10227.00000000000000000000	0.00000000000000000000	0.00000000000000000000	0.00000000000000000000	1263.00000000000000000000	646.00000000000000000000	4.00000000000000000000	4.00000000000000000000	4.00000000000000000000	4.00000000000000000000	4.00000000000000000000	0.00000000000000000000	3.00000000000000000000	4.00000000000000000000	0.00000000000000000000	4.00000000000000000000	4.00000000000000000000	4.00000000000000000000	4.00000000000000000000	4.00000000000000000000	4.00000000000000000000	4.00000000000000000000
65.00000000000000000000	0.00000000000000000000	4162.05126953125000000000	4176.92285156250000000000	4169.74365234375000000000	4179.48730468750000000000	4170.76904296875000000000	4172.30761718750000000000	4165.64111328125000000000	4164.10253906250000000000	4174.87158203125000000000	4172.82031250000000000000	4165.64111328125000000000	4166.15380859375000000000	4166.66650390625000000000	4170.25634765625000000000	3298.00000000000000000000	10246.00000000000000000000	10228.00000000000000000000	0.00000000000000000000	0.00000000000000000000	0.00000000000000000000	1263.00000000000000000000	653.00000000000000000000	4.00000000000000000000	4.00000000000000000000	4.00000000000000000000	4.00000000000000000000	4.00000000000000000000	0.00000000000000000000	3.00000000000000000000	4.00000000000000000000	0.00000000000000000000	4.00000000000000000000	4.00000000000000000000	4.00000000000000000000	4.00000000000000000000	4.00000000000000000000	4.00000000000000000000	4.00000000000000000000
66.00000000000000000000	0.00000000000000000000	4153.84619140625000000000	4174.87158203125000000000	4157.43603515625000000000	4174.35888671875000000000	4170.25634765625000000000	4167.17919921875000000000	4162.56396484375000000000	4156.41015625000000000000	4175.89746093750000000000	4163.07666015625000000000	4158.97412109375000000000	4160.00000000000000000000	4161.02539062500000000000	4167.69238281250000000000	1918.00000000000000000000	10246.00000000000000000000	10228.00000000000000000000	0.00000000000000000000	0.00000000000000000000	0.00000000000000000000	1263.00000000000000000000	661.00000000000000000000	4.00000000000000000000	4.00000000000000000000	4.00000000000000000000	4.00000000000000000000	4.00000000000000000000	0.00000000000000000000	3.00000000000000000000	4.00000000000000000000	0.00000000000000000000	4.00000000000000000000	4.00000000000000000000	4.00000000000000000000	4.00000000000000000000	4.00000000000000000000	4.00000000000000000000	4.00000000000000000000
67.00000000000000000000	0.00000000000000000000	4153.84619140625000000000	4166.15380859375000000000	4160.00000000000000000000	4166.66650390625000000000	4166.15380859375000000000	4172.30761718750000000000	4168.20507812500000000000	4150.25634765625000000000	4173.33300781250000000000	4153.33300781250000000000	4153.33300781250000000000	4160.00000000000000000000	4151.79492187500000000000	4170.25634765625000000000	3280.00000000000000000000	10246.00000000000000000000	10228.00000000000000000000	0.00000000000000000000	0.00000000000000000000	0.00000000000000000000	1263.00000000000000000000	668.00000000000000000000	4.00000000000000000000	4.00000000000000000000	4.00000000000000000000	4.00000000000000000000	4.00000000000000000000	0.00000000000000000000	3.00000000000000000000	4.00000000000000000000	0.00000000000000000000	4.00000000000000000000	4.00000000000000000000	4.00000000000000000000	4.00000000000000000000	4.00000000000000000000	4.00000000000000000000	4.00000000000000000000
68.00000000000000000000	0.00000000000000000000	4147.69238281250000000000	4167.69238281250000000000	4153.33300781250000000000	4172.30761718750000000000	4172.30761718750000000000	4167.69238281250000000000	4160.00000000000000000000	4158.97412109375000000000	4171.79492187500000000000	4163.58984375000000000000	4157.43603515625000000000	4157.94873046875000000000	4153.84619140625000000000	4164.61523437500000000000	3408.00000000000000000000	10246.00000000000000000000	10228.00000000000000000000	0.00000000000000000000	0.00000000000000000000	0.00000000000000000000	1263.00000000000000000000	675.00000000000000000000	4.00000000000000000000	4.00000000000000000000	4.00000000000000000000	4.00000000000000000000	4.00000000000000000000	0.00000000000000000000	3.00000000000000000000	4.00000000000000000000	0.00000000000000000000	4.00000000000000000000	4.00000000000000000000	4.00000000000000000000	4.00000000000000000000	4.00000000000000000000	4.00000000000000000000	4.00000000000000000000
69.00000000000000000000	0.00000000000000000000	4154.87158203125000000000	4171.28173828125000000000	4160.00000000000000000000	4176.41015625000000000000	4174.35888671875000000000	4173.33300781250000000000	4168.20507812500000000000	4161.02539062500000000000	4175.89746093750000000000	4167.69238281250000000000	4158.97412109375000000000	4158.46142578125000000000	4152.30761718750000000000	4165.12792968750000000000	0.00000000000000000000	10247.00000000000000000000	10229.00000000000000000000	0.00000000000000000000	0.00000000000000000000	0.00000000000000000000	1263.00000000000000000000	683.00000000000000000000	4.00000000000000000000	4.00000000000000000000	4.00000000000000000000	4.00000000000000000000	4.00000000000000000000	0.00000000000000000000	3.00000000000000000000	4.00000000000000000000	0.00000000000000000000	4.00000000000000000000	4.00000000000000000000	4.00000000000000000000	4.00000000000000000000	4.00000000000000000000	4.00000000000000000000	4.00000000000000000000
70.00000000000000000000	0.00000000000000000000	4158.46142578125000000000	4178.97412109375000000000	4164.61523437500000000000	4185.64111328125000000000	4177.43603515625000000000	4170.76904296875000000000	4172.30761718750000000000	4164.61523437500000000000	4176.92285156250000000000	4168.20507812500000000000	4166.66650390625000000000	4161.02539062500000000000	4158.97412109375000000000	4169.74365234375000000000	451.00000000000000000000	10247.00000000000000000000	10229.00000000000000000000	0.00000000000000000000	0.00000000000000000000	0.00000000000000000000	1263.00000000000000000000	690.00000000000000000000	4.00000000000000000000	4.00000000000000000000	4.00000000000000000000	4.00000000000000000000	4.00000000000000000000	0.00000000000000000000	4.00000000000000000000	4.00000000000000000000	0.00000000000000000000	4.00000000000000000000	4.00000000000000000000	4.00000000000000000000	4.00000000000000000000	4.00000000000000000000	4.00000000000000000000	4.00000000000000000000
71.00000000000000000000	0.00000000000000000000	4158.46142578125000000000	4182.05126953125000000000	4164.10253906250000000000	4191.28173828125000000000	4178.97412109375000000000	4167.69238281250000000000	4167.69238281250000000000	4167.17919921875000000000	4173.84619140625000000000	4172.30761718750000000000	4172.30761718750000000000	4164.61523437500000000000	4169.74365234375000000000	4171.79492187500000000000	3331.00000000000000000000	10249.00000000000000000000	10229.00000000000000000000	0.00000000000000000000	0.00000000000000000000	0.00000000000000000000	1263.00000000000000000000	697.00000000000000000000	4.00000000000000000000	4.00000000000000000000	4.00000000000000000000	4.00000000000000000000	4.00000000000000000000	0.00000000000000000000	4.00000000000000000000	4.00000000000000000000	0.00000000000000000000	4.00000000000000000000	4.00000000000000000000	4.00000000000000000000	4.00000000000000000000	4.00000000000000000000	4.00000000000000000000	4.00000000000000000000
72.00000000000000000000	0.00000000000000000000	4167.69238281250000000000	4178.46142578125000000000	4171.79492187500000000000	4183.07666015625000000000	4172.82031250000000000000	4177.94873046875000000000	4170.25634765625000000000	4159.48730468750000000000	4173.84619140625000000000	4168.71777343750000000000	4165.64111328125000000000	4168.20507812500000000000	4165.64111328125000000000	4175.38427734375000000000	71.00000000000000000000	10249.00000000000000000000	10229.00000000000000000000	0.00000000000000000000	0.00000000000000000000	0.00000000000000000000	1263.00000000000000000000	705.00000000000000000000	4.00000000000000000000	4.00000000000000000000	4.00000000000000000000	4.00000000000000000000	4.00000000000000000000	0.00000000000000000000	4.00000000000000000000	4.00000000000000000000	1.00000000000000000000	4.00000000000000000000	4.00000000000000000000	4.00000000000000000000	4.00000000000000000000	4.00000000000000000000	4.00000000000000000000	4.00000000000000000000
73.00000000000000000000	0.00000000000000000000	4160.51269531250000000000	4185.64111328125000000000	4163.07666015625000000000	4189.23046875000000000000	4178.97412109375000000000	4168.20507812500000000000	4161.02539062500000000000	4165.12792968750000000000	4174.35888671875000000000	4175.89746093750000000000	4173.84619140625000000000	4168.71777343750000000000	4170.76904296875000000000	4177.43603515625000000000	3534.00000000000000000000	10248.00000000000000000000	10230.00000000000000000000	0.00000000000000000000	0.00000000000000000000	0.00000000000000000000	1263.00000000000000000000	712.00000000000000000000	4.00000000000000000000	4.00000000000000000000	4.00000000000000000000	4.00000000000000000000	4.00000000000000000000	0.00000000000000000000	4.00000000000000000000	4.00000000000000000000	1.00000000000000000000	4.00000000000000000000	4.00000000000000000000	4.00000000000000000000	4.00000000000000000000	4.00000000000000000000	4.00000000000000000000	4.00000000000000000000
74.00000000000000000000	0.00000000000000000000	4161.53857421875000000000	4186.15380859375000000000	4165.64111328125000000000	4196.92285156250000000000	4175.89746093750000000000	4170.76904296875000000000	4168.20507812500000000000	4163.58984375000000000000	4175.89746093750000000000	4175.89746093750000000000	4176.92285156250000000000	4173.33300781250000000000	4174.87158203125000000000	4177.43603515625000000000	3373.00000000000000000000	10248.00000000000000000000	10230.00000000000000000000	0.00000000000000000000	0.00000000000000000000	0.00000000000000000000	1263.00000000000000000000	719.00000000000000000000	4.00000000000000000000	4.00000000000000000000	4.00000000000000000000	4.00000000000000000000	4.00000000000000000000	0.00000000000000000000	4.00000000000000000000	4.00000000000000000000	1.00000000000000000000	4.00000000000000000000	4.00000000000000000000	4.00000000000000000000	4.00000000000000000000	4.00000000000000000000	4.00000000000000000000	4.00000000000000000000
75.00000000000000000000	0.00000000000000000000	4167.17919921875000000000	4185.12792968750000000000	4167.69238281250000000000	4196.92285156250000000000	4173.33300781250000000000	4172.82031250000000000000	4168.71777343750000000000	4154.87158203125000000000	4176.92285156250000000000	4173.84619140625000000000	4168.71777343750000000000	4168.20507812500000000000	4172.30761718750000000000	4171.28173828125000000000	1007.00000000000000000000	10248.00000000000000000000	10229.00000000000000000000	0.00000000000000000000	0.00000000000000000000	0.00000000000000000000	1263.00000000000000000000	727.00000000000000000000	4.00000000000000000000	4.00000000000000000000	4.00000000000000000000	4.00000000000000000000	4.00000000000000000000	0.00000000000000000000	4.00000000000000000000	4.00000000000000000000	1.00000000000000000000	4.00000000000000000000	4.00000000000000000000	4.00000000000000000000	4.00000000000000000000	4.00000000000000000000	4.00000000000000000000	4.00000000000000000000
76.00000000000000000000	0.00000000000000000000	4158.97412109375000000000	4185.64111328125000000000	4156.41015625000000000000	4194.35888671875000000000	4178.46142578125000000000	4167.17919921875000000000	4162.05126953125000000000	4155.89746093750000000000	4173.84619140625000000000	4176.92285156250000000000	4163.58984375000000000000	4159.48730468750000000000	4168.71777343750000000000	4167.69238281250000000000	3120.00000000000000000000	10248.00000000000000000000	10229.00000000000000000000	0.00000000000000000000	0.00000000000000000000	0.00000000000000000000	1263.00000000000000000000	734.00000000000000000000	4.00000000000000000000	4.00000000000000000000	4.00000000000000000000	4.00000000000000000000	4.00000000000000000000	0.00000000000000000000	4.00000000000000000000	4.00000000000000000000	1.00000000000000000000	4.00000000000000000000	4.00000000000000000000	4.00000000000000000000	4.00000000000000000000	4.00000000000000000000	4.00000000000000000000	4.00000000000000000000
77.00000000000000000000	0.00000000000000000000	4153.84619140625000000000	4174.87158203125000000000	4156.41015625000000000000	4185.12792968750000000000	4169.74365234375000000000	4174.87158203125000000000	4169.74365234375000000000	4152.82031250000000000000	4172.30761718750000000000	4166.15380859375000000000	4158.46142578125000000000	4157.94873046875000000000	4158.97412109375000000000	4168.71777343750000000000	1579.00000000000000000000	10247.00000000000000000000	10229.00000000000000000000	0.00000000000000000000	0.00000000000000000000	0.00000000000000000000	1263.00000000000000000000	742.00000000000000000000	4.00000000000000000000	4.00000000000000000000	4.00000000000000000000	4.00000000000000000000	4.00000000000000000000	0.00000000000000000000	4.00000000000000000000	4.00000000000000000000	1.00000000000000000000	4.00000000000000000000	4.00000000000000000000	4.00000000000000000000	4.00000000000000000000	4.00000000000000000000	4.00000000000000000000	4.00000000000000000000
78.00000000000000000000	0.00000000000000000000	4146.15380859375000000000	4171.28173828125000000000	4150.76904296875000000000	4185.64111328125000000000	4168.20507812500000000000	4166.66650390625000000000	4162.56396484375000000000	4152.82031250000000000000	4173.33300781250000000000	4167.17919921875000000000	4161.02539062500000000000	4153.33300781250000000000	4161.02539062500000000000	4164.10253906250000000000	3373.00000000000000000000	10247.00000000000000000000	10229.00000000000000000000	0.00000000000000000000	0.00000000000000000000	0.00000000000000000000	1263.00000000000000000000	751.00000000000000000000	4.00000000000000000000	4.00000000000000000000	4.00000000000000000000	4.00000000000000000000	4.00000000000000000000	0.00000000000000000000	4.00000000000000000000	4.00000000000000000000	1.00000000000000000000	4.00000000000000000000	4.00000000000000000000	4.00000000000000000000	4.00000000000000000000	4.00000000000000000000	4.00000000000000000000	4.00000000000000000000
79.00000000000000000000	0.00000000000000000000	4153.33300781250000000000	4172.30761718750000000000	4158.46142578125000000000	4187.17919921875000000000	4172.82031250000000000000	4169.74365234375000000000	4164.61523437500000000000	4154.87158203125000000000	4174.35888671875000000000	4170.25634765625000000000	4162.56396484375000000000	4157.43603515625000000000	4162.56396484375000000000	4167.17919921875000000000	1007.00000000000000000000	10248.00000000000000000000	10227.00000000000000000000	0.00000000000000000000	0.00000000000000000000	0.00000000000000000000	1263.00000000000000000000	759.00000000000000000000	4.00000000000000000000	4.00000000000000000000	4.00000000000000000000	4.00000000000000000000	4.00000000000000000000	0.00000000000000000000	4.00000000000000000000	4.00000000000000000000	1.00000000000000000000	4.00000000000000000000	4.00000000000000000000	4.00000000000000000000	4.00000000000000000000	4.00000000000000000000	4.00000000000000000000	4.00000000000000000000
80.00000000000000000000	0.00000000000000000000	4162.56396484375000000000	4176.41015625000000000000	4164.61523437500000000000	4186.66650390625000000000	4175.89746093750000000000	4174.35888671875000000000	4168.20507812500000000000	4157.94873046875000000000	4173.84619140625000000000	4169.23046875000000000000	4167.69238281250000000000	4166.66650390625000000000	4164.10253906250000000000	4176.41015625000000000000	3120.00000000000000000000	10248.00000000000000000000	10227.00000000000000000000	0.00000000000000000000	0.00000000000000000000	0.00000000000000000000	1263.00000000000000000000	767.00000000000000000000	4.00000000000000000000	4.00000000000000000000	4.00000000000000000000	4.00000000000000000000	4.00000000000000000000	0.00000000000000000000	4.00000000000000000000	4.00000000000000000000	1.00000000000000000000	4.00000000000000000000	4.00000000000000000000	4.00000000000000000000	4.00000000000000000000	4.00000000000000000000	4.00000000000000000000	4.00000000000000000000
81.00000000000000000000	0.00000000000000000000	4159.48730468750000000000	4181.53857421875000000000	4157.43603515625000000000	4188.20507812500000000000	4176.92285156250000000000	4166.66650390625000000000	4163.58984375000000000000	4162.05126953125000000000	4173.84619140625000000000	4171.79492187500000000000	4172.30761718750000000000	4168.20507812500000000000	4171.79492187500000000000	4176.92285156250000000000	1579.00000000000000000000	10248.00000000000000000000	10228.00000000000000000000	0.00000000000000000000	0.00000000000000000000	0.00000000000000000000	1263.00000000000000000000	776.00000000000000000000	4.00000000000000000000	4.00000000000000000000	4.00000000000000000000	4.00000000000000000000	4.00000000000000000000	0.00000000000000000000	4.00000000000000000000	4.00000000000000000000	1.00000000000000000000	4.00000000000000000000	4.00000000000000000000	4.00000000000000000000	4.00000000000000000000	4.00000000000000000000	4.00000000000000000000	4.00000000000000000000
82.00000000000000000000	0.00000000000000000000	4168.20507812500000000000	4182.05126953125000000000	4166.66650390625000000000	4189.23046875000000000000	4171.79492187500000000000	4172.82031250000000000000	4172.82031250000000000000	4157.94873046875000000000	4175.89746093750000000000	4165.12792968750000000000	4165.64111328125000000000	4168.71777343750000000000	4173.33300781250000000000	4177.94873046875000000000	3373.00000000000000000000	10248.00000000000000000000	10228.00000000000000000000	0.00000000000000000000	0.00000000000000000000	0.00000000000000000000	1263.00000000000000000000	784.00000000000000000000	4.00000000000000000000	4.00000000000000000000	4.00000000000000000000	4.00000000000000000000	4.00000000000000000000	0.00000000000000000000	4.00000000000000000000	4.00000000000000000000	1.00000000000000000000	4.00000000000000000000	4.00000000000000000000	4.00000000000000000000	4.00000000000000000000	4.00000000000000000000	4.00000000000000000000	4.00000000000000000000
83.00000000000000000000	0.00000000000000000000	4166.15380859375000000000	4189.74365234375000000000	4163.07666015625000000000	4198.97412109375000000000	4181.02539062500000000000	4168.20507812500000000000	4164.61523437500000000000	4163.58984375000000000000	4175.38427734375000000000	4173.33300781250000000000	4170.76904296875000000000	4167.17919921875000000000	4182.05126953125000000000	4175.89746093750000000000	1007.00000000000000000000	10247.00000000000000000000	10227.00000000000000000000	0.00000000000000000000	0.00000000000000000000	0.00000000000000000000	1263.00000000000000000000	792.00000000000000000000	4.00000000000000000000	4.00000000000000000000	4.00000000000000000000	4.00000000000000000000	4.00000000000000000000	0.00000000000000000000	4.00000000000000000000	4.00000000000000000000	1.00000000000000000000	4.00000000000000000000	4.00000000000000000000	4.00000000000000000000	4.00000000000000000000	4.00000000000000000000	4.00000000000000000000	4.00000000000000000000
84.00000000000000000000	0.00000000000000000000	4161.53857421875000000000	4187.69238281250000000000	4161.53857421875000000000	4196.41015625000000000000	4180.00000000000000000000	4169.23046875000000000000	4164.61523437500000000000	4165.12792968750000000000	4174.35888671875000000000	4181.53857421875000000000	4171.28173828125000000000	4167.69238281250000000000	4176.92285156250000000000	4174.35888671875000000000	3120.00000000000000000000	10247.00000000000000000000	10227.00000000000000000000	0.00000000000000000000	0.00000000000000000000	0.00000000000000000000	1263.00000000000000000000	801.00000000000000000000	4.00000000000000000000	4.00000000000000000000	4.00000000000000000000	4.00000000000000000000	4.00000000000000000000	0.00000000000000000000	4.00000000000000000000	4.00000000000000000000	1.00000000000000000000	4.00000000000000000000	4.00000000000000000000	4.00000000000000000000	4.00000000000000000000	4.00000000000000000000	4.00000000000000000000	4.00000000000000000000
85.00000000000000000000	0.00000000000000000000	4162.05126953125000000000	4180.00000000000000000000	4164.10253906250000000000	4185.12792968750000000000	4172.82031250000000000000	4174.87158203125000000000	4173.84619140625000000000	4159.48730468750000000000	4172.82031250000000000000	4173.33300781250000000000	4162.05126953125000000000	4165.12792968750000000000	4163.58984375000000000000	4173.33300781250000000000	1579.00000000000000000000	10248.00000000000000000000	10227.00000000000000000000	0.00000000000000000000	0.00000000000000000000	0.00000000000000000000	1263.00000000000000000000	809.00000000000000000000	4.00000000000000000000	4.00000000000000000000	4.00000000000000000000	4.00000000000000000000	4.00000000000000000000	0.00000000000000000000	4.00000000000000000000	4.00000000000000000000	1.00000000000000000000	4.00000000000000000000	4.00000000000000000000	4.00000000000000000000	4.00000000000000000000	4.00000000000000000000	4.00000000000000000000	4.00000000000000000000
86.00000000000000000000	0.00000000000000000000	4155.89746093750000000000	4183.58984375000000000000	4157.94873046875000000000	4188.71777343750000000000	4186.66650390625000000000	4166.15380859375000000000	4166.66650390625000000000	4160.00000000000000000000	4171.79492187500000000000	4171.79492187500000000000	4164.10253906250000000000	4162.05126953125000000000	4169.23046875000000000000	4173.33300781250000000000	3373.00000000000000000000	10248.00000000000000000000	10227.00000000000000000000	0.00000000000000000000	0.00000000000000000000	0.00000000000000000000	1263.00000000000000000000	817.00000000000000000000	4.00000000000000000000	4.00000000000000000000	4.00000000000000000000	4.00000000000000000000	4.00000000000000000000	0.00000000000000000000	4.00000000000000000000	4.00000000000000000000	1.00000000000000000000	4.00000000000000000000	4.00000000000000000000	4.00000000000000000000	4.00000000000000000000	4.00000000000000000000	4.00000000000000000000	4.00000000000000000000
87.00000000000000000000	0.00000000000000000000	4162.56396484375000000000	4181.02539062500000000000	4167.69238281250000000000	4190.25634765625000000000	4185.12792968750000000000	4168.20507812500000000000	4169.74365234375000000000	4151.28173828125000000000	4174.87158203125000000000	4170.76904296875000000000	4162.56396484375000000000	4166.15380859375000000000	4167.69238281250000000000	4176.92285156250000000000	1007.00000000000000000000	10249.00000000000000000000	10228.00000000000000000000	0.00000000000000000000	0.00000000000000000000	0.00000000000000000000	1263.00000000000000000000	826.00000000000000000000	4.00000000000000000000	4.00000000000000000000	4.00000000000000000000	4.00000000000000000000	4.00000000000000000000	0.00000000000000000000	4.00000000000000000000	4.00000000000000000000	1.00000000000000000000	4.00000000000000000000	4.00000000000000000000	4.00000000000000000000	4.00000000000000000000	4.00000000000000000000	4.00000000000000000000	4.00000000000000000000
88.00000000000000000000	0.00000000000000000000	4161.53857421875000000000	4181.02539062500000000000	4163.58984375000000000000	4190.76904296875000000000	4174.35888671875000000000	4162.56396484375000000000	4166.66650390625000000000	4150.25634765625000000000	4174.87158203125000000000	4172.30761718750000000000	4161.53857421875000000000	4163.07666015625000000000	4165.64111328125000000000	4173.84619140625000000000	3120.00000000000000000000	10249.00000000000000000000	10228.00000000000000000000	0.00000000000000000000	0.00000000000000000000	0.00000000000000000000	1263.00000000000000000000	833.00000000000000000000	4.00000000000000000000	4.00000000000000000000	4.00000000000000000000	4.00000000000000000000	4.00000000000000000000	0.00000000000000000000	4.00000000000000000000	4.00000000000000000000	1.00000000000000000000	4.00000000000000000000	4.00000000000000000000	4.00000000000000000000	4.00000000000000000000	4.00000000000000000000	4.00000000000000000000	4.00000000000000000000
89.00000000000000000000	0.00000000000000000000	4159.48730468750000000000	4182.56396484375000000000	4158.46142578125000000000	4190.76904296875000000000	4172.30761718750000000000	4166.66650390625000000000	4166.15380859375000000000	4154.35888671875000000000	4173.33300781250000000000	4169.23046875000000000000	4160.00000000000000000000	4161.53857421875000000000	4166.15380859375000000000	4174.87158203125000000000	1579.00000000000000000000	10248.00000000000000000000	10228.00000000000000000000	0.00000000000000000000	0.00000000000000000000	0.00000000000000000000	1263.00000000000000000000	841.00000000000000000000	4.00000000000000000000	4.00000000000000000000	4.00000000000000000000	4.00000000000000000000	4.00000000000000000000	0.00000000000000000000	4.00000000000000000000	4.00000000000000000000	1.00000000000000000000	4.00000000000000000000	4.00000000000000000000	4.00000000000000000000	4.00000000000000000000	4.00000000000000000000	4.00000000000000000000	4.00000000000000000000
90.00000000000000000000	0.00000000000000000000	4163.58984375000000000000	4181.53857421875000000000	4164.10253906250000000000	4188.71777343750000000000	4176.41015625000000000000	4173.84619140625000000000	4169.74365234375000000000	4152.82031250000000000000	4173.33300781250000000000	4166.66650390625000000000	4161.02539062500000000000	4165.12792968750000000000	4165.12792968750000000000	4174.35888671875000000000	3373.00000000000000000000	10248.00000000000000000000	10228.00000000000000000000	0.00000000000000000000	0.00000000000000000000	0.00000000000000000000	1263.00000000000000000000	848.00000000000000000000	4.00000000000000000000	4.00000000000000000000	4.00000000000000000000	4.00000000000000000000	4.00000000000000000000	0.00000000000000000000	4.00000000000000000000	4.00000000000000000000	1.00000000000000000000	4.00000000000000000000	4.00000000000000000000	4.00000000000000000000	4.00000000000000000000	4.00000000000000000000	4.00000000000000000000	4.00000000000000000000
91.00000000000000000000	0.00000000000000000000	4157.94873046875000000000	4184.10253906250000000000	4157.43603515625000000000	4192.30761718750000000000	4180.00000000000000000000	4165.12792968750000000000	4160.51269531250000000000	4158.46142578125000000000	4172.82031250000000000000	4176.92285156250000000000	4172.30761718750000000000	4165.12792968750000000000	4171.79492187500000000000	4168.20507812500000000000	1007.00000000000000000000	10247.00000000000000000000	10230.00000000000000000000	0.00000000000000000000	0.00000000000000000000	0.00000000000000000000	1263.00000000000000000000	856.00000000000000000000	4.00000000000000000000	4.00000000000000000000	4.00000000000000000000	4.00000000000000000000	4.00000000000000000000	0.00000000000000000000	4.00000000000000000000	4.00000000000000000000	1.00000000000000000000	4.00000000000000000000	4.00000000000000000000	4.00000000000000000000	4.00000000000000000000	4.00000000000000000000	4.00000000000000000000	4.00000000000000000000
92.00000000000000000000	0.00000000000000000000	4162.56396484375000000000	4173.33300781250000000000	4161.02539062500000000000	4185.12792968750000000000	4167.17919921875000000000	4172.82031250000000000000	4167.69238281250000000000	4158.46142578125000000000	4173.84619140625000000000	4171.79492187500000000000	4165.64111328125000000000	4164.61523437500000000000	4165.64111328125000000000	4170.25634765625000000000	3120.00000000000000000000	10247.00000000000000000000	10230.00000000000000000000	0.00000000000000000000	0.00000000000000000000	0.00000000000000000000	1263.00000000000000000000	863.00000000000000000000	4.00000000000000000000	4.00000000000000000000	4.00000000000000000000	4.00000000000000000000	4.00000000000000000000	0.00000000000000000000	4.00000000000000000000	4.00000000000000000000	1.00000000000000000000	4.00000000000000000000	4.00000000000000000000	4.00000000000000000000	4.00000000000000000000	4.00000000000000000000	4.00000000000000000000	4.00000000000000000000
93.00000000000000000000	0.00000000000000000000	4158.97412109375000000000	4168.71777343750000000000	4156.41015625000000000000	4178.97412109375000000000	4167.17919921875000000000	4170.25634765625000000000	4165.12792968750000000000	4156.92285156250000000000	4172.82031250000000000000	4163.58984375000000000000	4156.92285156250000000000	4159.48730468750000000000	4156.92285156250000000000	4169.74365234375000000000	1579.00000000000000000000	10246.00000000000000000000	10229.00000000000000000000	0.00000000000000000000	0.00000000000000000000	0.00000000000000000000	1263.00000000000000000000	870.00000000000000000000	4.00000000000000000000	4.00000000000000000000	4.00000000000000000000	4.00000000000000000000	4.00000000000000000000	0.00000000000000000000	4.00000000000000000000	4.00000000000000000000	1.00000000000000000000	4.00000000000000000000	4.00000000000000000000	4.00000000000000000000	4.00000000000000000000	4.00000000000000000000	4.00000000000000000000	4.00000000000000000000
94.00000000000000000000	0.00000000000000000000	4157.94873046875000000000	4174.87158203125000000000	4155.89746093750000000000	4181.53857421875000000000	4175.89746093750000000000	4165.64111328125000000000	4162.05126953125000000000	4154.35888671875000000000	4172.30761718750000000000	4165.12792968750000000000	4158.46142578125000000000	4158.97412109375000000000	4156.41015625000000000000	4166.66650390625000000000	3373.00000000000000000000	10246.00000000000000000000	10229.00000000000000000000	0.00000000000000000000	0.00000000000000000000	0.00000000000000000000	1263.00000000000000000000	878.00000000000000000000	4.00000000000000000000	4.00000000000000000000	4.00000000000000000000	4.00000000000000000000	4.00000000000000000000	0.00000000000000000000	4.00000000000000000000	4.00000000000000000000	1.00000000000000000000	4.00000000000000000000	4.00000000000000000000	4.00000000000000000000	4.00000000000000000000	4.00000000000000000000	4.00000000000000000000	4.00000000000000000000
95.00000000000000000000	0.00000000000000000000	4169.74365234375000000000	4179.48730468750000000000	4166.15380859375000000000	4184.10253906250000000000	4173.33300781250000000000	4170.76904296875000000000	4168.71777343750000000000	4153.84619140625000000000	4173.84619140625000000000	4168.20507812500000000000	4160.51269531250000000000	4164.61523437500000000000	4158.97412109375000000000	4168.71777343750000000000	1007.00000000000000000000	10248.00000000000000000000	10228.00000000000000000000	0.00000000000000000000	0.00000000000000000000	0.00000000000000000000	1263.00000000000000000000	886.00000000000000000000	4.00000000000000000000	4.00000000000000000000	4.00000000000000000000	4.00000000000000000000	4.00000000000000000000	0.00000000000000000000	4.00000000000000000000	4.00000000000000000000	1.00000000000000000000	4.00000000000000000000	4.00000000000000000000	4.00000000000000000000	4.00000000000000000000	4.00000000000000000000	4.00000000000000000000	4.00000000000000000000
96.00000000000000000000	0.00000000000000000000	4162.56396484375000000000	4181.53857421875000000000	4156.41015625000000000000	4185.12792968750000000000	4178.46142578125000000000	4164.61523437500000000000	4162.05126953125000000000	4159.48730468750000000000	4174.35888671875000000000	4172.82031250000000000000	4163.07666015625000000000	4161.02539062500000000000	4164.61523437500000000000	4169.74365234375000000000	3120.00000000000000000000	10248.00000000000000000000	10228.00000000000000000000	0.00000000000000000000	0.00000000000000000000	0.00000000000000000000	1263.00000000000000000000	894.00000000000000000000	4.00000000000000000000	4.00000000000000000000	4.00000000000000000000	4.00000000000000000000	4.00000000000000000000	0.00000000000000000000	4.00000000000000000000	4.00000000000000000000	1.00000000000000000000	4.00000000000000000000	4.00000000000000000000	4.00000000000000000000	4.00000000000000000000	4.00000000000000000000	4.00000000000000000000	4.00000000000000000000
97.00000000000000000000	0.00000000000000000000	4156.92285156250000000000	4175.89746093750000000000	4158.46142578125000000000	4174.87158203125000000000	4181.02539062500000000000	4171.79492187500000000000	4170.76904296875000000000	4153.84619140625000000000	4174.35888671875000000000	4162.05126953125000000000	4155.38427734375000000000	4161.53857421875000000000	4157.43603515625000000000	4169.74365234375000000000	1579.00000000000000000000	10248.00000000000000000000	10228.00000000000000000000	0.00000000000000000000	0.00000000000000000000	0.00000000000000000000	1263.00000000000000000000	903.00000000000000000000	4.00000000000000000000	4.00000000000000000000	4.00000000000000000000	4.00000000000000000000	4.00000000000000000000	0.00000000000000000000	4.00000000000000000000	4.00000000000000000000	1.00000000000000000000	4.00000000000000000000	4.00000000000000000000	4.00000000000000000000	4.00000000000000000000	4.00000000000000000000	4.00000000000000000000	4.00000000000000000000
98.00000000000000000000	0.00000000000000000000	4156.92285156250000000000	4177.94873046875000000000	4157.94873046875000000000	4172.30761718750000000000	4183.58984375000000000000	4169.74365234375000000000	4171.79492187500000000000	4155.89746093750000000000	4173.33300781250000000000	4162.56396484375000000000	4158.46142578125000000000	4162.05126953125000000000	4160.00000000000000000000	4166.66650390625000000000	3373.00000000000000000000	10248.00000000000000000000	10228.00000000000000000000	0.00000000000000000000	0.00000000000000000000	0.00000000000000000000	1263.00000000000000000000	911.00000000000000000000	4.00000000000000000000	4.00000000000000000000	4.00000000000000000000	4.00000000000000000000	4.00000000000000000000	0.00000000000000000000	4.00000000000000000000	4.00000000000000000000	1.00000000000000000000	4.00000000000000000000	4.00000000000000000000	4.00000000000000000000	4.00000000000000000000	4.00000000000000000000	4.00000000000000000000	4.00000000000000000000
99.00000000000000000000	0.00000000000000000000	4159.48730468750000000000	4181.02539062500000000000	4152.30761718750000000000	4175.38427734375000000000	4181.53857421875000000000	4166.15380859375000000000	4165.12792968750000000000	4160.00000000000000000000	4172.30761718750000000000	4172.82031250000000000000	4163.07666015625000000000	4155.38427734375000000000	4165.12792968750000000000	4169.23046875000000000000	1007.00000000000000000000	10248.00000000000000000000	10228.00000000000000000000	0.00000000000000000000	0.00000000000000000000	0.00000000000000000000	1263.00000000000000000000	919.00000000000000000000	4.00000000000000000000	4.00000000000000000000	4.00000000000000000000	4.00000000000000000000	4.00000000000000000000	0.00000000000000000000	4.00000000000000000000	4.00000000000000000000	1.00000000000000000000	4.00000000000000000000	4.00000000000000000000	4.00000000000000000000	4.00000000000000000000	4.00000000000000000000	4.00000000000000000000	4.00000000000000000000
100.00000000000000000000	0.00000000000000000000	4166.15380859375000000000	4177.94873046875000000000	4160.00000000000000000000	4171.79492187500000000000	4172.82031250000000000000	4175.38427734375000000000	4171.79492187500000000000	4154.87158203125000000000	4173.33300781250000000000	4173.33300781250000000000	4156.92285156250000000000	4156.41015625000000000000	4158.46142578125000000000	4172.30761718750000000000	3120.00000000000000000000	10248.00000000000000000000	10228.00000000000000000000	0.00000000000000000000	0.00000000000000000000	0.00000000000000000000	1263.00000000000000000000	927.00000000000000000000	4.00000000000000000000	4.00000000000000000000	4.00000000000000000000	4.00000000000000000000	4.00000000000000000000	0.00000000000000000000	4.00000000000000000000	4.00000000000000000000	1.00000000000000000000	4.00000000000000000000	4.00000000000000000000	4.00000000000000000000	4.00000000000000000000	4.00000000000000000000	4.00000000000000000000	4.00000000000000000000
101.00000000000000000000	0.00000000000000000000	4159.48730468750000000000	4179.48730468750000000000	4154.35888671875000000000	4175.38427734375000000000	4175.38427734375000000000	4166.15380859375000000000	4166.15380859375000000000	4162.56396484375000000000	4173.33300781250000000000	4181.02539062500000000000	4165.64111328125000000000	4163.07666015625000000000	4166.15380859375000000000	4168.71777343750000000000	1579.00000000000000000000	10250.00000000000000000000	10228.00000000000000000000	0.00000000000000000000	0.00000000000000000000	0.00000000000000000000	1263.00000000000000000000	935.00000000000000000000	4.00000000000000000000	4.00000000000000000000	4.00000000000000000000	4.00000000000000000000	4.00000000000000000000	0.00000000000000000000	4.00000000000000000000	4.00000000000000000000	1.00000000000000000000	4.00000000000000000000	4.00000000000000000000	4.00000000000000000000	4.00000000000000000000	4.00000000000000000000	4.00000000000000000000	4.00000000000000000000
102.00000000000000000000	0.00000000000000000000	4163.58984375000000000000	4174.87158203125000000000	4159.48730468750000000000	4171.79492187500000000000	4171.79492187500000000000	4168.20507812500000000000	4166.66650390625000000000	4161.02539062500000000000	4173.33300781250000000000	4175.38427734375000000000	4168.20507812500000000000	4166.66650390625000000000	4168.71777343750000000000	4173.33300781250000000000	3373.00000000000000000000	10250.00000000000000000000	10228.00000000000000000000	0.00000000000000000000	0.00000000000000000000	0.00000000000000000000	1263.00000000000000000000	942.00000000000000000000	4.00000000000000000000	4.00000000000000000000	4.00000000000000000000	4.00000000000000000000	4.00000000000000000000	0.00000000000000000000	4.00000000000000000000	4.00000000000000000000	1.00000000000000000000	4.00000000000000000000	4.00000000000000000000	4.00000000000000000000	4.00000000000000000000	4.00000000000000000000	4.00000000000000000000	4.00000000000000000000
103.00000000000000000000	0.00000000000000000000	4168.20507812500000000000	4174.35888671875000000000	4163.07666015625000000000	4168.71777343750000000000	4167.69238281250000000000	4168.71777343750000000000	4166.15380859375000000000	4153.84619140625000000000	4173.33300781250000000000	4167.17919921875000000000	4163.07666015625000000000	4162.56396484375000000000	4164.10253906250000000000	4177.94873046875000000000	1007.00000000000000000000	10250.00000000000000000000	10228.00000000000000000000	0.00000000000000000000	0.00000000000000000000	0.00000000000000000000	1263.00000000000000000000	951.00000000000000000000	4.00000000000000000000	4.00000000000000000000	4.00000000000000000000	4.00000000000000000000	4.00000000000000000000	0.00000000000000000000	4.00000000000000000000	4.00000000000000000000	1.00000000000000000000	4.00000000000000000000	4.00000000000000000000	4.00000000000000000000	4.00000000000000000000	4.00000000000000000000	4.00000000000000000000	4.00000000000000000000
104.00000000000000000000	0.00000000000000000000	4164.10253906250000000000	4175.38427734375000000000	4156.92285156250000000000	4169.23046875000000000000	4167.69238281250000000000	4165.64111328125000000000	4165.12792968750000000000	4159.48730468750000000000	4173.84619140625000000000	4171.28173828125000000000	4164.10253906250000000000	4161.53857421875000000000	4162.56396484375000000000	4174.87158203125000000000	3120.00000000000000000000	10250.00000000000000000000	10228.00000000000000000000	0.00000000000000000000	0.00000000000000000000	0.00000000000000000000	1263.00000000000000000000	959.00000000000000000000	4.00000000000000000000	4.00000000000000000000	4.00000000000000000000	4.00000000000000000000	4.00000000000000000000	0.00000000000000000000	4.00000000000000000000	4.00000000000000000000	1.00000000000000000000	4.00000000000000000000	4.00000000000000000000	4.00000000000000000000	4.00000000000000000000	4.00000000000000000000	4.00000000000000000000	4.00000000000000000000
105.00000000000000000000	0.00000000000000000000	4164.10253906250000000000	4166.66650390625000000000	4161.02539062500000000000	4163.07666015625000000000	4160.51269531250000000000	4172.30761718750000000000	4172.30761718750000000000	4155.89746093750000000000	4173.33300781250000000000	4163.58984375000000000000	4157.43603515625000000000	4161.53857421875000000000	4151.28173828125000000000	4170.76904296875000000000	1579.00000000000000000000	10250.00000000000000000000	10229.00000000000000000000	0.00000000000000000000	0.00000000000000000000	0.00000000000000000000	1263.00000000000000000000	967.00000000000000000000	4.00000000000000000000	4.00000000000000000000	4.00000000000000000000	4.00000000000000000000	4.00000000000000000000	0.00000000000000000000	4.00000000000000000000	4.00000000000000000000	1.00000000000000000000	4.00000000000000000000	4.00000000000000000000	4.00000000000000000000	4.00000000000000000000	4.00000000000000000000	4.00000000000000000000	4.00000000000000000000
106.00000000000000000000	0.00000000000000000000	4154.87158203125000000000	4163.58984375000000000000	4151.79492187500000000000	4161.53857421875000000000	4161.53857421875000000000	4165.64111328125000000000	4164.61523437500000000000	4149.23046875000000000000	4170.25634765625000000000	4156.41015625000000000000	4154.87158203125000000000	4153.84619140625000000000	4148.71777343750000000000	4164.10253906250000000000	3373.00000000000000000000	10250.00000000000000000000	10229.00000000000000000000	0.00000000000000000000	0.00000000000000000000	0.00000000000000000000	1263.00000000000000000000	974.00000000000000000000	4.00000000000000000000	4.00000000000000000000	4.00000000000000000000	4.00000000000000000000	4.00000000000000000000	0.00000000000000000000	4.00000000000000000000	4.00000000000000000000	1.00000000000000000000	4.00000000000000000000	4.00000000000000000000	4.00000000000000000000	4.00000000000000000000	4.00000000000000000000	4.00000000000000000000	4.00000000000000000000
107.00000000000000000000	0.00000000000000000000	4155.89746093750000000000	4161.02539062500000000000	4152.82031250000000000000	4155.89746093750000000000	4154.87158203125000000000	4172.82031250000000000000	4169.23046875000000000000	4144.61523437500000000000	4171.28173828125000000000	4156.41015625000000000000	4152.30761718750000000000	4152.30761718750000000000	4149.23046875000000000000	4168.71777343750000000000	1007.00000000000000000000	10249.00000000000000000000	10227.00000000000000000000	0.00000000000000000000	0.00000000000000000000	0.00000000000000000000	1263.00000000000000000000	981.00000000000000000000	4.00000000000000000000	4.00000000000000000000	4.00000000000000000000	4.00000000000000000000	4.00000000000000000000	0.00000000000000000000	4.00000000000000000000	4.00000000000000000000	1.00000000000000000000	4.00000000000000000000	4.00000000000000000000	4.00000000000000000000	4.00000000000000000000	4.00000000000000000000	4.00000000000000000000	4.00000000000000000000
108.00000000000000000000	0.00000000000000000000	4158.46142578125000000000	4163.58984375000000000000	4156.92285156250000000000	4152.30761718750000000000	4152.82031250000000000000	4175.38427734375000000000	4167.17919921875000000000	4146.66650390625000000000	4174.35888671875000000000	4162.05126953125000000000	4154.87158203125000000000	4152.30761718750000000000	4151.28173828125000000000	4173.33300781250000000000	3120.00000000000000000000	10249.00000000000000000000	10227.00000000000000000000	0.00000000000000000000	0.00000000000000000000	0.00000000000000000000	1263.00000000000000000000	989.00000000000000000000	4.00000000000000000000	4.00000000000000000000	4.00000000000000000000	4.00000000000000000000	4.00000000000000000000	0.00000000000000000000	4.00000000000000000000	4.00000000000000000000	1.00000000000000000000	4.00000000000000000000	4.00000000000000000000	4.00000000000000000000	4.00000000000000000000	4.00000000000000000000	4.00000000000000000000	4.00000000000000000000
109.00000000000000000000	0.00000000000000000000	4155.89746093750000000000	4169.23046875000000000000	4153.33300781250000000000	4156.92285156250000000000	4160.00000000000000000000	4164.61523437500000000000	4156.92285156250000000000	4150.25634765625000000000	4175.89746093750000000000	4163.07666015625000000000	4160.51269531250000000000	4152.30761718750000000000	4154.35888671875000000000	4169.74365234375000000000	1579.00000000000000000000	10249.00000000000000000000	10228.00000000000000000000	0.00000000000000000000	0.00000000000000000000	0.00000000000000000000	1263.00000000000000000000	997.00000000000000000000	4.00000000000000000000	4.00000000000000000000	4.00000000000000000000	4.00000000000000000000	4.00000000000000000000	0.00000000000000000000	4.00000000000000000000	4.00000000000000000000	1.00000000000000000000	4.00000000000000000000	4.00000000000000000000	4.00000000000000000000	4.00000000000000000000	4.00000000000000000000	4.00000000000000000000	4.00000000000000000000
110.00000000000000000000	0.00000000000000000000	4167.17919921875000000000	4167.17919921875000000000	4161.02539062500000000000	4158.46142578125000000000	4153.84619140625000000000	4170.76904296875000000000	4168.71777343750000000000	4146.15380859375000000000	4175.38427734375000000000	4156.92285156250000000000	4158.97412109375000000000	4158.46142578125000000000	4155.38427734375000000000	4171.28173828125000000000	3373.00000000000000000000	10249.00000000000000000000	10228.00000000000000000000	0.00000000000000000000	0.00000000000000000000	0.00000000000000000000	1264.00000000000000000000	4.00000000000000000000	4.00000000000000000000	4.00000000000000000000	4.00000000000000000000	4.00000000000000000000	4.00000000000000000000	0.00000000000000000000	4.00000000000000000000	4.00000000000000000000	1.00000000000000000000	4.00000000000000000000	4.00000000000000000000	4.00000000000000000000	4.00000000000000000000	4.00000000000000000000	4.00000000000000000000	4.00000000000000000000
111.00000000000000000000	0.00000000000000000000	4165.64111328125000000000	4169.74365234375000000000	4155.38427734375000000000	4163.58984375000000000000	4158.46142578125000000000	4166.66650390625000000000	4165.12792968750000000000	4158.97412109375000000000	4172.82031250000000000000	4171.79492187500000000000	4167.69238281250000000000	4161.53857421875000000000	4171.28173828125000000000	4174.35888671875000000000	1007.00000000000000000000	10248.00000000000000000000	10228.00000000000000000000	0.00000000000000000000	0.00000000000000000000	0.00000000000000000000	1264.00000000000000000000	12.00000000000000000000	4.00000000000000000000	4.00000000000000000000	4.00000000000000000000	4.00000000000000000000	4.00000000000000000000	0.00000000000000000000	4.00000000000000000000	4.00000000000000000000	1.00000000000000000000	4.00000000000000000000	4.00000000000000000000	4.00000000000000000000	4.00000000000000000000	4.00000000000000000000	4.00000000000000000000	4.00000000000000000000
112.00000000000000000000	0.00000000000000000000	4163.58984375000000000000	4167.69238281250000000000	4157.94873046875000000000	4161.02539062500000000000	4161.02539062500000000000	4168.71777343750000000000	4165.12792968750000000000	4164.10253906250000000000	4173.33300781250000000000	4174.87158203125000000000	4171.28173828125000000000	4163.58984375000000000000	4172.82031250000000000000	4175.38427734375000000000	3120.00000000000000000000	10248.00000000000000000000	10228.00000000000000000000	0.00000000000000000000	0.00000000000000000000	0.00000000000000000000	1264.00000000000000000000	21.00000000000000000000	4.00000000000000000000	4.00000000000000000000	4.00000000000000000000	4.00000000000000000000	4.00000000000000000000	0.00000000000000000000	4.00000000000000000000	4.00000000000000000000	1.00000000000000000000	4.00000000000000000000	4.00000000000000000000	4.00000000000000000000	4.00000000000000000000	4.00000000000000000000	4.00000000000000000000	4.00000000000000000000
113.00000000000000000000	0.00000000000000000000	4163.07666015625000000000	4163.58984375000000000000	4162.05126953125000000000	4157.43603515625000000000	4154.35888671875000000000	4171.28173828125000000000	4168.71777343750000000000	4154.87158203125000000000	4173.33300781250000000000	4164.10253906250000000000	4164.10253906250000000000	4161.02539062500000000000	4160.00000000000000000000	4169.23046875000000000000	1579.00000000000000000000	10246.00000000000000000000	10229.00000000000000000000	0.00000000000000000000	0.00000000000000000000	0.00000000000000000000	1264.00000000000000000000	29.00000000000000000000	4.00000000000000000000	4.00000000000000000000	4.00000000000000000000	4.00000000000000000000	4.00000000000000000000	0.00000000000000000000	4.00000000000000000000	4.00000000000000000000	1.00000000000000000000	4.00000000000000000000	4.00000000000000000000	4.00000000000000000000	4.00000000000000000000	4.00000000000000000000	4.00000000000000000000	4.00000000000000000000
114.00000000000000000000	0.00000000000000000000	4155.89746093750000000000	4168.71777343750000000000	4154.87158203125000000000	4164.61523437500000000000	4159.48730468750000000000	4163.58984375000000000000	4163.07666015625000000000	4155.89746093750000000000	4171.79492187500000000000	4173.84619140625000000000	4166.66650390625000000000	4156.92285156250000000000	4163.07666015625000000000	4164.61523437500000000000	3373.00000000000000000000	10246.00000000000000000000	10229.00000000000000000000	0.00000000000000000000	0.00000000000000000000	0.00000000000000000000	1264.00000000000000000000	37.00000000000000000000	4.00000000000000000000	4.00000000000000000000	4.00000000000000000000	4.00000000000000000000	4.00000000000000000000	0.00000000000000000000	4.00000000000000000000	4.00000000000000000000	1.00000000000000000000	4.00000000000000000000	4.00000000000000000000	4.00000000000000000000	4.00000000000000000000	4.00000000000000000000	4.00000000000000000000	4.00000000000000000000
115.00000000000000000000	0.00000000000000000000	4163.07666015625000000000	4169.23046875000000000000	4164.10253906250000000000	4162.56396484375000000000	4161.02539062500000000000	4171.79492187500000000000	4169.74365234375000000000	4154.87158203125000000000	4172.82031250000000000000	4173.84619140625000000000	4166.15380859375000000000	4160.51269531250000000000	4164.61523437500000000000	4172.82031250000000000000	1007.00000000000000000000	10246.00000000000000000000	10229.00000000000000000000	0.00000000000000000000	0.00000000000000000000	0.00000000000000000000	1264.00000000000000000000	46.00000000000000000000	4.00000000000000000000	4.00000000000000000000	4.00000000000000000000	4.00000000000000000000	4.00000000000000000000	0.00000000000000000000	4.00000000000000000000	4.00000000000000000000	1.00000000000000000000	4.00000000000000000000	4.00000000000000000000	4.00000000000000000000	4.00000000000000000000	4.00000000000000000000	4.00000000000000000000	4.00000000000000000000
116.00000000000000000000	0.00000000000000000000	4164.10253906250000000000	4170.76904296875000000000	4162.05126953125000000000	4161.53857421875000000000	4160.00000000000000000000	4167.17919921875000000000	4162.56396484375000000000	4157.94873046875000000000	4172.82031250000000000000	4169.23046875000000000000	4167.17919921875000000000	4158.97412109375000000000	4167.69238281250000000000	4175.38427734375000000000	3120.00000000000000000000	10246.00000000000000000000	10229.00000000000000000000	0.00000000000000000000	0.00000000000000000000	0.00000000000000000000	1264.00000000000000000000	53.00000000000000000000	4.00000000000000000000	4.00000000000000000000	4.00000000000000000000	4.00000000000000000000	4.00000000000000000000	0.00000000000000000000	4.00000000000000000000	4.00000000000000000000	1.00000000000000000000	4.00000000000000000000	4.00000000000000000000	4.00000000000000000000	4.00000000000000000000	4.00000000000000000000	4.00000000000000000000	4.00000000000000000000
117.00000000000000000000	0.00000000000000000000	4166.66650390625000000000	4172.30761718750000000000	4167.17919921875000000000	4165.12792968750000000000	4156.41015625000000000000	4166.15380859375000000000	4162.05126953125000000000	4160.00000000000000000000	4172.30761718750000000000	4172.30761718750000000000	4168.71777343750000000000	4162.05126953125000000000	4169.23046875000000000000	4175.38427734375000000000	1579.00000000000000000000	10246.00000000000000000000	10230.00000000000000000000	0.00000000000000000000	0.00000000000000000000	0.00000000000000000000	1264.00000000000000000000	61.00000000000000000000	4.00000000000000000000	4.00000000000000000000	4.00000000000000000000	4.00000000000000000000	4.00000000000000000000	0.00000000000000000000	4.00000000000000000000	4.00000000000000000000	1.00000000000000000000	4.00000000000000000000	4.00000000000000000000	4.00000000000000000000	4.00000000000000000000	4.00000000000000000000	4.00000000000000000000	4.00000000000000000000
118.00000000000000000000	0.00000000000000000000	4168.71777343750000000000	4172.82031250000000000000	4173.33300781250000000000	4164.10253906250000000000	4153.33300781250000000000	4170.25634765625000000000	4168.71777343750000000000	4160.51269531250000000000	4174.87158203125000000000	4177.94873046875000000000	4170.25634765625000000000	4165.12792968750000000000	4170.76904296875000000000	4177.43603515625000000000	3373.00000000000000000000	10246.00000000000000000000	10230.00000000000000000000	0.00000000000000000000	0.00000000000000000000	0.00000000000000000000	1264.00000000000000000000	69.00000000000000000000	4.00000000000000000000	4.00000000000000000000	4.00000000000000000000	4.00000000000000000000	4.00000000000000000000	0.00000000000000000000	4.00000000000000000000	4.00000000000000000000	1.00000000000000000000	4.00000000000000000000	4.00000000000000000000	4.00000000000000000000	4.00000000000000000000	4.00000000000000000000	4.00000000000000000000	4.00000000000000000000
119.00000000000000000000	0.00000000000000000000	4155.89746093750000000000	4170.25634765625000000000	4157.94873046875000000000	4159.48730468750000000000	4154.87158203125000000000	4165.64111328125000000000	4162.05126953125000000000	4165.12792968750000000000	4175.89746093750000000000	4181.02539062500000000000	4169.23046875000000000000	4155.89746093750000000000	4171.79492187500000000000	4173.33300781250000000000	1007.00000000000000000000	10246.00000000000000000000	10229.00000000000000000000	0.00000000000000000000	0.00000000000000000000	0.00000000000000000000	1264.00000000000000000000	77.00000000000000000000	4.00000000000000000000	4.00000000000000000000	4.00000000000000000000	4.00000000000000000000	4.00000000000000000000	0.00000000000000000000	4.00000000000000000000	4.00000000000000000000	1.00000000000000000000	4.00000000000000000000	4.00000000000000000000	4.00000000000000000000	4.00000000000000000000	4.00000000000000000000	4.00000000000000000000	4.00000000000000000000
120.00000000000000000000	0.00000000000000000000	4158.46142578125000000000	4158.46142578125000000000	4158.46142578125000000000	4149.74365234375000000000	4147.17919921875000000000	4172.30761718750000000000	4169.23046875000000000000	4155.89746093750000000000	4175.38427734375000000000	4164.61523437500000000000	4155.89746093750000000000	4150.25634765625000000000	4156.41015625000000000000	4167.17919921875000000000	3120.00000000000000000000	10246.00000000000000000000	10229.00000000000000000000	0.00000000000000000000	0.00000000000000000000	0.00000000000000000000	1264.00000000000000000000	85.00000000000000000000	4.00000000000000000000	4.00000000000000000000	4.00000000000000000000	4.00000000000000000000	4.00000000000000000000	0.00000000000000000000	4.00000000000000000000	4.00000000000000000000	1.00000000000000000000	4.00000000000000000000	4.00000000000000000000	4.00000000000000000000	4.00000000000000000000	4.00000000000000000000	4.00000000000000000000	4.00000000000000000000
121.00000000000000000000	0.00000000000000000000	4156.92285156250000000000	4158.97412109375000000000	4154.87158203125000000000	4149.23046875000000000000	4148.71777343750000000000	4165.64111328125000000000	4167.69238281250000000000	4154.35888671875000000000	4173.33300781250000000000	4163.07666015625000000000	4154.35888671875000000000	4147.17919921875000000000	4155.38427734375000000000	4162.05126953125000000000	1579.00000000000000000000	10247.00000000000000000000	10229.00000000000000000000	0.00000000000000000000	0.00000000000000000000	0.00000000000000000000	1264.00000000000000000000	93.00000000000000000000	4.00000000000000000000	4.00000000000000000000	4.00000000000000000000	4.00000000000000000000	4.00000000000000000000	0.00000000000000000000	4.00000000000000000000	4.00000000000000000000	1.00000000000000000000	4.00000000000000000000	4.00000000000000000000	4.00000000000000000000	4.00000000000000000000	4.00000000000000000000	4.00000000000000000000	4.00000000000000000000
122.00000000000000000000	0.00000000000000000000	4154.35888671875000000000	4162.56396484375000000000	4154.35888671875000000000	4150.25634765625000000000	4150.76904296875000000000	4165.12792968750000000000	4165.64111328125000000000	4157.43603515625000000000	4172.82031250000000000000	4172.82031250000000000000	4156.92285156250000000000	4147.17919921875000000000	4161.02539062500000000000	4165.64111328125000000000	3373.00000000000000000000	10247.00000000000000000000	10229.00000000000000000000	0.00000000000000000000	0.00000000000000000000	0.00000000000000000000	1264.00000000000000000000	100.00000000000000000000	4.00000000000000000000	4.00000000000000000000	4.00000000000000000000	4.00000000000000000000	4.00000000000000000000	0.00000000000000000000	4.00000000000000000000	4.00000000000000000000	1.00000000000000000000	4.00000000000000000000	4.00000000000000000000	4.00000000000000000000	4.00000000000000000000	4.00000000000000000000	4.00000000000000000000	4.00000000000000000000
123.00000000000000000000	0.00000000000000000000	4160.51269531250000000000	4158.97412109375000000000	4166.15380859375000000000	4147.17919921875000000000	4151.79492187500000000000	4172.82031250000000000000	4169.23046875000000000000	4152.82031250000000000000	4173.33300781250000000000	4169.74365234375000000000	4156.41015625000000000000	4150.76904296875000000000	4159.48730468750000000000	4170.25634765625000000000	1007.00000000000000000000	10248.00000000000000000000	10228.00000000000000000000	0.00000000000000000000	0.00000000000000000000	0.00000000000000000000	1264.00000000000000000000	108.00000000000000000000	4.00000000000000000000	4.00000000000000000000	4.00000000000000000000	4.00000000000000000000	4.00000000000000000000	0.00000000000000000000	4.00000000000000000000	4.00000000000000000000	1.00000000000000000000	4.00000000000000000000	4.00000000000000000000	4.00000000000000000000	4.00000000000000000000	4.00000000000000000000	4.00000000000000000000	4.00000000000000000000
124.00000000000000000000	0.00000000000000000000	4153.33300781250000000000	4163.58984375000000000000	4159.48730468750000000000	4152.30761718750000000000	4161.02539062500000000000	4162.05126953125000000000	4160.00000000000000000000	4155.38427734375000000000	4173.84619140625000000000	4168.20507812500000000000	4159.48730468750000000000	4150.76904296875000000000	4163.07666015625000000000	4168.20507812500000000000	3120.00000000000000000000	10248.00000000000000000000	10228.00000000000000000000	0.00000000000000000000	0.00000000000000000000	0.00000000000000000000	1264.00000000000000000000	115.00000000000000000000	4.00000000000000000000	4.00000000000000000000	4.00000000000000000000	4.00000000000000000000	4.00000000000000000000	0.00000000000000000000	4.00000000000000000000	4.00000000000000000000	1.00000000000000000000	4.00000000000000000000	4.00000000000000000000	4.00000000000000000000	4.00000000000000000000	4.00000000000000000000	4.00000000000000000000	4.00000000000000000000
125.00000000000000000000	0.00000000000000000000	4151.79492187500000000000	4162.05126953125000000000	4160.51269531250000000000	4147.17919921875000000000	4151.79492187500000000000	4168.20507812500000000000	4168.71777343750000000000	4149.74365234375000000000	4176.41015625000000000000	4155.38427734375000000000	4148.71777343750000000000	4148.71777343750000000000	4151.28173828125000000000	4167.69238281250000000000	1579.00000000000000000000	10249.00000000000000000000	10229.00000000000000000000	0.00000000000000000000	0.00000000000000000000	0.00000000000000000000	1264.00000000000000000000	122.00000000000000000000	4.00000000000000000000	4.00000000000000000000	4.00000000000000000000	4.00000000000000000000	4.00000000000000000000	0.00000000000000000000	4.00000000000000000000	4.00000000000000000000	1.00000000000000000000	4.00000000000000000000	4.00000000000000000000	4.00000000000000000000	4.00000000000000000000	4.00000000000000000000	4.00000000000000000000	4.00000000000000000000
126.00000000000000000000	0.00000000000000000000	4152.30761718750000000000	4161.53857421875000000000	4161.53857421875000000000	4148.20507812500000000000	4148.20507812500000000000	4169.74365234375000000000	4170.76904296875000000000	4150.76904296875000000000	4175.38427734375000000000	4155.38427734375000000000	4149.74365234375000000000	4148.20507812500000000000	4151.79492187500000000000	4165.12792968750000000000	3373.00000000000000000000	10249.00000000000000000000	10229.00000000000000000000	0.00000000000000000000	0.00000000000000000000	0.00000000000000000000	1264.00000000000000000000	130.00000000000000000000	4.00000000000000000000	4.00000000000000000000	4.00000000000000000000	4.00000000000000000000	4.00000000000000000000	0.00000000000000000000	4.00000000000000000000	4.00000000000000000000	1.00000000000000000000	4.00000000000000000000	4.00000000000000000000	4.00000000000000000000	4.00000000000000000000	4.00000000000000000000	4.00000000000000000000	4.00000000000000000000
127.00000000000000000000	0.00000000000000000000	4157.43603515625000000000	4167.69238281250000000000	4166.15380859375000000000	4154.35888671875000000000	4155.38427734375000000000	4167.69238281250000000000	4166.15380859375000000000	4161.02539062500000000000	4173.84619140625000000000	4171.28173828125000000000	4166.15380859375000000000	4156.41015625000000000000	4172.82031250000000000000	4166.66650390625000000000	50.00000000000000000000	10249.00000000000000000000	10229.00000000000000000000	0.00000000000000000000	0.00000000000000000000	0.00000000000000000000	1264.00000000000000000000	138.00000000000000000000	4.00000000000000000000	4.00000000000000000000	4.00000000000000000000	4.00000000000000000000	4.00000000000000000000	0.00000000000000000000	4.00000000000000000000	4.00000000000000000000	1.00000000000000000000	4.00000000000000000000	4.00000000000000000000	4.00000000000000000000	4.00000000000000000000	4.00000000000000000000	4.00000000000000000000	4.00000000000000000000
0.00000000000000000000	0.00000000000000000000	4167.17919921875000000000	4171.28173828125000000000	4175.38427734375000000000	4152.30761718750000000000	4151.28173828125000000000	4172.82031250000000000000	4169.74365234375000000000	4162.05126953125000000000	4174.87158203125000000000	4174.35888671875000000000	4171.79492187500000000000	4160.51269531250000000000	4180.00000000000000000000	4170.76904296875000000000	1797.00000000000000000000	10249.00000000000000000000	10229.00000000000000000000	0.00000000000000000000	0.00000000000000000000	0.00000000000000000000	1264.00000000000000000000	146.00000000000000000000	4.00000000000000000000	4.00000000000000000000	4.00000000000000000000	4.00000000000000000000	4.00000000000000000000	0.00000000000000000000	4.00000000000000000000	4.00000000000000000000	1.00000000000000000000	4.00000000000000000000	4.00000000000000000000	4.00000000000000000000	4.00000000000000000000	4.00000000000000000000	4.00000000000000000000	4.00000000000000000000
1.00000000000000000000	0.00000000000000000000	4158.97412109375000000000	4171.79492187500000000000	4164.61523437500000000000	4154.87158203125000000000	4151.28173828125000000000	4165.64111328125000000000	4162.05126953125000000000	4163.07666015625000000000	4173.33300781250000000000	4175.89746093750000000000	4171.79492187500000000000	4153.33300781250000000000	4178.46142578125000000000	4168.71777343750000000000	3301.00000000000000000000	10248.00000000000000000000	10228.00000000000000000000	0.00000000000000000000	0.00000000000000000000	0.00000000000000000000	1264.00000000000000000000	155.00000000000000000000	4.00000000000000000000	4.00000000000000000000	4.00000000000000000000	4.00000000000000000000	4.00000000000000000000	0.00000000000000000000	4.00000000000000000000	4.00000000000000000000	1.00000000000000000000	4.00000000000000000000	4.00000000000000000000	4.00000000000000000000	4.00000000000000000000	4.00000000000000000000	4.00000000000000000000	4.00000000000000000000
2.00000000000000000000	0.00000000000000000000	4160.51269531250000000000	4162.05126953125000000000	4167.17919921875000000000	4149.74365234375000000000	4148.20507812500000000000	4172.30761718750000000000	4166.66650390625000000000	4160.00000000000000000000	4173.33300781250000000000	4171.79492187500000000000	4163.07666015625000000000	4154.87158203125000000000	4168.20507812500000000000	4170.25634765625000000000	1921.00000000000000000000	10248.00000000000000000000	10228.00000000000000000000	0.00000000000000000000	0.00000000000000000000	0.00000000000000000000	1264.00000000000000000000	163.00000000000000000000	4.00000000000000000000	4.00000000000000000000	4.00000000000000000000	4.00000000000000000000	4.00000000000000000000	0.00000000000000000000	4.00000000000000000000	4.00000000000000000000	1.00000000000000000000	4.00000000000000000000	4.00000000000000000000	4.00000000000000000000	4.00000000000000000000	4.00000000000000000000	4.00000000000000000000	4.00000000000000000000
3.00000000000000000000	0.00000000000000000000	4160.51269531250000000000	4163.58984375000000000000	4169.74365234375000000000	4147.17919921875000000000	4152.82031250000000000000	4168.71777343750000000000	4164.61523437500000000000	4161.02539062500000000000	4174.35888671875000000000	4171.79492187500000000000	4159.48730468750000000000	4155.38427734375000000000	4162.56396484375000000000	4168.71777343750000000000	3282.00000000000000000000	10250.00000000000000000000	10228.00000000000000000000	0.00000000000000000000	0.00000000000000000000	0.00000000000000000000	1264.00000000000000000000	171.00000000000000000000	4.00000000000000000000	4.00000000000000000000	4.00000000000000000000	4.00000000000000000000	4.00000000000000000000	0.00000000000000000000	4.00000000000000000000	4.00000000000000000000	1.00000000000000000000	4.00000000000000000000	4.00000000000000000000	4.00000000000000000000	4.00000000000000000000	4.00000000000000000000	4.00000000000000000000	4.00000000000000000000
4.00000000000000000000	0.00000000000000000000	4153.84619140625000000000	4167.69238281250000000000	4163.58984375000000000000	4149.23046875000000000000	4159.48730468750000000000	4162.05126953125000000000	4159.48730468750000000000	4157.94873046875000000000	4174.35888671875000000000	4170.25634765625000000000	4158.97412109375000000000	4152.82031250000000000000	4158.97412109375000000000	4164.61523437500000000000	3510.00000000000000000000	10250.00000000000000000000	10228.00000000000000000000	0.00000000000000000000	0.00000000000000000000	0.00000000000000000000	1264.00000000000000000000	180.00000000000000000000	4.00000000000000000000	4.00000000000000000000	4.00000000000000000000	4.00000000000000000000	4.00000000000000000000	0.00000000000000000000	4.00000000000000000000	4.00000000000000000000	1.00000000000000000000	4.00000000000000000000	4.00000000000000000000	4.00000000000000000000	4.00000000000000000000	4.00000000000000000000	4.00000000000000000000	4.00000000000000000000
5.00000000000000000000	0.00000000000000000000	4156.92285156250000000000	4155.38427734375000000000	4166.66650390625000000000	4143.58984375000000000000	4150.25634765625000000000	4171.28173828125000000000	4164.61523437500000000000	4143.07666015625000000000	4175.89746093750000000000	4153.84619140625000000000	4146.66650390625000000000	4151.28173828125000000000	4146.66650390625000000000	4164.10253906250000000000	0.00000000000000000000	10248.00000000000000000000	10228.00000000000000000000	0.00000000000000000000	0.00000000000000000000	0.00000000000000000000	1264.00000000000000000000	188.00000000000000000000	4.00000000000000000000	4.00000000000000000000	4.00000000000000000000	4.00000000000000000000	4.00000000000000000000	0.00000000000000000000	4.00000000000000000000	4.00000000000000000000	1.00000000000000000000	4.00000000000000000000	4.00000000000000000000	4.00000000000000000000	4.00000000000000000000	4.00000000000000000000	4.00000000000000000000	4.00000000000000000000
[truncated: 364 more rows]
