# Supplementary material for: Discriminating three motor imagery states of the same joint for brain-computer interface
Source: PeerJ. 2021 Aug 24;9:e12027. doi: 10.7717/peerj.12027 (PMC8395581; doi:10.7717/peerj.12027)
Supplement: Supplemental Information 1 [file peerj-09-12027-s001.zip › dataset/D/03-03-23.01.18.16.42.22.csv]

title:03	recorded:23.01.18 16.42.22	sampling:128	subject:03	labels:COUNTER INTERPOLATED AF3 F7 F3 FC5 T7 P7 O1 O2 P8 T8 FC6 F4 F8 AF4 RAW_CQ GYROX GYROY MARKER MARKER_HARDWARE SYNC TIME_STAMP_s TIME_STAMP_ms CQ_AF3 CQ_F7 CQ_F3 CQ_FC5 CQ_T7 CQ_P7 CQ_O1 CQ_O2 CQ_P8 CQ_T8 CQ_FC6 CQ_F4 CQ_F8 CQ_AF4 CQ_CMS CQ_DRL	chan:40	units:emotiv
89.00000000000000000000	0.00000000000000000000	4174.35888671875000000000	4170.25634765625000000000	4155.89746093750000000000	4171.79492187500000000000	4182.05126953125000000000	4167.17919921875000000000	4161.53857421875000000000	4176.92285156250000000000	4165.12792968750000000000	4171.28173828125000000000	4140.00000000000000000000	4173.33300781250000000000	4175.89746093750000000000	4188.20507812500000000000	1540.00000000000000000000	10247.00000000000000000000	10226.00000000000000000000	0.00000000000000000000	0.00000000000000000000	0.00000000000000000000	243.00000000000000000000	82.00000000000000000000	0.00000000000000000000	0.00000000000000000000	0.00000000000000000000	0.00000000000000000000	0.00000000000000000000	0.00000000000000000000	0.00000000000000000000	0.00000000000000000000	0.00000000000000000000	0.00000000000000000000	0.00000000000000000000	0.00000000000000000000	0.00000000000000000000	0.00000000000000000000	0.00000000000000000000	0.00000000000000000000
90.00000000000000000000	0.00000000000000000000	4169.23046875000000000000	4166.15380859375000000000	4155.89746093750000000000	4168.71777343750000000000	4180.00000000000000000000	4167.69238281250000000000	4159.48730468750000000000	4175.38427734375000000000	4162.56396484375000000000	4174.87158203125000000000	4135.38427734375000000000	4171.28173828125000000000	4168.20507812500000000000	4186.66650390625000000000	3404.00000000000000000000	10247.00000000000000000000	10226.00000000000000000000	0.00000000000000000000	0.00000000000000000000	0.00000000000000000000	243.00000000000000000000	89.00000000000000000000	0.00000000000000000000	0.00000000000000000000	0.00000000000000000000	0.00000000000000000000	0.00000000000000000000	0.00000000000000000000	0.00000000000000000000	0.00000000000000000000	0.00000000000000000000	0.00000000000000000000	0.00000000000000000000	0.00000000000000000000	0.00000000000000000000	0.00000000000000000000	0.00000000000000000000	0.00000000000000000000
91.00000000000000000000	0.00000000000000000000	4164.10253906250000000000	4169.23046875000000000000	4154.35888671875000000000	4175.38427734375000000000	4194.35888671875000000000	4160.51269531250000000000	4159.48730468750000000000	4180.00000000000000000000	4162.56396484375000000000	4172.82031250000000000000	4134.87158203125000000000	4168.71777343750000000000	4168.20507812500000000000	4183.58984375000000000000	2264.00000000000000000000	10247.00000000000000000000	10225.00000000000000000000	0.00000000000000000000	0.00000000000000000000	0.00000000000000000000	243.00000000000000000000	97.00000000000000000000	0.00000000000000000000	0.00000000000000000000	0.00000000000000000000	0.00000000000000000000	0.00000000000000000000	0.00000000000000000000	0.00000000000000000000	0.00000000000000000000	0.00000000000000000000	0.00000000000000000000	0.00000000000000000000	0.00000000000000000000	0.00000000000000000000	0.00000000000000000000	0.00000000000000000000	0.00000000000000000000
92.00000000000000000000	0.00000000000000000000	4169.74365234375000000000	4155.38427734375000000000	4157.94873046875000000000	4163.58984375000000000000	4183.07666015625000000000	4164.61523437500000000000	4163.58984375000000000000	4161.02539062500000000000	4165.12792968750000000000	4151.79492187500000000000	4116.41015625000000000000	4165.12792968750000000000	4149.23046875000000000000	4174.35888671875000000000	3232.00000000000000000000	10247.00000000000000000000	10225.00000000000000000000	0.00000000000000000000	0.00000000000000000000	0.00000000000000000000	243.00000000000000000000	104.00000000000000000000	0.00000000000000000000	0.00000000000000000000	0.00000000000000000000	0.00000000000000000000	0.00000000000000000000	0.00000000000000000000	0.00000000000000000000	0.00000000000000000000	0.00000000000000000000	0.00000000000000000000	0.00000000000000000000	0.00000000000000000000	0.00000000000000000000	0.00000000000000000000	0.00000000000000000000	0.00000000000000000000
93.00000000000000000000	0.00000000000000000000	4164.10253906250000000000	4172.30761718750000000000	4151.28173828125000000000	4177.43603515625000000000	4197.94873046875000000000	4155.89746093750000000000	4156.92285156250000000000	4172.30761718750000000000	4161.53857421875000000000	4178.46142578125000000000	4132.82031250000000000000	4166.66650390625000000000	4168.20507812500000000000	4182.56396484375000000000	1540.00000000000000000000	10246.00000000000000000000	10227.00000000000000000000	0.00000000000000000000	0.00000000000000000000	0.00000000000000000000	243.00000000000000000000	111.00000000000000000000	0.00000000000000000000	0.00000000000000000000	0.00000000000000000000	0.00000000000000000000	0.00000000000000000000	0.00000000000000000000	0.00000000000000000000	0.00000000000000000000	0.00000000000000000000	0.00000000000000000000	0.00000000000000000000	0.00000000000000000000	0.00000000000000000000	0.00000000000000000000	0.00000000000000000000	0.00000000000000000000
94.00000000000000000000	0.00000000000000000000	4166.15380859375000000000	4171.28173828125000000000	4158.46142578125000000000	4174.87158203125000000000	4188.71777343750000000000	4165.12792968750000000000	4163.58984375000000000000	4170.25634765625000000000	4162.05126953125000000000	4177.43603515625000000000	4131.79492187500000000000	4169.23046875000000000000	4168.71777343750000000000	4183.07666015625000000000	3404.00000000000000000000	10246.00000000000000000000	10227.00000000000000000000	0.00000000000000000000	0.00000000000000000000	0.00000000000000000000	243.00000000000000000000	119.00000000000000000000	0.00000000000000000000	0.00000000000000000000	0.00000000000000000000	0.00000000000000000000	0.00000000000000000000	0.00000000000000000000	0.00000000000000000000	0.00000000000000000000	0.00000000000000000000	0.00000000000000000000	0.00000000000000000000	0.00000000000000000000	0.00000000000000000000	0.00000000000000000000	0.00000000000000000000	0.00000000000000000000
95.00000000000000000000	0.00000000000000000000	4169.74365234375000000000	4169.74365234375000000000	4160.51269531250000000000	4173.84619140625000000000	4185.12792968750000000000	4167.17919921875000000000	4162.56396484375000000000	4168.71777343750000000000	4166.66650390625000000000	4162.56396484375000000000	4131.79492187500000000000	4169.74365234375000000000	4169.74365234375000000000	4187.17919921875000000000	2264.00000000000000000000	10247.00000000000000000000	10227.00000000000000000000	0.00000000000000000000	0.00000000000000000000	0.00000000000000000000	243.00000000000000000000	127.00000000000000000000	0.00000000000000000000	0.00000000000000000000	0.00000000000000000000	0.00000000000000000000	0.00000000000000000000	0.00000000000000000000	0.00000000000000000000	0.00000000000000000000	0.00000000000000000000	0.00000000000000000000	0.00000000000000000000	0.00000000000000000000	0.00000000000000000000	0.00000000000000000000	0.00000000000000000000	0.00000000000000000000
96.00000000000000000000	0.00000000000000000000	4171.79492187500000000000	4181.53857421875000000000	4154.87158203125000000000	4186.66650390625000000000	4203.58984375000000000000	4162.05126953125000000000	4158.97412109375000000000	4181.53857421875000000000	4167.17919921875000000000	4174.87158203125000000000	4148.71777343750000000000	4172.82031250000000000000	4188.20507812500000000000	4194.35888671875000000000	3232.00000000000000000000	10247.00000000000000000000	10227.00000000000000000000	0.00000000000000000000	0.00000000000000000000	0.00000000000000000000	243.00000000000000000000	135.00000000000000000000	0.00000000000000000000	0.00000000000000000000	0.00000000000000000000	0.00000000000000000000	0.00000000000000000000	0.00000000000000000000	0.00000000000000000000	0.00000000000000000000	0.00000000000000000000	0.00000000000000000000	0.00000000000000000000	0.00000000000000000000	0.00000000000000000000	0.00000000000000000000	0.00000000000000000000	0.00000000000000000000
97.00000000000000000000	0.00000000000000000000	4174.87158203125000000000	4168.20507812500000000000	4162.05126953125000000000	4173.84619140625000000000	4192.30761718750000000000	4167.17919921875000000000	4164.61523437500000000000	4168.71777343750000000000	4164.10253906250000000000	4166.15380859375000000000	4131.79492187500000000000	4172.30761718750000000000	4169.74365234375000000000	4184.10253906250000000000	1540.00000000000000000000	10249.00000000000000000000	10227.00000000000000000000	0.00000000000000000000	0.00000000000000000000	0.00000000000000000000	243.00000000000000000000	144.00000000000000000000	0.00000000000000000000	0.00000000000000000000	0.00000000000000000000	0.00000000000000000000	0.00000000000000000000	0.00000000000000000000	0.00000000000000000000	0.00000000000000000000	0.00000000000000000000	0.00000000000000000000	0.00000000000000000000	0.00000000000000000000	0.00000000000000000000	0.00000000000000000000	0.00000000000000000000	0.00000000000000000000
98.00000000000000000000	0.00000000000000000000	4164.61523437500000000000	4175.38427734375000000000	4158.46142578125000000000	4177.94873046875000000000	4203.58984375000000000000	4156.41015625000000000000	4159.48730468750000000000	4182.56396484375000000000	4161.02539062500000000000	4185.12792968750000000000	4136.92285156250000000000	4170.25634765625000000000	4175.38427734375000000000	4185.64111328125000000000	3404.00000000000000000000	10249.00000000000000000000	10227.00000000000000000000	0.00000000000000000000	0.00000000000000000000	0.00000000000000000000	243.00000000000000000000	152.00000000000000000000	0.00000000000000000000	0.00000000000000000000	0.00000000000000000000	0.00000000000000000000	0.00000000000000000000	0.00000000000000000000	0.00000000000000000000	0.00000000000000000000	0.00000000000000000000	0.00000000000000000000	0.00000000000000000000	0.00000000000000000000	0.00000000000000000000	0.00000000000000000000	0.00000000000000000000	0.00000000000000000000
99.00000000000000000000	0.00000000000000000000	4167.69238281250000000000	4171.28173828125000000000	4161.02539062500000000000	4170.25634765625000000000	4193.84619140625000000000	4160.51269531250000000000	4160.51269531250000000000	4178.46142578125000000000	4163.58984375000000000000	4184.61523437500000000000	4133.33300781250000000000	4168.20507812500000000000	4171.28173828125000000000	4181.02539062500000000000	2264.00000000000000000000	10250.00000000000000000000	10227.00000000000000000000	0.00000000000000000000	0.00000000000000000000	0.00000000000000000000	243.00000000000000000000	160.00000000000000000000	0.00000000000000000000	0.00000000000000000000	0.00000000000000000000	0.00000000000000000000	0.00000000000000000000	0.00000000000000000000	0.00000000000000000000	0.00000000000000000000	0.00000000000000000000	0.00000000000000000000	0.00000000000000000000	0.00000000000000000000	0.00000000000000000000	0.00000000000000000000	0.00000000000000000000	0.00000000000000000000
100.00000000000000000000	0.00000000000000000000	4170.25634765625000000000	4165.64111328125000000000	4160.51269531250000000000	4163.58984375000000000000	4182.05126953125000000000	4161.02539062500000000000	4158.97412109375000000000	4165.64111328125000000000	4164.10253906250000000000	4169.74365234375000000000	4127.69238281250000000000	4167.17919921875000000000	4165.12792968750000000000	4175.89746093750000000000	3232.00000000000000000000	10250.00000000000000000000	10227.00000000000000000000	0.00000000000000000000	0.00000000000000000000	0.00000000000000000000	243.00000000000000000000	169.00000000000000000000	0.00000000000000000000	0.00000000000000000000	0.00000000000000000000	0.00000000000000000000	0.00000000000000000000	0.00000000000000000000	0.00000000000000000000	0.00000000000000000000	0.00000000000000000000	0.00000000000000000000	0.00000000000000000000	0.00000000000000000000	0.00000000000000000000	0.00000000000000000000	0.00000000000000000000	0.00000000000000000000
101.00000000000000000000	0.00000000000000000000	4164.61523437500000000000	4172.82031250000000000000	4155.89746093750000000000	4173.84619140625000000000	4195.89746093750000000000	4159.48730468750000000000	4156.92285156250000000000	4180.51269531250000000000	4161.53857421875000000000	4176.92285156250000000000	4145.12792968750000000000	4170.25634765625000000000	4180.00000000000000000000	4185.12792968750000000000	1540.00000000000000000000	10249.00000000000000000000	10227.00000000000000000000	0.00000000000000000000	0.00000000000000000000	0.00000000000000000000	243.00000000000000000000	177.00000000000000000000	0.00000000000000000000	0.00000000000000000000	0.00000000000000000000	0.00000000000000000000	0.00000000000000000000	0.00000000000000000000	0.00000000000000000000	0.00000000000000000000	0.00000000000000000000	0.00000000000000000000	0.00000000000000000000	0.00000000000000000000	0.00000000000000000000	0.00000000000000000000	0.00000000000000000000	0.00000000000000000000
102.00000000000000000000	0.00000000000000000000	4169.74365234375000000000	4158.97412109375000000000	4165.12792968750000000000	4163.07666015625000000000	4178.97412109375000000000	4170.25634765625000000000	4166.15380859375000000000	4168.20507812500000000000	4164.61523437500000000000	4158.46142578125000000000	4133.33300781250000000000	4170.76904296875000000000	4166.15380859375000000000	4180.51269531250000000000	3404.00000000000000000000	10249.00000000000000000000	10227.00000000000000000000	0.00000000000000000000	0.00000000000000000000	0.00000000000000000000	243.00000000000000000000	186.00000000000000000000	0.00000000000000000000	0.00000000000000000000	0.00000000000000000000	0.00000000000000000000	0.00000000000000000000	0.00000000000000000000	0.00000000000000000000	0.00000000000000000000	0.00000000000000000000	0.00000000000000000000	0.00000000000000000000	0.00000000000000000000	0.00000000000000000000	0.00000000000000000000	0.00000000000000000000	0.00000000000000000000
103.00000000000000000000	0.00000000000000000000	4167.69238281250000000000	4168.20507812500000000000	4157.94873046875000000000	4168.71777343750000000000	4186.66650390625000000000	4161.02539062500000000000	4160.51269531250000000000	4173.84619140625000000000	4164.61523437500000000000	4174.35888671875000000000	4135.38427734375000000000	4168.71777343750000000000	4171.28173828125000000000	4182.05126953125000000000	2264.00000000000000000000	10248.00000000000000000000	10228.00000000000000000000	0.00000000000000000000	0.00000000000000000000	0.00000000000000000000	243.00000000000000000000	194.00000000000000000000	0.00000000000000000000	0.00000000000000000000	0.00000000000000000000	0.00000000000000000000	0.00000000000000000000	0.00000000000000000000	0.00000000000000000000	0.00000000000000000000	0.00000000000000000000	0.00000000000000000000	0.00000000000000000000	0.00000000000000000000	0.00000000000000000000	0.00000000000000000000	0.00000000000000000000	0.00000000000000000000
104.00000000000000000000	0.00000000000000000000	4166.15380859375000000000	4161.02539062500000000000	4156.92285156250000000000	4160.51269531250000000000	4181.53857421875000000000	4166.15380859375000000000	4159.48730468750000000000	4170.25634765625000000000	4162.56396484375000000000	4168.20507812500000000000	4125.64111328125000000000	4161.53857421875000000000	4161.02539062500000000000	4174.87158203125000000000	3232.00000000000000000000	10248.00000000000000000000	10228.00000000000000000000	0.00000000000000000000	0.00000000000000000000	0.00000000000000000000	243.00000000000000000000	202.00000000000000000000	0.00000000000000000000	0.00000000000000000000	0.00000000000000000000	0.00000000000000000000	0.00000000000000000000	0.00000000000000000000	0.00000000000000000000	0.00000000000000000000	0.00000000000000000000	0.00000000000000000000	0.00000000000000000000	0.00000000000000000000	0.00000000000000000000	0.00000000000000000000	0.00000000000000000000	0.00000000000000000000
105.00000000000000000000	0.00000000000000000000	4164.61523437500000000000	4153.33300781250000000000	4162.56396484375000000000	4153.84619140625000000000	4171.79492187500000000000	4166.15380859375000000000	4161.02539062500000000000	4162.05126953125000000000	4164.10253906250000000000	4146.15380859375000000000	4114.35888671875000000000	4159.48730468750000000000	4144.61523437500000000000	4168.20507812500000000000	1540.00000000000000000000	10248.00000000000000000000	10229.00000000000000000000	0.00000000000000000000	0.00000000000000000000	0.00000000000000000000	243.00000000000000000000	211.00000000000000000000	0.00000000000000000000	0.00000000000000000000	0.00000000000000000000	0.00000000000000000000	0.00000000000000000000	0.00000000000000000000	0.00000000000000000000	0.00000000000000000000	0.00000000000000000000	0.00000000000000000000	0.00000000000000000000	0.00000000000000000000	0.00000000000000000000	0.00000000000000000000	0.00000000000000000000	0.00000000000000000000
106.00000000000000000000	0.00000000000000000000	4160.51269531250000000000	4173.33300781250000000000	4153.84619140625000000000	4169.74365234375000000000	4197.94873046875000000000	4154.87158203125000000000	4156.92285156250000000000	4181.53857421875000000000	4164.61523437500000000000	4177.43603515625000000000	4137.94873046875000000000	4168.20507812500000000000	4167.69238281250000000000	4177.94873046875000000000	3404.00000000000000000000	10248.00000000000000000000	10229.00000000000000000000	0.00000000000000000000	0.00000000000000000000	0.00000000000000000000	243.00000000000000000000	219.00000000000000000000	0.00000000000000000000	0.00000000000000000000	0.00000000000000000000	0.00000000000000000000	0.00000000000000000000	0.00000000000000000000	0.00000000000000000000	0.00000000000000000000	0.00000000000000000000	0.00000000000000000000	0.00000000000000000000	0.00000000000000000000	0.00000000000000000000	0.00000000000000000000	0.00000000000000000000	0.00000000000000000000
107.00000000000000000000	0.00000000000000000000	4166.66650390625000000000	4159.48730468750000000000	4156.41015625000000000000	4156.92285156250000000000	4185.12792968750000000000	4163.58984375000000000000	4162.05126953125000000000	4166.66650390625000000000	4166.15380859375000000000	4168.20507812500000000000	4127.69238281250000000000	4167.17919921875000000000	4161.02539062500000000000	4172.82031250000000000000	2264.00000000000000000000	10246.00000000000000000000	10230.00000000000000000000	0.00000000000000000000	0.00000000000000000000	0.00000000000000000000	243.00000000000000000000	227.00000000000000000000	0.00000000000000000000	0.00000000000000000000	0.00000000000000000000	0.00000000000000000000	0.00000000000000000000	0.00000000000000000000	0.00000000000000000000	0.00000000000000000000	0.00000000000000000000	0.00000000000000000000	0.00000000000000000000	0.00000000000000000000	0.00000000000000000000	0.00000000000000000000	0.00000000000000000000	0.00000000000000000000
108.00000000000000000000	0.00000000000000000000	4161.53857421875000000000	4156.92285156250000000000	4153.33300781250000000000	4155.38427734375000000000	4181.53857421875000000000	4160.00000000000000000000	4156.41015625000000000000	4168.71777343750000000000	4166.15380859375000000000	4161.53857421875000000000	4128.20507812500000000000	4162.05126953125000000000	4166.15380859375000000000	4172.82031250000000000000	3232.00000000000000000000	10246.00000000000000000000	10230.00000000000000000000	0.00000000000000000000	0.00000000000000000000	0.00000000000000000000	243.00000000000000000000	235.00000000000000000000	0.00000000000000000000	0.00000000000000000000	0.00000000000000000000	0.00000000000000000000	0.00000000000000000000	0.00000000000000000000	0.00000000000000000000	0.00000000000000000000	0.00000000000000000000	0.00000000000000000000	0.00000000000000000000	0.00000000000000000000	0.00000000000000000000	0.00000000000000000000	0.00000000000000000000	0.00000000000000000000
109.00000000000000000000	0.00000000000000000000	4163.07666015625000000000	4157.94873046875000000000	4156.41015625000000000000	4154.87158203125000000000	4180.00000000000000000000	4165.64111328125000000000	4157.43603515625000000000	4170.25634765625000000000	4166.66650390625000000000	4172.82031250000000000000	4131.28173828125000000000	4163.07666015625000000000	4166.66650390625000000000	4173.84619140625000000000	1540.00000000000000000000	10246.00000000000000000000	10229.00000000000000000000	0.00000000000000000000	0.00000000000000000000	0.00000000000000000000	243.00000000000000000000	242.00000000000000000000	0.00000000000000000000	0.00000000000000000000	0.00000000000000000000	0.00000000000000000000	0.00000000000000000000	0.00000000000000000000	0.00000000000000000000	0.00000000000000000000	0.00000000000000000000	0.00000000000000000000	0.00000000000000000000	0.00000000000000000000	0.00000000000000000000	0.00000000000000000000	0.00000000000000000000	0.00000000000000000000
110.00000000000000000000	0.00000000000000000000	4169.23046875000000000000	4153.84619140625000000000	4161.02539062500000000000	4152.82031250000000000000	4169.23046875000000000000	4168.71777343750000000000	4161.53857421875000000000	4157.43603515625000000000	4166.15380859375000000000	4171.28173828125000000000	4124.10253906250000000000	4161.02539062500000000000	4154.35888671875000000000	4170.25634765625000000000	3404.00000000000000000000	10246.00000000000000000000	10229.00000000000000000000	0.00000000000000000000	0.00000000000000000000	0.00000000000000000000	243.00000000000000000000	249.00000000000000000000	0.00000000000000000000	0.00000000000000000000	0.00000000000000000000	0.00000000000000000000	0.00000000000000000000	0.00000000000000000000	0.00000000000000000000	0.00000000000000000000	0.00000000000000000000	0.00000000000000000000	0.00000000000000000000	0.00000000000000000000	0.00000000000000000000	0.00000000000000000000	0.00000000000000000000	0.00000000000000000000
111.00000000000000000000	0.00000000000000000000	4163.58984375000000000000	4163.58984375000000000000	4151.79492187500000000000	4163.58984375000000000000	4185.12792968750000000000	4156.92285156250000000000	4156.41015625000000000000	4170.76904296875000000000	4161.53857421875000000000	4176.41015625000000000000	4132.30761718750000000000	4158.46142578125000000000	4162.56396484375000000000	4170.25634765625000000000	2264.00000000000000000000	10246.00000000000000000000	10229.00000000000000000000	0.00000000000000000000	0.00000000000000000000	0.00000000000000000000	243.00000000000000000000	257.00000000000000000000	0.00000000000000000000	0.00000000000000000000	0.00000000000000000000	0.00000000000000000000	0.00000000000000000000	0.00000000000000000000	0.00000000000000000000	0.00000000000000000000	0.00000000000000000000	0.00000000000000000000	0.00000000000000000000	0.00000000000000000000	0.00000000000000000000	0.00000000000000000000	0.00000000000000000000	0.00000000000000000000
112.00000000000000000000	0.00000000000000000000	4164.10253906250000000000	4145.64111328125000000000	4154.35888671875000000000	4144.10253906250000000000	4172.82031250000000000000	4165.12792968750000000000	4157.94873046875000000000	4151.79492187500000000000	4164.10253906250000000000	4139.48730468750000000000	4105.64111328125000000000	4156.41015625000000000000	4134.35888671875000000000	4152.82031250000000000000	3232.00000000000000000000	10246.00000000000000000000	10229.00000000000000000000	0.00000000000000000000	0.00000000000000000000	0.00000000000000000000	243.00000000000000000000	264.00000000000000000000	0.00000000000000000000	0.00000000000000000000	0.00000000000000000000	0.00000000000000000000	0.00000000000000000000	0.00000000000000000000	0.00000000000000000000	0.00000000000000000000	0.00000000000000000000	0.00000000000000000000	0.00000000000000000000	0.00000000000000000000	0.00000000000000000000	0.00000000000000000000	0.00000000000000000000	0.00000000000000000000
113.00000000000000000000	0.00000000000000000000	4153.84619140625000000000	4148.20507812500000000000	4149.23046875000000000000	4149.74365234375000000000	4173.84619140625000000000	4162.05126953125000000000	4153.33300781250000000000	4146.66650390625000000000	4168.20507812500000000000	4129.74365234375000000000	4102.56396484375000000000	4153.84619140625000000000	4125.64111328125000000000	4149.74365234375000000000	1540.00000000000000000000	10246.00000000000000000000	10229.00000000000000000000	0.00000000000000000000	0.00000000000000000000	0.00000000000000000000	243.00000000000000000000	271.00000000000000000000	0.00000000000000000000	0.00000000000000000000	0.00000000000000000000	0.00000000000000000000	0.00000000000000000000	0.00000000000000000000	0.00000000000000000000	0.00000000000000000000	0.00000000000000000000	0.00000000000000000000	0.00000000000000000000	0.00000000000000000000	0.00000000000000000000	0.00000000000000000000	0.00000000000000000000	0.00000000000000000000
114.00000000000000000000	0.00000000000000000000	4147.17919921875000000000	4148.71777343750000000000	4144.10253906250000000000	4153.33300781250000000000	4168.71777343750000000000	4164.61523437500000000000	4158.97412109375000000000	4150.25634765625000000000	4166.66650390625000000000	4147.69238281250000000000	4106.66650390625000000000	4150.25634765625000000000	4125.12792968750000000000	4148.20507812500000000000	3404.00000000000000000000	10246.00000000000000000000	10229.00000000000000000000	0.00000000000000000000	0.00000000000000000000	0.00000000000000000000	243.00000000000000000000	279.00000000000000000000	0.00000000000000000000	0.00000000000000000000	0.00000000000000000000	0.00000000000000000000	0.00000000000000000000	0.00000000000000000000	0.00000000000000000000	0.00000000000000000000	0.00000000000000000000	0.00000000000000000000	0.00000000000000000000	0.00000000000000000000	0.00000000000000000000	0.00000000000000000000	0.00000000000000000000	0.00000000000000000000
115.00000000000000000000	0.00000000000000000000	4154.87158203125000000000	4136.41015625000000000000	4146.15380859375000000000	4134.35888671875000000000	4153.84619140625000000000	4169.23046875000000000000	4164.10253906250000000000	4136.92285156250000000000	4166.15380859375000000000	4144.10253906250000000000	4090.25634765625000000000	4147.69238281250000000000	4113.84619140625000000000	4138.46142578125000000000	2264.00000000000000000000	10247.00000000000000000000	10229.00000000000000000000	0.00000000000000000000	0.00000000000000000000	0.00000000000000000000	243.00000000000000000000	286.00000000000000000000	0.00000000000000000000	0.00000000000000000000	0.00000000000000000000	0.00000000000000000000	0.00000000000000000000	0.00000000000000000000	0.00000000000000000000	0.00000000000000000000	0.00000000000000000000	0.00000000000000000000	0.00000000000000000000	0.00000000000000000000	0.00000000000000000000	0.00000000000000000000	0.00000000000000000000	0.00000000000000000000
116.00000000000000000000	0.00000000000000000000	4155.38427734375000000000	4154.87158203125000000000	4143.07666015625000000000	4148.71777343750000000000	4184.10253906250000000000	4161.53857421875000000000	4153.84619140625000000000	4155.89746093750000000000	4166.66650390625000000000	4160.00000000000000000000	4112.30761718750000000000	4153.33300781250000000000	4143.07666015625000000000	4150.25634765625000000000	3232.00000000000000000000	10247.00000000000000000000	10229.00000000000000000000	0.00000000000000000000	0.00000000000000000000	0.00000000000000000000	243.00000000000000000000	293.00000000000000000000	0.00000000000000000000	0.00000000000000000000	0.00000000000000000000	0.00000000000000000000	0.00000000000000000000	0.00000000000000000000	0.00000000000000000000	0.00000000000000000000	0.00000000000000000000	0.00000000000000000000	0.00000000000000000000	0.00000000000000000000	0.00000000000000000000	0.00000000000000000000	0.00000000000000000000	0.00000000000000000000
117.00000000000000000000	0.00000000000000000000	4162.05126953125000000000	4151.79492187500000000000	4155.89746093750000000000	4149.23046875000000000000	4177.43603515625000000000	4167.69238281250000000000	4158.97412109375000000000	4150.25634765625000000000	4166.66650390625000000000	4153.33300781250000000000	4114.35888671875000000000	4155.38427734375000000000	4142.56396484375000000000	4154.35888671875000000000	1540.00000000000000000000	10246.00000000000000000000	10229.00000000000000000000	0.00000000000000000000	0.00000000000000000000	0.00000000000000000000	243.00000000000000000000	301.00000000000000000000	0.00000000000000000000	0.00000000000000000000	0.00000000000000000000	0.00000000000000000000	0.00000000000000000000	0.00000000000000000000	0.00000000000000000000	0.00000000000000000000	0.00000000000000000000	0.00000000000000000000	0.00000000000000000000	0.00000000000000000000	0.00000000000000000000	0.00000000000000000000	0.00000000000000000000	0.00000000000000000000
118.00000000000000000000	0.00000000000000000000	4164.10253906250000000000	4153.33300781250000000000	4155.89746093750000000000	4149.23046875000000000000	4169.74365234375000000000	4159.48730468750000000000	4158.46142578125000000000	4148.71777343750000000000	4161.53857421875000000000	4151.28173828125000000000	4118.97412109375000000000	4155.89746093750000000000	4143.58984375000000000000	4159.48730468750000000000	3404.00000000000000000000	10246.00000000000000000000	10229.00000000000000000000	0.00000000000000000000	0.00000000000000000000	0.00000000000000000000	243.00000000000000000000	310.00000000000000000000	0.00000000000000000000	0.00000000000000000000	0.00000000000000000000	0.00000000000000000000	0.00000000000000000000	0.00000000000000000000	0.00000000000000000000	0.00000000000000000000	0.00000000000000000000	0.00000000000000000000	0.00000000000000000000	0.00000000000000000000	0.00000000000000000000	0.00000000000000000000	0.00000000000000000000	0.00000000000000000000
119.00000000000000000000	0.00000000000000000000	4165.12792968750000000000	4162.56396484375000000000	4155.89746093750000000000	4153.33300781250000000000	4174.87158203125000000000	4157.43603515625000000000	4156.41015625000000000000	4158.97412109375000000000	4161.53857421875000000000	4157.43603515625000000000	4130.25634765625000000000	4164.61523437500000000000	4157.43603515625000000000	4167.17919921875000000000	2264.00000000000000000000	10246.00000000000000000000	10229.00000000000000000000	0.00000000000000000000	0.00000000000000000000	0.00000000000000000000	243.00000000000000000000	318.00000000000000000000	0.00000000000000000000	0.00000000000000000000	0.00000000000000000000	0.00000000000000000000	0.00000000000000000000	0.00000000000000000000	0.00000000000000000000	0.00000000000000000000	0.00000000000000000000	0.00000000000000000000	0.00000000000000000000	0.00000000000000000000	0.00000000000000000000	0.00000000000000000000	0.00000000000000000000	0.00000000000000000000
120.00000000000000000000	0.00000000000000000000	4171.28173828125000000000	4163.07666015625000000000	4167.17919921875000000000	4153.84619140625000000000	4167.17919921875000000000	4164.10253906250000000000	4159.48730468750000000000	4156.41015625000000000000	4166.15380859375000000000	4159.48730468750000000000	4129.23046875000000000000	4173.33300781250000000000	4160.00000000000000000000	4170.76904296875000000000	3232.00000000000000000000	10246.00000000000000000000	10229.00000000000000000000	0.00000000000000000000	0.00000000000000000000	0.00000000000000000000	243.00000000000000000000	326.00000000000000000000	0.00000000000000000000	0.00000000000000000000	0.00000000000000000000	0.00000000000000000000	0.00000000000000000000	0.00000000000000000000	0.00000000000000000000	0.00000000000000000000	0.00000000000000000000	0.00000000000000000000	0.00000000000000000000	0.00000000000000000000	0.00000000000000000000	0.00000000000000000000	0.00000000000000000000	0.00000000000000000000
121.00000000000000000000	0.00000000000000000000	4168.71777343750000000000	4182.05126953125000000000	4161.53857421875000000000	4171.79492187500000000000	4194.35888671875000000000	4155.89746093750000000000	4155.38427734375000000000	4183.07666015625000000000	4162.05126953125000000000	4191.79492187500000000000	4155.38427734375000000000	4174.87158203125000000000	4187.69238281250000000000	4184.61523437500000000000	1540.00000000000000000000	10246.00000000000000000000	10230.00000000000000000000	0.00000000000000000000	0.00000000000000000000	0.00000000000000000000	243.00000000000000000000	335.00000000000000000000	0.00000000000000000000	0.00000000000000000000	0.00000000000000000000	0.00000000000000000000	0.00000000000000000000	0.00000000000000000000	0.00000000000000000000	0.00000000000000000000	0.00000000000000000000	0.00000000000000000000	0.00000000000000000000	0.00000000000000000000	0.00000000000000000000	0.00000000000000000000	0.00000000000000000000	0.00000000000000000000
122.00000000000000000000	0.00000000000000000000	4170.76904296875000000000	4170.25634765625000000000	4162.05126953125000000000	4158.97412109375000000000	4188.20507812500000000000	4166.66650390625000000000	4164.61523437500000000000	4175.89746093750000000000	4162.05126953125000000000	4175.38427734375000000000	4143.58984375000000000000	4168.71777343750000000000	4171.79492187500000000000	4176.41015625000000000000	3404.00000000000000000000	10246.00000000000000000000	10230.00000000000000000000	0.00000000000000000000	0.00000000000000000000	0.00000000000000000000	243.00000000000000000000	343.00000000000000000000	0.00000000000000000000	0.00000000000000000000	0.00000000000000000000	0.00000000000000000000	0.00000000000000000000	0.00000000000000000000	0.00000000000000000000	0.00000000000000000000	0.00000000000000000000	0.00000000000000000000	0.00000000000000000000	0.00000000000000000000	0.00000000000000000000	0.00000000000000000000	0.00000000000000000000	0.00000000000000000000
123.00000000000000000000	0.00000000000000000000	4163.58984375000000000000	4157.94873046875000000000	4157.94873046875000000000	4152.30761718750000000000	4178.97412109375000000000	4167.69238281250000000000	4163.07666015625000000000	4161.53857421875000000000	4168.20507812500000000000	4157.43603515625000000000	4126.15380859375000000000	4161.02539062500000000000	4151.28173828125000000000	4165.64111328125000000000	2264.00000000000000000000	10246.00000000000000000000	10226.00000000000000000000	0.00000000000000000000	0.00000000000000000000	0.00000000000000000000	243.00000000000000000000	351.00000000000000000000	0.00000000000000000000	0.00000000000000000000	0.00000000000000000000	0.00000000000000000000	0.00000000000000000000	0.00000000000000000000	0.00000000000000000000	0.00000000000000000000	0.00000000000000000000	0.00000000000000000000	0.00000000000000000000	0.00000000000000000000	0.00000000000000000000	0.00000000000000000000	0.00000000000000000000	0.00000000000000000000
124.00000000000000000000	0.00000000000000000000	4156.41015625000000000000	4156.41015625000000000000	4149.74365234375000000000	4154.35888671875000000000	4178.97412109375000000000	4164.61523437500000000000	4157.94873046875000000000	4162.56396484375000000000	4167.69238281250000000000	4159.48730468750000000000	4125.12792968750000000000	4155.89746093750000000000	4149.23046875000000000000	4158.46142578125000000000	3232.00000000000000000000	10246.00000000000000000000	10226.00000000000000000000	0.00000000000000000000	0.00000000000000000000	0.00000000000000000000	243.00000000000000000000	360.00000000000000000000	0.00000000000000000000	0.00000000000000000000	0.00000000000000000000	0.00000000000000000000	0.00000000000000000000	0.00000000000000000000	0.00000000000000000000	0.00000000000000000000	0.00000000000000000000	0.00000000000000000000	0.00000000000000000000	0.00000000000000000000	0.00000000000000000000	0.00000000000000000000	0.00000000000000000000	0.00000000000000000000
125.00000000000000000000	0.00000000000000000000	4161.53857421875000000000	4139.48730468750000000000	4151.79492187500000000000	4135.38427734375000000000	4156.41015625000000000000	4165.64111328125000000000	4161.53857421875000000000	4144.10253906250000000000	4166.15380859375000000000	4134.87158203125000000000	4102.05126953125000000000	4151.79492187500000000000	4124.61523437500000000000	4146.15380859375000000000	1540.00000000000000000000	10246.00000000000000000000	10227.00000000000000000000	0.00000000000000000000	0.00000000000000000000	0.00000000000000000000	243.00000000000000000000	367.00000000000000000000	0.00000000000000000000	0.00000000000000000000	0.00000000000000000000	0.00000000000000000000	0.00000000000000000000	0.00000000000000000000	0.00000000000000000000	0.00000000000000000000	0.00000000000000000000	0.00000000000000000000	0.00000000000000000000	0.00000000000000000000	0.00000000000000000000	0.00000000000000000000	0.00000000000000000000	0.00000000000000000000
126.00000000000000000000	0.00000000000000000000	4153.84619140625000000000	4150.25634765625000000000	4144.61523437500000000000	4142.56396484375000000000	4174.87158203125000000000	4151.79492187500000000000	4156.41015625000000000000	4154.35888671875000000000	4166.66650390625000000000	4150.76904296875000000000	4109.23046875000000000000	4151.79492187500000000000	4132.82031250000000000000	4150.76904296875000000000	3404.00000000000000000000	10246.00000000000000000000	10227.00000000000000000000	0.00000000000000000000	0.00000000000000000000	0.00000000000000000000	243.00000000000000000000	374.00000000000000000000	0.00000000000000000000	0.00000000000000000000	0.00000000000000000000	0.00000000000000000000	0.00000000000000000000	0.00000000000000000000	0.00000000000000000000	0.00000000000000000000	0.00000000000000000000	0.00000000000000000000	0.00000000000000000000	0.00000000000000000000	0.00000000000000000000	0.00000000000000000000	0.00000000000000000000	0.00000000000000000000
127.00000000000000000000	0.00000000000000000000	4153.33300781250000000000	4148.20507812500000000000	4147.69238281250000000000	4139.48730468750000000000	4170.25634765625000000000	4161.02539062500000000000	4160.00000000000000000000	4147.17919921875000000000	4168.20507812500000000000	4152.82031250000000000000	4105.64111328125000000000	4148.71777343750000000000	4131.28173828125000000000	4141.53857421875000000000	51.00000000000000000000	10247.00000000000000000000	10229.00000000000000000000	0.00000000000000000000	0.00000000000000000000	0.00000000000000000000	243.00000000000000000000	383.00000000000000000000	0.00000000000000000000	0.00000000000000000000	0.00000000000000000000	0.00000000000000000000	0.00000000000000000000	0.00000000000000000000	0.00000000000000000000	0.00000000000000000000	0.00000000000000000000	0.00000000000000000000	0.00000000000000000000	0.00000000000000000000	0.00000000000000000000	0.00000000000000000000	0.00000000000000000000	0.00000000000000000000
0.00000000000000000000	0.00000000000000000000	4154.87158203125000000000	4150.25634765625000000000	4146.15380859375000000000	4138.97412109375000000000	4158.97412109375000000000	4163.58984375000000000000	4158.97412109375000000000	4137.94873046875000000000	4165.64111328125000000000	4137.43603515625000000000	4100.51269531250000000000	4145.12792968750000000000	4129.74365234375000000000	4136.92285156250000000000	1524.00000000000000000000	10247.00000000000000000000	10229.00000000000000000000	0.00000000000000000000	0.00000000000000000000	0.00000000000000000000	243.00000000000000000000	391.00000000000000000000	4.00000000000000000000	0.00000000000000000000	0.00000000000000000000	0.00000000000000000000	0.00000000000000000000	0.00000000000000000000	0.00000000000000000000	0.00000000000000000000	0.00000000000000000000	0.00000000000000000000	0.00000000000000000000	0.00000000000000000000	0.00000000000000000000	0.00000000000000000000	0.00000000000000000000	0.00000000000000000000
1.00000000000000000000	0.00000000000000000000	4154.87158203125000000000	4159.48730468750000000000	4141.53857421875000000000	4148.20507812500000000000	4178.46142578125000000000	4161.02539062500000000000	4159.48730468750000000000	4151.79492187500000000000	4161.53857421875000000000	4147.69238281250000000000	4115.89746093750000000000	4148.71777343750000000000	4144.61523437500000000000	4151.28173828125000000000	3059.00000000000000000000	10247.00000000000000000000	10229.00000000000000000000	0.00000000000000000000	0.00000000000000000000	0.00000000000000000000	243.00000000000000000000	398.00000000000000000000	4.00000000000000000000	4.00000000000000000000	0.00000000000000000000	0.00000000000000000000	0.00000000000000000000	0.00000000000000000000	0.00000000000000000000	0.00000000000000000000	0.00000000000000000000	0.00000000000000000000	0.00000000000000000000	0.00000000000000000000	0.00000000000000000000	0.00000000000000000000	0.00000000000000000000	0.00000000000000000000
2.00000000000000000000	0.00000000000000000000	4162.56396484375000000000	4146.66650390625000000000	4153.33300781250000000000	4138.97412109375000000000	4173.33300781250000000000	4170.76904296875000000000	4165.64111328125000000000	4146.15380859375000000000	4163.58984375000000000000	4140.00000000000000000000	4113.33300781250000000000	4155.89746093750000000000	4134.87158203125000000000	4152.82031250000000000000	1414.00000000000000000000	10247.00000000000000000000	10229.00000000000000000000	0.00000000000000000000	0.00000000000000000000	0.00000000000000000000	243.00000000000000000000	405.00000000000000000000	4.00000000000000000000	4.00000000000000000000	4.00000000000000000000	0.00000000000000000000	0.00000000000000000000	0.00000000000000000000	0.00000000000000000000	0.00000000000000000000	0.00000000000000000000	0.00000000000000000000	0.00000000000000000000	0.00000000000000000000	0.00000000000000000000	0.00000000000000000000	4.00000000000000000000	0.00000000000000000000
3.00000000000000000000	0.00000000000000000000	4160.51269531250000000000	4162.56396484375000000000	4152.82031250000000000000	4157.94873046875000000000	4181.02539062500000000000	4159.48730468750000000000	4156.92285156250000000000	4163.58984375000000000000	4163.07666015625000000000	4153.33300781250000000000	4133.84619140625000000000	4165.12792968750000000000	4159.48730468750000000000	4163.58984375000000000000	3181.00000000000000000000	10246.00000000000000000000	10231.00000000000000000000	0.00000000000000000000	0.00000000000000000000	0.00000000000000000000	243.00000000000000000000	414.00000000000000000000	4.00000000000000000000	4.00000000000000000000	4.00000000000000000000	4.00000000000000000000	0.00000000000000000000	0.00000000000000000000	0.00000000000000000000	0.00000000000000000000	0.00000000000000000000	0.00000000000000000000	0.00000000000000000000	0.00000000000000000000	0.00000000000000000000	0.00000000000000000000	4.00000000000000000000	4.00000000000000000000
9.00000000000000000000	0.00000000000000000000	4165.12792968750000000000	4162.05126953125000000000	4155.38427734375000000000	4169.23046875000000000000	4178.97412109375000000000	4165.12792968750000000000	4160.00000000000000000000	4170.76904296875000000000	4167.69238281250000000000	4152.82031250000000000000	4137.94873046875000000000	4169.74365234375000000000	4158.97412109375000000000	4180.00000000000000000000	3518.00000000000000000000	10248.00000000000000000000	10232.00000000000000000000	0.00000000000000000000	0.00000000000000000000	0.00000000000000000000	243.00000000000000000000	422.00000000000000000000	4.00000000000000000000	4.00000000000000000000	4.00000000000000000000	4.00000000000000000000	0.00000000000000000000	0.00000000000000000000	0.00000000000000000000	0.00000000000000000000	0.00000000000000000000	4.00000000000000000000	0.00000000000000000000	0.00000000000000000000	0.00000000000000000000	0.00000000000000000000	4.00000000000000000000	4.00000000000000000000
10.00000000000000000000	0.00000000000000000000	4165.64111328125000000000	4156.41015625000000000000	4159.48730468750000000000	4163.58984375000000000000	4162.56396484375000000000	4164.61523437500000000000	4162.56396484375000000000	4158.97412109375000000000	4162.56396484375000000000	4141.53857421875000000000	4128.20507812500000000000	4168.71777343750000000000	4151.28173828125000000000	4174.35888671875000000000	3398.00000000000000000000	10248.00000000000000000000	10232.00000000000000000000	0.00000000000000000000	0.00000000000000000000	0.00000000000000000000	243.00000000000000000000	430.00000000000000000000	4.00000000000000000000	4.00000000000000000000	4.00000000000000000000	4.00000000000000000000	0.00000000000000000000	0.00000000000000000000	0.00000000000000000000	0.00000000000000000000	0.00000000000000000000	4.00000000000000000000	4.00000000000000000000	0.00000000000000000000	0.00000000000000000000	0.00000000000000000000	4.00000000000000000000	4.00000000000000000000
11.00000000000000000000	0.00000000000000000000	4158.46142578125000000000	4172.82031250000000000000	4153.33300781250000000000	4176.41015625000000000000	4190.25634765625000000000	4157.94873046875000000000	4155.38427734375000000000	4174.87158203125000000000	4160.00000000000000000000	4162.05126953125000000000	4142.05126953125000000000	4172.30761718750000000000	4170.25634765625000000000	4179.48730468750000000000	2268.00000000000000000000	10248.00000000000000000000	10230.00000000000000000000	0.00000000000000000000	0.00000000000000000000	0.00000000000000000000	243.00000000000000000000	439.00000000000000000000	4.00000000000000000000	4.00000000000000000000	4.00000000000000000000	4.00000000000000000000	0.00000000000000000000	0.00000000000000000000	0.00000000000000000000	0.00000000000000000000	0.00000000000000000000	4.00000000000000000000	4.00000000000000000000	4.00000000000000000000	0.00000000000000000000	0.00000000000000000000	4.00000000000000000000	4.00000000000000000000
12.00000000000000000000	0.00000000000000000000	4166.15380859375000000000	4159.48730468750000000000	4160.00000000000000000000	4161.53857421875000000000	4181.02539062500000000000	4165.64111328125000000000	4162.56396484375000000000	4159.48730468750000000000	4164.61523437500000000000	4150.76904296875000000000	4129.23046875000000000000	4173.33300781250000000000	4157.94873046875000000000	4173.84619140625000000000	3229.00000000000000000000	10248.00000000000000000000	10230.00000000000000000000	0.00000000000000000000	0.00000000000000000000	0.00000000000000000000	243.00000000000000000000	447.00000000000000000000	4.00000000000000000000	4.00000000000000000000	4.00000000000000000000	4.00000000000000000000	0.00000000000000000000	0.00000000000000000000	0.00000000000000000000	0.00000000000000000000	0.00000000000000000000	4.00000000000000000000	4.00000000000000000000	4.00000000000000000000	4.00000000000000000000	0.00000000000000000000	4.00000000000000000000	4.00000000000000000000
13.00000000000000000000	0.00000000000000000000	4160.00000000000000000000	4157.43603515625000000000	4155.38427734375000000000	4160.51269531250000000000	4167.69238281250000000000	4155.89746093750000000000	4161.02539062500000000000	4160.00000000000000000000	4164.10253906250000000000	4145.12792968750000000000	4132.30761718750000000000	4168.20507812500000000000	4158.97412109375000000000	4176.41015625000000000000	1531.00000000000000000000	10246.00000000000000000000	10227.00000000000000000000	0.00000000000000000000	0.00000000000000000000	0.00000000000000000000	243.00000000000000000000	456.00000000000000000000	4.00000000000000000000	4.00000000000000000000	4.00000000000000000000	4.00000000000000000000	0.00000000000000000000	0.00000000000000000000	0.00000000000000000000	0.00000000000000000000	0.00000000000000000000	4.00000000000000000000	4.00000000000000000000	4.00000000000000000000	4.00000000000000000000	4.00000000000000000000	4.00000000000000000000	4.00000000000000000000
14.00000000000000000000	0.00000000000000000000	4155.89746093750000000000	4152.30761718750000000000	4152.30761718750000000000	4157.94873046875000000000	4158.97412109375000000000	4162.05126953125000000000	4161.02539062500000000000	4158.97412109375000000000	4163.07666015625000000000	4140.00000000000000000000	4126.66650390625000000000	4164.10253906250000000000	4155.38427734375000000000	4174.35888671875000000000	3398.00000000000000000000	10246.00000000000000000000	10227.00000000000000000000	0.00000000000000000000	0.00000000000000000000	0.00000000000000000000	243.00000000000000000000	464.00000000000000000000	4.00000000000000000000	4.00000000000000000000	4.00000000000000000000	4.00000000000000000000	0.00000000000000000000	0.00000000000000000000	0.00000000000000000000	0.00000000000000000000	0.00000000000000000000	4.00000000000000000000	4.00000000000000000000	4.00000000000000000000	4.00000000000000000000	4.00000000000000000000	4.00000000000000000000	4.00000000000000000000
15.00000000000000000000	0.00000000000000000000	4161.02539062500000000000	4146.15380859375000000000	4156.41015625000000000000	4150.25634765625000000000	4157.43603515625000000000	4170.76904296875000000000	4162.56396484375000000000	4145.12792968750000000000	4167.69238281250000000000	4134.35888671875000000000	4114.35888671875000000000	4165.12792968750000000000	4150.25634765625000000000	4173.33300781250000000000	2268.00000000000000000000	10246.00000000000000000000	10227.00000000000000000000	0.00000000000000000000	0.00000000000000000000	0.00000000000000000000	243.00000000000000000000	472.00000000000000000000	4.00000000000000000000	4.00000000000000000000	4.00000000000000000000	4.00000000000000000000	0.00000000000000000000	0.00000000000000000000	0.00000000000000000000	0.00000000000000000000	0.00000000000000000000	4.00000000000000000000	4.00000000000000000000	4.00000000000000000000	4.00000000000000000000	4.00000000000000000000	4.00000000000000000000	4.00000000000000000000
16.00000000000000000000	0.00000000000000000000	4162.05126953125000000000	4164.10253906250000000000	4155.89746093750000000000	4166.66650390625000000000	4184.61523437500000000000	4160.51269531250000000000	4157.94873046875000000000	4166.15380859375000000000	4166.66650390625000000000	4162.05126953125000000000	4141.02539062500000000000	4170.25634765625000000000	4172.30761718750000000000	4186.15380859375000000000	0.00000000000000000000	10246.00000000000000000000	10227.00000000000000000000	0.00000000000000000000	0.00000000000000000000	0.00000000000000000000	243.00000000000000000000	481.00000000000000000000	4.00000000000000000000	4.00000000000000000000	4.00000000000000000000	4.00000000000000000000	0.00000000000000000000	0.00000000000000000000	0.00000000000000000000	0.00000000000000000000	0.00000000000000000000	4.00000000000000000000	4.00000000000000000000	4.00000000000000000000	4.00000000000000000000	4.00000000000000000000	4.00000000000000000000	4.00000000000000000000
17.00000000000000000000	0.00000000000000000000	4169.74365234375000000000	4148.71777343750000000000	4165.12792968750000000000	4159.48730468750000000000	4173.33300781250000000000	4166.66650390625000000000	4162.56396484375000000000	4160.00000000000000000000	4164.61523437500000000000	4145.12792968750000000000	4130.76904296875000000000	4171.79492187500000000000	4150.76904296875000000000	4178.97412109375000000000	0.00000000000000000000	10247.00000000000000000000	10229.00000000000000000000	0.00000000000000000000	0.00000000000000000000	0.00000000000000000000	243.00000000000000000000	489.00000000000000000000	4.00000000000000000000	4.00000000000000000000	4.00000000000000000000	4.00000000000000000000	0.00000000000000000000	0.00000000000000000000	0.00000000000000000000	0.00000000000000000000	0.00000000000000000000	4.00000000000000000000	4.00000000000000000000	4.00000000000000000000	4.00000000000000000000	4.00000000000000000000	4.00000000000000000000	4.00000000000000000000
18.00000000000000000000	0.00000000000000000000	4163.07666015625000000000	4151.28173828125000000000	4157.94873046875000000000	4161.02539062500000000000	4175.89746093750000000000	4159.48730468750000000000	4156.41015625000000000000	4155.89746093750000000000	4164.10253906250000000000	4146.15380859375000000000	4126.66650390625000000000	4171.79492187500000000000	4151.79492187500000000000	4181.02539062500000000000	0.00000000000000000000	10247.00000000000000000000	10229.00000000000000000000	0.00000000000000000000	0.00000000000000000000	0.00000000000000000000	243.00000000000000000000	496.00000000000000000000	4.00000000000000000000	4.00000000000000000000	4.00000000000000000000	4.00000000000000000000	0.00000000000000000000	0.00000000000000000000	0.00000000000000000000	0.00000000000000000000	0.00000000000000000000	4.00000000000000000000	4.00000000000000000000	4.00000000000000000000	4.00000000000000000000	4.00000000000000000000	4.00000000000000000000	4.00000000000000000000
19.00000000000000000000	0.00000000000000000000	4160.51269531250000000000	4160.00000000000000000000	4154.87158203125000000000	4164.10253906250000000000	4174.35888671875000000000	4158.46142578125000000000	4156.41015625000000000000	4155.38427734375000000000	4163.07666015625000000000	4159.48730468750000000000	4133.84619140625000000000	4169.74365234375000000000	4170.76904296875000000000	4188.20507812500000000000	0.00000000000000000000	10246.00000000000000000000	10229.00000000000000000000	0.00000000000000000000	0.00000000000000000000	0.00000000000000000000	243.00000000000000000000	504.00000000000000000000	4.00000000000000000000	4.00000000000000000000	4.00000000000000000000	4.00000000000000000000	0.00000000000000000000	0.00000000000000000000	0.00000000000000000000	0.00000000000000000000	0.00000000000000000000	4.00000000000000000000	4.00000000000000000000	4.00000000000000000000	4.00000000000000000000	4.00000000000000000000	4.00000000000000000000	4.00000000000000000000
20.00000000000000000000	0.00000000000000000000	4172.82031250000000000000	4149.74365234375000000000	4160.51269531250000000000	4157.94873046875000000000	4153.33300781250000000000	4162.56396484375000000000	4161.02539062500000000000	4145.64111328125000000000	4164.61523437500000000000	4141.02539062500000000000	4125.12792968750000000000	4167.69238281250000000000	4163.58984375000000000000	4183.58984375000000000000	0.00000000000000000000	10246.00000000000000000000	10229.00000000000000000000	0.00000000000000000000	0.00000000000000000000	0.00000000000000000000	243.00000000000000000000	511.00000000000000000000	4.00000000000000000000	4.00000000000000000000	4.00000000000000000000	4.00000000000000000000	0.00000000000000000000	0.00000000000000000000	0.00000000000000000000	0.00000000000000000000	0.00000000000000000000	4.00000000000000000000	4.00000000000000000000	4.00000000000000000000	4.00000000000000000000	4.00000000000000000000	4.00000000000000000000	4.00000000000000000000
21.00000000000000000000	0.00000000000000000000	4169.74365234375000000000	4158.97412109375000000000	4151.79492187500000000000	4169.74365234375000000000	4177.94873046875000000000	4155.38427734375000000000	4156.92285156250000000000	4165.12792968750000000000	4165.12792968750000000000	4151.79492187500000000000	4143.58984375000000000000	4173.84619140625000000000	4181.02539062500000000000	4191.79492187500000000000	0.00000000000000000000	10246.00000000000000000000	10230.00000000000000000000	0.00000000000000000000	0.00000000000000000000	0.00000000000000000000	243.00000000000000000000	518.00000000000000000000	4.00000000000000000000	4.00000000000000000000	4.00000000000000000000	4.00000000000000000000	0.00000000000000000000	0.00000000000000000000	0.00000000000000000000	0.00000000000000000000	0.00000000000000000000	4.00000000000000000000	4.00000000000000000000	4.00000000000000000000	4.00000000000000000000	4.00000000000000000000	4.00000000000000000000	4.00000000000000000000
22.00000000000000000000	0.00000000000000000000	4167.17919921875000000000	4147.17919921875000000000	4158.46142578125000000000	4157.43603515625000000000	4166.66650390625000000000	4168.71777343750000000000	4162.56396484375000000000	4156.41015625000000000000	4166.15380859375000000000	4147.69238281250000000000	4134.87158203125000000000	4170.76904296875000000000	4172.82031250000000000000	4188.20507812500000000000	0.00000000000000000000	10246.00000000000000000000	10230.00000000000000000000	0.00000000000000000000	0.00000000000000000000	0.00000000000000000000	243.00000000000000000000	526.00000000000000000000	4.00000000000000000000	4.00000000000000000000	4.00000000000000000000	4.00000000000000000000	0.00000000000000000000	0.00000000000000000000	0.00000000000000000000	0.00000000000000000000	0.00000000000000000000	4.00000000000000000000	4.00000000000000000000	4.00000000000000000000	4.00000000000000000000	4.00000000000000000000	4.00000000000000000000	4.00000000000000000000
23.00000000000000000000	0.00000000000000000000	4166.15380859375000000000	4145.64111328125000000000	4157.94873046875000000000	4160.51269531250000000000	4154.35888671875000000000	4164.10253906250000000000	4161.02539062500000000000	4160.51269531250000000000	4163.07666015625000000000	4151.79492187500000000000	4133.33300781250000000000	4165.64111328125000000000	4170.25634765625000000000	4187.17919921875000000000	0.00000000000000000000	10246.00000000000000000000	10231.00000000000000000000	0.00000000000000000000	0.00000000000000000000	0.00000000000000000000	243.00000000000000000000	533.00000000000000000000	4.00000000000000000000	4.00000000000000000000	4.00000000000000000000	4.00000000000000000000	0.00000000000000000000	0.00000000000000000000	0.00000000000000000000	0.00000000000000000000	0.00000000000000000000	4.00000000000000000000	4.00000000000000000000	4.00000000000000000000	4.00000000000000000000	4.00000000000000000000	4.00000000000000000000	4.00000000000000000000
24.00000000000000000000	0.00000000000000000000	4166.66650390625000000000	4146.15380859375000000000	4151.28173828125000000000	4164.61523437500000000000	4167.69238281250000000000	4155.89746093750000000000	4160.00000000000000000000	4167.17919921875000000000	4161.02539062500000000000	4152.82031250000000000000	4138.46142578125000000000	4169.23046875000000000000	4170.76904296875000000000	4186.15380859375000000000	0.00000000000000000000	10246.00000000000000000000	10231.00000000000000000000	0.00000000000000000000	0.00000000000000000000	0.00000000000000000000	243.00000000000000000000	540.00000000000000000000	4.00000000000000000000	4.00000000000000000000	4.00000000000000000000	4.00000000000000000000	0.00000000000000000000	0.00000000000000000000	0.00000000000000000000	0.00000000000000000000	0.00000000000000000000	4.00000000000000000000	4.00000000000000000000	4.00000000000000000000	4.00000000000000000000	4.00000000000000000000	4.00000000000000000000	4.00000000000000000000
25.00000000000000000000	0.00000000000000000000	4166.15380859375000000000	4134.35888671875000000000	4159.48730468750000000000	4149.74365234375000000000	4164.10253906250000000000	4161.53857421875000000000	4159.48730468750000000000	4144.10253906250000000000	4165.12792968750000000000	4133.33300781250000000000	4117.94873046875000000000	4169.74365234375000000000	4149.74365234375000000000	4175.38427734375000000000	0.00000000000000000000	10245.00000000000000000000	10230.00000000000000000000	0.00000000000000000000	0.00000000000000000000	0.00000000000000000000	243.00000000000000000000	548.00000000000000000000	4.00000000000000000000	4.00000000000000000000	4.00000000000000000000	4.00000000000000000000	0.00000000000000000000	0.00000000000000000000	0.00000000000000000000	0.00000000000000000000	0.00000000000000000000	4.00000000000000000000	4.00000000000000000000	4.00000000000000000000	4.00000000000000000000	4.00000000000000000000	4.00000000000000000000	4.00000000000000000000
26.00000000000000000000	0.00000000000000000000	4160.51269531250000000000	4155.38427734375000000000	4156.92285156250000000000	4166.66650390625000000000	4178.46142578125000000000	4157.43603515625000000000	4150.76904296875000000000	4161.53857421875000000000	4165.64111328125000000000	4164.61523437500000000000	4133.84619140625000000000	4169.74365234375000000000	4168.71777343750000000000	4185.12792968750000000000	0.00000000000000000000	10245.00000000000000000000	10230.00000000000000000000	0.00000000000000000000	0.00000000000000000000	0.00000000000000000000	243.00000000000000000000	555.00000000000000000000	4.00000000000000000000	4.00000000000000000000	4.00000000000000000000	4.00000000000000000000	0.00000000000000000000	0.00000000000000000000	0.00000000000000000000	0.00000000000000000000	0.00000000000000000000	4.00000000000000000000	4.00000000000000000000	4.00000000000000000000	4.00000000000000000000	4.00000000000000000000	4.00000000000000000000	4.00000000000000000000
27.00000000000000000000	0.00000000000000000000	4169.23046875000000000000	4150.25634765625000000000	4160.00000000000000000000	4162.05126953125000000000	4164.61523437500000000000	4166.66650390625000000000	4159.48730468750000000000	4158.46142578125000000000	4166.66650390625000000000	4161.02539062500000000000	4134.35888671875000000000	4169.23046875000000000000	4165.64111328125000000000	4181.53857421875000000000	0.00000000000000000000	10243.00000000000000000000	10229.00000000000000000000	0.00000000000000000000	0.00000000000000000000	0.00000000000000000000	243.00000000000000000000	564.00000000000000000000	4.00000000000000000000	4.00000000000000000000	4.00000000000000000000	4.00000000000000000000	0.00000000000000000000	0.00000000000000000000	0.00000000000000000000	0.00000000000000000000	0.00000000000000000000	4.00000000000000000000	4.00000000000000000000	4.00000000000000000000	4.00000000000000000000	4.00000000000000000000	4.00000000000000000000	4.00000000000000000000
28.00000000000000000000	0.00000000000000000000	4165.12792968750000000000	4143.07666015625000000000	4157.43603515625000000000	4155.38427734375000000000	4160.51269531250000000000	4165.12792968750000000000	4160.51269531250000000000	4145.12792968750000000000	4166.66650390625000000000	4138.97412109375000000000	4124.10253906250000000000	4167.69238281250000000000	4156.92285156250000000000	4172.30761718750000000000	0.00000000000000000000	10243.00000000000000000000	10229.00000000000000000000	0.00000000000000000000	0.00000000000000000000	0.00000000000000000000	243.00000000000000000000	572.00000000000000000000	4.00000000000000000000	4.00000000000000000000	4.00000000000000000000	4.00000000000000000000	0.00000000000000000000	0.00000000000000000000	0.00000000000000000000	0.00000000000000000000	0.00000000000000000000	4.00000000000000000000	4.00000000000000000000	4.00000000000000000000	4.00000000000000000000	4.00000000000000000000	4.00000000000000000000	4.00000000000000000000
29.00000000000000000000	0.00000000000000000000	4160.51269531250000000000	4147.17919921875000000000	4153.33300781250000000000	4162.05126953125000000000	4167.69238281250000000000	4162.56396484375000000000	4155.89746093750000000000	4150.76904296875000000000	4164.61523437500000000000	4147.69238281250000000000	4126.66650390625000000000	4164.10253906250000000000	4162.56396484375000000000	4169.74365234375000000000	0.00000000000000000000	10244.00000000000000000000	10228.00000000000000000000	0.00000000000000000000	0.00000000000000000000	0.00000000000000000000	243.00000000000000000000	580.00000000000000000000	4.00000000000000000000	4.00000000000000000000	4.00000000000000000000	4.00000000000000000000	0.00000000000000000000	0.00000000000000000000	0.00000000000000000000	0.00000000000000000000	0.00000000000000000000	4.00000000000000000000	4.00000000000000000000	4.00000000000000000000	4.00000000000000000000	4.00000000000000000000	4.00000000000000000000	4.00000000000000000000
30.00000000000000000000	0.00000000000000000000	4166.66650390625000000000	4133.84619140625000000000	4158.46142578125000000000	4149.23046875000000000000	4144.10253906250000000000	4168.20507812500000000000	4158.46142578125000000000	4137.94873046875000000000	4163.58984375000000000000	4136.92285156250000000000	4114.87158203125000000000	4161.53857421875000000000	4145.12792968750000000000	4160.00000000000000000000	0.00000000000000000000	10244.00000000000000000000	10228.00000000000000000000	0.00000000000000000000	0.00000000000000000000	0.00000000000000000000	243.00000000000000000000	589.00000000000000000000	4.00000000000000000000	4.00000000000000000000	4.00000000000000000000	4.00000000000000000000	0.00000000000000000000	0.00000000000000000000	0.00000000000000000000	0.00000000000000000000	0.00000000000000000000	4.00000000000000000000	4.00000000000000000000	4.00000000000000000000	4.00000000000000000000	4.00000000000000000000	4.00000000000000000000	4.00000000000000000000
31.00000000000000000000	0.00000000000000000000	4155.89746093750000000000	4143.07666015625000000000	4151.28173828125000000000	4154.87158203125000000000	4153.33300781250000000000	4157.94873046875000000000	4151.79492187500000000000	4148.71777343750000000000	4162.05126953125000000000	4144.10253906250000000000	4122.05126953125000000000	4164.10253906250000000000	4150.25634765625000000000	4153.84619140625000000000	0.00000000000000000000	10247.00000000000000000000	10227.00000000000000000000	0.00000000000000000000	0.00000000000000000000	0.00000000000000000000	243.00000000000000000000	597.00000000000000000000	4.00000000000000000000	4.00000000000000000000	4.00000000000000000000	4.00000000000000000000	0.00000000000000000000	0.00000000000000000000	0.00000000000000000000	0.00000000000000000000	0.00000000000000000000	4.00000000000000000000	4.00000000000000000000	4.00000000000000000000	4.00000000000000000000	4.00000000000000000000	4.00000000000000000000	4.00000000000000000000
32.00000000000000000000	0.00000000000000000000	4155.89746093750000000000	4135.89746093750000000000	4154.87158203125000000000	4148.20507812500000000000	4148.71777343750000000000	4164.10253906250000000000	4155.38427734375000000000	4138.46142578125000000000	4165.12792968750000000000	4136.92285156250000000000	4107.17919921875000000000	4162.56396484375000000000	4137.94873046875000000000	4132.30761718750000000000	0.00000000000000000000	10247.00000000000000000000	10227.00000000000000000000	0.00000000000000000000	0.00000000000000000000	0.00000000000000000000	243.00000000000000000000	605.00000000000000000000	4.00000000000000000000	4.00000000000000000000	4.00000000000000000000	4.00000000000000000000	0.00000000000000000000	0.00000000000000000000	0.00000000000000000000	0.00000000000000000000	0.00000000000000000000	4.00000000000000000000	4.00000000000000000000	4.00000000000000000000	4.00000000000000000000	4.00000000000000000000	4.00000000000000000000	4.00000000000000000000
33.00000000000000000000	0.00000000000000000000	4158.97412109375000000000	4133.84619140625000000000	4155.38427734375000000000	4145.12792968750000000000	4148.20507812500000000000	4162.05126953125000000000	4156.41015625000000000000	4129.23046875000000000000	4165.12792968750000000000	4128.71777343750000000000	4100.00000000000000000000	4161.53857421875000000000	4133.84619140625000000000	4123.58984375000000000000	0.00000000000000000000	10246.00000000000000000000	10228.00000000000000000000	0.00000000000000000000	0.00000000000000000000	0.00000000000000000000	243.00000000000000000000	614.00000000000000000000	4.00000000000000000000	4.00000000000000000000	4.00000000000000000000	4.00000000000000000000	0.00000000000000000000	0.00000000000000000000	0.00000000000000000000	0.00000000000000000000	0.00000000000000000000	4.00000000000000000000	4.00000000000000000000	4.00000000000000000000	4.00000000000000000000	4.00000000000000000000	4.00000000000000000000	4.00000000000000000000
34.00000000000000000000	0.00000000000000000000	4153.84619140625000000000	4145.12792968750000000000	4150.25634765625000000000	4155.89746093750000000000	4162.05126953125000000000	4160.00000000000000000000	4156.92285156250000000000	4143.58984375000000000000	4161.02539062500000000000	4134.35888671875000000000	4116.41015625000000000000	4164.10253906250000000000	4149.23046875000000000000	4132.82031250000000000000	0.00000000000000000000	10246.00000000000000000000	10228.00000000000000000000	0.00000000000000000000	0.00000000000000000000	0.00000000000000000000	243.00000000000000000000	621.00000000000000000000	4.00000000000000000000	4.00000000000000000000	4.00000000000000000000	4.00000000000000000000	0.00000000000000000000	0.00000000000000000000	0.00000000000000000000	0.00000000000000000000	0.00000000000000000000	4.00000000000000000000	4.00000000000000000000	4.00000000000000000000	4.00000000000000000000	4.00000000000000000000	4.00000000000000000000	4.00000000000000000000
35.00000000000000000000	0.00000000000000000000	4160.00000000000000000000	4133.33300781250000000000	4156.92285156250000000000	4147.69238281250000000000	4136.41015625000000000000	4170.25634765625000000000	4162.05126953125000000000	4134.35888671875000000000	4166.66650390625000000000	4123.58984375000000000000	4108.71777343750000000000	4162.05126953125000000000	4136.41015625000000000000	4129.74365234375000000000	0.00000000000000000000	10247.00000000000000000000	10227.00000000000000000000	0.00000000000000000000	0.00000000000000000000	0.00000000000000000000	243.00000000000000000000	628.00000000000000000000	4.00000000000000000000	4.00000000000000000000	4.00000000000000000000	4.00000000000000000000	0.00000000000000000000	0.00000000000000000000	0.00000000000000000000	0.00000000000000000000	0.00000000000000000000	4.00000000000000000000	4.00000000000000000000	4.00000000000000000000	4.00000000000000000000	4.00000000000000000000	4.00000000000000000000	4.00000000000000000000
36.00000000000000000000	0.00000000000000000000	4157.43603515625000000000	4141.53857421875000000000	4152.30761718750000000000	4154.87158203125000000000	4144.61523437500000000000	4162.56396484375000000000	4153.84619140625000000000	4150.76904296875000000000	4168.71777343750000000000	4148.20507812500000000000	4123.58984375000000000000	4162.05126953125000000000	4150.76904296875000000000	4135.38427734375000000000	0.00000000000000000000	10247.00000000000000000000	10227.00000000000000000000	0.00000000000000000000	0.00000000000000000000	0.00000000000000000000	243.00000000000000000000	636.00000000000000000000	4.00000000000000000000	4.00000000000000000000	4.00000000000000000000	4.00000000000000000000	0.00000000000000000000	0.00000000000000000000	0.00000000000000000000	0.00000000000000000000	0.00000000000000000000	4.00000000000000000000	4.00000000000000000000	4.00000000000000000000	4.00000000000000000000	4.00000000000000000000	4.00000000000000000000	4.00000000000000000000
37.00000000000000000000	0.00000000000000000000	4155.89746093750000000000	4134.87158203125000000000	4153.33300781250000000000	4147.17919921875000000000	4145.64111328125000000000	4169.23046875000000000000	4158.97412109375000000000	4151.79492187500000000000	4164.61523437500000000000	4143.58984375000000000000	4116.92285156250000000000	4166.66650390625000000000	4147.17919921875000000000	4133.84619140625000000000	0.00000000000000000000	10248.00000000000000000000	10227.00000000000000000000	0.00000000000000000000	0.00000000000000000000	0.00000000000000000000	243.00000000000000000000	645.00000000000000000000	4.00000000000000000000	4.00000000000000000000	4.00000000000000000000	4.00000000000000000000	0.00000000000000000000	0.00000000000000000000	0.00000000000000000000	0.00000000000000000000	0.00000000000000000000	4.00000000000000000000	4.00000000000000000000	4.00000000000000000000	4.00000000000000000000	4.00000000000000000000	4.00000000000000000000	4.00000000000000000000
38.00000000000000000000	0.00000000000000000000	4157.94873046875000000000	4127.69238281250000000000	4153.84619140625000000000	4142.05126953125000000000	4135.89746093750000000000	4164.61523437500000000000	4159.48730468750000000000	4141.53857421875000000000	4163.58984375000000000000	4128.71777343750000000000	4105.12792968750000000000	4163.58984375000000000000	4135.89746093750000000000	4132.82031250000000000000	0.00000000000000000000	10248.00000000000000000000	10227.00000000000000000000	0.00000000000000000000	0.00000000000000000000	0.00000000000000000000	243.00000000000000000000	652.00000000000000000000	4.00000000000000000000	4.00000000000000000000	4.00000000000000000000	4.00000000000000000000	0.00000000000000000000	0.00000000000000000000	0.00000000000000000000	0.00000000000000000000	0.00000000000000000000	4.00000000000000000000	4.00000000000000000000	4.00000000000000000000	4.00000000000000000000	4.00000000000000000000	4.00000000000000000000	4.00000000000000000000
39.00000000000000000000	0.00000000000000000000	4159.48730468750000000000	4141.53857421875000000000	4148.20507812500000000000	4154.87158203125000000000	4150.76904296875000000000	4152.82031250000000000000	4153.33300781250000000000	4153.33300781250000000000	4164.10253906250000000000	4156.41015625000000000000	4124.61523437500000000000	4164.61523437500000000000	4156.41015625000000000000	4141.53857421875000000000	0.00000000000000000000	10247.00000000000000000000	10227.00000000000000000000	0.00000000000000000000	0.00000000000000000000	0.00000000000000000000	243.00000000000000000000	659.00000000000000000000	4.00000000000000000000	4.00000000000000000000	4.00000000000000000000	4.00000000000000000000	0.00000000000000000000	0.00000000000000000000	0.00000000000000000000	0.00000000000000000000	0.00000000000000000000	4.00000000000000000000	4.00000000000000000000	4.00000000000000000000	4.00000000000000000000	4.00000000000000000000	4.00000000000000000000	4.00000000000000000000
40.00000000000000000000	0.00000000000000000000	4165.12792968750000000000	4134.35888671875000000000	4155.38427734375000000000	4145.64111328125000000000	4145.12792968750000000000	4164.10253906250000000000	4161.53857421875000000000	4138.97412109375000000000	4167.17919921875000000000	4146.15380859375000000000	4115.38427734375000000000	4169.74365234375000000000	4148.20507812500000000000	4134.35888671875000000000	0.00000000000000000000	10247.00000000000000000000	10227.00000000000000000000	0.00000000000000000000	0.00000000000000000000	0.00000000000000000000	243.00000000000000000000	667.00000000000000000000	4.00000000000000000000	4.00000000000000000000	4.00000000000000000000	4.00000000000000000000	0.00000000000000000000	0.00000000000000000000	0.00000000000000000000	0.00000000000000000000	0.00000000000000000000	4.00000000000000000000	4.00000000000000000000	4.00000000000000000000	4.00000000000000000000	4.00000000000000000000	4.00000000000000000000	4.00000000000000000000
41.00000000000000000000	0.00000000000000000000	4160.51269531250000000000	4142.56396484375000000000	4148.20507812500000000000	4156.41015625000000000000	4160.51269531250000000000	4159.48730468750000000000	4158.97412109375000000000	4148.71777343750000000000	4168.20507812500000000000	4144.10253906250000000000	4123.58984375000000000000	4167.17919921875000000000	4156.92285156250000000000	4135.38427734375000000000	0.00000000000000000000	10247.00000000000000000000	10227.00000000000000000000	0.00000000000000000000	0.00000000000000000000	0.00000000000000000000	243.00000000000000000000	675.00000000000000000000	4.00000000000000000000	4.00000000000000000000	4.00000000000000000000	4.00000000000000000000	0.00000000000000000000	0.00000000000000000000	0.00000000000000000000	0.00000000000000000000	0.00000000000000000000	4.00000000000000000000	4.00000000000000000000	4.00000000000000000000	4.00000000000000000000	4.00000000000000000000	4.00000000000000000000	4.00000000000000000000
42.00000000000000000000	0.00000000000000000000	4164.10253906250000000000	4141.53857421875000000000	4148.71777343750000000000	4159.48730468750000000000	4156.92285156250000000000	4163.58984375000000000000	4158.46142578125000000000	4151.79492187500000000000	4164.61523437500000000000	4149.74365234375000000000	4124.61523437500000000000	4164.61523437500000000000	4157.43603515625000000000	4131.28173828125000000000	0.00000000000000000000	10247.00000000000000000000	10227.00000000000000000000	0.00000000000000000000	0.00000000000000000000	0.00000000000000000000	243.00000000000000000000	682.00000000000000000000	4.00000000000000000000	4.00000000000000000000	4.00000000000000000000	4.00000000000000000000	0.00000000000000000000	0.00000000000000000000	0.00000000000000000000	0.00000000000000000000	0.00000000000000000000	4.00000000000000000000	4.00000000000000000000	4.00000000000000000000	4.00000000000000000000	4.00000000000000000000	4.00000000000000000000	4.00000000000000000000
43.00000000000000000000	0.00000000000000000000	4164.10253906250000000000	4135.89746093750000000000	4156.92285156250000000000	4151.28173828125000000000	4143.07666015625000000000	4168.20507812500000000000	4156.92285156250000000000	4137.43603515625000000000	4163.07666015625000000000	4137.43603515625000000000	4113.33300781250000000000	4164.61523437500000000000	4142.05126953125000000000	4124.10253906250000000000	0.00000000000000000000	10245.00000000000000000000	10226.00000000000000000000	0.00000000000000000000	0.00000000000000000000	0.00000000000000000000	243.00000000000000000000	690.00000000000000000000	4.00000000000000000000	4.00000000000000000000	4.00000000000000000000	4.00000000000000000000	0.00000000000000000000	0.00000000000000000000	0.00000000000000000000	0.00000000000000000000	0.00000000000000000000	4.00000000000000000000	4.00000000000000000000	4.00000000000000000000	4.00000000000000000000	4.00000000000000000000	4.00000000000000000000	4.00000000000000000000
44.00000000000000000000	0.00000000000000000000	4154.87158203125000000000	4144.10253906250000000000	4149.23046875000000000000	4154.35888671875000000000	4152.30761718750000000000	4160.00000000000000000000	4152.30761718750000000000	4146.66650390625000000000	4163.07666015625000000000	4138.46142578125000000000	4123.07666015625000000000	4162.05126953125000000000	4149.74365234375000000000	4126.66650390625000000000	0.00000000000000000000	10245.00000000000000000000	10226.00000000000000000000	0.00000000000000000000	0.00000000000000000000	0.00000000000000000000	243.00000000000000000000	698.00000000000000000000	4.00000000000000000000	4.00000000000000000000	4.00000000000000000000	4.00000000000000000000	0.00000000000000000000	0.00000000000000000000	0.00000000000000000000	0.00000000000000000000	0.00000000000000000000	4.00000000000000000000	4.00000000000000000000	4.00000000000000000000	4.00000000000000000000	4.00000000000000000000	4.00000000000000000000	4.00000000000000000000
45.00000000000000000000	0.00000000000000000000	4162.56396484375000000000	4128.71777343750000000000	4153.33300781250000000000	4141.53857421875000000000	4130.25634765625000000000	4164.10253906250000000000	4157.43603515625000000000	4136.92285156250000000000	4164.61523437500000000000	4131.28173828125000000000	4111.79492187500000000000	4161.53857421875000000000	4139.48730468750000000000	4120.00000000000000000000	0.00000000000000000000	10246.00000000000000000000	10226.00000000000000000000	0.00000000000000000000	0.00000000000000000000	0.00000000000000000000	243.00000000000000000000	707.00000000000000000000	4.00000000000000000000	4.00000000000000000000	4.00000000000000000000	4.00000000000000000000	0.00000000000000000000	0.00000000000000000000	0.00000000000000000000	0.00000000000000000000	0.00000000000000000000	4.00000000000000000000	4.00000000000000000000	4.00000000000000000000	4.00000000000000000000	4.00000000000000000000	4.00000000000000000000	4.00000000000000000000
46.00000000000000000000	0.00000000000000000000	4161.53857421875000000000	4141.02539062500000000000	4153.33300781250000000000	4155.38427734375000000000	4141.53857421875000000000	4157.43603515625000000000	4152.82031250000000000000	4145.12792968750000000000	4165.64111328125000000000	4156.92285156250000000000	4124.10253906250000000000	4167.17919921875000000000	4155.89746093750000000000	4130.25634765625000000000	0.00000000000000000000	10246.00000000000000000000	10226.00000000000000000000	0.00000000000000000000	0.00000000000000000000	0.00000000000000000000	243.00000000000000000000	714.00000000000000000000	4.00000000000000000000	4.00000000000000000000	4.00000000000000000000	4.00000000000000000000	0.00000000000000000000	0.00000000000000000000	0.00000000000000000000	0.00000000000000000000	0.00000000000000000000	4.00000000000000000000	4.00000000000000000000	4.00000000000000000000	4.00000000000000000000	4.00000000000000000000	4.00000000000000000000	4.00000000000000000000
47.00000000000000000000	0.00000000000000000000	4160.00000000000000000000	4145.12792968750000000000	4154.35888671875000000000	4157.94873046875000000000	4156.92285156250000000000	4163.07666015625000000000	4157.43603515625000000000	4148.71777343750000000000	4167.17919921875000000000	4160.51269531250000000000	4127.17919921875000000000	4167.17919921875000000000	4161.02539062500000000000	4135.38427734375000000000	0.00000000000000000000	10248.00000000000000000000	10225.00000000000000000000	0.00000000000000000000	0.00000000000000000000	0.00000000000000000000	243.00000000000000000000	723.00000000000000000000	4.00000000000000000000	4.00000000000000000000	4.00000000000000000000	4.00000000000000000000	0.00000000000000000000	0.00000000000000000000	0.00000000000000000000	0.00000000000000000000	0.00000000000000000000	4.00000000000000000000	4.00000000000000000000	4.00000000000000000000	4.00000000000000000000	4.00000000000000000000	4.00000000000000000000	4.00000000000000000000
48.00000000000000000000	0.00000000000000000000	4164.10253906250000000000	4132.82031250000000000000	4155.89746093750000000000	4147.69238281250000000000	4148.20507812500000000000	4166.66650390625000000000	4162.56396484375000000000	4140.00000000000000000000	4167.17919921875000000000	4137.43603515625000000000	4111.79492187500000000000	4165.64111328125000000000	4144.61523437500000000000	4129.74365234375000000000	0.00000000000000000000	10248.00000000000000000000	10225.00000000000000000000	0.00000000000000000000	0.00000000000000000000	0.00000000000000000000	243.00000000000000000000	731.00000000000000000000	4.00000000000000000000	4.00000000000000000000	4.00000000000000000000	4.00000000000000000000	0.00000000000000000000	0.00000000000000000000	0.00000000000000000000	0.00000000000000000000	0.00000000000000000000	4.00000000000000000000	4.00000000000000000000	4.00000000000000000000	4.00000000000000000000	4.00000000000000000000	4.00000000000000000000	4.00000000000000000000
49.00000000000000000000	0.00000000000000000000	4160.51269531250000000000	4149.74365234375000000000	4151.79492187500000000000	4164.61523437500000000000	4163.58984375000000000000	4158.46142578125000000000	4156.92285156250000000000	4157.94873046875000000000	4165.64111328125000000000	4156.92285156250000000000	4132.30761718750000000000	4168.71777343750000000000	4162.56396484375000000000	4140.51269531250000000000	0.00000000000000000000	10248.00000000000000000000	10226.00000000000000000000	0.00000000000000000000	0.00000000000000000000	0.00000000000000000000	243.00000000000000000000	739.00000000000000000000	4.00000000000000000000	4.00000000000000000000	4.00000000000000000000	4.00000000000000000000	0.00000000000000000000	0.00000000000000000000	0.00000000000000000000	0.00000000000000000000	0.00000000000000000000	4.00000000000000000000	4.00000000000000000000	4.00000000000000000000	4.00000000000000000000	4.00000000000000000000	4.00000000000000000000	4.00000000000000000000
50.00000000000000000000	0.00000000000000000000	4165.12792968750000000000	4142.56396484375000000000	4158.46142578125000000000	4155.89746093750000000000	4155.38427734375000000000	4167.69238281250000000000	4161.02539062500000000000	4145.12792968750000000000	4165.64111328125000000000	4147.17919921875000000000	4122.05126953125000000000	4164.61523437500000000000	4151.79492187500000000000	4135.38427734375000000000	0.00000000000000000000	10248.00000000000000000000	10226.00000000000000000000	0.00000000000000000000	0.00000000000000000000	0.00000000000000000000	243.00000000000000000000	747.00000000000000000000	4.00000000000000000000	4.00000000000000000000	4.00000000000000000000	4.00000000000000000000	0.00000000000000000000	0.00000000000000000000	0.00000000000000000000	0.00000000000000000000	0.00000000000000000000	4.00000000000000000000	4.00000000000000000000	4.00000000000000000000	4.00000000000000000000	4.00000000000000000000	4.00000000000000000000	4.00000000000000000000
51.00000000000000000000	0.00000000000000000000	4164.10253906250000000000	4148.20507812500000000000	4155.38427734375000000000	4160.00000000000000000000	4159.48730468750000000000	4160.51269531250000000000	4155.38427734375000000000	4153.84619140625000000000	4162.05126953125000000000	4155.38427734375000000000	4124.61523437500000000000	4166.15380859375000000000	4155.38427734375000000000	4133.84619140625000000000	0.00000000000000000000	10248.00000000000000000000	10226.00000000000000000000	0.00000000000000000000	0.00000000000000000000	0.00000000000000000000	243.00000000000000000000	755.00000000000000000000	4.00000000000000000000	4.00000000000000000000	4.00000000000000000000	4.00000000000000000000	0.00000000000000000000	0.00000000000000000000	0.00000000000000000000	0.00000000000000000000	0.00000000000000000000	4.00000000000000000000	4.00000000000000000000	4.00000000000000000000	4.00000000000000000000	4.00000000000000000000	4.00000000000000000000	4.00000000000000000000
52.00000000000000000000	0.00000000000000000000	4165.64111328125000000000	4156.92285156250000000000	4158.97412109375000000000	4166.66650390625000000000	4162.05126953125000000000	4157.94873046875000000000	4153.84619140625000000000	4171.28173828125000000000	4162.05126953125000000000	4176.41015625000000000000	4140.00000000000000000000	4175.38427734375000000000	4164.61523437500000000000	4137.94873046875000000000	0.00000000000000000000	10248.00000000000000000000	10226.00000000000000000000	0.00000000000000000000	0.00000000000000000000	0.00000000000000000000	243.00000000000000000000	764.00000000000000000000	4.00000000000000000000	4.00000000000000000000	4.00000000000000000000	4.00000000000000000000	0.00000000000000000000	0.00000000000000000000	0.00000000000000000000	0.00000000000000000000	0.00000000000000000000	4.00000000000000000000	4.00000000000000000000	4.00000000000000000000	4.00000000000000000000	4.00000000000000000000	4.00000000000000000000	4.00000000000000000000
53.00000000000000000000	0.00000000000000000000	4167.69238281250000000000	4144.10253906250000000000	4163.07666015625000000000	4153.33300781250000000000	4147.69238281250000000000	4164.10253906250000000000	4159.48730468750000000000	4152.30761718750000000000	4165.64111328125000000000	4152.30761718750000000000	4124.61523437500000000000	4171.28173828125000000000	4146.66650390625000000000	4131.79492187500000000000	0.00000000000000000000	10248.00000000000000000000	10227.00000000000000000000	0.00000000000000000000	0.00000000000000000000	0.00000000000000000000	243.00000000000000000000	772.00000000000000000000	4.00000000000000000000	4.00000000000000000000	4.00000000000000000000	4.00000000000000000000	0.00000000000000000000	0.00000000000000000000	0.00000000000000000000	0.00000000000000000000	0.00000000000000000000	4.00000000000000000000	4.00000000000000000000	4.00000000000000000000	4.00000000000000000000	4.00000000000000000000	4.00000000000000000000	4.00000000000000000000
54.00000000000000000000	0.00000000000000000000	4160.51269531250000000000	4155.38427734375000000000	4153.33300781250000000000	4163.58984375000000000000	4168.20507812500000000000	4155.89746093750000000000	4154.87158203125000000000	4157.94873046875000000000	4163.07666015625000000000	4151.79492187500000000000	4134.35888671875000000000	4171.28173828125000000000	4161.02539062500000000000	4138.97412109375000000000	0.00000000000000000000	10248.00000000000000000000	10227.00000000000000000000	0.00000000000000000000	0.00000000000000000000	0.00000000000000000000	243.00000000000000000000	780.00000000000000000000	4.00000000000000000000	4.00000000000000000000	4.00000000000000000000	4.00000000000000000000	0.00000000000000000000	0.00000000000000000000	0.00000000000000000000	0.00000000000000000000	0.00000000000000000000	4.00000000000000000000	4.00000000000000000000	4.00000000000000000000	4.00000000000000000000	4.00000000000000000000	4.00000000000000000000	4.00000000000000000000
55.00000000000000000000	0.00000000000000000000	4167.17919921875000000000	4152.82031250000000000000	4163.58984375000000000000	4163.07666015625000000000	4158.97412109375000000000	4165.64111328125000000000	4160.51269531250000000000	4151.28173828125000000000	4162.05126953125000000000	4150.76904296875000000000	4134.87158203125000000000	4174.87158203125000000000	4160.51269531250000000000	4138.46142578125000000000	0.00000000000000000000	10248.00000000000000000000	10227.00000000000000000000	0.00000000000000000000	0.00000000000000000000	0.00000000000000000000	243.00000000000000000000	789.00000000000000000000	4.00000000000000000000	4.00000000000000000000	4.00000000000000000000	4.00000000000000000000	0.00000000000000000000	0.00000000000000000000	0.00000000000000000000	0.00000000000000000000	0.00000000000000000000	4.00000000000000000000	4.00000000000000000000	4.00000000000000000000	4.00000000000000000000	4.00000000000000000000	4.00000000000000000000	4.00000000000000000000
56.00000000000000000000	0.00000000000000000000	4166.66650390625000000000	4155.38427734375000000000	4162.56396484375000000000	4163.58984375000000000000	4157.94873046875000000000	4163.58984375000000000000	4161.02539062500000000000	4154.35888671875000000000	4163.58984375000000000000	4163.58984375000000000000	4138.97412109375000000000	4172.30761718750000000000	4166.15380859375000000000	4138.97412109375000000000	0.00000000000000000000	10248.00000000000000000000	10227.00000000000000000000	0.00000000000000000000	0.00000000000000000000	0.00000000000000000000	243.00000000000000000000	797.00000000000000000000	4.00000000000000000000	4.00000000000000000000	4.00000000000000000000	4.00000000000000000000	0.00000000000000000000	0.00000000000000000000	0.00000000000000000000	0.00000000000000000000	0.00000000000000000000	4.00000000000000000000	4.00000000000000000000	4.00000000000000000000	4.00000000000000000000	4.00000000000000000000	4.00000000000000000000	4.00000000000000000000
57.00000000000000000000	0.00000000000000000000	4162.56396484375000000000	4154.87158203125000000000	4156.41015625000000000000	4159.48730468750000000000	4166.66650390625000000000	4160.51269531250000000000	4160.00000000000000000000	4163.07666015625000000000	4164.10253906250000000000	4176.41015625000000000000	4140.00000000000000000000	4169.74365234375000000000	4168.20507812500000000000	4137.94873046875000000000	0.00000000000000000000	10248.00000000000000000000	10226.00000000000000000000	0.00000000000000000000	0.00000000000000000000	0.00000000000000000000	243.00000000000000000000	805.00000000000000000000	4.00000000000000000000	4.00000000000000000000	4.00000000000000000000	4.00000000000000000000	0.00000000000000000000	0.00000000000000000000	0.00000000000000000000	0.00000000000000000000	0.00000000000000000000	4.00000000000000000000	4.00000000000000000000	4.00000000000000000000	4.00000000000000000000	4.00000000000000000000	4.00000000000000000000	4.00000000000000000000
58.00000000000000000000	0.00000000000000000000	4166.15380859375000000000	4142.05126953125000000000	4163.58984375000000000000	4147.17919921875000000000	4144.10253906250000000000	4165.64111328125000000000	4161.02539062500000000000	4144.61523437500000000000	4166.15380859375000000000	4152.30761718750000000000	4121.53857421875000000000	4168.71777343750000000000	4144.10253906250000000000	4131.28173828125000000000	0.00000000000000000000	10248.00000000000000000000	10226.00000000000000000000	0.00000000000000000000	0.00000000000000000000	0.00000000000000000000	243.00000000000000000000	813.00000000000000000000	4.00000000000000000000	4.00000000000000000000	4.00000000000000000000	4.00000000000000000000	0.00000000000000000000	0.00000000000000000000	0.00000000000000000000	0.00000000000000000000	0.00000000000000000000	4.00000000000000000000	4.00000000000000000000	4.00000000000000000000	4.00000000000000000000	4.00000000000000000000	4.00000000000000000000	4.00000000000000000000
59.00000000000000000000	0.00000000000000000000	4159.48730468750000000000	4156.92285156250000000000	4155.89746093750000000000	4161.02539062500000000000	4161.53857421875000000000	4155.38427734375000000000	4153.84619140625000000000	4153.84619140625000000000	4164.10253906250000000000	4157.43603515625000000000	4133.33300781250000000000	4168.20507812500000000000	4158.46142578125000000000	4135.89746093750000000000	0.00000000000000000000	10247.00000000000000000000	10227.00000000000000000000	0.00000000000000000000	0.00000000000000000000	0.00000000000000000000	243.00000000000000000000	820.00000000000000000000	4.00000000000000000000	4.00000000000000000000	4.00000000000000000000	4.00000000000000000000	0.00000000000000000000	0.00000000000000000000	0.00000000000000000000	0.00000000000000000000	0.00000000000000000000	4.00000000000000000000	4.00000000000000000000	4.00000000000000000000	4.00000000000000000000	4.00000000000000000000	4.00000000000000000000	4.00000000000000000000
60.00000000000000000000	0.00000000000000000000	4163.07666015625000000000	4152.30761718750000000000	4156.92285156250000000000	4150.76904296875000000000	4168.71777343750000000000	4160.00000000000000000000	4157.94873046875000000000	4144.61523437500000000000	4164.10253906250000000000	4148.71777343750000000000	4126.15380859375000000000	4166.15380859375000000000	4154.35888671875000000000	4127.69238281250000000000	0.00000000000000000000	10247.00000000000000000000	10227.00000000000000000000	0.00000000000000000000	0.00000000000000000000	0.00000000000000000000	243.00000000000000000000	827.00000000000000000000	4.00000000000000000000	4.00000000000000000000	4.00000000000000000000	4.00000000000000000000	0.00000000000000000000	0.00000000000000000000	0.00000000000000000000	0.00000000000000000000	0.00000000000000000000	4.00000000000000000000	4.00000000000000000000	4.00000000000000000000	4.00000000000000000000	4.00000000000000000000	4.00000000000000000000	4.00000000000000000000
61.00000000000000000000	0.00000000000000000000	4166.15380859375000000000	4153.84619140625000000000	4160.00000000000000000000	4151.28173828125000000000	4168.71777343750000000000	4158.46142578125000000000	4156.41015625000000000000	4143.58984375000000000000	4167.69238281250000000000	4154.87158203125000000000	4128.71777343750000000000	4169.74365234375000000000	4154.87158203125000000000	4130.76904296875000000000	0.00000000000000000000	10247.00000000000000000000	10228.00000000000000000000	0.00000000000000000000	0.00000000000000000000	0.00000000000000000000	243.00000000000000000000	835.00000000000000000000	4.00000000000000000000	4.00000000000000000000	4.00000000000000000000	4.00000000000000000000	0.00000000000000000000	0.00000000000000000000	0.00000000000000000000	0.00000000000000000000	0.00000000000000000000	4.00000000000000000000	4.00000000000000000000	4.00000000000000000000	4.00000000000000000000	4.00000000000000000000	4.00000000000000000000	4.00000000000000000000
62.00000000000000000000	0.00000000000000000000	4164.10253906250000000000	4158.97412109375000000000	4158.97412109375000000000	4162.05126953125000000000	4172.30761718750000000000	4160.51269531250000000000	4159.48730468750000000000	4163.07666015625000000000	4166.15380859375000000000	4177.43603515625000000000	4145.64111328125000000000	4173.33300781250000000000	4173.33300781250000000000	4141.53857421875000000000	0.00000000000000000000	10247.00000000000000000000	10228.00000000000000000000	0.00000000000000000000	0.00000000000000000000	0.00000000000000000000	243.00000000000000000000	842.00000000000000000000	4.00000000000000000000	4.00000000000000000000	4.00000000000000000000	4.00000000000000000000	0.00000000000000000000	0.00000000000000000000	0.00000000000000000000	0.00000000000000000000	0.00000000000000000000	4.00000000000000000000	4.00000000000000000000	4.00000000000000000000	4.00000000000000000000	4.00000000000000000000	4.00000000000000000000	4.00000000000000000000
63.00000000000000000000	0.00000000000000000000	4166.66650390625000000000	4142.05126953125000000000	4164.10253906250000000000	4149.74365234375000000000	4159.48730468750000000000	4170.76904296875000000000	4165.12792968750000000000	4152.30761718750000000000	4162.56396484375000000000	4153.33300781250000000000	4127.69238281250000000000	4168.20507812500000000000	4157.43603515625000000000	4134.35888671875000000000	0.00000000000000000000	10246.00000000000000000000	10229.00000000000000000000	0.00000000000000000000	0.00000000000000000000	0.00000000000000000000	243.00000000000000000000	850.00000000000000000000	4.00000000000000000000	4.00000000000000000000	4.00000000000000000000	4.00000000000000000000	0.00000000000000000000	0.00000000000000000000	0.00000000000000000000	0.00000000000000000000	0.00000000000000000000	4.00000000000000000000	4.00000000000000000000	4.00000000000000000000	4.00000000000000000000	4.00000000000000000000	4.00000000000000000000	4.00000000000000000000
64.00000000000000000000	0.00000000000000000000	4162.05126953125000000000	4156.41015625000000000000	4155.89746093750000000000	4162.05126953125000000000	4171.28173828125000000000	4159.48730468750000000000	4154.87158203125000000000	4158.46142578125000000000	4159.48730468750000000000	4160.51269531250000000000	4133.84619140625000000000	4166.15380859375000000000	4163.07666015625000000000	4140.00000000000000000000	1520.00000000000000000000	10246.00000000000000000000	10229.00000000000000000000	0.00000000000000000000	0.00000000000000000000	0.00000000000000000000	243.00000000000000000000	857.00000000000000000000	4.00000000000000000000	4.00000000000000000000	4.00000000000000000000	4.00000000000000000000	0.00000000000000000000	0.00000000000000000000	0.00000000000000000000	0.00000000000000000000	0.00000000000000000000	4.00000000000000000000	4.00000000000000000000	4.00000000000000000000	4.00000000000000000000	4.00000000000000000000	4.00000000000000000000	4.00000000000000000000
65.00000000000000000000	0.00000000000000000000	4166.15380859375000000000	4155.38427734375000000000	4158.46142578125000000000	4158.46142578125000000000	4160.00000000000000000000	4165.12792968750000000000	4158.97412109375000000000	4150.76904296875000000000	4162.05126953125000000000	4161.02539062500000000000	4132.30761718750000000000	4169.23046875000000000000	4160.00000000000000000000	4137.94873046875000000000	3067.00000000000000000000	10246.00000000000000000000	10230.00000000000000000000	0.00000000000000000000	0.00000000000000000000	0.00000000000000000000	243.00000000000000000000	864.00000000000000000000	4.00000000000000000000	4.00000000000000000000	4.00000000000000000000	4.00000000000000000000	0.00000000000000000000	0.00000000000000000000	0.00000000000000000000	0.00000000000000000000	0.00000000000000000000	4.00000000000000000000	4.00000000000000000000	4.00000000000000000000	4.00000000000000000000	4.00000000000000000000	4.00000000000000000000	4.00000000000000000000
66.00000000000000000000	0.00000000000000000000	4162.56396484375000000000	4148.20507812500000000000	4158.97412109375000000000	4150.76904296875000000000	4161.53857421875000000000	4163.58984375000000000000	4161.53857421875000000000	4149.74365234375000000000	4167.69238281250000000000	4156.92285156250000000000	4128.71777343750000000000	4172.30761718750000000000	4154.87158203125000000000	4134.35888671875000000000	1414.00000000000000000000	10246.00000000000000000000	10230.00000000000000000000	0.00000000000000000000	0.00000000000000000000	0.00000000000000000000	243.00000000000000000000	872.00000000000000000000	4.00000000000000000000	4.00000000000000000000	4.00000000000000000000	4.00000000000000000000	0.00000000000000000000	0.00000000000000000000	0.00000000000000000000	0.00000000000000000000	0.00000000000000000000	4.00000000000000000000	4.00000000000000000000	4.00000000000000000000	4.00000000000000000000	4.00000000000000000000	4.00000000000000000000	4.00000000000000000000
67.00000000000000000000	0.00000000000000000000	4156.92285156250000000000	4155.89746093750000000000	4151.79492187500000000000	4159.48730468750000000000	4176.41015625000000000000	4156.41015625000000000000	4158.97412109375000000000	4165.64111328125000000000	4166.66650390625000000000	4174.87158203125000000000	4138.97412109375000000000	4172.30761718750000000000	4163.58984375000000000000	4139.48730468750000000000	3184.00000000000000000000	10247.00000000000000000000	10230.00000000000000000000	0.00000000000000000000	0.00000000000000000000	0.00000000000000000000	243.00000000000000000000	879.00000000000000000000	4.00000000000000000000	4.00000000000000000000	4.00000000000000000000	4.00000000000000000000	0.00000000000000000000	0.00000000000000000000	0.00000000000000000000	0.00000000000000000000	0.00000000000000000000	4.00000000000000000000	4.00000000000000000000	4.00000000000000000000	4.00000000000000000000	4.00000000000000000000	4.00000000000000000000	4.00000000000000000000
68.00000000000000000000	0.00000000000000000000	4165.12792968750000000000	4141.53857421875000000000	4156.92285156250000000000	4146.66650390625000000000	4147.69238281250000000000	4164.61523437500000000000	4163.07666015625000000000	4142.56396484375000000000	4167.17919921875000000000	4155.38427734375000000000	4118.97412109375000000000	4168.20507812500000000000	4145.64111328125000000000	4132.30761718750000000000	3536.00000000000000000000	10247.00000000000000000000	10230.00000000000000000000	0.00000000000000000000	0.00000000000000000000	0.00000000000000000000	243.00000000000000000000	887.00000000000000000000	4.00000000000000000000	4.00000000000000000000	4.00000000000000000000	4.00000000000000000000	4.00000000000000000000	0.00000000000000000000	0.00000000000000000000	0.00000000000000000000	0.00000000000000000000	4.00000000000000000000	4.00000000000000000000	4.00000000000000000000	4.00000000000000000000	4.00000000000000000000	4.00000000000000000000	4.00000000000000000000
69.00000000000000000000	0.00000000000000000000	4158.97412109375000000000	4146.15380859375000000000	4150.76904296875000000000	4152.30761718750000000000	4154.87158203125000000000	4159.48730468750000000000	4158.97412109375000000000	4146.15380859375000000000	4166.66650390625000000000	4153.33300781250000000000	4123.07666015625000000000	4165.12792968750000000000	4152.30761718750000000000	4131.28173828125000000000	0.00000000000000000000	10247.00000000000000000000	10229.00000000000000000000	0.00000000000000000000	0.00000000000000000000	0.00000000000000000000	243.00000000000000000000	896.00000000000000000000	4.00000000000000000000	4.00000000000000000000	4.00000000000000000000	4.00000000000000000000	4.00000000000000000000	0.00000000000000000000	0.00000000000000000000	0.00000000000000000000	0.00000000000000000000	4.00000000000000000000	4.00000000000000000000	4.00000000000000000000	4.00000000000000000000	4.00000000000000000000	4.00000000000000000000	4.00000000000000000000
70.00000000000000000000	0.00000000000000000000	4156.41015625000000000000	4141.53857421875000000000	4152.30761718750000000000	4147.69238281250000000000	4156.41015625000000000000	4167.17919921875000000000	4164.10253906250000000000	4153.84619140625000000000	4165.64111328125000000000	4147.17919921875000000000	4121.02539062500000000000	4160.51269531250000000000	4148.20507812500000000000	4125.12792968750000000000	506.00000000000000000000	10247.00000000000000000000	10229.00000000000000000000	0.00000000000000000000	0.00000000000000000000	0.00000000000000000000	243.00000000000000000000	904.00000000000000000000	4.00000000000000000000	4.00000000000000000000	4.00000000000000000000	4.00000000000000000000	4.00000000000000000000	0.00000000000000000000	4.00000000000000000000	0.00000000000000000000	0.00000000000000000000	4.00000000000000000000	4.00000000000000000000	4.00000000000000000000	4.00000000000000000000	4.00000000000000000000	4.00000000000000000000	4.00000000000000000000
71.00000000000000000000	0.00000000000000000000	4160.00000000000000000000	4134.87158203125000000000	4154.35888671875000000000	4141.02539062500000000000	4148.71777343750000000000	4165.64111328125000000000	4162.56396484375000000000	4151.28173828125000000000	4164.61523437500000000000	4143.07666015625000000000	4115.89746093750000000000	4159.48730468750000000000	4141.53857421875000000000	4123.58984375000000000000	3303.00000000000000000000	10246.00000000000000000000	10229.00000000000000000000	0.00000000000000000000	0.00000000000000000000	0.00000000000000000000	243.00000000000000000000	913.00000000000000000000	4.00000000000000000000	4.00000000000000000000	4.00000000000000000000	4.00000000000000000000	4.00000000000000000000	0.00000000000000000000	4.00000000000000000000	4.00000000000000000000	0.00000000000000000000	4.00000000000000000000	4.00000000000000000000	4.00000000000000000000	4.00000000000000000000	4.00000000000000000000	4.00000000000000000000	4.00000000000000000000
72.00000000000000000000	0.00000000000000000000	4159.48730468750000000000	4146.66650390625000000000	4149.74365234375000000000	4150.76904296875000000000	4166.66650390625000000000	4154.87158203125000000000	4155.38427734375000000000	4159.48730468750000000000	4165.64111328125000000000	4164.10253906250000000000	4131.79492187500000000000	4167.17919921875000000000	4156.92285156250000000000	4133.84619140625000000000	0.00000000000000000000	10246.00000000000000000000	10229.00000000000000000000	0.00000000000000000000	0.00000000000000000000	0.00000000000000000000	243.00000000000000000000	921.00000000000000000000	4.00000000000000000000	4.00000000000000000000	4.00000000000000000000	4.00000000000000000000	4.00000000000000000000	0.00000000000000000000	4.00000000000000000000	4.00000000000000000000	0.00000000000000000000	4.00000000000000000000	4.00000000000000000000	4.00000000000000000000	4.00000000000000000000	4.00000000000000000000	4.00000000000000000000	4.00000000000000000000
73.00000000000000000000	0.00000000000000000000	4165.12792968750000000000	4139.48730468750000000000	4158.46142578125000000000	4140.00000000000000000000	4147.69238281250000000000	4164.10253906250000000000	4161.02539062500000000000	4140.00000000000000000000	4165.12792968750000000000	4146.15380859375000000000	4115.38427734375000000000	4169.74365234375000000000	4140.51269531250000000000	4129.74365234375000000000	3524.00000000000000000000	10247.00000000000000000000	10228.00000000000000000000	0.00000000000000000000	0.00000000000000000000	0.00000000000000000000	243.00000000000000000000	929.00000000000000000000	4.00000000000000000000	4.00000000000000000000	4.00000000000000000000	4.00000000000000000000	4.00000000000000000000	0.00000000000000000000	4.00000000000000000000	4.00000000000000000000	0.00000000000000000000	4.00000000000000000000	4.00000000000000000000	4.00000000000000000000	4.00000000000000000000	4.00000000000000000000	4.00000000000000000000	4.00000000000000000000
74.00000000000000000000	0.00000000000000000000	4159.48730468750000000000	4152.82031250000000000000	4154.87158203125000000000	4148.71777343750000000000	4151.28173828125000000000	4159.48730468750000000000	4156.41015625000000000000	4147.17919921875000000000	4160.00000000000000000000	4147.69238281250000000000	4117.94873046875000000000	4167.17919921875000000000	4150.25634765625000000000	4137.43603515625000000000	3403.00000000000000000000	10247.00000000000000000000	10228.00000000000000000000	0.00000000000000000000	0.00000000000000000000	0.00000000000000000000	243.00000000000000000000	938.00000000000000000000	4.00000000000000000000	4.00000000000000000000	4.00000000000000000000	4.00000000000000000000	4.00000000000000000000	0.00000000000000000000	4.00000000000000000000	4.00000000000000000000	0.00000000000000000000	4.00000000000000000000	4.00000000000000000000	4.00000000000000000000	4.00000000000000000000	4.00000000000000000000	4.00000000000000000000	4.00000000000000000000
75.00000000000000000000	0.00000000000000000000	4158.97412109375000000000	4152.82031250000000000000	4153.84619140625000000000	4151.28173828125000000000	4165.12792968750000000000	4162.56396484375000000000	4158.46142578125000000000	4148.20507812500000000000	4163.07666015625000000000	4155.38427734375000000000	4120.51269531250000000000	4166.15380859375000000000	4154.87158203125000000000	4138.97412109375000000000	2266.00000000000000000000	10247.00000000000000000000	10229.00000000000000000000	0.00000000000000000000	0.00000000000000000000	0.00000000000000000000	243.00000000000000000000	946.00000000000000000000	4.00000000000000000000	4.00000000000000000000	4.00000000000000000000	4.00000000000000000000	4.00000000000000000000	0.00000000000000000000	4.00000000000000000000	4.00000000000000000000	0.00000000000000000000	4.00000000000000000000	4.00000000000000000000	4.00000000000000000000	4.00000000000000000000	4.00000000000000000000	4.00000000000000000000	4.00000000000000000000
76.00000000000000000000	0.00000000000000000000	4163.07666015625000000000	4146.66650390625000000000	4155.89746093750000000000	4144.61523437500000000000	4157.43603515625000000000	4163.58984375000000000000	4163.07666015625000000000	4134.35888671875000000000	4166.15380859375000000000	4150.25634765625000000000	4114.35888671875000000000	4166.66650390625000000000	4142.56396484375000000000	4135.38427734375000000000	3230.00000000000000000000	10247.00000000000000000000	10229.00000000000000000000	0.00000000000000000000	0.00000000000000000000	0.00000000000000000000	243.00000000000000000000	954.00000000000000000000	4.00000000000000000000	4.00000000000000000000	4.00000000000000000000	4.00000000000000000000	4.00000000000000000000	0.00000000000000000000	4.00000000000000000000	4.00000000000000000000	0.00000000000000000000	4.00000000000000000000	4.00000000000000000000	4.00000000000000000000	4.00000000000000000000	4.00000000000000000000	4.00000000000000000000	4.00000000000000000000
77.00000000000000000000	0.00000000000000000000	4160.51269531250000000000	4160.00000000000000000000	4149.74365234375000000000	4154.87158203125000000000	4157.43603515625000000000	4160.00000000000000000000	4157.94873046875000000000	4152.82031250000000000000	4161.02539062500000000000	4161.02539062500000000000	4131.28173828125000000000	4167.69238281250000000000	4158.46142578125000000000	4144.61523437500000000000	1526.00000000000000000000	10246.00000000000000000000	10230.00000000000000000000	0.00000000000000000000	0.00000000000000000000	0.00000000000000000000	243.00000000000000000000	963.00000000000000000000	4.00000000000000000000	4.00000000000000000000	4.00000000000000000000	4.00000000000000000000	4.00000000000000000000	0.00000000000000000000	4.00000000000000000000	4.00000000000000000000	0.00000000000000000000	4.00000000000000000000	4.00000000000000000000	4.00000000000000000000	4.00000000000000000000	4.00000000000000000000	4.00000000000000000000	4.00000000000000000000
78.00000000000000000000	0.00000000000000000000	4164.61523437500000000000	4144.10253906250000000000	4156.92285156250000000000	4142.05126953125000000000	4143.58984375000000000000	4170.25634765625000000000	4161.53857421875000000000	4146.15380859375000000000	4163.07666015625000000000	4145.12792968750000000000	4116.92285156250000000000	4164.10253906250000000000	4146.66650390625000000000	4138.97412109375000000000	3403.00000000000000000000	10246.00000000000000000000	10230.00000000000000000000	0.00000000000000000000	0.00000000000000000000	0.00000000000000000000	243.00000000000000000000	970.00000000000000000000	4.00000000000000000000	4.00000000000000000000	4.00000000000000000000	4.00000000000000000000	4.00000000000000000000	0.00000000000000000000	4.00000000000000000000	4.00000000000000000000	0.00000000000000000000	4.00000000000000000000	4.00000000000000000000	4.00000000000000000000	4.00000000000000000000	4.00000000000000000000	4.00000000000000000000	4.00000000000000000000
79.00000000000000000000	0.00000000000000000000	4160.00000000000000000000	4153.33300781250000000000	4155.89746093750000000000	4148.71777343750000000000	4168.20507812500000000000	4157.94873046875000000000	4157.43603515625000000000	4156.92285156250000000000	4164.10253906250000000000	4158.97412109375000000000	4122.05126953125000000000	4166.66650390625000000000	4154.87158203125000000000	4144.61523437500000000000	2266.00000000000000000000	10247.00000000000000000000	10229.00000000000000000000	0.00000000000000000000	0.00000000000000000000	0.00000000000000000000	243.00000000000000000000	977.00000000000000000000	4.00000000000000000000	4.00000000000000000000	4.00000000000000000000	4.00000000000000000000	4.00000000000000000000	0.00000000000000000000	4.00000000000000000000	4.00000000000000000000	0.00000000000000000000	4.00000000000000000000	4.00000000000000000000	4.00000000000000000000	4.00000000000000000000	4.00000000000000000000	4.00000000000000000000	4.00000000000000000000
80.00000000000000000000	0.00000000000000000000	4158.97412109375000000000	4162.05126953125000000000	4158.46142578125000000000	4151.79492187500000000000	4174.87158203125000000000	4155.89746093750000000000	4158.46142578125000000000	4163.58984375000000000000	4161.53857421875000000000	4164.61523437500000000000	4131.28173828125000000000	4172.30761718750000000000	4159.48730468750000000000	4148.71777343750000000000	3230.00000000000000000000	10247.00000000000000000000	10229.00000000000000000000	0.00000000000000000000	0.00000000000000000000	0.00000000000000000000	243.00000000000000000000	985.00000000000000000000	4.00000000000000000000	4.00000000000000000000	4.00000000000000000000	4.00000000000000000000	4.00000000000000000000	0.00000000000000000000	4.00000000000000000000	4.00000000000000000000	0.00000000000000000000	4.00000000000000000000	4.00000000000000000000	4.00000000000000000000	4.00000000000000000000	4.00000000000000000000	4.00000000000000000000	4.00000000000000000000
81.00000000000000000000	0.00000000000000000000	4160.51269531250000000000	4147.69238281250000000000	4159.48730468750000000000	4142.05126953125000000000	4153.33300781250000000000	4161.02539062500000000000	4161.02539062500000000000	4145.64111328125000000000	4162.05126953125000000000	4139.48730468750000000000	4116.92285156250000000000	4170.25634765625000000000	4140.51269531250000000000	4137.94873046875000000000	1526.00000000000000000000	10245.00000000000000000000	10225.00000000000000000000	0.00000000000000000000	0.00000000000000000000	0.00000000000000000000	243.00000000000000000000	992.00000000000000000000	4.00000000000000000000	4.00000000000000000000	4.00000000000000000000	4.00000000000000000000	4.00000000000000000000	0.00000000000000000000	4.00000000000000000000	4.00000000000000000000	0.00000000000000000000	4.00000000000000000000	4.00000000000000000000	4.00000000000000000000	4.00000000000000000000	4.00000000000000000000	4.00000000000000000000	4.00000000000000000000
82.00000000000000000000	0.00000000000000000000	4153.33300781250000000000	4153.84619140625000000000	4145.12792968750000000000	4151.79492187500000000000	4167.69238281250000000000	4155.89746093750000000000	4154.87158203125000000000	4153.33300781250000000000	4162.05126953125000000000	4156.41015625000000000000	4122.56396484375000000000	4165.64111328125000000000	4149.74365234375000000000	4136.41015625000000000000	3403.00000000000000000000	10245.00000000000000000000	10225.00000000000000000000	0.00000000000000000000	0.00000000000000000000	0.00000000000000000000	243.00000000000000000000	1000.00000000000000000000	4.00000000000000000000	4.00000000000000000000	4.00000000000000000000	4.00000000000000000000	4.00000000000000000000	0.00000000000000000000	4.00000000000000000000	4.00000000000000000000	0.00000000000000000000	4.00000000000000000000	4.00000000000000000000	4.00000000000000000000	4.00000000000000000000	4.00000000000000000000	4.00000000000000000000	4.00000000000000000000
83.00000000000000000000	0.00000000000000000000	4157.94873046875000000000	4143.07666015625000000000	4148.71777343750000000000	4140.51269531250000000000	4148.20507812500000000000	4168.20507812500000000000	4160.00000000000000000000	4135.89746093750000000000	4162.05126953125000000000	4147.17919921875000000000	4108.71777343750000000000	4160.00000000000000000000	4135.38427734375000000000	4128.71777343750000000000	2266.00000000000000000000	10245.00000000000000000000	10226.00000000000000000000	0.00000000000000000000	0.00000000000000000000	0.00000000000000000000	244.00000000000000000000	7.00000000000000000000	4.00000000000000000000	4.00000000000000000000	4.00000000000000000000	4.00000000000000000000	4.00000000000000000000	0.00000000000000000000	4.00000000000000000000	4.00000000000000000000	0.00000000000000000000	4.00000000000000000000	4.00000000000000000000	4.00000000000000000000	4.00000000000000000000	4.00000000000000000000	4.00000000000000000000	4.00000000000000000000
84.00000000000000000000	0.00000000000000000000	4154.87158203125000000000	4150.76904296875000000000	4147.69238281250000000000	4146.66650390625000000000	4145.64111328125000000000	4163.07666015625000000000	4156.41015625000000000000	4138.97412109375000000000	4163.58984375000000000000	4148.20507812500000000000	4118.46142578125000000000	4160.51269531250000000000	4142.56396484375000000000	4135.38427734375000000000	3230.00000000000000000000	10245.00000000000000000000	10226.00000000000000000000	0.00000000000000000000	0.00000000000000000000	0.00000000000000000000	244.00000000000000000000	14.00000000000000000000	4.00000000000000000000	4.00000000000000000000	4.00000000000000000000	4.00000000000000000000	4.00000000000000000000	0.00000000000000000000	4.00000000000000000000	4.00000000000000000000	0.00000000000000000000	4.00000000000000000000	4.00000000000000000000	4.00000000000000000000	4.00000000000000000000	4.00000000000000000000	4.00000000000000000000	4.00000000000000000000
85.00000000000000000000	0.00000000000000000000	4154.87158203125000000000	4156.41015625000000000000	4147.69238281250000000000	4151.28173828125000000000	4158.97412109375000000000	4161.53857421875000000000	4157.43603515625000000000	4155.89746093750000000000	4165.64111328125000000000	4167.17919921875000000000	4129.74365234375000000000	4167.17919921875000000000	4153.84619140625000000000	4144.10253906250000000000	1526.00000000000000000000	10246.00000000000000000000	10227.00000000000000000000	0.00000000000000000000	0.00000000000000000000	0.00000000000000000000	244.00000000000000000000	23.00000000000000000000	4.00000000000000000000	4.00000000000000000000	4.00000000000000000000	4.00000000000000000000	4.00000000000000000000	0.00000000000000000000	4.00000000000000000000	4.00000000000000000000	0.00000000000000000000	4.00000000000000000000	4.00000000000000000000	4.00000000000000000000	4.00000000000000000000	4.00000000000000000000	4.00000000000000000000	4.00000000000000000000
86.00000000000000000000	0.00000000000000000000	4162.05126953125000000000	4140.51269531250000000000	4155.38427734375000000000	4134.35888671875000000000	4146.66650390625000000000	4167.17919921875000000000	4160.00000000000000000000	4143.07666015625000000000	4164.10253906250000000000	4148.71777343750000000000	4110.76904296875000000000	4166.66650390625000000000	4134.35888671875000000000	4137.94873046875000000000	3403.00000000000000000000	10246.00000000000000000000	10227.00000000000000000000	0.00000000000000000000	0.00000000000000000000	0.00000000000000000000	244.00000000000000000000	30.00000000000000000000	4.00000000000000000000	4.00000000000000000000	4.00000000000000000000	4.00000000000000000000	4.00000000000000000000	0.00000000000000000000	4.00000000000000000000	4.00000000000000000000	0.00000000000000000000	4.00000000000000000000	4.00000000000000000000	4.00000000000000000000	4.00000000000000000000	4.00000000000000000000	4.00000000000000000000	4.00000000000000000000
87.00000000000000000000	0.00000000000000000000	4157.43603515625000000000	4153.33300781250000000000	4149.74365234375000000000	4146.15380859375000000000	4165.12792968750000000000	4155.38427734375000000000	4152.30761718750000000000	4150.76904296875000000000	4161.02539062500000000000	4153.84619140625000000000	4126.66650390625000000000	4166.66650390625000000000	4146.66650390625000000000	4142.05126953125000000000	2266.00000000000000000000	10247.00000000000000000000	10228.00000000000000000000	0.00000000000000000000	0.00000000000000000000	0.00000000000000000000	244.00000000000000000000	38.00000000000000000000	4.00000000000000000000	4.00000000000000000000	4.00000000000000000000	4.00000000000000000000	4.00000000000000000000	0.00000000000000000000	4.00000000000000000000	4.00000000000000000000	0.00000000000000000000	4.00000000000000000000	4.00000000000000000000	4.00000000000000000000	4.00000000000000000000	4.00000000000000000000	4.00000000000000000000	4.00000000000000000000
88.00000000000000000000	0.00000000000000000000	4164.10253906250000000000	4153.33300781250000000000	4158.46142578125000000000	4149.74365234375000000000	4159.48730468750000000000	4162.05126953125000000000	4160.00000000000000000000	4144.10253906250000000000	4163.07666015625000000000	4158.97412109375000000000	4127.17919921875000000000	4168.71777343750000000000	4150.25634765625000000000	4142.56396484375000000000	3230.00000000000000000000	10247.00000000000000000000	10228.00000000000000000000	0.00000000000000000000	0.00000000000000000000	0.00000000000000000000	244.00000000000000000000	47.00000000000000000000	4.00000000000000000000	4.00000000000000000000	4.00000000000000000000	4.00000000000000000000	4.00000000000000000000	0.00000000000000000000	4.00000000000000000000	4.00000000000000000000	0.00000000000000000000	4.00000000000000000000	4.00000000000000000000	4.00000000000000000000	4.00000000000000000000	4.00000000000000000000	4.00000000000000000000	4.00000000000000000000
89.00000000000000000000	0.00000000000000000000	4166.15380859375000000000	4158.46142578125000000000	4158.97412109375000000000	4158.97412109375000000000	4153.33300781250000000000	4162.56396484375000000000	4163.58984375000000000000	4155.89746093750000000000	4164.10253906250000000000	4167.17919921875000000000	4130.76904296875000000000	4169.23046875000000000000	4162.56396484375000000000	4151.28173828125000000000	1526.00000000000000000000	10247.00000000000000000000	10232.00000000000000000000	0.00000000000000000000	0.00000000000000000000	0.00000000000000000000	244.00000000000000000000	55.00000000000000000000	4.00000000000000000000	4.00000000000000000000	4.00000000000000000000	4.00000000000000000000	4.00000000000000000000	0.00000000000000000000	4.00000000000000000000	4.00000000000000000000	0.00000000000000000000	4.00000000000000000000	4.00000000000000000000	4.00000000000000000000	4.00000000000000000000	4.00000000000000000000	4.00000000000000000000	4.00000000000000000000
90.00000000000000000000	0.00000000000000000000	4163.07666015625000000000	4160.51269531250000000000	4152.82031250000000000000	4165.64111328125000000000	4158.46142578125000000000	4164.61523437500000000000	4166.15380859375000000000	4173.84619140625000000000	4162.56396484375000000000	4165.12792968750000000000	4138.46142578125000000000	4169.23046875000000000000	4167.17919921875000000000	4156.41015625000000000000	3403.00000000000000000000	10247.00000000000000000000	10232.00000000000000000000	0.00000000000000000000	0.00000000000000000000	0.00000000000000000000	244.00000000000000000000	64.00000000000000000000	4.00000000000000000000	4.00000000000000000000	4.00000000000000000000	4.00000000000000000000	4.00000000000000000000	0.00000000000000000000	4.00000000000000000000	4.00000000000000000000	0.00000000000000000000	4.00000000000000000000	4.00000000000000000000	4.00000000000000000000	4.00000000000000000000	4.00000000000000000000	4.00000000000000000000	4.00000000000000000000
91.00000000000000000000	0.00000000000000000000	4166.66650390625000000000	4146.15380859375000000000	4159.48730468750000000000	4156.92285156250000000000	4150.25634765625000000000	4169.74365234375000000000	4168.20507812500000000000	4157.43603515625000000000	4164.10253906250000000000	4143.07666015625000000000	4122.56396484375000000000	4169.23046875000000000000	4141.02539062500000000000	4146.66650390625000000000	2266.00000000000000000000	10247.00000000000000000000	10231.00000000000000000000	0.00000000000000000000	0.00000000000000000000	0.00000000000000000000	244.00000000000000000000	71.00000000000000000000	4.00000000000000000000	4.00000000000000000000	4.00000000000000000000	4.00000000000000000000	4.00000000000000000000	0.00000000000000000000	4.00000000000000000000	4.00000000000000000000	0.00000000000000000000	4.00000000000000000000	4.00000000000000000000	4.00000000000000000000	4.00000000000000000000	4.00000000000000000000	4.00000000000000000000	4.00000000000000000000
92.00000000000000000000	0.00000000000000000000	4159.48730468750000000000	4160.51269531250000000000	4155.89746093750000000000	4170.25634765625000000000	4172.82031250000000000000	4157.43603515625000000000	4158.97412109375000000000	4168.20507812500000000000	4162.05126953125000000000	4156.92285156250000000000	4134.35888671875000000000	4169.23046875000000000000	4154.35888671875000000000	4152.30761718750000000000	3230.00000000000000000000	10247.00000000000000000000	10231.00000000000000000000	0.00000000000000000000	0.00000000000000000000	0.00000000000000000000	244.00000000000000000000	79.00000000000000000000	4.00000000000000000000	4.00000000000000000000	4.00000000000000000000	4.00000000000000000000	4.00000000000000000000	0.00000000000000000000	4.00000000000000000000	4.00000000000000000000	0.00000000000000000000	4.00000000000000000000	4.00000000000000000000	4.00000000000000000000	4.00000000000000000000	4.00000000000000000000	4.00000000000000000000	4.00000000000000000000
93.00000000000000000000	0.00000000000000000000	4160.51269531250000000000	4150.76904296875000000000	4160.51269531250000000000	4160.00000000000000000000	4166.66650390625000000000	4160.51269531250000000000	4161.53857421875000000000	4161.02539062500000000000	4162.05126953125000000000	4140.51269531250000000000	4121.53857421875000000000	4166.66650390625000000000	4147.69238281250000000000	4150.25634765625000000000	1526.00000000000000000000	10251.00000000000000000000	10230.00000000000000000000	0.00000000000000000000	0.00000000000000000000	0.00000000000000000000	244.00000000000000000000	87.00000000000000000000	4.00000000000000000000	4.00000000000000000000	4.00000000000000000000	4.00000000000000000000	4.00000000000000000000	0.00000000000000000000	4.00000000000000000000	4.00000000000000000000	0.00000000000000000000	4.00000000000000000000	4.00000000000000000000	4.00000000000000000000	4.00000000000000000000	4.00000000000000000000	4.00000000000000000000	4.00000000000000000000
94.00000000000000000000	0.00000000000000000000	4160.00000000000000000000	4150.25634765625000000000	4161.02539062500000000000	4157.94873046875000000000	4161.02539062500000000000	4155.89746093750000000000	4159.48730468750000000000	4157.43603515625000000000	4166.66650390625000000000	4141.02539062500000000000	4114.35888671875000000000	4166.66650390625000000000	4142.56396484375000000000	4150.76904296875000000000	3403.00000000000000000000	10251.00000000000000000000	10230.00000000000000000000	0.00000000000000000000	0.00000000000000000000	0.00000000000000000000	244.00000000000000000000	94.00000000000000000000	4.00000000000000000000	4.00000000000000000000	4.00000000000000000000	4.00000000000000000000	4.00000000000000000000	0.00000000000000000000	4.00000000000000000000	4.00000000000000000000	0.00000000000000000000	4.00000000000000000000	4.00000000000000000000	4.00000000000000000000	4.00000000000000000000	4.00000000000000000000	4.00000000000000000000	4.00000000000000000000
95.00000000000000000000	0.00000000000000000000	4158.97412109375000000000	4165.64111328125000000000	4156.92285156250000000000	4172.82031250000000000000	4172.30761718750000000000	4152.30761718750000000000	4160.51269531250000000000	4167.17919921875000000000	4165.64111328125000000000	4163.07666015625000000000	4130.76904296875000000000	4169.74365234375000000000	4159.48730468750000000000	4154.87158203125000000000	2266.00000000000000000000	10249.00000000000000000000	10229.00000000000000000000	0.00000000000000000000	0.00000000000000000000	0.00000000000000000000	244.00000000000000000000	101.00000000000000000000	4.00000000000000000000	4.00000000000000000000	4.00000000000000000000	4.00000000000000000000	4.00000000000000000000	0.00000000000000000000	4.00000000000000000000	4.00000000000000000000	0.00000000000000000000	4.00000000000000000000	4.00000000000000000000	4.00000000000000000000	4.00000000000000000000	4.00000000000000000000	4.00000000000000000000	4.00000000000000000000
96.00000000000000000000	0.00000000000000000000	4165.12792968750000000000	4154.87158203125000000000	4163.07666015625000000000	4164.10253906250000000000	4155.38427734375000000000	4161.53857421875000000000	4170.76904296875000000000	4149.74365234375000000000	4164.61523437500000000000	4138.97412109375000000000	4121.53857421875000000000	4168.20507812500000000000	4149.23046875000000000000	4150.76904296875000000000	3230.00000000000000000000	10249.00000000000000000000	10229.00000000000000000000	0.00000000000000000000	0.00000000000000000000	0.00000000000000000000	244.00000000000000000000	109.00000000000000000000	4.00000000000000000000	4.00000000000000000000	4.00000000000000000000	4.00000000000000000000	4.00000000000000000000	0.00000000000000000000	4.00000000000000000000	4.00000000000000000000	0.00000000000000000000	4.00000000000000000000	4.00000000000000000000	4.00000000000000000000	4.00000000000000000000	4.00000000000000000000	4.00000000000000000000	4.00000000000000000000
97.00000000000000000000	0.00000000000000000000	4162.05126953125000000000	4168.20507812500000000000	4159.48730468750000000000	4171.28173828125000000000	4170.76904296875000000000	4155.38427734375000000000	4164.61523437500000000000	4165.64111328125000000000	4164.10253906250000000000	4157.43603515625000000000	4140.51269531250000000000	4170.25634765625000000000	4168.71777343750000000000	4166.15380859375000000000	1526.00000000000000000000	10248.00000000000000000000	10228.00000000000000000000	0.00000000000000000000	0.00000000000000000000	0.00000000000000000000	244.00000000000000000000	118.00000000000000000000	4.00000000000000000000	4.00000000000000000000	4.00000000000000000000	4.00000000000000000000	4.00000000000000000000	0.00000000000000000000	4.00000000000000000000	4.00000000000000000000	0.00000000000000000000	4.00000000000000000000	4.00000000000000000000	4.00000000000000000000	4.00000000000000000000	4.00000000000000000000	4.00000000000000000000	4.00000000000000000000
98.00000000000000000000	0.00000000000000000000	4168.71777343750000000000	4166.66650390625000000000	4165.64111328125000000000	4170.25634765625000000000	4176.41015625000000000000	4166.15380859375000000000	4165.64111328125000000000	4169.74365234375000000000	4163.07666015625000000000	4164.61523437500000000000	4147.17919921875000000000	4173.33300781250000000000	4176.41015625000000000000	4172.30761718750000000000	3403.00000000000000000000	10248.00000000000000000000	10228.00000000000000000000	0.00000000000000000000	0.00000000000000000000	0.00000000000000000000	244.00000000000000000000	125.00000000000000000000	4.00000000000000000000	4.00000000000000000000	4.00000000000000000000	4.00000000000000000000	4.00000000000000000000	0.00000000000000000000	4.00000000000000000000	4.00000000000000000000	0.00000000000000000000	4.00000000000000000000	4.00000000000000000000	4.00000000000000000000	4.00000000000000000000	4.00000000000000000000	4.00000000000000000000	4.00000000000000000000
99.00000000000000000000	0.00000000000000000000	4172.82031250000000000000	4166.15380859375000000000	4167.69238281250000000000	4172.82031250000000000000	4174.35888671875000000000	4165.12792968750000000000	4165.12792968750000000000	4166.15380859375000000000	4163.07666015625000000000	4149.74365234375000000000	4143.58984375000000000000	4176.41015625000000000000	4172.82031250000000000000	4171.28173828125000000000	2266.00000000000000000000	10247.00000000000000000000	10227.00000000000000000000	0.00000000000000000000	0.00000000000000000000	0.00000000000000000000	244.00000000000000000000	133.00000000000000000000	4.00000000000000000000	4.00000000000000000000	4.00000000000000000000	4.00000000000000000000	4.00000000000000000000	0.00000000000000000000	4.00000000000000000000	4.00000000000000000000	0.00000000000000000000	4.00000000000000000000	4.00000000000000000000	4.00000000000000000000	4.00000000000000000000	4.00000000000000000000	4.00000000000000000000	4.00000000000000000000
100.00000000000000000000	0.00000000000000000000	4170.25634765625000000000	4182.05126953125000000000	4162.56396484375000000000	4184.61523437500000000000	4187.17919921875000000000	4154.87158203125000000000	4162.56396484375000000000	4181.02539062500000000000	4163.58984375000000000000	4173.33300781250000000000	4155.38427734375000000000	4178.97412109375000000000	4183.07666015625000000000	4177.43603515625000000000	3230.00000000000000000000	10247.00000000000000000000	10227.00000000000000000000	0.00000000000000000000	0.00000000000000000000	0.00000000000000000000	244.00000000000000000000	142.00000000000000000000	4.00000000000000000000	4.00000000000000000000	4.00000000000000000000	4.00000000000000000000	4.00000000000000000000	0.00000000000000000000	4.00000000000000000000	4.00000000000000000000	0.00000000000000000000	4.00000000000000000000	4.00000000000000000000	4.00000000000000000000	4.00000000000000000000	4.00000000000000000000	4.00000000000000000000	4.00000000000000000000
101.00000000000000000000	0.00000000000000000000	4176.92285156250000000000	4174.87158203125000000000	4170.25634765625000000000	4174.87158203125000000000	4174.35888671875000000000	4164.10253906250000000000	4167.69238281250000000000	4168.20507812500000000000	4167.17919921875000000000	4173.33300781250000000000	4145.12792968750000000000	4179.48730468750000000000	4171.79492187500000000000	4175.38427734375000000000	1526.00000000000000000000	10246.00000000000000000000	10228.00000000000000000000	0.00000000000000000000	0.00000000000000000000	0.00000000000000000000	244.00000000000000000000	150.00000000000000000000	4.00000000000000000000	4.00000000000000000000	4.00000000000000000000	4.00000000000000000000	4.00000000000000000000	0.00000000000000000000	4.00000000000000000000	4.00000000000000000000	0.00000000000000000000	4.00000000000000000000	4.00000000000000000000	4.00000000000000000000	4.00000000000000000000	4.00000000000000000000	4.00000000000000000000	4.00000000000000000000
102.00000000000000000000	0.00000000000000000000	4171.79492187500000000000	4181.53857421875000000000	4165.12792968750000000000	4183.07666015625000000000	4187.17919921875000000000	4158.46142578125000000000	4163.07666015625000000000	4178.97412109375000000000	4167.17919921875000000000	4174.35888671875000000000	4161.02539062500000000000	4180.51269531250000000000	4189.74365234375000000000	4181.53857421875000000000	3403.00000000000000000000	10246.00000000000000000000	10228.00000000000000000000	0.00000000000000000000	0.00000000000000000000	0.00000000000000000000	244.00000000000000000000	157.00000000000000000000	4.00000000000000000000	4.00000000000000000000	4.00000000000000000000	4.00000000000000000000	4.00000000000000000000	0.00000000000000000000	4.00000000000000000000	4.00000000000000000000	0.00000000000000000000	4.00000000000000000000	4.00000000000000000000	4.00000000000000000000	4.00000000000000000000	4.00000000000000000000	4.00000000000000000000	4.00000000000000000000
103.00000000000000000000	0.00000000000000000000	4173.84619140625000000000	4171.79492187500000000000	4165.12792968750000000000	4176.41015625000000000000	4181.02539062500000000000	4164.10253906250000000000	4166.66650390625000000000	4180.00000000000000000000	4165.64111328125000000000	4166.66650390625000000000	4158.97412109375000000000	4177.94873046875000000000	4185.12792968750000000000	4175.89746093750000000000	2266.00000000000000000000	10246.00000000000000000000	10227.00000000000000000000	0.00000000000000000000	0.00000000000000000000	0.00000000000000000000	244.00000000000000000000	165.00000000000000000000	4.00000000000000000000	4.00000000000000000000	4.00000000000000000000	4.00000000000000000000	4.00000000000000000000	0.00000000000000000000	4.00000000000000000000	4.00000000000000000000	0.00000000000000000000	4.00000000000000000000	4.00000000000000000000	4.00000000000000000000	4.00000000000000000000	4.00000000000000000000	4.00000000000000000000	4.00000000000000000000
104.00000000000000000000	0.00000000000000000000	4176.41015625000000000000	4163.58984375000000000000	4166.15380859375000000000	4170.25634765625000000000	4164.10253906250000000000	4166.15380859375000000000	4167.17919921875000000000	4164.10253906250000000000	4166.15380859375000000000	4158.46142578125000000000	4142.05126953125000000000	4177.43603515625000000000	4166.15380859375000000000	4168.71777343750000000000	3230.00000000000000000000	10246.00000000000000000000	10227.00000000000000000000	0.00000000000000000000	0.00000000000000000000	0.00000000000000000000	244.00000000000000000000	173.00000000000000000000	4.00000000000000000000	4.00000000000000000000	4.00000000000000000000	4.00000000000000000000	4.00000000000000000000	0.00000000000000000000	4.00000000000000000000	4.00000000000000000000	0.00000000000000000000	4.00000000000000000000	4.00000000000000000000	4.00000000000000000000	4.00000000000000000000	4.00000000000000000000	4.00000000000000000000	4.00000000000000000000
105.00000000000000000000	0.00000000000000000000	4169.23046875000000000000	4175.89746093750000000000	4159.48730468750000000000	4183.58984375000000000000	4176.41015625000000000000	4161.53857421875000000000	4164.10253906250000000000	4168.20507812500000000000	4167.17919921875000000000	4168.71777343750000000000	4152.82031250000000000000	4181.53857421875000000000	4176.41015625000000000000	4169.74365234375000000000	1526.00000000000000000000	10246.00000000000000000000	10229.00000000000000000000	0.00000000000000000000	0.00000000000000000000	0.00000000000000000000	244.00000000000000000000	181.00000000000000000000	4.00000000000000000000	4.00000000000000000000	4.00000000000000000000	4.00000000000000000000	4.00000000000000000000	0.00000000000000000000	4.00000000000000000000	4.00000000000000000000	0.00000000000000000000	4.00000000000000000000	4.00000000000000000000	4.00000000000000000000	4.00000000000000000000	4.00000000000000000000	4.00000000000000000000	4.00000000000000000000
106.00000000000000000000	0.00000000000000000000	4174.35888671875000000000	4160.51269531250000000000	4165.64111328125000000000	4167.69238281250000000000	4165.12792968750000000000	4169.74365234375000000000	4167.17919921875000000000	4160.00000000000000000000	4166.66650390625000000000	4153.84619140625000000000	4138.97412109375000000000	4177.43603515625000000000	4160.51269531250000000000	4157.94873046875000000000	3403.00000000000000000000	10246.00000000000000000000	10229.00000000000000000000	0.00000000000000000000	0.00000000000000000000	0.00000000000000000000	244.00000000000000000000	189.00000000000000000000	4.00000000000000000000	4.00000000000000000000	4.00000000000000000000	4.00000000000000000000	4.00000000000000000000	0.00000000000000000000	4.00000000000000000000	4.00000000000000000000	0.00000000000000000000	4.00000000000000000000	4.00000000000000000000	4.00000000000000000000	4.00000000000000000000	4.00000000000000000000	4.00000000000000000000	4.00000000000000000000
107.00000000000000000000	0.00000000000000000000	4173.33300781250000000000	4163.58984375000000000000	4160.00000000000000000000	4171.79492187500000000000	4174.35888671875000000000	4157.94873046875000000000	4156.92285156250000000000	4174.35888671875000000000	4162.05126953125000000000	4161.02539062500000000000	4142.05126953125000000000	4174.87158203125000000000	4166.66650390625000000000	4164.61523437500000000000	2266.00000000000000000000	10247.00000000000000000000	10229.00000000000000000000	0.00000000000000000000	0.00000000000000000000	0.00000000000000000000	244.00000000000000000000	197.00000000000000000000	4.00000000000000000000	4.00000000000000000000	4.00000000000000000000	4.00000000000000000000	4.00000000000000000000	0.00000000000000000000	4.00000000000000000000	4.00000000000000000000	0.00000000000000000000	4.00000000000000000000	4.00000000000000000000	4.00000000000000000000	4.00000000000000000000	4.00000000000000000000	4.00000000000000000000	4.00000000000000000000
108.00000000000000000000	0.00000000000000000000	4174.35888671875000000000	4164.61523437500000000000	4160.00000000000000000000	4175.38427734375000000000	4167.17919921875000000000	4159.48730468750000000000	4159.48730468750000000000	4170.25634765625000000000	4162.05126953125000000000	4154.35888671875000000000	4143.58984375000000000000	4179.48730468750000000000	4170.25634765625000000000	4168.71777343750000000000	3230.00000000000000000000	10247.00000000000000000000	10229.00000000000000000000	0.00000000000000000000	0.00000000000000000000	0.00000000000000000000	244.00000000000000000000	204.00000000000000000000	4.00000000000000000000	4.00000000000000000000	4.00000000000000000000	4.00000000000000000000	4.00000000000000000000	0.00000000000000000000	4.00000000000000000000	4.00000000000000000000	0.00000000000000000000	4.00000000000000000000	4.00000000000000000000	4.00000000000000000000	4.00000000000000000000	4.00000000000000000000	4.00000000000000000000	4.00000000000000000000
109.00000000000000000000	0.00000000000000000000	4176.92285156250000000000	4164.61523437500000000000	4164.61523437500000000000	4171.28173828125000000000	4156.92285156250000000000	4166.66650390625000000000	4164.61523437500000000000	4157.94873046875000000000	4165.12792968750000000000	4146.66650390625000000000	4137.43603515625000000000	4181.53857421875000000000	4164.61523437500000000000	4163.07666015625000000000	1526.00000000000000000000	10248.00000000000000000000	10229.00000000000000000000	0.00000000000000000000	0.00000000000000000000	0.00000000000000000000	244.00000000000000000000	212.00000000000000000000	4.00000000000000000000	4.00000000000000000000	4.00000000000000000000	4.00000000000000000000	4.00000000000000000000	0.00000000000000000000	4.00000000000000000000	4.00000000000000000000	0.00000000000000000000	4.00000000000000000000	4.00000000000000000000	4.00000000000000000000	4.00000000000000000000	4.00000000000000000000	4.00000000000000000000	4.00000000000000000000
110.00000000000000000000	0.00000000000000000000	4172.82031250000000000000	4178.97412109375000000000	4158.46142578125000000000	4183.58984375000000000000	4180.51269531250000000000	4162.56396484375000000000	4161.02539062500000000000	4181.02539062500000000000	4163.07666015625000000000	4174.87158203125000000000	4153.33300781250000000000	4178.46142578125000000000	4182.56396484375000000000	4170.76904296875000000000	3403.00000000000000000000	10248.00000000000000000000	10229.00000000000000000000	0.00000000000000000000	0.00000000000000000000	0.00000000000000000000	244.00000000000000000000	220.00000000000000000000	4.00000000000000000000	4.00000000000000000000	4.00000000000000000000	4.00000000000000000000	4.00000000000000000000	0.00000000000000000000	4.00000000000000000000	4.00000000000000000000	0.00000000000000000000	4.00000000000000000000	4.00000000000000000000	4.00000000000000000000	4.00000000000000000000	4.00000000000000000000	4.00000000000000000000	4.00000000000000000000
111.00000000000000000000	0.00000000000000000000	4177.94873046875000000000	4163.07666015625000000000	4163.58984375000000000000	4171.79492187500000000000	4155.38427734375000000000	4170.76904296875000000000	4168.20507812500000000000	4164.10253906250000000000	4164.10253906250000000000	4153.84619140625000000000	4140.00000000000000000000	4176.41015625000000000000	4169.74365234375000000000	4166.15380859375000000000	2266.00000000000000000000	10245.00000000000000000000	10230.00000000000000000000	0.00000000000000000000	0.00000000000000000000	0.00000000000000000000	244.00000000000000000000	227.00000000000000000000	4.00000000000000000000	4.00000000000000000000	4.00000000000000000000	4.00000000000000000000	4.00000000000000000000	0.00000000000000000000	4.00000000000000000000	4.00000000000000000000	0.00000000000000000000	4.00000000000000000000	4.00000000000000000000	4.00000000000000000000	4.00000000000000000000	4.00000000000000000000	4.00000000000000000000	4.00000000000000000000
112.00000000000000000000	0.00000000000000000000	4177.43603515625000000000	4169.74365234375000000000	4158.97412109375000000000	4178.97412109375000000000	4153.33300781250000000000	4162.56396484375000000000	4161.02539062500000000000	4159.48730468750000000000	4163.58984375000000000000	4153.33300781250000000000	4146.15380859375000000000	4178.97412109375000000000	4175.89746093750000000000	4166.15380859375000000000	3230.00000000000000000000	10245.00000000000000000000	10230.00000000000000000000	0.00000000000000000000	0.00000000000000000000	0.00000000000000000000	244.00000000000000000000	235.00000000000000000000	4.00000000000000000000	4.00000000000000000000	4.00000000000000000000	4.00000000000000000000	4.00000000000000000000	0.00000000000000000000	4.00000000000000000000	4.00000000000000000000	0.00000000000000000000	4.00000000000000000000	4.00000000000000000000	4.00000000000000000000	4.00000000000000000000	4.00000000000000000000	4.00000000000000000000	4.00000000000000000000
113.00000000000000000000	0.00000000000000000000	4181.53857421875000000000	4174.87158203125000000000	4160.51269531250000000000	4182.56396484375000000000	4169.74365234375000000000	4162.56396484375000000000	4156.41015625000000000000	4170.76904296875000000000	4162.05126953125000000000	4171.28173828125000000000	4150.25634765625000000000	4179.48730468750000000000	4179.48730468750000000000	4166.66650390625000000000	1526.00000000000000000000	10243.00000000000000000000	10230.00000000000000000000	0.00000000000000000000	0.00000000000000000000	0.00000000000000000000	244.00000000000000000000	244.00000000000000000000	4.00000000000000000000	4.00000000000000000000	4.00000000000000000000	4.00000000000000000000	4.00000000000000000000	0.00000000000000000000	4.00000000000000000000	4.00000000000000000000	0.00000000000000000000	4.00000000000000000000	4.00000000000000000000	4.00000000000000000000	4.00000000000000000000	4.00000000000000000000	4.00000000000000000000	4.00000000000000000000
114.00000000000000000000	0.00000000000000000000	4183.07666015625000000000	4162.56396484375000000000	4168.20507812500000000000	4172.30761718750000000000	4165.12792968750000000000	4165.12792968750000000000	4162.56396484375000000000	4166.66650390625000000000	4166.66650390625000000000	4160.51269531250000000000	4137.43603515625000000000	4176.92285156250000000000	4163.58984375000000000000	4163.07666015625000000000	3403.00000000000000000000	10243.00000000000000000000	10230.00000000000000000000	0.00000000000000000000	0.00000000000000000000	0.00000000000000000000	244.00000000000000000000	252.00000000000000000000	4.00000000000000000000	4.00000000000000000000	4.00000000000000000000	4.00000000000000000000	4.00000000000000000000	0.00000000000000000000	4.00000000000000000000	4.00000000000000000000	0.00000000000000000000	4.00000000000000000000	4.00000000000000000000	4.00000000000000000000	4.00000000000000000000	4.00000000000000000000	4.00000000000000000000	4.00000000000000000000
115.00000000000000000000	0.00000000000000000000	4173.84619140625000000000	4174.35888671875000000000	4159.48730468750000000000	4184.10253906250000000000	4175.38427734375000000000	4156.92285156250000000000	4161.53857421875000000000	4180.51269531250000000000	4168.20507812500000000000	4174.35888671875000000000	4153.84619140625000000000	4183.07666015625000000000	4178.46142578125000000000	4169.23046875000000000000	2266.00000000000000000000	10245.00000000000000000000	10229.00000000000000000000	0.00000000000000000000	0.00000000000000000000	0.00000000000000000000	244.00000000000000000000	259.00000000000000000000	4.00000000000000000000	4.00000000000000000000	4.00000000000000000000	4.00000000000000000000	4.00000000000000000000	0.00000000000000000000	4.00000000000000000000	4.00000000000000000000	0.00000000000000000000	4.00000000000000000000	4.00000000000000000000	4.00000000000000000000	4.00000000000000000000	4.00000000000000000000	4.00000000000000000000	4.00000000000000000000
116.00000000000000000000	0.00000000000000000000	4178.97412109375000000000	4166.66650390625000000000	4166.15380859375000000000	4175.89746093750000000000	4161.53857421875000000000	4168.71777343750000000000	4168.71777343750000000000	4164.61523437500000000000	4166.15380859375000000000	4164.61523437500000000000	4146.66650390625000000000	4185.64111328125000000000	4170.25634765625000000000	4165.12792968750000000000	3230.00000000000000000000	10245.00000000000000000000	10229.00000000000000000000	0.00000000000000000000	0.00000000000000000000	0.00000000000000000000	244.00000000000000000000	268.00000000000000000000	4.00000000000000000000	4.00000000000000000000	4.00000000000000000000	4.00000000000000000000	4.00000000000000000000	0.00000000000000000000	4.00000000000000000000	4.00000000000000000000	0.00000000000000000000	4.00000000000000000000	4.00000000000000000000	4.00000000000000000000	4.00000000000000000000	4.00000000000000000000	4.00000000000000000000	4.00000000000000000000
117.00000000000000000000	0.00000000000000000000	4178.46142578125000000000	4175.38427734375000000000	4168.71777343750000000000	4181.02539062500000000000	4172.82031250000000000000	4164.61523437500000000000	4165.12792968750000000000	4167.17919921875000000000	4162.56396484375000000000	4158.46142578125000000000	4154.87158203125000000000	4182.05126953125000000000	4181.02539062500000000000	4173.33300781250000000000	1526.00000000000000000000	10247.00000000000000000000	10227.00000000000000000000	0.00000000000000000000	0.00000000000000000000	0.00000000000000000000	244.00000000000000000000	276.00000000000000000000	4.00000000000000000000	4.00000000000000000000	4.00000000000000000000	4.00000000000000000000	4.00000000000000000000	0.00000000000000000000	4.00000000000000000000	4.00000000000000000000	0.00000000000000000000	4.00000000000000000000	4.00000000000000000000	4.00000000000000000000	4.00000000000000000000	4.00000000000000000000	4.00000000000000000000	4.00000000000000000000
118.00000000000000000000	0.00000000000000000000	4176.41015625000000000000	4184.61523437500000000000	4163.58984375000000000000	4186.15380859375000000000	4181.53857421875000000000	4163.58984375000000000000	4163.07666015625000000000	4182.56396484375000000000	4160.51269531250000000000	4166.15380859375000000000	4165.12792968750000000000	4184.61523437500000000000	4193.33300781250000000000	4178.46142578125000000000	3403.00000000000000000000	10247.00000000000000000000	10227.00000000000000000000	0.00000000000000000000	0.00000000000000000000	0.00000000000000000000	244.00000000000000000000	283.00000000000000000000	4.00000000000000000000	4.00000000000000000000	4.00000000000000000000	4.00000000000000000000	4.00000000000000000000	0.00000000000000000000	4.00000000000000000000	4.00000000000000000000	0.00000000000000000000	4.00000000000000000000	4.00000000000000000000	4.00000000000000000000	4.00000000000000000000	4.00000000000000000000	4.00000000000000000000	4.00000000000000000000
119.00000000000000000000	0.00000000000000000000	4182.05126953125000000000	4168.20507812500000000000	4167.17919921875000000000	4174.35888671875000000000	4162.05126953125000000000	4168.20507812500000000000	4167.17919921875000000000	4172.30761718750000000000	4162.56396484375000000000	4167.17919921875000000000	4149.23046875000000000000	4183.58984375000000000000	4174.35888671875000000000	4166.66650390625000000000	2266.00000000000000000000	10246.00000000000000000000	10228.00000000000000000000	0.00000000000000000000	0.00000000000000000000	0.00000000000000000000	244.00000000000000000000	291.00000000000000000000	4.00000000000000000000	4.00000000000000000000	4.00000000000000000000	4.00000000000000000000	4.00000000000000000000	0.00000000000000000000	4.00000000000000000000	4.00000000000000000000	0.00000000000000000000	4.00000000000000000000	4.00000000000000000000	4.00000000000000000000	4.00000000000000000000	4.00000000000000000000	4.00000000000000000000	4.00000000000000000000
120.00000000000000000000	0.00000000000000000000	4180.00000000000000000000	4181.53857421875000000000	4165.12792968750000000000	4190.76904296875000000000	4183.07666015625000000000	4156.41015625000000000000	4161.53857421875000000000	4182.56396484375000000000	4160.51269531250000000000	4195.89746093750000000000	4168.71777343750000000000	4186.15380859375000000000	4190.25634765625000000000	4174.35888671875000000000	3230.00000000000000000000	10246.00000000000000000000	10228.00000000000000000000	0.00000000000000000000	0.00000000000000000000	0.00000000000000000000	244.00000000000000000000	299.00000000000000000000	4.00000000000000000000	4.00000000000000000000	4.00000000000000000000	4.00000000000000000000	4.00000000000000000000	0.00000000000000000000	4.00000000000000000000	4.00000000000000000000	0.00000000000000000000	4.00000000000000000000	4.00000000000000000000	4.00000000000000000000	4.00000000000000000000	4.00000000000000000000	4.00000000000000000000	4.00000000000000000000
121.00000000000000000000	0.00000000000000000000	4187.69238281250000000000	4179.48730468750000000000	4173.33300781250000000000	4188.20507812500000000000	4175.89746093750000000000	4162.05126953125000000000	4166.15380859375000000000	4170.25634765625000000000	4162.56396484375000000000	4182.05126953125000000000	4165.12792968750000000000	4190.76904296875000000000	4188.20507812500000000000	4175.38427734375000000000	1526.00000000000000000000	10246.00000000000000000000	10228.00000000000000000000	0.00000000000000000000	0.00000000000000000000	0.00000000000000000000	244.00000000000000000000	307.00000000000000000000	4.00000000000000000000	4.00000000000000000000	4.00000000000000000000	4.00000000000000000000	4.00000000000000000000	0.00000000000000000000	4.00000000000000000000	4.00000000000000000000	0.00000000000000000000	4.00000000000000000000	4.00000000000000000000	4.00000000000000000000	4.00000000000000000000	4.00000000000000000000	4.00000000000000000000	4.00000000000000000000
122.00000000000000000000	0.00000000000000000000	4185.12792968750000000000	4175.89746093750000000000	4168.20507812500000000000	4183.07666015625000000000	4165.12792968750000000000	4157.94873046875000000000	4164.10253906250000000000	4166.15380859375000000000	4166.66650390625000000000	4168.71777343750000000000	4155.89746093750000000000	4188.71777343750000000000	4183.58984375000000000000	4170.25634765625000000000	3403.00000000000000000000	10246.00000000000000000000	10228.00000000000000000000	0.00000000000000000000	0.00000000000000000000	0.00000000000000000000	244.00000000000000000000	314.00000000000000000000	4.00000000000000000000	4.00000000000000000000	4.00000000000000000000	4.00000000000000000000	4.00000000000000000000	0.00000000000000000000	4.00000000000000000000	4.00000000000000000000	0.00000000000000000000	4.00000000000000000000	4.00000000000000000000	4.00000000000000000000	4.00000000000000000000	4.00000000000000000000	4.00000000000000000000	4.00000000000000000000
123.00000000000000000000	0.00000000000000000000	4177.43603515625000000000	4176.41015625000000000000	4161.02539062500000000000	4183.07666015625000000000	4177.43603515625000000000	4159.48730468750000000000	4160.00000000000000000000	4178.46142578125000000000	4166.15380859375000000000	4181.53857421875000000000	4162.05126953125000000000	4183.07666015625000000000	4188.20507812500000000000	4167.69238281250000000000	2266.00000000000000000000	10247.00000000000000000000	10228.00000000000000000000	0.00000000000000000000	0.00000000000000000000	0.00000000000000000000	244.00000000000000000000	322.00000000000000000000	4.00000000000000000000	4.00000000000000000000	4.00000000000000000000	4.00000000000000000000	4.00000000000000000000	0.00000000000000000000	4.00000000000000000000	4.00000000000000000000	0.00000000000000000000	4.00000000000000000000	4.00000000000000000000	4.00000000000000000000	4.00000000000000000000	4.00000000000000000000	4.00000000000000000000	4.00000000000000000000
124.00000000000000000000	0.00000000000000000000	4179.48730468750000000000	4165.12792968750000000000	4170.76904296875000000000	4175.89746093750000000000	4171.79492187500000000000	4172.30761718750000000000	4167.17919921875000000000	4168.71777343750000000000	4166.15380859375000000000	4164.10253906250000000000	4152.82031250000000000000	4178.46142578125000000000	4174.35888671875000000000	4163.07666015625000000000	3230.00000000000000000000	10247.00000000000000000000	10228.00000000000000000000	0.00000000000000000000	0.00000000000000000000	0.00000000000000000000	244.00000000000000000000	331.00000000000000000000	4.00000000000000000000	4.00000000000000000000	4.00000000000000000000	4.00000000000000000000	4.00000000000000000000	0.00000000000000000000	4.00000000000000000000	4.00000000000000000000	0.00000000000000000000	4.00000000000000000000	4.00000000000000000000	4.00000000000000000000	4.00000000000000000000	4.00000000000000000000	4.00000000000000000000	4.00000000000000000000
125.00000000000000000000	0.00000000000000000000	4177.94873046875000000000	4182.56396484375000000000	4168.20507812500000000000	4190.76904296875000000000	4190.76904296875000000000	4161.53857421875000000000	4166.15380859375000000000	4185.64111328125000000000	4165.64111328125000000000	4178.46142578125000000000	4170.76904296875000000000	4184.61523437500000000000	4194.87158203125000000000	4173.84619140625000000000	1526.00000000000000000000	10249.00000000000000000000	10228.00000000000000000000	0.00000000000000000000	0.00000000000000000000	0.00000000000000000000	244.00000000000000000000	339.00000000000000000000	4.00000000000000000000	4.00000000000000000000	4.00000000000000000000	4.00000000000000000000	4.00000000000000000000	0.00000000000000000000	4.00000000000000000000	4.00000000000000000000	0.00000000000000000000	4.00000000000000000000	4.00000000000000000000	4.00000000000000000000	4.00000000000000000000	4.00000000000000000000	4.00000000000000000000	4.00000000000000000000
126.00000000000000000000	0.00000000000000000000	4183.58984375000000000000	4174.87158203125000000000	4168.20507812500000000000	4180.00000000000000000000	4180.00000000000000000000	4161.53857421875000000000	4165.64111328125000000000	4178.97412109375000000000	4164.10253906250000000000	4181.02539062500000000000	4168.20507812500000000000	4187.17919921875000000000	4188.71777343750000000000	4170.25634765625000000000	3403.00000000000000000000	10249.00000000000000000000	10228.00000000000000000000	0.00000000000000000000	0.00000000000000000000	0.00000000000000000000	244.00000000000000000000	346.00000000000000000000	4.00000000000000000000	4.00000000000000000000	4.00000000000000000000	4.00000000000000000000	4.00000000000000000000	0.00000000000000000000	4.00000000000000000000	4.00000000000000000000	0.00000000000000000000	4.00000000000000000000	4.00000000000000000000	4.00000000000000000000	4.00000000000000000000	4.00000000000000000000	4.00000000000000000000	4.00000000000000000000
127.00000000000000000000	0.00000000000000000000	4180.00000000000000000000	4167.69238281250000000000	4164.10253906250000000000	4173.84619140625000000000	4166.15380859375000000000	4160.00000000000000000000	4157.94873046875000000000	4172.82031250000000000000	4163.07666015625000000000	4174.87158203125000000000	4160.00000000000000000000	4182.56396484375000000000	4179.48730468750000000000	4165.64111328125000000000	51.00000000000000000000	10247.00000000000000000000	10228.00000000000000000000	0.00000000000000000000	0.00000000000000000000	0.00000000000000000000	244.00000000000000000000	354.00000000000000000000	4.00000000000000000000	4.00000000000000000000	4.00000000000000000000	4.00000000000000000000	4.00000000000000000000	0.00000000000000000000	4.00000000000000000000	4.00000000000000000000	0.00000000000000000000	4.00000000000000000000	4.00000000000000000000	4.00000000000000000000	4.00000000000000000000	4.00000000000000000000	4.00000000000000000000	4.00000000000000000000
0.00000000000000000000	0.00000000000000000000	4173.84619140625000000000	4173.33300781250000000000	4161.53857421875000000000	4181.02539062500000000000	4175.89746093750000000000	4159.48730468750000000000	4158.46142578125000000000	4181.53857421875000000000	4164.10253906250000000000	4182.56396484375000000000	4164.10253906250000000000	4182.56396484375000000000	4188.20507812500000000000	4166.15380859375000000000	1513.00000000000000000000	10247.00000000000000000000	10228.00000000000000000000	0.00000000000000000000	0.00000000000000000000	0.00000000000000000000	244.00000000000000000000	361.00000000000000000000	4.00000000000000000000	4.00000000000000000000	4.00000000000000000000	4.00000000000000000000	4.00000000000000000000	0.00000000000000000000	4.00000000000000000000	4.00000000000000000000	0.00000000000000000000	4.00000000000000000000	4.00000000000000000000	4.00000000000000000000	4.00000000000000000000	4.00000000000000000000	4.00000000000000000000	4.00000000000000000000
1.00000000000000000000	0.00000000000000000000	4177.94873046875000000000	4161.02539062500000000000	4168.20507812500000000000	4169.23046875000000000000	4168.71777343750000000000	4164.10253906250000000000	4166.15380859375000000000	4162.56396484375000000000	4165.12792968750000000000	4172.30761718750000000000	4149.74365234375000000000	4184.10253906250000000000	4173.33300781250000000000	4160.00000000000000000000	3067.00000000000000000000	10248.00000000000000000000	10228.00000000000000000000	0.00000000000000000000	0.00000000000000000000	0.00000000000000000000	244.00000000000000000000	369.00000000000000000000	4.00000000000000000000	4.00000000000000000000	4.00000000000000000000	4.00000000000000000000	4.00000000000000000000	0.00000000000000000000	4.00000000000000000000	4.00000000000000000000	0.00000000000000000000	4.00000000000000000000	4.00000000000000000000	4.00000000000000000000	4.00000000000000000000	4.00000000000000000000	4.00000000000000000000	4.00000000000000000000
2.00000000000000000000	0.00000000000000000000	4173.84619140625000000000	4174.35888671875000000000	4160.00000000000000000000	4181.53857421875000000000	4186.66650390625000000000	4154.35888671875000000000	4160.51269531250000000000	4177.43603515625000000000	4161.53857421875000000000	4184.61523437500000000000	4164.10253906250000000000	4184.61523437500000000000	4188.20507812500000000000	4169.74365234375000000000	1408.00000000000000000000	10248.00000000000000000000	10228.00000000000000000000	0.00000000000000000000	0.00000000000000000000	0.00000000000000000000	244.00000000000000000000	377.00000000000000000000	4.00000000000000000000	4.00000000000000000000	4.00000000000000000000	4.00000000000000000000	4.00000000000000000000	0.00000000000000000000	4.00000000000000000000	4.00000000000000000000	0.00000000000000000000	4.00000000000000000000	4.00000000000000000000	4.00000000000000000000	4.00000000000000000000	4.00000000000000000000	4.00000000000000000000	4.00000000000000000000
3.00000000000000000000	0.00000000000000000000	4177.94873046875000000000	4171.79492187500000000000	4167.17919921875000000000	4181.02539062500000000000	4176.92285156250000000000	4164.61523437500000000000	4165.64111328125000000000	4175.89746093750000000000	4163.58984375000000000000	4166.66650390625000000000	4161.53857421875000000000	4183.07666015625000000000	4184.61523437500000000000	4166.15380859375000000000	3197.00000000000000000000	10248.00000000000000000000	10227.00000000000000000000	0.00000000000000000000	0.00000000000000000000	0.00000000000000000000	244.00000000000000000000	385.00000000000000000000	4.00000000000000000000	4.00000000000000000000	4.00000000000000000000	4.00000000000000000000	4.00000000000000000000	0.00000000000000000000	4.00000000000000000000	4.00000000000000000000	0.00000000000000000000	4.00000000000000000000	4.00000000000000000000	4.00000000000000000000	4.00000000000000000000	4.00000000000000000000	4.00000000000000000000	4.00000000000000000000
4.00000000000000000000	0.00000000000000000000	4182.56396484375000000000	4172.82031250000000000000	4173.33300781250000000000	4182.05126953125000000000	4174.87158203125000000000	4165.64111328125000000000	4165.12792968750000000000	4166.66650390625000000000	4167.17919921875000000000	4160.51269531250000000000	4156.92285156250000000000	4183.58984375000000000000	4177.43603515625000000000	4162.05126953125000000000	3545.00000000000000000000	10248.00000000000000000000	10227.00000000000000000000	0.00000000000000000000	0.00000000000000000000	0.00000000000000000000	244.00000000000000000000	393.00000000000000000000	4.00000000000000000000	4.00000000000000000000	4.00000000000000000000	4.00000000000000000000	4.00000000000000000000	0.00000000000000000000	4.00000000000000000000	4.00000000000000000000	0.00000000000000000000	4.00000000000000000000	4.00000000000000000000	4.00000000000000000000	4.00000000000000000000	4.00000000000000000000	4.00000000000000000000	4.00000000000000000000
5.00000000000000000000	0.00000000000000000000	4180.00000000000000000000	4188.20507812500000000000	4166.15380859375000000000	4193.33300781250000000000	4196.92285156250000000000	4158.97412109375000000000	4158.46142578125000000000	4183.07666015625000000000	4165.12792968750000000000	4194.35888671875000000000	4171.28173828125000000000	4187.17919921875000000000	4194.87158203125000000000	4172.30761718750000000000	0.00000000000000000000	10248.00000000000000000000	10227.00000000000000000000	0.00000000000000000000	0.00000000000000000000	0.00000000000000000000	244.00000000000000000000	402.00000000000000000000	4.00000000000000000000	4.00000000000000000000	4.00000000000000000000	4.00000000000000000000	4.00000000000000000000	0.00000000000000000000	4.00000000000000000000	4.00000000000000000000	0.00000000000000000000	4.00000000000000000000	4.00000000000000000000	4.00000000000000000000	4.00000000000000000000	4.00000000000000000000	4.00000000000000000000	4.00000000000000000000
6.00000000000000000000	0.00000000000000000000	4184.10253906250000000000	4172.30761718750000000000	4168.71777343750000000000	4173.84619140625000000000	4170.25634765625000000000	4165.64111328125000000000	4163.07666015625000000000	4173.33300781250000000000	4163.58984375000000000000	4177.43603515625000000000	4152.82031250000000000000	4187.69238281250000000000	4178.46142578125000000000	4165.12792968750000000000	514.00000000000000000000	10248.00000000000000000000	10227.00000000000000000000	0.00000000000000000000	0.00000000000000000000	0.00000000000000000000	244.00000000000000000000	409.00000000000000000000	4.00000000000000000000	4.00000000000000000000	4.00000000000000000000	4.00000000000000000000	4.00000000000000000000	0.00000000000000000000	4.00000000000000000000	4.00000000000000000000	0.00000000000000000000	4.00000000000000000000	4.00000000000000000000	4.00000000000000000000	4.00000000000000000000	4.00000000000000000000	4.00000000000000000000	4.00000000000000000000
7.00000000000000000000	0.00000000000000000000	4176.41015625000000000000	4171.28173828125000000000	4161.53857421875000000000	4175.38427734375000000000	4168.71777343750000000000	4154.87158203125000000000	4158.97412109375000000000	4180.00000000000000000000	4161.53857421875000000000	4174.87158203125000000000	4154.87158203125000000000	4186.15380859375000000000	4177.43603515625000000000	4160.51269531250000000000	3304.00000000000000000000	10249.00000000000000000000	10227.00000000000000000000	0.00000000000000000000	0.00000000000000000000	0.00000000000000000000	244.00000000000000000000	416.00000000000000000000	4.00000000000000000000	4.00000000000000000000	4.00000000000000000000	4.00000000000000000000	4.00000000000000000000	0.00000000000000000000	4.00000000000000000000	4.00000000000000000000	0.00000000000000000000	4.00000000000000000000	4.00000000000000000000	4.00000000000000000000	4.00000000000000000000	4.00000000000000000000	4.00000000000000000000	4.00000000000000000000
8.00000000000000000000	0.00000000000000000000	4174.87158203125000000000	4166.15380859375000000000	4162.05126953125000000000	4172.82031250000000000000	4170.25634765625000000000	4158.97412109375000000000	4165.12792968750000000000	4174.35888671875000000000	4162.05126953125000000000	4167.17919921875000000000	4149.23046875000000000000	4181.53857421875000000000	4169.23046875000000000000	4152.30761718750000000000	0.00000000000000000000	10249.00000000000000000000	10227.00000000000000000000	0.00000000000000000000	0.00000000000000000000	0.00000000000000000000	244.00000000000000000000	424.00000000000000000000	4.00000000000000000000	4.00000000000000000000	4.00000000000000000000	4.00000000000000000000	4.00000000000000000000	0.00000000000000000000	4.00000000000000000000	4.00000000000000000000	0.00000000000000000000	4.00000000000000000000	4.00000000000000000000	4.00000000000000000000	4.00000000000000000000	4.00000000000000000000	4.00000000000000000000	4.00000000000000000000
9.00000000000000000000	0.00000000000000000000	4177.43603515625000000000	4167.17919921875000000000	4164.10253906250000000000	4170.25634765625000000000	4171.28173828125000000000	4162.56396484375000000000	4167.69238281250000000000	4163.07666015625000000000	4164.10253906250000000000	4145.64111328125000000000	4141.53857421875000000000	4179.48730468750000000000	4164.10253906250000000000	4152.82031250000000000000	3525.00000000000000000000	10249.00000000000000000000	10225.00000000000000000000	0.00000000000000000000	0.00000000000000000000	0.00000000000000000000	244.00000000000000000000	433.00000000000000000000	4.00000000000000000000	4.00000000000000000000	4.00000000000000000000	4.00000000000000000000	4.00000000000000000000	0.00000000000000000000	4.00000000000000000000	4.00000000000000000000	0.00000000000000000000	4.00000000000000000000	4.00000000000000000000	4.00000000000000000000	4.00000000000000000000	4.00000000000000000000	4.00000000000000000000	4.00000000000000000000
10.00000000000000000000	0.00000000000000000000	4173.33300781250000000000	4183.07666015625000000000	4158.97412109375000000000	4186.15380859375000000000	4191.28173828125000000000	4157.94873046875000000000	4164.10253906250000000000	4181.53857421875000000000	4162.05126953125000000000	4170.25634765625000000000	4165.64111328125000000000	4184.10253906250000000000	4188.20507812500000000000	4164.61523437500000000000	3171.00000000000000000000	10249.00000000000000000000	10225.00000000000000000000	0.00000000000000000000	0.00000000000000000000	0.00000000000000000000	244.00000000000000000000	440.00000000000000000000	4.00000000000000000000	4.00000000000000000000	4.00000000000000000000	4.00000000000000000000	4.00000000000000000000	0.00000000000000000000	4.00000000000000000000	4.00000000000000000000	0.00000000000000000000	4.00000000000000000000	4.00000000000000000000	4.00000000000000000000	4.00000000000000000000	4.00000000000000000000	4.00000000000000000000	4.00000000000000000000
11.00000000000000000000	0.00000000000000000000	4181.02539062500000000000	4167.17919921875000000000	4167.69238281250000000000	4174.87158203125000000000	4172.30761718750000000000	4167.69238281250000000000	4171.28173828125000000000	4175.38427734375000000000	4166.15380859375000000000	4184.10253906250000000000	4158.46142578125000000000	4183.58984375000000000000	4175.89746093750000000000	4154.87158203125000000000	2271.00000000000000000000	10248.00000000000000000000	10227.00000000000000000000	0.00000000000000000000	0.00000000000000000000	0.00000000000000000000	244.00000000000000000000	447.00000000000000000000	4.00000000000000000000	4.00000000000000000000	4.00000000000000000000	4.00000000000000000000	4.00000000000000000000	0.00000000000000000000	4.00000000000000000000	4.00000000000000000000	0.00000000000000000000	4.00000000000000000000	4.00000000000000000000	4.00000000000000000000	4.00000000000000000000	4.00000000000000000000	4.00000000000000000000	4.00000000000000000000
12.00000000000000000000	0.00000000000000000000	4176.92285156250000000000	4169.74365234375000000000	4163.07666015625000000000	4175.38427734375000000000	4175.89746093750000000000	4158.97412109375000000000	4162.56396484375000000000	4184.61523437500000000000	4169.23046875000000000000	4196.41015625000000000000	4161.53857421875000000000	4181.53857421875000000000	4179.48730468750000000000	4157.43603515625000000000	3234.00000000000000000000	10248.00000000000000000000	10227.00000000000000000000	0.00000000000000000000	0.00000000000000000000	0.00000000000000000000	244.00000000000000000000	456.00000000000000000000	4.00000000000000000000	4.00000000000000000000	4.00000000000000000000	4.00000000000000000000	4.00000000000000000000	0.00000000000000000000	4.00000000000000000000	4.00000000000000000000	0.00000000000000000000	4.00000000000000000000	4.00000000000000000000	4.00000000000000000000	4.00000000000000000000	4.00000000000000000000	4.00000000000000000000	4.00000000000000000000
13.00000000000000000000	0.00000000000000000000	4175.38427734375000000000	4170.25634765625000000000	4163.58984375000000000000	4173.33300781250000000000	4180.51269531250000000000	4159.48730468750000000000	4161.53857421875000000000	4186.66650390625000000000	4166.15380859375000000000	4187.17919921875000000000	4163.58984375000000000000	4181.53857421875000000000	4181.02539062500000000000	4162.05126953125000000000	1534.00000000000000000000	10248.00000000000000000000	10227.00000000000000000000	0.00000000000000000000	0.00000000000000000000	0.00000000000000000000	244.00000000000000000000	464.00000000000000000000	4.00000000000000000000	4.00000000000000000000	4.00000000000000000000	4.00000000000000000000	4.00000000000000000000	0.00000000000000000000	4.00000000000000000000	4.00000000000000000000	0.00000000000000000000	4.00000000000000000000	4.00000000000000000000	4.00000000000000000000	4.00000000000000000000	4.00000000000000000000	4.00000000000000000000	4.00000000000000000000
14.00000000000000000000	0.00000000000000000000	4181.02539062500000000000	4164.10253906250000000000	4169.74365234375000000000	4170.25634765625000000000	4172.30761718750000000000	4161.53857421875000000000	4166.15380859375000000000	4172.82031250000000000000	4163.07666015625000000000	4175.38427734375000000000	4157.94873046875000000000	4184.10253906250000000000	4172.30761718750000000000	4159.48730468750000000000	3171.00000000000000000000	10248.00000000000000000000	10227.00000000000000000000	0.00000000000000000000	0.00000000000000000000	0.00000000000000000000	244.00000000000000000000	471.00000000000000000000	4.00000000000000000000	4.00000000000000000000	4.00000000000000000000	4.00000000000000000000	4.00000000000000000000	0.00000000000000000000	4.00000000000000000000	4.00000000000000000000	0.00000000000000000000	4.00000000000000000000	4.00000000000000000000	4.00000000000000000000	4.00000000000000000000	4.00000000000000000000	4.00000000000000000000	4.00000000000000000000
15.00000000000000000000	0.00000000000000000000	4174.87158203125000000000	4173.33300781250000000000	4162.56396484375000000000	4178.97412109375000000000	4182.05126953125000000000	4153.84619140625000000000	4160.51269531250000000000	4181.02539062500000000000	4163.58984375000000000000	4192.82031250000000000000	4168.71777343750000000000	4183.58984375000000000000	4184.61523437500000000000	4163.07666015625000000000	2271.00000000000000000000	10247.00000000000000000000	10229.00000000000000000000	0.00000000000000000000	0.00000000000000000000	0.00000000000000000000	244.00000000000000000000	479.00000000000000000000	4.00000000000000000000	4.00000000000000000000	4.00000000000000000000	4.00000000000000000000	4.00000000000000000000	0.00000000000000000000	4.00000000000000000000	4.00000000000000000000	0.00000000000000000000	4.00000000000000000000	4.00000000000000000000	4.00000000000000000000	4.00000000000000000000	4.00000000000000000000	4.00000000000000000000	4.00000000000000000000
16.00000000000000000000	0.00000000000000000000	4174.35888671875000000000	4153.84619140625000000000	4164.10253906250000000000	4160.00000000000000000000	4157.43603515625000000000	4165.12792968750000000000	4164.61523437500000000000	4165.12792968750000000000	4165.64111328125000000000	4162.56396484375000000000	4146.15380859375000000000	4175.89746093750000000000	4164.10253906250000000000	4152.30761718750000000000	0.00000000000000000000	10247.00000000000000000000	10229.00000000000000000000	0.00000000000000000000	0.00000000000000000000	0.00000000000000000000	244.00000000000000000000	487.00000000000000000000	4.00000000000000000000	4.00000000000000000000	4.00000000000000000000	4.00000000000000000000	4.00000000000000000000	0.00000000000000000000	4.00000000000000000000	4.00000000000000000000	0.00000000000000000000	4.00000000000000000000	4.00000000000000000000	4.00000000000000000000	4.00000000000000000000	4.00000000000000000000	4.00000000000000000000	4.00000000000000000000
17.00000000000000000000	0.00000000000000000000	4170.25634765625000000000	4155.89746093750000000000	4157.94873046875000000000	4165.12792968750000000000	4162.05126953125000000000	4161.53857421875000000000	4163.07666015625000000000	4171.28173828125000000000	4164.10253906250000000000	4163.58984375000000000000	4147.69238281250000000000	4177.43603515625000000000	4168.71777343750000000000	4150.76904296875000000000	0.00000000000000000000	10247.00000000000000000000	10228.00000000000000000000	0.00000000000000000000	0.00000000000000000000	0.00000000000000000000	244.00000000000000000000	496.00000000000000000000	4.00000000000000000000	4.00000000000000000000	4.00000000000000000000	4.00000000000000000000	4.00000000000000000000	0.00000000000000000000	4.00000000000000000000	4.00000000000000000000	0.00000000000000000000	4.00000000000000000000	4.00000000000000000000	4.00000000000000000000	4.00000000000000000000	4.00000000000000000000	4.00000000000000000000	4.00000000000000000000
18.00000000000000000000	0.00000000000000000000	4170.76904296875000000000	4157.94873046875000000000	4157.94873046875000000000	4167.17919921875000000000	4170.25634765625000000000	4162.56396484375000000000	4162.56396484375000000000	4172.82031250000000000000	4162.56396484375000000000	4181.53857421875000000000	4152.30761718750000000000	4180.00000000000000000000	4170.25634765625000000000	4147.17919921875000000000	0.00000000000000000000	10247.00000000000000000000	10228.00000000000000000000	0.00000000000000000000	0.00000000000000000000	0.00000000000000000000	244.00000000000000000000	504.00000000000000000000	4.00000000000000000000	4.00000000000000000000	4.00000000000000000000	4.00000000000000000000	4.00000000000000000000	0.00000000000000000000	4.00000000000000000000	4.00000000000000000000	0.00000000000000000000	4.00000000000000000000	4.00000000000000000000	4.00000000000000000000	4.00000000000000000000	4.00000000000000000000	4.00000000000000000000	4.00000000000000000000
19.00000000000000000000	0.00000000000000000000	4173.84619140625000000000	4143.58984375000000000000	4162.05126953125000000000	4149.23046875000000000000	4150.25634765625000000000	4166.66650390625000000000	4161.53857421875000000000	4148.20507812500000000000	4163.07666015625000000000	4158.97412109375000000000	4133.33300781250000000000	4172.30761718750000000000	4144.10253906250000000000	4138.97412109375000000000	0.00000000000000000000	10245.00000000000000000000	10229.00000000000000000000	0.00000000000000000000	0.00000000000000000000	0.00000000000000000000	244.00000000000000000000	512.00000000000000000000	4.00000000000000000000	4.00000000000000000000	4.00000000000000000000	4.00000000000000000000	4.00000000000000000000	0.00000000000000000000	4.00000000000000000000	4.00000000000000000000	0.00000000000000000000	4.00000000000000000000	4.00000000000000000000	4.00000000000000000000	4.00000000000000000000	4.00000000000000000000	4.00000000000000000000	4.00000000000000000000
20.00000000000000000000	0.00000000000000000000	4170.25634765625000000000	4162.56396484375000000000	4155.38427734375000000000	4162.56396484375000000000	4166.66650390625000000000	4156.41015625000000000000	4155.89746093750000000000	4159.48730468750000000000	4162.56396484375000000000	4170.76904296875000000000	4150.25634765625000000000	4174.87158203125000000000	4161.53857421875000000000	4152.82031250000000000000	0.00000000000000000000	10245.00000000000000000000	10229.00000000000000000000	0.00000000000000000000	0.00000000000000000000	0.00000000000000000000	244.00000000000000000000	520.00000000000000000000	4.00000000000000000000	4.00000000000000000000	4.00000000000000000000	4.00000000000000000000	4.00000000000000000000	0.00000000000000000000	4.00000000000000000000	4.00000000000000000000	0.00000000000000000000	4.00000000000000000000	4.00000000000000000000	4.00000000000000000000	4.00000000000000000000	4.00000000000000000000	4.00000000000000000000	4.00000000000000000000
21.00000000000000000000	0.00000000000000000000	4177.43603515625000000000	4162.56396484375000000000	4165.64111328125000000000	4164.61523437500000000000	4166.66650390625000000000	4163.07666015625000000000	4165.64111328125000000000	4157.43603515625000000000	4164.10253906250000000000	4174.35888671875000000000	4149.74365234375000000000	4183.58984375000000000000	4166.66650390625000000000	4156.41015625000000000000	0.00000000000000000000	10246.00000000000000000000	10228.00000000000000000000	0.00000000000000000000	0.00000000000000000000	0.00000000000000000000	244.00000000000000000000	527.00000000000000000000	4.00000000000000000000	4.00000000000000000000	4.00000000000000000000	4.00000000000000000000	4.00000000000000000000	0.00000000000000000000	4.00000000000000000000	4.00000000000000000000	0.00000000000000000000	4.00000000000000000000	4.00000000000000000000	4.00000000000000000000	4.00000000000000000000	4.00000000000000000000	4.00000000000000000000	4.00000000000000000000
22.00000000000000000000	0.00000000000000000000	4172.82031250000000000000	4163.58984375000000000000	4162.56396484375000000000	4167.17919921875000000000	4170.76904296875000000000	4158.97412109375000000000	4163.58984375000000000000	4163.58984375000000000000	4162.56396484375000000000	4169.74365234375000000000	4150.25634765625000000000	4181.02539062500000000000	4167.69238281250000000000	4154.87158203125000000000	0.00000000000000000000	10246.00000000000000000000	10228.00000000000000000000	0.00000000000000000000	0.00000000000000000000	0.00000000000000000000	244.00000000000000000000	535.00000000000000000000	4.00000000000000000000	4.00000000000000000000	4.00000000000000000000	4.00000000000000000000	4.00000000000000000000	0.00000000000000000000	4.00000000000000000000	4.00000000000000000000	0.00000000000000000000	4.00000000000000000000	4.00000000000000000000	4.00000000000000000000	4.00000000000000000000	4.00000000000000000000	4.00000000000000000000	4.00000000000000000000
23.00000000000000000000	0.00000000000000000000	4167.69238281250000000000	4163.07666015625000000000	4152.82031250000000000000	4165.64111328125000000000	4168.71777343750000000000	4160.51269531250000000000	4162.05126953125000000000	4169.23046875000000000000	4162.05126953125000000000	4164.61523437500000000000	4150.25634765625000000000	4175.38427734375000000000	4164.61523437500000000000	4150.76904296875000000000	0.00000000000000000000	10244.00000000000000000000	10229.00000000000000000000	0.00000000000000000000	0.00000000000000000000	0.00000000000000000000	244.00000000000000000000	542.00000000000000000000	4.00000000000000000000	4.00000000000000000000	4.00000000000000000000	4.00000000000000000000	4.00000000000000000000	0.00000000000000000000	4.00000000000000000000	4.00000000000000000000	0.00000000000000000000	4.00000000000000000000	4.00000000000000000000	4.00000000000000000000	4.00000000000000000000	4.00000000000000000000	4.00000000000000000000	4.00000000000000000000
24.00000000000000000000	0.00000000000000000000	4173.33300781250000000000	4152.30761718750000000000	4157.43603515625000000000	4155.89746093750000000000	4154.87158203125000000000	4167.17919921875000000000	4167.17919921875000000000	4157.94873046875000000000	4167.17919921875000000000	4161.53857421875000000000	4136.92285156250000000000	4175.89746093750000000000	4154.35888671875000000000	4147.69238281250000000000	0.00000000000000000000	10244.00000000000000000000	10229.00000000000000000000	0.00000000000000000000	0.00000000000000000000	0.00000000000000000000	244.00000000000000000000	551.00000000000000000000	4.00000000000000000000	4.00000000000000000000	4.00000000000000000000	4.00000000000000000000	4.00000000000000000000	0.00000000000000000000	4.00000000000000000000	4.00000000000000000000	0.00000000000000000000	4.00000000000000000000	4.00000000000000000000	4.00000000000000000000	4.00000000000000000000	4.00000000000000000000	4.00000000000000000000	4.00000000000000000000
25.00000000000000000000	0.00000000000000000000	4169.23046875000000000000	4167.17919921875000000000	4154.87158203125000000000	4170.76904296875000000000	4178.46142578125000000000	4156.92285156250000000000	4161.53857421875000000000	4179.48730468750000000000	4167.17919921875000000000	4190.25634765625000000000	4158.46142578125000000000	4177.43603515625000000000	4178.46142578125000000000	4159.48730468750000000000	0.00000000000000000000	10246.00000000000000000000	10230.00000000000000000000	0.00000000000000000000	0.00000000000000000000	0.00000000000000000000	244.00000000000000000000	559.00000000000000000000	4.00000000000000000000	4.00000000000000000000	4.00000000000000000000	4.00000000000000000000	4.00000000000000000000	0.00000000000000000000	4.00000000000000000000	4.00000000000000000000	0.00000000000000000000	4.00000000000000000000	4.00000000000000000000	4.00000000000000000000	4.00000000000000000000	4.00000000000000000000	4.00000000000000000000	4.00000000000000000000
26.00000000000000000000	0.00000000000000000000	4173.33300781250000000000	4154.87158203125000000000	4161.02539062500000000000	4157.43603515625000000000	4163.07666015625000000000	4162.05126953125000000000	4160.51269531250000000000	4163.58984375000000000000	4164.61523437500000000000	4173.33300781250000000000	4152.30761718750000000000	4176.41015625000000000000	4164.61523437500000000000	4153.33300781250000000000	0.00000000000000000000	10246.00000000000000000000	10230.00000000000000000000	0.00000000000000000000	0.00000000000000000000	0.00000000000000000000	244.00000000000000000000	567.00000000000000000000	4.00000000000000000000	4.00000000000000000000	4.00000000000000000000	4.00000000000000000000	4.00000000000000000000	0.00000000000000000000	4.00000000000000000000	4.00000000000000000000	0.00000000000000000000	4.00000000000000000000	4.00000000000000000000	4.00000000000000000000	4.00000000000000000000	4.00000000000000000000	4.00000000000000000000	4.00000000000000000000
27.00000000000000000000	0.00000000000000000000	4170.76904296875000000000	4153.84619140625000000000	4160.00000000000000000000	4150.25634765625000000000	4152.30761718750000000000	4156.41015625000000000000	4154.87158203125000000000	4147.69238281250000000000	4163.58984375000000000000	4155.89746093750000000000	4144.61523437500000000000	4177.43603515625000000000	4155.89746093750000000000	4151.79492187500000000000	0.00000000000000000000	10247.00000000000000000000	10229.00000000000000000000	0.00000000000000000000	0.00000000000000000000	0.00000000000000000000	244.00000000000000000000	576.00000000000000000000	4.00000000000000000000	4.00000000000000000000	4.00000000000000000000	4.00000000000000000000	4.00000000000000000000	0.00000000000000000000	4.00000000000000000000	4.00000000000000000000	0.00000000000000000000	4.00000000000000000000	4.00000000000000000000	4.00000000000000000000	4.00000000000000000000	4.00000000000000000000	4.00000000000000000000	4.00000000000000000000
28.00000000000000000000	0.00000000000000000000	4166.66650390625000000000	4165.12792968750000000000	4154.35888671875000000000	4160.51269531250000000000	4167.17919921875000000000	4154.87158203125000000000	4157.43603515625000000000	4161.53857421875000000000	4164.10253906250000000000	4158.46142578125000000000	4149.23046875000000000000	4178.46142578125000000000	4164.61523437500000000000	4156.41015625000000000000	0.00000000000000000000	10247.00000000000000000000	10229.00000000000000000000	0.00000000000000000000	0.00000000000000000000	0.00000000000000000000	244.00000000000000000000	584.00000000000000000000	4.00000000000000000000	4.00000000000000000000	4.00000000000000000000	4.00000000000000000000	4.00000000000000000000	0.00000000000000000000	4.00000000000000000000	4.00000000000000000000	0.00000000000000000000	4.00000000000000000000	4.00000000000000000000	4.00000000000000000000	4.00000000000000000000	4.00000000000000000000	4.00000000000000000000	4.00000000000000000000
29.00000000000000000000	0.00000000000000000000	4168.71777343750000000000	4151.79492187500000000000	4156.92285156250000000000	4151.79492187500000000000	4154.35888671875000000000	4165.64111328125000000000	4167.69238281250000000000	4155.38427734375000000000	4165.12792968750000000000	4150.25634765625000000000	4138.46142578125000000000	4176.41015625000000000000	4151.28173828125000000000	4147.69238281250000000000	0.00000000000000000000	10247.00000000000000000000	10230.00000000000000000000	0.00000000000000000000	0.00000000000000000000	0.00000000000000000000	244.00000000000000000000	592.00000000000000000000	4.00000000000000000000	4.00000000000000000000	4.00000000000000000000	4.00000000000000000000	4.00000000000000000000	0.00000000000000000000	4.00000000000000000000	4.00000000000000000000	0.00000000000000000000	4.00000000000000000000	4.00000000000000000000	4.00000000000000000000	4.00000000000000000000	4.00000000000000000000	4.00000000000000000000	4.00000000000000000000
30.00000000000000000000	0.00000000000000000000	4162.56396484375000000000	4162.05126953125000000000	4153.33300781250000000000	4159.48730468750000000000	4161.53857421875000000000	4158.97412109375000000000	4162.05126953125000000000	4169.74365234375000000000	4162.05126953125000000000	4190.76904296875000000000	4161.53857421875000000000	4180.51269531250000000000	4171.79492187500000000000	4156.92285156250000000000	0.00000000000000000000	10247.00000000000000000000	10230.00000000000000000000	0.00000000000000000000	0.00000000000000000000	0.00000000000000000000	244.00000000000000000000	599.00000000000000000000	4.00000000000000000000	4.00000000000000000000	4.00000000000000000000	4.00000000000000000000	4.00000000000000000000	0.00000000000000000000	4.00000000000000000000	4.00000000000000000000	0.00000000000000000000	4.00000000000000000000	4.00000000000000000000	4.00000000000000000000	4.00000000000000000000	4.00000000000000000000	4.00000000000000000000	4.00000000000000000000
31.00000000000000000000	0.00000000000000000000	4174.87158203125000000000	4163.58984375000000000000	4164.61523437500000000000	4156.41015625000000000000	4155.89746093750000000000	4166.15380859375000000000	4164.61523437500000000000	4167.17919921875000000000	4162.05126953125000000000	4195.89746093750000000000	4163.07666015625000000000	4183.07666015625000000000	4177.43603515625000000000	4162.05126953125000000000	0.00000000000000000000	10247.00000000000000000000	10230.00000000000000000000	0.00000000000000000000	0.00000000000000000000	0.00000000000000000000	244.00000000000000000000	607.00000000000000000000	4.00000000000000000000	4.00000000000000000000	4.00000000000000000000	4.00000000000000000000	4.00000000000000000000	0.00000000000000000000	4.00000000000000000000	4.00000000000000000000	0.00000000000000000000	4.00000000000000000000	4.00000000000000000000	4.00000000000000000000	4.00000000000000000000	4.00000000000000000000	4.00000000000000000000	4.00000000000000000000
32.00000000000000000000	0.00000000000000000000	4176.41015625000000000000	4165.64111328125000000000	4163.58984375000000000000	4158.97412109375000000000	4160.51269531250000000000	4163.07666015625000000000	4162.05126953125000000000	4163.58984375000000000000	4163.58984375000000000000	4178.97412109375000000000	4157.43603515625000000000	4181.53857421875000000000	4176.92285156250000000000	4163.07666015625000000000	0.00000000000000000000	10247.00000000000000000000	10230.00000000000000000000	0.00000000000000000000	0.00000000000000000000	0.00000000000000000000	244.00000000000000000000	614.00000000000000000000	4.00000000000000000000	4.00000000000000000000	4.00000000000000000000	4.00000000000000000000	4.00000000000000000000	0.00000000000000000000	4.00000000000000000000	4.00000000000000000000	0.00000000000000000000	4.00000000000000000000	4.00000000000000000000	4.00000000000000000000	4.00000000000000000000	4.00000000000000000000	4.00000000000000000000	4.00000000000000000000
33.00000000000000000000	0.00000000000000000000	4165.64111328125000000000	4167.17919921875000000000	4153.33300781250000000000	4164.61523437500000000000	4171.79492187500000000000	4158.46142578125000000000	4158.97412109375000000000	4171.79492187500000000000	4164.10253906250000000000	4190.76904296875000000000	4165.64111328125000000000	4180.51269531250000000000	4183.07666015625000000000	4164.10253906250000000000	0.00000000000000000000	10248.00000000000000000000	10229.00000000000000000000	0.00000000000000000000	0.00000000000000000000	0.00000000000000000000	244.00000000000000000000	621.00000000000000000000	4.00000000000000000000	4.00000000000000000000	4.00000000000000000000	4.00000000000000000000	4.00000000000000000000	0.00000000000000000000	4.00000000000000000000	4.00000000000000000000	0.00000000000000000000	4.00000000000000000000	4.00000000000000000000	4.00000000000000000000	4.00000000000000000000	4.00000000000000000000	4.00000000000000000000	4.00000000000000000000
34.00000000000000000000	0.00000000000000000000	4173.33300781250000000000	4155.89746093750000000000	4161.02539062500000000000	4153.33300781250000000000	4154.87158203125000000000	4164.61523437500000000000	4164.10253906250000000000	4152.82031250000000000000	4165.12792968750000000000	4174.87158203125000000000	4148.71777343750000000000	4176.92285156250000000000	4161.53857421875000000000	4155.89746093750000000000	0.00000000000000000000	10248.00000000000000000000	10229.00000000000000000000	0.00000000000000000000	0.00000000000000000000	0.00000000000000000000	244.00000000000000000000	629.00000000000000000000	4.00000000000000000000	4.00000000000000000000	4.00000000000000000000	4.00000000000000000000	4.00000000000000000000	0.00000000000000000000	4.00000000000000000000	4.00000000000000000000	0.00000000000000000000	4.00000000000000000000	4.00000000000000000000	4.00000000000000000000	4.00000000000000000000	4.00000000000000000000	4.00000000000000000000	4.00000000000000000000
35.00000000000000000000	0.00000000000000000000	4171.28173828125000000000	4177.94873046875000000000	4156.92285156250000000000	4171.28173828125000000000	4175.89746093750000000000	4153.84619140625000000000	4160.00000000000000000000	4163.58984375000000000000	4162.56396484375000000000	4176.41015625000000000000	4154.35888671875000000000	4176.41015625000000000000	4173.84619140625000000000	4160.51269531250000000000	0.00000000000000000000	10248.00000000000000000000	10230.00000000000000000000	0.00000000000000000000	0.00000000000000000000	0.00000000000000000000	244.00000000000000000000	636.00000000000000000000	4.00000000000000000000	4.00000000000000000000	4.00000000000000000000	4.00000000000000000000	4.00000000000000000000	0.00000000000000000000	4.00000000000000000000	4.00000000000000000000	0.00000000000000000000	4.00000000000000000000	4.00000000000000000000	4.00000000000000000000	4.00000000000000000000	4.00000000000000000000	4.00000000000000000000	4.00000000000000000000
36.00000000000000000000	0.00000000000000000000	4168.20507812500000000000	4168.71777343750000000000	4156.41015625000000000000	4163.58984375000000000000	4165.12792968750000000000	4161.53857421875000000000	4165.64111328125000000000	4160.00000000000000000000	4162.05126953125000000000	4172.82031250000000000000	4146.15380859375000000000	4176.41015625000000000000	4168.20507812500000000000	4154.35888671875000000000	0.00000000000000000000	10248.00000000000000000000	10230.00000000000000000000	0.00000000000000000000	0.00000000000000000000	0.00000000000000000000	244.00000000000000000000	643.00000000000000000000	4.00000000000000000000	4.00000000000000000000	4.00000000000000000000	4.00000000000000000000	4.00000000000000000000	0.00000000000000000000	4.00000000000000000000	4.00000000000000000000	0.00000000000000000000	4.00000000000000000000	4.00000000000000000000	4.00000000000000000000	4.00000000000000000000	4.00000000000000000000	4.00000000000000000000	4.00000000000000000000
37.00000000000000000000	0.00000000000000000000	4164.10253906250000000000	4153.33300781250000000000	4154.87158203125000000000	4147.69238281250000000000	4141.53857421875000000000	4165.64111328125000000000	4164.61523437500000000000	4149.23046875000000000000	4164.61523437500000000000	4166.15380859375000000000	4140.00000000000000000000	4172.82031250000000000000	4153.33300781250000000000	4150.76904296875000000000	0.00000000000000000000	10245.00000000000000000000	10230.00000000000000000000	0.00000000000000000000	0.00000000000000000000	0.00000000000000000000	244.00000000000000000000	652.00000000000000000000	4.00000000000000000000	4.00000000000000000000	4.00000000000000000000	4.00000000000000000000	4.00000000000000000000	0.00000000000000000000	4.00000000000000000000	4.00000000000000000000	0.00000000000000000000	4.00000000000000000000	4.00000000000000000000	4.00000000000000000000	4.00000000000000000000	4.00000000000000000000	4.00000000000000000000	4.00000000000000000000
38.00000000000000000000	0.00000000000000000000	4160.51269531250000000000	4161.53857421875000000000	4151.28173828125000000000	4155.89746093750000000000	4162.56396484375000000000	4164.10253906250000000000	4157.94873046875000000000	4162.05126953125000000000	4163.58984375000000000000	4178.46142578125000000000	4156.41015625000000000000	4173.84619140625000000000	4166.66650390625000000000	4157.43603515625000000000	0.00000000000000000000	10245.00000000000000000000	10230.00000000000000000000	0.00000000000000000000	0.00000000000000000000	0.00000000000000000000	244.00000000000000000000	659.00000000000000000000	4.00000000000000000000	4.00000000000000000000	4.00000000000000000000	4.00000000000000000000	4.00000000000000000000	0.00000000000000000000	4.00000000000000000000	4.00000000000000000000	0.00000000000000000000	4.00000000000000000000	4.00000000000000000000	4.00000000000000000000	4.00000000000000000000	4.00000000000000000000	4.00000000000000000000	4.00000000000000000000
39.00000000000000000000	0.00000000000000000000	4166.15380859375000000000	4148.71777343750000000000	4161.53857421875000000000	4146.66650390625000000000	4161.53857421875000000000	4168.20507812500000000000	4163.07666015625000000000	4149.74365234375000000000	4165.12792968750000000000	4165.12792968750000000000	4141.53857421875000000000	4173.84619140625000000000	4151.79492187500000000000	4150.25634765625000000000	0.00000000000000000000	10245.00000000000000000000	10227.00000000000000000000	0.00000000000000000000	0.00000000000000000000	0.00000000000000000000	244.00000000000000000000	667.00000000000000000000	4.00000000000000000000	4.00000000000000000000	4.00000000000000000000	4.00000000000000000000	4.00000000000000000000	0.00000000000000000000	4.00000000000000000000	4.00000000000000000000	0.00000000000000000000	4.00000000000000000000	4.00000000000000000000	4.00000000000000000000	4.00000000000000000000	4.00000000000000000000	4.00000000000000000000	4.00000000000000000000
40.00000000000000000000	0.00000000000000000000	4161.02539062500000000000	4158.97412109375000000000	4155.89746093750000000000	4154.87158203125000000000	4167.17919921875000000000	4152.30761718750000000000	4157.43603515625000000000	4157.43603515625000000000	4166.66650390625000000000	4175.89746093750000000000	4146.15380859375000000000	4174.35888671875000000000	4157.94873046875000000000	4156.92285156250000000000	0.00000000000000000000	10245.00000000000000000000	10227.00000000000000000000	0.00000000000000000000	0.00000000000000000000	0.00000000000000000000	244.00000000000000000000	676.00000000000000000000	4.00000000000000000000	4.00000000000000000000	4.00000000000000000000	4.00000000000000000000	4.00000000000000000000	0.00000000000000000000	4.00000000000000000000	4.00000000000000000000	0.00000000000000000000	4.00000000000000000000	4.00000000000000000000	4.00000000000000000000	4.00000000000000000000	4.00000000000000000000	4.00000000000000000000	4.00000000000000000000
41.00000000000000000000	0.00000000000000000000	4160.51269531250000000000	4159.48730468750000000000	4151.28173828125000000000	4148.71777343750000000000	4158.97412109375000000000	4157.43603515625000000000	4161.02539062500000000000	4152.30761718750000000000	4165.64111328125000000000	4168.71777343750000000000	4140.00000000000000000000	4174.87158203125000000000	4154.35888671875000000000	4156.92285156250000000000	0.00000000000000000000	10245.00000000000000000000	10227.00000000000000000000	0.00000000000000000000	0.00000000000000000000	0.00000000000000000000	244.00000000000000000000	684.00000000000000000000	4.00000000000000000000	4.00000000000000000000	4.00000000000000000000	4.00000000000000000000	4.00000000000000000000	0.00000000000000000000	4.00000000000000000000	4.00000000000000000000	0.00000000000000000000	4.00000000000000000000	4.00000000000000000000	4.00000000000000000000	4.00000000000000000000	4.00000000000000000000	4.00000000000000000000	4.00000000000000000000
42.00000000000000000000	0.00000000000000000000	4161.53857421875000000000	4149.23046875000000000000	4151.28173828125000000000	4138.46142578125000000000	4149.74365234375000000000	4162.56396484375000000000	4165.12792968750000000000	4137.43603515625000000000	4163.58984375000000000000	4154.35888671875000000000	4126.15380859375000000000	4169.74365234375000000000	4142.05126953125000000000	4146.66650390625000000000	0.00000000000000000000	10245.00000000000000000000	10227.00000000000000000000	0.00000000000000000000	0.00000000000000000000	0.00000000000000000000	244.00000000000000000000	693.00000000000000000000	4.00000000000000000000	4.00000000000000000000	4.00000000000000000000	4.00000000000000000000	4.00000000000000000000	0.00000000000000000000	4.00000000000000000000	4.00000000000000000000	0.00000000000000000000	4.00000000000000000000	4.00000000000000000000	4.00000000000000000000	4.00000000000000000000	4.00000000000000000000	4.00000000000000000000	4.00000000000000000000
43.00000000000000000000	0.00000000000000000000	4156.92285156250000000000	4155.38427734375000000000	4148.20507812500000000000	4148.20507812500000000000	4161.53857421875000000000	4156.41015625000000000000	4160.51269531250000000000	4150.76904296875000000000	4162.56396484375000000000	4174.87158203125000000000	4142.56396484375000000000	4168.20507812500000000000	4156.92285156250000000000	4151.79492187500000000000	0.00000000000000000000	10246.00000000000000000000	10227.00000000000000000000	0.00000000000000000000	0.00000000000000000000	0.00000000000000000000	244.00000000000000000000	701.00000000000000000000	4.00000000000000000000	4.00000000000000000000	4.00000000000000000000	4.00000000000000000000	4.00000000000000000000	0.00000000000000000000	4.00000000000000000000	4.00000000000000000000	0.00000000000000000000	4.00000000000000000000	4.00000000000000000000	4.00000000000000000000	4.00000000000000000000	4.00000000000000000000	4.00000000000000000000	4.00000000000000000000
44.00000000000000000000	0.00000000000000000000	4159.48730468750000000000	4143.58984375000000000000	4153.33300781250000000000	4138.97412109375000000000	4140.00000000000000000000	4167.17919921875000000000	4164.10253906250000000000	4140.51269531250000000000	4164.61523437500000000000	4156.41015625000000000000	4133.33300781250000000000	4168.71777343750000000000	4145.12792968750000000000	4149.23046875000000000000	0.00000000000000000000	10246.00000000000000000000	10227.00000000000000000000	0.00000000000000000000	0.00000000000000000000	0.00000000000000000000	244.00000000000000000000	709.00000000000000000000	4.00000000000000000000	4.00000000000000000000	4.00000000000000000000	4.00000000000000000000	4.00000000000000000000	0.00000000000000000000	4.00000000000000000000	4.00000000000000000000	0.00000000000000000000	4.00000000000000000000	4.00000000000000000000	4.00000000000000000000	4.00000000000000000000	4.00000000000000000000	4.00000000000000000000	4.00000000000000000000
45.00000000000000000000	0.00000000000000000000	4154.87158203125000000000	4155.38427734375000000000	4145.64111328125000000000	4150.25634765625000000000	4150.25634765625000000000	4164.10253906250000000000	4160.51269531250000000000	4151.28173828125000000000	4162.56396484375000000000	4161.02539062500000000000	4138.97412109375000000000	4167.69238281250000000000	4150.76904296875000000000	4151.28173828125000000000	0.00000000000000000000	10248.00000000000000000000	10229.00000000000000000000	0.00000000000000000000	0.00000000000000000000	0.00000000000000000000	244.00000000000000000000	718.00000000000000000000	4.00000000000000000000	4.00000000000000000000	4.00000000000000000000	4.00000000000000000000	4.00000000000000000000	0.00000000000000000000	4.00000000000000000000	4.00000000000000000000	0.00000000000000000000	4.00000000000000000000	4.00000000000000000000	4.00000000000000000000	4.00000000000000000000	4.00000000000000000000	4.00000000000000000000	4.00000000000000000000
46.00000000000000000000	0.00000000000000000000	4155.89746093750000000000	4149.74365234375000000000	4145.12792968750000000000	4147.17919921875000000000	4156.92285156250000000000	4164.61523437500000000000	4159.48730468750000000000	4152.82031250000000000000	4161.02539062500000000000	4164.10253906250000000000	4132.82031250000000000000	4163.58984375000000000000	4143.07666015625000000000	4145.12792968750000000000	0.00000000000000000000	10248.00000000000000000000	10229.00000000000000000000	0.00000000000000000000	0.00000000000000000000	0.00000000000000000000	244.00000000000000000000	725.00000000000000000000	4.00000000000000000000	4.00000000000000000000	4.00000000000000000000	4.00000000000000000000	4.00000000000000000000	0.00000000000000000000	4.00000000000000000000	4.00000000000000000000	0.00000000000000000000	4.00000000000000000000	4.00000000000000000000	4.00000000000000000000	4.00000000000000000000	4.00000000000000000000	4.00000000000000000000	4.00000000000000000000
47.00000000000000000000	0.00000000000000000000	4156.41015625000000000000	4133.33300781250000000000	4148.71777343750000000000	4134.35888671875000000000	4138.46142578125000000000	4161.02539062500000000000	4157.43603515625000000000	4137.94873046875000000000	4165.64111328125000000000	4138.46142578125000000000	4108.71777343750000000000	4159.48730468750000000000	4121.02539062500000000000	4136.92285156250000000000	0.00000000000000000000	10246.00000000000000000000	10231.00000000000000000000	0.00000000000000000000	0.00000000000000000000	0.00000000000000000000	244.00000000000000000000	734.00000000000000000000	4.00000000000000000000	4.00000000000000000000	4.00000000000000000000	4.00000000000000000000	4.00000000000000000000	0.00000000000000000000	4.00000000000000000000	4.00000000000000000000	0.00000000000000000000	4.00000000000000000000	4.00000000000000000000	4.00000000000000000000	4.00000000000000000000	4.00000000000000000000	4.00000000000000000000	4.00000000000000000000
48.00000000000000000000	0.00000000000000000000	4148.71777343750000000000	4152.82031250000000000000	4144.10253906250000000000	4152.82031250000000000000	4148.71777343750000000000	4150.76904296875000000000	4156.92285156250000000000	4156.41015625000000000000	4167.17919921875000000000	4147.17919921875000000000	4123.58984375000000000000	4160.51269531250000000000	4138.46142578125000000000	4144.61523437500000000000	0.00000000000000000000	10246.00000000000000000000	10231.00000000000000000000	0.00000000000000000000	0.00000000000000000000	0.00000000000000000000	244.00000000000000000000	742.00000000000000000000	4.00000000000000000000	4.00000000000000000000	4.00000000000000000000	4.00000000000000000000	4.00000000000000000000	0.00000000000000000000	4.00000000000000000000	4.00000000000000000000	0.00000000000000000000	4.00000000000000000000	4.00000000000000000000	4.00000000000000000000	4.00000000000000000000	4.00000000000000000000	4.00000000000000000000	4.00000000000000000000
49.00000000000000000000	0.00000000000000000000	4156.41015625000000000000	4152.30761718750000000000	4154.87158203125000000000	4153.84619140625000000000	4144.10253906250000000000	4162.05126953125000000000	4168.20507812500000000000	4149.23046875000000000000	4164.61523437500000000000	4138.97412109375000000000	4119.48730468750000000000	4163.07666015625000000000	4133.33300781250000000000	4143.58984375000000000000	0.00000000000000000000	10248.00000000000000000000	10232.00000000000000000000	0.00000000000000000000	0.00000000000000000000	0.00000000000000000000	244.00000000000000000000	750.00000000000000000000	4.00000000000000000000	4.00000000000000000000	4.00000000000000000000	4.00000000000000000000	4.00000000000000000000	0.00000000000000000000	4.00000000000000000000	4.00000000000000000000	0.00000000000000000000	4.00000000000000000000	4.00000000000000000000	4.00000000000000000000	4.00000000000000000000	4.00000000000000000000	4.00000000000000000000	4.00000000000000000000
50.00000000000000000000	0.00000000000000000000	4156.92285156250000000000	4160.00000000000000000000	4151.28173828125000000000	4163.58984375000000000000	4160.51269531250000000000	4158.46142578125000000000	4161.02539062500000000000	4153.33300781250000000000	4162.05126953125000000000	4150.76904296875000000000	4128.71777343750000000000	4166.66650390625000000000	4141.02539062500000000000	4153.84619140625000000000	0.00000000000000000000	10248.00000000000000000000	10232.00000000000000000000	0.00000000000000000000	0.00000000000000000000	0.00000000000000000000	244.00000000000000000000	758.00000000000000000000	4.00000000000000000000	4.00000000000000000000	4.00000000000000000000	4.00000000000000000000	4.00000000000000000000	0.00000000000000000000	4.00000000000000000000	4.00000000000000000000	0.00000000000000000000	4.00000000000000000000	4.00000000000000000000	4.00000000000000000000	4.00000000000000000000	4.00000000000000000000	4.00000000000000000000	4.00000000000000000000
51.00000000000000000000	0.00000000000000000000	4160.00000000000000000000	4166.15380859375000000000	4153.84619140625000000000	4170.25634765625000000000	4164.10253906250000000000	4162.05126953125000000000	4163.07666015625000000000	4168.20507812500000000000	4164.10253906250000000000	4165.64111328125000000000	4145.12792968750000000000	4171.79492187500000000000	4155.89746093750000000000	4165.12792968750000000000	0.00000000000000000000	10247.00000000000000000000	10231.00000000000000000000	0.00000000000000000000	0.00000000000000000000	0.00000000000000000000	244.00000000000000000000	765.00000000000000000000	4.00000000000000000000	4.00000000000000000000	4.00000000000000000000	4.00000000000000000000	4.00000000000000000000	0.00000000000000000000	4.00000000000000000000	4.00000000000000000000	0.00000000000000000000	4.00000000000000000000	4.00000000000000000000	4.00000000000000000000	4.00000000000000000000	4.00000000000000000000	4.00000000000000000000	4.00000000000000000000
52.00000000000000000000	0.00000000000000000000	4169.74365234375000000000	4160.00000000000000000000	4167.69238281250000000000	4165.64111328125000000000	4147.17919921875000000000	4168.71777343750000000000	4171.28173828125000000000	4170.25634765625000000000	4168.20507812500000000000	4157.94873046875000000000	4142.05126953125000000000	4174.87158203125000000000	4157.43603515625000000000	4167.17919921875000000000	0.00000000000000000000	10247.00000000000000000000	10231.00000000000000000000	0.00000000000000000000	0.00000000000000000000	0.00000000000000000000	244.00000000000000000000	773.00000000000000000000	4.00000000000000000000	4.00000000000000000000	4.00000000000000000000	4.00000000000000000000	4.00000000000000000000	0.00000000000000000000	4.00000000000000000000	4.00000000000000000000	0.00000000000000000000	4.00000000000000000000	4.00000000000000000000	4.00000000000000000000	4.00000000000000000000	4.00000000000000000000	4.00000000000000000000	4.00000000000000000000
53.00000000000000000000	0.00000000000000000000	4166.15380859375000000000	4171.79492187500000000000	4159.48730468750000000000	4178.97412109375000000000	4169.74365234375000000000	4155.38427734375000000000	4160.51269531250000000000	4190.76904296875000000000	4166.15380859375000000000	4174.35888671875000000000	4155.38427734375000000000	4178.46142578125000000000	4174.35888671875000000000	4178.46142578125000000000	0.00000000000000000000	10248.00000000000000000000	10230.00000000000000000000	0.00000000000000000000	0.00000000000000000000	0.00000000000000000000	244.00000000000000000000	780.00000000000000000000	4.00000000000000000000	4.00000000000000000000	4.00000000000000000000	4.00000000000000000000	4.00000000000000000000	0.00000000000000000000	4.00000000000000000000	4.00000000000000000000	0.00000000000000000000	4.00000000000000000000	4.00000000000000000000	4.00000000000000000000	4.00000000000000000000	4.00000000000000000000	4.00000000000000000000	4.00000000000000000000
54.00000000000000000000	0.00000000000000000000	4168.71777343750000000000	4164.10253906250000000000	4162.56396484375000000000	4168.20507812500000000000	4169.74365234375000000000	4160.51269531250000000000	4161.53857421875000000000	4176.41015625000000000000	4163.07666015625000000000	4155.89746093750000000000	4143.58984375000000000000	4175.89746093750000000000	4156.92285156250000000000	4171.79492187500000000000	0.00000000000000000000	10248.00000000000000000000	10230.00000000000000000000	0.00000000000000000000	0.00000000000000000000	0.00000000000000000000	244.00000000000000000000	787.00000000000000000000	4.00000000000000000000	4.00000000000000000000	4.00000000000000000000	4.00000000000000000000	4.00000000000000000000	0.00000000000000000000	4.00000000000000000000	4.00000000000000000000	0.00000000000000000000	4.00000000000000000000	4.00000000000000000000	4.00000000000000000000	4.00000000000000000000	4.00000000000000000000	4.00000000000000000000	4.00000000000000000000
55.00000000000000000000	0.00000000000000000000	4167.17919921875000000000	4172.30761718750000000000	4164.10253906250000000000	4173.84619140625000000000	4178.46142578125000000000	4158.97412109375000000000	4162.56396484375000000000	4174.35888671875000000000	4164.10253906250000000000	4158.97412109375000000000	4150.25634765625000000000	4176.41015625000000000000	4163.58984375000000000000	4171.79492187500000000000	0.00000000000000000000	10249.00000000000000000000	10230.00000000000000000000	0.00000000000000000000	0.00000000000000000000	0.00000000000000000000	244.00000000000000000000	795.00000000000000000000	4.00000000000000000000	4.00000000000000000000	4.00000000000000000000	4.00000000000000000000	4.00000000000000000000	0.00000000000000000000	4.00000000000000000000	4.00000000000000000000	0.00000000000000000000	4.00000000000000000000	4.00000000000000000000	4.00000000000000000000	4.00000000000000000000	4.00000000000000000000	4.00000000000000000000	4.00000000000000000000
56.00000000000000000000	0.00000000000000000000	4166.66650390625000000000	4177.43603515625000000000	4157.94873046875000000000	4181.02539062500000000000	4183.07666015625000000000	4160.51269531250000000000	4165.64111328125000000000	4184.10253906250000000000	4166.66650390625000000000	4177.43603515625000000000	4160.00000000000000000000	4179.48730468750000000000	4178.46142578125000000000	4177.94873046875000000000	0.00000000000000000000	10249.00000000000000000000	10230.00000000000000000000	0.00000000000000000000	0.00000000000000000000	0.00000000000000000000	244.00000000000000000000	803.00000000000000000000	4.00000000000000000000	4.00000000000000000000	4.00000000000000000000	4.00000000000000000000	4.00000000000000000000	0.00000000000000000000	4.00000000000000000000	4.00000000000000000000	0.00000000000000000000	4.00000000000000000000	4.00000000000000000000	4.00000000000000000000	4.00000000000000000000	4.00000000000000000000	4.00000000000000000000	4.00000000000000000000
57.00000000000000000000	0.00000000000000000000	4168.20507812500000000000	4162.56396484375000000000	4158.46142578125000000000	4164.61523437500000000000	4163.07666015625000000000	4167.69238281250000000000	4168.71777343750000000000	4168.71777343750000000000	4165.64111328125000000000	4155.89746093750000000000	4142.56396484375000000000	4176.41015625000000000000	4161.02539062500000000000	4171.79492187500000000000	0.00000000000000000000	10247.00000000000000000000	10227.00000000000000000000	0.00000000000000000000	0.00000000000000000000	0.00000000000000000000	244.00000000000000000000	811.00000000000000000000	4.00000000000000000000	4.00000000000000000000	4.00000000000000000000	4.00000000000000000000	4.00000000000000000000	0.00000000000000000000	4.00000000000000000000	4.00000000000000000000	0.00000000000000000000	4.00000000000000000000	4.00000000000000000000	4.00000000000000000000	4.00000000000000000000	4.00000000000000000000	4.00000000000000000000	4.00000000000000000000
58.00000000000000000000	0.00000000000000000000	4161.53857421875000000000	4175.38427734375000000000	4153.33300781250000000000	4174.87158203125000000000	4180.51269531250000000000	4158.97412109375000000000	4162.56396484375000000000	4181.02539062500000000000	4161.02539062500000000000	4170.25634765625000000000	4156.92285156250000000000	4175.89746093750000000000	4173.84619140625000000000	4175.89746093750000000000	0.00000000000000000000	10247.00000000000000000000	10227.00000000000000000000	0.00000000000000000000	0.00000000000000000000	0.00000000000000000000	244.00000000000000000000	819.00000000000000000000	4.00000000000000000000	4.00000000000000000000	4.00000000000000000000	4.00000000000000000000	4.00000000000000000000	0.00000000000000000000	4.00000000000000000000	4.00000000000000000000	0.00000000000000000000	4.00000000000000000000	4.00000000000000000000	4.00000000000000000000	4.00000000000000000000	4.00000000000000000000	4.00000000000000000000	4.00000000000000000000
59.00000000000000000000	0.00000000000000000000	4170.76904296875000000000	4168.71777343750000000000	4159.48730468750000000000	4170.76904296875000000000	4167.69238281250000000000	4166.15380859375000000000	4168.20507812500000000000	4175.38427734375000000000	4164.10253906250000000000	4173.33300781250000000000	4151.28173828125000000000	4173.33300781250000000000	4164.61523437500000000000	4172.82031250000000000000	0.00000000000000000000	10247.00000000000000000000	10227.00000000000000000000	0.00000000000000000000	0.00000000000000000000	0.00000000000000000000	244.00000000000000000000	828.00000000000000000000	4.00000000000000000000	4.00000000000000000000	4.00000000000000000000	4.00000000000000000000	4.00000000000000000000	0.00000000000000000000	4.00000000000000000000	4.00000000000000000000	0.00000000000000000000	4.00000000000000000000	4.00000000000000000000	4.00000000000000000000	4.00000000000000000000	4.00000000000000000000	4.00000000000000000000	4.00000000000000000000
60.00000000000000000000	0.00000000000000000000	4170.25634765625000000000	4168.20507812500000000000	4158.46142578125000000000	4168.20507812500000000000	4160.00000000000000000000	4162.05126953125000000000	4163.07666015625000000000	4178.46142578125000000000	4166.66650390625000000000	4167.69238281250000000000	4147.69238281250000000000	4173.33300781250000000000	4161.02539062500000000000	4174.87158203125000000000	0.00000000000000000000	10247.00000000000000000000	10227.00000000000000000000	0.00000000000000000000	0.00000000000000000000	0.00000000000000000000	244.00000000000000000000	836.00000000000000000000	4.00000000000000000000	4.00000000000000000000	4.00000000000000000000	4.00000000000000000000	4.00000000000000000000	0.00000000000000000000	4.00000000000000000000	4.00000000000000000000	0.00000000000000000000	4.00000000000000000000	4.00000000000000000000	4.00000000000000000000	4.00000000000000000000	4.00000000000000000000	4.00000000000000000000	4.00000000000000000000
61.00000000000000000000	0.00000000000000000000	4165.64111328125000000000	4174.87158203125000000000	4156.92285156250000000000	4173.33300781250000000000	4176.41015625000000000000	4156.41015625000000000000	4158.97412109375000000000	4189.23046875000000000000	4161.53857421875000000000	4174.35888671875000000000	4156.92285156250000000000	4177.94873046875000000000	4174.87158203125000000000	4178.97412109375000000000	0.00000000000000000000	10246.00000000000000000000	10227.00000000000000000000	0.00000000000000000000	0.00000000000000000000	0.00000000000000000000	244.00000000000000000000	844.00000000000000000000	4.00000000000000000000	4.00000000000000000000	4.00000000000000000000	4.00000000000000000000	4.00000000000000000000	0.00000000000000000000	4.00000000000000000000	4.00000000000000000000	0.00000000000000000000	4.00000000000000000000	4.00000000000000000000	4.00000000000000000000	4.00000000000000000000	4.00000000000000000000	4.00000000000000000000	4.00000000000000000000
62.00000000000000000000	0.00000000000000000000	4173.33300781250000000000	4162.56396484375000000000	4163.07666015625000000000	4166.66650390625000000000	4166.66650390625000000000	4160.51269531250000000000	4167.17919921875000000000	4169.74365234375000000000	4163.07666015625000000000	4162.05126953125000000000	4144.10253906250000000000	4176.92285156250000000000	4163.58984375000000000000	4174.35888671875000000000	0.00000000000000000000	10246.00000000000000000000	10227.00000000000000000000	0.00000000000000000000	0.00000000000000000000	0.00000000000000000000	244.00000000000000000000	853.00000000000000000000	4.00000000000000000000	4.00000000000000000000	4.00000000000000000000	4.00000000000000000000	4.00000000000000000000	0.00000000000000000000	4.00000000000000000000	4.00000000000000000000	0.00000000000000000000	4.00000000000000000000	4.00000000000000000000	4.00000000000000000000	4.00000000000000000000	4.00000000000000000000	4.00000000000000000000	4.00000000000000000000
63.00000000000000000000	0.00000000000000000000	4168.20507812500000000000	4175.38427734375000000000	4154.87158203125000000000	4177.43603515625000000000	4177.43603515625000000000	4154.87158203125000000000	4162.56396484375000000000	4183.07666015625000000000	4166.66650390625000000000	4170.76904296875000000000	4159.48730468750000000000	4177.94873046875000000000	4176.41015625000000000000	4183.58984375000000000000	0.00000000000000000000	10245.00000000000000000000	10227.00000000000000000000	0.00000000000000000000	0.00000000000000000000	0.00000000000000000000	244.00000000000000000000	861.00000000000000000000	4.00000000000000000000	4.00000000000000000000	4.00000000000000000000	4.00000000000000000000	4.00000000000000000000	0.00000000000000000000	4.00000000000000000000	4.00000000000000000000	0.00000000000000000000	4.00000000000000000000	4.00000000000000000000	4.00000000000000000000	4.00000000000000000000	4.00000000000000000000	4.00000000000000000000	4.00000000000000000000
64.00000000000000000000	0.00000000000000000000	4170.76904296875000000000	4170.76904296875000000000	4161.53857421875000000000	4167.17919921875000000000	4169.74365234375000000000	4167.69238281250000000000	4165.12792968750000000000	4181.53857421875000000000	4165.64111328125000000000	4165.64111328125000000000	4160.00000000000000000000	4181.02539062500000000000	4174.87158203125000000000	4183.07666015625000000000	1527.00000000000000000000	10245.00000000000000000000	10227.00000000000000000000	0.00000000000000000000	0.00000000000000000000	0.00000000000000000000	244.00000000000000000000	869.00000000000000000000	4.00000000000000000000	4.00000000000000000000	4.00000000000000000000	4.00000000000000000000	4.00000000000000000000	0.00000000000000000000	4.00000000000000000000	4.00000000000000000000	0.00000000000000000000	4.00000000000000000000	4.00000000000000000000	4.00000000000000000000	4.00000000000000000000	4.00000000000000000000	4.00000000000000000000	4.00000000000000000000
65.00000000000000000000	0.00000000000000000000	4174.87158203125000000000	4168.71777343750000000000	4164.61523437500000000000	4170.25634765625000000000	4168.71777343750000000000	4165.64111328125000000000	4165.64111328125000000000	4180.00000000000000000000	4163.58984375000000000000	4176.92285156250000000000	4162.56396484375000000000	4181.02539062500000000000	4177.94873046875000000000	4186.15380859375000000000	3065.00000000000000000000	10246.00000000000000000000	10227.00000000000000000000	0.00000000000000000000	0.00000000000000000000	0.00000000000000000000	244.00000000000000000000	877.00000000000000000000	4.00000000000000000000	4.00000000000000000000	4.00000000000000000000	4.00000000000000000000	4.00000000000000000000	0.00000000000000000000	4.00000000000000000000	4.00000000000000000000	0.00000000000000000000	4.00000000000000000000	4.00000000000000000000	4.00000000000000000000	4.00000000000000000000	4.00000000000000000000	4.00000000000000000000	4.00000000000000000000
66.00000000000000000000	0.00000000000000000000	4173.33300781250000000000	4176.41015625000000000000	4161.02539062500000000000	4184.61523437500000000000	4180.51269531250000000000	4158.97412109375000000000	4164.61523437500000000000	4192.82031250000000000000	4163.58984375000000000000	4195.38427734375000000000	4174.87158203125000000000	4181.53857421875000000000	4188.71777343750000000000	4190.25634765625000000000	1414.00000000000000000000	10246.00000000000000000000	10227.00000000000000000000	0.00000000000000000000	0.00000000000000000000	0.00000000000000000000	244.00000000000000000000	885.00000000000000000000	4.00000000000000000000	4.00000000000000000000	4.00000000000000000000	4.00000000000000000000	4.00000000000000000000	0.00000000000000000000	4.00000000000000000000	4.00000000000000000000	0.00000000000000000000	4.00000000000000000000	4.00000000000000000000	4.00000000000000000000	4.00000000000000000000	4.00000000000000000000	4.00000000000000000000	4.00000000000000000000
67.00000000000000000000	0.00000000000000000000	4174.35888671875000000000	4160.51269531250000000000	4166.15380859375000000000	4165.64111328125000000000	4165.12792968750000000000	4165.64111328125000000000	4166.66650390625000000000	4171.79492187500000000000	4164.10253906250000000000	4164.10253906250000000000	4151.28173828125000000000	4178.97412109375000000000	4161.02539062500000000000	4174.35888671875000000000	3191.00000000000000000000	10246.00000000000000000000	10228.00000000000000000000	0.00000000000000000000	0.00000000000000000000	0.00000000000000000000	244.00000000000000000000	892.00000000000000000000	4.00000000000000000000	4.00000000000000000000	4.00000000000000000000	4.00000000000000000000	4.00000000000000000000	0.00000000000000000000	4.00000000000000000000	4.00000000000000000000	0.00000000000000000000	4.00000000000000000000	4.00000000000000000000	4.00000000000000000000	4.00000000000000000000	4.00000000000000000000	4.00000000000000000000	4.00000000000000000000
68.00000000000000000000	0.00000000000000000000	4166.15380859375000000000	4168.20507812500000000000	4159.48730468750000000000	4168.71777343750000000000	4178.46142578125000000000	4154.87158203125000000000	4158.46142578125000000000	4177.43603515625000000000	4162.56396484375000000000	4167.17919921875000000000	4152.82031250000000000000	4175.38427734375000000000	4165.64111328125000000000	4173.84619140625000000000	3542.00000000000000000000	10246.00000000000000000000	10228.00000000000000000000	0.00000000000000000000	0.00000000000000000000	0.00000000000000000000	244.00000000000000000000	899.00000000000000000000	4.00000000000000000000	4.00000000000000000000	4.00000000000000000000	4.00000000000000000000	4.00000000000000000000	0.00000000000000000000	4.00000000000000000000	4.00000000000000000000	0.00000000000000000000	4.00000000000000000000	4.00000000000000000000	4.00000000000000000000	4.00000000000000000000	4.00000000000000000000	4.00000000000000000000	4.00000000000000000000
69.00000000000000000000	0.00000000000000000000	4171.79492187500000000000	4163.07666015625000000000	4162.56396484375000000000	4169.74365234375000000000	4168.71777343750000000000	4160.00000000000000000000	4163.07666015625000000000	4177.43603515625000000000	4163.07666015625000000000	4165.64111328125000000000	4151.28173828125000000000	4174.87158203125000000000	4166.15380859375000000000	4174.87158203125000000000	0.00000000000000000000	10246.00000000000000000000	10228.00000000000000000000	0.00000000000000000000	0.00000000000000000000	0.00000000000000000000	244.00000000000000000000	907.00000000000000000000	4.00000000000000000000	4.00000000000000000000	4.00000000000000000000	4.00000000000000000000	4.00000000000000000000	0.00000000000000000000	4.00000000000000000000	4.00000000000000000000	0.00000000000000000000	4.00000000000000000000	4.00000000000000000000	4.00000000000000000000	4.00000000000000000000	4.00000000000000000000	4.00000000000000000000	4.00000000000000000000
70.00000000000000000000	0.00000000000000000000	4174.35888671875000000000	4164.10253906250000000000	4163.07666015625000000000	4170.76904296875000000000	4164.61523437500000000000	4160.00000000000000000000	4165.12792968750000000000	4170.25634765625000000000	4163.58984375000000000000	4151.28173828125000000000	4151.79492187500000000000	4176.92285156250000000000	4162.56396484375000000000	4178.46142578125000000000	510.00000000000000000000	10246.00000000000000000000	10228.00000000000000000000	0.00000000000000000000	0.00000000000000000000	0.00000000000000000000	244.00000000000000000000	914.00000000000000000000	4.00000000000000000000	4.00000000000000000000	4.00000000000000000000	4.00000000000000000000	4.00000000000000000000	0.00000000000000000000	4.00000000000000000000	4.00000000000000000000	0.00000000000000000000	4.00000000000000000000	4.00000000000000000000	4.00000000000000000000	4.00000000000000000000	4.00000000000000000000	4.00000000000000000000	4.00000000000000000000
71.00000000000000000000	0.00000000000000000000	4166.66650390625000000000	4180.00000000000000000000	4156.92285156250000000000	4180.51269531250000000000	4187.17919921875000000000	4157.43603515625000000000	4162.56396484375000000000	4179.48730468750000000000	4163.07666015625000000000	4169.23046875000000000000	4167.69238281250000000000	4177.43603515625000000000	4176.92285156250000000000	4183.07666015625000000000	3306.00000000000000000000	10245.00000000000000000000	10229.00000000000000000000	0.00000000000000000000	0.00000000000000000000	0.00000000000000000000	244.00000000000000000000	921.00000000000000000000	4.00000000000000000000	4.00000000000000000000	4.00000000000000000000	4.00000000000000000000	4.00000000000000000000	0.00000000000000000000	4.00000000000000000000	4.00000000000000000000	0.00000000000000000000	4.00000000000000000000	4.00000000000000000000	4.00000000000000000000	4.00000000000000000000	4.00000000000000000000	4.00000000000000000000	4.00000000000000000000
72.00000000000000000000	0.00000000000000000000	4172.82031250000000000000	4163.58984375000000000000	4165.12792968750000000000	4166.66650390625000000000	4158.46142578125000000000	4170.76904296875000000000	4166.66650390625000000000	4164.61523437500000000000	4167.17919921875000000000	4166.66650390625000000000	4146.15380859375000000000	4172.82031250000000000000	4156.92285156250000000000	4168.20507812500000000000	0.00000000000000000000	10245.00000000000000000000	10229.00000000000000000000	0.00000000000000000000	0.00000000000000000000	0.00000000000000000000	244.00000000000000000000	929.00000000000000000000	4.00000000000000000000	4.00000000000000000000	4.00000000000000000000	4.00000000000000000000	4.00000000000000000000	0.00000000000000000000	4.00000000000000000000	4.00000000000000000000	0.00000000000000000000	4.00000000000000000000	4.00000000000000000000	4.00000000000000000000	4.00000000000000000000	4.00000000000000000000	4.00000000000000000000	4.00000000000000000000
73.00000000000000000000	0.00000000000000000000	4173.84619140625000000000	4172.30761718750000000000	4162.05126953125000000000	4178.46142578125000000000	4157.94873046875000000000	4160.51269531250000000000	4160.00000000000000000000	4178.97412109375000000000	4167.69238281250000000000	4181.02539062500000000000	4154.87158203125000000000	4175.89746093750000000000	4165.64111328125000000000	4173.84619140625000000000	3525.00000000000000000000	10245.00000000000000000000	10229.00000000000000000000	0.00000000000000000000	0.00000000000000000000	0.00000000000000000000	244.00000000000000000000	937.00000000000000000000	4.00000000000000000000	4.00000000000000000000	4.00000000000000000000	4.00000000000000000000	4.00000000000000000000	0.00000000000000000000	4.00000000000000000000	4.00000000000000000000	0.00000000000000000000	4.00000000000000000000	4.00000000000000000000	4.00000000000000000000	4.00000000000000000000	4.00000000000000000000	4.00000000000000000000	4.00000000000000000000
74.00000000000000000000	0.00000000000000000000	4176.92285156250000000000	4177.94873046875000000000	4165.12792968750000000000	4184.10253906250000000000	4176.41015625000000000000	4160.51269531250000000000	4163.07666015625000000000	4185.12792968750000000000	4164.10253906250000000000	4180.51269531250000000000	4166.66650390625000000000	4181.53857421875000000000	4174.35888671875000000000	4181.02539062500000000000	3364.00000000000000000000	10245.00000000000000000000	10229.00000000000000000000	0.00000000000000000000	0.00000000000000000000	0.00000000000000000000	244.00000000000000000000	944.00000000000000000000	4.00000000000000000000	4.00000000000000000000	4.00000000000000000000	4.00000000000000000000	4.00000000000000000000	0.00000000000000000000	4.00000000000000000000	4.00000000000000000000	0.00000000000000000000	4.00000000000000000000	4.00000000000000000000	4.00000000000000000000	4.00000000000000000000	4.00000000000000000000	4.00000000000000000000	4.00000000000000000000
75.00000000000000000000	0.00000000000000000000	4176.41015625000000000000	4170.76904296875000000000	4166.66650390625000000000	4175.89746093750000000000	4181.02539062500000000000	4162.56396484375000000000	4164.10253906250000000000	4172.30761718750000000000	4162.05126953125000000000	4166.66650390625000000000	4158.97412109375000000000	4183.07666015625000000000	4166.66650390625000000000	4180.00000000000000000000	2269.00000000000000000000	10247.00000000000000000000	10228.00000000000000000000	0.00000000000000000000	0.00000000000000000000	0.00000000000000000000	244.00000000000000000000	953.00000000000000000000	4.00000000000000000000	4.00000000000000000000	4.00000000000000000000	4.00000000000000000000	4.00000000000000000000	0.00000000000000000000	4.00000000000000000000	4.00000000000000000000	0.00000000000000000000	4.00000000000000000000	4.00000000000000000000	4.00000000000000000000	4.00000000000000000000	4.00000000000000000000	4.00000000000000000000	4.00000000000000000000
76.00000000000000000000	0.00000000000000000000	4167.69238281250000000000	4179.48730468750000000000	4154.87158203125000000000	4182.56396484375000000000	4188.71777343750000000000	4155.89746093750000000000	4161.53857421875000000000	4183.58984375000000000000	4160.51269531250000000000	4180.51269531250000000000	4166.15380859375000000000	4182.05126953125000000000	4178.46142578125000000000	4182.05126953125000000000	3228.00000000000000000000	10247.00000000000000000000	10228.00000000000000000000	0.00000000000000000000	0.00000000000000000000	0.00000000000000000000	244.00000000000000000000	961.00000000000000000000	4.00000000000000000000	4.00000000000000000000	4.00000000000000000000	4.00000000000000000000	4.00000000000000000000	0.00000000000000000000	4.00000000000000000000	4.00000000000000000000	0.00000000000000000000	4.00000000000000000000	4.00000000000000000000	4.00000000000000000000	4.00000000000000000000	4.00000000000000000000	4.00000000000000000000	4.00000000000000000000
77.00000000000000000000	0.00000000000000000000	4172.82031250000000000000	4168.71777343750000000000	4160.51269531250000000000	4173.33300781250000000000	4169.74365234375000000000	4165.64111328125000000000	4171.28173828125000000000	4174.35888671875000000000	4165.64111328125000000000	4165.12792968750000000000	4151.28173828125000000000	4178.46142578125000000000	4163.58984375000000000000	4174.35888671875000000000	1540.00000000000000000000	10246.00000000000000000000	10230.00000000000000000000	0.00000000000000000000	0.00000000000000000000	0.00000000000000000000	244.00000000000000000000	969.00000000000000000000	4.00000000000000000000	4.00000000000000000000	4.00000000000000000000	4.00000000000000000000	4.00000000000000000000	0.00000000000000000000	4.00000000000000000000	4.00000000000000000000	0.00000000000000000000	4.00000000000000000000	4.00000000000000000000	4.00000000000000000000	4.00000000000000000000	4.00000000000000000000	4.00000000000000000000	4.00000000000000000000
78.00000000000000000000	0.00000000000000000000	4170.76904296875000000000	4174.87158203125000000000	4158.46142578125000000000	4182.05126953125000000000	4182.05126953125000000000	4161.53857421875000000000	4166.66650390625000000000	4183.58984375000000000000	4168.71777343750000000000	4176.92285156250000000000	4160.51269531250000000000	4177.43603515625000000000	4172.82031250000000000000	4180.51269531250000000000	3364.00000000000000000000	10246.00000000000000000000	10230.00000000000000000000	0.00000000000000000000	0.00000000000000000000	0.00000000000000000000	244.00000000000000000000	977.00000000000000000000	4.00000000000000000000	4.00000000000000000000	4.00000000000000000000	4.00000000000000000000	4.00000000000000000000	0.00000000000000000000	4.00000000000000000000	4.00000000000000000000	0.00000000000000000000	4.00000000000000000000	4.00000000000000000000	4.00000000000000000000	4.00000000000000000000	4.00000000000000000000	4.00000000000000000000	4.00000000000000000000
79.00000000000000000000	0.00000000000000000000	4173.84619140625000000000	4173.84619140625000000000	4157.43603515625000000000	4182.05126953125000000000	4188.71777343750000000000	4166.15380859375000000000	4167.17919921875000000000	4186.66650390625000000000	4166.66650390625000000000	4191.28173828125000000000	4167.69238281250000000000	4178.46142578125000000000	4180.00000000000000000000	4184.10253906250000000000	2269.00000000000000000000	10245.00000000000000000000	10228.00000000000000000000	0.00000000000000000000	0.00000000000000000000	0.00000000000000000000	244.00000000000000000000	984.00000000000000000000	4.00000000000000000000	4.00000000000000000000	4.00000000000000000000	4.00000000000000000000	4.00000000000000000000	0.00000000000000000000	4.00000000000000000000	4.00000000000000000000	0.00000000000000000000	4.00000000000000000000	4.00000000000000000000	4.00000000000000000000	4.00000000000000000000	4.00000000000000000000	4.00000000000000000000	4.00000000000000000000
80.00000000000000000000	0.00000000000000000000	4181.53857421875000000000	4169.74365234375000000000	4164.61523437500000000000	4176.92285156250000000000	4178.97412109375000000000	4168.71777343750000000000	4168.71777343750000000000	4176.92285156250000000000	4163.07666015625000000000	4182.56396484375000000000	4162.56396484375000000000	4180.51269531250000000000	4174.35888671875000000000	4186.15380859375000000000	3228.00000000000000000000	10245.00000000000000000000	10228.00000000000000000000	0.00000000000000000000	0.00000000000000000000	0.00000000000000000000	244.00000000000000000000	992.00000000000000000000	4.00000000000000000000	4.00000000000000000000	4.00000000000000000000	4.00000000000000000000	4.00000000000000000000	0.00000000000000000000	4.00000000000000000000	4.00000000000000000000	0.00000000000000000000	4.00000000000000000000	4.00000000000000000000	4.00000000000000000000	4.00000000000000000000	4.00000000000000000000	4.00000000000000000000	4.00000000000000000000
81.00000000000000000000	0.00000000000000000000	4175.89746093750000000000	4189.23046875000000000000	4165.12792968750000000000	4191.28173828125000000000	4198.97412109375000000000	4159.48730468750000000000	4160.00000000000000000000	4191.28173828125000000000	4160.00000000000000000000	4193.84619140625000000000	4178.97412109375000000000	4184.61523437500000000000	4191.28173828125000000000	4197.43603515625000000000	1540.00000000000000000000	10246.00000000000000000000	10228.00000000000000000000	0.00000000000000000000	0.00000000000000000000	0.00000000000000000000	245.00000000000000000000	1.00000000000000000000	4.00000000000000000000	4.00000000000000000000	4.00000000000000000000	4.00000000000000000000	4.00000000000000000000	0.00000000000000000000	4.00000000000000000000	4.00000000000000000000	0.00000000000000000000	4.00000000000000000000	4.00000000000000000000	4.00000000000000000000	4.00000000000000000000	4.00000000000000000000	4.00000000000000000000	4.00000000000000000000
82.00000000000000000000	0.00000000000000000000	4175.89746093750000000000	4178.97412109375000000000	4171.28173828125000000000	4178.97412109375000000000	4189.74365234375000000000	4164.61523437500000000000	4165.64111328125000000000	4171.28173828125000000000	4165.12792968750000000000	4174.35888671875000000000	4161.53857421875000000000	4183.58984375000000000000	4173.84619140625000000000	4184.10253906250000000000	3364.00000000000000000000	10246.00000000000000000000	10228.00000000000000000000	0.00000000000000000000	0.00000000000000000000	0.00000000000000000000	245.00000000000000000000	8.00000000000000000000	4.00000000000000000000	4.00000000000000000000	4.00000000000000000000	4.00000000000000000000	4.00000000000000000000	0.00000000000000000000	4.00000000000000000000	4.00000000000000000000	0.00000000000000000000	4.00000000000000000000	4.00000000000000000000	4.00000000000000000000	4.00000000000000000000	4.00000000000000000000	4.00000000000000000000	4.00000000000000000000
83.00000000000000000000	0.00000000000000000000	4170.76904296875000000000	4179.48730468750000000000	4162.05126953125000000000	4185.64111328125000000000	4193.84619140625000000000	4157.94873046875000000000	4163.07666015625000000000	4171.28173828125000000000	4165.64111328125000000000	4176.92285156250000000000	4163.07666015625000000000	4182.05126953125000000000	4177.94873046875000000000	4183.58984375000000000000	2269.00000000000000000000	10246.00000000000000000000	10227.00000000000000000000	0.00000000000000000000	0.00000000000000000000	0.00000000000000000000	245.00000000000000000000	15.00000000000000000000	4.00000000000000000000	4.00000000000000000000	4.00000000000000000000	4.00000000000000000000	4.00000000000000000000	0.00000000000000000000	4.00000000000000000000	4.00000000000000000000	0.00000000000000000000	4.00000000000000000000	4.00000000000000000000	4.00000000000000000000	4.00000000000000000000	4.00000000000000000000	4.00000000000000000000	4.00000000000000000000
84.00000000000000000000	0.00000000000000000000	4170.25634765625000000000	4177.43603515625000000000	4158.97412109375000000000	4190.25634765625000000000	4185.12792968750000000000	4162.05126953125000000000	4162.56396484375000000000	4178.97412109375000000000	4161.53857421875000000000	4187.69238281250000000000	4169.23046875000000000000	4183.58984375000000000000	4183.07666015625000000000	4189.23046875000000000000	3228.00000000000000000000	10246.00000000000000000000	10227.00000000000000000000	0.00000000000000000000	0.00000000000000000000	0.00000000000000000000	245.00000000000000000000	24.00000000000000000000	4.00000000000000000000	4.00000000000000000000	4.00000000000000000000	4.00000000000000000000	4.00000000000000000000	0.00000000000000000000	4.00000000000000000000	4.00000000000000000000	0.00000000000000000000	4.00000000000000000000	4.00000000000000000000	4.00000000000000000000	4.00000000000000000000	4.00000000000000000000	4.00000000000000000000	4.00000000000000000000
85.00000000000000000000	0.00000000000000000000	4173.33300781250000000000	4166.66650390625000000000	4165.64111328125000000000	4175.38427734375000000000	4165.64111328125000000000	4167.69238281250000000000	4167.69238281250000000000	4165.64111328125000000000	4166.15380859375000000000	4175.89746093750000000000	4155.38427734375000000000	4178.97412109375000000000	4167.69238281250000000000	4178.46142578125000000000	1540.00000000000000000000	10246.00000000000000000000	10227.00000000000000000000	0.00000000000000000000	0.00000000000000000000	0.00000000000000000000	245.00000000000000000000	32.00000000000000000000	4.00000000000000000000	4.00000000000000000000	4.00000000000000000000	4.00000000000000000000	4.00000000000000000000	0.00000000000000000000	4.00000000000000000000	4.00000000000000000000	0.00000000000000000000	4.00000000000000000000	4.00000000000000000000	4.00000000000000000000	4.00000000000000000000	4.00000000000000000000	4.00000000000000000000	4.00000000000000000000
86.00000000000000000000	0.00000000000000000000	4168.71777343750000000000	4186.15380859375000000000	4159.48730468750000000000	4187.69238281250000000000	4200.51269531250000000000	4157.94873046875000000000	4164.10253906250000000000	4185.12792968750000000000	4168.71777343750000000000	4200.00000000000000000000	4176.92285156250000000000	4178.46142578125000000000	4190.25634765625000000000	4184.10253906250000000000	3364.00000000000000000000	10246.00000000000000000000	10227.00000000000000000000	0.00000000000000000000	0.00000000000000000000	0.00000000000000000000	245.00000000000000000000	40.00000000000000000000	4.00000000000000000000	4.00000000000000000000	4.00000000000000000000	4.00000000000000000000	4.00000000000000000000	0.00000000000000000000	4.00000000000000000000	4.00000000000000000000	0.00000000000000000000	4.00000000000000000000	4.00000000000000000000	4.00000000000000000000	4.00000000000000000000	4.00000000000000000000	4.00000000000000000000	4.00000000000000000000
87.00000000000000000000	0.00000000000000000000	4176.41015625000000000000	4182.05126953125000000000	4168.20507812500000000000	4183.07666015625000000000	4200.00000000000000000000	4167.17919921875000000000	4167.69238281250000000000	4182.56396484375000000000	4164.61523437500000000000	4195.89746093750000000000	4172.82031250000000000000	4181.53857421875000000000	4187.69238281250000000000	4184.10253906250000000000	2269.00000000000000000000	10247.00000000000000000000	10228.00000000000000000000	0.00000000000000000000	0.00000000000000000000	0.00000000000000000000	245.00000000000000000000	48.00000000000000000000	4.00000000000000000000	4.00000000000000000000	4.00000000000000000000	4.00000000000000000000	4.00000000000000000000	0.00000000000000000000	4.00000000000000000000	4.00000000000000000000	0.00000000000000000000	4.00000000000000000000	4.00000000000000000000	4.00000000000000000000	4.00000000000000000000	4.00000000000000000000	4.00000000000000000000	4.00000000000000000000
88.00000000000000000000	0.00000000000000000000	4172.82031250000000000000	4182.56396484375000000000	4168.71777343750000000000	4183.07666015625000000000	4189.23046875000000000000	4159.48730468750000000000	4162.05126953125000000000	4180.00000000000000000000	4160.51269531250000000000	4189.74365234375000000000	4169.74365234375000000000	4181.53857421875000000000	4184.61523437500000000000	4180.51269531250000000000	3228.00000000000000000000	10247.00000000000000000000	10228.00000000000000000000	0.00000000000000000000	0.00000000000000000000	0.00000000000000000000	245.00000000000000000000	56.00000000000000000000	4.00000000000000000000	4.00000000000000000000	4.00000000000000000000	4.00000000000000000000	4.00000000000000000000	0.00000000000000000000	4.00000000000000000000	4.00000000000000000000	0.00000000000000000000	4.00000000000000000000	4.00000000000000000000	4.00000000000000000000	4.00000000000000000000	4.00000000000000000000	4.00000000000000000000	4.00000000000000000000
89.00000000000000000000	0.00000000000000000000	4168.71777343750000000000	4186.15380859375000000000	4162.05126953125000000000	4187.17919921875000000000	4194.87158203125000000000	4154.35888671875000000000	4161.02539062500000000000	4186.15380859375000000000	4162.56396484375000000000	4193.33300781250000000000	4176.41015625000000000000	4183.58984375000000000000	4188.20507812500000000000	4178.46142578125000000000	1540.00000000000000000000	10246.00000000000000000000	10228.00000000000000000000	0.00000000000000000000	0.00000000000000000000	0.00000000000000000000	245.00000000000000000000	64.00000000000000000000	4.00000000000000000000	4.00000000000000000000	4.00000000000000000000	4.00000000000000000000	4.00000000000000000000	0.00000000000000000000	4.00000000000000000000	4.00000000000000000000	0.00000000000000000000	4.00000000000000000000	4.00000000000000000000	4.00000000000000000000	4.00000000000000000000	4.00000000000000000000	4.00000000000000000000	4.00000000000000000000
90.00000000000000000000	0.00000000000000000000	4174.35888671875000000000	4177.43603515625000000000	4165.12792968750000000000	4175.89746093750000000000	4187.69238281250000000000	4163.07666015625000000000	4166.66650390625000000000	4173.33300781250000000000	4167.17919921875000000000	4169.23046875000000000000	4162.56396484375000000000	4182.56396484375000000000	4172.30761718750000000000	4170.76904296875000000000	3364.00000000000000000000	10246.00000000000000000000	10228.00000000000000000000	0.00000000000000000000	0.00000000000000000000	0.00000000000000000000	245.00000000000000000000	71.00000000000000000000	4.00000000000000000000	4.00000000000000000000	4.00000000000000000000	4.00000000000000000000	4.00000000000000000000	0.00000000000000000000	4.00000000000000000000	4.00000000000000000000	0.00000000000000000000	4.00000000000000000000	4.00000000000000000000	4.00000000000000000000	4.00000000000000000000	4.00000000000000000000	4.00000000000000000000	4.00000000000000000000
91.00000000000000000000	0.00000000000000000000	4168.71777343750000000000	4191.28173828125000000000	4161.02539062500000000000	4186.15380859375000000000	4198.46142578125000000000	4156.92285156250000000000	4162.05126953125000000000	4184.61523437500000000000	4166.66650390625000000000	4175.89746093750000000000	4176.41015625000000000000	4181.53857421875000000000	4184.61523437500000000000	4175.89746093750000000000	2269.00000000000000000000	10246.00000000000000000000	10229.00000000000000000000	0.00000000000000000000	0.00000000000000000000	0.00000000000000000000	245.00000000000000000000	78.00000000000000000000	4.00000000000000000000	4.00000000000000000000	4.00000000000000000000	4.00000000000000000000	4.00000000000000000000	0.00000000000000000000	4.00000000000000000000	4.00000000000000000000	0.00000000000000000000	4.00000000000000000000	4.00000000000000000000	4.00000000000000000000	4.00000000000000000000	4.00000000000000000000	4.00000000000000000000	4.00000000000000000000
92.00000000000000000000	0.00000000000000000000	4172.82031250000000000000	4180.00000000000000000000	4167.17919921875000000000	4177.43603515625000000000	4177.94873046875000000000	4166.66650390625000000000	4167.69238281250000000000	4177.43603515625000000000	4165.64111328125000000000	4179.48730468750000000000	4170.76904296875000000000	4180.51269531250000000000	4176.92285156250000000000	4173.33300781250000000000	3228.00000000000000000000	10246.00000000000000000000	10229.00000000000000000000	0.00000000000000000000	0.00000000000000000000	0.00000000000000000000	245.00000000000000000000	87.00000000000000000000	4.00000000000000000000	4.00000000000000000000	4.00000000000000000000	4.00000000000000000000	4.00000000000000000000	0.00000000000000000000	4.00000000000000000000	4.00000000000000000000	0.00000000000000000000	4.00000000000000000000	4.00000000000000000000	4.00000000000000000000	4.00000000000000000000	4.00000000000000000000	4.00000000000000000000	4.00000000000000000000
93.00000000000000000000	0.00000000000000000000	4174.35888671875000000000	4180.00000000000000000000	4167.69238281250000000000	4177.94873046875000000000	4175.38427734375000000000	4165.12792968750000000000	4167.17919921875000000000	4178.46142578125000000000	4163.07666015625000000000	4193.33300781250000000000	4167.17919921875000000000	4181.02539062500000000000	4178.46142578125000000000	4178.46142578125000000000	1540.00000000000000000000	10246.00000000000000000000	10229.00000000000000000000	0.00000000000000000000	0.00000000000000000000	0.00000000000000000000	245.00000000000000000000	95.00000000000000000000	4.00000000000000000000	4.00000000000000000000	4.00000000000000000000	4.00000000000000000000	4.00000000000000000000	0.00000000000000000000	4.00000000000000000000	4.00000000000000000000	0.00000000000000000000	4.00000000000000000000	4.00000000000000000000	4.00000000000000000000	4.00000000000000000000	4.00000000000000000000	4.00000000000000000000	4.00000000000000000000
94.00000000000000000000	0.00000000000000000000	4170.76904296875000000000	4191.28173828125000000000	4163.07666015625000000000	4185.64111328125000000000	4196.92285156250000000000	4160.51269531250000000000	4163.07666015625000000000	4191.28173828125000000000	4162.05126953125000000000	4204.61523437500000000000	4174.35888671875000000000	4184.10253906250000000000	4188.20507812500000000000	4186.66650390625000000000	3364.00000000000000000000	10246.00000000000000000000	10229.00000000000000000000	0.00000000000000000000	0.00000000000000000000	0.00000000000000000000	245.00000000000000000000	102.00000000000000000000	4.00000000000000000000	4.00000000000000000000	4.00000000000000000000	4.00000000000000000000	4.00000000000000000000	0.00000000000000000000	4.00000000000000000000	4.00000000000000000000	0.00000000000000000000	4.00000000000000000000	4.00000000000000000000	4.00000000000000000000	4.00000000000000000000	4.00000000000000000000	4.00000000000000000000	4.00000000000000000000
95.00000000000000000000	0.00000000000000000000	4175.38427734375000000000	4178.97412109375000000000	4169.74365234375000000000	4172.82031250000000000000	4184.10253906250000000000	4166.15380859375000000000	4162.56396484375000000000	4173.84619140625000000000	4163.07666015625000000000	4178.46142578125000000000	4157.94873046875000000000	4182.05126953125000000000	4168.20507812500000000000	4182.56396484375000000000	2269.00000000000000000000	10246.00000000000000000000	10228.00000000000000000000	0.00000000000000000000	0.00000000000000000000	0.00000000000000000000	245.00000000000000000000	111.00000000000000000000	4.00000000000000000000	4.00000000000000000000	4.00000000000000000000	4.00000000000000000000	4.00000000000000000000	0.00000000000000000000	4.00000000000000000000	4.00000000000000000000	0.00000000000000000000	4.00000000000000000000	4.00000000000000000000	4.00000000000000000000	4.00000000000000000000	4.00000000000000000000	4.00000000000000000000	4.00000000000000000000
96.00000000000000000000	0.00000000000000000000	4174.35888671875000000000	4192.30761718750000000000	4166.66650390625000000000	4186.15380859375000000000	4196.41015625000000000000	4155.89746093750000000000	4157.43603515625000000000	4183.58984375000000000000	4163.07666015625000000000	4192.30761718750000000000	4171.79492187500000000000	4183.07666015625000000000	4184.61523437500000000000	4187.69238281250000000000	3228.00000000000000000000	10246.00000000000000000000	10228.00000000000000000000	0.00000000000000000000	0.00000000000000000000	0.00000000000000000000	245.00000000000000000000	119.00000000000000000000	4.00000000000000000000	4.00000000000000000000	4.00000000000000000000	4.00000000000000000000	4.00000000000000000000	0.00000000000000000000	4.00000000000000000000	4.00000000000000000000	0.00000000000000000000	4.00000000000000000000	4.00000000000000000000	4.00000000000000000000	4.00000000000000000000	4.00000000000000000000	4.00000000000000000000	4.00000000000000000000
97.00000000000000000000	0.00000000000000000000	4176.92285156250000000000	4187.17919921875000000000	4168.71777343750000000000	4181.53857421875000000000	4191.79492187500000000000	4162.56396484375000000000	4168.20507812500000000000	4178.97412109375000000000	4165.12792968750000000000	4187.17919921875000000000	4167.69238281250000000000	4184.10253906250000000000	4183.07666015625000000000	4180.00000000000000000000	1540.00000000000000000000	10247.00000000000000000000	10228.00000000000000000000	0.00000000000000000000	0.00000000000000000000	0.00000000000000000000	245.00000000000000000000	128.00000000000000000000	4.00000000000000000000	4.00000000000000000000	4.00000000000000000000	4.00000000000000000000	4.00000000000000000000	0.00000000000000000000	4.00000000000000000000	4.00000000000000000000	0.00000000000000000000	4.00000000000000000000	4.00000000000000000000	4.00000000000000000000	4.00000000000000000000	4.00000000000000000000	4.00000000000000000000	4.00000000000000000000
98.00000000000000000000	0.00000000000000000000	4174.35888671875000000000	4178.97412109375000000000	4162.05126953125000000000	4173.33300781250000000000	4182.05126953125000000000	4163.07666015625000000000	4168.71777343750000000000	4173.84619140625000000000	4163.58984375000000000000	4173.33300781250000000000	4158.46142578125000000000	4180.51269531250000000000	4174.35888671875000000000	4177.43603515625000000000	3364.00000000000000000000	10247.00000000000000000000	10228.00000000000000000000	0.00000000000000000000	0.00000000000000000000	0.00000000000000000000	245.00000000000000000000	135.00000000000000000000	4.00000000000000000000	4.00000000000000000000	4.00000000000000000000	4.00000000000000000000	4.00000000000000000000	0.00000000000000000000	4.00000000000000000000	4.00000000000000000000	0.00000000000000000000	4.00000000000000000000	4.00000000000000000000	4.00000000000000000000	4.00000000000000000000	4.00000000000000000000	4.00000000000000000000	4.00000000000000000000
99.00000000000000000000	0.00000000000000000000	4170.25634765625000000000	4184.10253906250000000000	4157.43603515625000000000	4177.94873046875000000000	4188.20507812500000000000	4159.48730468750000000000	4161.53857421875000000000	4187.17919921875000000000	4162.56396484375000000000	4188.71777343750000000000	4168.71777343750000000000	4175.89746093750000000000	4183.58984375000000000000	4184.61523437500000000000	2269.00000000000000000000	10248.00000000000000000000	10228.00000000000000000000	0.00000000000000000000	0.00000000000000000000	0.00000000000000000000	245.00000000000000000000	143.00000000000000000000	4.00000000000000000000	4.00000000000000000000	4.00000000000000000000	4.00000000000000000000	4.00000000000000000000	0.00000000000000000000	4.00000000000000000000	4.00000000000000000000	0.00000000000000000000	4.00000000000000000000	4.00000000000000000000	4.00000000000000000000	4.00000000000000000000	4.00000000000000000000	4.00000000000000000000	4.00000000000000000000
100.00000000000000000000	0.00000000000000000000	4175.89746093750000000000	4171.28173828125000000000	4171.79492187500000000000	4166.66650390625000000000	4169.74365234375000000000	4167.17919921875000000000	4166.66650390625000000000	4169.23046875000000000000	4164.10253906250000000000	4177.94873046875000000000	4155.89746093750000000000	4173.84619140625000000000	4166.66650390625000000000	4174.35888671875000000000	3228.00000000000000000000	10248.00000000000000000000	10228.00000000000000000000	0.00000000000000000000	0.00000000000000000000	0.00000000000000000000	245.00000000000000000000	152.00000000000000000000	4.00000000000000000000	4.00000000000000000000	4.00000000000000000000	4.00000000000000000000	4.00000000000000000000	0.00000000000000000000	4.00000000000000000000	4.00000000000000000000	0.00000000000000000000	4.00000000000000000000	4.00000000000000000000	4.00000000000000000000	4.00000000000000000000	4.00000000000000000000	4.00000000000000000000	4.00000000000000000000
101.00000000000000000000	0.00000000000000000000	4171.28173828125000000000	4185.12792968750000000000	4165.64111328125000000000	4179.48730468750000000000	4182.05126953125000000000	4160.51269531250000000000	4161.02539062500000000000	4182.05126953125000000000	4162.05126953125000000000	4189.23046875000000000000	4168.71777343750000000000	4177.43603515625000000000	4177.43603515625000000000	4180.00000000000000000000	1540.00000000000000000000	10246.00000000000000000000	10230.00000000000000000000	0.00000000000000000000	0.00000000000000000000	0.00000000000000000000	245.00000000000000000000	160.00000000000000000000	4.00000000000000000000	4.00000000000000000000	4.00000000000000000000	4.00000000000000000000	4.00000000000000000000	0.00000000000000000000	4.00000000000000000000	4.00000000000000000000	0.00000000000000000000	4.00000000000000000000	4.00000000000000000000	4.00000000000000000000	4.00000000000000000000	4.00000000000000000000	4.00000000000000000000	4.00000000000000000000
102.00000000000000000000	0.00000000000000000000	4176.41015625000000000000	4185.12792968750000000000	4166.15380859375000000000	4176.92285156250000000000	4181.02539062500000000000	4164.10253906250000000000	4161.02539062500000000000	4186.15380859375000000000	4161.53857421875000000000	4188.71777343750000000000	4168.71777343750000000000	4180.51269531250000000000	4178.46142578125000000000	4184.10253906250000000000	3364.00000000000000000000	10246.00000000000000000000	10230.00000000000000000000	0.00000000000000000000	0.00000000000000000000	0.00000000000000000000	245.00000000000000000000	167.00000000000000000000	4.00000000000000000000	4.00000000000000000000	4.00000000000000000000	4.00000000000000000000	4.00000000000000000000	0.00000000000000000000	4.00000000000000000000	4.00000000000000000000	0.00000000000000000000	4.00000000000000000000	4.00000000000000000000	4.00000000000000000000	4.00000000000000000000	4.00000000000000000000	4.00000000000000000000	4.00000000000000000000
103.00000000000000000000	0.00000000000000000000	4178.97412109375000000000	4181.53857421875000000000	4171.79492187500000000000	4172.82031250000000000000	4179.48730468750000000000	4157.94873046875000000000	4162.05126953125000000000	4177.43603515625000000000	4163.58984375000000000000	4189.74365234375000000000	4162.56396484375000000000	4181.02539062500000000000	4173.84619140625000000000	4182.56396484375000000000	2269.00000000000000000000	10247.00000000000000000000	10231.00000000000000000000	0.00000000000000000000	0.00000000000000000000	0.00000000000000000000	245.00000000000000000000	175.00000000000000000000	4.00000000000000000000	4.00000000000000000000	4.00000000000000000000	4.00000000000000000000	4.00000000000000000000	0.00000000000000000000	4.00000000000000000000	4.00000000000000000000	0.00000000000000000000	4.00000000000000000000	4.00000000000000000000	4.00000000000000000000	4.00000000000000000000	4.00000000000000000000	4.00000000000000000000	4.00000000000000000000
104.00000000000000000000	0.00000000000000000000	4171.28173828125000000000	4190.25634765625000000000	4164.61523437500000000000	4183.58984375000000000000	4197.94873046875000000000	4155.89746093750000000000	4164.10253906250000000000	4189.23046875000000000000	4163.07666015625000000000	4206.66650390625000000000	4175.89746093750000000000	4181.02539062500000000000	4188.20507812500000000000	4185.64111328125000000000	3228.00000000000000000000	10247.00000000000000000000	10231.00000000000000000000	0.00000000000000000000	0.00000000000000000000	0.00000000000000000000	245.00000000000000000000	182.00000000000000000000	4.00000000000000000000	4.00000000000000000000	4.00000000000000000000	4.00000000000000000000	4.00000000000000000000	0.00000000000000000000	4.00000000000000000000	4.00000000000000000000	0.00000000000000000000	4.00000000000000000000	4.00000000000000000000	4.00000000000000000000	4.00000000000000000000	4.00000000000000000000	4.00000000000000000000	4.00000000000000000000
105.00000000000000000000	0.00000000000000000000	4174.87158203125000000000	4177.43603515625000000000	4169.74365234375000000000	4172.30761718750000000000	4182.05126953125000000000	4172.82031250000000000000	4171.79492187500000000000	4174.87158203125000000000	4164.61523437500000000000	4179.48730468750000000000	4162.05126953125000000000	4176.92285156250000000000	4173.33300781250000000000	4178.46142578125000000000	1540.00000000000000000000	10247.00000000000000000000	10229.00000000000000000000	0.00000000000000000000	0.00000000000000000000	0.00000000000000000000	245.00000000000000000000	189.00000000000000000000	4.00000000000000000000	4.00000000000000000000	4.00000000000000000000	4.00000000000000000000	4.00000000000000000000	0.00000000000000000000	4.00000000000000000000	4.00000000000000000000	0.00000000000000000000	4.00000000000000000000	4.00000000000000000000	4.00000000000000000000	4.00000000000000000000	4.00000000000000000000	4.00000000000000000000	4.00000000000000000000
106.00000000000000000000	0.00000000000000000000	4172.30761718750000000000	4187.69238281250000000000	4168.20507812500000000000	4178.46142578125000000000	4188.20507812500000000000	4163.07666015625000000000	4163.58984375000000000000	4181.53857421875000000000	4165.64111328125000000000	4188.20507812500000000000	4166.15380859375000000000	4175.38427734375000000000	4178.46142578125000000000	4179.48730468750000000000	3364.00000000000000000000	10247.00000000000000000000	10229.00000000000000000000	0.00000000000000000000	0.00000000000000000000	0.00000000000000000000	245.00000000000000000000	197.00000000000000000000	4.00000000000000000000	4.00000000000000000000	4.00000000000000000000	4.00000000000000000000	4.00000000000000000000	0.00000000000000000000	4.00000000000000000000	4.00000000000000000000	0.00000000000000000000	4.00000000000000000000	4.00000000000000000000	4.00000000000000000000	4.00000000000000000000	4.00000000000000000000	4.00000000000000000000	4.00000000000000000000
107.00000000000000000000	0.00000000000000000000	4172.82031250000000000000	4184.10253906250000000000	4171.28173828125000000000	4173.33300781250000000000	4177.94873046875000000000	4165.12792968750000000000	4165.64111328125000000000	4180.51269531250000000000	4164.61523437500000000000	4198.97412109375000000000	4158.97412109375000000000	4174.35888671875000000000	4175.38427734375000000000	4173.33300781250000000000	2269.00000000000000000000	10245.00000000000000000000	10229.00000000000000000000	0.00000000000000000000	0.00000000000000000000	0.00000000000000000000	245.00000000000000000000	204.00000000000000000000	4.00000000000000000000	4.00000000000000000000	4.00000000000000000000	4.00000000000000000000	4.00000000000000000000	0.00000000000000000000	4.00000000000000000000	4.00000000000000000000	0.00000000000000000000	4.00000000000000000000	4.00000000000000000000	4.00000000000000000000	4.00000000000000000000	4.00000000000000000000	4.00000000000000000000	4.00000000000000000000
108.00000000000000000000	0.00000000000000000000	4174.35888671875000000000	4180.00000000000000000000	4176.41015625000000000000	4168.71777343750000000000	4168.71777343750000000000	4167.17919921875000000000	4168.20507812500000000000	4175.89746093750000000000	4164.10253906250000000000	4187.17919921875000000000	4153.84619140625000000000	4175.89746093750000000000	4169.74365234375000000000	4173.33300781250000000000	3228.00000000000000000000	10245.00000000000000000000	10229.00000000000000000000	0.00000000000000000000	0.00000000000000000000	0.00000000000000000000	245.00000000000000000000	212.00000000000000000000	4.00000000000000000000	4.00000000000000000000	4.00000000000000000000	4.00000000000000000000	4.00000000000000000000	0.00000000000000000000	4.00000000000000000000	4.00000000000000000000	0.00000000000000000000	4.00000000000000000000	4.00000000000000000000	4.00000000000000000000	4.00000000000000000000	4.00000000000000000000	4.00000000000000000000	4.00000000000000000000
109.00000000000000000000	0.00000000000000000000	4170.25634765625000000000	4197.43603515625000000000	4170.76904296875000000000	4183.58984375000000000000	4201.02539062500000000000	4156.41015625000000000000	4161.02539062500000000000	4193.33300781250000000000	4164.61523437500000000000	4200.51269531250000000000	4174.35888671875000000000	4180.51269531250000000000	4188.20507812500000000000	4184.10253906250000000000	1540.00000000000000000000	10245.00000000000000000000	10229.00000000000000000000	0.00000000000000000000	0.00000000000000000000	0.00000000000000000000	245.00000000000000000000	221.00000000000000000000	4.00000000000000000000	4.00000000000000000000	4.00000000000000000000	4.00000000000000000000	4.00000000000000000000	0.00000000000000000000	4.00000000000000000000	4.00000000000000000000	0.00000000000000000000	4.00000000000000000000	4.00000000000000000000	4.00000000000000000000	4.00000000000000000000	4.00000000000000000000	4.00000000000000000000	4.00000000000000000000
110.00000000000000000000	0.00000000000000000000	4175.38427734375000000000	4178.46142578125000000000	4171.79492187500000000000	4166.15380859375000000000	4187.69238281250000000000	4163.58984375000000000000	4164.61523437500000000000	4174.87158203125000000000	4164.61523437500000000000	4178.46142578125000000000	4152.82031250000000000000	4175.38427734375000000000	4168.20507812500000000000	4169.74365234375000000000	3364.00000000000000000000	10245.00000000000000000000	10229.00000000000000000000	0.00000000000000000000	0.00000000000000000000	0.00000000000000000000	245.00000000000000000000	228.00000000000000000000	4.00000000000000000000	4.00000000000000000000	4.00000000000000000000	4.00000000000000000000	4.00000000000000000000	0.00000000000000000000	4.00000000000000000000	4.00000000000000000000	0.00000000000000000000	4.00000000000000000000	4.00000000000000000000	4.00000000000000000000	4.00000000000000000000	4.00000000000000000000	4.00000000000000000000	4.00000000000000000000
111.00000000000000000000	0.00000000000000000000	4171.28173828125000000000	4183.07666015625000000000	4164.61523437500000000000	4170.25634765625000000000	4181.02539062500000000000	4159.48730468750000000000	4161.53857421875000000000	4178.46142578125000000000	4161.53857421875000000000	4175.38427734375000000000	4155.89746093750000000000	4174.35888671875000000000	4173.84619140625000000000	4170.25634765625000000000	2269.00000000000000000000	10246.00000000000000000000	10229.00000000000000000000	0.00000000000000000000	0.00000000000000000000	0.00000000000000000000	245.00000000000000000000	237.00000000000000000000	4.00000000000000000000	4.00000000000000000000	4.00000000000000000000	4.00000000000000000000	4.00000000000000000000	0.00000000000000000000	4.00000000000000000000	4.00000000000000000000	0.00000000000000000000	4.00000000000000000000	4.00000000000000000000	4.00000000000000000000	4.00000000000000000000	4.00000000000000000000	4.00000000000000000000	4.00000000000000000000
112.00000000000000000000	0.00000000000000000000	4169.23046875000000000000	4188.71777343750000000000	4166.66650390625000000000	4178.46142578125000000000	4182.56396484375000000000	4164.61523437500000000000	4165.12792968750000000000	4183.07666015625000000000	4161.53857421875000000000	4187.17919921875000000000	4164.61523437500000000000	4180.00000000000000000000	4181.02539062500000000000	4173.33300781250000000000	3228.00000000000000000000	10246.00000000000000000000	10229.00000000000000000000	0.00000000000000000000	0.00000000000000000000	0.00000000000000000000	245.00000000000000000000	245.00000000000000000000	4.00000000000000000000	4.00000000000000000000	4.00000000000000000000	4.00000000000000000000	4.00000000000000000000	0.00000000000000000000	4.00000000000000000000	4.00000000000000000000	0.00000000000000000000	4.00000000000000000000	4.00000000000000000000	4.00000000000000000000	4.00000000000000000000	4.00000000000000000000	4.00000000000000000000	4.00000000000000000000
113.00000000000000000000	0.00000000000000000000	4170.76904296875000000000	4177.43603515625000000000	4170.76904296875000000000	4170.76904296875000000000	4173.33300781250000000000	4168.71777343750000000000	4167.17919921875000000000	4168.71777343750000000000	4164.10253906250000000000	4187.69238281250000000000	4148.71777343750000000000	4176.92285156250000000000	4164.10253906250000000000	4163.07666015625000000000	1540.00000000000000000000	10246.00000000000000000000	10229.00000000000000000000	0.00000000000000000000	0.00000000000000000000	0.00000000000000000000	245.00000000000000000000	253.00000000000000000000	4.00000000000000000000	4.00000000000000000000	4.00000000000000000000	4.00000000000000000000	4.00000000000000000000	0.00000000000000000000	4.00000000000000000000	4.00000000000000000000	0.00000000000000000000	4.00000000000000000000	4.00000000000000000000	4.00000000000000000000	4.00000000000000000000	4.00000000000000000000	4.00000000000000000000	4.00000000000000000000
114.00000000000000000000	0.00000000000000000000	4167.69238281250000000000	4188.20507812500000000000	4165.64111328125000000000	4178.46142578125000000000	4187.69238281250000000000	4158.46142578125000000000	4158.46142578125000000000	4186.66650390625000000000	4162.56396484375000000000	4205.64111328125000000000	4163.58984375000000000000	4174.35888671875000000000	4178.97412109375000000000	4168.71777343750000000000	3364.00000000000000000000	10246.00000000000000000000	10229.00000000000000000000	0.00000000000000000000	0.00000000000000000000	0.00000000000000000000	245.00000000000000000000	261.00000000000000000000	4.00000000000000000000	4.00000000000000000000	4.00000000000000000000	4.00000000000000000000	4.00000000000000000000	0.00000000000000000000	4.00000000000000000000	4.00000000000000000000	0.00000000000000000000	4.00000000000000000000	4.00000000000000000000	4.00000000000000000000	4.00000000000000000000	4.00000000000000000000	4.00000000000000000000	4.00000000000000000000
115.00000000000000000000	0.00000000000000000000	4173.33300781250000000000	4181.02539062500000000000	4176.41015625000000000000	4166.66650390625000000000	4176.41015625000000000000	4165.12792968750000000000	4163.07666015625000000000	4179.48730468750000000000	4165.12792968750000000000	4188.20507812500000000000	4160.51269531250000000000	4176.41015625000000000000	4171.28173828125000000000	4167.69238281250000000000	2269.00000000000000000000	10246.00000000000000000000	10228.00000000000000000000	0.00000000000000000000	0.00000000000000000000	0.00000000000000000000	245.00000000000000000000	268.00000000000000000000	4.00000000000000000000	4.00000000000000000000	4.00000000000000000000	4.00000000000000000000	4.00000000000000000000	0.00000000000000000000	4.00000000000000000000	4.00000000000000000000	0.00000000000000000000	4.00000000000000000000	4.00000000000000000000	4.00000000000000000000	4.00000000000000000000	4.00000000000000000000	4.00000000000000000000	4.00000000000000000000
116.00000000000000000000	0.00000000000000000000	4168.71777343750000000000	4184.61523437500000000000	4172.82031250000000000000	4170.25634765625000000000	4184.61523437500000000000	4160.00000000000000000000	4162.05126953125000000000	4179.48730468750000000000	4164.10253906250000000000	4194.35888671875000000000	4164.61523437500000000000	4178.97412109375000000000	4173.84619140625000000000	4169.23046875000000000000	3228.00000000000000000000	10246.00000000000000000000	10228.00000000000000000000	0.00000000000000000000	0.00000000000000000000	0.00000000000000000000	245.00000000000000000000	276.00000000000000000000	4.00000000000000000000	4.00000000000000000000	4.00000000000000000000	4.00000000000000000000	4.00000000000000000000	0.00000000000000000000	4.00000000000000000000	4.00000000000000000000	0.00000000000000000000	4.00000000000000000000	4.00000000000000000000	4.00000000000000000000	4.00000000000000000000	4.00000000000000000000	4.00000000000000000000	4.00000000000000000000
117.00000000000000000000	0.00000000000000000000	4169.23046875000000000000	4186.66650390625000000000	4167.69238281250000000000	4173.33300781250000000000	4191.79492187500000000000	4161.53857421875000000000	4163.58984375000000000000	4182.56396484375000000000	4161.02539062500000000000	4205.12792968750000000000	4169.74365234375000000000	4183.58984375000000000000	4182.56396484375000000000	4169.74365234375000000000	1540.00000000000000000000	10245.00000000000000000000	10228.00000000000000000000	0.00000000000000000000	0.00000000000000000000	0.00000000000000000000	245.00000000000000000000	285.00000000000000000000	4.00000000000000000000	4.00000000000000000000	4.00000000000000000000	4.00000000000000000000	4.00000000000000000000	0.00000000000000000000	4.00000000000000000000	4.00000000000000000000	0.00000000000000000000	4.00000000000000000000	4.00000000000000000000	4.00000000000000000000	4.00000000000000000000	4.00000000000000000000	4.00000000000000000000	4.00000000000000000000
118.00000000000000000000	0.00000000000000000000	4173.33300781250000000000	4182.05126953125000000000	4174.35888671875000000000	4168.20507812500000000000	4175.89746093750000000000	4168.20507812500000000000	4166.15380859375000000000	4174.87158203125000000000	4166.15380859375000000000	4187.69238281250000000000	4163.58984375000000000000	4184.61523437500000000000	4180.00000000000000000000	4171.28173828125000000000	3364.00000000000000000000	10245.00000000000000000000	10228.00000000000000000000	0.00000000000000000000	0.00000000000000000000	0.00000000000000000000	245.00000000000000000000	293.00000000000000000000	4.00000000000000000000	4.00000000000000000000	4.00000000000000000000	4.00000000000000000000	4.00000000000000000000	0.00000000000000000000	4.00000000000000000000	4.00000000000000000000	0.00000000000000000000	4.00000000000000000000	4.00000000000000000000	4.00000000000000000000	4.00000000000000000000	4.00000000000000000000	4.00000000000000000000	4.00000000000000000000
119.00000000000000000000	0.00000000000000000000	4167.69238281250000000000	4198.46142578125000000000	4170.76904296875000000000	4185.12792968750000000000	4187.17919921875000000000	4160.51269531250000000000	4163.58984375000000000000	4195.89746093750000000000	4167.69238281250000000000	4210.25634765625000000000	4186.66650390625000000000	4184.10253906250000000000	4201.02539062500000000000	4183.07666015625000000000	2269.00000000000000000000	10246.00000000000000000000	10228.00000000000000000000	0.00000000000000000000	0.00000000000000000000	0.00000000000000000000	245.00000000000000000000	301.00000000000000000000	4.00000000000000000000	4.00000000000000000000	4.00000000000000000000	4.00000000000000000000	4.00000000000000000000	0.00000000000000000000	4.00000000000000000000	4.00000000000000000000	0.00000000000000000000	4.00000000000000000000	4.00000000000000000000	4.00000000000000000000	4.00000000000000000000	4.00000000000000000000	4.00000000000000000000	4.00000000000000000000
120.00000000000000000000	0.00000000000000000000	4173.84619140625000000000	4183.07666015625000000000	4176.41015625000000000000	4174.87158203125000000000	4177.43603515625000000000	4169.23046875000000000000	4171.79492187500000000000	4183.07666015625000000000	4164.10253906250000000000	4205.64111328125000000000	4174.87158203125000000000	4183.07666015625000000000	4183.58984375000000000000	4173.84619140625000000000	3228.00000000000000000000	10246.00000000000000000000	10228.00000000000000000000	0.00000000000000000000	0.00000000000000000000	0.00000000000000000000	245.00000000000000000000	310.00000000000000000000	4.00000000000000000000	4.00000000000000000000	4.00000000000000000000	4.00000000000000000000	4.00000000000000000000	0.00000000000000000000	4.00000000000000000000	4.00000000000000000000	0.00000000000000000000	4.00000000000000000000	4.00000000000000000000	4.00000000000000000000	4.00000000000000000000	4.00000000000000000000	4.00000000000000000000	4.00000000000000000000
121.00000000000000000000	0.00000000000000000000	4170.76904296875000000000	4182.56396484375000000000	4173.84619140625000000000	4170.25634765625000000000	4189.74365234375000000000	4164.61523437500000000000	4166.15380859375000000000	4181.53857421875000000000	4162.56396484375000000000	4200.00000000000000000000	4165.12792968750000000000	4182.05126953125000000000	4177.43603515625000000000	4170.76904296875000000000	1540.00000000000000000000	10245.00000000000000000000	10228.00000000000000000000	0.00000000000000000000	0.00000000000000000000	0.00000000000000000000	245.00000000000000000000	318.00000000000000000000	4.00000000000000000000	4.00000000000000000000	4.00000000000000000000	4.00000000000000000000	4.00000000000000000000	0.00000000000000000000	4.00000000000000000000	4.00000000000000000000	0.00000000000000000000	4.00000000000000000000	4.00000000000000000000	4.00000000000000000000	4.00000000000000000000	4.00000000000000000000	4.00000000000000000000	4.00000000000000000000
122.00000000000000000000	0.00000000000000000000	4166.15380859375000000000	4189.74365234375000000000	4171.79492187500000000000	4175.89746093750000000000	4204.61523437500000000000	4161.53857421875000000000	4163.58984375000000000000	4197.94873046875000000000	4162.56396484375000000000	4209.74365234375000000000	4175.38427734375000000000	4185.64111328125000000000	4192.30761718750000000000	4174.35888671875000000000	3364.00000000000000000000	10245.00000000000000000000	10228.00000000000000000000	0.00000000000000000000	0.00000000000000000000	0.00000000000000000000	245.00000000000000000000	326.00000000000000000000	4.00000000000000000000	4.00000000000000000000	4.00000000000000000000	4.00000000000000000000	4.00000000000000000000	0.00000000000000000000	4.00000000000000000000	4.00000000000000000000	0.00000000000000000000	4.00000000000000000000	4.00000000000000000000	4.00000000000000000000	4.00000000000000000000	4.00000000000000000000	4.00000000000000000000	4.00000000000000000000
123.00000000000000000000	0.00000000000000000000	4172.30761718750000000000	4177.43603515625000000000	4177.94873046875000000000	4168.71777343750000000000	4184.10253906250000000000	4164.10253906250000000000	4168.71777343750000000000	4191.28173828125000000000	4162.05126953125000000000	4201.02539062500000000000	4170.76904296875000000000	4185.12792968750000000000	4184.10253906250000000000	4169.74365234375000000000	2269.00000000000000000000	10246.00000000000000000000	10227.00000000000000000000	0.00000000000000000000	0.00000000000000000000	0.00000000000000000000	245.00000000000000000000	333.00000000000000000000	4.00000000000000000000	4.00000000000000000000	4.00000000000000000000	4.00000000000000000000	4.00000000000000000000	0.00000000000000000000	4.00000000000000000000	4.00000000000000000000	0.00000000000000000000	4.00000000000000000000	4.00000000000000000000	4.00000000000000000000	4.00000000000000000000	4.00000000000000000000	4.00000000000000000000	4.00000000000000000000
124.00000000000000000000	0.00000000000000000000	4165.12792968750000000000	4190.76904296875000000000	4168.71777343750000000000	4178.46142578125000000000	4194.35888671875000000000	4153.84619140625000000000	4162.05126953125000000000	4200.00000000000000000000	4163.07666015625000000000	4215.89746093750000000000	4185.64111328125000000000	4182.56396484375000000000	4197.43603515625000000000	4175.38427734375000000000	3228.00000000000000000000	10246.00000000000000000000	10227.00000000000000000000	0.00000000000000000000	0.00000000000000000000	0.00000000000000000000	245.00000000000000000000	340.00000000000000000000	4.00000000000000000000	4.00000000000000000000	4.00000000000000000000	4.00000000000000000000	4.00000000000000000000	0.00000000000000000000	4.00000000000000000000	4.00000000000000000000	0.00000000000000000000	4.00000000000000000000	4.00000000000000000000	4.00000000000000000000	4.00000000000000000000	4.00000000000000000000	4.00000000000000000000	4.00000000000000000000
125.00000000000000000000	0.00000000000000000000	4167.69238281250000000000	4183.07666015625000000000	4172.30761718750000000000	4166.15380859375000000000	4180.51269531250000000000	4166.15380859375000000000	4166.66650390625000000000	4184.10253906250000000000	4166.15380859375000000000	4203.07666015625000000000	4174.87158203125000000000	4182.56396484375000000000	4189.23046875000000000000	4171.28173828125000000000	1540.00000000000000000000	10248.00000000000000000000	10227.00000000000000000000	0.00000000000000000000	0.00000000000000000000	0.00000000000000000000	245.00000000000000000000	348.00000000000000000000	4.00000000000000000000	4.00000000000000000000	4.00000000000000000000	4.00000000000000000000	4.00000000000000000000	0.00000000000000000000	4.00000000000000000000	4.00000000000000000000	0.00000000000000000000	4.00000000000000000000	4.00000000000000000000	4.00000000000000000000	4.00000000000000000000	4.00000000000000000000	4.00000000000000000000	4.00000000000000000000
126.00000000000000000000	0.00000000000000000000	4169.74365234375000000000	4182.05126953125000000000	4175.89746093750000000000	4168.71777343750000000000	4173.84619140625000000000	4167.17919921875000000000	4167.69238281250000000000	4182.05126953125000000000	4164.10253906250000000000	4204.10253906250000000000	4175.89746093750000000000	4188.20507812500000000000	4193.33300781250000000000	4174.87158203125000000000	3364.00000000000000000000	10248.00000000000000000000	10227.00000000000000000000	0.00000000000000000000	0.00000000000000000000	0.00000000000000000000	245.00000000000000000000	355.00000000000000000000	4.00000000000000000000	4.00000000000000000000	4.00000000000000000000	4.00000000000000000000	4.00000000000000000000	0.00000000000000000000	4.00000000000000000000	4.00000000000000000000	0.00000000000000000000	4.00000000000000000000	4.00000000000000000000	4.00000000000000000000	4.00000000000000000000	4.00000000000000000000	4.00000000000000000000	4.00000000000000000000
127.00000000000000000000	0.00000000000000000000	4170.25634765625000000000	4194.35888671875000000000	4174.35888671875000000000	4183.58984375000000000000	4190.76904296875000000000	4162.56396484375000000000	4164.10253906250000000000	4200.00000000000000000000	4162.05126953125000000000	4226.15380859375000000000	4192.30761718750000000000	4190.25634765625000000000	4209.23046875000000000000	4180.51269531250000000000	51.00000000000000000000	10247.00000000000000000000	10228.00000000000000000000	0.00000000000000000000	0.00000000000000000000	0.00000000000000000000	245.00000000000000000000	362.00000000000000000000	4.00000000000000000000	4.00000000000000000000	4.00000000000000000000	4.00000000000000000000	4.00000000000000000000	0.00000000000000000000	4.00000000000000000000	4.00000000000000000000	0.00000000000000000000	4.00000000000000000000	4.00000000000000000000	4.00000000000000000000	4.00000000000000000000	4.00000000000000000000	4.00000000000000000000	4.00000000000000000000
0.00000000000000000000	0.00000000000000000000	4175.89746093750000000000	4180.51269531250000000000	4181.53857421875000000000	4168.71777343750000000000	4176.41015625000000000000	4166.15380859375000000000	4165.12792968750000000000	4178.97412109375000000000	4165.64111328125000000000	4199.48730468750000000000	4168.20507812500000000000	4181.53857421875000000000	4186.15380859375000000000	4169.23046875000000000000	1526.00000000000000000000	10247.00000000000000000000	10228.00000000000000000000	0.00000000000000000000	0.00000000000000000000	0.00000000000000000000	245.00000000000000000000	370.00000000000000000000	4.00000000000000000000	4.00000000000000000000	4.00000000000000000000	4.00000000000000000000	4.00000000000000000000	0.00000000000000000000	4.00000000000000000000	4.00000000000000000000	0.00000000000000000000	4.00000000000000000000	4.00000000000000000000	4.00000000000000000000	4.00000000000000000000	4.00000000000000000000	4.00000000000000000000	4.00000000000000000000
1.00000000000000000000	0.00000000000000000000	4167.17919921875000000000	4184.10253906250000000000	4171.79492187500000000000	4166.66650390625000000000	4181.53857421875000000000	4152.82031250000000000000	4159.48730468750000000000	4178.97412109375000000000	4164.10253906250000000000	4195.89746093750000000000	4166.66650390625000000000	4179.48730468750000000000	4187.17919921875000000000	4168.20507812500000000000	3061.00000000000000000000	10247.00000000000000000000	10228.00000000000000000000	0.00000000000000000000	0.00000000000000000000	0.00000000000000000000	245.00000000000000000000	378.00000000000000000000	4.00000000000000000000	4.00000000000000000000	4.00000000000000000000	4.00000000000000000000	4.00000000000000000000	0.00000000000000000000	4.00000000000000000000	4.00000000000000000000	0.00000000000000000000	4.00000000000000000000	4.00000000000000000000	4.00000000000000000000	4.00000000000000000000	4.00000000000000000000	4.00000000000000000000	4.00000000000000000000
2.00000000000000000000	0.00000000000000000000	4165.64111328125000000000	4175.89746093750000000000	4169.23046875000000000000	4156.92285156250000000000	4171.28173828125000000000	4158.97412109375000000000	4166.15380859375000000000	4172.30761718750000000000	4162.56396484375000000000	4191.28173828125000000000	4160.00000000000000000000	4181.02539062500000000000	4175.89746093750000000000	4160.00000000000000000000	1416.00000000000000000000	10247.00000000000000000000	10228.00000000000000000000	0.00000000000000000000	0.00000000000000000000	0.00000000000000000000	245.00000000000000000000	385.00000000000000000000	4.00000000000000000000	4.00000000000000000000	4.00000000000000000000	4.00000000000000000000	4.00000000000000000000	0.00000000000000000000	4.00000000000000000000	4.00000000000000000000	0.00000000000000000000	4.00000000000000000000	4.00000000000000000000	4.00000000000000000000	4.00000000000000000000	4.00000000000000000000	4.00000000000000000000	4.00000000000000000000
3.00000000000000000000	0.00000000000000000000	4164.10253906250000000000	4174.35888671875000000000	4168.20507812500000000000	4160.00000000000000000000	4165.12792968750000000000	4159.48730468750000000000	4166.15380859375000000000	4167.17919921875000000000	4164.10253906250000000000	4179.48730468750000000000	4154.87158203125000000000	4178.97412109375000000000	4170.76904296875000000000	4157.43603515625000000000	3179.00000000000000000000	10246.00000000000000000000	10226.00000000000000000000	0.00000000000000000000	0.00000000000000000000	0.00000000000000000000	245.00000000000000000000	394.00000000000000000000	4.00000000000000000000	4.00000000000000000000	4.00000000000000000000	4.00000000000000000000	4.00000000000000000000	0.00000000000000000000	4.00000000000000000000	4.00000000000000000000	0.00000000000000000000	4.00000000000000000000	4.00000000000000000000	4.00000000000000000000	4.00000000000000000000	4.00000000000000000000	4.00000000000000000000	4.00000000000000000000
4.00000000000000000000	0.00000000000000000000	4160.51269531250000000000	4185.12792968750000000000	4162.56396484375000000000	4174.35888671875000000000	4172.82031250000000000000	4157.94873046875000000000	4162.05126953125000000000	4178.97412109375000000000	4163.58984375000000000000	4184.10253906250000000000	4164.61523437500000000000	4176.41015625000000000000	4185.64111328125000000000	4161.53857421875000000000	3532.00000000000000000000	10246.00000000000000000000	10226.00000000000000000000	0.00000000000000000000	0.00000000000000000000	0.00000000000000000000	245.00000000000000000000	402.00000000000000000000	4.00000000000000000000	4.00000000000000000000	4.00000000000000000000	4.00000000000000000000	4.00000000000000000000	0.00000000000000000000	4.00000000000000000000	4.00000000000000000000	0.00000000000000000000	4.00000000000000000000	4.00000000000000000000	4.00000000000000000000	4.00000000000000000000	4.00000000000000000000	4.00000000000000000000	4.00000000000000000000
5.00000000000000000000	0.00000000000000000000	4168.20507812500000000000	4170.25634765625000000000	4167.69238281250000000000	4158.46142578125000000000	4157.43603515625000000000	4170.25634765625000000000	4166.15380859375000000000	4168.20507812500000000000	4165.12792968750000000000	4173.33300781250000000000	4151.79492187500000000000	4175.38427734375000000000	4172.82031250000000000000	4154.35888671875000000000	0.00000000000000000000	10246.00000000000000000000	10228.00000000000000000000	0.00000000000000000000	0.00000000000000000000	0.00000000000000000000	245.00000000000000000000	411.00000000000000000000	4.00000000000000000000	4.00000000000000000000	4.00000000000000000000	4.00000000000000000000	4.00000000000000000000	0.00000000000000000000	4.00000000000000000000	4.00000000000000000000	0.00000000000000000000	4.00000000000000000000	4.00000000000000000000	4.00000000000000000000	4.00000000000000000000	4.00000000000000000000	4.00000000000000000000	4.00000000000000000000
6.00000000000000000000	0.00000000000000000000	4165.12792968750000000000	4181.53857421875000000000	4163.58984375000000000000	4164.10253906250000000000	4175.38427734375000000000	4162.05126953125000000000	4160.00000000000000000000	4181.02539062500000000000	4165.64111328125000000000	4196.92285156250000000000	4169.74365234375000000000	4177.94873046875000000000	4185.64111328125000000000	4163.07666015625000000000	507.00000000000000000000	10246.00000000000000000000	10228.00000000000000000000	0.00000000000000000000	0.00000000000000000000	0.00000000000000000000	245.00000000000000000000	418.00000000000000000000	4.00000000000000000000	4.00000000000000000000	4.00000000000000000000	4.00000000000000000000	4.00000000000000000000	0.00000000000000000000	4.00000000000000000000	4.00000000000000000000	0.00000000000000000000	4.00000000000000000000	4.00000000000000000000	4.00000000000000000000	4.00000000000000000000	4.00000000000000000000	4.00000000000000000000	4.00000000000000000000
7.00000000000000000000	0.00000000000000000000	4165.64111328125000000000	4181.02539062500000000000	4170.76904296875000000000	4162.56396484375000000000	4173.84619140625000000000	4163.58984375000000000000	4164.61523437500000000000	4183.07666015625000000000	4164.61523437500000000000	4203.58984375000000000000	4173.84619140625000000000	4178.97412109375000000000	4186.15380859375000000000	4164.10253906250000000000	3309.00000000000000000000	10248.00000000000000000000	10229.00000000000000000000	0.00000000000000000000	0.00000000000000000000	0.00000000000000000000	245.00000000000000000000	426.00000000000000000000	4.00000000000000000000	4.00000000000000000000	4.00000000000000000000	4.00000000000000000000	4.00000000000000000000	0.00000000000000000000	4.00000000000000000000	4.00000000000000000000	0.00000000000000000000	4.00000000000000000000	4.00000000000000000000	4.00000000000000000000	4.00000000000000000000	4.00000000000000000000	4.00000000000000000000	4.00000000000000000000
8.00000000000000000000	0.00000000000000000000	4167.17919921875000000000	4177.43603515625000000000	4175.38427734375000000000	4157.94873046875000000000	4168.20507812500000000000	4161.53857421875000000000	4163.58984375000000000000	4180.51269531250000000000	4162.56396484375000000000	4193.84619140625000000000	4167.69238281250000000000	4181.53857421875000000000	4178.46142578125000000000	4161.53857421875000000000	0.00000000000000000000	10248.00000000000000000000	10229.00000000000000000000	0.00000000000000000000	0.00000000000000000000	0.00000000000000000000	245.00000000000000000000	434.00000000000000000000	4.00000000000000000000	4.00000000000000000000	4.00000000000000000000	4.00000000000000000000	4.00000000000000000000	0.00000000000000000000	4.00000000000000000000	4.00000000000000000000	0.00000000000000000000	4.00000000000000000000	4.00000000000000000000	4.00000000000000000000	4.00000000000000000000	4.00000000000000000000	4.00000000000000000000	4.00000000000000000000
9.00000000000000000000	0.00000000000000000000	4165.12792968750000000000	4187.69238281250000000000	4167.17919921875000000000	4166.66650390625000000000	4186.66650390625000000000	4157.43603515625000000000	4157.94873046875000000000	4194.35888671875000000000	4161.53857421875000000000	4199.48730468750000000000	4178.97412109375000000000	4183.07666015625000000000	4187.17919921875000000000	4165.12792968750000000000	3520.00000000000000000000	10247.00000000000000000000	10230.00000000000000000000	0.00000000000000000000	0.00000000000000000000	0.00000000000000000000	245.00000000000000000000	442.00000000000000000000	4.00000000000000000000	4.00000000000000000000	4.00000000000000000000	4.00000000000000000000	4.00000000000000000000	0.00000000000000000000	4.00000000000000000000	4.00000000000000000000	0.00000000000000000000	4.00000000000000000000	4.00000000000000000000	4.00000000000000000000	4.00000000000000000000	4.00000000000000000000	4.00000000000000000000	4.00000000000000000000
10.00000000000000000000	0.00000000000000000000	4168.20507812500000000000	4171.79492187500000000000	4170.76904296875000000000	4153.33300781250000000000	4166.66650390625000000000	4168.71777343750000000000	4166.66650390625000000000	4177.94873046875000000000	4164.61523437500000000000	4174.35888671875000000000	4161.53857421875000000000	4178.97412109375000000000	4167.17919921875000000000	4155.38427734375000000000	3398.00000000000000000000	10247.00000000000000000000	10230.00000000000000000000	0.00000000000000000000	0.00000000000000000000	0.00000000000000000000	245.00000000000000000000	450.00000000000000000000	4.00000000000000000000	4.00000000000000000000	4.00000000000000000000	4.00000000000000000000	4.00000000000000000000	0.00000000000000000000	4.00000000000000000000	4.00000000000000000000	0.00000000000000000000	4.00000000000000000000	4.00000000000000000000	4.00000000000000000000	4.00000000000000000000	4.00000000000000000000	4.00000000000000000000	4.00000000000000000000
11.00000000000000000000	0.00000000000000000000	4160.51269531250000000000	4182.05126953125000000000	4165.12792968750000000000	4166.66650390625000000000	4174.87158203125000000000	4161.53857421875000000000	4164.61523437500000000000	4190.25634765625000000000	4163.58984375000000000000	4183.07666015625000000000	4173.84619140625000000000	4178.46142578125000000000	4181.02539062500000000000	4163.07666015625000000000	2259.00000000000000000000	10247.00000000000000000000	10233.00000000000000000000	0.00000000000000000000	0.00000000000000000000	0.00000000000000000000	245.00000000000000000000	457.00000000000000000000	4.00000000000000000000	4.00000000000000000000	4.00000000000000000000	4.00000000000000000000	4.00000000000000000000	0.00000000000000000000	4.00000000000000000000	4.00000000000000000000	0.00000000000000000000	4.00000000000000000000	4.00000000000000000000	4.00000000000000000000	4.00000000000000000000	4.00000000000000000000	4.00000000000000000000	4.00000000000000000000
12.00000000000000000000	0.00000000000000000000	4163.58984375000000000000	4184.61523437500000000000	4167.17919921875000000000	4173.84619140625000000000	4178.46142578125000000000	4166.15380859375000000000	4165.64111328125000000000	4193.33300781250000000000	4163.58984375000000000000	4189.74365234375000000000	4178.46142578125000000000	4180.51269531250000000000	4183.58984375000000000000	4166.66650390625000000000	3231.00000000000000000000	10247.00000000000000000000	10233.00000000000000000000	0.00000000000000000000	0.00000000000000000000	0.00000000000000000000	245.00000000000000000000	466.00000000000000000000	4.00000000000000000000	4.00000000000000000000	4.00000000000000000000	4.00000000000000000000	4.00000000000000000000	0.00000000000000000000	4.00000000000000000000	4.00000000000000000000	0.00000000000000000000	4.00000000000000000000	4.00000000000000000000	4.00000000000000000000	4.00000000000000000000	4.00000000000000000000	4.00000000000000000000	4.00000000000000000000
13.00000000000000000000	0.00000000000000000000	4168.20507812500000000000	4172.30761718750000000000	4170.76904296875000000000	4164.61523437500000000000	4166.66650390625000000000	4167.17919921875000000000	4165.12792968750000000000	4175.38427734375000000000	4170.25634765625000000000	4174.35888671875000000000	4161.53857421875000000000	4177.43603515625000000000	4168.20507812500000000000	4162.05126953125000000000	1531.00000000000000000000	10247.00000000000000000000	10234.00000000000000000000	0.00000000000000000000	0.00000000000000000000	0.00000000000000000000	245.00000000000000000000	474.00000000000000000000	4.00000000000000000000	4.00000000000000000000	4.00000000000000000000	4.00000000000000000000	4.00000000000000000000	0.00000000000000000000	4.00000000000000000000	4.00000000000000000000	0.00000000000000000000	4.00000000000000000000	4.00000000000000000000	4.00000000000000000000	4.00000000000000000000	4.00000000000000000000	4.00000000000000000000	4.00000000000000000000
14.00000000000000000000	0.00000000000000000000	4160.51269531250000000000	4178.46142578125000000000	4166.66650390625000000000	4173.84619140625000000000	4180.00000000000000000000	4157.43603515625000000000	4158.97412109375000000000	4186.15380859375000000000	4168.20507812500000000000	4189.23046875000000000000	4169.74365234375000000000	4181.02539062500000000000	4181.02539062500000000000	4170.25634765625000000000	3398.00000000000000000000	10247.00000000000000000000	10234.00000000000000000000	0.00000000000000000000	0.00000000000000000000	0.00000000000000000000	245.00000000000000000000	481.00000000000000000000	4.00000000000000000000	4.00000000000000000000	4.00000000000000000000	4.00000000000000000000	4.00000000000000000000	0.00000000000000000000	4.00000000000000000000	4.00000000000000000000	0.00000000000000000000	4.00000000000000000000	4.00000000000000000000	4.00000000000000000000	4.00000000000000000000	4.00000000000000000000	4.00000000000000000000	4.00000000000000000000
15.00000000000000000000	0.00000000000000000000	4168.71777343750000000000	4174.87158203125000000000	4177.94873046875000000000	4174.87158203125000000000	4161.02539062500000000000	4164.61523437500000000000	4163.07666015625000000000	4176.92285156250000000000	4163.58984375000000000000	4176.41015625000000000000	4163.07666015625000000000	4188.20507812500000000000	4170.25634765625000000000	4168.20507812500000000000	2259.00000000000000000000	10248.00000000000000000000	10231.00000000000000000000	0.00000000000000000000	0.00000000000000000000	0.00000000000000000000	245.00000000000000000000	489.00000000000000000000	4.00000000000000000000	4.00000000000000000000	4.00000000000000000000	4.00000000000000000000	4.00000000000000000000	0.00000000000000000000	4.00000000000000000000	4.00000000000000000000	0.00000000000000000000	4.00000000000000000000	4.00000000000000000000	4.00000000000000000000	4.00000000000000000000	4.00000000000000000000	4.00000000000000000000	4.00000000000000000000
16.00000000000000000000	0.00000000000000000000	4170.25634765625000000000	4191.28173828125000000000	4173.33300781250000000000	4189.74365234375000000000	4165.64111328125000000000	4156.41015625000000000000	4160.51269531250000000000	4186.66650390625000000000	4166.15380859375000000000	4174.87158203125000000000	4174.87158203125000000000	4186.15380859375000000000	4179.48730468750000000000	4171.79492187500000000000	0.00000000000000000000	10248.00000000000000000000	10231.00000000000000000000	0.00000000000000000000	0.00000000000000000000	0.00000000000000000000	245.00000000000000000000	497.00000000000000000000	4.00000000000000000000	4.00000000000000000000	4.00000000000000000000	4.00000000000000000000	4.00000000000000000000	0.00000000000000000000	4.00000000000000000000	4.00000000000000000000	0.00000000000000000000	4.00000000000000000000	4.00000000000000000000	4.00000000000000000000	4.00000000000000000000	4.00000000000000000000	4.00000000000000000000	4.00000000000000000000
17.00000000000000000000	0.00000000000000000000	4166.66650390625000000000	4186.66650390625000000000	4169.23046875000000000000	4184.61523437500000000000	4176.92285156250000000000	4160.00000000000000000000	4166.66650390625000000000	4195.89746093750000000000	4167.17919921875000000000	4174.35888671875000000000	4173.84619140625000000000	4178.46142578125000000000	4182.56396484375000000000	4171.28173828125000000000	0.00000000000000000000	10250.00000000000000000000	10229.00000000000000000000	0.00000000000000000000	0.00000000000000000000	0.00000000000000000000	245.00000000000000000000	505.00000000000000000000	4.00000000000000000000	4.00000000000000000000	4.00000000000000000000	4.00000000000000000000	4.00000000000000000000	0.00000000000000000000	4.00000000000000000000	4.00000000000000000000	0.00000000000000000000	4.00000000000000000000	4.00000000000000000000	4.00000000000000000000	4.00000000000000000000	4.00000000000000000000	4.00000000000000000000	4.00000000000000000000
18.00000000000000000000	0.00000000000000000000	4169.74365234375000000000	4172.82031250000000000000	4175.38427734375000000000	4171.79492187500000000000	4166.15380859375000000000	4166.15380859375000000000	4170.25634765625000000000	4187.69238281250000000000	4164.10253906250000000000	4168.20507812500000000000	4160.51269531250000000000	4176.92285156250000000000	4171.28173828125000000000	4166.15380859375000000000	0.00000000000000000000	10250.00000000000000000000	10229.00000000000000000000	0.00000000000000000000	0.00000000000000000000	0.00000000000000000000	245.00000000000000000000	513.00000000000000000000	4.00000000000000000000	4.00000000000000000000	4.00000000000000000000	4.00000000000000000000	4.00000000000000000000	0.00000000000000000000	4.00000000000000000000	4.00000000000000000000	0.00000000000000000000	4.00000000000000000000	4.00000000000000000000	4.00000000000000000000	4.00000000000000000000	4.00000000000000000000	4.00000000000000000000	4.00000000000000000000
19.00000000000000000000	0.00000000000000000000	4167.69238281250000000000	4193.84619140625000000000	4171.28173828125000000000	4188.71777343750000000000	4178.97412109375000000000	4157.43603515625000000000	4163.07666015625000000000	4206.15380859375000000000	4162.56396484375000000000	4196.41015625000000000000	4184.61523437500000000000	4185.12792968750000000000	4194.87158203125000000000	4173.84619140625000000000	0.00000000000000000000	10249.00000000000000000000	10228.00000000000000000000	0.00000000000000000000	0.00000000000000000000	0.00000000000000000000	245.00000000000000000000	520.00000000000000000000	4.00000000000000000000	4.00000000000000000000	4.00000000000000000000	4.00000000000000000000	4.00000000000000000000	0.00000000000000000000	4.00000000000000000000	4.00000000000000000000	0.00000000000000000000	4.00000000000000000000	4.00000000000000000000	4.00000000000000000000	4.00000000000000000000	4.00000000000000000000	4.00000000000000000000	4.00000000000000000000
20.00000000000000000000	0.00000000000000000000	4175.89746093750000000000	4186.15380859375000000000	4176.41015625000000000000	4180.51269531250000000000	4167.69238281250000000000	4165.12792968750000000000	4169.23046875000000000000	4193.33300781250000000000	4165.12792968750000000000	4186.66650390625000000000	4176.92285156250000000000	4185.12792968750000000000	4186.15380859375000000000	4171.28173828125000000000	0.00000000000000000000	10249.00000000000000000000	10228.00000000000000000000	0.00000000000000000000	0.00000000000000000000	0.00000000000000000000	245.00000000000000000000	529.00000000000000000000	4.00000000000000000000	4.00000000000000000000	4.00000000000000000000	4.00000000000000000000	4.00000000000000000000	0.00000000000000000000	4.00000000000000000000	4.00000000000000000000	0.00000000000000000000	4.00000000000000000000	4.00000000000000000000	4.00000000000000000000	4.00000000000000000000	4.00000000000000000000	4.00000000000000000000	4.00000000000000000000
21.00000000000000000000	0.00000000000000000000	4175.38427734375000000000	4184.10253906250000000000	4174.35888671875000000000	4181.53857421875000000000	4175.38427734375000000000	4158.46142578125000000000	4164.61523437500000000000	4192.30761718750000000000	4163.07666015625000000000	4182.56396484375000000000	4175.38427734375000000000	4179.48730468750000000000	4184.10253906250000000000	4175.38427734375000000000	0.00000000000000000000	10248.00000000000000000000	10227.00000000000000000000	0.00000000000000000000	0.00000000000000000000	0.00000000000000000000	245.00000000000000000000	537.00000000000000000000	4.00000000000000000000	4.00000000000000000000	4.00000000000000000000	4.00000000000000000000	4.00000000000000000000	0.00000000000000000000	4.00000000000000000000	4.00000000000000000000	0.00000000000000000000	4.00000000000000000000	4.00000000000000000000	4.00000000000000000000	4.00000000000000000000	4.00000000000000000000	4.00000000000000000000	4.00000000000000000000
22.00000000000000000000	0.00000000000000000000	4174.35888671875000000000	4190.76904296875000000000	4174.87158203125000000000	4187.17919921875000000000	4181.53857421875000000000	4156.41015625000000000000	4161.02539062500000000000	4194.87158203125000000000	4163.07666015625000000000	4185.12792968750000000000	4181.02539062500000000000	4182.05126953125000000000	4191.28173828125000000000	4177.94873046875000000000	0.00000000000000000000	10248.00000000000000000000	10227.00000000000000000000	0.00000000000000000000	0.00000000000000000000	0.00000000000000000000	245.00000000000000000000	545.00000000000000000000	4.00000000000000000000	4.00000000000000000000	4.00000000000000000000	4.00000000000000000000	4.00000000000000000000	0.00000000000000000000	4.00000000000000000000	4.00000000000000000000	0.00000000000000000000	4.00000000000000000000	4.00000000000000000000	4.00000000000000000000	4.00000000000000000000	4.00000000000000000000	4.00000000000000000000	4.00000000000000000000
23.00000000000000000000	0.00000000000000000000	4175.38427734375000000000	4188.71777343750000000000	4180.51269531250000000000	4182.56396484375000000000	4167.17919921875000000000	4162.05126953125000000000	4164.61523437500000000000	4180.00000000000000000000	4167.69238281250000000000	4166.15380859375000000000	4171.28173828125000000000	4183.58984375000000000000	4183.07666015625000000000	4175.89746093750000000000	0.00000000000000000000	10246.00000000000000000000	10225.00000000000000000000	0.00000000000000000000	0.00000000000000000000	0.00000000000000000000	245.00000000000000000000	552.00000000000000000000	4.00000000000000000000	4.00000000000000000000	4.00000000000000000000	4.00000000000000000000	4.00000000000000000000	0.00000000000000000000	4.00000000000000000000	4.00000000000000000000	0.00000000000000000000	4.00000000000000000000	4.00000000000000000000	4.00000000000000000000	4.00000000000000000000	4.00000000000000000000	4.00000000000000000000	4.00000000000000000000
24.00000000000000000000	0.00000000000000000000	4168.71777343750000000000	4201.53857421875000000000	4169.23046875000000000000	4196.92285156250000000000	4185.64111328125000000000	4158.46142578125000000000	4162.05126953125000000000	4193.33300781250000000000	4164.61523437500000000000	4180.51269531250000000000	4187.69238281250000000000	4183.58984375000000000000	4195.89746093750000000000	4188.20507812500000000000	0.00000000000000000000	10246.00000000000000000000	10225.00000000000000000000	0.00000000000000000000	0.00000000000000000000	0.00000000000000000000	245.00000000000000000000	561.00000000000000000000	4.00000000000000000000	4.00000000000000000000	4.00000000000000000000	4.00000000000000000000	4.00000000000000000000	0.00000000000000000000	4.00000000000000000000	4.00000000000000000000	0.00000000000000000000	4.00000000000000000000	4.00000000000000000000	4.00000000000000000000	4.00000000000000000000	4.00000000000000000000	4.00000000000000000000	4.00000000000000000000
25.00000000000000000000	0.00000000000000000000	4175.89746093750000000000	4185.64111328125000000000	4172.82031250000000000000	4183.58984375000000000000	4168.20507812500000000000	4169.74365234375000000000	4168.20507812500000000000	4177.94873046875000000000	4163.58984375000000000000	4172.30761718750000000000	4177.43603515625000000000	4183.58984375000000000000	4182.05126953125000000000	4181.53857421875000000000	0.00000000000000000000	10246.00000000000000000000	10227.00000000000000000000	0.00000000000000000000	0.00000000000000000000	0.00000000000000000000	245.00000000000000000000	569.00000000000000000000	4.00000000000000000000	4.00000000000000000000	4.00000000000000000000	4.00000000000000000000	4.00000000000000000000	0.00000000000000000000	4.00000000000000000000	4.00000000000000000000	0.00000000000000000000	4.00000000000000000000	4.00000000000000000000	4.00000000000000000000	4.00000000000000000000	4.00000000000000000000	4.00000000000000000000	4.00000000000000000000
26.00000000000000000000	0.00000000000000000000	4173.33300781250000000000	4183.07666015625000000000	4173.33300781250000000000	4179.48730468750000000000	4159.48730468750000000000	4166.66650390625000000000	4166.15380859375000000000	4170.76904296875000000000	4166.66650390625000000000	4166.66650390625000000000	4172.30761718750000000000	4182.56396484375000000000	4179.48730468750000000000	4177.94873046875000000000	0.00000000000000000000	10246.00000000000000000000	10227.00000000000000000000	0.00000000000000000000	0.00000000000000000000	0.00000000000000000000	245.00000000000000000000	576.00000000000000000000	4.00000000000000000000	4.00000000000000000000	4.00000000000000000000	4.00000000000000000000	4.00000000000000000000	0.00000000000000000000	4.00000000000000000000	4.00000000000000000000	0.00000000000000000000	4.00000000000000000000	4.00000000000000000000	4.00000000000000000000	4.00000000000000000000	4.00000000000000000000	4.00000000000000000000	4.00000000000000000000
27.00000000000000000000	0.00000000000000000000	4169.23046875000000000000	4185.12792968750000000000	4170.76904296875000000000	4184.10253906250000000000	4168.20507812500000000000	4164.61523437500000000000	4161.53857421875000000000	4184.10253906250000000000	4165.64111328125000000000	4171.28173828125000000000	4177.43603515625000000000	4177.94873046875000000000	4184.10253906250000000000	4180.00000000000000000000	0.00000000000000000000	10245.00000000000000000000	10229.00000000000000000000	0.00000000000000000000	0.00000000000000000000	0.00000000000000000000	245.00000000000000000000	583.00000000000000000000	4.00000000000000000000	4.00000000000000000000	4.00000000000000000000	4.00000000000000000000	4.00000000000000000000	0.00000000000000000000	4.00000000000000000000	4.00000000000000000000	0.00000000000000000000	4.00000000000000000000	4.00000000000000000000	4.00000000000000000000	4.00000000000000000000	4.00000000000000000000	4.00000000000000000000	4.00000000000000000000
28.00000000000000000000	0.00000000000000000000	4174.87158203125000000000	4167.17919921875000000000	4174.87158203125000000000	4171.28173828125000000000	4150.25634765625000000000	4166.66650390625000000000	4160.00000000000000000000	4171.79492187500000000000	4165.64111328125000000000	4154.87158203125000000000	4159.48730468750000000000	4174.35888671875000000000	4163.58984375000000000000	4166.66650390625000000000	0.00000000000000000000	10245.00000000000000000000	10229.00000000000000000000	0.00000000000000000000	0.00000000000000000000	0.00000000000000000000	245.00000000000000000000	591.00000000000000000000	4.00000000000000000000	4.00000000000000000000	4.00000000000000000000	4.00000000000000000000	4.00000000000000000000	0.00000000000000000000	4.00000000000000000000	4.00000000000000000000	0.00000000000000000000	4.00000000000000000000	4.00000000000000000000	4.00000000000000000000	4.00000000000000000000	4.00000000000000000000	4.00000000000000000000	4.00000000000000000000
29.00000000000000000000	0.00000000000000000000	4167.69238281250000000000	4176.92285156250000000000	4164.61523437500000000000	4179.48730468750000000000	4162.05126953125000000000	4154.87158203125000000000	4156.41015625000000000000	4182.56396484375000000000	4166.66650390625000000000	4170.25634765625000000000	4169.74365234375000000000	4178.97412109375000000000	4176.41015625000000000000	4164.10253906250000000000	0.00000000000000000000	10246.00000000000000000000	10229.00000000000000000000	0.00000000000000000000	0.00000000000000000000	0.00000000000000000000	245.00000000000000000000	600.00000000000000000000	4.00000000000000000000	4.00000000000000000000	4.00000000000000000000	4.00000000000000000000	4.00000000000000000000	0.00000000000000000000	4.00000000000000000000	4.00000000000000000000	0.00000000000000000000	4.00000000000000000000	4.00000000000000000000	4.00000000000000000000	4.00000000000000000000	4.00000000000000000000	4.00000000000000000000	4.00000000000000000000
30.00000000000000000000	0.00000000000000000000	4169.74365234375000000000	4171.79492187500000000000	4166.66650390625000000000	4172.82031250000000000000	4158.46142578125000000000	4163.07666015625000000000	4167.17919921875000000000	4175.38427734375000000000	4167.17919921875000000000	4165.64111328125000000000	4163.58984375000000000000	4177.43603515625000000000	4168.71777343750000000000	4161.53857421875000000000	0.00000000000000000000	10246.00000000000000000000	10229.00000000000000000000	0.00000000000000000000	0.00000000000000000000	0.00000000000000000000	245.00000000000000000000	607.00000000000000000000	4.00000000000000000000	4.00000000000000000000	4.00000000000000000000	4.00000000000000000000	4.00000000000000000000	0.00000000000000000000	4.00000000000000000000	4.00000000000000000000	0.00000000000000000000	4.00000000000000000000	4.00000000000000000000	4.00000000000000000000	4.00000000000000000000	4.00000000000000000000	4.00000000000000000000	4.00000000000000000000
31.00000000000000000000	0.00000000000000000000	4171.79492187500000000000	4174.35888671875000000000	4166.66650390625000000000	4175.38427734375000000000	4161.02539062500000000000	4162.56396484375000000000	4165.12792968750000000000	4169.74365234375000000000	4165.64111328125000000000	4163.07666015625000000000	4160.00000000000000000000	4174.35888671875000000000	4167.69238281250000000000	4163.58984375000000000000	0.00000000000000000000	10247.00000000000000000000	10230.00000000000000000000	0.00000000000000000000	0.00000000000000000000	0.00000000000000000000	245.00000000000000000000	615.00000000000000000000	4.00000000000000000000	4.00000000000000000000	4.00000000000000000000	4.00000000000000000000	4.00000000000000000000	0.00000000000000000000	4.00000000000000000000	4.00000000000000000000	0.00000000000000000000	4.00000000000000000000	4.00000000000000000000	4.00000000000000000000	4.00000000000000000000	4.00000000000000000000	4.00000000000000000000	4.00000000000000000000
32.00000000000000000000	0.00000000000000000000	4170.25634765625000000000	4182.56396484375000000000	4163.58984375000000000000	4184.61523437500000000000	4172.30761718750000000000	4161.53857421875000000000	4159.48730468750000000000	4178.46142578125000000000	4164.10253906250000000000	4177.43603515625000000000	4169.23046875000000000000	4175.89746093750000000000	4184.61523437500000000000	4168.20507812500000000000	0.00000000000000000000	10247.00000000000000000000	10230.00000000000000000000	0.00000000000000000000	0.00000000000000000000	0.00000000000000000000	245.00000000000000000000	623.00000000000000000000	4.00000000000000000000	4.00000000000000000000	4.00000000000000000000	4.00000000000000000000	4.00000000000000000000	0.00000000000000000000	4.00000000000000000000	4.00000000000000000000	0.00000000000000000000	4.00000000000000000000	4.00000000000000000000	4.00000000000000000000	4.00000000000000000000	4.00000000000000000000	4.00000000000000000000	4.00000000000000000000
33.00000000000000000000	0.00000000000000000000	4174.87158203125000000000	4167.69238281250000000000	4171.28173828125000000000	4171.79492187500000000000	4154.35888671875000000000	4169.74365234375000000000	4166.66650390625000000000	4167.69238281250000000000	4164.61523437500000000000	4162.56396484375000000000	4158.97412109375000000000	4176.41015625000000000000	4168.20507812500000000000	4163.58984375000000000000	0.00000000000000000000	10246.00000000000000000000	10230.00000000000000000000	0.00000000000000000000	0.00000000000000000000	0.00000000000000000000	245.00000000000000000000	631.00000000000000000000	4.00000000000000000000	4.00000000000000000000	4.00000000000000000000	4.00000000000000000000	4.00000000000000000000	0.00000000000000000000	4.00000000000000000000	4.00000000000000000000	0.00000000000000000000	4.00000000000000000000	4.00000000000000000000	4.00000000000000000000	4.00000000000000000000	4.00000000000000000000	4.00000000000000000000	4.00000000000000000000
34.00000000000000000000	0.00000000000000000000	4172.82031250000000000000	4183.58984375000000000000	4166.15380859375000000000	4183.07666015625000000000	4168.71777343750000000000	4160.51269531250000000000	4162.05126953125000000000	4183.58984375000000000000	4162.05126953125000000000	4180.00000000000000000000	4177.43603515625000000000	4177.94873046875000000000	4181.53857421875000000000	4170.76904296875000000000	0.00000000000000000000	10246.00000000000000000000	10230.00000000000000000000	0.00000000000000000000	0.00000000000000000000	0.00000000000000000000	245.00000000000000000000	639.00000000000000000000	4.00000000000000000000	4.00000000000000000000	4.00000000000000000000	4.00000000000000000000	4.00000000000000000000	0.00000000000000000000	4.00000000000000000000	4.00000000000000000000	0.00000000000000000000	4.00000000000000000000	4.00000000000000000000	4.00000000000000000000	4.00000000000000000000	4.00000000000000000000	4.00000000000000000000	4.00000000000000000000
35.00000000000000000000	0.00000000000000000000	4174.35888671875000000000	4183.07666015625000000000	4170.25634765625000000000	4182.05126953125000000000	4166.66650390625000000000	4165.12792968750000000000	4163.58984375000000000000	4176.92285156250000000000	4162.56396484375000000000	4173.84619140625000000000	4169.74365234375000000000	4176.92285156250000000000	4180.00000000000000000000	4166.15380859375000000000	0.00000000000000000000	10247.00000000000000000000	10230.00000000000000000000	0.00000000000000000000	0.00000000000000000000	0.00000000000000000000	245.00000000000000000000	646.00000000000000000000	4.00000000000000000000	4.00000000000000000000	4.00000000000000000000	4.00000000000000000000	4.00000000000000000000	0.00000000000000000000	4.00000000000000000000	4.00000000000000000000	0.00000000000000000000	4.00000000000000000000	4.00000000000000000000	4.00000000000000000000	4.00000000000000000000	4.00000000000000000000	4.00000000000000000000	4.00000000000000000000
36.00000000000000000000	0.00000000000000000000	4172.82031250000000000000	4175.89746093750000000000	4170.25634765625000000000	4180.51269531250000000000	4159.48730468750000000000	4161.53857421875000000000	4162.05126953125000000000	4167.69238281250000000000	4164.61523437500000000000	4158.97412109375000000000	4157.94873046875000000000	4176.41015625000000000000	4171.79492187500000000000	4163.07666015625000000000	0.00000000000000000000	10247.00000000000000000000	10230.00000000000000000000	0.00000000000000000000	0.00000000000000000000	0.00000000000000000000	245.00000000000000000000	654.00000000000000000000	4.00000000000000000000	4.00000000000000000000	4.00000000000000000000	4.00000000000000000000	4.00000000000000000000	0.00000000000000000000	4.00000000000000000000	4.00000000000000000000	0.00000000000000000000	4.00000000000000000000	4.00000000000000000000	4.00000000000000000000	4.00000000000000000000	4.00000000000000000000	4.00000000000000000000	4.00000000000000000000
37.00000000000000000000	0.00000000000000000000	4171.79492187500000000000	4185.12792968750000000000	4165.64111328125000000000	4189.23046875000000000000	4170.76904296875000000000	4155.38427734375000000000	4164.10253906250000000000	4183.07666015625000000000	4164.61523437500000000000	4181.02539062500000000000	4174.35888671875000000000	4180.00000000000000000000	4185.64111328125000000000	4172.82031250000000000000	0.00000000000000000000	10246.00000000000000000000	10229.00000000000000000000	0.00000000000000000000	0.00000000000000000000	0.00000000000000000000	245.00000000000000000000	662.00000000000000000000	4.00000000000000000000	4.00000000000000000000	4.00000000000000000000	4.00000000000000000000	4.00000000000000000000	0.00000000000000000000	4.00000000000000000000	4.00000000000000000000	0.00000000000000000000	4.00000000000000000000	4.00000000000000000000	4.00000000000000000000	4.00000000000000000000	4.00000000000000000000	4.00000000000000000000	4.00000000000000000000
38.00000000000000000000	0.00000000000000000000	4176.92285156250000000000	4178.97412109375000000000	4173.84619140625000000000	4176.92285156250000000000	4157.94873046875000000000	4166.66650390625000000000	4175.89746093750000000000	4173.84619140625000000000	4168.71777343750000000000	4166.15380859375000000000	4165.12792968750000000000	4178.97412109375000000000	4173.84619140625000000000	4169.23046875000000000000	0.00000000000000000000	10246.00000000000000000000	10229.00000000000000000000	0.00000000000000000000	0.00000000000000000000	0.00000000000000000000	245.00000000000000000000	669.00000000000000000000	4.00000000000000000000	4.00000000000000000000	4.00000000000000000000	4.00000000000000000000	4.00000000000000000000	0.00000000000000000000	4.00000000000000000000	4.00000000000000000000	0.00000000000000000000	4.00000000000000000000	4.00000000000000000000	4.00000000000000000000	4.00000000000000000000	4.00000000000000000000	4.00000000000000000000	4.00000000000000000000
39.00000000000000000000	0.00000000000000000000	4169.74365234375000000000	4187.69238281250000000000	4167.69238281250000000000	4184.61523437500000000000	4168.71777343750000000000	4160.51269531250000000000	4167.69238281250000000000	4184.61523437500000000000	4166.66650390625000000000	4167.69238281250000000000	4174.35888671875000000000	4176.41015625000000000000	4181.02539062500000000000	4171.28173828125000000000	0.00000000000000000000	10248.00000000000000000000	10227.00000000000000000000	0.00000000000000000000	0.00000000000000000000	0.00000000000000000000	245.00000000000000000000	678.00000000000000000000	4.00000000000000000000	4.00000000000000000000	4.00000000000000000000	4.00000000000000000000	4.00000000000000000000	0.00000000000000000000	4.00000000000000000000	4.00000000000000000000	0.00000000000000000000	4.00000000000000000000	4.00000000000000000000	4.00000000000000000000	4.00000000000000000000	4.00000000000000000000	4.00000000000000000000	4.00000000000000000000
40.00000000000000000000	0.00000000000000000000	4174.35888671875000000000	4178.97412109375000000000	4167.69238281250000000000	4181.02539062500000000000	4167.69238281250000000000	4167.17919921875000000000	4165.12792968750000000000	4182.05126953125000000000	4165.64111328125000000000	4174.87158203125000000000	4173.84619140625000000000	4173.33300781250000000000	4177.43603515625000000000	4166.66650390625000000000	0.00000000000000000000	10248.00000000000000000000	10227.00000000000000000000	0.00000000000000000000	0.00000000000000000000	0.00000000000000000000	245.00000000000000000000	686.00000000000000000000	4.00000000000000000000	4.00000000000000000000	4.00000000000000000000	4.00000000000000000000	4.00000000000000000000	0.00000000000000000000	4.00000000000000000000	4.00000000000000000000	0.00000000000000000000	4.00000000000000000000	4.00000000000000000000	4.00000000000000000000	4.00000000000000000000	4.00000000000000000000	4.00000000000000000000	4.00000000000000000000
41.00000000000000000000	0.00000000000000000000	4178.46142578125000000000	4173.33300781250000000000	4169.23046875000000000000	4176.92285156250000000000	4164.61523437500000000000	4167.17919921875000000000	4165.64111328125000000000	4180.00000000000000000000	4168.20507812500000000000	4183.58984375000000000000	4167.69238281250000000000	4173.33300781250000000000	4173.33300781250000000000	4166.15380859375000000000	0.00000000000000000000	10246.00000000000000000000	10227.00000000000000000000	0.00000000000000000000	0.00000000000000000000	0.00000000000000000000	245.00000000000000000000	694.00000000000000000000	4.00000000000000000000	4.00000000000000000000	4.00000000000000000000	4.00000000000000000000	4.00000000000000000000	0.00000000000000000000	4.00000000000000000000	4.00000000000000000000	0.00000000000000000000	4.00000000000000000000	4.00000000000000000000	4.00000000000000000000	4.00000000000000000000	4.00000000000000000000	4.00000000000000000000	4.00000000000000000000
42.00000000000000000000	0.00000000000000000000	4171.28173828125000000000	4184.10253906250000000000	4163.58984375000000000000	4186.66650390625000000000	4176.41015625000000000000	4156.41015625000000000000	4163.07666015625000000000	4200.00000000000000000000	4167.17919921875000000000	4198.97412109375000000000	4182.05126953125000000000	4180.00000000000000000000	4188.20507812500000000000	4173.84619140625000000000	0.00000000000000000000	10246.00000000000000000000	10227.00000000000000000000	0.00000000000000000000	0.00000000000000000000	0.00000000000000000000	245.00000000000000000000	702.00000000000000000000	4.00000000000000000000	4.00000000000000000000	4.00000000000000000000	4.00000000000000000000	4.00000000000000000000	0.00000000000000000000	4.00000000000000000000	4.00000000000000000000	0.00000000000000000000	4.00000000000000000000	4.00000000000000000000	4.00000000000000000000	4.00000000000000000000	4.00000000000000000000	4.00000000000000000000	4.00000000000000000000
43.00000000000000000000	0.00000000000000000000	4174.35888671875000000000	4172.30761718750000000000	4173.33300781250000000000	4173.33300781250000000000	4158.46142578125000000000	4163.58984375000000000000	4167.17919921875000000000	4177.94873046875000000000	4166.15380859375000000000	4173.84619140625000000000	4169.23046875000000000000	4183.07666015625000000000	4172.82031250000000000000	4167.17919921875000000000	0.00000000000000000000	10247.00000000000000000000	10229.00000000000000000000	0.00000000000000000000	0.00000000000000000000	0.00000000000000000000	245.00000000000000000000	709.00000000000000000000	4.00000000000000000000	4.00000000000000000000	4.00000000000000000000	4.00000000000000000000	4.00000000000000000000	0.00000000000000000000	4.00000000000000000000	4.00000000000000000000	0.00000000000000000000	4.00000000000000000000	4.00000000000000000000	4.00000000000000000000	4.00000000000000000000	4.00000000000000000000	4.00000000000000000000	4.00000000000000000000
44.00000000000000000000	0.00000000000000000000	4169.23046875000000000000	4187.17919921875000000000	4169.23046875000000000000	4183.58984375000000000000	4175.89746093750000000000	4157.43603515625000000000	4160.51269531250000000000	4176.92285156250000000000	4164.61523437500000000000	4182.05126953125000000000	4175.38427734375000000000	4181.02539062500000000000	4181.53857421875000000000	4167.17919921875000000000	0.00000000000000000000	10247.00000000000000000000	10229.00000000000000000000	0.00000000000000000000	0.00000000000000000000	0.00000000000000000000	245.00000000000000000000	718.00000000000000000000	4.00000000000000000000	4.00000000000000000000	4.00000000000000000000	4.00000000000000000000	4.00000000000000000000	0.00000000000000000000	4.00000000000000000000	4.00000000000000000000	0.00000000000000000000	4.00000000000000000000	4.00000000000000000000	4.00000000000000000000	4.00000000000000000000	4.00000000000000000000	4.00000000000000000000	4.00000000000000000000
45.00000000000000000000	0.00000000000000000000	4171.28173828125000000000	4190.25634765625000000000	4166.66650390625000000000	4189.23046875000000000000	4183.58984375000000000000	4163.58984375000000000000	4165.12792968750000000000	4180.51269531250000000000	4164.61523437500000000000	4181.02539062500000000000	4170.25634765625000000000	4178.97412109375000000000	4177.94873046875000000000	4150.76904296875000000000	0.00000000000000000000	10247.00000000000000000000	10229.00000000000000000000	0.00000000000000000000	0.00000000000000000000	0.00000000000000000000	245.00000000000000000000	726.00000000000000000000	4.00000000000000000000	4.00000000000000000000	4.00000000000000000000	4.00000000000000000000	4.00000000000000000000	0.00000000000000000000	4.00000000000000000000	4.00000000000000000000	0.00000000000000000000	4.00000000000000000000	4.00000000000000000000	4.00000000000000000000	4.00000000000000000000	4.00000000000000000000	4.00000000000000000000	4.00000000000000000000
46.00000000000000000000	0.00000000000000000000	4177.43603515625000000000	4181.02539062500000000000	4172.30761718750000000000	4185.12792968750000000000	4168.71777343750000000000	4169.74365234375000000000	4170.76904296875000000000	4173.84619140625000000000	4164.10253906250000000000	4166.15380859375000000000	4162.05126953125000000000	4178.97412109375000000000	4167.69238281250000000000	4127.69238281250000000000	0.00000000000000000000	10247.00000000000000000000	10229.00000000000000000000	0.00000000000000000000	0.00000000000000000000	0.00000000000000000000	245.00000000000000000000	735.00000000000000000000	4.00000000000000000000	4.00000000000000000000	4.00000000000000000000	4.00000000000000000000	4.00000000000000000000	0.00000000000000000000	4.00000000000000000000	4.00000000000000000000	0.00000000000000000000	4.00000000000000000000	4.00000000000000000000	4.00000000000000000000	4.00000000000000000000	4.00000000000000000000	4.00000000000000000000	4.00000000000000000000
47.00000000000000000000	0.00000000000000000000	4175.38427734375000000000	4190.76904296875000000000	4169.74365234375000000000	4192.82031250000000000000	4181.53857421875000000000	4160.51269531250000000000	4165.12792968750000000000	4191.28173828125000000000	4162.56396484375000000000	4194.35888671875000000000	4186.15380859375000000000	4179.48730468750000000000	4191.28173828125000000000	4126.15380859375000000000	0.00000000000000000000	10247.00000000000000000000	10229.00000000000000000000	0.00000000000000000000	0.00000000000000000000	0.00000000000000000000	245.00000000000000000000	743.00000000000000000000	4.00000000000000000000	4.00000000000000000000	4.00000000000000000000	4.00000000000000000000	4.00000000000000000000	0.00000000000000000000	4.00000000000000000000	4.00000000000000000000	0.00000000000000000000	4.00000000000000000000	4.00000000000000000000	4.00000000000000000000	4.00000000000000000000	4.00000000000000000000	4.00000000000000000000	4.00000000000000000000
48.00000000000000000000	0.00000000000000000000	4179.48730468750000000000	4173.84619140625000000000	4172.30761718750000000000	4177.43603515625000000000	4163.58984375000000000000	4166.15380859375000000000	4167.69238281250000000000	4177.94873046875000000000	4164.10253906250000000000	4186.15380859375000000000	4170.76904296875000000000	4175.89746093750000000000	4174.35888671875000000000	4114.35888671875000000000	0.00000000000000000000	10247.00000000000000000000	10229.00000000000000000000	0.00000000000000000000	0.00000000000000000000	0.00000000000000000000	245.00000000000000000000	751.00000000000000000000	4.00000000000000000000	4.00000000000000000000	4.00000000000000000000	4.00000000000000000000	4.00000000000000000000	0.00000000000000000000	4.00000000000000000000	4.00000000000000000000	0.00000000000000000000	4.00000000000000000000	4.00000000000000000000	4.00000000000000000000	4.00000000000000000000	4.00000000000000000000	4.00000000000000000000	4.00000000000000000000
49.00000000000000000000	0.00000000000000000000	4174.35888671875000000000	4180.51269531250000000000	4165.64111328125000000000	4186.15380859375000000000	4169.23046875000000000000	4157.94873046875000000000	4161.02539062500000000000	4178.97412109375000000000	4163.07666015625000000000	4178.97412109375000000000	4168.71777343750000000000	4174.87158203125000000000	4174.35888671875000000000	4115.38427734375000000000	0.00000000000000000000	10248.00000000000000000000	10228.00000000000000000000	0.00000000000000000000	0.00000000000000000000	0.00000000000000000000	245.00000000000000000000	759.00000000000000000000	4.00000000000000000000	4.00000000000000000000	4.00000000000000000000	4.00000000000000000000	4.00000000000000000000	0.00000000000000000000	4.00000000000000000000	4.00000000000000000000	0.00000000000000000000	4.00000000000000000000	4.00000000000000000000	4.00000000000000000000	4.00000000000000000000	4.00000000000000000000	4.00000000000000000000	4.00000000000000000000
50.00000000000000000000	0.00000000000000000000	4173.33300781250000000000	4189.74365234375000000000	4170.25634765625000000000	4191.79492187500000000000	4178.46142578125000000000	4157.94873046875000000000	4160.00000000000000000000	4180.00000000000000000000	4163.07666015625000000000	4181.53857421875000000000	4178.46142578125000000000	4180.51269531250000000000	4184.10253906250000000000	4123.07666015625000000000	0.00000000000000000000	10248.00000000000000000000	10228.00000000000000000000	0.00000000000000000000	0.00000000000000000000	0.00000000000000000000	245.00000000000000000000	767.00000000000000000000	4.00000000000000000000	4.00000000000000000000	4.00000000000000000000	4.00000000000000000000	4.00000000000000000000	0.00000000000000000000	4.00000000000000000000	4.00000000000000000000	0.00000000000000000000	4.00000000000000000000	4.00000000000000000000	4.00000000000000000000	4.00000000000000000000	4.00000000000000000000	4.00000000000000000000	4.00000000000000000000
51.00000000000000000000	0.00000000000000000000	4174.35888671875000000000	4180.51269531250000000000	4176.92285156250000000000	4177.94873046875000000000	4165.12792968750000000000	4162.05126953125000000000	4162.05126953125000000000	4164.61523437500000000000	4163.58984375000000000000	4172.82031250000000000000	4168.20507812500000000000	4183.58984375000000000000	4173.33300781250000000000	4118.97412109375000000000	0.00000000000000000000	10248.00000000000000000000	10229.00000000000000000000	0.00000000000000000000	0.00000000000000000000	0.00000000000000000000	245.00000000000000000000	774.00000000000000000000	4.00000000000000000000	4.00000000000000000000	4.00000000000000000000	4.00000000000000000000	4.00000000000000000000	0.00000000000000000000	4.00000000000000000000	4.00000000000000000000	0.00000000000000000000	4.00000000000000000000	4.00000000000000000000	4.00000000000000000000	4.00000000000000000000	4.00000000000000000000	4.00000000000000000000	4.00000000000000000000
52.00000000000000000000	0.00000000000000000000	4167.17919921875000000000	4186.66650390625000000000	4165.12792968750000000000	4186.66650390625000000000	4174.87158203125000000000	4159.48730468750000000000	4160.51269531250000000000	4175.38427734375000000000	4161.53857421875000000000	4181.02539062500000000000	4173.84619140625000000000	4180.00000000000000000000	4185.64111328125000000000	4123.07666015625000000000	0.00000000000000000000	10248.00000000000000000000	10229.00000000000000000000	0.00000000000000000000	0.00000000000000000000	0.00000000000000000000	245.00000000000000000000	781.00000000000000000000	4.00000000000000000000	4.00000000000000000000	4.00000000000000000000	4.00000000000000000000	4.00000000000000000000	0.00000000000000000000	4.00000000000000000000	4.00000000000000000000	0.00000000000000000000	4.00000000000000000000	4.00000000000000000000	4.00000000000000000000	4.00000000000000000000	4.00000000000000000000	4.00000000000000000000	4.00000000000000000000
53.00000000000000000000	0.00000000000000000000	4172.30761718750000000000	4173.84619140625000000000	4169.74365234375000000000	4177.43603515625000000000	4159.48730468750000000000	4171.28173828125000000000	4168.20507812500000000000	4160.00000000000000000000	4165.12792968750000000000	4160.00000000000000000000	4157.43603515625000000000	4174.87158203125000000000	4167.69238281250000000000	4118.97412109375000000000	0.00000000000000000000	10247.00000000000000000000	10227.00000000000000000000	0.00000000000000000000	0.00000000000000000000	0.00000000000000000000	245.00000000000000000000	789.00000000000000000000	4.00000000000000000000	4.00000000000000000000	4.00000000000000000000	4.00000000000000000000	4.00000000000000000000	0.00000000000000000000	4.00000000000000000000	4.00000000000000000000	0.00000000000000000000	4.00000000000000000000	4.00000000000000000000	4.00000000000000000000	4.00000000000000000000	4.00000000000000000000	4.00000000000000000000	4.00000000000000000000
54.00000000000000000000	0.00000000000000000000	4171.79492187500000000000	4177.43603515625000000000	4167.17919921875000000000	4181.02539062500000000000	4167.69238281250000000000	4165.12792968750000000000	4164.10253906250000000000	4162.56396484375000000000	4168.71777343750000000000	4167.17919921875000000000	4160.00000000000000000000	4174.35888671875000000000	4164.61523437500000000000	4121.02539062500000000000	0.00000000000000000000	10247.00000000000000000000	10227.00000000000000000000	0.00000000000000000000	0.00000000000000000000	0.00000000000000000000	245.00000000000000000000	796.00000000000000000000	4.00000000000000000000	4.00000000000000000000	4.00000000000000000000	4.00000000000000000000	4.00000000000000000000	0.00000000000000000000	4.00000000000000000000	4.00000000000000000000	0.00000000000000000000	4.00000000000000000000	4.00000000000000000000	4.00000000000000000000	4.00000000000000000000	4.00000000000000000000	4.00000000000000000000	4.00000000000000000000
55.00000000000000000000	0.00000000000000000000	4169.74365234375000000000	4182.56396484375000000000	4166.66650390625000000000	4184.61523437500000000000	4172.82031250000000000000	4165.64111328125000000000	4165.64111328125000000000	4174.87158203125000000000	4167.17919921875000000000	4182.56396484375000000000	4167.17919921875000000000	4175.38427734375000000000	4173.33300781250000000000	4122.56396484375000000000	0.00000000000000000000	10248.00000000000000000000	10227.00000000000000000000	0.00000000000000000000	0.00000000000000000000	0.00000000000000000000	245.00000000000000000000	803.00000000000000000000	4.00000000000000000000	4.00000000000000000000	4.00000000000000000000	4.00000000000000000000	4.00000000000000000000	0.00000000000000000000	4.00000000000000000000	4.00000000000000000000	0.00000000000000000000	4.00000000000000000000	4.00000000000000000000	4.00000000000000000000	4.00000000000000000000	4.00000000000000000000	4.00000000000000000000	4.00000000000000000000
56.00000000000000000000	0.00000000000000000000	4172.30761718750000000000	4175.89746093750000000000	4173.84619140625000000000	4174.87158203125000000000	4155.38427734375000000000	4167.17919921875000000000	4169.74365234375000000000	4165.64111328125000000000	4165.12792968750000000000	4162.05126953125000000000	4153.33300781250000000000	4173.33300781250000000000	4162.05126953125000000000	4118.46142578125000000000	0.00000000000000000000	10248.00000000000000000000	10227.00000000000000000000	0.00000000000000000000	0.00000000000000000000	0.00000000000000000000	245.00000000000000000000	811.00000000000000000000	4.00000000000000000000	4.00000000000000000000	4.00000000000000000000	4.00000000000000000000	4.00000000000000000000	0.00000000000000000000	4.00000000000000000000	4.00000000000000000000	0.00000000000000000000	4.00000000000000000000	4.00000000000000000000	4.00000000000000000000	4.00000000000000000000	4.00000000000000000000	4.00000000000000000000	4.00000000000000000000
57.00000000000000000000	0.00000000000000000000	4169.23046875000000000000	4192.82031250000000000000	4167.69238281250000000000	4190.25634765625000000000	4181.02539062500000000000	4151.79492187500000000000	4160.51269531250000000000	4185.12792968750000000000	4163.58984375000000000000	4180.51269531250000000000	4171.28173828125000000000	4178.46142578125000000000	4177.94873046875000000000	4128.20507812500000000000	0.00000000000000000000	10249.00000000000000000000	10228.00000000000000000000	0.00000000000000000000	0.00000000000000000000	0.00000000000000000000	245.00000000000000000000	818.00000000000000000000	4.00000000000000000000	4.00000000000000000000	4.00000000000000000000	4.00000000000000000000	4.00000000000000000000	0.00000000000000000000	4.00000000000000000000	4.00000000000000000000	0.00000000000000000000	4.00000000000000000000	4.00000000000000000000	4.00000000000000000000	4.00000000000000000000	4.00000000000000000000	4.00000000000000000000	4.00000000000000000000
58.00000000000000000000	0.00000000000000000000	4178.46142578125000000000	4183.07666015625000000000	4173.33300781250000000000	4183.58984375000000000000	4182.05126953125000000000	4164.61523437500000000000	4164.10253906250000000000	4178.46142578125000000000	4163.58984375000000000000	4182.05126953125000000000	4167.69238281250000000000	4182.56396484375000000000	4175.38427734375000000000	4128.71777343750000000000	0.00000000000000000000	10249.00000000000000000000	10228.00000000000000000000	0.00000000000000000000	0.00000000000000000000	0.00000000000000000000	245.00000000000000000000	825.00000000000000000000	4.00000000000000000000	4.00000000000000000000	4.00000000000000000000	4.00000000000000000000	4.00000000000000000000	0.00000000000000000000	4.00000000000000000000	4.00000000000000000000	0.00000000000000000000	4.00000000000000000000	4.00000000000000000000	4.00000000000000000000	4.00000000000000000000	4.00000000000000000000	4.00000000000000000000	4.00000000000000000000
59.00000000000000000000	0.00000000000000000000	4176.41015625000000000000	4185.64111328125000000000	4174.35888671875000000000	4183.58984375000000000000	4180.51269531250000000000	4166.15380859375000000000	4163.07666015625000000000	4175.89746093750000000000	4164.61523437500000000000	4177.43603515625000000000	4171.28173828125000000000	4181.53857421875000000000	4182.05126953125000000000	4135.38427734375000000000	0.00000000000000000000	10250.00000000000000000000	10226.00000000000000000000	0.00000000000000000000	0.00000000000000000000	0.00000000000000000000	245.00000000000000000000	834.00000000000000000000	4.00000000000000000000	4.00000000000000000000	4.00000000000000000000	4.00000000000000000000	4.00000000000000000000	0.00000000000000000000	4.00000000000000000000	4.00000000000000000000	0.00000000000000000000	4.00000000000000000000	4.00000000000000000000	4.00000000000000000000	4.00000000000000000000	4.00000000000000000000	4.00000000000000000000	4.00000000000000000000
60.00000000000000000000	0.00000000000000000000	4170.76904296875000000000	4193.33300781250000000000	4171.28173828125000000000	4189.74365234375000000000	4181.02539062500000000000	4160.51269531250000000000	4165.12792968750000000000	4183.07666015625000000000	4165.12792968750000000000	4184.61523437500000000000	4183.07666015625000000000	4179.48730468750000000000	4188.71777343750000000000	4139.48730468750000000000	0.00000000000000000000	10250.00000000000000000000	10226.00000000000000000000	0.00000000000000000000	0.00000000000000000000	0.00000000000000000000	245.00000000000000000000	842.00000000000000000000	4.00000000000000000000	4.00000000000000000000	4.00000000000000000000	4.00000000000000000000	4.00000000000000000000	0.00000000000000000000	4.00000000000000000000	4.00000000000000000000	0.00000000000000000000	4.00000000000000000000	4.00000000000000000000	4.00000000000000000000	4.00000000000000000000	4.00000000000000000000	4.00000000000000000000	4.00000000000000000000
61.00000000000000000000	0.00000000000000000000	4175.89746093750000000000	4174.87158203125000000000	4174.87158203125000000000	4175.89746093750000000000	4163.07666015625000000000	4166.66650390625000000000	4169.23046875000000000000	4161.53857421875000000000	4164.61523437500000000000	4172.82031250000000000000	4165.64111328125000000000	4174.87158203125000000000	4169.74365234375000000000	4130.25634765625000000000	0.00000000000000000000	10252.00000000000000000000	10228.00000000000000000000	0.00000000000000000000	0.00000000000000000000	0.00000000000000000000	245.00000000000000000000	850.00000000000000000000	4.00000000000000000000	4.00000000000000000000	4.00000000000000000000	4.00000000000000000000	4.00000000000000000000	0.00000000000000000000	4.00000000000000000000	4.00000000000000000000	0.00000000000000000000	4.00000000000000000000	4.00000000000000000000	4.00000000000000000000	4.00000000000000000000	4.00000000000000000000	4.00000000000000000000	4.00000000000000000000
62.00000000000000000000	0.00000000000000000000	4168.71777343750000000000	4179.48730468750000000000	4166.15380859375000000000	4182.05126953125000000000	4177.43603515625000000000	4160.00000000000000000000	4157.43603515625000000000	4166.66650390625000000000	4160.51269531250000000000	4187.69238281250000000000	4171.28173828125000000000	4173.84619140625000000000	4180.00000000000000000000	4134.87158203125000000000	0.00000000000000000000	10252.00000000000000000000	10228.00000000000000000000	0.00000000000000000000	0.00000000000000000000	0.00000000000000000000	245.00000000000000000000	859.00000000000000000000	4.00000000000000000000	4.00000000000000000000	4.00000000000000000000	4.00000000000000000000	4.00000000000000000000	0.00000000000000000000	4.00000000000000000000	4.00000000000000000000	0.00000000000000000000	4.00000000000000000000	4.00000000000000000000	4.00000000000000000000	4.00000000000000000000	4.00000000000000000000	4.00000000000000000000	4.00000000000000000000
63.00000000000000000000	0.00000000000000000000	4169.23046875000000000000	4167.17919921875000000000	4171.28173828125000000000	4168.71777343750000000000	4158.97412109375000000000	4164.10253906250000000000	4161.53857421875000000000	4156.92285156250000000000	4163.58984375000000000000	4165.64111328125000000000	4154.35888671875000000000	4173.33300781250000000000	4160.51269531250000000000	4127.17919921875000000000	0.00000000000000000000	10251.00000000000000000000	10228.00000000000000000000	0.00000000000000000000	0.00000000000000000000	0.00000000000000000000	245.00000000000000000000	867.00000000000000000000	4.00000000000000000000	4.00000000000000000000	4.00000000000000000000	4.00000000000000000000	4.00000000000000000000	0.00000000000000000000	4.00000000000000000000	4.00000000000000000000	0.00000000000000000000	4.00000000000000000000	4.00000000000000000000	4.00000000000000000000	4.00000000000000000000	4.00000000000000000000	4.00000000000000000000	4.00000000000000000000
64.00000000000000000000	0.00000000000000000000	4167.69238281250000000000	4164.10253906250000000000	4168.71777343750000000000	4165.64111328125000000000	4148.20507812500000000000	4158.97412109375000000000	4163.58984375000000000000	4156.92285156250000000000	4168.20507812500000000000	4154.35888671875000000000	4148.20507812500000000000	4173.84619140625000000000	4149.74365234375000000000	4123.58984375000000000000	1519.00000000000000000000	10251.00000000000000000000	10228.00000000000000000000	0.00000000000000000000	0.00000000000000000000	0.00000000000000000000	245.00000000000000000000	875.00000000000000000000	4.00000000000000000000	4.00000000000000000000	4.00000000000000000000	4.00000000000000000000	4.00000000000000000000	0.00000000000000000000	4.00000000000000000000	4.00000000000000000000	0.00000000000000000000	4.00000000000000000000	4.00000000000000000000	4.00000000000000000000	4.00000000000000000000	4.00000000000000000000	4.00000000000000000000	4.00000000000000000000
65.00000000000000000000	0.00000000000000000000	4164.61523437500000000000	4174.87158203125000000000	4163.58984375000000000000	4177.43603515625000000000	4168.71777343750000000000	4161.02539062500000000000	4160.00000000000000000000	4177.94873046875000000000	4166.15380859375000000000	4181.02539062500000000000	4168.71777343750000000000	4177.43603515625000000000	4170.76904296875000000000	4133.84619140625000000000	3068.00000000000000000000	10250.00000000000000000000	10229.00000000000000000000	0.00000000000000000000	0.00000000000000000000	0.00000000000000000000	245.00000000000000000000	884.00000000000000000000	4.00000000000000000000	4.00000000000000000000	4.00000000000000000000	4.00000000000000000000	4.00000000000000000000	0.00000000000000000000	4.00000000000000000000	4.00000000000000000000	0.00000000000000000000	4.00000000000000000000	4.00000000000000000000	4.00000000000000000000	4.00000000000000000000	4.00000000000000000000	4.00000000000000000000	4.00000000000000000000
66.00000000000000000000	0.00000000000000000000	4172.82031250000000000000	4165.64111328125000000000	4173.33300781250000000000	4167.69238281250000000000	4159.48730468750000000000	4172.82031250000000000000	4166.66650390625000000000	4170.76904296875000000000	4166.15380859375000000000	4171.28173828125000000000	4163.07666015625000000000	4176.41015625000000000000	4166.15380859375000000000	4132.82031250000000000000	1408.00000000000000000000	10250.00000000000000000000	10229.00000000000000000000	0.00000000000000000000	0.00000000000000000000	0.00000000000000000000	245.00000000000000000000	892.00000000000000000000	4.00000000000000000000	4.00000000000000000000	4.00000000000000000000	4.00000000000000000000	4.00000000000000000000	0.00000000000000000000	4.00000000000000000000	4.00000000000000000000	0.00000000000000000000	4.00000000000000000000	4.00000000000000000000	4.00000000000000000000	4.00000000000000000000	4.00000000000000000000	4.00000000000000000000	4.00000000000000000000
67.00000000000000000000	0.00000000000000000000	4168.20507812500000000000	4173.84619140625000000000	4167.17919921875000000000	4172.82031250000000000000	4163.58984375000000000000	4162.56396484375000000000	4162.56396484375000000000	4184.10253906250000000000	4164.10253906250000000000	4175.38427734375000000000	4173.33300781250000000000	4174.87158203125000000000	4175.89746093750000000000	4136.41015625000000000000	3184.00000000000000000000	10249.00000000000000000000	10228.00000000000000000000	0.00000000000000000000	0.00000000000000000000	0.00000000000000000000	245.00000000000000000000	900.00000000000000000000	4.00000000000000000000	4.00000000000000000000	4.00000000000000000000	4.00000000000000000000	4.00000000000000000000	0.00000000000000000000	4.00000000000000000000	4.00000000000000000000	0.00000000000000000000	4.00000000000000000000	4.00000000000000000000	4.00000000000000000000	4.00000000000000000000	4.00000000000000000000	4.00000000000000000000	4.00000000000000000000
68.00000000000000000000	0.00000000000000000000	4166.66650390625000000000	4158.97412109375000000000	4166.15380859375000000000	4161.53857421875000000000	4150.76904296875000000000	4168.20507812500000000000	4163.07666015625000000000	4176.92285156250000000000	4163.58984375000000000000	4171.28173828125000000000	4162.56396484375000000000	4174.87158203125000000000	4165.64111328125000000000	4131.79492187500000000000	3531.00000000000000000000	10249.00000000000000000000	10228.00000000000000000000	0.00000000000000000000	0.00000000000000000000	0.00000000000000000000	245.00000000000000000000	909.00000000000000000000	4.00000000000000000000	4.00000000000000000000	4.00000000000000000000	4.00000000000000000000	4.00000000000000000000	0.00000000000000000000	4.00000000000000000000	4.00000000000000000000	0.00000000000000000000	4.00000000000000000000	4.00000000000000000000	4.00000000000000000000	4.00000000000000000000	4.00000000000000000000	4.00000000000000000000	4.00000000000000000000
69.00000000000000000000	0.00000000000000000000	4166.15380859375000000000	4149.74365234375000000000	4167.17919921875000000000	4154.87158203125000000000	4142.56396484375000000000	4164.61523437500000000000	4159.48730468750000000000	4164.61523437500000000000	4166.15380859375000000000	4165.64111328125000000000	4153.33300781250000000000	4173.84619140625000000000	4156.41015625000000000000	4130.76904296875000000000	0.00000000000000000000	10248.00000000000000000000	10229.00000000000000000000	0.00000000000000000000	0.00000000000000000000	0.00000000000000000000	245.00000000000000000000	917.00000000000000000000	4.00000000000000000000	4.00000000000000000000	4.00000000000000000000	4.00000000000000000000	4.00000000000000000000	0.00000000000000000000	4.00000000000000000000	4.00000000000000000000	0.00000000000000000000	4.00000000000000000000	4.00000000000000000000	4.00000000000000000000	4.00000000000000000000	4.00000000000000000000	4.00000000000000000000	4.00000000000000000000
70.00000000000000000000	0.00000000000000000000	4165.64111328125000000000	4164.10253906250000000000	4165.64111328125000000000	4163.58984375000000000000	4150.76904296875000000000	4155.38427734375000000000	4156.92285156250000000000	4173.84619140625000000000	4166.15380859375000000000	4169.74365234375000000000	4168.71777343750000000000	4176.41015625000000000000	4168.20507812500000000000	4135.89746093750000000000	511.00000000000000000000	10248.00000000000000000000	10229.00000000000000000000	0.00000000000000000000	0.00000000000000000000	0.00000000000000000000	245.00000000000000000000	924.00000000000000000000	4.00000000000000000000	4.00000000000000000000	4.00000000000000000000	4.00000000000000000000	4.00000000000000000000	0.00000000000000000000	4.00000000000000000000	4.00000000000000000000	0.00000000000000000000	4.00000000000000000000	4.00000000000000000000	4.00000000000000000000	4.00000000000000000000	4.00000000000000000000	4.00000000000000000000	4.00000000000000000000
71.00000000000000000000	0.00000000000000000000	4167.17919921875000000000	4155.38427734375000000000	4171.79492187500000000000	4153.33300781250000000000	4134.87158203125000000000	4163.07666015625000000000	4164.10253906250000000000	4162.56396484375000000000	4164.10253906250000000000	4151.28173828125000000000	4152.82031250000000000000	4175.89746093750000000000	4154.35888671875000000000	4125.12792968750000000000	3303.00000000000000000000	10248.00000000000000000000	10229.00000000000000000000	0.00000000000000000000	0.00000000000000000000	0.00000000000000000000	245.00000000000000000000	931.00000000000000000000	4.00000000000000000000	4.00000000000000000000	4.00000000000000000000	4.00000000000000000000	4.00000000000000000000	0.00000000000000000000	4.00000000000000000000	4.00000000000000000000	0.00000000000000000000	4.00000000000000000000	4.00000000000000000000	4.00000000000000000000	4.00000000000000000000	4.00000000000000000000	4.00000000000000000000	4.00000000000000000000
72.00000000000000000000	0.00000000000000000000	4155.89746093750000000000	4159.48730468750000000000	4161.53857421875000000000	4162.56396484375000000000	4156.92285156250000000000	4159.48730468750000000000	4160.51269531250000000000	4174.35888671875000000000	4162.05126953125000000000	4169.74365234375000000000	4157.94873046875000000000	4173.84619140625000000000	4166.66650390625000000000	4124.61523437500000000000	0.00000000000000000000	10248.00000000000000000000	10229.00000000000000000000	0.00000000000000000000	0.00000000000000000000	0.00000000000000000000	245.00000000000000000000	939.00000000000000000000	4.00000000000000000000	4.00000000000000000000	4.00000000000000000000	4.00000000000000000000	4.00000000000000000000	0.00000000000000000000	4.00000000000000000000	4.00000000000000000000	0.00000000000000000000	4.00000000000000000000	4.00000000000000000000	4.00000000000000000000	4.00000000000000000000	4.00000000000000000000	4.00000000000000000000	4.00000000000000000000
73.00000000000000000000	0.00000000000000000000	4161.53857421875000000000	4153.84619140625000000000	4163.58984375000000000000	4157.94873046875000000000	4163.58984375000000000000	4168.71777343750000000000	4165.12792968750000000000	4172.82031250000000000000	4163.58984375000000000000	4168.20507812500000000000	4158.97412109375000000000	4172.82031250000000000000	4163.58984375000000000000	4123.07666015625000000000	3522.00000000000000000000	10244.00000000000000000000	10230.00000000000000000000	0.00000000000000000000	0.00000000000000000000	0.00000000000000000000	245.00000000000000000000	947.00000000000000000000	4.00000000000000000000	4.00000000000000000000	4.00000000000000000000	4.00000000000000000000	4.00000000000000000000	0.00000000000000000000	4.00000000000000000000	4.00000000000000000000	0.00000000000000000000	4.00000000000000000000	4.00000000000000000000	4.00000000000000000000	4.00000000000000000000	4.00000000000000000000	4.00000000000000000000	4.00000000000000000000
74.00000000000000000000	0.00000000000000000000	4168.71777343750000000000	4153.84619140625000000000	4169.23046875000000000000	4152.30761718750000000000	4152.30761718750000000000	4167.69238281250000000000	4166.66650390625000000000	4167.17919921875000000000	4165.12792968750000000000	4148.20507812500000000000	4153.84619140625000000000	4172.30761718750000000000	4153.33300781250000000000	4122.56396484375000000000	3402.00000000000000000000	10244.00000000000000000000	10230.00000000000000000000	0.00000000000000000000	0.00000000000000000000	0.00000000000000000000	245.00000000000000000000	954.00000000000000000000	4.00000000000000000000	4.00000000000000000000	4.00000000000000000000	4.00000000000000000000	4.00000000000000000000	0.00000000000000000000	4.00000000000000000000	4.00000000000000000000	0.00000000000000000000	4.00000000000000000000	4.00000000000000000000	4.00000000000000000000	4.00000000000000000000	4.00000000000000000000	4.00000000000000000000	4.00000000000000000000
75.00000000000000000000	0.00000000000000000000	4161.02539062500000000000	4166.66650390625000000000	4163.58984375000000000000	4167.17919921875000000000	4163.07666015625000000000	4158.46142578125000000000	4164.10253906250000000000	4188.20507812500000000000	4161.53857421875000000000	4173.84619140625000000000	4168.71777343750000000000	4175.89746093750000000000	4168.20507812500000000000	4128.20507812500000000000	2247.00000000000000000000	10244.00000000000000000000	10230.00000000000000000000	0.00000000000000000000	0.00000000000000000000	0.00000000000000000000	245.00000000000000000000	962.00000000000000000000	4.00000000000000000000	4.00000000000000000000	4.00000000000000000000	4.00000000000000000000	4.00000000000000000000	0.00000000000000000000	4.00000000000000000000	4.00000000000000000000	0.00000000000000000000	4.00000000000000000000	4.00000000000000000000	4.00000000000000000000	4.00000000000000000000	4.00000000000000000000	4.00000000000000000000	4.00000000000000000000
76.00000000000000000000	0.00000000000000000000	4166.15380859375000000000	4150.76904296875000000000	4169.23046875000000000000	4154.35888671875000000000	4147.17919921875000000000	4165.12792968750000000000	4168.20507812500000000000	4176.41015625000000000000	4160.51269531250000000000	4174.35888671875000000000	4156.41015625000000000000	4173.84619140625000000000	4152.30761718750000000000	4118.46142578125000000000	3231.00000000000000000000	10244.00000000000000000000	10230.00000000000000000000	0.00000000000000000000	0.00000000000000000000	0.00000000000000000000	245.00000000000000000000	970.00000000000000000000	4.00000000000000000000	4.00000000000000000000	4.00000000000000000000	4.00000000000000000000	4.00000000000000000000	0.00000000000000000000	4.00000000000000000000	4.00000000000000000000	0.00000000000000000000	4.00000000000000000000	4.00000000000000000000	4.00000000000000000000	4.00000000000000000000	4.00000000000000000000	4.00000000000000000000	4.00000000000000000000
77.00000000000000000000	0.00000000000000000000	4163.58984375000000000000	4156.41015625000000000000	4164.61523437500000000000	4155.38427734375000000000	4155.38427734375000000000	4155.89746093750000000000	4159.48730468750000000000	4177.94873046875000000000	4160.51269531250000000000	4175.89746093750000000000	4161.02539062500000000000	4170.25634765625000000000	4157.94873046875000000000	4121.53857421875000000000	1524.00000000000000000000	10246.00000000000000000000	10229.00000000000000000000	0.00000000000000000000	0.00000000000000000000	0.00000000000000000000	245.00000000000000000000	977.00000000000000000000	4.00000000000000000000	4.00000000000000000000	4.00000000000000000000	4.00000000000000000000	4.00000000000000000000	0.00000000000000000000	4.00000000000000000000	4.00000000000000000000	0.00000000000000000000	4.00000000000000000000	4.00000000000000000000	4.00000000000000000000	4.00000000000000000000	4.00000000000000000000	4.00000000000000000000	4.00000000000000000000
78.00000000000000000000	0.00000000000000000000	4157.43603515625000000000	4152.82031250000000000000	4163.07666015625000000000	4153.33300781250000000000	4152.30761718750000000000	4161.53857421875000000000	4162.05126953125000000000	4171.79492187500000000000	4162.05126953125000000000	4163.07666015625000000000	4152.30761718750000000000	4170.25634765625000000000	4153.33300781250000000000	4118.97412109375000000000	3402.00000000000000000000	10246.00000000000000000000	10229.00000000000000000000	0.00000000000000000000	0.00000000000000000000	0.00000000000000000000	245.00000000000000000000	985.00000000000000000000	4.00000000000000000000	4.00000000000000000000	4.00000000000000000000	4.00000000000000000000	4.00000000000000000000	0.00000000000000000000	4.00000000000000000000	4.00000000000000000000	0.00000000000000000000	4.00000000000000000000	4.00000000000000000000	4.00000000000000000000	4.00000000000000000000	4.00000000000000000000	4.00000000000000000000	4.00000000000000000000
79.00000000000000000000	0.00000000000000000000	4155.89746093750000000000	4140.51269531250000000000	4163.07666015625000000000	4147.17919921875000000000	4136.41015625000000000000	4168.71777343750000000000	4163.58984375000000000000	4154.35888671875000000000	4165.12792968750000000000	4143.07666015625000000000	4132.82031250000000000000	4166.15380859375000000000	4132.82031250000000000000	4107.69238281250000000000	2247.00000000000000000000	10245.00000000000000000000	10229.00000000000000000000	0.00000000000000000000	0.00000000000000000000	0.00000000000000000000	245.00000000000000000000	992.00000000000000000000	4.00000000000000000000	4.00000000000000000000	4.00000000000000000000	4.00000000000000000000	4.00000000000000000000	0.00000000000000000000	4.00000000000000000000	4.00000000000000000000	0.00000000000000000000	4.00000000000000000000	4.00000000000000000000	4.00000000000000000000	4.00000000000000000000	4.00000000000000000000	4.00000000000000000000	4.00000000000000000000
80.00000000000000000000	0.00000000000000000000	4154.87158203125000000000	4154.35888671875000000000	4156.92285156250000000000	4158.97412109375000000000	4160.51269531250000000000	4162.05126953125000000000	4155.38427734375000000000	4169.74365234375000000000	4166.15380859375000000000	4160.00000000000000000000	4150.25634765625000000000	4165.64111328125000000000	4149.23046875000000000000	4111.79492187500000000000	3231.00000000000000000000	10245.00000000000000000000	10229.00000000000000000000	0.00000000000000000000	0.00000000000000000000	0.00000000000000000000	246.00000000000000000000	0.00000000000000000000	4.00000000000000000000	4.00000000000000000000	4.00000000000000000000	4.00000000000000000000	4.00000000000000000000	0.00000000000000000000	4.00000000000000000000	4.00000000000000000000	0.00000000000000000000	4.00000000000000000000	4.00000000000000000000	4.00000000000000000000	4.00000000000000000000	4.00000000000000000000	4.00000000000000000000	4.00000000000000000000
81.00000000000000000000	0.00000000000000000000	4164.10253906250000000000	4144.10253906250000000000	4164.61523437500000000000	4149.74365234375000000000	4145.12792968750000000000	4168.20507812500000000000	4162.05126953125000000000	4157.94873046875000000000	4164.61523437500000000000	4144.10253906250000000000	4143.58984375000000000000	4166.66650390625000000000	4144.10253906250000000000	4110.25634765625000000000	1524.00000000000000000000	10246.00000000000000000000	10229.00000000000000000000	0.00000000000000000000	0.00000000000000000000	0.00000000000000000000	246.00000000000000000000	9.00000000000000000000	4.00000000000000000000	4.00000000000000000000	4.00000000000000000000	4.00000000000000000000	4.00000000000000000000	0.00000000000000000000	4.00000000000000000000	4.00000000000000000000	0.00000000000000000000	4.00000000000000000000	4.00000000000000000000	4.00000000000000000000	4.00000000000000000000	4.00000000000000000000	4.00000000000000000000	4.00000000000000000000
82.00000000000000000000	0.00000000000000000000	4160.51269531250000000000	4151.79492187500000000000	4159.48730468750000000000	4154.87158203125000000000	4137.94873046875000000000	4157.43603515625000000000	4159.48730468750000000000	4161.02539062500000000000	4161.53857421875000000000	4154.87158203125000000000	4151.28173828125000000000	4167.17919921875000000000	4151.28173828125000000000	4116.41015625000000000000	3402.00000000000000000000	10246.00000000000000000000	10229.00000000000000000000	0.00000000000000000000	0.00000000000000000000	0.00000000000000000000	246.00000000000000000000	16.00000000000000000000	4.00000000000000000000	4.00000000000000000000	4.00000000000000000000	4.00000000000000000000	4.00000000000000000000	0.00000000000000000000	4.00000000000000000000	4.00000000000000000000	0.00000000000000000000	4.00000000000000000000	4.00000000000000000000	4.00000000000000000000	4.00000000000000000000	4.00000000000000000000	4.00000000000000000000	4.00000000000000000000
83.00000000000000000000	0.00000000000000000000	4158.46142578125000000000	4157.43603515625000000000	4159.48730468750000000000	4153.84619140625000000000	4147.69238281250000000000	4157.94873046875000000000	4160.51269531250000000000	4167.69238281250000000000	4163.07666015625000000000	4176.92285156250000000000	4155.38427734375000000000	4166.15380859375000000000	4153.84619140625000000000	4115.89746093750000000000	2247.00000000000000000000	10247.00000000000000000000	10228.00000000000000000000	0.00000000000000000000	0.00000000000000000000	0.00000000000000000000	246.00000000000000000000	23.00000000000000000000	4.00000000000000000000	4.00000000000000000000	4.00000000000000000000	4.00000000000000000000	4.00000000000000000000	0.00000000000000000000	4.00000000000000000000	4.00000000000000000000	0.00000000000000000000	4.00000000000000000000	4.00000000000000000000	4.00000000000000000000	4.00000000000000000000	4.00000000000000000000	4.00000000000000000000	4.00000000000000000000
84.00000000000000000000	0.00000000000000000000	4158.97412109375000000000	4148.71777343750000000000	4167.17919921875000000000	4148.20507812500000000000	4150.25634765625000000000	4163.58984375000000000000	4164.61523437500000000000	4161.02539062500000000000	4165.64111328125000000000	4167.69238281250000000000	4142.05126953125000000000	4164.61523437500000000000	4144.61523437500000000000	4110.25634765625000000000	3231.00000000000000000000	10247.00000000000000000000	10228.00000000000000000000	0.00000000000000000000	0.00000000000000000000	0.00000000000000000000	246.00000000000000000000	32.00000000000000000000	4.00000000000000000000	4.00000000000000000000	4.00000000000000000000	4.00000000000000000000	4.00000000000000000000	0.00000000000000000000	4.00000000000000000000	4.00000000000000000000	0.00000000000000000000	4.00000000000000000000	4.00000000000000000000	4.00000000000000000000	4.00000000000000000000	4.00000000000000000000	4.00000000000000000000	4.00000000000000000000
85.00000000000000000000	0.00000000000000000000	4152.82031250000000000000	4164.61523437500000000000	4161.02539062500000000000	4168.71777343750000000000	4166.66650390625000000000	4155.38427734375000000000	4158.46142578125000000000	4179.48730468750000000000	4162.56396484375000000000	4175.38427734375000000000	4161.02539062500000000000	4169.74365234375000000000	4164.10253906250000000000	4120.00000000000000000000	1524.00000000000000000000	10246.00000000000000000000	10228.00000000000000000000	0.00000000000000000000	0.00000000000000000000	0.00000000000000000000	246.00000000000000000000	40.00000000000000000000	4.00000000000000000000	4.00000000000000000000	4.00000000000000000000	4.00000000000000000000	4.00000000000000000000	0.00000000000000000000	4.00000000000000000000	4.00000000000000000000	0.00000000000000000000	4.00000000000000000000	4.00000000000000000000	4.00000000000000000000	4.00000000000000000000	4.00000000000000000000	4.00000000000000000000	4.00000000000000000000
86.00000000000000000000	0.00000000000000000000	4160.51269531250000000000	4156.41015625000000000000	4166.66650390625000000000	4159.48730468750000000000	4147.69238281250000000000	4165.12792968750000000000	4164.10253906250000000000	4167.17919921875000000000	4163.07666015625000000000	4162.05126953125000000000	4158.46142578125000000000	4171.79492187500000000000	4152.30761718750000000000	4114.35888671875000000000	3402.00000000000000000000	10246.00000000000000000000	10228.00000000000000000000	0.00000000000000000000	0.00000000000000000000	0.00000000000000000000	246.00000000000000000000	47.00000000000000000000	4.00000000000000000000	4.00000000000000000000	4.00000000000000000000	4.00000000000000000000	4.00000000000000000000	0.00000000000000000000	4.00000000000000000000	4.00000000000000000000	0.00000000000000000000	4.00000000000000000000	4.00000000000000000000	4.00000000000000000000	4.00000000000000000000	4.00000000000000000000	4.00000000000000000000	4.00000000000000000000
87.00000000000000000000	0.00000000000000000000	4160.51269531250000000000	4158.46142578125000000000	4166.15380859375000000000	4158.97412109375000000000	4154.35888671875000000000	4162.05126953125000000000	4162.05126953125000000000	4170.76904296875000000000	4163.07666015625000000000	4172.82031250000000000000	4162.56396484375000000000	4170.76904296875000000000	4157.94873046875000000000	4117.43603515625000000000	2247.00000000000000000000	10246.00000000000000000000	10229.00000000000000000000	0.00000000000000000000	0.00000000000000000000	0.00000000000000000000	246.00000000000000000000	54.00000000000000000000	4.00000000000000000000	4.00000000000000000000	4.00000000000000000000	4.00000000000000000000	4.00000000000000000000	0.00000000000000000000	4.00000000000000000000	4.00000000000000000000	0.00000000000000000000	4.00000000000000000000	4.00000000000000000000	4.00000000000000000000	4.00000000000000000000	4.00000000000000000000	4.00000000000000000000	4.00000000000000000000
88.00000000000000000000	0.00000000000000000000	4157.94873046875000000000	4161.53857421875000000000	4163.58984375000000000000	4161.53857421875000000000	4165.64111328125000000000	4162.56396484375000000000	4161.02539062500000000000	4181.02539062500000000000	4161.02539062500000000000	4181.02539062500000000000	4163.58984375000000000000	4171.28173828125000000000	4167.17919921875000000000	4122.05126953125000000000	3231.00000000000000000000	10246.00000000000000000000	10229.00000000000000000000	0.00000000000000000000	0.00000000000000000000	0.00000000000000000000	246.00000000000000000000	63.00000000000000000000	4.00000000000000000000	4.00000000000000000000	4.00000000000000000000	4.00000000000000000000	4.00000000000000000000	0.00000000000000000000	4.00000000000000000000	4.00000000000000000000	0.00000000000000000000	4.00000000000000000000	4.00000000000000000000	4.00000000000000000000	4.00000000000000000000	4.00000000000000000000	4.00000000000000000000	4.00000000000000000000
89.00000000000000000000	0.00000000000000000000	4160.51269531250000000000	4152.30761718750000000000	4167.17919921875000000000	4147.69238281250000000000	4146.15380859375000000000	4164.61523437500000000000	4162.05126953125000000000	4161.53857421875000000000	4164.10253906250000000000	4160.51269531250000000000	4147.69238281250000000000	4169.23046875000000000000	4146.15380859375000000000	4114.87158203125000000000	1524.00000000000000000000	10244.00000000000000000000	10230.00000000000000000000	0.00000000000000000000	0.00000000000000000000	0.00000000000000000000	246.00000000000000000000	71.00000000000000000000	4.00000000000000000000	4.00000000000000000000	4.00000000000000000000	4.00000000000000000000	4.00000000000000000000	0.00000000000000000000	4.00000000000000000000	4.00000000000000000000	0.00000000000000000000	4.00000000000000000000	4.00000000000000000000	4.00000000000000000000	4.00000000000000000000	4.00000000000000000000	4.00000000000000000000	4.00000000000000000000
90.00000000000000000000	0.00000000000000000000	4154.35888671875000000000	4166.15380859375000000000	4160.51269531250000000000	4161.02539062500000000000	4160.51269531250000000000	4153.33300781250000000000	4156.41015625000000000000	4173.33300781250000000000	4165.12792968750000000000	4179.48730468750000000000	4163.07666015625000000000	4167.69238281250000000000	4160.51269531250000000000	4118.46142578125000000000	3402.00000000000000000000	10244.00000000000000000000	10230.00000000000000000000	0.00000000000000000000	0.00000000000000000000	0.00000000000000000000	246.00000000000000000000	79.00000000000000000000	4.00000000000000000000	4.00000000000000000000	4.00000000000000000000	4.00000000000000000000	4.00000000000000000000	0.00000000000000000000	4.00000000000000000000	4.00000000000000000000	0.00000000000000000000	4.00000000000000000000	4.00000000000000000000	4.00000000000000000000	4.00000000000000000000	4.00000000000000000000	4.00000000000000000000	4.00000000000000000000
91.00000000000000000000	0.00000000000000000000	4157.43603515625000000000	4151.79492187500000000000	4164.10253906250000000000	4153.33300781250000000000	4151.28173828125000000000	4162.56396484375000000000	4162.56396484375000000000	4164.61523437500000000000	4164.61523437500000000000	4163.07666015625000000000	4148.20507812500000000000	4164.61523437500000000000	4149.74365234375000000000	4109.23046875000000000000	2247.00000000000000000000	10245.00000000000000000000	10229.00000000000000000000	0.00000000000000000000	0.00000000000000000000	0.00000000000000000000	246.00000000000000000000	88.00000000000000000000	4.00000000000000000000	4.00000000000000000000	4.00000000000000000000	4.00000000000000000000	4.00000000000000000000	0.00000000000000000000	4.00000000000000000000	4.00000000000000000000	0.00000000000000000000	4.00000000000000000000	4.00000000000000000000	4.00000000000000000000	4.00000000000000000000	4.00000000000000000000	4.00000000000000000000	4.00000000000000000000
92.00000000000000000000	0.00000000000000000000	4154.35888671875000000000	4150.25634765625000000000	4160.51269531250000000000	4150.76904296875000000000	4148.71777343750000000000	4160.00000000000000000000	4162.05126953125000000000	4158.97412109375000000000	4168.20507812500000000000	4148.71777343750000000000	4143.58984375000000000000	4164.61523437500000000000	4141.53857421875000000000	4106.66650390625000000000	3231.00000000000000000000	10245.00000000000000000000	10229.00000000000000000000	0.00000000000000000000	0.00000000000000000000	0.00000000000000000000	246.00000000000000000000	96.00000000000000000000	4.00000000000000000000	4.00000000000000000000	4.00000000000000000000	4.00000000000000000000	4.00000000000000000000	0.00000000000000000000	4.00000000000000000000	4.00000000000000000000	0.00000000000000000000	4.00000000000000000000	4.00000000000000000000	4.00000000000000000000	4.00000000000000000000	4.00000000000000000000	4.00000000000000000000	4.00000000000000000000
93.00000000000000000000	0.00000000000000000000	4151.28173828125000000000	4161.53857421875000000000	4158.97412109375000000000	4161.02539062500000000000	4159.48730468750000000000	4160.00000000000000000000	4164.61523437500000000000	4170.76904296875000000000	4168.20507812500000000000	4172.30761718750000000000	4160.51269531250000000000	4165.12792968750000000000	4154.35888671875000000000	4113.33300781250000000000	1524.00000000000000000000	10245.00000000000000000000	10230.00000000000000000000	0.00000000000000000000	0.00000000000000000000	0.00000000000000000000	246.00000000000000000000	104.00000000000000000000	4.00000000000000000000	4.00000000000000000000	4.00000000000000000000	4.00000000000000000000	4.00000000000000000000	0.00000000000000000000	4.00000000000000000000	4.00000000000000000000	0.00000000000000000000	4.00000000000000000000	4.00000000000000000000	4.00000000000000000000	4.00000000000000000000	4.00000000000000000000	4.00000000000000000000	4.00000000000000000000
94.00000000000000000000	0.00000000000000000000	4155.89746093750000000000	4148.20507812500000000000	4166.66650390625000000000	4152.82031250000000000000	4143.07666015625000000000	4170.25634765625000000000	4168.71777343750000000000	4160.51269531250000000000	4163.58984375000000000000	4166.15380859375000000000	4146.66650390625000000000	4162.05126953125000000000	4143.58984375000000000000	4109.74365234375000000000	3402.00000000000000000000	10245.00000000000000000000	10230.00000000000000000000	0.00000000000000000000	0.00000000000000000000	0.00000000000000000000	246.00000000000000000000	112.00000000000000000000	4.00000000000000000000	4.00000000000000000000	4.00000000000000000000	4.00000000000000000000	4.00000000000000000000	0.00000000000000000000	4.00000000000000000000	4.00000000000000000000	0.00000000000000000000	4.00000000000000000000	4.00000000000000000000	4.00000000000000000000	4.00000000000000000000	4.00000000000000000000	4.00000000000000000000	4.00000000000000000000
95.00000000000000000000	0.00000000000000000000	4149.74365234375000000000	4152.82031250000000000000	4155.89746093750000000000	4155.38427734375000000000	4146.66650390625000000000	4161.02539062500000000000	4157.94873046875000000000	4167.17919921875000000000	4159.48730468750000000000	4166.66650390625000000000	4148.71777343750000000000	4163.58984375000000000000	4148.20507812500000000000	4114.87158203125000000000	2247.00000000000000000000	10248.00000000000000000000	10231.00000000000000000000	0.00000000000000000000	0.00000000000000000000	0.00000000000000000000	246.00000000000000000000	119.00000000000000000000	4.00000000000000000000	4.00000000000000000000	4.00000000000000000000	4.00000000000000000000	4.00000000000000000000	0.00000000000000000000	4.00000000000000000000	4.00000000000000000000	0.00000000000000000000	4.00000000000000000000	4.00000000000000000000	4.00000000000000000000	4.00000000000000000000	4.00000000000000000000	4.00000000000000000000	4.00000000000000000000
96.00000000000000000000	0.00000000000000000000	4151.28173828125000000000	4141.02539062500000000000	4160.51269531250000000000	4141.02539062500000000000	4131.79492187500000000000	4164.10253906250000000000	4158.46142578125000000000	4155.38427734375000000000	4164.10253906250000000000	4152.82031250000000000000	4138.97412109375000000000	4164.10253906250000000000	4135.89746093750000000000	4109.23046875000000000000	3231.00000000000000000000	10248.00000000000000000000	10231.00000000000000000000	0.00000000000000000000	0.00000000000000000000	0.00000000000000000000	246.00000000000000000000	127.00000000000000000000	4.00000000000000000000	4.00000000000000000000	4.00000000000000000000	4.00000000000000000000	4.00000000000000000000	0.00000000000000000000	4.00000000000000000000	4.00000000000000000000	0.00000000000000000000	4.00000000000000000000	4.00000000000000000000	4.00000000000000000000	4.00000000000000000000	4.00000000000000000000	4.00000000000000000000	4.00000000000000000000
97.00000000000000000000	0.00000000000000000000	4148.20507812500000000000	4137.94873046875000000000	4165.64111328125000000000	4138.97412109375000000000	4136.92285156250000000000	4160.00000000000000000000	4155.38427734375000000000	4154.87158203125000000000	4168.71777343750000000000	4143.07666015625000000000	4135.89746093750000000000	4162.05126953125000000000	4133.84619140625000000000	4108.71777343750000000000	1524.00000000000000000000	10248.00000000000000000000	10231.00000000000000000000	0.00000000000000000000	0.00000000000000000000	0.00000000000000000000	246.00000000000000000000	135.00000000000000000000	4.00000000000000000000	4.00000000000000000000	4.00000000000000000000	4.00000000000000000000	4.00000000000000000000	0.00000000000000000000	4.00000000000000000000	4.00000000000000000000	0.00000000000000000000	4.00000000000000000000	4.00000000000000000000	4.00000000000000000000	4.00000000000000000000	4.00000000000000000000	4.00000000000000000000	4.00000000000000000000
98.00000000000000000000	0.00000000000000000000	4142.05126953125000000000	4147.69238281250000000000	4156.41015625000000000000	4143.58984375000000000000	4157.94873046875000000000	4154.35888671875000000000	4155.38427734375000000000	4168.20507812500000000000	4167.17919921875000000000	4148.71777343750000000000	4144.61523437500000000000	4161.53857421875000000000	4138.97412109375000000000	4116.92285156250000000000	3402.00000000000000000000	10248.00000000000000000000	10231.00000000000000000000	0.00000000000000000000	0.00000000000000000000	0.00000000000000000000	246.00000000000000000000	142.00000000000000000000	4.00000000000000000000	4.00000000000000000000	4.00000000000000000000	4.00000000000000000000	4.00000000000000000000	0.00000000000000000000	4.00000000000000000000	4.00000000000000000000	0.00000000000000000000	4.00000000000000000000	4.00000000000000000000	4.00000000000000000000	4.00000000000000000000	4.00000000000000000000	4.00000000000000000000	4.00000000000000000000
99.00000000000000000000	0.00000000000000000000	4146.15380859375000000000	4134.35888671875000000000	4157.43603515625000000000	4130.25634765625000000000	4134.87158203125000000000	4162.05126953125000000000	4164.10253906250000000000	4148.20507812500000000000	4165.12792968750000000000	4135.38427734375000000000	4128.20507812500000000000	4159.48730468750000000000	4118.46142578125000000000	4110.25634765625000000000	2247.00000000000000000000	10246.00000000000000000000	10232.00000000000000000000	0.00000000000000000000	0.00000000000000000000	0.00000000000000000000	246.00000000000000000000	150.00000000000000000000	4.00000000000000000000	4.00000000000000000000	4.00000000000000000000	4.00000000000000000000	4.00000000000000000000	0.00000000000000000000	4.00000000000000000000	4.00000000000000000000	0.00000000000000000000	4.00000000000000000000	4.00000000000000000000	4.00000000000000000000	4.00000000000000000000	4.00000000000000000000	4.00000000000000000000	4.00000000000000000000
100.00000000000000000000	0.00000000000000000000	4139.48730468750000000000	4144.61523437500000000000	4155.38427734375000000000	4150.25634765625000000000	4141.02539062500000000000	4157.94873046875000000000	4160.51269531250000000000	4158.97412109375000000000	4162.05126953125000000000	4155.38427734375000000000	4140.51269531250000000000	4158.97412109375000000000	4137.43603515625000000000	4120.00000000000000000000	3231.00000000000000000000	10246.00000000000000000000	10232.00000000000000000000	0.00000000000000000000	0.00000000000000000000	0.00000000000000000000	246.00000000000000000000	157.00000000000000000000	4.00000000000000000000	4.00000000000000000000	4.00000000000000000000	4.00000000000000000000	4.00000000000000000000	0.00000000000000000000	4.00000000000000000000	4.00000000000000000000	0.00000000000000000000	4.00000000000000000000	4.00000000000000000000	4.00000000000000000000	4.00000000000000000000	4.00000000000000000000	4.00000000000000000000	4.00000000000000000000
101.00000000000000000000	0.00000000000000000000	4144.10253906250000000000	4144.61523437500000000000	4162.05126953125000000000	4152.30761718750000000000	4142.05126953125000000000	4166.66650390625000000000	4164.61523437500000000000	4161.53857421875000000000	4162.05126953125000000000	4148.20507812500000000000	4138.46142578125000000000	4157.43603515625000000000	4138.46142578125000000000	4123.58984375000000000000	1524.00000000000000000000	10247.00000000000000000000	10231.00000000000000000000	0.00000000000000000000	0.00000000000000000000	0.00000000000000000000	246.00000000000000000000	165.00000000000000000000	4.00000000000000000000	4.00000000000000000000	4.00000000000000000000	4.00000000000000000000	4.00000000000000000000	0.00000000000000000000	4.00000000000000000000	4.00000000000000000000	0.00000000000000000000	4.00000000000000000000	4.00000000000000000000	4.00000000000000000000	4.00000000000000000000	4.00000000000000000000	4.00000000000000000000	4.00000000000000000000
102.00000000000000000000	0.00000000000000000000	4148.20507812500000000000	4145.64111328125000000000	4159.48730468750000000000	4148.71777343750000000000	4139.48730468750000000000	4163.58984375000000000000	4161.53857421875000000000	4157.94873046875000000000	4165.12792968750000000000	4136.41015625000000000000	4134.35888671875000000000	4155.89746093750000000000	4129.74365234375000000000	4123.58984375000000000000	3402.00000000000000000000	10247.00000000000000000000	10231.00000000000000000000	0.00000000000000000000	0.00000000000000000000	0.00000000000000000000	246.00000000000000000000	172.00000000000000000000	4.00000000000000000000	4.00000000000000000000	4.00000000000000000000	4.00000000000000000000	4.00000000000000000000	0.00000000000000000000	4.00000000000000000000	4.00000000000000000000	0.00000000000000000000	4.00000000000000000000	4.00000000000000000000	4.00000000000000000000	4.00000000000000000000	4.00000000000000000000	4.00000000000000000000	4.00000000000000000000
103.00000000000000000000	0.00000000000000000000	4143.58984375000000000000	4152.82031250000000000000	4154.35888671875000000000	4161.53857421875000000000	4151.79492187500000000000	4156.92285156250000000000	4154.87158203125000000000	4167.17919921875000000000	4164.61523437500000000000	4160.51269531250000000000	4151.28173828125000000000	4158.97412109375000000000	4144.61523437500000000000	4131.79492187500000000000	2247.00000000000000000000	10247.00000000000000000000	10228.00000000000000000000	0.00000000000000000000	0.00000000000000000000	0.00000000000000000000	246.00000000000000000000	180.00000000000000000000	4.00000000000000000000	4.00000000000000000000	4.00000000000000000000	4.00000000000000000000	4.00000000000000000000	0.00000000000000000000	4.00000000000000000000	4.00000000000000000000	0.00000000000000000000	4.00000000000000000000	4.00000000000000000000	4.00000000000000000000	4.00000000000000000000	4.00000000000000000000	4.00000000000000000000	4.00000000000000000000
104.00000000000000000000	0.00000000000000000000	4151.28173828125000000000	4141.53857421875000000000	4169.74365234375000000000	4154.87158203125000000000	4137.43603515625000000000	4163.07666015625000000000	4163.07666015625000000000	4152.30761718750000000000	4165.12792968750000000000	4148.71777343750000000000	4140.00000000000000000000	4160.51269531250000000000	4136.41015625000000000000	4132.82031250000000000000	3231.00000000000000000000	10247.00000000000000000000	10228.00000000000000000000	0.00000000000000000000	0.00000000000000000000	0.00000000000000000000	246.00000000000000000000	189.00000000000000000000	4.00000000000000000000	4.00000000000000000000	4.00000000000000000000	4.00000000000000000000	4.00000000000000000000	0.00000000000000000000	4.00000000000000000000	4.00000000000000000000	0.00000000000000000000	4.00000000000000000000	4.00000000000000000000	4.00000000000000000000	4.00000000000000000000	4.00000000000000000000	4.00000000000000000000	4.00000000000000000000
105.00000000000000000000	0.00000000000000000000	4152.30761718750000000000	4165.64111328125000000000	4168.71777343750000000000	4167.69238281250000000000	4162.05126953125000000000	4152.82031250000000000000	4161.53857421875000000000	4168.71777343750000000000	4164.61523437500000000000	4156.92285156250000000000	4156.41015625000000000000	4165.12792968750000000000	4155.38427734375000000000	4145.12792968750000000000	1524.00000000000000000000	10247.00000000000000000000	10226.00000000000000000000	0.00000000000000000000	0.00000000000000000000	0.00000000000000000000	246.00000000000000000000	197.00000000000000000000	4.00000000000000000000	4.00000000000000000000	4.00000000000000000000	4.00000000000000000000	4.00000000000000000000	0.00000000000000000000	4.00000000000000000000	4.00000000000000000000	0.00000000000000000000	4.00000000000000000000	4.00000000000000000000	4.00000000000000000000	4.00000000000000000000	4.00000000000000000000	4.00000000000000000000	4.00000000000000000000
106.00000000000000000000	0.00000000000000000000	4156.41015625000000000000	4169.23046875000000000000	4166.15380859375000000000	4166.66650390625000000000	4165.64111328125000000000	4163.58984375000000000000	4167.69238281250000000000	4170.25634765625000000000	4165.12792968750000000000	4162.56396484375000000000	4159.48730468750000000000	4169.23046875000000000000	4159.48730468750000000000	4148.20507812500000000000	3402.00000000000000000000	10247.00000000000000000000	10226.00000000000000000000	0.00000000000000000000	0.00000000000000000000	0.00000000000000000000	246.00000000000000000000	205.00000000000000000000	4.00000000000000000000	4.00000000000000000000	4.00000000000000000000	4.00000000000000000000	4.00000000000000000000	0.00000000000000000000	4.00000000000000000000	4.00000000000000000000	0.00000000000000000000	4.00000000000000000000	4.00000000000000000000	4.00000000000000000000	4.00000000000000000000	4.00000000000000000000	4.00000000000000000000	4.00000000000000000000
107.00000000000000000000	0.00000000000000000000	4156.92285156250000000000	4154.35888671875000000000	4164.10253906250000000000	4157.43603515625000000000	4143.07666015625000000000	4168.20507812500000000000	4168.71777343750000000000	4157.43603515625000000000	4164.61523437500000000000	4152.30761718750000000000	4148.71777343750000000000	4166.66650390625000000000	4150.25634765625000000000	4147.17919921875000000000	2247.00000000000000000000	10248.00000000000000000000	10226.00000000000000000000	0.00000000000000000000	0.00000000000000000000	0.00000000000000000000	246.00000000000000000000	214.00000000000000000000	4.00000000000000000000	4.00000000000000000000	4.00000000000000000000	4.00000000000000000000	4.00000000000000000000	0.00000000000000000000	4.00000000000000000000	4.00000000000000000000	0.00000000000000000000	4.00000000000000000000	4.00000000000000000000	4.00000000000000000000	4.00000000000000000000	4.00000000000000000000	4.00000000000000000000	4.00000000000000000000
108.00000000000000000000	0.00000000000000000000	4151.28173828125000000000	4165.64111328125000000000	4159.48730468750000000000	4164.61523437500000000000	4151.28173828125000000000	4159.48730468750000000000	4160.00000000000000000000	4173.84619140625000000000	4161.53857421875000000000	4162.05126953125000000000	4164.61523437500000000000	4167.69238281250000000000	4165.64111328125000000000	4158.46142578125000000000	3231.00000000000000000000	10248.00000000000000000000	10226.00000000000000000000	0.00000000000000000000	0.00000000000000000000	0.00000000000000000000	246.00000000000000000000	222.00000000000000000000	4.00000000000000000000	4.00000000000000000000	4.00000000000000000000	4.00000000000000000000	4.00000000000000000000	0.00000000000000000000	4.00000000000000000000	4.00000000000000000000	0.00000000000000000000	4.00000000000000000000	4.00000000000000000000	4.00000000000000000000	4.00000000000000000000	4.00000000000000000000	4.00000000000000000000	4.00000000000000000000
109.00000000000000000000	0.00000000000000000000	4159.48730468750000000000	4157.94873046875000000000	4170.25634765625000000000	4154.87158203125000000000	4143.07666015625000000000	4169.23046875000000000000	4163.58984375000000000000	4161.53857421875000000000	4164.61523437500000000000	4150.76904296875000000000	4150.76904296875000000000	4166.66650390625000000000	4150.25634765625000000000	4155.89746093750000000000	1524.00000000000000000000	10248.00000000000000000000	10226.00000000000000000000	0.00000000000000000000	0.00000000000000000000	0.00000000000000000000	246.00000000000000000000	231.00000000000000000000	4.00000000000000000000	4.00000000000000000000	4.00000000000000000000	4.00000000000000000000	4.00000000000000000000	0.00000000000000000000	4.00000000000000000000	4.00000000000000000000	0.00000000000000000000	4.00000000000000000000	4.00000000000000000000	4.00000000000000000000	4.00000000000000000000	4.00000000000000000000	4.00000000000000000000	4.00000000000000000000
110.00000000000000000000	0.00000000000000000000	4156.92285156250000000000	4160.51269531250000000000	4163.58984375000000000000	4161.53857421875000000000	4153.84619140625000000000	4158.46142578125000000000	4158.97412109375000000000	4161.53857421875000000000	4167.69238281250000000000	4156.92285156250000000000	4148.71777343750000000000	4164.61523437500000000000	4153.84619140625000000000	4158.97412109375000000000	3402.00000000000000000000	10248.00000000000000000000	10226.00000000000000000000	0.00000000000000000000	0.00000000000000000000	0.00000000000000000000	246.00000000000000000000	238.00000000000000000000	4.00000000000000000000	4.00000000000000000000	4.00000000000000000000	4.00000000000000000000	4.00000000000000000000	0.00000000000000000000	4.00000000000000000000	4.00000000000000000000	0.00000000000000000000	4.00000000000000000000	4.00000000000000000000	4.00000000000000000000	4.00000000000000000000	4.00000000000000000000	4.00000000000000000000	4.00000000000000000000
111.00000000000000000000	0.00000000000000000000	4155.89746093750000000000	4161.02539062500000000000	4162.56396484375000000000	4163.07666015625000000000	4156.41015625000000000000	4154.87158203125000000000	4160.51269531250000000000	4163.07666015625000000000	4166.15380859375000000000	4148.71777343750000000000	4152.82031250000000000000	4166.66650390625000000000	4158.97412109375000000000	4162.05126953125000000000	2247.00000000000000000000	10247.00000000000000000000	10227.00000000000000000000	0.00000000000000000000	0.00000000000000000000	0.00000000000000000000	246.00000000000000000000	247.00000000000000000000	4.00000000000000000000	4.00000000000000000000	4.00000000000000000000	4.00000000000000000000	4.00000000000000000000	0.00000000000000000000	4.00000000000000000000	4.00000000000000000000	0.00000000000000000000	4.00000000000000000000	4.00000000000000000000	4.00000000000000000000	4.00000000000000000000	4.00000000000000000000	4.00000000000000000000	4.00000000000000000000
112.00000000000000000000	0.00000000000000000000	4161.02539062500000000000	4166.15380859375000000000	4174.87158203125000000000	4166.15380859375000000000	4157.94873046875000000000	4160.51269531250000000000	4162.56396484375000000000	4163.58984375000000000000	4162.05126953125000000000	4150.76904296875000000000	4158.46142578125000000000	4170.25634765625000000000	4159.48730468750000000000	4167.17919921875000000000	3231.00000000000000000000	10247.00000000000000000000	10227.00000000000000000000	0.00000000000000000000	0.00000000000000000000	0.00000000000000000000	246.00000000000000000000	255.00000000000000000000	4.00000000000000000000	4.00000000000000000000	4.00000000000000000000	4.00000000000000000000	4.00000000000000000000	0.00000000000000000000	4.00000000000000000000	4.00000000000000000000	0.00000000000000000000	4.00000000000000000000	4.00000000000000000000	4.00000000000000000000	4.00000000000000000000	4.00000000000000000000	4.00000000000000000000	4.00000000000000000000
113.00000000000000000000	0.00000000000000000000	4160.00000000000000000000	4183.58984375000000000000	4170.76904296875000000000	4185.12792968750000000000	4178.46142578125000000000	4158.46142578125000000000	4157.94873046875000000000	4180.00000000000000000000	4161.02539062500000000000	4190.25634765625000000000	4176.41015625000000000000	4172.30761718750000000000	4182.05126953125000000000	4178.46142578125000000000	1524.00000000000000000000	10248.00000000000000000000	10227.00000000000000000000	0.00000000000000000000	0.00000000000000000000	0.00000000000000000000	246.00000000000000000000	263.00000000000000000000	4.00000000000000000000	4.00000000000000000000	4.00000000000000000000	4.00000000000000000000	4.00000000000000000000	0.00000000000000000000	4.00000000000000000000	4.00000000000000000000	0.00000000000000000000	4.00000000000000000000	4.00000000000000000000	4.00000000000000000000	4.00000000000000000000	4.00000000000000000000	4.00000000000000000000	4.00000000000000000000
[truncated: 236 more rows]
