# Supplementary material for: Discriminating three motor imagery states of the same joint for brain-computer interface
Source: PeerJ. 2021 Aug 24;9:e12027. doi: 10.7717/peerj.12027 (PMC8395581; doi:10.7717/peerj.12027)
Supplement: Supplemental Information 1 [file peerj-09-12027-s001.zip › dataset/D/03-03-23.01.18.16.45.40.csv]

title:03	recorded:23.01.18 16.45.40	sampling:128	subject:03	labels:COUNTER INTERPOLATED AF3 F7 F3 FC5 T7 P7 O1 O2 P8 T8 FC6 F4 F8 AF4 RAW_CQ GYROX GYROY MARKER MARKER_HARDWARE SYNC TIME_STAMP_s TIME_STAMP_ms CQ_AF3 CQ_F7 CQ_F3 CQ_FC5 CQ_T7 CQ_P7 CQ_O1 CQ_O2 CQ_P8 CQ_T8 CQ_FC6 CQ_F4 CQ_F8 CQ_AF4 CQ_CMS CQ_DRL	chan:40	units:emotiv
65.00000000000000000000	0.00000000000000000000	4167.69238281250000000000	4163.07666015625000000000	4160.51269531250000000000	4178.46142578125000000000	4128.71777343750000000000	4173.33300781250000000000	4166.66650390625000000000	4147.17919921875000000000	4165.64111328125000000000	4147.69238281250000000000	4161.53857421875000000000	4169.74365234375000000000	4167.17919921875000000000	4191.28173828125000000000	3239.00000000000000000000	10246.00000000000000000000	10230.00000000000000000000	0.00000000000000000000	0.00000000000000000000	0.00000000000000000000	440.00000000000000000000	554.00000000000000000000	0.00000000000000000000	4.00000000000000000000	0.00000000000000000000	0.00000000000000000000	0.00000000000000000000	0.00000000000000000000	0.00000000000000000000	0.00000000000000000000	0.00000000000000000000	0.00000000000000000000	0.00000000000000000000	0.00000000000000000000	0.00000000000000000000	0.00000000000000000000	0.00000000000000000000	0.00000000000000000000
66.00000000000000000000	0.00000000000000000000	4156.92285156250000000000	4163.58984375000000000000	4146.15380859375000000000	4177.94873046875000000000	4134.35888671875000000000	4163.58984375000000000000	4160.00000000000000000000	4147.69238281250000000000	4169.23046875000000000000	4151.28173828125000000000	4164.10253906250000000000	4168.20507812500000000000	4170.25634765625000000000	4191.28173828125000000000	1614.00000000000000000000	10246.00000000000000000000	10230.00000000000000000000	0.00000000000000000000	0.00000000000000000000	0.00000000000000000000	440.00000000000000000000	562.00000000000000000000	0.00000000000000000000	4.00000000000000000000	4.00000000000000000000	0.00000000000000000000	0.00000000000000000000	0.00000000000000000000	0.00000000000000000000	0.00000000000000000000	0.00000000000000000000	0.00000000000000000000	0.00000000000000000000	0.00000000000000000000	0.00000000000000000000	0.00000000000000000000	4.00000000000000000000	0.00000000000000000000
67.00000000000000000000	0.00000000000000000000	4154.87158203125000000000	4154.87158203125000000000	4141.53857421875000000000	4172.30761718750000000000	4132.30761718750000000000	4165.64111328125000000000	4165.12792968750000000000	4143.07666015625000000000	4167.17919921875000000000	4144.61523437500000000000	4153.84619140625000000000	4163.58984375000000000000	4166.66650390625000000000	4188.71777343750000000000	3252.00000000000000000000	10245.00000000000000000000	10230.00000000000000000000	0.00000000000000000000	0.00000000000000000000	0.00000000000000000000	440.00000000000000000000	570.00000000000000000000	0.00000000000000000000	4.00000000000000000000	4.00000000000000000000	4.00000000000000000000	0.00000000000000000000	0.00000000000000000000	0.00000000000000000000	0.00000000000000000000	0.00000000000000000000	0.00000000000000000000	0.00000000000000000000	0.00000000000000000000	0.00000000000000000000	0.00000000000000000000	4.00000000000000000000	4.00000000000000000000
68.00000000000000000000	0.00000000000000000000	4153.84619140625000000000	4149.74365234375000000000	4146.15380859375000000000	4173.33300781250000000000	4131.28173828125000000000	4167.17919921875000000000	4163.07666015625000000000	4141.02539062500000000000	4166.15380859375000000000	4132.82031250000000000000	4144.10253906250000000000	4157.43603515625000000000	4157.43603515625000000000	4182.56396484375000000000	3549.00000000000000000000	10245.00000000000000000000	10230.00000000000000000000	0.00000000000000000000	0.00000000000000000000	0.00000000000000000000	440.00000000000000000000	577.00000000000000000000	0.00000000000000000000	4.00000000000000000000	4.00000000000000000000	4.00000000000000000000	4.00000000000000000000	0.00000000000000000000	0.00000000000000000000	0.00000000000000000000	0.00000000000000000000	0.00000000000000000000	0.00000000000000000000	0.00000000000000000000	0.00000000000000000000	0.00000000000000000000	4.00000000000000000000	4.00000000000000000000
69.00000000000000000000	0.00000000000000000000	4146.15380859375000000000	4155.89746093750000000000	4144.10253906250000000000	4177.94873046875000000000	4141.02539062500000000000	4163.58984375000000000000	4158.97412109375000000000	4153.84619140625000000000	4166.66650390625000000000	4140.51269531250000000000	4149.74365234375000000000	4152.30761718750000000000	4157.43603515625000000000	4185.12792968750000000000	0.00000000000000000000	10246.00000000000000000000	10228.00000000000000000000	0.00000000000000000000	0.00000000000000000000	0.00000000000000000000	440.00000000000000000000	586.00000000000000000000	0.00000000000000000000	4.00000000000000000000	4.00000000000000000000	4.00000000000000000000	4.00000000000000000000	0.00000000000000000000	0.00000000000000000000	0.00000000000000000000	0.00000000000000000000	0.00000000000000000000	0.00000000000000000000	0.00000000000000000000	0.00000000000000000000	0.00000000000000000000	4.00000000000000000000	4.00000000000000000000
70.00000000000000000000	0.00000000000000000000	4154.35888671875000000000	4152.82031250000000000000	4151.28173828125000000000	4168.71777343750000000000	4136.41015625000000000000	4169.74365234375000000000	4168.20507812500000000000	4154.87158203125000000000	4164.61523437500000000000	4134.87158203125000000000	4142.56396484375000000000	4152.82031250000000000000	4147.69238281250000000000	4188.20507812500000000000	382.00000000000000000000	10246.00000000000000000000	10228.00000000000000000000	0.00000000000000000000	0.00000000000000000000	0.00000000000000000000	440.00000000000000000000	593.00000000000000000000	0.00000000000000000000	4.00000000000000000000	4.00000000000000000000	4.00000000000000000000	4.00000000000000000000	0.00000000000000000000	3.00000000000000000000	0.00000000000000000000	0.00000000000000000000	0.00000000000000000000	0.00000000000000000000	0.00000000000000000000	0.00000000000000000000	0.00000000000000000000	4.00000000000000000000	4.00000000000000000000
71.00000000000000000000	0.00000000000000000000	4150.25634765625000000000	4160.00000000000000000000	4146.66650390625000000000	4173.33300781250000000000	4144.10253906250000000000	4158.97412109375000000000	4160.00000000000000000000	4166.15380859375000000000	4164.61523437500000000000	4147.17919921875000000000	4151.79492187500000000000	4152.82031250000000000000	4153.84619140625000000000	4184.61523437500000000000	3321.00000000000000000000	10247.00000000000000000000	10228.00000000000000000000	0.00000000000000000000	0.00000000000000000000	0.00000000000000000000	440.00000000000000000000	601.00000000000000000000	0.00000000000000000000	4.00000000000000000000	4.00000000000000000000	4.00000000000000000000	4.00000000000000000000	0.00000000000000000000	3.00000000000000000000	4.00000000000000000000	0.00000000000000000000	0.00000000000000000000	0.00000000000000000000	0.00000000000000000000	0.00000000000000000000	0.00000000000000000000	4.00000000000000000000	4.00000000000000000000
72.00000000000000000000	0.00000000000000000000	4156.92285156250000000000	4166.15380859375000000000	4155.89746093750000000000	4183.07666015625000000000	4151.28173828125000000000	4165.64111328125000000000	4164.10253906250000000000	4178.46142578125000000000	4171.79492187500000000000	4165.64111328125000000000	4165.64111328125000000000	4161.02539062500000000000	4166.15380859375000000000	4191.79492187500000000000	0.00000000000000000000	10247.00000000000000000000	10228.00000000000000000000	0.00000000000000000000	0.00000000000000000000	0.00000000000000000000	440.00000000000000000000	609.00000000000000000000	0.00000000000000000000	4.00000000000000000000	4.00000000000000000000	4.00000000000000000000	4.00000000000000000000	0.00000000000000000000	3.00000000000000000000	4.00000000000000000000	0.00000000000000000000	0.00000000000000000000	0.00000000000000000000	0.00000000000000000000	0.00000000000000000000	0.00000000000000000000	4.00000000000000000000	4.00000000000000000000
73.00000000000000000000	0.00000000000000000000	4166.15380859375000000000	4174.35888671875000000000	4165.64111328125000000000	4192.30761718750000000000	4157.94873046875000000000	4169.74365234375000000000	4170.25634765625000000000	4187.17919921875000000000	4174.35888671875000000000	4173.33300781250000000000	4180.00000000000000000000	4169.23046875000000000000	4184.61523437500000000000	4199.48730468750000000000	3531.00000000000000000000	10247.00000000000000000000	10228.00000000000000000000	0.00000000000000000000	0.00000000000000000000	0.00000000000000000000	440.00000000000000000000	618.00000000000000000000	0.00000000000000000000	4.00000000000000000000	4.00000000000000000000	4.00000000000000000000	4.00000000000000000000	0.00000000000000000000	3.00000000000000000000	4.00000000000000000000	0.00000000000000000000	4.00000000000000000000	0.00000000000000000000	0.00000000000000000000	0.00000000000000000000	0.00000000000000000000	4.00000000000000000000	4.00000000000000000000
74.00000000000000000000	0.00000000000000000000	4161.53857421875000000000	4182.05126953125000000000	4158.97412109375000000000	4194.35888671875000000000	4165.12792968750000000000	4163.07666015625000000000	4166.15380859375000000000	4193.33300781250000000000	4168.71777343750000000000	4182.05126953125000000000	4195.89746093750000000000	4172.30761718750000000000	4203.58984375000000000000	4195.89746093750000000000	3432.00000000000000000000	10247.00000000000000000000	10228.00000000000000000000	0.00000000000000000000	0.00000000000000000000	0.00000000000000000000	440.00000000000000000000	625.00000000000000000000	0.00000000000000000000	4.00000000000000000000	4.00000000000000000000	4.00000000000000000000	4.00000000000000000000	0.00000000000000000000	3.00000000000000000000	4.00000000000000000000	0.00000000000000000000	4.00000000000000000000	4.00000000000000000000	0.00000000000000000000	0.00000000000000000000	0.00000000000000000000	4.00000000000000000000	4.00000000000000000000
75.00000000000000000000	0.00000000000000000000	4170.25634765625000000000	4175.89746093750000000000	4168.71777343750000000000	4184.10253906250000000000	4153.84619140625000000000	4172.30761718750000000000	4171.79492187500000000000	4182.05126953125000000000	4165.64111328125000000000	4174.87158203125000000000	4187.17919921875000000000	4174.35888671875000000000	4193.84619140625000000000	4197.94873046875000000000	1482.00000000000000000000	10247.00000000000000000000	10227.00000000000000000000	0.00000000000000000000	0.00000000000000000000	0.00000000000000000000	440.00000000000000000000	632.00000000000000000000	0.00000000000000000000	4.00000000000000000000	4.00000000000000000000	4.00000000000000000000	4.00000000000000000000	0.00000000000000000000	3.00000000000000000000	4.00000000000000000000	0.00000000000000000000	4.00000000000000000000	4.00000000000000000000	4.00000000000000000000	0.00000000000000000000	0.00000000000000000000	4.00000000000000000000	4.00000000000000000000
76.00000000000000000000	0.00000000000000000000	4165.64111328125000000000	4177.94873046875000000000	4165.64111328125000000000	4188.71777343750000000000	4157.43603515625000000000	4165.12792968750000000000	4164.61523437500000000000	4182.56396484375000000000	4166.15380859375000000000	4169.74365234375000000000	4180.00000000000000000000	4169.74365234375000000000	4190.25634765625000000000	4202.56396484375000000000	3276.00000000000000000000	10247.00000000000000000000	10227.00000000000000000000	0.00000000000000000000	0.00000000000000000000	0.00000000000000000000	440.00000000000000000000	640.00000000000000000000	0.00000000000000000000	4.00000000000000000000	4.00000000000000000000	4.00000000000000000000	4.00000000000000000000	0.00000000000000000000	3.00000000000000000000	4.00000000000000000000	0.00000000000000000000	4.00000000000000000000	4.00000000000000000000	4.00000000000000000000	4.00000000000000000000	0.00000000000000000000	4.00000000000000000000	4.00000000000000000000
77.00000000000000000000	0.00000000000000000000	4160.51269531250000000000	4170.76904296875000000000	4163.07666015625000000000	4183.58984375000000000000	4152.30761718750000000000	4164.61523437500000000000	4163.58984375000000000000	4171.79492187500000000000	4168.20507812500000000000	4158.46142578125000000000	4168.20507812500000000000	4168.20507812500000000000	4177.94873046875000000000	4198.46142578125000000000	1649.00000000000000000000	10247.00000000000000000000	10227.00000000000000000000	0.00000000000000000000	0.00000000000000000000	0.00000000000000000000	440.00000000000000000000	648.00000000000000000000	0.00000000000000000000	4.00000000000000000000	4.00000000000000000000	4.00000000000000000000	4.00000000000000000000	0.00000000000000000000	3.00000000000000000000	4.00000000000000000000	0.00000000000000000000	4.00000000000000000000	4.00000000000000000000	4.00000000000000000000	4.00000000000000000000	4.00000000000000000000	4.00000000000000000000	4.00000000000000000000
78.00000000000000000000	0.00000000000000000000	4162.56396484375000000000	4165.64111328125000000000	4165.12792968750000000000	4177.94873046875000000000	4145.64111328125000000000	4165.64111328125000000000	4165.12792968750000000000	4155.38427734375000000000	4167.17919921875000000000	4151.79492187500000000000	4160.51269531250000000000	4168.71777343750000000000	4164.10253906250000000000	4196.41015625000000000000	3432.00000000000000000000	10247.00000000000000000000	10227.00000000000000000000	0.00000000000000000000	0.00000000000000000000	0.00000000000000000000	440.00000000000000000000	655.00000000000000000000	0.00000000000000000000	4.00000000000000000000	4.00000000000000000000	4.00000000000000000000	4.00000000000000000000	0.00000000000000000000	3.00000000000000000000	4.00000000000000000000	0.00000000000000000000	4.00000000000000000000	4.00000000000000000000	4.00000000000000000000	4.00000000000000000000	4.00000000000000000000	4.00000000000000000000	4.00000000000000000000
79.00000000000000000000	0.00000000000000000000	4159.48730468750000000000	4174.35888671875000000000	4160.00000000000000000000	4188.71777343750000000000	4156.41015625000000000000	4158.97412109375000000000	4164.10253906250000000000	4165.64111328125000000000	4166.66650390625000000000	4158.97412109375000000000	4168.20507812500000000000	4167.69238281250000000000	4176.41015625000000000000	4196.92285156250000000000	1482.00000000000000000000	10248.00000000000000000000	10229.00000000000000000000	0.00000000000000000000	0.00000000000000000000	0.00000000000000000000	440.00000000000000000000	663.00000000000000000000	0.00000000000000000000	4.00000000000000000000	4.00000000000000000000	4.00000000000000000000	4.00000000000000000000	0.00000000000000000000	3.00000000000000000000	4.00000000000000000000	0.00000000000000000000	4.00000000000000000000	4.00000000000000000000	4.00000000000000000000	4.00000000000000000000	4.00000000000000000000	4.00000000000000000000	4.00000000000000000000
80.00000000000000000000	0.00000000000000000000	4168.20507812500000000000	4168.20507812500000000000	4167.17919921875000000000	4185.64111328125000000000	4150.25634765625000000000	4170.76904296875000000000	4173.33300781250000000000	4169.23046875000000000000	4166.15380859375000000000	4153.84619140625000000000	4162.05126953125000000000	4169.74365234375000000000	4172.82031250000000000000	4194.87158203125000000000	3276.00000000000000000000	10248.00000000000000000000	10229.00000000000000000000	0.00000000000000000000	0.00000000000000000000	0.00000000000000000000	440.00000000000000000000	671.00000000000000000000	0.00000000000000000000	4.00000000000000000000	4.00000000000000000000	4.00000000000000000000	4.00000000000000000000	0.00000000000000000000	3.00000000000000000000	4.00000000000000000000	0.00000000000000000000	4.00000000000000000000	4.00000000000000000000	4.00000000000000000000	4.00000000000000000000	4.00000000000000000000	4.00000000000000000000	4.00000000000000000000
81.00000000000000000000	0.00000000000000000000	4165.12792968750000000000	4172.82031250000000000000	4162.56396484375000000000	4189.23046875000000000000	4158.46142578125000000000	4165.64111328125000000000	4165.64111328125000000000	4179.48730468750000000000	4166.66650390625000000000	4166.15380859375000000000	4169.23046875000000000000	4166.15380859375000000000	4174.87158203125000000000	4191.28173828125000000000	1649.00000000000000000000	10248.00000000000000000000	10229.00000000000000000000	0.00000000000000000000	0.00000000000000000000	0.00000000000000000000	440.00000000000000000000	680.00000000000000000000	0.00000000000000000000	4.00000000000000000000	4.00000000000000000000	4.00000000000000000000	4.00000000000000000000	0.00000000000000000000	3.00000000000000000000	4.00000000000000000000	0.00000000000000000000	4.00000000000000000000	4.00000000000000000000	4.00000000000000000000	4.00000000000000000000	4.00000000000000000000	4.00000000000000000000	4.00000000000000000000
82.00000000000000000000	0.00000000000000000000	4167.69238281250000000000	4179.48730468750000000000	4167.69238281250000000000	4194.87158203125000000000	4168.71777343750000000000	4166.15380859375000000000	4167.69238281250000000000	4188.71777343750000000000	4170.25634765625000000000	4176.41015625000000000000	4177.94873046875000000000	4167.17919921875000000000	4180.51269531250000000000	4196.41015625000000000000	3432.00000000000000000000	10248.00000000000000000000	10229.00000000000000000000	0.00000000000000000000	0.00000000000000000000	0.00000000000000000000	440.00000000000000000000	688.00000000000000000000	0.00000000000000000000	4.00000000000000000000	4.00000000000000000000	4.00000000000000000000	4.00000000000000000000	0.00000000000000000000	3.00000000000000000000	4.00000000000000000000	0.00000000000000000000	4.00000000000000000000	4.00000000000000000000	4.00000000000000000000	4.00000000000000000000	4.00000000000000000000	4.00000000000000000000	4.00000000000000000000
83.00000000000000000000	0.00000000000000000000	4177.94873046875000000000	4180.51269531250000000000	4178.46142578125000000000	4195.38427734375000000000	4164.61523437500000000000	4169.23046875000000000000	4173.84619140625000000000	4191.28173828125000000000	4169.23046875000000000000	4175.38427734375000000000	4178.97412109375000000000	4176.41015625000000000000	4178.97412109375000000000	4203.07666015625000000000	1482.00000000000000000000	10246.00000000000000000000	10227.00000000000000000000	0.00000000000000000000	0.00000000000000000000	0.00000000000000000000	440.00000000000000000000	696.00000000000000000000	0.00000000000000000000	4.00000000000000000000	4.00000000000000000000	4.00000000000000000000	4.00000000000000000000	0.00000000000000000000	3.00000000000000000000	4.00000000000000000000	0.00000000000000000000	4.00000000000000000000	4.00000000000000000000	4.00000000000000000000	4.00000000000000000000	4.00000000000000000000	4.00000000000000000000	4.00000000000000000000
84.00000000000000000000	0.00000000000000000000	4171.79492187500000000000	4189.74365234375000000000	4171.79492187500000000000	4202.56396484375000000000	4172.30761718750000000000	4159.48730468750000000000	4164.10253906250000000000	4201.53857421875000000000	4166.66650390625000000000	4187.17919921875000000000	4191.79492187500000000000	4179.48730468750000000000	4190.76904296875000000000	4207.17919921875000000000	3276.00000000000000000000	10246.00000000000000000000	10227.00000000000000000000	0.00000000000000000000	0.00000000000000000000	0.00000000000000000000	440.00000000000000000000	704.00000000000000000000	0.00000000000000000000	4.00000000000000000000	4.00000000000000000000	4.00000000000000000000	4.00000000000000000000	0.00000000000000000000	3.00000000000000000000	4.00000000000000000000	0.00000000000000000000	4.00000000000000000000	4.00000000000000000000	4.00000000000000000000	4.00000000000000000000	4.00000000000000000000	4.00000000000000000000	4.00000000000000000000
85.00000000000000000000	0.00000000000000000000	4178.46142578125000000000	4190.25634765625000000000	4179.48730468750000000000	4199.48730468750000000000	4172.82031250000000000000	4166.66650390625000000000	4168.71777343750000000000	4191.28173828125000000000	4171.28173828125000000000	4177.43603515625000000000	4190.76904296875000000000	4182.05126953125000000000	4191.79492187500000000000	4209.74365234375000000000	1649.00000000000000000000	10248.00000000000000000000	10229.00000000000000000000	0.00000000000000000000	0.00000000000000000000	0.00000000000000000000	440.00000000000000000000	712.00000000000000000000	0.00000000000000000000	4.00000000000000000000	4.00000000000000000000	4.00000000000000000000	4.00000000000000000000	0.00000000000000000000	3.00000000000000000000	4.00000000000000000000	0.00000000000000000000	4.00000000000000000000	4.00000000000000000000	4.00000000000000000000	4.00000000000000000000	4.00000000000000000000	4.00000000000000000000	4.00000000000000000000
86.00000000000000000000	0.00000000000000000000	4177.94873046875000000000	4193.33300781250000000000	4176.92285156250000000000	4204.61523437500000000000	4178.97412109375000000000	4164.61523437500000000000	4167.17919921875000000000	4188.20507812500000000000	4172.30761718750000000000	4178.97412109375000000000	4192.82031250000000000000	4181.02539062500000000000	4198.97412109375000000000	4208.71777343750000000000	3432.00000000000000000000	10248.00000000000000000000	10229.00000000000000000000	0.00000000000000000000	0.00000000000000000000	0.00000000000000000000	440.00000000000000000000	720.00000000000000000000	0.00000000000000000000	4.00000000000000000000	4.00000000000000000000	4.00000000000000000000	4.00000000000000000000	0.00000000000000000000	3.00000000000000000000	4.00000000000000000000	0.00000000000000000000	4.00000000000000000000	4.00000000000000000000	4.00000000000000000000	4.00000000000000000000	4.00000000000000000000	4.00000000000000000000	4.00000000000000000000
87.00000000000000000000	0.00000000000000000000	4173.84619140625000000000	4189.23046875000000000000	4171.28173828125000000000	4204.61523437500000000000	4176.92285156250000000000	4167.69238281250000000000	4165.64111328125000000000	4187.69238281250000000000	4166.66650390625000000000	4183.58984375000000000000	4190.76904296875000000000	4178.97412109375000000000	4200.00000000000000000000	4206.15380859375000000000	1482.00000000000000000000	10247.00000000000000000000	10227.00000000000000000000	0.00000000000000000000	0.00000000000000000000	0.00000000000000000000	440.00000000000000000000	727.00000000000000000000	0.00000000000000000000	4.00000000000000000000	4.00000000000000000000	4.00000000000000000000	4.00000000000000000000	0.00000000000000000000	3.00000000000000000000	4.00000000000000000000	0.00000000000000000000	4.00000000000000000000	4.00000000000000000000	4.00000000000000000000	4.00000000000000000000	4.00000000000000000000	4.00000000000000000000	4.00000000000000000000
88.00000000000000000000	0.00000000000000000000	4179.48730468750000000000	4182.56396484375000000000	4177.43603515625000000000	4196.41015625000000000000	4167.17919921875000000000	4171.28173828125000000000	4168.71777343750000000000	4175.38427734375000000000	4167.17919921875000000000	4164.61523437500000000000	4181.53857421875000000000	4178.97412109375000000000	4188.71777343750000000000	4205.64111328125000000000	3276.00000000000000000000	10247.00000000000000000000	10227.00000000000000000000	0.00000000000000000000	0.00000000000000000000	0.00000000000000000000	440.00000000000000000000	735.00000000000000000000	0.00000000000000000000	4.00000000000000000000	4.00000000000000000000	4.00000000000000000000	4.00000000000000000000	0.00000000000000000000	3.00000000000000000000	4.00000000000000000000	0.00000000000000000000	4.00000000000000000000	4.00000000000000000000	4.00000000000000000000	4.00000000000000000000	4.00000000000000000000	4.00000000000000000000	4.00000000000000000000
89.00000000000000000000	0.00000000000000000000	4174.35888671875000000000	4194.87158203125000000000	4173.84619140625000000000	4204.61523437500000000000	4176.41015625000000000000	4160.00000000000000000000	4162.56396484375000000000	4180.51269531250000000000	4168.20507812500000000000	4171.28173828125000000000	4189.74365234375000000000	4174.87158203125000000000	4193.84619140625000000000	4207.17919921875000000000	1649.00000000000000000000	10247.00000000000000000000	10227.00000000000000000000	0.00000000000000000000	0.00000000000000000000	0.00000000000000000000	440.00000000000000000000	742.00000000000000000000	0.00000000000000000000	4.00000000000000000000	4.00000000000000000000	4.00000000000000000000	4.00000000000000000000	0.00000000000000000000	3.00000000000000000000	4.00000000000000000000	0.00000000000000000000	4.00000000000000000000	4.00000000000000000000	4.00000000000000000000	4.00000000000000000000	4.00000000000000000000	4.00000000000000000000	4.00000000000000000000
90.00000000000000000000	0.00000000000000000000	4178.97412109375000000000	4192.30761718750000000000	4183.58984375000000000000	4202.56396484375000000000	4172.82031250000000000000	4168.71777343750000000000	4167.69238281250000000000	4178.97412109375000000000	4166.15380859375000000000	4176.41015625000000000000	4183.07666015625000000000	4176.41015625000000000000	4188.71777343750000000000	4206.15380859375000000000	3432.00000000000000000000	10247.00000000000000000000	10227.00000000000000000000	0.00000000000000000000	0.00000000000000000000	0.00000000000000000000	440.00000000000000000000	750.00000000000000000000	0.00000000000000000000	4.00000000000000000000	4.00000000000000000000	4.00000000000000000000	4.00000000000000000000	0.00000000000000000000	3.00000000000000000000	4.00000000000000000000	0.00000000000000000000	4.00000000000000000000	4.00000000000000000000	4.00000000000000000000	4.00000000000000000000	4.00000000000000000000	4.00000000000000000000	4.00000000000000000000
91.00000000000000000000	0.00000000000000000000	4174.35888671875000000000	4186.15380859375000000000	4178.46142578125000000000	4197.43603515625000000000	4170.76904296875000000000	4164.61523437500000000000	4164.10253906250000000000	4180.00000000000000000000	4166.66650390625000000000	4170.76904296875000000000	4176.92285156250000000000	4175.38427734375000000000	4187.69238281250000000000	4194.87158203125000000000	1482.00000000000000000000	10248.00000000000000000000	10228.00000000000000000000	0.00000000000000000000	0.00000000000000000000	0.00000000000000000000	440.00000000000000000000	758.00000000000000000000	0.00000000000000000000	4.00000000000000000000	4.00000000000000000000	4.00000000000000000000	4.00000000000000000000	0.00000000000000000000	3.00000000000000000000	4.00000000000000000000	0.00000000000000000000	4.00000000000000000000	4.00000000000000000000	4.00000000000000000000	4.00000000000000000000	4.00000000000000000000	4.00000000000000000000	4.00000000000000000000
92.00000000000000000000	0.00000000000000000000	4168.20507812500000000000	4182.05126953125000000000	4166.15380859375000000000	4194.35888671875000000000	4172.30761718750000000000	4160.51269531250000000000	4162.05126953125000000000	4184.10253906250000000000	4167.69238281250000000000	4167.69238281250000000000	4178.97412109375000000000	4169.74365234375000000000	4186.66650390625000000000	4187.69238281250000000000	3276.00000000000000000000	10248.00000000000000000000	10228.00000000000000000000	0.00000000000000000000	0.00000000000000000000	0.00000000000000000000	440.00000000000000000000	767.00000000000000000000	0.00000000000000000000	4.00000000000000000000	4.00000000000000000000	4.00000000000000000000	4.00000000000000000000	0.00000000000000000000	3.00000000000000000000	4.00000000000000000000	0.00000000000000000000	4.00000000000000000000	4.00000000000000000000	4.00000000000000000000	4.00000000000000000000	4.00000000000000000000	4.00000000000000000000	4.00000000000000000000
93.00000000000000000000	0.00000000000000000000	4173.84619140625000000000	4177.94873046875000000000	4175.89746093750000000000	4189.74365234375000000000	4165.12792968750000000000	4168.20507812500000000000	4168.20507812500000000000	4181.53857421875000000000	4166.15380859375000000000	4168.20507812500000000000	4174.87158203125000000000	4170.76904296875000000000	4176.41015625000000000000	4187.17919921875000000000	1649.00000000000000000000	10249.00000000000000000000	10227.00000000000000000000	0.00000000000000000000	0.00000000000000000000	0.00000000000000000000	440.00000000000000000000	775.00000000000000000000	0.00000000000000000000	4.00000000000000000000	4.00000000000000000000	4.00000000000000000000	4.00000000000000000000	0.00000000000000000000	3.00000000000000000000	4.00000000000000000000	0.00000000000000000000	4.00000000000000000000	4.00000000000000000000	4.00000000000000000000	4.00000000000000000000	4.00000000000000000000	4.00000000000000000000	4.00000000000000000000
94.00000000000000000000	0.00000000000000000000	4167.17919921875000000000	4186.66650390625000000000	4173.33300781250000000000	4195.89746093750000000000	4176.41015625000000000000	4160.51269531250000000000	4161.53857421875000000000	4193.84619140625000000000	4164.61523437500000000000	4182.56396484375000000000	4186.15380859375000000000	4171.79492187500000000000	4190.76904296875000000000	4182.05126953125000000000	3432.00000000000000000000	10249.00000000000000000000	10227.00000000000000000000	0.00000000000000000000	0.00000000000000000000	0.00000000000000000000	440.00000000000000000000	783.00000000000000000000	0.00000000000000000000	4.00000000000000000000	4.00000000000000000000	4.00000000000000000000	4.00000000000000000000	0.00000000000000000000	3.00000000000000000000	4.00000000000000000000	0.00000000000000000000	4.00000000000000000000	4.00000000000000000000	4.00000000000000000000	4.00000000000000000000	4.00000000000000000000	4.00000000000000000000	4.00000000000000000000
95.00000000000000000000	0.00000000000000000000	4170.76904296875000000000	4184.10253906250000000000	4172.30761718750000000000	4185.12792968750000000000	4167.69238281250000000000	4168.20507812500000000000	4170.25634765625000000000	4187.17919921875000000000	4168.71777343750000000000	4173.33300781250000000000	4183.07666015625000000000	4172.30761718750000000000	4192.30761718750000000000	4177.43603515625000000000	1482.00000000000000000000	10248.00000000000000000000	10228.00000000000000000000	0.00000000000000000000	0.00000000000000000000	0.00000000000000000000	440.00000000000000000000	792.00000000000000000000	0.00000000000000000000	4.00000000000000000000	4.00000000000000000000	4.00000000000000000000	4.00000000000000000000	0.00000000000000000000	3.00000000000000000000	4.00000000000000000000	0.00000000000000000000	4.00000000000000000000	4.00000000000000000000	4.00000000000000000000	4.00000000000000000000	4.00000000000000000000	4.00000000000000000000	4.00000000000000000000
96.00000000000000000000	0.00000000000000000000	4169.74365234375000000000	4184.61523437500000000000	4170.76904296875000000000	4180.00000000000000000000	4162.05126953125000000000	4168.20507812500000000000	4170.76904296875000000000	4176.92285156250000000000	4167.17919921875000000000	4172.30761718750000000000	4180.51269531250000000000	4171.28173828125000000000	4188.71777343750000000000	4176.41015625000000000000	3276.00000000000000000000	10248.00000000000000000000	10228.00000000000000000000	0.00000000000000000000	0.00000000000000000000	0.00000000000000000000	440.00000000000000000000	799.00000000000000000000	0.00000000000000000000	4.00000000000000000000	4.00000000000000000000	4.00000000000000000000	4.00000000000000000000	0.00000000000000000000	3.00000000000000000000	4.00000000000000000000	0.00000000000000000000	4.00000000000000000000	4.00000000000000000000	4.00000000000000000000	4.00000000000000000000	4.00000000000000000000	4.00000000000000000000	4.00000000000000000000
97.00000000000000000000	0.00000000000000000000	4169.23046875000000000000	4191.28173828125000000000	4176.41015625000000000000	4192.30761718750000000000	4177.43603515625000000000	4161.02539062500000000000	4164.10253906250000000000	4180.00000000000000000000	4164.61523437500000000000	4191.28173828125000000000	4192.30761718750000000000	4173.84619140625000000000	4200.00000000000000000000	4180.51269531250000000000	1649.00000000000000000000	10248.00000000000000000000	10228.00000000000000000000	0.00000000000000000000	0.00000000000000000000	0.00000000000000000000	440.00000000000000000000	807.00000000000000000000	0.00000000000000000000	4.00000000000000000000	4.00000000000000000000	4.00000000000000000000	4.00000000000000000000	0.00000000000000000000	3.00000000000000000000	4.00000000000000000000	0.00000000000000000000	4.00000000000000000000	4.00000000000000000000	4.00000000000000000000	4.00000000000000000000	4.00000000000000000000	4.00000000000000000000	4.00000000000000000000
98.00000000000000000000	0.00000000000000000000	4180.00000000000000000000	4185.12792968750000000000	4186.15380859375000000000	4190.76904296875000000000	4171.79492187500000000000	4166.66650390625000000000	4168.71777343750000000000	4169.23046875000000000000	4167.17919921875000000000	4176.92285156250000000000	4184.61523437500000000000	4176.92285156250000000000	4192.30761718750000000000	4182.05126953125000000000	3432.00000000000000000000	10248.00000000000000000000	10228.00000000000000000000	0.00000000000000000000	0.00000000000000000000	0.00000000000000000000	440.00000000000000000000	815.00000000000000000000	0.00000000000000000000	4.00000000000000000000	4.00000000000000000000	4.00000000000000000000	4.00000000000000000000	0.00000000000000000000	3.00000000000000000000	4.00000000000000000000	0.00000000000000000000	4.00000000000000000000	4.00000000000000000000	4.00000000000000000000	4.00000000000000000000	4.00000000000000000000	4.00000000000000000000	4.00000000000000000000
99.00000000000000000000	0.00000000000000000000	4167.69238281250000000000	4189.23046875000000000000	4171.28173828125000000000	4189.23046875000000000000	4168.71777343750000000000	4159.48730468750000000000	4161.53857421875000000000	4163.58984375000000000000	4166.15380859375000000000	4162.56396484375000000000	4174.87158203125000000000	4170.76904296875000000000	4184.10253906250000000000	4174.87158203125000000000	1482.00000000000000000000	10247.00000000000000000000	10230.00000000000000000000	0.00000000000000000000	0.00000000000000000000	0.00000000000000000000	440.00000000000000000000	822.00000000000000000000	0.00000000000000000000	4.00000000000000000000	4.00000000000000000000	4.00000000000000000000	4.00000000000000000000	0.00000000000000000000	3.00000000000000000000	4.00000000000000000000	0.00000000000000000000	4.00000000000000000000	4.00000000000000000000	4.00000000000000000000	4.00000000000000000000	4.00000000000000000000	4.00000000000000000000	4.00000000000000000000
100.00000000000000000000	0.00000000000000000000	4166.15380859375000000000	4181.02539062500000000000	4171.79492187500000000000	4179.48730468750000000000	4160.00000000000000000000	4166.66650390625000000000	4165.64111328125000000000	4151.79492187500000000000	4167.69238281250000000000	4156.92285156250000000000	4161.02539062500000000000	4169.23046875000000000000	4170.76904296875000000000	4167.17919921875000000000	3276.00000000000000000000	10247.00000000000000000000	10230.00000000000000000000	0.00000000000000000000	0.00000000000000000000	0.00000000000000000000	440.00000000000000000000	829.00000000000000000000	0.00000000000000000000	4.00000000000000000000	4.00000000000000000000	4.00000000000000000000	4.00000000000000000000	0.00000000000000000000	3.00000000000000000000	4.00000000000000000000	0.00000000000000000000	4.00000000000000000000	4.00000000000000000000	4.00000000000000000000	4.00000000000000000000	4.00000000000000000000	4.00000000000000000000	4.00000000000000000000
101.00000000000000000000	0.00000000000000000000	4167.17919921875000000000	4166.66650390625000000000	4169.74365234375000000000	4168.20507812500000000000	4146.66650390625000000000	4167.69238281250000000000	4164.61523437500000000000	4144.61523437500000000000	4167.69238281250000000000	4153.33300781250000000000	4155.38427734375000000000	4166.66650390625000000000	4162.56396484375000000000	4160.51269531250000000000	1649.00000000000000000000	10247.00000000000000000000	10230.00000000000000000000	0.00000000000000000000	0.00000000000000000000	0.00000000000000000000	440.00000000000000000000	837.00000000000000000000	0.00000000000000000000	4.00000000000000000000	4.00000000000000000000	4.00000000000000000000	4.00000000000000000000	0.00000000000000000000	3.00000000000000000000	4.00000000000000000000	0.00000000000000000000	4.00000000000000000000	4.00000000000000000000	4.00000000000000000000	4.00000000000000000000	4.00000000000000000000	4.00000000000000000000	4.00000000000000000000
102.00000000000000000000	0.00000000000000000000	4155.38427734375000000000	4166.15380859375000000000	4159.48730468750000000000	4164.10253906250000000000	4147.17919921875000000000	4161.53857421875000000000	4160.00000000000000000000	4152.82031250000000000000	4163.58984375000000000000	4155.38427734375000000000	4161.02539062500000000000	4161.02539062500000000000	4165.64111328125000000000	4158.97412109375000000000	3432.00000000000000000000	10247.00000000000000000000	10230.00000000000000000000	0.00000000000000000000	0.00000000000000000000	0.00000000000000000000	440.00000000000000000000	844.00000000000000000000	0.00000000000000000000	4.00000000000000000000	4.00000000000000000000	4.00000000000000000000	4.00000000000000000000	0.00000000000000000000	3.00000000000000000000	4.00000000000000000000	0.00000000000000000000	4.00000000000000000000	4.00000000000000000000	4.00000000000000000000	4.00000000000000000000	4.00000000000000000000	4.00000000000000000000	4.00000000000000000000
103.00000000000000000000	0.00000000000000000000	4161.53857421875000000000	4160.51269531250000000000	4169.74365234375000000000	4153.33300781250000000000	4145.12792968750000000000	4168.20507812500000000000	4169.23046875000000000000	4149.74365234375000000000	4165.12792968750000000000	4146.66650390625000000000	4150.76904296875000000000	4158.46142578125000000000	4160.00000000000000000000	4159.48730468750000000000	1482.00000000000000000000	10245.00000000000000000000	10230.00000000000000000000	0.00000000000000000000	0.00000000000000000000	0.00000000000000000000	440.00000000000000000000	852.00000000000000000000	0.00000000000000000000	4.00000000000000000000	4.00000000000000000000	4.00000000000000000000	4.00000000000000000000	0.00000000000000000000	3.00000000000000000000	4.00000000000000000000	0.00000000000000000000	4.00000000000000000000	4.00000000000000000000	4.00000000000000000000	4.00000000000000000000	4.00000000000000000000	4.00000000000000000000	4.00000000000000000000
104.00000000000000000000	0.00000000000000000000	4160.51269531250000000000	4162.05126953125000000000	4162.56396484375000000000	4151.79492187500000000000	4152.82031250000000000000	4160.51269531250000000000	4161.53857421875000000000	4155.89746093750000000000	4166.66650390625000000000	4150.25634765625000000000	4153.84619140625000000000	4155.89746093750000000000	4164.61523437500000000000	4153.84619140625000000000	3276.00000000000000000000	10245.00000000000000000000	10230.00000000000000000000	0.00000000000000000000	0.00000000000000000000	0.00000000000000000000	440.00000000000000000000	860.00000000000000000000	0.00000000000000000000	4.00000000000000000000	4.00000000000000000000	4.00000000000000000000	4.00000000000000000000	0.00000000000000000000	3.00000000000000000000	4.00000000000000000000	0.00000000000000000000	4.00000000000000000000	4.00000000000000000000	4.00000000000000000000	4.00000000000000000000	4.00000000000000000000	4.00000000000000000000	4.00000000000000000000
105.00000000000000000000	0.00000000000000000000	4157.94873046875000000000	4152.82031250000000000000	4158.46142578125000000000	4145.64111328125000000000	4142.05126953125000000000	4165.64111328125000000000	4162.56396484375000000000	4154.35888671875000000000	4165.64111328125000000000	4143.58984375000000000000	4148.71777343750000000000	4156.92285156250000000000	4151.28173828125000000000	4148.71777343750000000000	1649.00000000000000000000	10246.00000000000000000000	10231.00000000000000000000	0.00000000000000000000	0.00000000000000000000	0.00000000000000000000	440.00000000000000000000	868.00000000000000000000	0.00000000000000000000	4.00000000000000000000	4.00000000000000000000	4.00000000000000000000	4.00000000000000000000	0.00000000000000000000	3.00000000000000000000	4.00000000000000000000	0.00000000000000000000	4.00000000000000000000	4.00000000000000000000	4.00000000000000000000	4.00000000000000000000	4.00000000000000000000	4.00000000000000000000	4.00000000000000000000
106.00000000000000000000	0.00000000000000000000	4153.84619140625000000000	4143.58984375000000000000	4160.00000000000000000000	4138.46142578125000000000	4131.79492187500000000000	4166.66650390625000000000	4165.64111328125000000000	4144.10253906250000000000	4165.64111328125000000000	4129.74365234375000000000	4134.87158203125000000000	4153.84619140625000000000	4136.41015625000000000000	4146.66650390625000000000	3432.00000000000000000000	10246.00000000000000000000	10231.00000000000000000000	0.00000000000000000000	0.00000000000000000000	0.00000000000000000000	440.00000000000000000000	876.00000000000000000000	0.00000000000000000000	4.00000000000000000000	4.00000000000000000000	4.00000000000000000000	4.00000000000000000000	0.00000000000000000000	3.00000000000000000000	4.00000000000000000000	0.00000000000000000000	4.00000000000000000000	4.00000000000000000000	4.00000000000000000000	4.00000000000000000000	4.00000000000000000000	4.00000000000000000000	4.00000000000000000000
107.00000000000000000000	0.00000000000000000000	4148.20507812500000000000	4150.76904296875000000000	4153.33300781250000000000	4142.05126953125000000000	4140.51269531250000000000	4160.00000000000000000000	4160.00000000000000000000	4147.69238281250000000000	4167.69238281250000000000	4138.46142578125000000000	4143.58984375000000000000	4149.74365234375000000000	4147.69238281250000000000	4146.66650390625000000000	1482.00000000000000000000	10246.00000000000000000000	10230.00000000000000000000	0.00000000000000000000	0.00000000000000000000	0.00000000000000000000	440.00000000000000000000	884.00000000000000000000	0.00000000000000000000	4.00000000000000000000	4.00000000000000000000	4.00000000000000000000	4.00000000000000000000	0.00000000000000000000	3.00000000000000000000	4.00000000000000000000	0.00000000000000000000	4.00000000000000000000	4.00000000000000000000	4.00000000000000000000	4.00000000000000000000	4.00000000000000000000	4.00000000000000000000	4.00000000000000000000
108.00000000000000000000	0.00000000000000000000	4158.46142578125000000000	4149.74365234375000000000	4160.51269531250000000000	4138.46142578125000000000	4133.33300781250000000000	4172.30761718750000000000	4166.15380859375000000000	4147.17919921875000000000	4168.71777343750000000000	4141.53857421875000000000	4145.12792968750000000000	4152.30761718750000000000	4147.17919921875000000000	4147.17919921875000000000	3276.00000000000000000000	10246.00000000000000000000	10230.00000000000000000000	0.00000000000000000000	0.00000000000000000000	0.00000000000000000000	440.00000000000000000000	893.00000000000000000000	0.00000000000000000000	4.00000000000000000000	4.00000000000000000000	4.00000000000000000000	4.00000000000000000000	0.00000000000000000000	3.00000000000000000000	4.00000000000000000000	0.00000000000000000000	4.00000000000000000000	4.00000000000000000000	4.00000000000000000000	4.00000000000000000000	4.00000000000000000000	4.00000000000000000000	4.00000000000000000000
109.00000000000000000000	0.00000000000000000000	4151.79492187500000000000	4152.82031250000000000000	4154.35888671875000000000	4144.61523437500000000000	4139.48730468750000000000	4165.12792968750000000000	4160.51269531250000000000	4153.84619140625000000000	4167.69238281250000000000	4148.20507812500000000000	4146.66650390625000000000	4148.71777343750000000000	4151.28173828125000000000	4147.69238281250000000000	1649.00000000000000000000	10247.00000000000000000000	10229.00000000000000000000	0.00000000000000000000	0.00000000000000000000	0.00000000000000000000	440.00000000000000000000	901.00000000000000000000	0.00000000000000000000	4.00000000000000000000	4.00000000000000000000	4.00000000000000000000	4.00000000000000000000	0.00000000000000000000	3.00000000000000000000	4.00000000000000000000	0.00000000000000000000	4.00000000000000000000	4.00000000000000000000	4.00000000000000000000	4.00000000000000000000	4.00000000000000000000	4.00000000000000000000	4.00000000000000000000
110.00000000000000000000	0.00000000000000000000	4153.33300781250000000000	4151.79492187500000000000	4156.41015625000000000000	4145.12792968750000000000	4142.56396484375000000000	4166.15380859375000000000	4162.56396484375000000000	4146.66650390625000000000	4166.15380859375000000000	4140.51269531250000000000	4142.05126953125000000000	4148.71777343750000000000	4149.74365234375000000000	4149.74365234375000000000	3432.00000000000000000000	10247.00000000000000000000	10229.00000000000000000000	0.00000000000000000000	0.00000000000000000000	0.00000000000000000000	440.00000000000000000000	908.00000000000000000000	0.00000000000000000000	4.00000000000000000000	4.00000000000000000000	4.00000000000000000000	4.00000000000000000000	0.00000000000000000000	3.00000000000000000000	4.00000000000000000000	0.00000000000000000000	4.00000000000000000000	4.00000000000000000000	4.00000000000000000000	4.00000000000000000000	4.00000000000000000000	4.00000000000000000000	4.00000000000000000000
111.00000000000000000000	0.00000000000000000000	4164.10253906250000000000	4154.35888671875000000000	4167.17919921875000000000	4143.07666015625000000000	4138.46142578125000000000	4168.20507812500000000000	4165.12792968750000000000	4138.97412109375000000000	4165.64111328125000000000	4130.25634765625000000000	4141.53857421875000000000	4155.38427734375000000000	4146.66650390625000000000	4151.28173828125000000000	1482.00000000000000000000	10247.00000000000000000000	10228.00000000000000000000	0.00000000000000000000	0.00000000000000000000	0.00000000000000000000	440.00000000000000000000	917.00000000000000000000	0.00000000000000000000	4.00000000000000000000	4.00000000000000000000	4.00000000000000000000	4.00000000000000000000	0.00000000000000000000	3.00000000000000000000	4.00000000000000000000	0.00000000000000000000	4.00000000000000000000	4.00000000000000000000	4.00000000000000000000	4.00000000000000000000	4.00000000000000000000	4.00000000000000000000	4.00000000000000000000
112.00000000000000000000	0.00000000000000000000	4155.38427734375000000000	4163.58984375000000000000	4161.53857421875000000000	4151.28173828125000000000	4145.12792968750000000000	4157.94873046875000000000	4156.92285156250000000000	4148.71777343750000000000	4167.69238281250000000000	4142.05126953125000000000	4148.71777343750000000000	4154.35888671875000000000	4153.84619140625000000000	4151.79492187500000000000	3276.00000000000000000000	10247.00000000000000000000	10228.00000000000000000000	0.00000000000000000000	0.00000000000000000000	0.00000000000000000000	440.00000000000000000000	924.00000000000000000000	0.00000000000000000000	4.00000000000000000000	4.00000000000000000000	4.00000000000000000000	4.00000000000000000000	0.00000000000000000000	3.00000000000000000000	4.00000000000000000000	0.00000000000000000000	4.00000000000000000000	4.00000000000000000000	4.00000000000000000000	4.00000000000000000000	4.00000000000000000000	4.00000000000000000000	4.00000000000000000000
113.00000000000000000000	0.00000000000000000000	4157.94873046875000000000	4153.84619140625000000000	4164.10253906250000000000	4147.17919921875000000000	4139.48730468750000000000	4166.15380859375000000000	4163.58984375000000000000	4134.35888671875000000000	4170.76904296875000000000	4135.89746093750000000000	4136.92285156250000000000	4153.84619140625000000000	4141.53857421875000000000	4149.74365234375000000000	1649.00000000000000000000	10247.00000000000000000000	10229.00000000000000000000	0.00000000000000000000	0.00000000000000000000	0.00000000000000000000	440.00000000000000000000	931.00000000000000000000	0.00000000000000000000	4.00000000000000000000	4.00000000000000000000	4.00000000000000000000	4.00000000000000000000	0.00000000000000000000	3.00000000000000000000	4.00000000000000000000	0.00000000000000000000	4.00000000000000000000	4.00000000000000000000	4.00000000000000000000	4.00000000000000000000	4.00000000000000000000	4.00000000000000000000	4.00000000000000000000
114.00000000000000000000	0.00000000000000000000	4158.46142578125000000000	4158.46142578125000000000	4158.97412109375000000000	4150.76904296875000000000	4150.25634765625000000000	4160.00000000000000000000	4160.51269531250000000000	4135.89746093750000000000	4170.25634765625000000000	4144.61523437500000000000	4147.17919921875000000000	4155.89746093750000000000	4149.23046875000000000000	4150.25634765625000000000	3432.00000000000000000000	10247.00000000000000000000	10229.00000000000000000000	0.00000000000000000000	0.00000000000000000000	0.00000000000000000000	440.00000000000000000000	939.00000000000000000000	0.00000000000000000000	4.00000000000000000000	4.00000000000000000000	4.00000000000000000000	4.00000000000000000000	0.00000000000000000000	3.00000000000000000000	4.00000000000000000000	0.00000000000000000000	4.00000000000000000000	4.00000000000000000000	4.00000000000000000000	4.00000000000000000000	4.00000000000000000000	4.00000000000000000000	4.00000000000000000000
115.00000000000000000000	0.00000000000000000000	4158.97412109375000000000	4166.15380859375000000000	4162.56396484375000000000	4153.84619140625000000000	4155.38427734375000000000	4161.02539062500000000000	4162.56396484375000000000	4150.25634765625000000000	4168.71777343750000000000	4157.94873046875000000000	4160.51269531250000000000	4160.00000000000000000000	4160.51269531250000000000	4154.87158203125000000000	1482.00000000000000000000	10247.00000000000000000000	10229.00000000000000000000	0.00000000000000000000	0.00000000000000000000	0.00000000000000000000	440.00000000000000000000	947.00000000000000000000	0.00000000000000000000	4.00000000000000000000	4.00000000000000000000	4.00000000000000000000	4.00000000000000000000	0.00000000000000000000	3.00000000000000000000	4.00000000000000000000	0.00000000000000000000	4.00000000000000000000	4.00000000000000000000	4.00000000000000000000	4.00000000000000000000	4.00000000000000000000	4.00000000000000000000	4.00000000000000000000
116.00000000000000000000	0.00000000000000000000	4160.00000000000000000000	4158.97412109375000000000	4167.17919921875000000000	4146.66650390625000000000	4143.58984375000000000000	4169.23046875000000000000	4167.69238281250000000000	4149.74365234375000000000	4168.71777343750000000000	4149.74365234375000000000	4151.79492187500000000000	4161.02539062500000000000	4148.71777343750000000000	4154.87158203125000000000	3276.00000000000000000000	10247.00000000000000000000	10229.00000000000000000000	0.00000000000000000000	0.00000000000000000000	0.00000000000000000000	440.00000000000000000000	954.00000000000000000000	0.00000000000000000000	4.00000000000000000000	4.00000000000000000000	4.00000000000000000000	4.00000000000000000000	0.00000000000000000000	3.00000000000000000000	4.00000000000000000000	0.00000000000000000000	4.00000000000000000000	4.00000000000000000000	4.00000000000000000000	4.00000000000000000000	4.00000000000000000000	4.00000000000000000000	4.00000000000000000000
117.00000000000000000000	0.00000000000000000000	4151.79492187500000000000	4158.97412109375000000000	4156.92285156250000000000	4148.71777343750000000000	4148.71777343750000000000	4161.53857421875000000000	4161.02539062500000000000	4158.97412109375000000000	4166.15380859375000000000	4152.30761718750000000000	4154.87158203125000000000	4157.43603515625000000000	4150.25634765625000000000	4153.84619140625000000000	1649.00000000000000000000	10248.00000000000000000000	10229.00000000000000000000	0.00000000000000000000	0.00000000000000000000	0.00000000000000000000	440.00000000000000000000	962.00000000000000000000	0.00000000000000000000	4.00000000000000000000	4.00000000000000000000	4.00000000000000000000	4.00000000000000000000	0.00000000000000000000	3.00000000000000000000	4.00000000000000000000	0.00000000000000000000	4.00000000000000000000	4.00000000000000000000	4.00000000000000000000	4.00000000000000000000	4.00000000000000000000	4.00000000000000000000	4.00000000000000000000
118.00000000000000000000	0.00000000000000000000	4161.02539062500000000000	4156.92285156250000000000	4167.69238281250000000000	4145.64111328125000000000	4146.15380859375000000000	4168.20507812500000000000	4168.71777343750000000000	4158.97412109375000000000	4164.61523437500000000000	4148.20507812500000000000	4154.87158203125000000000	4159.48730468750000000000	4147.69238281250000000000	4158.46142578125000000000	3432.00000000000000000000	10248.00000000000000000000	10229.00000000000000000000	0.00000000000000000000	0.00000000000000000000	0.00000000000000000000	440.00000000000000000000	971.00000000000000000000	0.00000000000000000000	4.00000000000000000000	4.00000000000000000000	4.00000000000000000000	4.00000000000000000000	0.00000000000000000000	3.00000000000000000000	4.00000000000000000000	0.00000000000000000000	4.00000000000000000000	4.00000000000000000000	4.00000000000000000000	4.00000000000000000000	4.00000000000000000000	4.00000000000000000000	4.00000000000000000000
119.00000000000000000000	0.00000000000000000000	4160.00000000000000000000	4164.10253906250000000000	4166.66650390625000000000	4151.28173828125000000000	4156.41015625000000000000	4164.10253906250000000000	4165.12792968750000000000	4156.92285156250000000000	4164.61523437500000000000	4155.89746093750000000000	4157.94873046875000000000	4160.51269531250000000000	4151.79492187500000000000	4158.97412109375000000000	1482.00000000000000000000	10246.00000000000000000000	10230.00000000000000000000	0.00000000000000000000	0.00000000000000000000	0.00000000000000000000	440.00000000000000000000	979.00000000000000000000	0.00000000000000000000	4.00000000000000000000	4.00000000000000000000	4.00000000000000000000	4.00000000000000000000	0.00000000000000000000	3.00000000000000000000	4.00000000000000000000	0.00000000000000000000	4.00000000000000000000	4.00000000000000000000	4.00000000000000000000	4.00000000000000000000	4.00000000000000000000	4.00000000000000000000	4.00000000000000000000
120.00000000000000000000	0.00000000000000000000	4157.43603515625000000000	4166.66650390625000000000	4160.00000000000000000000	4152.82031250000000000000	4161.02539062500000000000	4162.56396484375000000000	4164.10253906250000000000	4152.82031250000000000000	4164.10253906250000000000	4164.10253906250000000000	4160.00000000000000000000	4162.05126953125000000000	4159.48730468750000000000	4155.89746093750000000000	3276.00000000000000000000	10246.00000000000000000000	10230.00000000000000000000	0.00000000000000000000	0.00000000000000000000	0.00000000000000000000	440.00000000000000000000	987.00000000000000000000	0.00000000000000000000	4.00000000000000000000	4.00000000000000000000	4.00000000000000000000	4.00000000000000000000	0.00000000000000000000	3.00000000000000000000	4.00000000000000000000	0.00000000000000000000	4.00000000000000000000	4.00000000000000000000	4.00000000000000000000	4.00000000000000000000	4.00000000000000000000	4.00000000000000000000	4.00000000000000000000
121.00000000000000000000	0.00000000000000000000	4164.10253906250000000000	4161.02539062500000000000	4166.66650390625000000000	4146.15380859375000000000	4145.64111328125000000000	4166.15380859375000000000	4169.74365234375000000000	4145.12792968750000000000	4163.58984375000000000000	4153.84619140625000000000	4155.89746093750000000000	4162.05126953125000000000	4155.89746093750000000000	4154.87158203125000000000	1649.00000000000000000000	10247.00000000000000000000	10228.00000000000000000000	0.00000000000000000000	0.00000000000000000000	0.00000000000000000000	440.00000000000000000000	996.00000000000000000000	0.00000000000000000000	4.00000000000000000000	4.00000000000000000000	4.00000000000000000000	4.00000000000000000000	0.00000000000000000000	3.00000000000000000000	4.00000000000000000000	0.00000000000000000000	4.00000000000000000000	4.00000000000000000000	4.00000000000000000000	4.00000000000000000000	4.00000000000000000000	4.00000000000000000000	4.00000000000000000000
122.00000000000000000000	0.00000000000000000000	4154.87158203125000000000	4166.15380859375000000000	4158.97412109375000000000	4152.30761718750000000000	4151.28173828125000000000	4159.48730468750000000000	4160.51269531250000000000	4153.84619140625000000000	4165.12792968750000000000	4156.92285156250000000000	4161.53857421875000000000	4153.84619140625000000000	4158.46142578125000000000	4152.82031250000000000000	3432.00000000000000000000	10247.00000000000000000000	10228.00000000000000000000	0.00000000000000000000	0.00000000000000000000	0.00000000000000000000	441.00000000000000000000	4.00000000000000000000	0.00000000000000000000	4.00000000000000000000	4.00000000000000000000	4.00000000000000000000	4.00000000000000000000	0.00000000000000000000	3.00000000000000000000	4.00000000000000000000	0.00000000000000000000	4.00000000000000000000	4.00000000000000000000	4.00000000000000000000	4.00000000000000000000	4.00000000000000000000	4.00000000000000000000	4.00000000000000000000
123.00000000000000000000	0.00000000000000000000	4160.51269531250000000000	4160.00000000000000000000	4162.56396484375000000000	4146.15380859375000000000	4151.28173828125000000000	4170.25634765625000000000	4166.66650390625000000000	4146.66650390625000000000	4168.20507812500000000000	4146.15380859375000000000	4152.30761718750000000000	4150.76904296875000000000	4149.23046875000000000000	4153.84619140625000000000	1482.00000000000000000000	10249.00000000000000000000	10228.00000000000000000000	0.00000000000000000000	0.00000000000000000000	0.00000000000000000000	441.00000000000000000000	12.00000000000000000000	0.00000000000000000000	4.00000000000000000000	4.00000000000000000000	4.00000000000000000000	4.00000000000000000000	0.00000000000000000000	3.00000000000000000000	4.00000000000000000000	0.00000000000000000000	4.00000000000000000000	4.00000000000000000000	4.00000000000000000000	4.00000000000000000000	4.00000000000000000000	4.00000000000000000000	4.00000000000000000000
124.00000000000000000000	0.00000000000000000000	4164.61523437500000000000	4165.12792968750000000000	4168.20507812500000000000	4150.76904296875000000000	4156.92285156250000000000	4165.64111328125000000000	4166.66650390625000000000	4148.20507812500000000000	4167.17919921875000000000	4149.74365234375000000000	4154.35888671875000000000	4152.30761718750000000000	4156.41015625000000000000	4158.46142578125000000000	3276.00000000000000000000	10249.00000000000000000000	10228.00000000000000000000	0.00000000000000000000	0.00000000000000000000	0.00000000000000000000	441.00000000000000000000	20.00000000000000000000	0.00000000000000000000	4.00000000000000000000	4.00000000000000000000	4.00000000000000000000	4.00000000000000000000	0.00000000000000000000	3.00000000000000000000	4.00000000000000000000	0.00000000000000000000	4.00000000000000000000	4.00000000000000000000	4.00000000000000000000	4.00000000000000000000	4.00000000000000000000	4.00000000000000000000	4.00000000000000000000
125.00000000000000000000	0.00000000000000000000	4163.58984375000000000000	4172.30761718750000000000	4169.23046875000000000000	4156.92285156250000000000	4163.58984375000000000000	4161.02539062500000000000	4163.58984375000000000000	4161.53857421875000000000	4167.69238281250000000000	4169.23046875000000000000	4164.10253906250000000000	4153.33300781250000000000	4167.69238281250000000000	4162.05126953125000000000	1649.00000000000000000000	10246.00000000000000000000	10228.00000000000000000000	0.00000000000000000000	0.00000000000000000000	0.00000000000000000000	441.00000000000000000000	28.00000000000000000000	0.00000000000000000000	4.00000000000000000000	4.00000000000000000000	4.00000000000000000000	4.00000000000000000000	0.00000000000000000000	3.00000000000000000000	4.00000000000000000000	0.00000000000000000000	4.00000000000000000000	4.00000000000000000000	4.00000000000000000000	4.00000000000000000000	4.00000000000000000000	4.00000000000000000000	4.00000000000000000000
126.00000000000000000000	0.00000000000000000000	4165.64111328125000000000	4157.94873046875000000000	4169.23046875000000000000	4141.02539062500000000000	4152.30761718750000000000	4168.71777343750000000000	4166.15380859375000000000	4155.38427734375000000000	4169.74365234375000000000	4161.53857421875000000000	4154.35888671875000000000	4152.82031250000000000000	4153.33300781250000000000	4158.46142578125000000000	3432.00000000000000000000	10246.00000000000000000000	10228.00000000000000000000	0.00000000000000000000	0.00000000000000000000	0.00000000000000000000	441.00000000000000000000	36.00000000000000000000	0.00000000000000000000	4.00000000000000000000	4.00000000000000000000	4.00000000000000000000	4.00000000000000000000	0.00000000000000000000	3.00000000000000000000	4.00000000000000000000	0.00000000000000000000	4.00000000000000000000	4.00000000000000000000	4.00000000000000000000	4.00000000000000000000	4.00000000000000000000	4.00000000000000000000	4.00000000000000000000
127.00000000000000000000	0.00000000000000000000	4150.25634765625000000000	4153.84619140625000000000	4156.41015625000000000000	4138.46142578125000000000	4153.84619140625000000000	4160.00000000000000000000	4157.43603515625000000000	4163.07666015625000000000	4165.64111328125000000000	4162.56396484375000000000	4159.48730468750000000000	4150.76904296875000000000	4156.41015625000000000000	4155.89746093750000000000	51.00000000000000000000	10246.00000000000000000000	10229.00000000000000000000	0.00000000000000000000	0.00000000000000000000	0.00000000000000000000	441.00000000000000000000	43.00000000000000000000	0.00000000000000000000	4.00000000000000000000	4.00000000000000000000	4.00000000000000000000	4.00000000000000000000	0.00000000000000000000	3.00000000000000000000	4.00000000000000000000	0.00000000000000000000	4.00000000000000000000	4.00000000000000000000	4.00000000000000000000	4.00000000000000000000	4.00000000000000000000	4.00000000000000000000	4.00000000000000000000
0.00000000000000000000	0.00000000000000000000	4153.84619140625000000000	4153.84619140625000000000	4165.64111328125000000000	4140.00000000000000000000	4149.74365234375000000000	4168.20507812500000000000	4166.66650390625000000000	4166.66650390625000000000	4165.12792968750000000000	4161.53857421875000000000	4161.02539062500000000000	4155.89746093750000000000	4156.92285156250000000000	4162.56396484375000000000	1775.00000000000000000000	10246.00000000000000000000	10229.00000000000000000000	0.00000000000000000000	0.00000000000000000000	0.00000000000000000000	441.00000000000000000000	50.00000000000000000000	4.00000000000000000000	4.00000000000000000000	4.00000000000000000000	4.00000000000000000000	4.00000000000000000000	0.00000000000000000000	3.00000000000000000000	4.00000000000000000000	0.00000000000000000000	4.00000000000000000000	4.00000000000000000000	4.00000000000000000000	4.00000000000000000000	4.00000000000000000000	4.00000000000000000000	4.00000000000000000000
1.00000000000000000000	0.00000000000000000000	4158.97412109375000000000	4155.89746093750000000000	4167.17919921875000000000	4139.48730468750000000000	4148.71777343750000000000	4168.20507812500000000000	4166.66650390625000000000	4161.02539062500000000000	4168.71777343750000000000	4155.38427734375000000000	4154.87158203125000000000	4156.41015625000000000000	4153.84619140625000000000	4160.00000000000000000000	3218.00000000000000000000	10246.00000000000000000000	10228.00000000000000000000	0.00000000000000000000	0.00000000000000000000	0.00000000000000000000	441.00000000000000000000	58.00000000000000000000	4.00000000000000000000	4.00000000000000000000	4.00000000000000000000	4.00000000000000000000	4.00000000000000000000	0.00000000000000000000	3.00000000000000000000	4.00000000000000000000	0.00000000000000000000	4.00000000000000000000	4.00000000000000000000	4.00000000000000000000	4.00000000000000000000	4.00000000000000000000	4.00000000000000000000	4.00000000000000000000
2.00000000000000000000	0.00000000000000000000	4153.33300781250000000000	4154.35888671875000000000	4157.43603515625000000000	4137.94873046875000000000	4148.71777343750000000000	4162.56396484375000000000	4158.97412109375000000000	4155.89746093750000000000	4166.66650390625000000000	4154.87158203125000000000	4154.35888671875000000000	4152.30761718750000000000	4151.79492187500000000000	4155.38427734375000000000	1618.00000000000000000000	10246.00000000000000000000	10228.00000000000000000000	0.00000000000000000000	0.00000000000000000000	0.00000000000000000000	441.00000000000000000000	65.00000000000000000000	4.00000000000000000000	4.00000000000000000000	4.00000000000000000000	4.00000000000000000000	4.00000000000000000000	0.00000000000000000000	3.00000000000000000000	4.00000000000000000000	0.00000000000000000000	4.00000000000000000000	4.00000000000000000000	4.00000000000000000000	4.00000000000000000000	4.00000000000000000000	4.00000000000000000000	4.00000000000000000000
3.00000000000000000000	0.00000000000000000000	4159.48730468750000000000	4147.69238281250000000000	4168.71777343750000000000	4134.87158203125000000000	4141.02539062500000000000	4170.76904296875000000000	4168.20507812500000000000	4149.74365234375000000000	4163.07666015625000000000	4152.82031250000000000000	4153.33300781250000000000	4153.84619140625000000000	4146.15380859375000000000	4157.43603515625000000000	3248.00000000000000000000	10248.00000000000000000000	10229.00000000000000000000	0.00000000000000000000	0.00000000000000000000	0.00000000000000000000	441.00000000000000000000	72.00000000000000000000	4.00000000000000000000	4.00000000000000000000	4.00000000000000000000	4.00000000000000000000	4.00000000000000000000	0.00000000000000000000	3.00000000000000000000	4.00000000000000000000	0.00000000000000000000	4.00000000000000000000	4.00000000000000000000	4.00000000000000000000	4.00000000000000000000	4.00000000000000000000	4.00000000000000000000	4.00000000000000000000
4.00000000000000000000	0.00000000000000000000	4154.35888671875000000000	4160.00000000000000000000	4164.61523437500000000000	4147.69238281250000000000	4156.41015625000000000000	4163.58984375000000000000	4165.12792968750000000000	4162.05126953125000000000	4165.12792968750000000000	4167.17919921875000000000	4168.20507812500000000000	4154.87158203125000000000	4161.53857421875000000000	4157.94873046875000000000	3548.00000000000000000000	10248.00000000000000000000	10229.00000000000000000000	0.00000000000000000000	0.00000000000000000000	0.00000000000000000000	441.00000000000000000000	80.00000000000000000000	4.00000000000000000000	4.00000000000000000000	4.00000000000000000000	4.00000000000000000000	4.00000000000000000000	0.00000000000000000000	3.00000000000000000000	4.00000000000000000000	0.00000000000000000000	4.00000000000000000000	4.00000000000000000000	4.00000000000000000000	4.00000000000000000000	4.00000000000000000000	4.00000000000000000000	4.00000000000000000000
5.00000000000000000000	0.00000000000000000000	4158.97412109375000000000	4162.05126953125000000000	4165.64111328125000000000	4148.71777343750000000000	4160.51269531250000000000	4165.64111328125000000000	4166.15380859375000000000	4158.46142578125000000000	4171.79492187500000000000	4157.94873046875000000000	4163.07666015625000000000	4161.02539062500000000000	4160.00000000000000000000	4158.97412109375000000000	0.00000000000000000000	10249.00000000000000000000	10229.00000000000000000000	0.00000000000000000000	0.00000000000000000000	0.00000000000000000000	441.00000000000000000000	88.00000000000000000000	4.00000000000000000000	4.00000000000000000000	4.00000000000000000000	4.00000000000000000000	4.00000000000000000000	0.00000000000000000000	3.00000000000000000000	4.00000000000000000000	0.00000000000000000000	4.00000000000000000000	4.00000000000000000000	4.00000000000000000000	4.00000000000000000000	4.00000000000000000000	4.00000000000000000000	4.00000000000000000000
6.00000000000000000000	0.00000000000000000000	4160.51269531250000000000	4164.10253906250000000000	4168.71777343750000000000	4146.15380859375000000000	4155.89746093750000000000	4163.58984375000000000000	4163.07666015625000000000	4151.28173828125000000000	4169.74365234375000000000	4145.12792968750000000000	4154.35888671875000000000	4163.07666015625000000000	4152.30761718750000000000	4160.00000000000000000000	469.00000000000000000000	10249.00000000000000000000	10229.00000000000000000000	0.00000000000000000000	0.00000000000000000000	0.00000000000000000000	441.00000000000000000000	96.00000000000000000000	4.00000000000000000000	4.00000000000000000000	4.00000000000000000000	4.00000000000000000000	4.00000000000000000000	0.00000000000000000000	4.00000000000000000000	4.00000000000000000000	0.00000000000000000000	4.00000000000000000000	4.00000000000000000000	4.00000000000000000000	4.00000000000000000000	4.00000000000000000000	4.00000000000000000000	4.00000000000000000000
7.00000000000000000000	0.00000000000000000000	4153.84619140625000000000	4171.28173828125000000000	4163.58984375000000000000	4151.79492187500000000000	4163.07666015625000000000	4161.53857421875000000000	4158.46142578125000000000	4159.48730468750000000000	4165.64111328125000000000	4161.02539062500000000000	4165.64111328125000000000	4159.48730468750000000000	4163.07666015625000000000	4157.43603515625000000000	3319.00000000000000000000	10250.00000000000000000000	10229.00000000000000000000	0.00000000000000000000	0.00000000000000000000	0.00000000000000000000	441.00000000000000000000	105.00000000000000000000	4.00000000000000000000	4.00000000000000000000	4.00000000000000000000	4.00000000000000000000	4.00000000000000000000	0.00000000000000000000	4.00000000000000000000	4.00000000000000000000	0.00000000000000000000	4.00000000000000000000	4.00000000000000000000	4.00000000000000000000	4.00000000000000000000	4.00000000000000000000	4.00000000000000000000	4.00000000000000000000
8.00000000000000000000	0.00000000000000000000	4161.02539062500000000000	4160.00000000000000000000	4168.20507812500000000000	4143.07666015625000000000	4152.30761718750000000000	4173.33300781250000000000	4167.69238281250000000000	4148.71777343750000000000	4165.64111328125000000000	4162.05126953125000000000	4158.46142578125000000000	4160.51269531250000000000	4153.84619140625000000000	4150.25634765625000000000	0.00000000000000000000	10250.00000000000000000000	10229.00000000000000000000	0.00000000000000000000	0.00000000000000000000	0.00000000000000000000	441.00000000000000000000	113.00000000000000000000	4.00000000000000000000	4.00000000000000000000	4.00000000000000000000	4.00000000000000000000	4.00000000000000000000	0.00000000000000000000	4.00000000000000000000	4.00000000000000000000	0.00000000000000000000	4.00000000000000000000	4.00000000000000000000	4.00000000000000000000	4.00000000000000000000	4.00000000000000000000	4.00000000000000000000	4.00000000000000000000
9.00000000000000000000	0.00000000000000000000	4154.35888671875000000000	4159.48730468750000000000	4161.02539062500000000000	4144.10253906250000000000	4146.66650390625000000000	4164.10253906250000000000	4161.02539062500000000000	4145.12792968750000000000	4166.66650390625000000000	4162.05126953125000000000	4157.94873046875000000000	4157.94873046875000000000	4152.82031250000000000000	4145.12792968750000000000	3532.00000000000000000000	10248.00000000000000000000	10232.00000000000000000000	0.00000000000000000000	0.00000000000000000000	0.00000000000000000000	441.00000000000000000000	121.00000000000000000000	4.00000000000000000000	4.00000000000000000000	4.00000000000000000000	4.00000000000000000000	4.00000000000000000000	0.00000000000000000000	4.00000000000000000000	4.00000000000000000000	0.00000000000000000000	4.00000000000000000000	4.00000000000000000000	4.00000000000000000000	4.00000000000000000000	4.00000000000000000000	4.00000000000000000000	4.00000000000000000000
10.00000000000000000000	0.00000000000000000000	4154.87158203125000000000	4161.02539062500000000000	4165.12792968750000000000	4144.10253906250000000000	4145.12792968750000000000	4166.15380859375000000000	4163.58984375000000000000	4148.20507812500000000000	4168.71777343750000000000	4160.51269531250000000000	4162.56396484375000000000	4157.43603515625000000000	4156.41015625000000000000	4146.15380859375000000000	3430.00000000000000000000	10248.00000000000000000000	10232.00000000000000000000	0.00000000000000000000	0.00000000000000000000	0.00000000000000000000	441.00000000000000000000	130.00000000000000000000	4.00000000000000000000	4.00000000000000000000	4.00000000000000000000	4.00000000000000000000	4.00000000000000000000	0.00000000000000000000	4.00000000000000000000	4.00000000000000000000	0.00000000000000000000	4.00000000000000000000	4.00000000000000000000	4.00000000000000000000	4.00000000000000000000	4.00000000000000000000	4.00000000000000000000	4.00000000000000000000
11.00000000000000000000	0.00000000000000000000	4161.53857421875000000000	4157.94873046875000000000	4166.15380859375000000000	4142.05126953125000000000	4148.71777343750000000000	4170.25634765625000000000	4165.64111328125000000000	4153.84619140625000000000	4167.69238281250000000000	4157.94873046875000000000	4163.58984375000000000000	4156.41015625000000000000	4155.38427734375000000000	4145.64111328125000000000	1496.00000000000000000000	10248.00000000000000000000	10232.00000000000000000000	0.00000000000000000000	0.00000000000000000000	0.00000000000000000000	441.00000000000000000000	138.00000000000000000000	4.00000000000000000000	4.00000000000000000000	4.00000000000000000000	4.00000000000000000000	4.00000000000000000000	0.00000000000000000000	4.00000000000000000000	4.00000000000000000000	0.00000000000000000000	4.00000000000000000000	4.00000000000000000000	4.00000000000000000000	4.00000000000000000000	4.00000000000000000000	4.00000000000000000000	4.00000000000000000000
12.00000000000000000000	0.00000000000000000000	4152.30761718750000000000	4156.92285156250000000000	4154.87158203125000000000	4149.74365234375000000000	4152.82031250000000000000	4161.02539062500000000000	4158.97412109375000000000	4166.66650390625000000000	4164.61523437500000000000	4161.02539062500000000000	4165.12792968750000000000	4153.33300781250000000000	4158.46142578125000000000	4144.61523437500000000000	3268.00000000000000000000	10248.00000000000000000000	10232.00000000000000000000	0.00000000000000000000	0.00000000000000000000	0.00000000000000000000	441.00000000000000000000	147.00000000000000000000	4.00000000000000000000	4.00000000000000000000	4.00000000000000000000	4.00000000000000000000	4.00000000000000000000	0.00000000000000000000	4.00000000000000000000	4.00000000000000000000	0.00000000000000000000	4.00000000000000000000	4.00000000000000000000	4.00000000000000000000	4.00000000000000000000	4.00000000000000000000	4.00000000000000000000	4.00000000000000000000
13.00000000000000000000	0.00000000000000000000	4153.33300781250000000000	4144.61523437500000000000	4158.97412109375000000000	4147.69238281250000000000	4136.41015625000000000000	4165.12792968750000000000	4166.66650390625000000000	4158.97412109375000000000	4167.17919921875000000000	4142.56396484375000000000	4150.76904296875000000000	4152.30761718750000000000	4144.10253906250000000000	4143.58984375000000000000	1652.00000000000000000000	10249.00000000000000000000	10231.00000000000000000000	0.00000000000000000000	0.00000000000000000000	0.00000000000000000000	441.00000000000000000000	155.00000000000000000000	4.00000000000000000000	4.00000000000000000000	4.00000000000000000000	4.00000000000000000000	4.00000000000000000000	0.00000000000000000000	4.00000000000000000000	4.00000000000000000000	0.00000000000000000000	4.00000000000000000000	4.00000000000000000000	4.00000000000000000000	4.00000000000000000000	4.00000000000000000000	4.00000000000000000000	4.00000000000000000000
14.00000000000000000000	0.00000000000000000000	4146.15380859375000000000	4145.12792968750000000000	4146.66650390625000000000	4150.25634765625000000000	4141.02539062500000000000	4159.48730468750000000000	4162.56396484375000000000	4155.89746093750000000000	4168.71777343750000000000	4138.46142578125000000000	4150.25634765625000000000	4147.69238281250000000000	4142.56396484375000000000	4136.92285156250000000000	3430.00000000000000000000	10249.00000000000000000000	10231.00000000000000000000	0.00000000000000000000	0.00000000000000000000	0.00000000000000000000	441.00000000000000000000	162.00000000000000000000	4.00000000000000000000	4.00000000000000000000	4.00000000000000000000	4.00000000000000000000	4.00000000000000000000	0.00000000000000000000	4.00000000000000000000	4.00000000000000000000	0.00000000000000000000	4.00000000000000000000	4.00000000000000000000	4.00000000000000000000	4.00000000000000000000	4.00000000000000000000	4.00000000000000000000	4.00000000000000000000
15.00000000000000000000	0.00000000000000000000	4144.10253906250000000000	4146.66650390625000000000	4142.05126953125000000000	4148.71777343750000000000	4144.61523437500000000000	4165.64111328125000000000	4163.07666015625000000000	4154.35888671875000000000	4166.66650390625000000000	4140.00000000000000000000	4149.74365234375000000000	4147.17919921875000000000	4143.58984375000000000000	4132.30761718750000000000	1496.00000000000000000000	10248.00000000000000000000	10230.00000000000000000000	0.00000000000000000000	0.00000000000000000000	0.00000000000000000000	441.00000000000000000000	170.00000000000000000000	4.00000000000000000000	4.00000000000000000000	4.00000000000000000000	4.00000000000000000000	4.00000000000000000000	0.00000000000000000000	4.00000000000000000000	4.00000000000000000000	0.00000000000000000000	4.00000000000000000000	4.00000000000000000000	4.00000000000000000000	4.00000000000000000000	4.00000000000000000000	4.00000000000000000000	4.00000000000000000000
16.00000000000000000000	0.00000000000000000000	4149.74365234375000000000	4146.15380859375000000000	4148.20507812500000000000	4150.25634765625000000000	4137.43603515625000000000	4170.25634765625000000000	4165.12792968750000000000	4149.23046875000000000000	4166.66650390625000000000	4136.92285156250000000000	4147.69238281250000000000	4148.71777343750000000000	4143.58984375000000000000	4137.94873046875000000000	0.00000000000000000000	10248.00000000000000000000	10230.00000000000000000000	0.00000000000000000000	0.00000000000000000000	0.00000000000000000000	441.00000000000000000000	177.00000000000000000000	4.00000000000000000000	4.00000000000000000000	4.00000000000000000000	4.00000000000000000000	4.00000000000000000000	0.00000000000000000000	4.00000000000000000000	4.00000000000000000000	0.00000000000000000000	4.00000000000000000000	4.00000000000000000000	4.00000000000000000000	4.00000000000000000000	4.00000000000000000000	4.00000000000000000000	4.00000000000000000000
17.00000000000000000000	0.00000000000000000000	4152.82031250000000000000	4158.46142578125000000000	4142.56396484375000000000	4165.12792968750000000000	4150.25634765625000000000	4161.02539062500000000000	4161.02539062500000000000	4154.87158203125000000000	4168.20507812500000000000	4148.71777343750000000000	4162.05126953125000000000	4149.74365234375000000000	4157.94873046875000000000	4146.15380859375000000000	0.00000000000000000000	10248.00000000000000000000	10230.00000000000000000000	0.00000000000000000000	0.00000000000000000000	0.00000000000000000000	441.00000000000000000000	185.00000000000000000000	4.00000000000000000000	4.00000000000000000000	4.00000000000000000000	4.00000000000000000000	4.00000000000000000000	0.00000000000000000000	4.00000000000000000000	4.00000000000000000000	0.00000000000000000000	4.00000000000000000000	4.00000000000000000000	4.00000000000000000000	4.00000000000000000000	4.00000000000000000000	4.00000000000000000000	4.00000000000000000000
18.00000000000000000000	0.00000000000000000000	4167.17919921875000000000	4158.97412109375000000000	4151.79492187500000000000	4166.15380859375000000000	4146.15380859375000000000	4169.23046875000000000000	4168.20507812500000000000	4145.12792968750000000000	4166.15380859375000000000	4140.51269531250000000000	4158.46142578125000000000	4155.38427734375000000000	4155.38427734375000000000	4149.74365234375000000000	0.00000000000000000000	10248.00000000000000000000	10230.00000000000000000000	0.00000000000000000000	0.00000000000000000000	0.00000000000000000000	441.00000000000000000000	192.00000000000000000000	4.00000000000000000000	4.00000000000000000000	4.00000000000000000000	4.00000000000000000000	4.00000000000000000000	0.00000000000000000000	4.00000000000000000000	4.00000000000000000000	0.00000000000000000000	4.00000000000000000000	4.00000000000000000000	4.00000000000000000000	4.00000000000000000000	4.00000000000000000000	4.00000000000000000000	4.00000000000000000000
19.00000000000000000000	0.00000000000000000000	4159.48730468750000000000	4160.51269531250000000000	4147.69238281250000000000	4167.69238281250000000000	4142.56396484375000000000	4163.07666015625000000000	4159.48730468750000000000	4148.71777343750000000000	4165.64111328125000000000	4137.94873046875000000000	4158.46142578125000000000	4153.33300781250000000000	4158.46142578125000000000	4150.25634765625000000000	0.00000000000000000000	10248.00000000000000000000	10227.00000000000000000000	0.00000000000000000000	0.00000000000000000000	0.00000000000000000000	441.00000000000000000000	200.00000000000000000000	4.00000000000000000000	4.00000000000000000000	4.00000000000000000000	4.00000000000000000000	4.00000000000000000000	0.00000000000000000000	4.00000000000000000000	4.00000000000000000000	0.00000000000000000000	4.00000000000000000000	4.00000000000000000000	4.00000000000000000000	4.00000000000000000000	4.00000000000000000000	4.00000000000000000000	4.00000000000000000000
20.00000000000000000000	0.00000000000000000000	4151.28173828125000000000	4156.41015625000000000000	4141.53857421875000000000	4164.61523437500000000000	4140.51269531250000000000	4163.07666015625000000000	4158.97412109375000000000	4155.38427734375000000000	4171.28173828125000000000	4141.02539062500000000000	4158.46142578125000000000	4151.79492187500000000000	4154.87158203125000000000	4151.28173828125000000000	0.00000000000000000000	10248.00000000000000000000	10227.00000000000000000000	0.00000000000000000000	0.00000000000000000000	0.00000000000000000000	441.00000000000000000000	208.00000000000000000000	4.00000000000000000000	4.00000000000000000000	4.00000000000000000000	4.00000000000000000000	4.00000000000000000000	0.00000000000000000000	4.00000000000000000000	4.00000000000000000000	0.00000000000000000000	4.00000000000000000000	4.00000000000000000000	4.00000000000000000000	4.00000000000000000000	4.00000000000000000000	4.00000000000000000000	4.00000000000000000000
21.00000000000000000000	0.00000000000000000000	4155.38427734375000000000	4150.25634765625000000000	4146.15380859375000000000	4163.58984375000000000000	4133.84619140625000000000	4168.20507812500000000000	4166.66650390625000000000	4153.84619140625000000000	4171.79492187500000000000	4139.48730468750000000000	4150.25634765625000000000	4155.38427734375000000000	4143.58984375000000000000	4149.74365234375000000000	0.00000000000000000000	10248.00000000000000000000	10227.00000000000000000000	0.00000000000000000000	0.00000000000000000000	0.00000000000000000000	441.00000000000000000000	216.00000000000000000000	4.00000000000000000000	4.00000000000000000000	4.00000000000000000000	4.00000000000000000000	4.00000000000000000000	0.00000000000000000000	4.00000000000000000000	4.00000000000000000000	0.00000000000000000000	4.00000000000000000000	4.00000000000000000000	4.00000000000000000000	4.00000000000000000000	4.00000000000000000000	4.00000000000000000000	4.00000000000000000000
22.00000000000000000000	0.00000000000000000000	4145.64111328125000000000	4159.48730468750000000000	4141.02539062500000000000	4175.38427734375000000000	4140.51269531250000000000	4159.48730468750000000000	4162.05126953125000000000	4165.64111328125000000000	4164.10253906250000000000	4148.71777343750000000000	4155.38427734375000000000	4151.79492187500000000000	4150.76904296875000000000	4149.74365234375000000000	0.00000000000000000000	10248.00000000000000000000	10227.00000000000000000000	0.00000000000000000000	0.00000000000000000000	0.00000000000000000000	441.00000000000000000000	224.00000000000000000000	4.00000000000000000000	4.00000000000000000000	4.00000000000000000000	4.00000000000000000000	4.00000000000000000000	0.00000000000000000000	4.00000000000000000000	4.00000000000000000000	0.00000000000000000000	4.00000000000000000000	4.00000000000000000000	4.00000000000000000000	4.00000000000000000000	4.00000000000000000000	4.00000000000000000000	4.00000000000000000000
23.00000000000000000000	0.00000000000000000000	4149.74365234375000000000	4156.92285156250000000000	4144.10253906250000000000	4169.74365234375000000000	4135.38427734375000000000	4171.28173828125000000000	4168.71777343750000000000	4163.58984375000000000000	4163.58984375000000000000	4138.46142578125000000000	4148.71777343750000000000	4149.74365234375000000000	4143.07666015625000000000	4148.71777343750000000000	0.00000000000000000000	10247.00000000000000000000	10228.00000000000000000000	0.00000000000000000000	0.00000000000000000000	0.00000000000000000000	441.00000000000000000000	232.00000000000000000000	4.00000000000000000000	4.00000000000000000000	4.00000000000000000000	4.00000000000000000000	4.00000000000000000000	0.00000000000000000000	4.00000000000000000000	4.00000000000000000000	0.00000000000000000000	4.00000000000000000000	4.00000000000000000000	4.00000000000000000000	4.00000000000000000000	4.00000000000000000000	4.00000000000000000000	4.00000000000000000000
24.00000000000000000000	0.00000000000000000000	4148.71777343750000000000	4159.48730468750000000000	4139.48730468750000000000	4171.79492187500000000000	4141.53857421875000000000	4167.17919921875000000000	4165.64111328125000000000	4164.10253906250000000000	4166.66650390625000000000	4137.43603515625000000000	4151.28173828125000000000	4148.71777343750000000000	4143.58984375000000000000	4146.15380859375000000000	0.00000000000000000000	10247.00000000000000000000	10228.00000000000000000000	0.00000000000000000000	0.00000000000000000000	0.00000000000000000000	441.00000000000000000000	240.00000000000000000000	4.00000000000000000000	4.00000000000000000000	4.00000000000000000000	4.00000000000000000000	4.00000000000000000000	0.00000000000000000000	4.00000000000000000000	4.00000000000000000000	0.00000000000000000000	4.00000000000000000000	4.00000000000000000000	4.00000000000000000000	4.00000000000000000000	4.00000000000000000000	4.00000000000000000000	4.00000000000000000000
25.00000000000000000000	0.00000000000000000000	4147.69238281250000000000	4162.05126953125000000000	4140.51269531250000000000	4178.46142578125000000000	4146.15380859375000000000	4161.53857421875000000000	4164.10253906250000000000	4162.05126953125000000000	4166.15380859375000000000	4141.53857421875000000000	4153.84619140625000000000	4149.74365234375000000000	4150.25634765625000000000	4152.82031250000000000000	0.00000000000000000000	10247.00000000000000000000	10229.00000000000000000000	0.00000000000000000000	0.00000000000000000000	0.00000000000000000000	441.00000000000000000000	248.00000000000000000000	4.00000000000000000000	4.00000000000000000000	4.00000000000000000000	4.00000000000000000000	4.00000000000000000000	0.00000000000000000000	4.00000000000000000000	4.00000000000000000000	0.00000000000000000000	4.00000000000000000000	4.00000000000000000000	4.00000000000000000000	4.00000000000000000000	4.00000000000000000000	4.00000000000000000000	4.00000000000000000000
26.00000000000000000000	0.00000000000000000000	4157.94873046875000000000	4156.92285156250000000000	4149.74365234375000000000	4174.35888671875000000000	4135.89746093750000000000	4166.15380859375000000000	4167.69238281250000000000	4148.71777343750000000000	4166.15380859375000000000	4135.38427734375000000000	4146.15380859375000000000	4152.82031250000000000000	4144.10253906250000000000	4159.48730468750000000000	0.00000000000000000000	10247.00000000000000000000	10229.00000000000000000000	0.00000000000000000000	0.00000000000000000000	0.00000000000000000000	441.00000000000000000000	256.00000000000000000000	4.00000000000000000000	4.00000000000000000000	4.00000000000000000000	4.00000000000000000000	4.00000000000000000000	0.00000000000000000000	4.00000000000000000000	4.00000000000000000000	0.00000000000000000000	4.00000000000000000000	4.00000000000000000000	4.00000000000000000000	4.00000000000000000000	4.00000000000000000000	4.00000000000000000000	4.00000000000000000000
27.00000000000000000000	0.00000000000000000000	4150.76904296875000000000	4164.10253906250000000000	4142.05126953125000000000	4181.02539062500000000000	4146.66650390625000000000	4158.46142578125000000000	4157.94873046875000000000	4161.02539062500000000000	4171.28173828125000000000	4152.30761718750000000000	4161.53857421875000000000	4152.30761718750000000000	4156.41015625000000000000	4158.46142578125000000000	0.00000000000000000000	10247.00000000000000000000	10229.00000000000000000000	0.00000000000000000000	0.00000000000000000000	0.00000000000000000000	441.00000000000000000000	264.00000000000000000000	4.00000000000000000000	4.00000000000000000000	4.00000000000000000000	4.00000000000000000000	4.00000000000000000000	0.00000000000000000000	4.00000000000000000000	4.00000000000000000000	0.00000000000000000000	4.00000000000000000000	4.00000000000000000000	4.00000000000000000000	4.00000000000000000000	4.00000000000000000000	4.00000000000000000000	4.00000000000000000000
28.00000000000000000000	0.00000000000000000000	4151.79492187500000000000	4161.02539062500000000000	4148.71777343750000000000	4179.48730468750000000000	4144.10253906250000000000	4168.20507812500000000000	4164.10253906250000000000	4161.53857421875000000000	4172.82031250000000000000	4151.28173828125000000000	4164.61523437500000000000	4156.92285156250000000000	4161.02539062500000000000	4160.51269531250000000000	0.00000000000000000000	10247.00000000000000000000	10229.00000000000000000000	0.00000000000000000000	0.00000000000000000000	0.00000000000000000000	441.00000000000000000000	273.00000000000000000000	4.00000000000000000000	4.00000000000000000000	4.00000000000000000000	4.00000000000000000000	4.00000000000000000000	0.00000000000000000000	4.00000000000000000000	4.00000000000000000000	0.00000000000000000000	4.00000000000000000000	4.00000000000000000000	4.00000000000000000000	4.00000000000000000000	4.00000000000000000000	4.00000000000000000000	4.00000000000000000000
29.00000000000000000000	0.00000000000000000000	4153.84619140625000000000	4161.53857421875000000000	4148.71777343750000000000	4181.53857421875000000000	4144.10253906250000000000	4166.66650390625000000000	4164.10253906250000000000	4162.56396484375000000000	4167.69238281250000000000	4151.79492187500000000000	4165.64111328125000000000	4161.02539062500000000000	4165.64111328125000000000	4165.64111328125000000000	0.00000000000000000000	10247.00000000000000000000	10230.00000000000000000000	0.00000000000000000000	0.00000000000000000000	0.00000000000000000000	441.00000000000000000000	281.00000000000000000000	4.00000000000000000000	4.00000000000000000000	4.00000000000000000000	4.00000000000000000000	4.00000000000000000000	0.00000000000000000000	4.00000000000000000000	4.00000000000000000000	0.00000000000000000000	4.00000000000000000000	4.00000000000000000000	4.00000000000000000000	4.00000000000000000000	4.00000000000000000000	4.00000000000000000000	4.00000000000000000000
30.00000000000000000000	0.00000000000000000000	4155.38427734375000000000	4168.20507812500000000000	4146.66650390625000000000	4188.71777343750000000000	4151.79492187500000000000	4161.53857421875000000000	4162.05126953125000000000	4171.79492187500000000000	4169.23046875000000000000	4164.10253906250000000000	4173.33300781250000000000	4158.46142578125000000000	4170.76904296875000000000	4168.71777343750000000000	0.00000000000000000000	10247.00000000000000000000	10230.00000000000000000000	0.00000000000000000000	0.00000000000000000000	0.00000000000000000000	441.00000000000000000000	288.00000000000000000000	4.00000000000000000000	4.00000000000000000000	4.00000000000000000000	4.00000000000000000000	4.00000000000000000000	0.00000000000000000000	4.00000000000000000000	4.00000000000000000000	0.00000000000000000000	4.00000000000000000000	4.00000000000000000000	4.00000000000000000000	4.00000000000000000000	4.00000000000000000000	4.00000000000000000000	4.00000000000000000000
31.00000000000000000000	0.00000000000000000000	4162.56396484375000000000	4165.64111328125000000000	4158.97412109375000000000	4185.12792968750000000000	4144.61523437500000000000	4167.69238281250000000000	4169.74365234375000000000	4168.71777343750000000000	4172.82031250000000000000	4154.87158203125000000000	4168.20507812500000000000	4159.48730468750000000000	4162.56396484375000000000	4168.20507812500000000000	0.00000000000000000000	10248.00000000000000000000	10231.00000000000000000000	0.00000000000000000000	0.00000000000000000000	0.00000000000000000000	441.00000000000000000000	296.00000000000000000000	4.00000000000000000000	4.00000000000000000000	4.00000000000000000000	4.00000000000000000000	4.00000000000000000000	0.00000000000000000000	4.00000000000000000000	4.00000000000000000000	0.00000000000000000000	4.00000000000000000000	4.00000000000000000000	4.00000000000000000000	4.00000000000000000000	4.00000000000000000000	4.00000000000000000000	4.00000000000000000000
32.00000000000000000000	0.00000000000000000000	4152.30761718750000000000	4168.71777343750000000000	4151.79492187500000000000	4188.20507812500000000000	4151.28173828125000000000	4161.53857421875000000000	4162.05126953125000000000	4174.87158203125000000000	4165.64111328125000000000	4157.43603515625000000000	4171.28173828125000000000	4159.48730468750000000000	4166.66650390625000000000	4165.12792968750000000000	0.00000000000000000000	10248.00000000000000000000	10231.00000000000000000000	0.00000000000000000000	0.00000000000000000000	0.00000000000000000000	441.00000000000000000000	303.00000000000000000000	4.00000000000000000000	4.00000000000000000000	4.00000000000000000000	4.00000000000000000000	4.00000000000000000000	0.00000000000000000000	4.00000000000000000000	4.00000000000000000000	0.00000000000000000000	4.00000000000000000000	4.00000000000000000000	4.00000000000000000000	4.00000000000000000000	4.00000000000000000000	4.00000000000000000000	4.00000000000000000000
33.00000000000000000000	0.00000000000000000000	4154.87158203125000000000	4159.48730468750000000000	4151.79492187500000000000	4181.53857421875000000000	4151.28173828125000000000	4167.17919921875000000000	4165.12792968750000000000	4171.28173828125000000000	4162.56396484375000000000	4157.43603515625000000000	4165.12792968750000000000	4157.94873046875000000000	4157.43603515625000000000	4163.58984375000000000000	0.00000000000000000000	10247.00000000000000000000	10230.00000000000000000000	0.00000000000000000000	0.00000000000000000000	0.00000000000000000000	441.00000000000000000000	311.00000000000000000000	4.00000000000000000000	4.00000000000000000000	4.00000000000000000000	4.00000000000000000000	4.00000000000000000000	0.00000000000000000000	4.00000000000000000000	4.00000000000000000000	0.00000000000000000000	4.00000000000000000000	4.00000000000000000000	4.00000000000000000000	4.00000000000000000000	4.00000000000000000000	4.00000000000000000000	4.00000000000000000000
34.00000000000000000000	0.00000000000000000000	4155.38427734375000000000	4156.92285156250000000000	4151.79492187500000000000	4180.51269531250000000000	4150.76904296875000000000	4162.56396484375000000000	4164.10253906250000000000	4166.15380859375000000000	4167.17919921875000000000	4150.76904296875000000000	4157.94873046875000000000	4153.33300781250000000000	4148.71777343750000000000	4163.07666015625000000000	0.00000000000000000000	10247.00000000000000000000	10230.00000000000000000000	0.00000000000000000000	0.00000000000000000000	0.00000000000000000000	441.00000000000000000000	319.00000000000000000000	4.00000000000000000000	4.00000000000000000000	4.00000000000000000000	4.00000000000000000000	4.00000000000000000000	0.00000000000000000000	4.00000000000000000000	4.00000000000000000000	0.00000000000000000000	4.00000000000000000000	4.00000000000000000000	4.00000000000000000000	4.00000000000000000000	4.00000000000000000000	4.00000000000000000000	4.00000000000000000000
35.00000000000000000000	0.00000000000000000000	4147.69238281250000000000	4158.46142578125000000000	4144.61523437500000000000	4182.56396484375000000000	4148.20507812500000000000	4160.00000000000000000000	4159.48730468750000000000	4164.10253906250000000000	4168.20507812500000000000	4145.64111328125000000000	4157.43603515625000000000	4152.30761718750000000000	4150.76904296875000000000	4160.51269531250000000000	0.00000000000000000000	10247.00000000000000000000	10229.00000000000000000000	0.00000000000000000000	0.00000000000000000000	0.00000000000000000000	441.00000000000000000000	327.00000000000000000000	4.00000000000000000000	4.00000000000000000000	4.00000000000000000000	4.00000000000000000000	4.00000000000000000000	0.00000000000000000000	4.00000000000000000000	4.00000000000000000000	0.00000000000000000000	4.00000000000000000000	4.00000000000000000000	4.00000000000000000000	4.00000000000000000000	4.00000000000000000000	4.00000000000000000000	4.00000000000000000000
36.00000000000000000000	0.00000000000000000000	4154.35888671875000000000	4147.17919921875000000000	4150.76904296875000000000	4171.79492187500000000000	4132.30761718750000000000	4172.30761718750000000000	4166.66650390625000000000	4152.30761718750000000000	4167.17919921875000000000	4133.84619140625000000000	4151.28173828125000000000	4154.87158203125000000000	4144.10253906250000000000	4160.51269531250000000000	0.00000000000000000000	10247.00000000000000000000	10229.00000000000000000000	0.00000000000000000000	0.00000000000000000000	0.00000000000000000000	441.00000000000000000000	335.00000000000000000000	4.00000000000000000000	4.00000000000000000000	4.00000000000000000000	4.00000000000000000000	4.00000000000000000000	0.00000000000000000000	4.00000000000000000000	4.00000000000000000000	0.00000000000000000000	4.00000000000000000000	4.00000000000000000000	4.00000000000000000000	4.00000000000000000000	4.00000000000000000000	4.00000000000000000000	4.00000000000000000000
37.00000000000000000000	0.00000000000000000000	4149.74365234375000000000	4153.84619140625000000000	4143.07666015625000000000	4178.46142578125000000000	4142.05126953125000000000	4163.07666015625000000000	4161.02539062500000000000	4161.53857421875000000000	4166.15380859375000000000	4144.10253906250000000000	4165.64111328125000000000	4153.84619140625000000000	4156.92285156250000000000	4166.15380859375000000000	0.00000000000000000000	10246.00000000000000000000	10228.00000000000000000000	0.00000000000000000000	0.00000000000000000000	0.00000000000000000000	441.00000000000000000000	344.00000000000000000000	4.00000000000000000000	4.00000000000000000000	4.00000000000000000000	4.00000000000000000000	4.00000000000000000000	0.00000000000000000000	4.00000000000000000000	4.00000000000000000000	0.00000000000000000000	4.00000000000000000000	4.00000000000000000000	4.00000000000000000000	4.00000000000000000000	4.00000000000000000000	4.00000000000000000000	4.00000000000000000000
38.00000000000000000000	0.00000000000000000000	4153.33300781250000000000	4152.82031250000000000000	4147.69238281250000000000	4181.02539062500000000000	4141.02539062500000000000	4167.69238281250000000000	4165.12792968750000000000	4162.56396484375000000000	4164.10253906250000000000	4141.53857421875000000000	4164.61523437500000000000	4160.51269531250000000000	4158.46142578125000000000	4169.74365234375000000000	0.00000000000000000000	10246.00000000000000000000	10228.00000000000000000000	0.00000000000000000000	0.00000000000000000000	0.00000000000000000000	441.00000000000000000000	352.00000000000000000000	4.00000000000000000000	4.00000000000000000000	4.00000000000000000000	4.00000000000000000000	4.00000000000000000000	0.00000000000000000000	4.00000000000000000000	4.00000000000000000000	0.00000000000000000000	4.00000000000000000000	4.00000000000000000000	4.00000000000000000000	4.00000000000000000000	4.00000000000000000000	4.00000000000000000000	4.00000000000000000000
39.00000000000000000000	0.00000000000000000000	4154.35888671875000000000	4143.58984375000000000000	4153.84619140625000000000	4173.33300781250000000000	4128.71777343750000000000	4169.23046875000000000000	4164.10253906250000000000	4152.30761718750000000000	4165.64111328125000000000	4130.76904296875000000000	4149.74365234375000000000	4158.97412109375000000000	4145.12792968750000000000	4163.58984375000000000000	0.00000000000000000000	10247.00000000000000000000	10228.00000000000000000000	0.00000000000000000000	0.00000000000000000000	0.00000000000000000000	441.00000000000000000000	360.00000000000000000000	4.00000000000000000000	4.00000000000000000000	4.00000000000000000000	4.00000000000000000000	4.00000000000000000000	0.00000000000000000000	4.00000000000000000000	4.00000000000000000000	0.00000000000000000000	4.00000000000000000000	4.00000000000000000000	4.00000000000000000000	4.00000000000000000000	4.00000000000000000000	4.00000000000000000000	4.00000000000000000000
40.00000000000000000000	0.00000000000000000000	4147.69238281250000000000	4149.74365234375000000000	4148.20507812500000000000	4173.33300781250000000000	4137.94873046875000000000	4160.51269531250000000000	4156.92285156250000000000	4155.89746093750000000000	4165.12792968750000000000	4143.07666015625000000000	4153.84619140625000000000	4151.79492187500000000000	4146.15380859375000000000	4161.02539062500000000000	0.00000000000000000000	10247.00000000000000000000	10228.00000000000000000000	0.00000000000000000000	0.00000000000000000000	0.00000000000000000000	441.00000000000000000000	367.00000000000000000000	4.00000000000000000000	4.00000000000000000000	4.00000000000000000000	4.00000000000000000000	4.00000000000000000000	0.00000000000000000000	4.00000000000000000000	4.00000000000000000000	0.00000000000000000000	4.00000000000000000000	4.00000000000000000000	4.00000000000000000000	4.00000000000000000000	4.00000000000000000000	4.00000000000000000000	4.00000000000000000000
41.00000000000000000000	0.00000000000000000000	4157.43603515625000000000	4150.76904296875000000000	4153.33300781250000000000	4170.25634765625000000000	4141.02539062500000000000	4168.20507812500000000000	4166.66650390625000000000	4149.74365234375000000000	4167.69238281250000000000	4142.56396484375000000000	4153.33300781250000000000	4160.00000000000000000000	4143.07666015625000000000	4165.64111328125000000000	0.00000000000000000000	10247.00000000000000000000	10228.00000000000000000000	0.00000000000000000000	0.00000000000000000000	0.00000000000000000000	441.00000000000000000000	374.00000000000000000000	4.00000000000000000000	4.00000000000000000000	4.00000000000000000000	4.00000000000000000000	4.00000000000000000000	0.00000000000000000000	4.00000000000000000000	4.00000000000000000000	0.00000000000000000000	4.00000000000000000000	4.00000000000000000000	4.00000000000000000000	4.00000000000000000000	4.00000000000000000000	4.00000000000000000000	4.00000000000000000000
42.00000000000000000000	0.00000000000000000000	4150.76904296875000000000	4152.82031250000000000000	4147.69238281250000000000	4173.84619140625000000000	4145.64111328125000000000	4161.02539062500000000000	4161.53857421875000000000	4150.25634765625000000000	4171.28173828125000000000	4140.51269531250000000000	4154.87158203125000000000	4160.51269531250000000000	4147.17919921875000000000	4163.58984375000000000000	0.00000000000000000000	10247.00000000000000000000	10228.00000000000000000000	0.00000000000000000000	0.00000000000000000000	0.00000000000000000000	441.00000000000000000000	382.00000000000000000000	4.00000000000000000000	4.00000000000000000000	4.00000000000000000000	4.00000000000000000000	4.00000000000000000000	0.00000000000000000000	4.00000000000000000000	4.00000000000000000000	0.00000000000000000000	4.00000000000000000000	4.00000000000000000000	4.00000000000000000000	4.00000000000000000000	4.00000000000000000000	4.00000000000000000000	4.00000000000000000000
43.00000000000000000000	0.00000000000000000000	4149.74365234375000000000	4148.71777343750000000000	4151.79492187500000000000	4172.30761718750000000000	4139.48730468750000000000	4165.12792968750000000000	4163.58984375000000000000	4148.71777343750000000000	4171.79492187500000000000	4137.43603515625000000000	4149.23046875000000000000	4152.30761718750000000000	4144.10253906250000000000	4158.97412109375000000000	0.00000000000000000000	10245.00000000000000000000	10228.00000000000000000000	0.00000000000000000000	0.00000000000000000000	0.00000000000000000000	441.00000000000000000000	389.00000000000000000000	4.00000000000000000000	4.00000000000000000000	4.00000000000000000000	4.00000000000000000000	4.00000000000000000000	0.00000000000000000000	4.00000000000000000000	4.00000000000000000000	0.00000000000000000000	4.00000000000000000000	4.00000000000000000000	4.00000000000000000000	4.00000000000000000000	4.00000000000000000000	4.00000000000000000000	4.00000000000000000000
44.00000000000000000000	0.00000000000000000000	4157.43603515625000000000	4150.76904296875000000000	4154.87158203125000000000	4172.82031250000000000000	4137.94873046875000000000	4170.76904296875000000000	4167.69238281250000000000	4145.12792968750000000000	4166.66650390625000000000	4129.74365234375000000000	4145.64111328125000000000	4149.23046875000000000000	4142.56396484375000000000	4158.46142578125000000000	0.00000000000000000000	10245.00000000000000000000	10228.00000000000000000000	0.00000000000000000000	0.00000000000000000000	0.00000000000000000000	441.00000000000000000000	396.00000000000000000000	4.00000000000000000000	4.00000000000000000000	4.00000000000000000000	4.00000000000000000000	4.00000000000000000000	0.00000000000000000000	4.00000000000000000000	4.00000000000000000000	0.00000000000000000000	4.00000000000000000000	4.00000000000000000000	4.00000000000000000000	4.00000000000000000000	4.00000000000000000000	4.00000000000000000000	4.00000000000000000000
45.00000000000000000000	0.00000000000000000000	4150.25634765625000000000	4159.48730468750000000000	4145.12792968750000000000	4177.43603515625000000000	4149.74365234375000000000	4163.07666015625000000000	4161.53857421875000000000	4153.84619140625000000000	4164.61523437500000000000	4132.30761718750000000000	4157.43603515625000000000	4153.33300781250000000000	4153.84619140625000000000	4158.97412109375000000000	0.00000000000000000000	10246.00000000000000000000	10228.00000000000000000000	0.00000000000000000000	0.00000000000000000000	0.00000000000000000000	441.00000000000000000000	404.00000000000000000000	4.00000000000000000000	4.00000000000000000000	4.00000000000000000000	4.00000000000000000000	4.00000000000000000000	0.00000000000000000000	4.00000000000000000000	4.00000000000000000000	0.00000000000000000000	4.00000000000000000000	4.00000000000000000000	4.00000000000000000000	4.00000000000000000000	4.00000000000000000000	4.00000000000000000000	4.00000000000000000000
46.00000000000000000000	0.00000000000000000000	4153.33300781250000000000	4149.74365234375000000000	4154.87158203125000000000	4164.61523437500000000000	4141.02539062500000000000	4167.17919921875000000000	4167.69238281250000000000	4144.10253906250000000000	4167.17919921875000000000	4134.87158203125000000000	4151.79492187500000000000	4155.89746093750000000000	4144.61523437500000000000	4155.38427734375000000000	0.00000000000000000000	10246.00000000000000000000	10228.00000000000000000000	0.00000000000000000000	0.00000000000000000000	0.00000000000000000000	441.00000000000000000000	412.00000000000000000000	4.00000000000000000000	4.00000000000000000000	4.00000000000000000000	4.00000000000000000000	4.00000000000000000000	0.00000000000000000000	4.00000000000000000000	4.00000000000000000000	0.00000000000000000000	4.00000000000000000000	4.00000000000000000000	4.00000000000000000000	4.00000000000000000000	4.00000000000000000000	4.00000000000000000000	4.00000000000000000000
47.00000000000000000000	0.00000000000000000000	4147.69238281250000000000	4145.12792968750000000000	4150.25634765625000000000	4164.61523437500000000000	4141.02539062500000000000	4162.56396484375000000000	4160.00000000000000000000	4145.64111328125000000000	4167.69238281250000000000	4146.66650390625000000000	4151.28173828125000000000	4150.76904296875000000000	4143.58984375000000000000	4148.71777343750000000000	0.00000000000000000000	10246.00000000000000000000	10229.00000000000000000000	0.00000000000000000000	0.00000000000000000000	0.00000000000000000000	441.00000000000000000000	420.00000000000000000000	4.00000000000000000000	4.00000000000000000000	4.00000000000000000000	4.00000000000000000000	4.00000000000000000000	0.00000000000000000000	4.00000000000000000000	4.00000000000000000000	0.00000000000000000000	4.00000000000000000000	4.00000000000000000000	4.00000000000000000000	4.00000000000000000000	4.00000000000000000000	4.00000000000000000000	4.00000000000000000000
48.00000000000000000000	0.00000000000000000000	4145.12792968750000000000	4141.02539062500000000000	4146.66650390625000000000	4166.66650390625000000000	4135.89746093750000000000	4167.17919921875000000000	4159.48730468750000000000	4152.30761718750000000000	4170.76904296875000000000	4142.05126953125000000000	4149.23046875000000000000	4150.25634765625000000000	4144.10253906250000000000	4149.23046875000000000000	0.00000000000000000000	10246.00000000000000000000	10229.00000000000000000000	0.00000000000000000000	0.00000000000000000000	0.00000000000000000000	441.00000000000000000000	428.00000000000000000000	4.00000000000000000000	4.00000000000000000000	4.00000000000000000000	4.00000000000000000000	4.00000000000000000000	0.00000000000000000000	4.00000000000000000000	4.00000000000000000000	0.00000000000000000000	4.00000000000000000000	4.00000000000000000000	4.00000000000000000000	4.00000000000000000000	4.00000000000000000000	4.00000000000000000000	4.00000000000000000000
49.00000000000000000000	0.00000000000000000000	4150.76904296875000000000	4140.00000000000000000000	4152.30761718750000000000	4164.10253906250000000000	4126.15380859375000000000	4166.15380859375000000000	4163.07666015625000000000	4144.61523437500000000000	4170.25634765625000000000	4131.28173828125000000000	4144.10253906250000000000	4152.82031250000000000000	4142.56396484375000000000	4152.82031250000000000000	0.00000000000000000000	10248.00000000000000000000	10229.00000000000000000000	0.00000000000000000000	0.00000000000000000000	0.00000000000000000000	441.00000000000000000000	437.00000000000000000000	4.00000000000000000000	4.00000000000000000000	4.00000000000000000000	4.00000000000000000000	4.00000000000000000000	0.00000000000000000000	4.00000000000000000000	4.00000000000000000000	0.00000000000000000000	4.00000000000000000000	4.00000000000000000000	4.00000000000000000000	4.00000000000000000000	4.00000000000000000000	4.00000000000000000000	4.00000000000000000000
50.00000000000000000000	0.00000000000000000000	4146.66650390625000000000	4143.07666015625000000000	4142.05126953125000000000	4166.15380859375000000000	4130.25634765625000000000	4156.41015625000000000000	4154.35888671875000000000	4141.53857421875000000000	4164.61523437500000000000	4133.33300781250000000000	4147.69238281250000000000	4150.25634765625000000000	4147.17919921875000000000	4151.28173828125000000000	0.00000000000000000000	10248.00000000000000000000	10229.00000000000000000000	0.00000000000000000000	0.00000000000000000000	0.00000000000000000000	441.00000000000000000000	444.00000000000000000000	4.00000000000000000000	4.00000000000000000000	4.00000000000000000000	4.00000000000000000000	4.00000000000000000000	0.00000000000000000000	4.00000000000000000000	4.00000000000000000000	0.00000000000000000000	4.00000000000000000000	4.00000000000000000000	4.00000000000000000000	4.00000000000000000000	4.00000000000000000000	4.00000000000000000000	4.00000000000000000000
51.00000000000000000000	0.00000000000000000000	4148.71777343750000000000	4124.61523437500000000000	4141.02539062500000000000	4150.25634765625000000000	4114.35888671875000000000	4168.71777343750000000000	4161.53857421875000000000	4128.71777343750000000000	4166.15380859375000000000	4112.82031250000000000000	4131.79492187500000000000	4145.12792968750000000000	4125.64111328125000000000	4147.17919921875000000000	0.00000000000000000000	10247.00000000000000000000	10228.00000000000000000000	0.00000000000000000000	0.00000000000000000000	0.00000000000000000000	441.00000000000000000000	452.00000000000000000000	4.00000000000000000000	4.00000000000000000000	4.00000000000000000000	4.00000000000000000000	4.00000000000000000000	0.00000000000000000000	4.00000000000000000000	4.00000000000000000000	0.00000000000000000000	4.00000000000000000000	4.00000000000000000000	4.00000000000000000000	4.00000000000000000000	4.00000000000000000000	4.00000000000000000000	4.00000000000000000000
52.00000000000000000000	0.00000000000000000000	4139.48730468750000000000	4121.53857421875000000000	4134.87158203125000000000	4146.15380859375000000000	4108.20507812500000000000	4165.12792968750000000000	4161.02539062500000000000	4126.15380859375000000000	4168.20507812500000000000	4107.17919921875000000000	4127.17919921875000000000	4135.89746093750000000000	4117.94873046875000000000	4145.64111328125000000000	0.00000000000000000000	10247.00000000000000000000	10228.00000000000000000000	0.00000000000000000000	0.00000000000000000000	0.00000000000000000000	441.00000000000000000000	461.00000000000000000000	4.00000000000000000000	4.00000000000000000000	4.00000000000000000000	4.00000000000000000000	4.00000000000000000000	0.00000000000000000000	4.00000000000000000000	4.00000000000000000000	0.00000000000000000000	4.00000000000000000000	4.00000000000000000000	4.00000000000000000000	4.00000000000000000000	4.00000000000000000000	4.00000000000000000000	4.00000000000000000000
53.00000000000000000000	0.00000000000000000000	4134.87158203125000000000	4119.48730468750000000000	4135.38427734375000000000	4144.61523437500000000000	4103.07666015625000000000	4162.56396484375000000000	4158.46142578125000000000	4114.35888671875000000000	4164.10253906250000000000	4104.10253906250000000000	4122.56396484375000000000	4134.35888671875000000000	4116.92285156250000000000	4146.15380859375000000000	0.00000000000000000000	10247.00000000000000000000	10227.00000000000000000000	0.00000000000000000000	0.00000000000000000000	0.00000000000000000000	441.00000000000000000000	469.00000000000000000000	4.00000000000000000000	4.00000000000000000000	4.00000000000000000000	4.00000000000000000000	4.00000000000000000000	0.00000000000000000000	4.00000000000000000000	4.00000000000000000000	0.00000000000000000000	4.00000000000000000000	4.00000000000000000000	4.00000000000000000000	4.00000000000000000000	4.00000000000000000000	4.00000000000000000000	4.00000000000000000000
54.00000000000000000000	0.00000000000000000000	4140.00000000000000000000	4108.71777343750000000000	4139.48730468750000000000	4134.87158203125000000000	4091.79467773437500000000	4167.69238281250000000000	4158.46142578125000000000	4100.51269531250000000000	4163.07666015625000000000	4085.12817382812500000000	4110.25634765625000000000	4137.43603515625000000000	4104.10253906250000000000	4145.12792968750000000000	0.00000000000000000000	10247.00000000000000000000	10227.00000000000000000000	0.00000000000000000000	0.00000000000000000000	0.00000000000000000000	441.00000000000000000000	476.00000000000000000000	4.00000000000000000000	4.00000000000000000000	4.00000000000000000000	4.00000000000000000000	4.00000000000000000000	0.00000000000000000000	4.00000000000000000000	4.00000000000000000000	0.00000000000000000000	4.00000000000000000000	4.00000000000000000000	4.00000000000000000000	4.00000000000000000000	4.00000000000000000000	4.00000000000000000000	4.00000000000000000000
55.00000000000000000000	0.00000000000000000000	4134.87158203125000000000	4121.53857421875000000000	4130.25634765625000000000	4144.61523437500000000000	4111.28173828125000000000	4158.97412109375000000000	4154.87158203125000000000	4120.51269531250000000000	4164.10253906250000000000	4102.56396484375000000000	4126.15380859375000000000	4137.94873046875000000000	4115.89746093750000000000	4148.20507812500000000000	0.00000000000000000000	10248.00000000000000000000	10228.00000000000000000000	0.00000000000000000000	0.00000000000000000000	0.00000000000000000000	441.00000000000000000000	484.00000000000000000000	4.00000000000000000000	4.00000000000000000000	4.00000000000000000000	4.00000000000000000000	4.00000000000000000000	0.00000000000000000000	4.00000000000000000000	4.00000000000000000000	0.00000000000000000000	4.00000000000000000000	4.00000000000000000000	4.00000000000000000000	4.00000000000000000000	4.00000000000000000000	4.00000000000000000000	4.00000000000000000000
56.00000000000000000000	0.00000000000000000000	4144.61523437500000000000	4126.15380859375000000000	4140.51269531250000000000	4147.17919921875000000000	4114.87158203125000000000	4165.64111328125000000000	4164.61523437500000000000	4122.56396484375000000000	4164.10253906250000000000	4111.79492187500000000000	4130.76904296875000000000	4145.64111328125000000000	4123.58984375000000000000	4151.79492187500000000000	0.00000000000000000000	10248.00000000000000000000	10228.00000000000000000000	0.00000000000000000000	0.00000000000000000000	0.00000000000000000000	441.00000000000000000000	491.00000000000000000000	4.00000000000000000000	4.00000000000000000000	4.00000000000000000000	4.00000000000000000000	4.00000000000000000000	0.00000000000000000000	4.00000000000000000000	4.00000000000000000000	0.00000000000000000000	4.00000000000000000000	4.00000000000000000000	4.00000000000000000000	4.00000000000000000000	4.00000000000000000000	4.00000000000000000000	4.00000000000000000000
57.00000000000000000000	0.00000000000000000000	4143.58984375000000000000	4124.10253906250000000000	4141.02539062500000000000	4143.58984375000000000000	4103.07666015625000000000	4161.02539062500000000000	4157.43603515625000000000	4115.38427734375000000000	4167.17919921875000000000	4109.23046875000000000000	4129.23046875000000000000	4147.69238281250000000000	4128.20507812500000000000	4146.15380859375000000000	0.00000000000000000000	10249.00000000000000000000	10227.00000000000000000000	0.00000000000000000000	0.00000000000000000000	0.00000000000000000000	441.00000000000000000000	499.00000000000000000000	4.00000000000000000000	4.00000000000000000000	4.00000000000000000000	4.00000000000000000000	4.00000000000000000000	0.00000000000000000000	4.00000000000000000000	4.00000000000000000000	0.00000000000000000000	4.00000000000000000000	4.00000000000000000000	4.00000000000000000000	4.00000000000000000000	4.00000000000000000000	4.00000000000000000000	4.00000000000000000000
58.00000000000000000000	0.00000000000000000000	4140.00000000000000000000	4123.58984375000000000000	4136.41015625000000000000	4143.07666015625000000000	4104.10253906250000000000	4162.05126953125000000000	4155.38427734375000000000	4122.56396484375000000000	4168.71777343750000000000	4117.43603515625000000000	4135.38427734375000000000	4141.53857421875000000000	4133.33300781250000000000	4143.58984375000000000000	0.00000000000000000000	10249.00000000000000000000	10227.00000000000000000000	0.00000000000000000000	0.00000000000000000000	0.00000000000000000000	441.00000000000000000000	507.00000000000000000000	4.00000000000000000000	4.00000000000000000000	4.00000000000000000000	4.00000000000000000000	4.00000000000000000000	0.00000000000000000000	4.00000000000000000000	4.00000000000000000000	0.00000000000000000000	4.00000000000000000000	4.00000000000000000000	4.00000000000000000000	4.00000000000000000000	4.00000000000000000000	4.00000000000000000000	4.00000000000000000000
59.00000000000000000000	0.00000000000000000000	4151.28173828125000000000	4125.12792968750000000000	4146.15380859375000000000	4146.66650390625000000000	4113.33300781250000000000	4170.76904296875000000000	4166.15380859375000000000	4127.69238281250000000000	4165.64111328125000000000	4119.48730468750000000000	4137.43603515625000000000	4142.56396484375000000000	4129.74365234375000000000	4148.20507812500000000000	0.00000000000000000000	10249.00000000000000000000	10228.00000000000000000000	0.00000000000000000000	0.00000000000000000000	0.00000000000000000000	441.00000000000000000000	515.00000000000000000000	4.00000000000000000000	4.00000000000000000000	4.00000000000000000000	4.00000000000000000000	4.00000000000000000000	0.00000000000000000000	4.00000000000000000000	4.00000000000000000000	0.00000000000000000000	4.00000000000000000000	4.00000000000000000000	4.00000000000000000000	4.00000000000000000000	4.00000000000000000000	4.00000000000000000000	4.00000000000000000000
60.00000000000000000000	0.00000000000000000000	4146.66650390625000000000	4138.46142578125000000000	4143.58984375000000000000	4157.94873046875000000000	4126.66650390625000000000	4161.53857421875000000000	4156.41015625000000000000	4133.84619140625000000000	4163.58984375000000000000	4132.82031250000000000000	4146.66650390625000000000	4146.66650390625000000000	4139.48730468750000000000	4148.71777343750000000000	0.00000000000000000000	10249.00000000000000000000	10228.00000000000000000000	0.00000000000000000000	0.00000000000000000000	0.00000000000000000000	441.00000000000000000000	523.00000000000000000000	4.00000000000000000000	4.00000000000000000000	4.00000000000000000000	4.00000000000000000000	4.00000000000000000000	0.00000000000000000000	4.00000000000000000000	4.00000000000000000000	0.00000000000000000000	4.00000000000000000000	4.00000000000000000000	4.00000000000000000000	4.00000000000000000000	4.00000000000000000000	4.00000000000000000000	4.00000000000000000000
61.00000000000000000000	0.00000000000000000000	4146.66650390625000000000	4137.94873046875000000000	4147.69238281250000000000	4152.82031250000000000000	4120.51269531250000000000	4168.71777343750000000000	4157.94873046875000000000	4121.02539062500000000000	4168.20507812500000000000	4125.12792968750000000000	4141.02539062500000000000	4147.69238281250000000000	4137.94873046875000000000	4146.66650390625000000000	0.00000000000000000000	10249.00000000000000000000	10228.00000000000000000000	0.00000000000000000000	0.00000000000000000000	0.00000000000000000000	441.00000000000000000000	532.00000000000000000000	4.00000000000000000000	4.00000000000000000000	4.00000000000000000000	4.00000000000000000000	4.00000000000000000000	0.00000000000000000000	4.00000000000000000000	4.00000000000000000000	0.00000000000000000000	4.00000000000000000000	4.00000000000000000000	4.00000000000000000000	4.00000000000000000000	4.00000000000000000000	4.00000000000000000000	4.00000000000000000000
62.00000000000000000000	0.00000000000000000000	4144.61523437500000000000	4138.97412109375000000000	4146.66650390625000000000	4152.30761718750000000000	4126.66650390625000000000	4165.12792968750000000000	4157.94873046875000000000	4117.43603515625000000000	4168.71777343750000000000	4116.41015625000000000000	4142.05126953125000000000	4148.20507812500000000000	4142.56396484375000000000	4148.20507812500000000000	0.00000000000000000000	10249.00000000000000000000	10228.00000000000000000000	0.00000000000000000000	0.00000000000000000000	0.00000000000000000000	441.00000000000000000000	540.00000000000000000000	4.00000000000000000000	4.00000000000000000000	4.00000000000000000000	4.00000000000000000000	4.00000000000000000000	0.00000000000000000000	4.00000000000000000000	4.00000000000000000000	0.00000000000000000000	4.00000000000000000000	4.00000000000000000000	4.00000000000000000000	4.00000000000000000000	4.00000000000000000000	4.00000000000000000000	4.00000000000000000000
63.00000000000000000000	0.00000000000000000000	4143.07666015625000000000	4140.00000000000000000000	4140.51269531250000000000	4154.87158203125000000000	4130.25634765625000000000	4161.53857421875000000000	4156.92285156250000000000	4124.10253906250000000000	4166.66650390625000000000	4126.15380859375000000000	4146.66650390625000000000	4150.25634765625000000000	4146.15380859375000000000	4146.66650390625000000000	0.00000000000000000000	10249.00000000000000000000	10227.00000000000000000000	0.00000000000000000000	0.00000000000000000000	0.00000000000000000000	441.00000000000000000000	548.00000000000000000000	4.00000000000000000000	4.00000000000000000000	4.00000000000000000000	4.00000000000000000000	4.00000000000000000000	0.00000000000000000000	4.00000000000000000000	4.00000000000000000000	0.00000000000000000000	4.00000000000000000000	4.00000000000000000000	4.00000000000000000000	4.00000000000000000000	4.00000000000000000000	4.00000000000000000000	4.00000000000000000000
64.00000000000000000000	0.00000000000000000000	4153.33300781250000000000	4133.33300781250000000000	4148.71777343750000000000	4147.17919921875000000000	4109.74365234375000000000	4171.79492187500000000000	4163.58984375000000000000	4121.53857421875000000000	4166.15380859375000000000	4127.69238281250000000000	4138.46142578125000000000	4151.79492187500000000000	4133.33300781250000000000	4143.07666015625000000000	1766.00000000000000000000	10249.00000000000000000000	10227.00000000000000000000	0.00000000000000000000	0.00000000000000000000	0.00000000000000000000	441.00000000000000000000	555.00000000000000000000	4.00000000000000000000	4.00000000000000000000	4.00000000000000000000	4.00000000000000000000	4.00000000000000000000	0.00000000000000000000	4.00000000000000000000	4.00000000000000000000	0.00000000000000000000	4.00000000000000000000	4.00000000000000000000	4.00000000000000000000	4.00000000000000000000	4.00000000000000000000	4.00000000000000000000	4.00000000000000000000
65.00000000000000000000	0.00000000000000000000	4149.74365234375000000000	4147.17919921875000000000	4147.17919921875000000000	4156.92285156250000000000	4120.00000000000000000000	4161.53857421875000000000	4157.94873046875000000000	4132.82031250000000000000	4165.12792968750000000000	4135.89746093750000000000	4148.71777343750000000000	4150.25634765625000000000	4145.12792968750000000000	4145.64111328125000000000	3215.00000000000000000000	10248.00000000000000000000	10228.00000000000000000000	0.00000000000000000000	0.00000000000000000000	0.00000000000000000000	441.00000000000000000000	564.00000000000000000000	4.00000000000000000000	4.00000000000000000000	4.00000000000000000000	4.00000000000000000000	4.00000000000000000000	0.00000000000000000000	4.00000000000000000000	4.00000000000000000000	0.00000000000000000000	4.00000000000000000000	4.00000000000000000000	4.00000000000000000000	4.00000000000000000000	4.00000000000000000000	4.00000000000000000000	4.00000000000000000000
66.00000000000000000000	0.00000000000000000000	4153.84619140625000000000	4148.71777343750000000000	4152.30761718750000000000	4156.92285156250000000000	4128.71777343750000000000	4164.61523437500000000000	4162.56396484375000000000	4133.84619140625000000000	4166.15380859375000000000	4131.79492187500000000000	4150.76904296875000000000	4155.38427734375000000000	4149.23046875000000000000	4149.23046875000000000000	1612.00000000000000000000	10248.00000000000000000000	10228.00000000000000000000	0.00000000000000000000	0.00000000000000000000	0.00000000000000000000	441.00000000000000000000	571.00000000000000000000	4.00000000000000000000	4.00000000000000000000	4.00000000000000000000	4.00000000000000000000	4.00000000000000000000	0.00000000000000000000	4.00000000000000000000	4.00000000000000000000	0.00000000000000000000	4.00000000000000000000	4.00000000000000000000	4.00000000000000000000	4.00000000000000000000	4.00000000000000000000	4.00000000000000000000	4.00000000000000000000
67.00000000000000000000	0.00000000000000000000	4154.35888671875000000000	4140.00000000000000000000	4149.23046875000000000000	4147.69238281250000000000	4126.15380859375000000000	4165.64111328125000000000	4158.46142578125000000000	4133.84619140625000000000	4165.64111328125000000000	4131.28173828125000000000	4149.23046875000000000000	4152.30761718750000000000	4144.61523437500000000000	4146.66650390625000000000	3252.00000000000000000000	10249.00000000000000000000	10229.00000000000000000000	0.00000000000000000000	0.00000000000000000000	0.00000000000000000000	441.00000000000000000000	579.00000000000000000000	4.00000000000000000000	4.00000000000000000000	4.00000000000000000000	4.00000000000000000000	4.00000000000000000000	0.00000000000000000000	4.00000000000000000000	4.00000000000000000000	0.00000000000000000000	4.00000000000000000000	4.00000000000000000000	4.00000000000000000000	4.00000000000000000000	4.00000000000000000000	4.00000000000000000000	4.00000000000000000000
68.00000000000000000000	0.00000000000000000000	4146.15380859375000000000	4143.58984375000000000000	4144.61523437500000000000	4149.23046875000000000000	4132.30761718750000000000	4159.48730468750000000000	4152.82031250000000000000	4141.02539062500000000000	4162.05126953125000000000	4137.94873046875000000000	4156.41015625000000000000	4149.23046875000000000000	4147.69238281250000000000	4147.17919921875000000000	3546.00000000000000000000	10249.00000000000000000000	10229.00000000000000000000	0.00000000000000000000	0.00000000000000000000	0.00000000000000000000	441.00000000000000000000	586.00000000000000000000	4.00000000000000000000	4.00000000000000000000	4.00000000000000000000	4.00000000000000000000	4.00000000000000000000	0.00000000000000000000	4.00000000000000000000	4.00000000000000000000	0.00000000000000000000	4.00000000000000000000	4.00000000000000000000	4.00000000000000000000	4.00000000000000000000	4.00000000000000000000	4.00000000000000000000	4.00000000000000000000
69.00000000000000000000	0.00000000000000000000	4153.84619140625000000000	4147.17919921875000000000	4156.92285156250000000000	4151.79492187500000000000	4130.25634765625000000000	4165.12792968750000000000	4162.05126953125000000000	4130.76904296875000000000	4163.58984375000000000000	4131.28173828125000000000	4149.74365234375000000000	4155.89746093750000000000	4142.56396484375000000000	4151.28173828125000000000	0.00000000000000000000	10247.00000000000000000000	10228.00000000000000000000	0.00000000000000000000	0.00000000000000000000	0.00000000000000000000	441.00000000000000000000	594.00000000000000000000	4.00000000000000000000	4.00000000000000000000	4.00000000000000000000	4.00000000000000000000	4.00000000000000000000	0.00000000000000000000	4.00000000000000000000	4.00000000000000000000	0.00000000000000000000	4.00000000000000000000	4.00000000000000000000	4.00000000000000000000	4.00000000000000000000	4.00000000000000000000	4.00000000000000000000	4.00000000000000000000
70.00000000000000000000	0.00000000000000000000	4150.76904296875000000000	4156.92285156250000000000	4150.76904296875000000000	4161.02539062500000000000	4141.02539062500000000000	4160.51269531250000000000	4156.41015625000000000000	4132.30761718750000000000	4164.61523437500000000000	4139.48730468750000000000	4155.38427734375000000000	4153.84619140625000000000	4154.87158203125000000000	4152.82031250000000000000	493.00000000000000000000	10247.00000000000000000000	10228.00000000000000000000	0.00000000000000000000	0.00000000000000000000	0.00000000000000000000	441.00000000000000000000	601.00000000000000000000	4.00000000000000000000	4.00000000000000000000	4.00000000000000000000	4.00000000000000000000	4.00000000000000000000	0.00000000000000000000	4.00000000000000000000	4.00000000000000000000	0.00000000000000000000	4.00000000000000000000	4.00000000000000000000	4.00000000000000000000	4.00000000000000000000	4.00000000000000000000	4.00000000000000000000	4.00000000000000000000
71.00000000000000000000	0.00000000000000000000	4154.87158203125000000000	4157.43603515625000000000	4154.87158203125000000000	4159.48730468750000000000	4141.53857421875000000000	4168.20507812500000000000	4160.00000000000000000000	4133.84619140625000000000	4166.15380859375000000000	4138.97412109375000000000	4158.46142578125000000000	4155.38427734375000000000	4158.46142578125000000000	4155.38427734375000000000	3323.00000000000000000000	10246.00000000000000000000	10229.00000000000000000000	0.00000000000000000000	0.00000000000000000000	0.00000000000000000000	441.00000000000000000000	610.00000000000000000000	4.00000000000000000000	4.00000000000000000000	4.00000000000000000000	4.00000000000000000000	4.00000000000000000000	0.00000000000000000000	4.00000000000000000000	4.00000000000000000000	0.00000000000000000000	4.00000000000000000000	4.00000000000000000000	4.00000000000000000000	4.00000000000000000000	4.00000000000000000000	4.00000000000000000000	4.00000000000000000000
72.00000000000000000000	0.00000000000000000000	4158.97412109375000000000	4160.00000000000000000000	4162.56396484375000000000	4157.43603515625000000000	4139.48730468750000000000	4169.23046875000000000000	4164.10253906250000000000	4137.43603515625000000000	4165.64111328125000000000	4142.56396484375000000000	4157.43603515625000000000	4160.51269531250000000000	4154.35888671875000000000	4153.33300781250000000000	0.00000000000000000000	10246.00000000000000000000	10229.00000000000000000000	0.00000000000000000000	0.00000000000000000000	0.00000000000000000000	441.00000000000000000000	617.00000000000000000000	4.00000000000000000000	4.00000000000000000000	4.00000000000000000000	4.00000000000000000000	4.00000000000000000000	0.00000000000000000000	4.00000000000000000000	4.00000000000000000000	0.00000000000000000000	4.00000000000000000000	4.00000000000000000000	4.00000000000000000000	4.00000000000000000000	4.00000000000000000000	4.00000000000000000000	4.00000000000000000000
73.00000000000000000000	0.00000000000000000000	4153.33300781250000000000	4160.51269531250000000000	4153.84619140625000000000	4158.46142578125000000000	4147.17919921875000000000	4162.05126953125000000000	4160.51269531250000000000	4148.20507812500000000000	4163.07666015625000000000	4153.84619140625000000000	4160.51269531250000000000	4155.89746093750000000000	4155.89746093750000000000	4150.76904296875000000000	3543.00000000000000000000	10246.00000000000000000000	10229.00000000000000000000	0.00000000000000000000	0.00000000000000000000	0.00000000000000000000	441.00000000000000000000	625.00000000000000000000	4.00000000000000000000	4.00000000000000000000	4.00000000000000000000	4.00000000000000000000	4.00000000000000000000	0.00000000000000000000	4.00000000000000000000	4.00000000000000000000	0.00000000000000000000	4.00000000000000000000	4.00000000000000000000	4.00000000000000000000	4.00000000000000000000	4.00000000000000000000	4.00000000000000000000	4.00000000000000000000
74.00000000000000000000	0.00000000000000000000	4160.51269531250000000000	4146.15380859375000000000	4160.51269531250000000000	4146.66650390625000000000	4138.46142578125000000000	4169.74365234375000000000	4166.15380859375000000000	4137.43603515625000000000	4164.10253906250000000000	4135.89746093750000000000	4148.71777343750000000000	4152.30761718750000000000	4144.10253906250000000000	4148.71777343750000000000	3431.00000000000000000000	10246.00000000000000000000	10229.00000000000000000000	0.00000000000000000000	0.00000000000000000000	0.00000000000000000000	441.00000000000000000000	633.00000000000000000000	4.00000000000000000000	4.00000000000000000000	4.00000000000000000000	4.00000000000000000000	4.00000000000000000000	0.00000000000000000000	4.00000000000000000000	4.00000000000000000000	0.00000000000000000000	4.00000000000000000000	4.00000000000000000000	4.00000000000000000000	4.00000000000000000000	4.00000000000000000000	4.00000000000000000000	4.00000000000000000000
75.00000000000000000000	0.00000000000000000000	4156.92285156250000000000	4154.87158203125000000000	4158.97412109375000000000	4154.35888671875000000000	4144.61523437500000000000	4157.43603515625000000000	4157.43603515625000000000	4141.02539062500000000000	4163.58984375000000000000	4143.07666015625000000000	4155.38427734375000000000	4151.79492187500000000000	4155.89746093750000000000	4150.25634765625000000000	1479.00000000000000000000	10246.00000000000000000000	10228.00000000000000000000	0.00000000000000000000	0.00000000000000000000	0.00000000000000000000	441.00000000000000000000	641.00000000000000000000	4.00000000000000000000	4.00000000000000000000	4.00000000000000000000	4.00000000000000000000	4.00000000000000000000	0.00000000000000000000	4.00000000000000000000	4.00000000000000000000	0.00000000000000000000	4.00000000000000000000	4.00000000000000000000	4.00000000000000000000	4.00000000000000000000	4.00000000000000000000	4.00000000000000000000	4.00000000000000000000
76.00000000000000000000	0.00000000000000000000	4161.02539062500000000000	4162.05126953125000000000	4163.58984375000000000000	4160.51269531250000000000	4150.25634765625000000000	4157.94873046875000000000	4160.00000000000000000000	4148.71777343750000000000	4163.58984375000000000000	4157.43603515625000000000	4161.02539062500000000000	4159.48730468750000000000	4166.15380859375000000000	4156.41015625000000000000	3276.00000000000000000000	10246.00000000000000000000	10228.00000000000000000000	0.00000000000000000000	0.00000000000000000000	0.00000000000000000000	441.00000000000000000000	649.00000000000000000000	4.00000000000000000000	4.00000000000000000000	4.00000000000000000000	4.00000000000000000000	4.00000000000000000000	0.00000000000000000000	4.00000000000000000000	4.00000000000000000000	0.00000000000000000000	4.00000000000000000000	4.00000000000000000000	4.00000000000000000000	4.00000000000000000000	4.00000000000000000000	4.00000000000000000000	4.00000000000000000000
77.00000000000000000000	0.00000000000000000000	4162.05126953125000000000	4158.46142578125000000000	4164.10253906250000000000	4153.33300781250000000000	4148.20507812500000000000	4164.10253906250000000000	4164.61523437500000000000	4143.58984375000000000000	4166.15380859375000000000	4146.15380859375000000000	4154.87158203125000000000	4163.07666015625000000000	4157.94873046875000000000	4156.41015625000000000000	1647.00000000000000000000	10246.00000000000000000000	10228.00000000000000000000	0.00000000000000000000	0.00000000000000000000	0.00000000000000000000	441.00000000000000000000	658.00000000000000000000	4.00000000000000000000	4.00000000000000000000	4.00000000000000000000	4.00000000000000000000	4.00000000000000000000	0.00000000000000000000	4.00000000000000000000	4.00000000000000000000	0.00000000000000000000	4.00000000000000000000	4.00000000000000000000	4.00000000000000000000	4.00000000000000000000	4.00000000000000000000	4.00000000000000000000	4.00000000000000000000
78.00000000000000000000	0.00000000000000000000	4149.74365234375000000000	4161.02539062500000000000	4152.82031250000000000000	4153.33300781250000000000	4153.33300781250000000000	4160.00000000000000000000	4157.94873046875000000000	4146.15380859375000000000	4168.20507812500000000000	4143.58984375000000000000	4160.51269531250000000000	4155.38427734375000000000	4157.94873046875000000000	4149.74365234375000000000	3431.00000000000000000000	10246.00000000000000000000	10228.00000000000000000000	0.00000000000000000000	0.00000000000000000000	0.00000000000000000000	441.00000000000000000000	666.00000000000000000000	4.00000000000000000000	4.00000000000000000000	4.00000000000000000000	4.00000000000000000000	4.00000000000000000000	0.00000000000000000000	4.00000000000000000000	4.00000000000000000000	0.00000000000000000000	4.00000000000000000000	4.00000000000000000000	4.00000000000000000000	4.00000000000000000000	4.00000000000000000000	4.00000000000000000000	4.00000000000000000000
79.00000000000000000000	0.00000000000000000000	4160.00000000000000000000	4153.84619140625000000000	4162.56396484375000000000	4148.71777343750000000000	4141.53857421875000000000	4170.76904296875000000000	4165.64111328125000000000	4134.87158203125000000000	4166.15380859375000000000	4136.41015625000000000000	4156.41015625000000000000	4154.35888671875000000000	4153.84619140625000000000	4150.25634765625000000000	1479.00000000000000000000	10247.00000000000000000000	10228.00000000000000000000	0.00000000000000000000	0.00000000000000000000	0.00000000000000000000	441.00000000000000000000	675.00000000000000000000	4.00000000000000000000	4.00000000000000000000	4.00000000000000000000	4.00000000000000000000	4.00000000000000000000	0.00000000000000000000	4.00000000000000000000	4.00000000000000000000	0.00000000000000000000	4.00000000000000000000	4.00000000000000000000	4.00000000000000000000	4.00000000000000000000	4.00000000000000000000	4.00000000000000000000	4.00000000000000000000
80.00000000000000000000	0.00000000000000000000	4159.48730468750000000000	4159.48730468750000000000	4162.05126953125000000000	4154.35888671875000000000	4146.66650390625000000000	4164.61523437500000000000	4160.51269531250000000000	4136.92285156250000000000	4163.07666015625000000000	4147.69238281250000000000	4163.58984375000000000000	4160.51269531250000000000	4164.61523437500000000000	4156.92285156250000000000	3276.00000000000000000000	10247.00000000000000000000	10228.00000000000000000000	0.00000000000000000000	0.00000000000000000000	0.00000000000000000000	441.00000000000000000000	682.00000000000000000000	4.00000000000000000000	4.00000000000000000000	4.00000000000000000000	4.00000000000000000000	4.00000000000000000000	0.00000000000000000000	4.00000000000000000000	4.00000000000000000000	0.00000000000000000000	4.00000000000000000000	4.00000000000000000000	4.00000000000000000000	4.00000000000000000000	4.00000000000000000000	4.00000000000000000000	4.00000000000000000000
81.00000000000000000000	0.00000000000000000000	4160.00000000000000000000	4168.71777343750000000000	4166.15380859375000000000	4158.46142578125000000000	4152.82031250000000000000	4165.64111328125000000000	4160.51269531250000000000	4147.17919921875000000000	4164.10253906250000000000	4162.56396484375000000000	4170.76904296875000000000	4165.64111328125000000000	4171.28173828125000000000	4163.58984375000000000000	1647.00000000000000000000	10247.00000000000000000000	10228.00000000000000000000	0.00000000000000000000	0.00000000000000000000	0.00000000000000000000	441.00000000000000000000	691.00000000000000000000	4.00000000000000000000	4.00000000000000000000	4.00000000000000000000	4.00000000000000000000	4.00000000000000000000	0.00000000000000000000	4.00000000000000000000	4.00000000000000000000	0.00000000000000000000	4.00000000000000000000	4.00000000000000000000	4.00000000000000000000	4.00000000000000000000	4.00000000000000000000	4.00000000000000000000	4.00000000000000000000
82.00000000000000000000	0.00000000000000000000	4168.71777343750000000000	4171.79492187500000000000	4173.84619140625000000000	4158.97412109375000000000	4151.28173828125000000000	4167.17919921875000000000	4164.61523437500000000000	4147.17919921875000000000	4165.64111328125000000000	4161.02539062500000000000	4168.20507812500000000000	4166.66650390625000000000	4167.17919921875000000000	4166.15380859375000000000	3431.00000000000000000000	10247.00000000000000000000	10228.00000000000000000000	0.00000000000000000000	0.00000000000000000000	0.00000000000000000000	441.00000000000000000000	698.00000000000000000000	4.00000000000000000000	4.00000000000000000000	4.00000000000000000000	4.00000000000000000000	4.00000000000000000000	0.00000000000000000000	4.00000000000000000000	4.00000000000000000000	0.00000000000000000000	4.00000000000000000000	4.00000000000000000000	4.00000000000000000000	4.00000000000000000000	4.00000000000000000000	4.00000000000000000000	4.00000000000000000000
83.00000000000000000000	0.00000000000000000000	4160.00000000000000000000	4177.43603515625000000000	4163.58984375000000000000	4168.20507812500000000000	4161.53857421875000000000	4156.92285156250000000000	4155.38427734375000000000	4149.23046875000000000000	4165.64111328125000000000	4163.58984375000000000000	4173.84619140625000000000	4162.56396484375000000000	4173.33300781250000000000	4160.51269531250000000000	1479.00000000000000000000	10247.00000000000000000000	10228.00000000000000000000	0.00000000000000000000	0.00000000000000000000	0.00000000000000000000	441.00000000000000000000	705.00000000000000000000	4.00000000000000000000	4.00000000000000000000	4.00000000000000000000	4.00000000000000000000	4.00000000000000000000	0.00000000000000000000	4.00000000000000000000	4.00000000000000000000	0.00000000000000000000	4.00000000000000000000	4.00000000000000000000	4.00000000000000000000	4.00000000000000000000	4.00000000000000000000	4.00000000000000000000	4.00000000000000000000
84.00000000000000000000	0.00000000000000000000	4160.51269531250000000000	4167.17919921875000000000	4168.71777343750000000000	4160.00000000000000000000	4154.87158203125000000000	4167.17919921875000000000	4163.07666015625000000000	4142.56396484375000000000	4165.64111328125000000000	4154.87158203125000000000	4161.53857421875000000000	4163.58984375000000000000	4160.00000000000000000000	4156.92285156250000000000	3276.00000000000000000000	10247.00000000000000000000	10228.00000000000000000000	0.00000000000000000000	0.00000000000000000000	0.00000000000000000000	441.00000000000000000000	713.00000000000000000000	4.00000000000000000000	4.00000000000000000000	4.00000000000000000000	4.00000000000000000000	4.00000000000000000000	0.00000000000000000000	4.00000000000000000000	4.00000000000000000000	0.00000000000000000000	4.00000000000000000000	4.00000000000000000000	4.00000000000000000000	4.00000000000000000000	4.00000000000000000000	4.00000000000000000000	4.00000000000000000000
85.00000000000000000000	0.00000000000000000000	4156.41015625000000000000	4166.66650390625000000000	4166.66650390625000000000	4157.43603515625000000000	4155.38427734375000000000	4163.58984375000000000000	4162.56396484375000000000	4152.82031250000000000000	4165.12792968750000000000	4156.41015625000000000000	4160.51269531250000000000	4160.51269531250000000000	4161.02539062500000000000	4156.92285156250000000000	1647.00000000000000000000	10247.00000000000000000000	10227.00000000000000000000	0.00000000000000000000	0.00000000000000000000	0.00000000000000000000	441.00000000000000000000	720.00000000000000000000	4.00000000000000000000	4.00000000000000000000	4.00000000000000000000	4.00000000000000000000	4.00000000000000000000	0.00000000000000000000	4.00000000000000000000	4.00000000000000000000	0.00000000000000000000	4.00000000000000000000	4.00000000000000000000	4.00000000000000000000	4.00000000000000000000	4.00000000000000000000	4.00000000000000000000	4.00000000000000000000
86.00000000000000000000	0.00000000000000000000	4155.38427734375000000000	4165.12792968750000000000	4163.58984375000000000000	4154.35888671875000000000	4150.25634765625000000000	4163.07666015625000000000	4161.53857421875000000000	4149.74365234375000000000	4163.58984375000000000000	4152.30761718750000000000	4162.56396484375000000000	4156.92285156250000000000	4166.15380859375000000000	4153.33300781250000000000	3431.00000000000000000000	10247.00000000000000000000	10227.00000000000000000000	0.00000000000000000000	0.00000000000000000000	0.00000000000000000000	441.00000000000000000000	727.00000000000000000000	4.00000000000000000000	4.00000000000000000000	4.00000000000000000000	4.00000000000000000000	4.00000000000000000000	0.00000000000000000000	4.00000000000000000000	4.00000000000000000000	0.00000000000000000000	4.00000000000000000000	4.00000000000000000000	4.00000000000000000000	4.00000000000000000000	4.00000000000000000000	4.00000000000000000000	4.00000000000000000000
87.00000000000000000000	0.00000000000000000000	4158.97412109375000000000	4155.89746093750000000000	4166.66650390625000000000	4144.61523437500000000000	4137.94873046875000000000	4168.71777343750000000000	4164.10253906250000000000	4129.74365234375000000000	4163.58984375000000000000	4137.43603515625000000000	4150.76904296875000000000	4155.38427734375000000000	4153.33300781250000000000	4148.20507812500000000000	1479.00000000000000000000	10247.00000000000000000000	10227.00000000000000000000	0.00000000000000000000	0.00000000000000000000	0.00000000000000000000	441.00000000000000000000	736.00000000000000000000	4.00000000000000000000	4.00000000000000000000	4.00000000000000000000	4.00000000000000000000	4.00000000000000000000	0.00000000000000000000	4.00000000000000000000	4.00000000000000000000	0.00000000000000000000	4.00000000000000000000	4.00000000000000000000	4.00000000000000000000	4.00000000000000000000	4.00000000000000000000	4.00000000000000000000	4.00000000000000000000
88.00000000000000000000	0.00000000000000000000	4149.23046875000000000000	4164.61523437500000000000	4157.43603515625000000000	4152.30761718750000000000	4156.41015625000000000000	4160.51269531250000000000	4156.92285156250000000000	4140.51269531250000000000	4164.10253906250000000000	4150.25634765625000000000	4157.94873046875000000000	4155.89746093750000000000	4159.48730468750000000000	4152.82031250000000000000	3276.00000000000000000000	10247.00000000000000000000	10227.00000000000000000000	0.00000000000000000000	0.00000000000000000000	0.00000000000000000000	441.00000000000000000000	744.00000000000000000000	4.00000000000000000000	4.00000000000000000000	4.00000000000000000000	4.00000000000000000000	4.00000000000000000000	0.00000000000000000000	4.00000000000000000000	4.00000000000000000000	0.00000000000000000000	4.00000000000000000000	4.00000000000000000000	4.00000000000000000000	4.00000000000000000000	4.00000000000000000000	4.00000000000000000000	4.00000000000000000000
89.00000000000000000000	0.00000000000000000000	4157.43603515625000000000	4165.12792968750000000000	4163.07666015625000000000	4152.30761718750000000000	4160.00000000000000000000	4166.66650390625000000000	4163.58984375000000000000	4144.61523437500000000000	4165.12792968750000000000	4152.30761718750000000000	4159.48730468750000000000	4162.05126953125000000000	4159.48730468750000000000	4158.46142578125000000000	1647.00000000000000000000	10246.00000000000000000000	10227.00000000000000000000	0.00000000000000000000	0.00000000000000000000	0.00000000000000000000	441.00000000000000000000	753.00000000000000000000	4.00000000000000000000	4.00000000000000000000	4.00000000000000000000	4.00000000000000000000	4.00000000000000000000	0.00000000000000000000	4.00000000000000000000	4.00000000000000000000	0.00000000000000000000	4.00000000000000000000	4.00000000000000000000	4.00000000000000000000	4.00000000000000000000	4.00000000000000000000	4.00000000000000000000	4.00000000000000000000
90.00000000000000000000	0.00000000000000000000	4154.87158203125000000000	4161.02539062500000000000	4160.51269531250000000000	4149.23046875000000000000	4152.82031250000000000000	4161.53857421875000000000	4156.92285156250000000000	4141.53857421875000000000	4166.15380859375000000000	4148.71777343750000000000	4157.94873046875000000000	4161.02539062500000000000	4158.46142578125000000000	4150.25634765625000000000	3431.00000000000000000000	10246.00000000000000000000	10227.00000000000000000000	0.00000000000000000000	0.00000000000000000000	0.00000000000000000000	441.00000000000000000000	760.00000000000000000000	4.00000000000000000000	4.00000000000000000000	4.00000000000000000000	4.00000000000000000000	4.00000000000000000000	0.00000000000000000000	4.00000000000000000000	4.00000000000000000000	0.00000000000000000000	4.00000000000000000000	4.00000000000000000000	4.00000000000000000000	4.00000000000000000000	4.00000000000000000000	4.00000000000000000000	4.00000000000000000000
91.00000000000000000000	0.00000000000000000000	4146.66650390625000000000	4158.46142578125000000000	4154.87158203125000000000	4145.12792968750000000000	4148.20507812500000000000	4161.53857421875000000000	4156.92285156250000000000	4142.05126953125000000000	4165.64111328125000000000	4144.61523437500000000000	4155.89746093750000000000	4157.94873046875000000000	4160.00000000000000000000	4147.69238281250000000000	1479.00000000000000000000	10247.00000000000000000000	10227.00000000000000000000	0.00000000000000000000	0.00000000000000000000	0.00000000000000000000	441.00000000000000000000	769.00000000000000000000	4.00000000000000000000	4.00000000000000000000	4.00000000000000000000	4.00000000000000000000	4.00000000000000000000	0.00000000000000000000	4.00000000000000000000	4.00000000000000000000	0.00000000000000000000	4.00000000000000000000	4.00000000000000000000	4.00000000000000000000	4.00000000000000000000	4.00000000000000000000	4.00000000000000000000	4.00000000000000000000
92.00000000000000000000	0.00000000000000000000	4152.30761718750000000000	4154.87158203125000000000	4156.92285156250000000000	4137.94873046875000000000	4138.97412109375000000000	4169.23046875000000000000	4170.76904296875000000000	4136.41015625000000000000	4164.10253906250000000000	4138.46142578125000000000	4148.71777343750000000000	4158.97412109375000000000	4150.76904296875000000000	4150.76904296875000000000	3276.00000000000000000000	10247.00000000000000000000	10227.00000000000000000000	0.00000000000000000000	0.00000000000000000000	0.00000000000000000000	441.00000000000000000000	777.00000000000000000000	4.00000000000000000000	4.00000000000000000000	4.00000000000000000000	4.00000000000000000000	4.00000000000000000000	0.00000000000000000000	4.00000000000000000000	4.00000000000000000000	0.00000000000000000000	4.00000000000000000000	4.00000000000000000000	4.00000000000000000000	4.00000000000000000000	4.00000000000000000000	4.00000000000000000000	4.00000000000000000000
93.00000000000000000000	0.00000000000000000000	4147.69238281250000000000	4162.05126953125000000000	4147.69238281250000000000	4145.64111328125000000000	4152.82031250000000000000	4159.48730468750000000000	4160.51269531250000000000	4145.12792968750000000000	4163.07666015625000000000	4153.33300781250000000000	4156.92285156250000000000	4154.35888671875000000000	4153.33300781250000000000	4147.17919921875000000000	1647.00000000000000000000	10248.00000000000000000000	10227.00000000000000000000	0.00000000000000000000	0.00000000000000000000	0.00000000000000000000	441.00000000000000000000	785.00000000000000000000	4.00000000000000000000	4.00000000000000000000	4.00000000000000000000	4.00000000000000000000	4.00000000000000000000	0.00000000000000000000	4.00000000000000000000	4.00000000000000000000	0.00000000000000000000	4.00000000000000000000	4.00000000000000000000	4.00000000000000000000	4.00000000000000000000	4.00000000000000000000	4.00000000000000000000	4.00000000000000000000
94.00000000000000000000	0.00000000000000000000	4152.82031250000000000000	4158.97412109375000000000	4159.48730468750000000000	4143.58984375000000000000	4156.41015625000000000000	4167.69238281250000000000	4161.53857421875000000000	4146.66650390625000000000	4167.69238281250000000000	4151.79492187500000000000	4152.82031250000000000000	4156.41015625000000000000	4148.71777343750000000000	4147.17919921875000000000	3431.00000000000000000000	10248.00000000000000000000	10227.00000000000000000000	0.00000000000000000000	0.00000000000000000000	0.00000000000000000000	441.00000000000000000000	792.00000000000000000000	4.00000000000000000000	4.00000000000000000000	4.00000000000000000000	4.00000000000000000000	4.00000000000000000000	0.00000000000000000000	4.00000000000000000000	4.00000000000000000000	0.00000000000000000000	4.00000000000000000000	4.00000000000000000000	4.00000000000000000000	4.00000000000000000000	4.00000000000000000000	4.00000000000000000000	4.00000000000000000000
95.00000000000000000000	0.00000000000000000000	4154.35888671875000000000	4160.51269531250000000000	4166.15380859375000000000	4142.56396484375000000000	4156.41015625000000000000	4168.20507812500000000000	4161.53857421875000000000	4150.76904296875000000000	4166.15380859375000000000	4151.28173828125000000000	4151.79492187500000000000	4158.46142578125000000000	4150.25634765625000000000	4149.23046875000000000000	1479.00000000000000000000	10248.00000000000000000000	10229.00000000000000000000	0.00000000000000000000	0.00000000000000000000	0.00000000000000000000	441.00000000000000000000	800.00000000000000000000	4.00000000000000000000	4.00000000000000000000	4.00000000000000000000	4.00000000000000000000	4.00000000000000000000	0.00000000000000000000	4.00000000000000000000	4.00000000000000000000	0.00000000000000000000	4.00000000000000000000	4.00000000000000000000	4.00000000000000000000	4.00000000000000000000	4.00000000000000000000	4.00000000000000000000	4.00000000000000000000
96.00000000000000000000	0.00000000000000000000	4151.28173828125000000000	4164.61523437500000000000	4158.46142578125000000000	4147.17919921875000000000	4156.92285156250000000000	4162.05126953125000000000	4156.92285156250000000000	4154.35888671875000000000	4162.05126953125000000000	4164.10253906250000000000	4160.00000000000000000000	4157.43603515625000000000	4156.92285156250000000000	4153.33300781250000000000	3276.00000000000000000000	10248.00000000000000000000	10229.00000000000000000000	0.00000000000000000000	0.00000000000000000000	0.00000000000000000000	441.00000000000000000000	808.00000000000000000000	4.00000000000000000000	4.00000000000000000000	4.00000000000000000000	4.00000000000000000000	4.00000000000000000000	0.00000000000000000000	4.00000000000000000000	4.00000000000000000000	0.00000000000000000000	4.00000000000000000000	4.00000000000000000000	4.00000000000000000000	4.00000000000000000000	4.00000000000000000000	4.00000000000000000000	4.00000000000000000000
97.00000000000000000000	0.00000000000000000000	4157.94873046875000000000	4158.97412109375000000000	4163.58984375000000000000	4142.56396484375000000000	4144.61523437500000000000	4165.12792968750000000000	4163.07666015625000000000	4142.56396484375000000000	4164.61523437500000000000	4154.35888671875000000000	4157.43603515625000000000	4161.02539062500000000000	4153.84619140625000000000	4157.94873046875000000000	1647.00000000000000000000	10246.00000000000000000000	10230.00000000000000000000	0.00000000000000000000	0.00000000000000000000	0.00000000000000000000	441.00000000000000000000	815.00000000000000000000	4.00000000000000000000	4.00000000000000000000	4.00000000000000000000	4.00000000000000000000	4.00000000000000000000	0.00000000000000000000	4.00000000000000000000	4.00000000000000000000	0.00000000000000000000	4.00000000000000000000	4.00000000000000000000	4.00000000000000000000	4.00000000000000000000	4.00000000000000000000	4.00000000000000000000	4.00000000000000000000
98.00000000000000000000	0.00000000000000000000	4149.23046875000000000000	4164.10253906250000000000	4156.92285156250000000000	4146.15380859375000000000	4150.25634765625000000000	4155.38427734375000000000	4158.97412109375000000000	4152.82031250000000000000	4164.61523437500000000000	4157.43603515625000000000	4164.10253906250000000000	4161.02539062500000000000	4164.10253906250000000000	4154.87158203125000000000	3431.00000000000000000000	10246.00000000000000000000	10230.00000000000000000000	0.00000000000000000000	0.00000000000000000000	0.00000000000000000000	441.00000000000000000000	822.00000000000000000000	4.00000000000000000000	4.00000000000000000000	4.00000000000000000000	4.00000000000000000000	4.00000000000000000000	0.00000000000000000000	4.00000000000000000000	4.00000000000000000000	0.00000000000000000000	4.00000000000000000000	4.00000000000000000000	4.00000000000000000000	4.00000000000000000000	4.00000000000000000000	4.00000000000000000000	4.00000000000000000000
99.00000000000000000000	0.00000000000000000000	4152.30761718750000000000	4160.51269531250000000000	4160.51269531250000000000	4144.10253906250000000000	4147.17919921875000000000	4166.15380859375000000000	4163.58984375000000000000	4156.92285156250000000000	4164.10253906250000000000	4164.10253906250000000000	4161.02539062500000000000	4160.51269531250000000000	4161.02539062500000000000	4151.28173828125000000000	1479.00000000000000000000	10246.00000000000000000000	10227.00000000000000000000	0.00000000000000000000	0.00000000000000000000	0.00000000000000000000	441.00000000000000000000	831.00000000000000000000	4.00000000000000000000	4.00000000000000000000	4.00000000000000000000	4.00000000000000000000	4.00000000000000000000	0.00000000000000000000	4.00000000000000000000	4.00000000000000000000	0.00000000000000000000	4.00000000000000000000	4.00000000000000000000	4.00000000000000000000	4.00000000000000000000	4.00000000000000000000	4.00000000000000000000	4.00000000000000000000
100.00000000000000000000	0.00000000000000000000	4154.87158203125000000000	4162.56396484375000000000	4164.61523437500000000000	4146.66650390625000000000	4150.25634765625000000000	4168.20507812500000000000	4162.56396484375000000000	4155.89746093750000000000	4165.12792968750000000000	4166.15380859375000000000	4162.05126953125000000000	4161.53857421875000000000	4162.56396484375000000000	4156.41015625000000000000	3276.00000000000000000000	10246.00000000000000000000	10227.00000000000000000000	0.00000000000000000000	0.00000000000000000000	0.00000000000000000000	441.00000000000000000000	838.00000000000000000000	4.00000000000000000000	4.00000000000000000000	4.00000000000000000000	4.00000000000000000000	4.00000000000000000000	0.00000000000000000000	4.00000000000000000000	4.00000000000000000000	0.00000000000000000000	4.00000000000000000000	4.00000000000000000000	4.00000000000000000000	4.00000000000000000000	4.00000000000000000000	4.00000000000000000000	4.00000000000000000000
101.00000000000000000000	0.00000000000000000000	4150.76904296875000000000	4171.79492187500000000000	4161.53857421875000000000	4155.38427734375000000000	4164.61523437500000000000	4160.51269531250000000000	4158.97412109375000000000	4159.48730468750000000000	4165.64111328125000000000	4168.71777343750000000000	4170.76904296875000000000	4162.05126953125000000000	4172.30761718750000000000	4161.53857421875000000000	1647.00000000000000000000	10247.00000000000000000000	10226.00000000000000000000	0.00000000000000000000	0.00000000000000000000	0.00000000000000000000	441.00000000000000000000	846.00000000000000000000	4.00000000000000000000	4.00000000000000000000	4.00000000000000000000	4.00000000000000000000	4.00000000000000000000	0.00000000000000000000	4.00000000000000000000	4.00000000000000000000	0.00000000000000000000	4.00000000000000000000	4.00000000000000000000	4.00000000000000000000	4.00000000000000000000	4.00000000000000000000	4.00000000000000000000	4.00000000000000000000
102.00000000000000000000	0.00000000000000000000	4160.00000000000000000000	4164.61523437500000000000	4170.76904296875000000000	4148.20507812500000000000	4158.46142578125000000000	4169.23046875000000000000	4164.61523437500000000000	4148.71777343750000000000	4166.66650390625000000000	4155.38427734375000000000	4157.94873046875000000000	4164.61523437500000000000	4159.48730468750000000000	4161.53857421875000000000	3431.00000000000000000000	10247.00000000000000000000	10226.00000000000000000000	0.00000000000000000000	0.00000000000000000000	0.00000000000000000000	441.00000000000000000000	854.00000000000000000000	4.00000000000000000000	4.00000000000000000000	4.00000000000000000000	4.00000000000000000000	4.00000000000000000000	0.00000000000000000000	4.00000000000000000000	4.00000000000000000000	0.00000000000000000000	4.00000000000000000000	4.00000000000000000000	4.00000000000000000000	4.00000000000000000000	4.00000000000000000000	4.00000000000000000000	4.00000000000000000000
103.00000000000000000000	0.00000000000000000000	4152.30761718750000000000	4169.74365234375000000000	4163.07666015625000000000	4149.23046875000000000000	4161.53857421875000000000	4159.48730468750000000000	4153.33300781250000000000	4148.71777343750000000000	4162.56396484375000000000	4157.94873046875000000000	4156.92285156250000000000	4162.56396484375000000000	4162.56396484375000000000	4163.07666015625000000000	1479.00000000000000000000	10248.00000000000000000000	10229.00000000000000000000	0.00000000000000000000	0.00000000000000000000	0.00000000000000000000	441.00000000000000000000	861.00000000000000000000	4.00000000000000000000	4.00000000000000000000	4.00000000000000000000	4.00000000000000000000	4.00000000000000000000	0.00000000000000000000	4.00000000000000000000	4.00000000000000000000	0.00000000000000000000	4.00000000000000000000	4.00000000000000000000	4.00000000000000000000	4.00000000000000000000	4.00000000000000000000	4.00000000000000000000	4.00000000000000000000
104.00000000000000000000	0.00000000000000000000	4150.25634765625000000000	4167.69238281250000000000	4162.05126953125000000000	4144.10253906250000000000	4156.41015625000000000000	4160.00000000000000000000	4155.38427734375000000000	4138.97412109375000000000	4162.05126953125000000000	4153.33300781250000000000	4154.87158203125000000000	4160.00000000000000000000	4162.56396484375000000000	4163.58984375000000000000	3276.00000000000000000000	10248.00000000000000000000	10229.00000000000000000000	0.00000000000000000000	0.00000000000000000000	0.00000000000000000000	441.00000000000000000000	868.00000000000000000000	4.00000000000000000000	4.00000000000000000000	4.00000000000000000000	4.00000000000000000000	4.00000000000000000000	0.00000000000000000000	4.00000000000000000000	4.00000000000000000000	0.00000000000000000000	4.00000000000000000000	4.00000000000000000000	4.00000000000000000000	4.00000000000000000000	4.00000000000000000000	4.00000000000000000000	4.00000000000000000000
105.00000000000000000000	0.00000000000000000000	4154.87158203125000000000	4162.56396484375000000000	4162.05126953125000000000	4141.53857421875000000000	4148.71777343750000000000	4162.56396484375000000000	4162.05126953125000000000	4132.82031250000000000000	4164.61523437500000000000	4150.76904296875000000000	4152.82031250000000000000	4158.46142578125000000000	4157.43603515625000000000	4158.46142578125000000000	1647.00000000000000000000	10248.00000000000000000000	10228.00000000000000000000	0.00000000000000000000	0.00000000000000000000	0.00000000000000000000	441.00000000000000000000	877.00000000000000000000	4.00000000000000000000	4.00000000000000000000	4.00000000000000000000	4.00000000000000000000	4.00000000000000000000	0.00000000000000000000	4.00000000000000000000	4.00000000000000000000	0.00000000000000000000	4.00000000000000000000	4.00000000000000000000	4.00000000000000000000	4.00000000000000000000	4.00000000000000000000	4.00000000000000000000	4.00000000000000000000
106.00000000000000000000	0.00000000000000000000	4150.76904296875000000000	4167.69238281250000000000	4156.41015625000000000000	4151.79492187500000000000	4157.43603515625000000000	4157.94873046875000000000	4158.97412109375000000000	4149.74365234375000000000	4164.10253906250000000000	4165.12792968750000000000	4166.15380859375000000000	4160.00000000000000000000	4166.15380859375000000000	4156.41015625000000000000	3431.00000000000000000000	10248.00000000000000000000	10228.00000000000000000000	0.00000000000000000000	0.00000000000000000000	0.00000000000000000000	441.00000000000000000000	885.00000000000000000000	4.00000000000000000000	4.00000000000000000000	4.00000000000000000000	4.00000000000000000000	4.00000000000000000000	0.00000000000000000000	4.00000000000000000000	4.00000000000000000000	0.00000000000000000000	4.00000000000000000000	4.00000000000000000000	4.00000000000000000000	4.00000000000000000000	4.00000000000000000000	4.00000000000000000000	4.00000000000000000000
107.00000000000000000000	0.00000000000000000000	4157.43603515625000000000	4160.51269531250000000000	4166.66650390625000000000	4145.64111328125000000000	4153.33300781250000000000	4167.69238281250000000000	4163.58984375000000000000	4150.25634765625000000000	4163.07666015625000000000	4157.43603515625000000000	4164.61523437500000000000	4164.61523437500000000000	4163.58984375000000000000	4158.46142578125000000000	1479.00000000000000000000	10249.00000000000000000000	10231.00000000000000000000	0.00000000000000000000	0.00000000000000000000	0.00000000000000000000	441.00000000000000000000	893.00000000000000000000	4.00000000000000000000	4.00000000000000000000	4.00000000000000000000	4.00000000000000000000	4.00000000000000000000	0.00000000000000000000	4.00000000000000000000	4.00000000000000000000	0.00000000000000000000	4.00000000000000000000	4.00000000000000000000	4.00000000000000000000	4.00000000000000000000	4.00000000000000000000	4.00000000000000000000	4.00000000000000000000
108.00000000000000000000	0.00000000000000000000	4152.30761718750000000000	4165.64111328125000000000	4164.61523437500000000000	4147.69238281250000000000	4157.94873046875000000000	4162.05126953125000000000	4155.38427734375000000000	4153.84619140625000000000	4164.10253906250000000000	4165.12792968750000000000	4170.76904296875000000000	4164.61523437500000000000	4171.28173828125000000000	4162.05126953125000000000	3276.00000000000000000000	10249.00000000000000000000	10231.00000000000000000000	0.00000000000000000000	0.00000000000000000000	0.00000000000000000000	441.00000000000000000000	902.00000000000000000000	4.00000000000000000000	4.00000000000000000000	4.00000000000000000000	4.00000000000000000000	4.00000000000000000000	0.00000000000000000000	4.00000000000000000000	4.00000000000000000000	0.00000000000000000000	4.00000000000000000000	4.00000000000000000000	4.00000000000000000000	4.00000000000000000000	4.00000000000000000000	4.00000000000000000000	4.00000000000000000000
109.00000000000000000000	0.00000000000000000000	4156.92285156250000000000	4172.30761718750000000000	4169.23046875000000000000	4154.35888671875000000000	4158.97412109375000000000	4164.61523437500000000000	4160.51269531250000000000	4157.94873046875000000000	4165.64111328125000000000	4173.84619140625000000000	4174.87158203125000000000	4167.17919921875000000000	4172.30761718750000000000	4167.69238281250000000000	1647.00000000000000000000	10249.00000000000000000000	10231.00000000000000000000	0.00000000000000000000	0.00000000000000000000	0.00000000000000000000	441.00000000000000000000	910.00000000000000000000	4.00000000000000000000	4.00000000000000000000	4.00000000000000000000	4.00000000000000000000	4.00000000000000000000	0.00000000000000000000	4.00000000000000000000	4.00000000000000000000	0.00000000000000000000	4.00000000000000000000	4.00000000000000000000	4.00000000000000000000	4.00000000000000000000	4.00000000000000000000	4.00000000000000000000	4.00000000000000000000
110.00000000000000000000	0.00000000000000000000	4163.58984375000000000000	4166.15380859375000000000	4172.30761718750000000000	4157.43603515625000000000	4155.38427734375000000000	4164.10253906250000000000	4164.10253906250000000000	4149.23046875000000000000	4165.12792968750000000000	4158.46142578125000000000	4164.10253906250000000000	4165.64111328125000000000	4157.43603515625000000000	4166.66650390625000000000	3431.00000000000000000000	10249.00000000000000000000	10231.00000000000000000000	0.00000000000000000000	0.00000000000000000000	0.00000000000000000000	441.00000000000000000000	918.00000000000000000000	4.00000000000000000000	4.00000000000000000000	4.00000000000000000000	4.00000000000000000000	4.00000000000000000000	0.00000000000000000000	4.00000000000000000000	4.00000000000000000000	0.00000000000000000000	4.00000000000000000000	4.00000000000000000000	4.00000000000000000000	4.00000000000000000000	4.00000000000000000000	4.00000000000000000000	4.00000000000000000000
111.00000000000000000000	0.00000000000000000000	4152.30761718750000000000	4168.20507812500000000000	4162.05126953125000000000	4164.61523437500000000000	4161.53857421875000000000	4155.38427734375000000000	4155.38427734375000000000	4148.71777343750000000000	4164.10253906250000000000	4149.23046875000000000000	4164.61523437500000000000	4165.64111328125000000000	4159.48730468750000000000	4161.53857421875000000000	1479.00000000000000000000	10250.00000000000000000000	10232.00000000000000000000	0.00000000000000000000	0.00000000000000000000	0.00000000000000000000	441.00000000000000000000	927.00000000000000000000	4.00000000000000000000	4.00000000000000000000	4.00000000000000000000	4.00000000000000000000	4.00000000000000000000	0.00000000000000000000	4.00000000000000000000	4.00000000000000000000	0.00000000000000000000	4.00000000000000000000	4.00000000000000000000	4.00000000000000000000	4.00000000000000000000	4.00000000000000000000	4.00000000000000000000	4.00000000000000000000
112.00000000000000000000	0.00000000000000000000	4162.56396484375000000000	4172.30761718750000000000	4171.28173828125000000000	4166.15380859375000000000	4152.82031250000000000000	4168.71777343750000000000	4165.12792968750000000000	4145.12792968750000000000	4165.12792968750000000000	4142.56396484375000000000	4167.17919921875000000000	4174.87158203125000000000	4162.05126953125000000000	4165.12792968750000000000	3276.00000000000000000000	10250.00000000000000000000	10232.00000000000000000000	0.00000000000000000000	0.00000000000000000000	0.00000000000000000000	441.00000000000000000000	935.00000000000000000000	4.00000000000000000000	4.00000000000000000000	4.00000000000000000000	4.00000000000000000000	4.00000000000000000000	0.00000000000000000000	4.00000000000000000000	4.00000000000000000000	0.00000000000000000000	4.00000000000000000000	4.00000000000000000000	4.00000000000000000000	4.00000000000000000000	4.00000000000000000000	4.00000000000000000000	4.00000000000000000000
113.00000000000000000000	0.00000000000000000000	4168.20507812500000000000	4184.61523437500000000000	4166.66650390625000000000	4181.02539062500000000000	4161.02539062500000000000	4163.58984375000000000000	4164.10253906250000000000	4151.79492187500000000000	4164.61523437500000000000	4155.38427734375000000000	4176.92285156250000000000	4172.82031250000000000000	4174.35888671875000000000	4170.25634765625000000000	1647.00000000000000000000	10249.00000000000000000000	10231.00000000000000000000	0.00000000000000000000	0.00000000000000000000	0.00000000000000000000	441.00000000000000000000	943.00000000000000000000	4.00000000000000000000	4.00000000000000000000	4.00000000000000000000	4.00000000000000000000	4.00000000000000000000	0.00000000000000000000	4.00000000000000000000	4.00000000000000000000	0.00000000000000000000	4.00000000000000000000	4.00000000000000000000	4.00000000000000000000	4.00000000000000000000	4.00000000000000000000	4.00000000000000000000	4.00000000000000000000
114.00000000000000000000	0.00000000000000000000	4165.64111328125000000000	4182.56396484375000000000	4161.02539062500000000000	4185.12792968750000000000	4168.71777343750000000000	4163.07666015625000000000	4164.10253906250000000000	4153.84619140625000000000	4164.61523437500000000000	4162.56396484375000000000	4175.89746093750000000000	4171.79492187500000000000	4175.89746093750000000000	4172.30761718750000000000	3431.00000000000000000000	10249.00000000000000000000	10231.00000000000000000000	0.00000000000000000000	0.00000000000000000000	0.00000000000000000000	441.00000000000000000000	950.00000000000000000000	4.00000000000000000000	4.00000000000000000000	4.00000000000000000000	4.00000000000000000000	4.00000000000000000000	0.00000000000000000000	4.00000000000000000000	4.00000000000000000000	0.00000000000000000000	4.00000000000000000000	4.00000000000000000000	4.00000000000000000000	4.00000000000000000000	4.00000000000000000000	4.00000000000000000000	4.00000000000000000000
115.00000000000000000000	0.00000000000000000000	4168.20507812500000000000	4174.87158203125000000000	4165.64111328125000000000	4178.97412109375000000000	4164.61523437500000000000	4169.74365234375000000000	4166.15380859375000000000	4152.30761718750000000000	4165.64111328125000000000	4160.00000000000000000000	4174.87158203125000000000	4176.41015625000000000000	4171.28173828125000000000	4173.84619140625000000000	1479.00000000000000000000	10249.00000000000000000000	10231.00000000000000000000	0.00000000000000000000	0.00000000000000000000	0.00000000000000000000	441.00000000000000000000	958.00000000000000000000	4.00000000000000000000	4.00000000000000000000	4.00000000000000000000	4.00000000000000000000	4.00000000000000000000	0.00000000000000000000	4.00000000000000000000	4.00000000000000000000	0.00000000000000000000	4.00000000000000000000	4.00000000000000000000	4.00000000000000000000	4.00000000000000000000	4.00000000000000000000	4.00000000000000000000	4.00000000000000000000
116.00000000000000000000	0.00000000000000000000	4163.07666015625000000000	4183.07666015625000000000	4158.97412109375000000000	4185.12792968750000000000	4172.82031250000000000000	4161.53857421875000000000	4158.97412109375000000000	4167.69238281250000000000	4164.10253906250000000000	4175.38427734375000000000	4188.71777343750000000000	4173.33300781250000000000	4185.64111328125000000000	4175.89746093750000000000	3276.00000000000000000000	10249.00000000000000000000	10231.00000000000000000000	0.00000000000000000000	0.00000000000000000000	0.00000000000000000000	441.00000000000000000000	965.00000000000000000000	4.00000000000000000000	4.00000000000000000000	4.00000000000000000000	4.00000000000000000000	4.00000000000000000000	0.00000000000000000000	4.00000000000000000000	4.00000000000000000000	0.00000000000000000000	4.00000000000000000000	4.00000000000000000000	4.00000000000000000000	4.00000000000000000000	4.00000000000000000000	4.00000000000000000000	4.00000000000000000000
117.00000000000000000000	0.00000000000000000000	4166.66650390625000000000	4175.89746093750000000000	4161.53857421875000000000	4181.02539062500000000000	4165.12792968750000000000	4166.15380859375000000000	4164.61523437500000000000	4164.61523437500000000000	4163.58984375000000000000	4168.71777343750000000000	4178.97412109375000000000	4174.35888671875000000000	4177.43603515625000000000	4178.97412109375000000000	1647.00000000000000000000	10249.00000000000000000000	10229.00000000000000000000	0.00000000000000000000	0.00000000000000000000	0.00000000000000000000	441.00000000000000000000	972.00000000000000000000	4.00000000000000000000	4.00000000000000000000	4.00000000000000000000	4.00000000000000000000	4.00000000000000000000	0.00000000000000000000	4.00000000000000000000	4.00000000000000000000	0.00000000000000000000	4.00000000000000000000	4.00000000000000000000	4.00000000000000000000	4.00000000000000000000	4.00000000000000000000	4.00000000000000000000	4.00000000000000000000
118.00000000000000000000	0.00000000000000000000	4161.02539062500000000000	4173.84619140625000000000	4153.84619140625000000000	4184.10253906250000000000	4166.66650390625000000000	4161.02539062500000000000	4161.02539062500000000000	4170.76904296875000000000	4165.64111328125000000000	4170.25634765625000000000	4181.53857421875000000000	4174.87158203125000000000	4176.41015625000000000000	4180.00000000000000000000	3431.00000000000000000000	10249.00000000000000000000	10229.00000000000000000000	0.00000000000000000000	0.00000000000000000000	0.00000000000000000000	441.00000000000000000000	980.00000000000000000000	4.00000000000000000000	4.00000000000000000000	4.00000000000000000000	4.00000000000000000000	4.00000000000000000000	0.00000000000000000000	4.00000000000000000000	4.00000000000000000000	0.00000000000000000000	4.00000000000000000000	4.00000000000000000000	4.00000000000000000000	4.00000000000000000000	4.00000000000000000000	4.00000000000000000000	4.00000000000000000000
119.00000000000000000000	0.00000000000000000000	4155.89746093750000000000	4173.84619140625000000000	4146.66650390625000000000	4187.69238281250000000000	4167.69238281250000000000	4164.10253906250000000000	4164.61523437500000000000	4179.48730468750000000000	4167.69238281250000000000	4179.48730468750000000000	4188.20507812500000000000	4170.25634765625000000000	4183.07666015625000000000	4177.94873046875000000000	1479.00000000000000000000	10248.00000000000000000000	10227.00000000000000000000	0.00000000000000000000	0.00000000000000000000	0.00000000000000000000	441.00000000000000000000	988.00000000000000000000	4.00000000000000000000	4.00000000000000000000	4.00000000000000000000	4.00000000000000000000	4.00000000000000000000	0.00000000000000000000	4.00000000000000000000	4.00000000000000000000	0.00000000000000000000	4.00000000000000000000	4.00000000000000000000	4.00000000000000000000	4.00000000000000000000	4.00000000000000000000	4.00000000000000000000	4.00000000000000000000
120.00000000000000000000	0.00000000000000000000	4157.94873046875000000000	4169.74365234375000000000	4148.71777343750000000000	4183.07666015625000000000	4153.84619140625000000000	4171.79492187500000000000	4171.28173828125000000000	4169.74365234375000000000	4166.66650390625000000000	4165.12792968750000000000	4172.30761718750000000000	4166.66650390625000000000	4170.25634765625000000000	4171.79492187500000000000	3276.00000000000000000000	10248.00000000000000000000	10227.00000000000000000000	0.00000000000000000000	0.00000000000000000000	0.00000000000000000000	441.00000000000000000000	996.00000000000000000000	4.00000000000000000000	4.00000000000000000000	4.00000000000000000000	4.00000000000000000000	4.00000000000000000000	0.00000000000000000000	4.00000000000000000000	4.00000000000000000000	0.00000000000000000000	4.00000000000000000000	4.00000000000000000000	4.00000000000000000000	4.00000000000000000000	4.00000000000000000000	4.00000000000000000000	4.00000000000000000000
121.00000000000000000000	0.00000000000000000000	4150.76904296875000000000	4179.48730468750000000000	4142.05126953125000000000	4191.28173828125000000000	4167.17919921875000000000	4161.02539062500000000000	4162.05126953125000000000	4171.28173828125000000000	4166.66650390625000000000	4165.64111328125000000000	4175.89746093750000000000	4165.64111328125000000000	4171.28173828125000000000	4172.82031250000000000000	1647.00000000000000000000	10247.00000000000000000000	10227.00000000000000000000	0.00000000000000000000	0.00000000000000000000	0.00000000000000000000	442.00000000000000000000	5.00000000000000000000	4.00000000000000000000	4.00000000000000000000	4.00000000000000000000	4.00000000000000000000	4.00000000000000000000	0.00000000000000000000	4.00000000000000000000	4.00000000000000000000	0.00000000000000000000	4.00000000000000000000	4.00000000000000000000	4.00000000000000000000	4.00000000000000000000	4.00000000000000000000	4.00000000000000000000	4.00000000000000000000
122.00000000000000000000	0.00000000000000000000	4165.64111328125000000000	4185.12792968750000000000	4155.38427734375000000000	4195.89746093750000000000	4177.43603515625000000000	4168.71777343750000000000	4167.69238281250000000000	4168.71777343750000000000	4169.74365234375000000000	4169.74365234375000000000	4182.05126953125000000000	4169.74365234375000000000	4176.41015625000000000000	4184.10253906250000000000	3431.00000000000000000000	10247.00000000000000000000	10227.00000000000000000000	0.00000000000000000000	0.00000000000000000000	0.00000000000000000000	442.00000000000000000000	13.00000000000000000000	4.00000000000000000000	4.00000000000000000000	4.00000000000000000000	4.00000000000000000000	4.00000000000000000000	0.00000000000000000000	4.00000000000000000000	4.00000000000000000000	0.00000000000000000000	4.00000000000000000000	4.00000000000000000000	4.00000000000000000000	4.00000000000000000000	4.00000000000000000000	4.00000000000000000000	4.00000000000000000000
123.00000000000000000000	0.00000000000000000000	4171.79492187500000000000	4194.87158203125000000000	4159.48730468750000000000	4206.15380859375000000000	4181.02539062500000000000	4165.64111328125000000000	4164.61523437500000000000	4171.28173828125000000000	4166.15380859375000000000	4172.82031250000000000000	4185.64111328125000000000	4169.74365234375000000000	4185.64111328125000000000	4188.71777343750000000000	1479.00000000000000000000	10245.00000000000000000000	10229.00000000000000000000	0.00000000000000000000	0.00000000000000000000	0.00000000000000000000	442.00000000000000000000	22.00000000000000000000	4.00000000000000000000	4.00000000000000000000	4.00000000000000000000	4.00000000000000000000	4.00000000000000000000	0.00000000000000000000	4.00000000000000000000	4.00000000000000000000	0.00000000000000000000	4.00000000000000000000	4.00000000000000000000	4.00000000000000000000	4.00000000000000000000	4.00000000000000000000	4.00000000000000000000	4.00000000000000000000
124.00000000000000000000	0.00000000000000000000	4165.64111328125000000000	4198.46142578125000000000	4153.84619140625000000000	4210.76904296875000000000	4185.64111328125000000000	4160.51269531250000000000	4160.51269531250000000000	4171.28173828125000000000	4164.61523437500000000000	4172.30761718750000000000	4184.10253906250000000000	4167.69238281250000000000	4186.66650390625000000000	4187.17919921875000000000	3276.00000000000000000000	10245.00000000000000000000	10229.00000000000000000000	0.00000000000000000000	0.00000000000000000000	0.00000000000000000000	442.00000000000000000000	30.00000000000000000000	4.00000000000000000000	4.00000000000000000000	4.00000000000000000000	4.00000000000000000000	4.00000000000000000000	0.00000000000000000000	4.00000000000000000000	4.00000000000000000000	0.00000000000000000000	4.00000000000000000000	4.00000000000000000000	4.00000000000000000000	4.00000000000000000000	4.00000000000000000000	4.00000000000000000000	4.00000000000000000000
125.00000000000000000000	0.00000000000000000000	4172.30761718750000000000	4194.87158203125000000000	4161.53857421875000000000	4205.64111328125000000000	4194.35888671875000000000	4165.64111328125000000000	4167.17919921875000000000	4161.02539062500000000000	4167.17919921875000000000	4172.82031250000000000000	4178.97412109375000000000	4173.84619140625000000000	4181.02539062500000000000	4187.69238281250000000000	1647.00000000000000000000	10246.00000000000000000000	10229.00000000000000000000	0.00000000000000000000	0.00000000000000000000	0.00000000000000000000	442.00000000000000000000	38.00000000000000000000	4.00000000000000000000	4.00000000000000000000	4.00000000000000000000	4.00000000000000000000	4.00000000000000000000	0.00000000000000000000	4.00000000000000000000	4.00000000000000000000	0.00000000000000000000	4.00000000000000000000	4.00000000000000000000	4.00000000000000000000	4.00000000000000000000	4.00000000000000000000	4.00000000000000000000	4.00000000000000000000
126.00000000000000000000	0.00000000000000000000	4167.69238281250000000000	4206.15380859375000000000	4157.94873046875000000000	4215.89746093750000000000	4214.87158203125000000000	4158.46142578125000000000	4162.05126953125000000000	4176.41015625000000000000	4164.61523437500000000000	4196.92285156250000000000	4196.92285156250000000000	4176.41015625000000000000	4201.02539062500000000000	4188.71777343750000000000	3431.00000000000000000000	10246.00000000000000000000	10229.00000000000000000000	0.00000000000000000000	0.00000000000000000000	0.00000000000000000000	442.00000000000000000000	45.00000000000000000000	4.00000000000000000000	4.00000000000000000000	4.00000000000000000000	4.00000000000000000000	4.00000000000000000000	0.00000000000000000000	4.00000000000000000000	4.00000000000000000000	0.00000000000000000000	4.00000000000000000000	4.00000000000000000000	4.00000000000000000000	4.00000000000000000000	4.00000000000000000000	4.00000000000000000000	4.00000000000000000000
127.00000000000000000000	0.00000000000000000000	4171.28173828125000000000	4203.58984375000000000000	4162.05126953125000000000	4213.84619140625000000000	4206.66650390625000000000	4168.20507812500000000000	4169.23046875000000000000	4184.61523437500000000000	4164.10253906250000000000	4196.41015625000000000000	4197.94873046875000000000	4175.38427734375000000000	4205.12792968750000000000	4189.74365234375000000000	51.00000000000000000000	10246.00000000000000000000	10229.00000000000000000000	0.00000000000000000000	0.00000000000000000000	0.00000000000000000000	442.00000000000000000000	52.00000000000000000000	4.00000000000000000000	4.00000000000000000000	4.00000000000000000000	4.00000000000000000000	4.00000000000000000000	0.00000000000000000000	4.00000000000000000000	4.00000000000000000000	0.00000000000000000000	4.00000000000000000000	4.00000000000000000000	4.00000000000000000000	4.00000000000000000000	4.00000000000000000000	4.00000000000000000000	4.00000000000000000000
0.00000000000000000000	0.00000000000000000000	4169.74365234375000000000	4202.05126953125000000000	4160.51269531250000000000	4210.76904296875000000000	4201.02539062500000000000	4168.71777343750000000000	4167.69238281250000000000	4185.12792968750000000000	4165.64111328125000000000	4188.20507812500000000000	4193.33300781250000000000	4170.76904296875000000000	4201.02539062500000000000	4190.25634765625000000000	1780.00000000000000000000	10246.00000000000000000000	10229.00000000000000000000	0.00000000000000000000	0.00000000000000000000	0.00000000000000000000	442.00000000000000000000	60.00000000000000000000	4.00000000000000000000	4.00000000000000000000	4.00000000000000000000	4.00000000000000000000	4.00000000000000000000	0.00000000000000000000	4.00000000000000000000	4.00000000000000000000	0.00000000000000000000	4.00000000000000000000	4.00000000000000000000	4.00000000000000000000	4.00000000000000000000	4.00000000000000000000	4.00000000000000000000	4.00000000000000000000
1.00000000000000000000	0.00000000000000000000	4164.61523437500000000000	4206.15380859375000000000	4157.43603515625000000000	4215.38427734375000000000	4203.07666015625000000000	4163.58984375000000000000	4161.53857421875000000000	4192.30761718750000000000	4164.61523437500000000000	4197.43603515625000000000	4201.53857421875000000000	4172.30761718750000000000	4203.58984375000000000000	4191.79492187500000000000	3217.00000000000000000000	10246.00000000000000000000	10229.00000000000000000000	0.00000000000000000000	0.00000000000000000000	0.00000000000000000000	442.00000000000000000000	67.00000000000000000000	4.00000000000000000000	4.00000000000000000000	4.00000000000000000000	4.00000000000000000000	4.00000000000000000000	0.00000000000000000000	4.00000000000000000000	4.00000000000000000000	0.00000000000000000000	4.00000000000000000000	4.00000000000000000000	4.00000000000000000000	4.00000000000000000000	4.00000000000000000000	4.00000000000000000000	4.00000000000000000000
2.00000000000000000000	0.00000000000000000000	4172.30761718750000000000	4196.92285156250000000000	4166.15380859375000000000	4206.66650390625000000000	4184.61523437500000000000	4168.71777343750000000000	4169.23046875000000000000	4184.61523437500000000000	4165.64111328125000000000	4187.17919921875000000000	4191.28173828125000000000	4173.33300781250000000000	4191.79492187500000000000	4188.20507812500000000000	1616.00000000000000000000	10246.00000000000000000000	10229.00000000000000000000	0.00000000000000000000	0.00000000000000000000	0.00000000000000000000	442.00000000000000000000	75.00000000000000000000	4.00000000000000000000	4.00000000000000000000	4.00000000000000000000	4.00000000000000000000	4.00000000000000000000	0.00000000000000000000	4.00000000000000000000	4.00000000000000000000	0.00000000000000000000	4.00000000000000000000	4.00000000000000000000	4.00000000000000000000	4.00000000000000000000	4.00000000000000000000	4.00000000000000000000	4.00000000000000000000
3.00000000000000000000	0.00000000000000000000	4163.07666015625000000000	4194.35888671875000000000	4154.35888671875000000000	4204.10253906250000000000	4185.12792968750000000000	4158.46142578125000000000	4161.02539062500000000000	4181.02539062500000000000	4164.10253906250000000000	4176.41015625000000000000	4184.10253906250000000000	4165.12792968750000000000	4190.76904296875000000000	4180.00000000000000000000	3251.00000000000000000000	10247.00000000000000000000	10230.00000000000000000000	0.00000000000000000000	0.00000000000000000000	0.00000000000000000000	442.00000000000000000000	82.00000000000000000000	4.00000000000000000000	4.00000000000000000000	4.00000000000000000000	4.00000000000000000000	4.00000000000000000000	0.00000000000000000000	4.00000000000000000000	4.00000000000000000000	0.00000000000000000000	4.00000000000000000000	4.00000000000000000000	4.00000000000000000000	4.00000000000000000000	4.00000000000000000000	4.00000000000000000000	4.00000000000000000000
4.00000000000000000000	0.00000000000000000000	4164.61523437500000000000	4187.69238281250000000000	4155.38427734375000000000	4200.00000000000000000000	4182.05126953125000000000	4163.58984375000000000000	4163.07666015625000000000	4168.20507812500000000000	4164.10253906250000000000	4167.17919921875000000000	4178.46142578125000000000	4165.64111328125000000000	4186.66650390625000000000	4175.89746093750000000000	3550.00000000000000000000	10247.00000000000000000000	10230.00000000000000000000	0.00000000000000000000	0.00000000000000000000	0.00000000000000000000	442.00000000000000000000	89.00000000000000000000	4.00000000000000000000	4.00000000000000000000	4.00000000000000000000	4.00000000000000000000	4.00000000000000000000	0.00000000000000000000	4.00000000000000000000	4.00000000000000000000	0.00000000000000000000	4.00000000000000000000	4.00000000000000000000	4.00000000000000000000	4.00000000000000000000	4.00000000000000000000	4.00000000000000000000	4.00000000000000000000
5.00000000000000000000	0.00000000000000000000	4171.28173828125000000000	4191.79492187500000000000	4162.56396484375000000000	4203.58984375000000000000	4180.51269531250000000000	4163.58984375000000000000	4165.64111328125000000000	4163.58984375000000000000	4164.10253906250000000000	4175.38427734375000000000	4182.56396484375000000000	4171.79492187500000000000	4187.69238281250000000000	4172.30761718750000000000	0.00000000000000000000	10247.00000000000000000000	10229.00000000000000000000	0.00000000000000000000	0.00000000000000000000	0.00000000000000000000	442.00000000000000000000	98.00000000000000000000	4.00000000000000000000	4.00000000000000000000	4.00000000000000000000	4.00000000000000000000	4.00000000000000000000	0.00000000000000000000	4.00000000000000000000	4.00000000000000000000	0.00000000000000000000	4.00000000000000000000	4.00000000000000000000	4.00000000000000000000	4.00000000000000000000	4.00000000000000000000	4.00000000000000000000	4.00000000000000000000
6.00000000000000000000	0.00000000000000000000	4167.69238281250000000000	4202.05126953125000000000	4157.94873046875000000000	4215.38427734375000000000	4189.74365234375000000000	4158.46142578125000000000	4161.02539062500000000000	4175.89746093750000000000	4163.07666015625000000000	4189.23046875000000000000	4192.30761718750000000000	4172.30761718750000000000	4199.48730468750000000000	4169.23046875000000000000	490.00000000000000000000	10247.00000000000000000000	10229.00000000000000000000	0.00000000000000000000	0.00000000000000000000	0.00000000000000000000	442.00000000000000000000	105.00000000000000000000	4.00000000000000000000	4.00000000000000000000	4.00000000000000000000	4.00000000000000000000	4.00000000000000000000	0.00000000000000000000	4.00000000000000000000	4.00000000000000000000	0.00000000000000000000	4.00000000000000000000	4.00000000000000000000	4.00000000000000000000	4.00000000000000000000	4.00000000000000000000	4.00000000000000000000	4.00000000000000000000
7.00000000000000000000	0.00000000000000000000	4172.30761718750000000000	4197.43603515625000000000	4168.20507812500000000000	4213.84619140625000000000	4178.97412109375000000000	4170.25634765625000000000	4170.25634765625000000000	4172.30761718750000000000	4164.61523437500000000000	4175.89746093750000000000	4183.07666015625000000000	4173.33300781250000000000	4194.35888671875000000000	4169.23046875000000000000	3317.00000000000000000000	10247.00000000000000000000	10229.00000000000000000000	0.00000000000000000000	0.00000000000000000000	0.00000000000000000000	442.00000000000000000000	113.00000000000000000000	4.00000000000000000000	4.00000000000000000000	4.00000000000000000000	4.00000000000000000000	4.00000000000000000000	0.00000000000000000000	4.00000000000000000000	4.00000000000000000000	0.00000000000000000000	4.00000000000000000000	4.00000000000000000000	4.00000000000000000000	4.00000000000000000000	4.00000000000000000000	4.00000000000000000000	4.00000000000000000000
8.00000000000000000000	0.00000000000000000000	4169.23046875000000000000	4206.66650390625000000000	4168.20507812500000000000	4222.05126953125000000000	4180.00000000000000000000	4164.10253906250000000000	4166.15380859375000000000	4176.92285156250000000000	4166.66650390625000000000	4179.48730468750000000000	4189.74365234375000000000	4171.28173828125000000000	4202.56396484375000000000	4166.66650390625000000000	0.00000000000000000000	10247.00000000000000000000	10229.00000000000000000000	0.00000000000000000000	0.00000000000000000000	0.00000000000000000000	442.00000000000000000000	122.00000000000000000000	4.00000000000000000000	4.00000000000000000000	4.00000000000000000000	4.00000000000000000000	4.00000000000000000000	0.00000000000000000000	4.00000000000000000000	4.00000000000000000000	0.00000000000000000000	4.00000000000000000000	4.00000000000000000000	4.00000000000000000000	4.00000000000000000000	4.00000000000000000000	4.00000000000000000000	4.00000000000000000000
9.00000000000000000000	0.00000000000000000000	4172.30761718750000000000	4204.61523437500000000000	4167.69238281250000000000	4216.92285156250000000000	4178.46142578125000000000	4165.64111328125000000000	4166.66650390625000000000	4176.92285156250000000000	4166.66650390625000000000	4180.00000000000000000000	4191.79492187500000000000	4172.82031250000000000000	4198.97412109375000000000	4165.64111328125000000000	3540.00000000000000000000	10249.00000000000000000000	10228.00000000000000000000	0.00000000000000000000	0.00000000000000000000	0.00000000000000000000	442.00000000000000000000	130.00000000000000000000	4.00000000000000000000	4.00000000000000000000	4.00000000000000000000	4.00000000000000000000	4.00000000000000000000	0.00000000000000000000	4.00000000000000000000	4.00000000000000000000	0.00000000000000000000	4.00000000000000000000	4.00000000000000000000	4.00000000000000000000	4.00000000000000000000	4.00000000000000000000	4.00000000000000000000	4.00000000000000000000
10.00000000000000000000	0.00000000000000000000	4171.79492187500000000000	4192.82031250000000000000	4165.12792968750000000000	4204.61523437500000000000	4177.43603515625000000000	4165.12792968750000000000	4166.15380859375000000000	4171.28173828125000000000	4165.12792968750000000000	4176.41015625000000000000	4182.56396484375000000000	4175.89746093750000000000	4185.64111328125000000000	4164.61523437500000000000	3430.00000000000000000000	10249.00000000000000000000	10228.00000000000000000000	0.00000000000000000000	0.00000000000000000000	0.00000000000000000000	442.00000000000000000000	138.00000000000000000000	4.00000000000000000000	4.00000000000000000000	4.00000000000000000000	4.00000000000000000000	4.00000000000000000000	0.00000000000000000000	4.00000000000000000000	4.00000000000000000000	0.00000000000000000000	4.00000000000000000000	4.00000000000000000000	4.00000000000000000000	4.00000000000000000000	4.00000000000000000000	4.00000000000000000000	4.00000000000000000000
11.00000000000000000000	0.00000000000000000000	4163.07666015625000000000	4195.89746093750000000000	4158.46142578125000000000	4204.10253906250000000000	4187.17919921875000000000	4159.48730468750000000000	4162.05126953125000000000	4179.48730468750000000000	4167.17919921875000000000	4190.76904296875000000000	4186.15380859375000000000	4175.38427734375000000000	4194.35888671875000000000	4162.56396484375000000000	1490.00000000000000000000	10248.00000000000000000000	10228.00000000000000000000	0.00000000000000000000	0.00000000000000000000	0.00000000000000000000	442.00000000000000000000	147.00000000000000000000	4.00000000000000000000	4.00000000000000000000	4.00000000000000000000	4.00000000000000000000	4.00000000000000000000	0.00000000000000000000	4.00000000000000000000	4.00000000000000000000	0.00000000000000000000	4.00000000000000000000	4.00000000000000000000	4.00000000000000000000	4.00000000000000000000	4.00000000000000000000	4.00000000000000000000	4.00000000000000000000
12.00000000000000000000	0.00000000000000000000	4172.82031250000000000000	4192.82031250000000000000	4170.25634765625000000000	4200.00000000000000000000	4176.41015625000000000000	4169.23046875000000000000	4170.76904296875000000000	4174.87158203125000000000	4169.74365234375000000000	4183.07666015625000000000	4182.56396484375000000000	4178.97412109375000000000	4193.84619140625000000000	4163.07666015625000000000	3275.00000000000000000000	10248.00000000000000000000	10228.00000000000000000000	0.00000000000000000000	0.00000000000000000000	0.00000000000000000000	442.00000000000000000000	155.00000000000000000000	4.00000000000000000000	4.00000000000000000000	4.00000000000000000000	4.00000000000000000000	4.00000000000000000000	0.00000000000000000000	4.00000000000000000000	4.00000000000000000000	0.00000000000000000000	4.00000000000000000000	4.00000000000000000000	4.00000000000000000000	4.00000000000000000000	4.00000000000000000000	4.00000000000000000000	4.00000000000000000000
13.00000000000000000000	0.00000000000000000000	4169.74365234375000000000	4194.35888671875000000000	4166.15380859375000000000	4205.64111328125000000000	4175.89746093750000000000	4159.48730468750000000000	4166.15380859375000000000	4174.35888671875000000000	4166.66650390625000000000	4180.00000000000000000000	4188.71777343750000000000	4180.00000000000000000000	4194.35888671875000000000	4163.58984375000000000000	1654.00000000000000000000	10246.00000000000000000000	10229.00000000000000000000	0.00000000000000000000	0.00000000000000000000	0.00000000000000000000	442.00000000000000000000	163.00000000000000000000	4.00000000000000000000	4.00000000000000000000	4.00000000000000000000	4.00000000000000000000	4.00000000000000000000	0.00000000000000000000	4.00000000000000000000	4.00000000000000000000	0.00000000000000000000	4.00000000000000000000	4.00000000000000000000	4.00000000000000000000	4.00000000000000000000	4.00000000000000000000	4.00000000000000000000	4.00000000000000000000
14.00000000000000000000	0.00000000000000000000	4165.64111328125000000000	4189.74365234375000000000	4163.58984375000000000000	4200.00000000000000000000	4174.87158203125000000000	4162.56396484375000000000	4168.71777343750000000000	4169.23046875000000000000	4167.17919921875000000000	4177.43603515625000000000	4183.07666015625000000000	4176.92285156250000000000	4182.56396484375000000000	4163.07666015625000000000	3430.00000000000000000000	10246.00000000000000000000	10229.00000000000000000000	0.00000000000000000000	0.00000000000000000000	0.00000000000000000000	442.00000000000000000000	171.00000000000000000000	4.00000000000000000000	4.00000000000000000000	4.00000000000000000000	4.00000000000000000000	4.00000000000000000000	0.00000000000000000000	4.00000000000000000000	4.00000000000000000000	0.00000000000000000000	4.00000000000000000000	4.00000000000000000000	4.00000000000000000000	4.00000000000000000000	4.00000000000000000000	4.00000000000000000000	4.00000000000000000000
15.00000000000000000000	0.00000000000000000000	4166.66650390625000000000	4180.00000000000000000000	4164.10253906250000000000	4187.69238281250000000000	4160.51269531250000000000	4170.25634765625000000000	4169.74365234375000000000	4161.53857421875000000000	4168.20507812500000000000	4164.61523437500000000000	4166.66650390625000000000	4171.79492187500000000000	4168.20507812500000000000	4160.00000000000000000000	1490.00000000000000000000	10246.00000000000000000000	10228.00000000000000000000	0.00000000000000000000	0.00000000000000000000	0.00000000000000000000	442.00000000000000000000	178.00000000000000000000	4.00000000000000000000	4.00000000000000000000	4.00000000000000000000	4.00000000000000000000	4.00000000000000000000	0.00000000000000000000	4.00000000000000000000	4.00000000000000000000	0.00000000000000000000	4.00000000000000000000	4.00000000000000000000	4.00000000000000000000	4.00000000000000000000	4.00000000000000000000	4.00000000000000000000	4.00000000000000000000
16.00000000000000000000	0.00000000000000000000	4162.56396484375000000000	4185.12792968750000000000	4156.92285156250000000000	4195.38427734375000000000	4158.97412109375000000000	4162.56396484375000000000	4158.46142578125000000000	4168.20507812500000000000	4166.66650390625000000000	4166.15380859375000000000	4170.25634765625000000000	4169.74365234375000000000	4175.38427734375000000000	4157.43603515625000000000	0.00000000000000000000	10246.00000000000000000000	10228.00000000000000000000	0.00000000000000000000	0.00000000000000000000	0.00000000000000000000	442.00000000000000000000	185.00000000000000000000	4.00000000000000000000	4.00000000000000000000	4.00000000000000000000	4.00000000000000000000	4.00000000000000000000	0.00000000000000000000	4.00000000000000000000	4.00000000000000000000	0.00000000000000000000	4.00000000000000000000	4.00000000000000000000	4.00000000000000000000	4.00000000000000000000	4.00000000000000000000	4.00000000000000000000	4.00000000000000000000
17.00000000000000000000	0.00000000000000000000	4173.33300781250000000000	4187.69238281250000000000	4168.20507812500000000000	4197.43603515625000000000	4158.97412109375000000000	4166.66650390625000000000	4165.12792968750000000000	4160.00000000000000000000	4165.64111328125000000000	4154.87158203125000000000	4166.15380859375000000000	4176.92285156250000000000	4171.28173828125000000000	4160.51269531250000000000	0.00000000000000000000	10249.00000000000000000000	10227.00000000000000000000	0.00000000000000000000	0.00000000000000000000	0.00000000000000000000	442.00000000000000000000	193.00000000000000000000	4.00000000000000000000	4.00000000000000000000	4.00000000000000000000	4.00000000000000000000	4.00000000000000000000	0.00000000000000000000	4.00000000000000000000	4.00000000000000000000	0.00000000000000000000	4.00000000000000000000	4.00000000000000000000	4.00000000000000000000	4.00000000000000000000	4.00000000000000000000	4.00000000000000000000	4.00000000000000000000
18.00000000000000000000	0.00000000000000000000	4167.69238281250000000000	4191.79492187500000000000	4163.07666015625000000000	4197.94873046875000000000	4167.69238281250000000000	4158.46142578125000000000	4162.05126953125000000000	4160.00000000000000000000	4164.61523437500000000000	4151.79492187500000000000	4167.17919921875000000000	4173.33300781250000000000	4173.33300781250000000000	4161.02539062500000000000	0.00000000000000000000	10249.00000000000000000000	10227.00000000000000000000	0.00000000000000000000	0.00000000000000000000	0.00000000000000000000	442.00000000000000000000	200.00000000000000000000	4.00000000000000000000	4.00000000000000000000	4.00000000000000000000	4.00000000000000000000	4.00000000000000000000	0.00000000000000000000	4.00000000000000000000	4.00000000000000000000	0.00000000000000000000	4.00000000000000000000	4.00000000000000000000	4.00000000000000000000	4.00000000000000000000	4.00000000000000000000	4.00000000000000000000	4.00000000000000000000
19.00000000000000000000	0.00000000000000000000	4163.58984375000000000000	4188.71777343750000000000	4161.02539062500000000000	4196.41015625000000000000	4164.61523437500000000000	4161.02539062500000000000	4162.56396484375000000000	4158.46142578125000000000	4164.61523437500000000000	4156.41015625000000000000	4168.20507812500000000000	4169.23046875000000000000	4175.38427734375000000000	4160.00000000000000000000	0.00000000000000000000	10247.00000000000000000000	10229.00000000000000000000	0.00000000000000000000	0.00000000000000000000	0.00000000000000000000	442.00000000000000000000	209.00000000000000000000	4.00000000000000000000	4.00000000000000000000	4.00000000000000000000	4.00000000000000000000	4.00000000000000000000	0.00000000000000000000	4.00000000000000000000	4.00000000000000000000	0.00000000000000000000	4.00000000000000000000	4.00000000000000000000	4.00000000000000000000	4.00000000000000000000	4.00000000000000000000	4.00000000000000000000	4.00000000000000000000
20.00000000000000000000	0.00000000000000000000	4174.87158203125000000000	4189.23046875000000000000	4171.79492187500000000000	4198.97412109375000000000	4159.48730468750000000000	4168.71777343750000000000	4167.69238281250000000000	4151.28173828125000000000	4166.15380859375000000000	4157.94873046875000000000	4168.20507812500000000000	4175.89746093750000000000	4173.84619140625000000000	4160.00000000000000000000	0.00000000000000000000	10247.00000000000000000000	10229.00000000000000000000	0.00000000000000000000	0.00000000000000000000	0.00000000000000000000	442.00000000000000000000	217.00000000000000000000	4.00000000000000000000	4.00000000000000000000	4.00000000000000000000	4.00000000000000000000	4.00000000000000000000	0.00000000000000000000	4.00000000000000000000	4.00000000000000000000	0.00000000000000000000	4.00000000000000000000	4.00000000000000000000	4.00000000000000000000	4.00000000000000000000	4.00000000000000000000	4.00000000000000000000	4.00000000000000000000
21.00000000000000000000	0.00000000000000000000	4171.28173828125000000000	4200.51269531250000000000	4166.66650390625000000000	4210.25634765625000000000	4174.35888671875000000000	4160.00000000000000000000	4161.53857421875000000000	4164.10253906250000000000	4165.12792968750000000000	4172.82031250000000000000	4183.58984375000000000000	4175.38427734375000000000	4187.17919921875000000000	4162.56396484375000000000	0.00000000000000000000	10248.00000000000000000000	10226.00000000000000000000	0.00000000000000000000	0.00000000000000000000	0.00000000000000000000	442.00000000000000000000	225.00000000000000000000	4.00000000000000000000	4.00000000000000000000	4.00000000000000000000	4.00000000000000000000	4.00000000000000000000	0.00000000000000000000	4.00000000000000000000	4.00000000000000000000	0.00000000000000000000	4.00000000000000000000	4.00000000000000000000	4.00000000000000000000	4.00000000000000000000	4.00000000000000000000	4.00000000000000000000	4.00000000000000000000
22.00000000000000000000	0.00000000000000000000	4173.84619140625000000000	4187.69238281250000000000	4171.28173828125000000000	4196.92285156250000000000	4163.58984375000000000000	4167.69238281250000000000	4168.20507812500000000000	4163.07666015625000000000	4164.61523437500000000000	4170.25634765625000000000	4178.46142578125000000000	4170.76904296875000000000	4180.00000000000000000000	4164.61523437500000000000	0.00000000000000000000	10248.00000000000000000000	10226.00000000000000000000	0.00000000000000000000	0.00000000000000000000	0.00000000000000000000	442.00000000000000000000	233.00000000000000000000	4.00000000000000000000	4.00000000000000000000	4.00000000000000000000	4.00000000000000000000	4.00000000000000000000	0.00000000000000000000	4.00000000000000000000	4.00000000000000000000	0.00000000000000000000	4.00000000000000000000	4.00000000000000000000	4.00000000000000000000	4.00000000000000000000	4.00000000000000000000	4.00000000000000000000	4.00000000000000000000
23.00000000000000000000	0.00000000000000000000	4170.25634765625000000000	4182.05126953125000000000	4167.17919921875000000000	4190.76904296875000000000	4155.38427734375000000000	4163.07666015625000000000	4163.58984375000000000000	4165.12792968750000000000	4165.12792968750000000000	4172.82031250000000000000	4178.46142578125000000000	4170.25634765625000000000	4178.46142578125000000000	4163.58984375000000000000	0.00000000000000000000	10248.00000000000000000000	10226.00000000000000000000	0.00000000000000000000	0.00000000000000000000	0.00000000000000000000	442.00000000000000000000	241.00000000000000000000	4.00000000000000000000	4.00000000000000000000	4.00000000000000000000	4.00000000000000000000	4.00000000000000000000	0.00000000000000000000	4.00000000000000000000	4.00000000000000000000	0.00000000000000000000	4.00000000000000000000	4.00000000000000000000	4.00000000000000000000	4.00000000000000000000	4.00000000000000000000	4.00000000000000000000	4.00000000000000000000
24.00000000000000000000	0.00000000000000000000	4170.76904296875000000000	4187.17919921875000000000	4167.69238281250000000000	4198.97412109375000000000	4156.41015625000000000000	4160.00000000000000000000	4160.00000000000000000000	4175.89746093750000000000	4164.10253906250000000000	4173.33300781250000000000	4181.02539062500000000000	4175.89746093750000000000	4182.56396484375000000000	4168.20507812500000000000	0.00000000000000000000	10248.00000000000000000000	10226.00000000000000000000	0.00000000000000000000	0.00000000000000000000	0.00000000000000000000	442.00000000000000000000	248.00000000000000000000	4.00000000000000000000	4.00000000000000000000	4.00000000000000000000	4.00000000000000000000	4.00000000000000000000	0.00000000000000000000	4.00000000000000000000	4.00000000000000000000	0.00000000000000000000	4.00000000000000000000	4.00000000000000000000	4.00000000000000000000	4.00000000000000000000	4.00000000000000000000	4.00000000000000000000	4.00000000000000000000
25.00000000000000000000	0.00000000000000000000	4175.89746093750000000000	4181.53857421875000000000	4173.84619140625000000000	4195.38427734375000000000	4146.66650390625000000000	4165.12792968750000000000	4167.17919921875000000000	4169.74365234375000000000	4164.61523437500000000000	4153.84619140625000000000	4165.12792968750000000000	4175.38427734375000000000	4167.17919921875000000000	4167.69238281250000000000	0.00000000000000000000	10248.00000000000000000000	10227.00000000000000000000	0.00000000000000000000	0.00000000000000000000	0.00000000000000000000	442.00000000000000000000	256.00000000000000000000	4.00000000000000000000	4.00000000000000000000	4.00000000000000000000	4.00000000000000000000	4.00000000000000000000	0.00000000000000000000	4.00000000000000000000	4.00000000000000000000	0.00000000000000000000	4.00000000000000000000	4.00000000000000000000	4.00000000000000000000	4.00000000000000000000	4.00000000000000000000	4.00000000000000000000	4.00000000000000000000
26.00000000000000000000	0.00000000000000000000	4161.02539062500000000000	4180.00000000000000000000	4160.51269531250000000000	4194.87158203125000000000	4150.76904296875000000000	4157.43603515625000000000	4162.56396484375000000000	4165.12792968750000000000	4165.12792968750000000000	4152.82031250000000000000	4157.43603515625000000000	4167.17919921875000000000	4160.51269531250000000000	4157.43603515625000000000	0.00000000000000000000	10248.00000000000000000000	10227.00000000000000000000	0.00000000000000000000	0.00000000000000000000	0.00000000000000000000	442.00000000000000000000	263.00000000000000000000	4.00000000000000000000	4.00000000000000000000	4.00000000000000000000	4.00000000000000000000	4.00000000000000000000	0.00000000000000000000	4.00000000000000000000	4.00000000000000000000	0.00000000000000000000	4.00000000000000000000	4.00000000000000000000	4.00000000000000000000	4.00000000000000000000	4.00000000000000000000	4.00000000000000000000	4.00000000000000000000
27.00000000000000000000	0.00000000000000000000	4166.15380859375000000000	4177.94873046875000000000	4167.17919921875000000000	4192.30761718750000000000	4151.28173828125000000000	4168.20507812500000000000	4167.69238281250000000000	4156.92285156250000000000	4166.15380859375000000000	4146.66650390625000000000	4152.82031250000000000000	4168.71777343750000000000	4155.38427734375000000000	4155.38427734375000000000	0.00000000000000000000	10250.00000000000000000000	10225.00000000000000000000	0.00000000000000000000	0.00000000000000000000	0.00000000000000000000	442.00000000000000000000	271.00000000000000000000	4.00000000000000000000	4.00000000000000000000	4.00000000000000000000	4.00000000000000000000	4.00000000000000000000	0.00000000000000000000	4.00000000000000000000	4.00000000000000000000	0.00000000000000000000	4.00000000000000000000	4.00000000000000000000	4.00000000000000000000	4.00000000000000000000	4.00000000000000000000	4.00000000000000000000	4.00000000000000000000
28.00000000000000000000	0.00000000000000000000	4174.35888671875000000000	4188.20507812500000000000	4173.33300781250000000000	4199.48730468750000000000	4166.15380859375000000000	4166.66650390625000000000	4164.61523437500000000000	4163.58984375000000000000	4165.12792968750000000000	4151.28173828125000000000	4167.69238281250000000000	4171.28173828125000000000	4168.71777343750000000000	4162.05126953125000000000	0.00000000000000000000	10250.00000000000000000000	10225.00000000000000000000	0.00000000000000000000	0.00000000000000000000	0.00000000000000000000	442.00000000000000000000	278.00000000000000000000	4.00000000000000000000	4.00000000000000000000	4.00000000000000000000	4.00000000000000000000	4.00000000000000000000	0.00000000000000000000	4.00000000000000000000	4.00000000000000000000	0.00000000000000000000	4.00000000000000000000	4.00000000000000000000	4.00000000000000000000	4.00000000000000000000	4.00000000000000000000	4.00000000000000000000	4.00000000000000000000
29.00000000000000000000	0.00000000000000000000	4171.79492187500000000000	4193.84619140625000000000	4171.79492187500000000000	4204.10253906250000000000	4181.02539062500000000000	4163.07666015625000000000	4163.58984375000000000000	4170.76904296875000000000	4164.10253906250000000000	4171.28173828125000000000	4181.53857421875000000000	4171.79492187500000000000	4183.58984375000000000000	4168.71777343750000000000	0.00000000000000000000	10249.00000000000000000000	10226.00000000000000000000	0.00000000000000000000	0.00000000000000000000	0.00000000000000000000	442.00000000000000000000	286.00000000000000000000	4.00000000000000000000	4.00000000000000000000	4.00000000000000000000	4.00000000000000000000	4.00000000000000000000	0.00000000000000000000	4.00000000000000000000	4.00000000000000000000	0.00000000000000000000	4.00000000000000000000	4.00000000000000000000	4.00000000000000000000	4.00000000000000000000	4.00000000000000000000	4.00000000000000000000	4.00000000000000000000
30.00000000000000000000	0.00000000000000000000	4175.38427734375000000000	4187.17919921875000000000	4178.97412109375000000000	4195.89746093750000000000	4168.71777343750000000000	4170.76904296875000000000	4169.23046875000000000000	4162.05126953125000000000	4165.64111328125000000000	4171.79492187500000000000	4173.33300781250000000000	4176.41015625000000000000	4177.43603515625000000000	4171.79492187500000000000	0.00000000000000000000	10249.00000000000000000000	10226.00000000000000000000	0.00000000000000000000	0.00000000000000000000	0.00000000000000000000	442.00000000000000000000	295.00000000000000000000	4.00000000000000000000	4.00000000000000000000	4.00000000000000000000	4.00000000000000000000	4.00000000000000000000	0.00000000000000000000	4.00000000000000000000	4.00000000000000000000	0.00000000000000000000	4.00000000000000000000	4.00000000000000000000	4.00000000000000000000	4.00000000000000000000	4.00000000000000000000	4.00000000000000000000	4.00000000000000000000
31.00000000000000000000	0.00000000000000000000	4167.17919921875000000000	4191.79492187500000000000	4172.30761718750000000000	4197.94873046875000000000	4169.74365234375000000000	4160.51269531250000000000	4162.05126953125000000000	4173.33300781250000000000	4166.15380859375000000000	4176.41015625000000000000	4182.56396484375000000000	4176.41015625000000000000	4185.12792968750000000000	4173.33300781250000000000	0.00000000000000000000	10249.00000000000000000000	10225.00000000000000000000	0.00000000000000000000	0.00000000000000000000	0.00000000000000000000	442.00000000000000000000	303.00000000000000000000	4.00000000000000000000	4.00000000000000000000	4.00000000000000000000	4.00000000000000000000	4.00000000000000000000	0.00000000000000000000	4.00000000000000000000	4.00000000000000000000	0.00000000000000000000	4.00000000000000000000	4.00000000000000000000	4.00000000000000000000	4.00000000000000000000	4.00000000000000000000	4.00000000000000000000	4.00000000000000000000
32.00000000000000000000	0.00000000000000000000	4170.25634765625000000000	4183.58984375000000000000	4175.89746093750000000000	4188.71777343750000000000	4166.66650390625000000000	4163.07666015625000000000	4168.71777343750000000000	4173.33300781250000000000	4168.20507812500000000000	4173.84619140625000000000	4181.53857421875000000000	4177.94873046875000000000	4180.51269531250000000000	4170.25634765625000000000	0.00000000000000000000	10249.00000000000000000000	10225.00000000000000000000	0.00000000000000000000	0.00000000000000000000	0.00000000000000000000	442.00000000000000000000	312.00000000000000000000	4.00000000000000000000	4.00000000000000000000	4.00000000000000000000	4.00000000000000000000	4.00000000000000000000	0.00000000000000000000	4.00000000000000000000	4.00000000000000000000	0.00000000000000000000	4.00000000000000000000	4.00000000000000000000	4.00000000000000000000	4.00000000000000000000	4.00000000000000000000	4.00000000000000000000	4.00000000000000000000
33.00000000000000000000	0.00000000000000000000	4171.28173828125000000000	4183.07666015625000000000	4176.92285156250000000000	4186.15380859375000000000	4169.74365234375000000000	4160.51269531250000000000	4166.15380859375000000000	4169.23046875000000000000	4168.20507812500000000000	4176.41015625000000000000	4177.43603515625000000000	4177.43603515625000000000	4177.94873046875000000000	4168.20507812500000000000	0.00000000000000000000	10250.00000000000000000000	10226.00000000000000000000	0.00000000000000000000	0.00000000000000000000	0.00000000000000000000	442.00000000000000000000	320.00000000000000000000	4.00000000000000000000	4.00000000000000000000	4.00000000000000000000	4.00000000000000000000	4.00000000000000000000	0.00000000000000000000	4.00000000000000000000	4.00000000000000000000	0.00000000000000000000	4.00000000000000000000	4.00000000000000000000	4.00000000000000000000	4.00000000000000000000	4.00000000000000000000	4.00000000000000000000	4.00000000000000000000
34.00000000000000000000	0.00000000000000000000	4167.17919921875000000000	4195.89746093750000000000	4173.33300781250000000000	4197.43603515625000000000	4177.43603515625000000000	4157.43603515625000000000	4163.58984375000000000000	4177.94873046875000000000	4164.61523437500000000000	4183.58984375000000000000	4187.17919921875000000000	4176.92285156250000000000	4189.23046875000000000000	4175.38427734375000000000	0.00000000000000000000	10250.00000000000000000000	10226.00000000000000000000	0.00000000000000000000	0.00000000000000000000	0.00000000000000000000	442.00000000000000000000	328.00000000000000000000	4.00000000000000000000	4.00000000000000000000	4.00000000000000000000	4.00000000000000000000	4.00000000000000000000	0.00000000000000000000	4.00000000000000000000	4.00000000000000000000	0.00000000000000000000	4.00000000000000000000	4.00000000000000000000	4.00000000000000000000	4.00000000000000000000	4.00000000000000000000	4.00000000000000000000	4.00000000000000000000
35.00000000000000000000	0.00000000000000000000	4174.87158203125000000000	4190.76904296875000000000	4180.00000000000000000000	4192.30761718750000000000	4163.07666015625000000000	4169.74365234375000000000	4174.87158203125000000000	4173.33300781250000000000	4162.56396484375000000000	4171.79492187500000000000	4180.00000000000000000000	4174.87158203125000000000	4180.51269531250000000000	4172.82031250000000000000	0.00000000000000000000	10248.00000000000000000000	10227.00000000000000000000	0.00000000000000000000	0.00000000000000000000	0.00000000000000000000	442.00000000000000000000	337.00000000000000000000	4.00000000000000000000	4.00000000000000000000	4.00000000000000000000	4.00000000000000000000	4.00000000000000000000	0.00000000000000000000	4.00000000000000000000	4.00000000000000000000	0.00000000000000000000	4.00000000000000000000	4.00000000000000000000	4.00000000000000000000	4.00000000000000000000	4.00000000000000000000	4.00000000000000000000	4.00000000000000000000
36.00000000000000000000	0.00000000000000000000	4165.64111328125000000000	4185.64111328125000000000	4171.79492187500000000000	4185.12792968750000000000	4164.10253906250000000000	4161.53857421875000000000	4164.61523437500000000000	4176.92285156250000000000	4164.10253906250000000000	4171.79492187500000000000	4178.46142578125000000000	4169.23046875000000000000	4179.48730468750000000000	4163.58984375000000000000	0.00000000000000000000	10248.00000000000000000000	10227.00000000000000000000	0.00000000000000000000	0.00000000000000000000	0.00000000000000000000	442.00000000000000000000	345.00000000000000000000	4.00000000000000000000	4.00000000000000000000	4.00000000000000000000	4.00000000000000000000	4.00000000000000000000	0.00000000000000000000	4.00000000000000000000	4.00000000000000000000	0.00000000000000000000	4.00000000000000000000	4.00000000000000000000	4.00000000000000000000	4.00000000000000000000	4.00000000000000000000	4.00000000000000000000	4.00000000000000000000
37.00000000000000000000	0.00000000000000000000	4164.10253906250000000000	4175.38427734375000000000	4174.35888671875000000000	4174.87158203125000000000	4161.53857421875000000000	4163.07666015625000000000	4165.12792968750000000000	4175.38427734375000000000	4165.64111328125000000000	4162.56396484375000000000	4174.87158203125000000000	4173.33300781250000000000	4175.38427734375000000000	4167.17919921875000000000	0.00000000000000000000	10248.00000000000000000000	10226.00000000000000000000	0.00000000000000000000	0.00000000000000000000	0.00000000000000000000	442.00000000000000000000	353.00000000000000000000	4.00000000000000000000	4.00000000000000000000	4.00000000000000000000	4.00000000000000000000	4.00000000000000000000	0.00000000000000000000	4.00000000000000000000	4.00000000000000000000	0.00000000000000000000	4.00000000000000000000	4.00000000000000000000	4.00000000000000000000	4.00000000000000000000	4.00000000000000000000	4.00000000000000000000	4.00000000000000000000
38.00000000000000000000	0.00000000000000000000	4164.10253906250000000000	4175.38427734375000000000	4176.41015625000000000000	4175.89746093750000000000	4154.87158203125000000000	4163.58984375000000000000	4167.17919921875000000000	4172.30761718750000000000	4164.61523437500000000000	4161.02539062500000000000	4172.30761718750000000000	4174.35888671875000000000	4170.76904296875000000000	4170.76904296875000000000	0.00000000000000000000	10248.00000000000000000000	10226.00000000000000000000	0.00000000000000000000	0.00000000000000000000	0.00000000000000000000	442.00000000000000000000	360.00000000000000000000	4.00000000000000000000	4.00000000000000000000	4.00000000000000000000	4.00000000000000000000	4.00000000000000000000	0.00000000000000000000	4.00000000000000000000	4.00000000000000000000	0.00000000000000000000	4.00000000000000000000	4.00000000000000000000	4.00000000000000000000	4.00000000000000000000	4.00000000000000000000	4.00000000000000000000	4.00000000000000000000
39.00000000000000000000	0.00000000000000000000	4157.43603515625000000000	4185.12792968750000000000	4171.28173828125000000000	4184.10253906250000000000	4162.56396484375000000000	4161.53857421875000000000	4163.58984375000000000000	4177.43603515625000000000	4169.23046875000000000000	4174.35888671875000000000	4176.92285156250000000000	4170.25634765625000000000	4178.46142578125000000000	4169.74365234375000000000	0.00000000000000000000	10247.00000000000000000000	10229.00000000000000000000	0.00000000000000000000	0.00000000000000000000	0.00000000000000000000	442.00000000000000000000	368.00000000000000000000	4.00000000000000000000	4.00000000000000000000	4.00000000000000000000	4.00000000000000000000	4.00000000000000000000	0.00000000000000000000	4.00000000000000000000	4.00000000000000000000	0.00000000000000000000	4.00000000000000000000	4.00000000000000000000	4.00000000000000000000	4.00000000000000000000	4.00000000000000000000	4.00000000000000000000	4.00000000000000000000
40.00000000000000000000	0.00000000000000000000	4167.69238281250000000000	4181.02539062500000000000	4181.53857421875000000000	4177.43603515625000000000	4161.02539062500000000000	4169.23046875000000000000	4171.79492187500000000000	4171.79492187500000000000	4175.38427734375000000000	4160.51269531250000000000	4168.20507812500000000000	4176.41015625000000000000	4173.84619140625000000000	4171.79492187500000000000	0.00000000000000000000	10247.00000000000000000000	10229.00000000000000000000	0.00000000000000000000	0.00000000000000000000	0.00000000000000000000	442.00000000000000000000	375.00000000000000000000	4.00000000000000000000	4.00000000000000000000	4.00000000000000000000	4.00000000000000000000	4.00000000000000000000	0.00000000000000000000	4.00000000000000000000	4.00000000000000000000	0.00000000000000000000	4.00000000000000000000	4.00000000000000000000	4.00000000000000000000	4.00000000000000000000	4.00000000000000000000	4.00000000000000000000	4.00000000000000000000
41.00000000000000000000	0.00000000000000000000	4164.61523437500000000000	4188.71777343750000000000	4177.43603515625000000000	4184.10253906250000000000	4169.74365234375000000000	4160.51269531250000000000	4166.15380859375000000000	4183.58984375000000000000	4168.20507812500000000000	4165.64111328125000000000	4176.41015625000000000000	4180.00000000000000000000	4183.07666015625000000000	4172.82031250000000000000	0.00000000000000000000	10246.00000000000000000000	10229.00000000000000000000	0.00000000000000000000	0.00000000000000000000	0.00000000000000000000	442.00000000000000000000	382.00000000000000000000	4.00000000000000000000	4.00000000000000000000	4.00000000000000000000	4.00000000000000000000	4.00000000000000000000	0.00000000000000000000	4.00000000000000000000	4.00000000000000000000	0.00000000000000000000	4.00000000000000000000	4.00000000000000000000	4.00000000000000000000	4.00000000000000000000	4.00000000000000000000	4.00000000000000000000	4.00000000000000000000
42.00000000000000000000	0.00000000000000000000	4165.12792968750000000000	4190.76904296875000000000	4177.94873046875000000000	4185.12792968750000000000	4170.76904296875000000000	4167.69238281250000000000	4168.71777343750000000000	4188.71777343750000000000	4161.53857421875000000000	4178.97412109375000000000	4182.05126953125000000000	4176.41015625000000000000	4186.15380859375000000000	4172.82031250000000000000	0.00000000000000000000	10246.00000000000000000000	10229.00000000000000000000	0.00000000000000000000	0.00000000000000000000	0.00000000000000000000	442.00000000000000000000	390.00000000000000000000	4.00000000000000000000	4.00000000000000000000	4.00000000000000000000	4.00000000000000000000	4.00000000000000000000	0.00000000000000000000	4.00000000000000000000	4.00000000000000000000	0.00000000000000000000	4.00000000000000000000	4.00000000000000000000	4.00000000000000000000	4.00000000000000000000	4.00000000000000000000	4.00000000000000000000	4.00000000000000000000
43.00000000000000000000	0.00000000000000000000	4169.74365234375000000000	4187.69238281250000000000	4180.51269531250000000000	4179.48730468750000000000	4171.28173828125000000000	4170.76904296875000000000	4172.30761718750000000000	4186.66650390625000000000	4165.12792968750000000000	4178.46142578125000000000	4180.00000000000000000000	4171.28173828125000000000	4181.53857421875000000000	4173.33300781250000000000	0.00000000000000000000	10246.00000000000000000000	10229.00000000000000000000	0.00000000000000000000	0.00000000000000000000	0.00000000000000000000	442.00000000000000000000	397.00000000000000000000	4.00000000000000000000	4.00000000000000000000	4.00000000000000000000	4.00000000000000000000	4.00000000000000000000	0.00000000000000000000	4.00000000000000000000	4.00000000000000000000	0.00000000000000000000	4.00000000000000000000	4.00000000000000000000	4.00000000000000000000	4.00000000000000000000	4.00000000000000000000	4.00000000000000000000	4.00000000000000000000
44.00000000000000000000	0.00000000000000000000	4161.53857421875000000000	4191.79492187500000000000	4172.30761718750000000000	4181.53857421875000000000	4177.43603515625000000000	4160.51269531250000000000	4165.12792968750000000000	4193.33300781250000000000	4167.17919921875000000000	4178.46142578125000000000	4184.10253906250000000000	4171.28173828125000000000	4186.66650390625000000000	4173.33300781250000000000	0.00000000000000000000	10246.00000000000000000000	10229.00000000000000000000	0.00000000000000000000	0.00000000000000000000	0.00000000000000000000	442.00000000000000000000	404.00000000000000000000	4.00000000000000000000	4.00000000000000000000	4.00000000000000000000	4.00000000000000000000	4.00000000000000000000	0.00000000000000000000	4.00000000000000000000	4.00000000000000000000	0.00000000000000000000	4.00000000000000000000	4.00000000000000000000	4.00000000000000000000	4.00000000000000000000	4.00000000000000000000	4.00000000000000000000	4.00000000000000000000
45.00000000000000000000	0.00000000000000000000	4166.15380859375000000000	4182.56396484375000000000	4180.51269531250000000000	4173.33300781250000000000	4166.66650390625000000000	4166.15380859375000000000	4169.74365234375000000000	4180.51269531250000000000	4166.66650390625000000000	4169.74365234375000000000	4175.89746093750000000000	4174.35888671875000000000	4177.94873046875000000000	4174.35888671875000000000	0.00000000000000000000	10246.00000000000000000000	10229.00000000000000000000	0.00000000000000000000	0.00000000000000000000	0.00000000000000000000	442.00000000000000000000	413.00000000000000000000	4.00000000000000000000	4.00000000000000000000	4.00000000000000000000	4.00000000000000000000	4.00000000000000000000	0.00000000000000000000	4.00000000000000000000	4.00000000000000000000	0.00000000000000000000	4.00000000000000000000	4.00000000000000000000	4.00000000000000000000	4.00000000000000000000	4.00000000000000000000	4.00000000000000000000	4.00000000000000000000
46.00000000000000000000	0.00000000000000000000	4162.05126953125000000000	4181.53857421875000000000	4173.33300781250000000000	4173.33300781250000000000	4173.33300781250000000000	4158.46142578125000000000	4166.15380859375000000000	4178.46142578125000000000	4164.61523437500000000000	4177.43603515625000000000	4176.92285156250000000000	4168.20507812500000000000	4181.02539062500000000000	4173.33300781250000000000	0.00000000000000000000	10246.00000000000000000000	10229.00000000000000000000	0.00000000000000000000	0.00000000000000000000	0.00000000000000000000	442.00000000000000000000	421.00000000000000000000	4.00000000000000000000	4.00000000000000000000	4.00000000000000000000	4.00000000000000000000	4.00000000000000000000	0.00000000000000000000	4.00000000000000000000	4.00000000000000000000	0.00000000000000000000	4.00000000000000000000	4.00000000000000000000	4.00000000000000000000	4.00000000000000000000	4.00000000000000000000	4.00000000000000000000	4.00000000000000000000
47.00000000000000000000	0.00000000000000000000	4161.02539062500000000000	4178.97412109375000000000	4168.71777343750000000000	4171.28173828125000000000	4172.30761718750000000000	4162.56396484375000000000	4170.76904296875000000000	4179.48730468750000000000	4164.61523437500000000000	4174.35888671875000000000	4172.82031250000000000000	4166.66650390625000000000	4180.00000000000000000000	4170.25634765625000000000	0.00000000000000000000	10245.00000000000000000000	10229.00000000000000000000	0.00000000000000000000	0.00000000000000000000	0.00000000000000000000	442.00000000000000000000	429.00000000000000000000	4.00000000000000000000	4.00000000000000000000	4.00000000000000000000	4.00000000000000000000	4.00000000000000000000	0.00000000000000000000	4.00000000000000000000	4.00000000000000000000	0.00000000000000000000	4.00000000000000000000	4.00000000000000000000	4.00000000000000000000	4.00000000000000000000	4.00000000000000000000	4.00000000000000000000	4.00000000000000000000
48.00000000000000000000	0.00000000000000000000	4165.64111328125000000000	4176.92285156250000000000	4173.84619140625000000000	4168.71777343750000000000	4162.05126953125000000000	4169.74365234375000000000	4174.87158203125000000000	4177.94873046875000000000	4167.17919921875000000000	4164.61523437500000000000	4170.76904296875000000000	4172.82031250000000000000	4176.92285156250000000000	4171.28173828125000000000	0.00000000000000000000	10245.00000000000000000000	10229.00000000000000000000	0.00000000000000000000	0.00000000000000000000	0.00000000000000000000	442.00000000000000000000	438.00000000000000000000	4.00000000000000000000	4.00000000000000000000	4.00000000000000000000	4.00000000000000000000	4.00000000000000000000	0.00000000000000000000	4.00000000000000000000	4.00000000000000000000	0.00000000000000000000	4.00000000000000000000	4.00000000000000000000	4.00000000000000000000	4.00000000000000000000	4.00000000000000000000	4.00000000000000000000	4.00000000000000000000
49.00000000000000000000	0.00000000000000000000	4158.97412109375000000000	4185.12792968750000000000	4167.69238281250000000000	4174.87158203125000000000	4173.33300781250000000000	4160.51269531250000000000	4166.66650390625000000000	4190.76904296875000000000	4165.64111328125000000000	4181.02539062500000000000	4186.15380859375000000000	4171.28173828125000000000	4189.74365234375000000000	4174.35888671875000000000	0.00000000000000000000	10246.00000000000000000000	10229.00000000000000000000	0.00000000000000000000	0.00000000000000000000	0.00000000000000000000	442.00000000000000000000	446.00000000000000000000	4.00000000000000000000	4.00000000000000000000	4.00000000000000000000	4.00000000000000000000	4.00000000000000000000	0.00000000000000000000	4.00000000000000000000	4.00000000000000000000	0.00000000000000000000	4.00000000000000000000	4.00000000000000000000	4.00000000000000000000	4.00000000000000000000	4.00000000000000000000	4.00000000000000000000	4.00000000000000000000
50.00000000000000000000	0.00000000000000000000	4167.17919921875000000000	4181.02539062500000000000	4175.38427734375000000000	4167.17919921875000000000	4169.74365234375000000000	4168.20507812500000000000	4173.84619140625000000000	4184.10253906250000000000	4165.64111328125000000000	4176.92285156250000000000	4176.92285156250000000000	4169.74365234375000000000	4182.05126953125000000000	4176.41015625000000000000	0.00000000000000000000	10246.00000000000000000000	10229.00000000000000000000	0.00000000000000000000	0.00000000000000000000	0.00000000000000000000	442.00000000000000000000	453.00000000000000000000	4.00000000000000000000	4.00000000000000000000	4.00000000000000000000	4.00000000000000000000	4.00000000000000000000	0.00000000000000000000	4.00000000000000000000	4.00000000000000000000	0.00000000000000000000	4.00000000000000000000	4.00000000000000000000	4.00000000000000000000	4.00000000000000000000	4.00000000000000000000	4.00000000000000000000	4.00000000000000000000
51.00000000000000000000	0.00000000000000000000	4168.71777343750000000000	4187.17919921875000000000	4173.33300781250000000000	4170.25634765625000000000	4172.30761718750000000000	4164.61523437500000000000	4168.20507812500000000000	4184.61523437500000000000	4167.69238281250000000000	4176.41015625000000000000	4176.92285156250000000000	4170.76904296875000000000	4184.61523437500000000000	4175.89746093750000000000	0.00000000000000000000	10248.00000000000000000000	10230.00000000000000000000	0.00000000000000000000	0.00000000000000000000	0.00000000000000000000	442.00000000000000000000	461.00000000000000000000	4.00000000000000000000	4.00000000000000000000	4.00000000000000000000	4.00000000000000000000	4.00000000000000000000	0.00000000000000000000	4.00000000000000000000	4.00000000000000000000	0.00000000000000000000	4.00000000000000000000	4.00000000000000000000	4.00000000000000000000	4.00000000000000000000	4.00000000000000000000	4.00000000000000000000	4.00000000000000000000
52.00000000000000000000	0.00000000000000000000	4168.20507812500000000000	4187.17919921875000000000	4173.84619140625000000000	4172.82031250000000000000	4174.87158203125000000000	4164.61523437500000000000	4166.15380859375000000000	4188.71777343750000000000	4168.20507812500000000000	4182.56396484375000000000	4183.07666015625000000000	4174.35888671875000000000	4191.28173828125000000000	4176.41015625000000000000	0.00000000000000000000	10248.00000000000000000000	10230.00000000000000000000	0.00000000000000000000	0.00000000000000000000	0.00000000000000000000	442.00000000000000000000	468.00000000000000000000	4.00000000000000000000	4.00000000000000000000	4.00000000000000000000	4.00000000000000000000	4.00000000000000000000	0.00000000000000000000	4.00000000000000000000	4.00000000000000000000	0.00000000000000000000	4.00000000000000000000	4.00000000000000000000	4.00000000000000000000	4.00000000000000000000	4.00000000000000000000	4.00000000000000000000	4.00000000000000000000
53.00000000000000000000	0.00000000000000000000	4168.71777343750000000000	4175.38427734375000000000	4179.48730468750000000000	4163.07666015625000000000	4167.69238281250000000000	4165.64111328125000000000	4170.76904296875000000000	4182.56396484375000000000	4167.17919921875000000000	4175.89746093750000000000	4176.41015625000000000000	4175.38427734375000000000	4181.53857421875000000000	4177.43603515625000000000	0.00000000000000000000	10248.00000000000000000000	10230.00000000000000000000	0.00000000000000000000	0.00000000000000000000	0.00000000000000000000	442.00000000000000000000	476.00000000000000000000	4.00000000000000000000	4.00000000000000000000	4.00000000000000000000	4.00000000000000000000	4.00000000000000000000	0.00000000000000000000	4.00000000000000000000	4.00000000000000000000	0.00000000000000000000	4.00000000000000000000	4.00000000000000000000	4.00000000000000000000	4.00000000000000000000	4.00000000000000000000	4.00000000000000000000	4.00000000000000000000
54.00000000000000000000	0.00000000000000000000	4157.94873046875000000000	4182.05126953125000000000	4172.82031250000000000000	4170.76904296875000000000	4175.38427734375000000000	4156.92285156250000000000	4164.61523437500000000000	4190.76904296875000000000	4165.64111328125000000000	4184.61523437500000000000	4183.58984375000000000000	4174.35888671875000000000	4187.69238281250000000000	4176.92285156250000000000	0.00000000000000000000	10248.00000000000000000000	10230.00000000000000000000	0.00000000000000000000	0.00000000000000000000	0.00000000000000000000	442.00000000000000000000	484.00000000000000000000	4.00000000000000000000	4.00000000000000000000	4.00000000000000000000	4.00000000000000000000	4.00000000000000000000	0.00000000000000000000	4.00000000000000000000	4.00000000000000000000	0.00000000000000000000	4.00000000000000000000	4.00000000000000000000	4.00000000000000000000	4.00000000000000000000	4.00000000000000000000	4.00000000000000000000	4.00000000000000000000
55.00000000000000000000	0.00000000000000000000	4164.61523437500000000000	4183.58984375000000000000	4181.02539062500000000000	4173.84619140625000000000	4174.35888671875000000000	4169.74365234375000000000	4173.84619140625000000000	4183.07666015625000000000	4167.17919921875000000000	4182.56396484375000000000	4176.92285156250000000000	4176.41015625000000000000	4182.56396484375000000000	4175.38427734375000000000	0.00000000000000000000	10249.00000000000000000000	10229.00000000000000000000	0.00000000000000000000	0.00000000000000000000	0.00000000000000000000	442.00000000000000000000	492.00000000000000000000	4.00000000000000000000	4.00000000000000000000	4.00000000000000000000	4.00000000000000000000	4.00000000000000000000	0.00000000000000000000	4.00000000000000000000	4.00000000000000000000	0.00000000000000000000	4.00000000000000000000	4.00000000000000000000	4.00000000000000000000	4.00000000000000000000	4.00000000000000000000	4.00000000000000000000	4.00000000000000000000
56.00000000000000000000	0.00000000000000000000	4165.64111328125000000000	4186.15380859375000000000	4176.41015625000000000000	4174.35888671875000000000	4181.02539062500000000000	4166.66650390625000000000	4170.25634765625000000000	4173.84619140625000000000	4165.64111328125000000000	4179.48730468750000000000	4171.79492187500000000000	4168.71777343750000000000	4179.48730468750000000000	4172.30761718750000000000	0.00000000000000000000	10249.00000000000000000000	10229.00000000000000000000	0.00000000000000000000	0.00000000000000000000	0.00000000000000000000	442.00000000000000000000	501.00000000000000000000	4.00000000000000000000	4.00000000000000000000	4.00000000000000000000	4.00000000000000000000	4.00000000000000000000	0.00000000000000000000	4.00000000000000000000	4.00000000000000000000	0.00000000000000000000	4.00000000000000000000	4.00000000000000000000	4.00000000000000000000	4.00000000000000000000	4.00000000000000000000	4.00000000000000000000	4.00000000000000000000
57.00000000000000000000	0.00000000000000000000	4168.20507812500000000000	4192.82031250000000000000	4175.38427734375000000000	4179.48730468750000000000	4189.23046875000000000000	4164.10253906250000000000	4165.12792968750000000000	4179.48730468750000000000	4163.07666015625000000000	4181.02539062500000000000	4178.46142578125000000000	4167.69238281250000000000	4186.66650390625000000000	4178.97412109375000000000	0.00000000000000000000	10249.00000000000000000000	10229.00000000000000000000	0.00000000000000000000	0.00000000000000000000	0.00000000000000000000	442.00000000000000000000	509.00000000000000000000	4.00000000000000000000	4.00000000000000000000	4.00000000000000000000	4.00000000000000000000	4.00000000000000000000	0.00000000000000000000	4.00000000000000000000	4.00000000000000000000	0.00000000000000000000	4.00000000000000000000	4.00000000000000000000	4.00000000000000000000	4.00000000000000000000	4.00000000000000000000	4.00000000000000000000	4.00000000000000000000
58.00000000000000000000	0.00000000000000000000	4177.43603515625000000000	4194.35888671875000000000	4191.79492187500000000000	4181.02539062500000000000	4181.53857421875000000000	4169.74365234375000000000	4172.30761718750000000000	4176.92285156250000000000	4162.05126953125000000000	4172.30761718750000000000	4179.48730468750000000000	4177.43603515625000000000	4185.12792968750000000000	4187.17919921875000000000	0.00000000000000000000	10249.00000000000000000000	10229.00000000000000000000	0.00000000000000000000	0.00000000000000000000	0.00000000000000000000	442.00000000000000000000	516.00000000000000000000	4.00000000000000000000	4.00000000000000000000	4.00000000000000000000	4.00000000000000000000	4.00000000000000000000	0.00000000000000000000	4.00000000000000000000	4.00000000000000000000	0.00000000000000000000	4.00000000000000000000	4.00000000000000000000	4.00000000000000000000	4.00000000000000000000	4.00000000000000000000	4.00000000000000000000	4.00000000000000000000
59.00000000000000000000	0.00000000000000000000	4168.71777343750000000000	4200.51269531250000000000	4185.64111328125000000000	4186.15380859375000000000	4186.15380859375000000000	4157.94873046875000000000	4167.17919921875000000000	4180.51269531250000000000	4163.58984375000000000000	4180.51269531250000000000	4183.07666015625000000000	4176.92285156250000000000	4188.71777343750000000000	4185.12792968750000000000	0.00000000000000000000	10248.00000000000000000000	10229.00000000000000000000	0.00000000000000000000	0.00000000000000000000	0.00000000000000000000	442.00000000000000000000	525.00000000000000000000	4.00000000000000000000	4.00000000000000000000	4.00000000000000000000	4.00000000000000000000	4.00000000000000000000	0.00000000000000000000	4.00000000000000000000	4.00000000000000000000	0.00000000000000000000	4.00000000000000000000	4.00000000000000000000	4.00000000000000000000	4.00000000000000000000	4.00000000000000000000	4.00000000000000000000	4.00000000000000000000
60.00000000000000000000	0.00000000000000000000	4173.84619140625000000000	4193.33300781250000000000	4184.61523437500000000000	4175.89746093750000000000	4182.56396484375000000000	4164.61523437500000000000	4168.71777343750000000000	4172.82031250000000000000	4168.20507812500000000000	4175.38427734375000000000	4170.76904296875000000000	4171.28173828125000000000	4177.43603515625000000000	4180.51269531250000000000	0.00000000000000000000	10248.00000000000000000000	10229.00000000000000000000	0.00000000000000000000	0.00000000000000000000	0.00000000000000000000	442.00000000000000000000	533.00000000000000000000	4.00000000000000000000	4.00000000000000000000	4.00000000000000000000	4.00000000000000000000	4.00000000000000000000	0.00000000000000000000	4.00000000000000000000	4.00000000000000000000	0.00000000000000000000	4.00000000000000000000	4.00000000000000000000	4.00000000000000000000	4.00000000000000000000	4.00000000000000000000	4.00000000000000000000	4.00000000000000000000
61.00000000000000000000	0.00000000000000000000	4171.28173828125000000000	4188.71777343750000000000	4180.51269531250000000000	4172.30761718750000000000	4184.10253906250000000000	4163.07666015625000000000	4166.66650390625000000000	4170.25634765625000000000	4167.17919921875000000000	4170.76904296875000000000	4168.20507812500000000000	4168.20507812500000000000	4175.89746093750000000000	4176.92285156250000000000	0.00000000000000000000	10248.00000000000000000000	10228.00000000000000000000	0.00000000000000000000	0.00000000000000000000	0.00000000000000000000	442.00000000000000000000	541.00000000000000000000	4.00000000000000000000	4.00000000000000000000	4.00000000000000000000	4.00000000000000000000	4.00000000000000000000	0.00000000000000000000	4.00000000000000000000	4.00000000000000000000	0.00000000000000000000	4.00000000000000000000	4.00000000000000000000	4.00000000000000000000	4.00000000000000000000	4.00000000000000000000	4.00000000000000000000	4.00000000000000000000
62.00000000000000000000	0.00000000000000000000	4164.61523437500000000000	4189.74365234375000000000	4176.41015625000000000000	4178.46142578125000000000	4187.69238281250000000000	4158.97412109375000000000	4169.23046875000000000000	4183.07666015625000000000	4163.07666015625000000000	4179.48730468750000000000	4180.00000000000000000000	4171.79492187500000000000	4185.64111328125000000000	4177.94873046875000000000	0.00000000000000000000	10248.00000000000000000000	10228.00000000000000000000	0.00000000000000000000	0.00000000000000000000	0.00000000000000000000	442.00000000000000000000	549.00000000000000000000	4.00000000000000000000	4.00000000000000000000	4.00000000000000000000	4.00000000000000000000	4.00000000000000000000	0.00000000000000000000	4.00000000000000000000	4.00000000000000000000	0.00000000000000000000	4.00000000000000000000	4.00000000000000000000	4.00000000000000000000	4.00000000000000000000	4.00000000000000000000	4.00000000000000000000	4.00000000000000000000
63.00000000000000000000	0.00000000000000000000	4177.94873046875000000000	4187.17919921875000000000	4183.07666015625000000000	4176.41015625000000000000	4175.38427734375000000000	4170.76904296875000000000	4175.89746093750000000000	4181.02539062500000000000	4163.07666015625000000000	4175.89746093750000000000	4178.97412109375000000000	4172.82031250000000000000	4180.51269531250000000000	4181.02539062500000000000	0.00000000000000000000	10247.00000000000000000000	10228.00000000000000000000	0.00000000000000000000	0.00000000000000000000	0.00000000000000000000	442.00000000000000000000	557.00000000000000000000	4.00000000000000000000	4.00000000000000000000	4.00000000000000000000	4.00000000000000000000	4.00000000000000000000	0.00000000000000000000	4.00000000000000000000	4.00000000000000000000	0.00000000000000000000	4.00000000000000000000	4.00000000000000000000	4.00000000000000000000	4.00000000000000000000	4.00000000000000000000	4.00000000000000000000	4.00000000000000000000
64.00000000000000000000	0.00000000000000000000	4176.41015625000000000000	4196.41015625000000000000	4175.89746093750000000000	4180.51269531250000000000	4183.07666015625000000000	4163.58984375000000000000	4163.58984375000000000000	4182.56396484375000000000	4168.20507812500000000000	4181.53857421875000000000	4183.07666015625000000000	4166.66650390625000000000	4187.69238281250000000000	4180.51269531250000000000	1777.00000000000000000000	10247.00000000000000000000	10228.00000000000000000000	0.00000000000000000000	0.00000000000000000000	0.00000000000000000000	442.00000000000000000000	564.00000000000000000000	4.00000000000000000000	4.00000000000000000000	4.00000000000000000000	4.00000000000000000000	4.00000000000000000000	0.00000000000000000000	4.00000000000000000000	4.00000000000000000000	0.00000000000000000000	4.00000000000000000000	4.00000000000000000000	4.00000000000000000000	4.00000000000000000000	4.00000000000000000000	4.00000000000000000000	4.00000000000000000000
65.00000000000000000000	0.00000000000000000000	4176.92285156250000000000	4195.38427734375000000000	4183.07666015625000000000	4176.92285156250000000000	4182.56396484375000000000	4164.10253906250000000000	4167.69238281250000000000	4179.48730468750000000000	4170.76904296875000000000	4185.12792968750000000000	4182.05126953125000000000	4171.28173828125000000000	4188.71777343750000000000	4182.05126953125000000000	3214.00000000000000000000	10246.00000000000000000000	10228.00000000000000000000	0.00000000000000000000	0.00000000000000000000	0.00000000000000000000	442.00000000000000000000	572.00000000000000000000	4.00000000000000000000	4.00000000000000000000	4.00000000000000000000	4.00000000000000000000	4.00000000000000000000	0.00000000000000000000	4.00000000000000000000	4.00000000000000000000	0.00000000000000000000	4.00000000000000000000	4.00000000000000000000	4.00000000000000000000	4.00000000000000000000	4.00000000000000000000	4.00000000000000000000	4.00000000000000000000
66.00000000000000000000	0.00000000000000000000	4173.33300781250000000000	4192.30761718750000000000	4182.05126953125000000000	4176.41015625000000000000	4178.46142578125000000000	4162.05126953125000000000	4169.74365234375000000000	4181.02539062500000000000	4165.64111328125000000000	4187.69238281250000000000	4184.10253906250000000000	4173.33300781250000000000	4188.71777343750000000000	4183.58984375000000000000	1621.00000000000000000000	10246.00000000000000000000	10228.00000000000000000000	0.00000000000000000000	0.00000000000000000000	0.00000000000000000000	442.00000000000000000000	579.00000000000000000000	4.00000000000000000000	4.00000000000000000000	4.00000000000000000000	4.00000000000000000000	4.00000000000000000000	0.00000000000000000000	4.00000000000000000000	4.00000000000000000000	0.00000000000000000000	4.00000000000000000000	4.00000000000000000000	4.00000000000000000000	4.00000000000000000000	4.00000000000000000000	4.00000000000000000000	4.00000000000000000000
67.00000000000000000000	0.00000000000000000000	4167.69238281250000000000	4187.69238281250000000000	4171.28173828125000000000	4175.38427734375000000000	4181.53857421875000000000	4157.43603515625000000000	4163.07666015625000000000	4181.53857421875000000000	4166.15380859375000000000	4182.05126953125000000000	4184.10253906250000000000	4164.61523437500000000000	4187.69238281250000000000	4178.97412109375000000000	3254.00000000000000000000	10247.00000000000000000000	10229.00000000000000000000	0.00000000000000000000	0.00000000000000000000	0.00000000000000000000	442.00000000000000000000	587.00000000000000000000	4.00000000000000000000	4.00000000000000000000	4.00000000000000000000	4.00000000000000000000	4.00000000000000000000	0.00000000000000000000	4.00000000000000000000	4.00000000000000000000	0.00000000000000000000	4.00000000000000000000	4.00000000000000000000	4.00000000000000000000	4.00000000000000000000	4.00000000000000000000	4.00000000000000000000	4.00000000000000000000
68.00000000000000000000	0.00000000000000000000	4174.87158203125000000000	4180.51269531250000000000	4181.02539062500000000000	4167.17919921875000000000	4171.28173828125000000000	4164.61523437500000000000	4166.66650390625000000000	4170.25634765625000000000	4171.28173828125000000000	4166.66650390625000000000	4172.30761718750000000000	4168.20507812500000000000	4174.87158203125000000000	4176.41015625000000000000	3541.00000000000000000000	10247.00000000000000000000	10229.00000000000000000000	0.00000000000000000000	0.00000000000000000000	0.00000000000000000000	442.00000000000000000000	594.00000000000000000000	4.00000000000000000000	4.00000000000000000000	4.00000000000000000000	4.00000000000000000000	4.00000000000000000000	0.00000000000000000000	4.00000000000000000000	4.00000000000000000000	0.00000000000000000000	4.00000000000000000000	4.00000000000000000000	4.00000000000000000000	4.00000000000000000000	4.00000000000000000000	4.00000000000000000000	4.00000000000000000000
69.00000000000000000000	0.00000000000000000000	4165.64111328125000000000	4190.76904296875000000000	4176.41015625000000000000	4175.38427734375000000000	4178.97412109375000000000	4160.51269531250000000000	4162.56396484375000000000	4176.92285156250000000000	4167.17919921875000000000	4181.53857421875000000000	4183.58984375000000000000	4174.35888671875000000000	4184.61523437500000000000	4180.00000000000000000000	38.00000000000000000000	10246.00000000000000000000	10229.00000000000000000000	0.00000000000000000000	0.00000000000000000000	0.00000000000000000000	442.00000000000000000000	603.00000000000000000000	4.00000000000000000000	4.00000000000000000000	4.00000000000000000000	4.00000000000000000000	4.00000000000000000000	0.00000000000000000000	4.00000000000000000000	4.00000000000000000000	0.00000000000000000000	4.00000000000000000000	4.00000000000000000000	4.00000000000000000000	4.00000000000000000000	4.00000000000000000000	4.00000000000000000000	4.00000000000000000000
70.00000000000000000000	0.00000000000000000000	4168.71777343750000000000	4185.64111328125000000000	4176.92285156250000000000	4169.74365234375000000000	4179.48730468750000000000	4169.23046875000000000000	4168.71777343750000000000	4172.30761718750000000000	4163.07666015625000000000	4182.56396484375000000000	4184.10253906250000000000	4171.28173828125000000000	4184.61523437500000000000	4182.56396484375000000000	487.00000000000000000000	10246.00000000000000000000	10229.00000000000000000000	0.00000000000000000000	0.00000000000000000000	0.00000000000000000000	442.00000000000000000000	610.00000000000000000000	4.00000000000000000000	4.00000000000000000000	4.00000000000000000000	4.00000000000000000000	4.00000000000000000000	0.00000000000000000000	4.00000000000000000000	4.00000000000000000000	0.00000000000000000000	4.00000000000000000000	4.00000000000000000000	4.00000000000000000000	4.00000000000000000000	4.00000000000000000000	4.00000000000000000000	4.00000000000000000000
71.00000000000000000000	0.00000000000000000000	4175.38427734375000000000	4181.53857421875000000000	4181.53857421875000000000	4164.10253906250000000000	4177.94873046875000000000	4168.71777343750000000000	4167.17919921875000000000	4168.20507812500000000000	4166.15380859375000000000	4178.46142578125000000000	4178.46142578125000000000	4166.15380859375000000000	4179.48730468750000000000	4178.46142578125000000000	3320.00000000000000000000	10247.00000000000000000000	10228.00000000000000000000	0.00000000000000000000	0.00000000000000000000	0.00000000000000000000	442.00000000000000000000	618.00000000000000000000	4.00000000000000000000	4.00000000000000000000	4.00000000000000000000	4.00000000000000000000	4.00000000000000000000	0.00000000000000000000	4.00000000000000000000	4.00000000000000000000	0.00000000000000000000	4.00000000000000000000	4.00000000000000000000	4.00000000000000000000	4.00000000000000000000	4.00000000000000000000	4.00000000000000000000	4.00000000000000000000
72.00000000000000000000	0.00000000000000000000	4170.25634765625000000000	4193.33300781250000000000	4177.94873046875000000000	4171.79492187500000000000	4188.20507812500000000000	4160.51269531250000000000	4161.02539062500000000000	4180.00000000000000000000	4168.71777343750000000000	4193.33300781250000000000	4187.17919921875000000000	4167.69238281250000000000	4188.71777343750000000000	4178.46142578125000000000	0.00000000000000000000	10247.00000000000000000000	10228.00000000000000000000	0.00000000000000000000	0.00000000000000000000	0.00000000000000000000	442.00000000000000000000	626.00000000000000000000	4.00000000000000000000	4.00000000000000000000	4.00000000000000000000	4.00000000000000000000	4.00000000000000000000	0.00000000000000000000	4.00000000000000000000	4.00000000000000000000	0.00000000000000000000	4.00000000000000000000	4.00000000000000000000	4.00000000000000000000	4.00000000000000000000	4.00000000000000000000	4.00000000000000000000	4.00000000000000000000
73.00000000000000000000	0.00000000000000000000	4177.94873046875000000000	4189.74365234375000000000	4185.64111328125000000000	4167.69238281250000000000	4180.00000000000000000000	4169.23046875000000000000	4172.82031250000000000000	4175.38427734375000000000	4167.17919921875000000000	4184.10253906250000000000	4183.58984375000000000000	4177.43603515625000000000	4186.15380859375000000000	4182.05126953125000000000	3536.00000000000000000000	10247.00000000000000000000	10227.00000000000000000000	0.00000000000000000000	0.00000000000000000000	0.00000000000000000000	442.00000000000000000000	634.00000000000000000000	4.00000000000000000000	4.00000000000000000000	4.00000000000000000000	4.00000000000000000000	4.00000000000000000000	0.00000000000000000000	4.00000000000000000000	4.00000000000000000000	0.00000000000000000000	4.00000000000000000000	4.00000000000000000000	4.00000000000000000000	4.00000000000000000000	4.00000000000000000000	4.00000000000000000000	4.00000000000000000000
74.00000000000000000000	0.00000000000000000000	4174.35888671875000000000	4191.79492187500000000000	4182.56396484375000000000	4174.35888671875000000000	4183.07666015625000000000	4159.48730468750000000000	4165.12792968750000000000	4181.02539062500000000000	4165.64111328125000000000	4186.66650390625000000000	4189.74365234375000000000	4178.97412109375000000000	4196.41015625000000000000	4182.56396484375000000000	3425.00000000000000000000	10247.00000000000000000000	10227.00000000000000000000	0.00000000000000000000	0.00000000000000000000	0.00000000000000000000	442.00000000000000000000	641.00000000000000000000	4.00000000000000000000	4.00000000000000000000	4.00000000000000000000	4.00000000000000000000	4.00000000000000000000	0.00000000000000000000	4.00000000000000000000	4.00000000000000000000	0.00000000000000000000	4.00000000000000000000	4.00000000000000000000	4.00000000000000000000	4.00000000000000000000	4.00000000000000000000	4.00000000000000000000	4.00000000000000000000
75.00000000000000000000	0.00000000000000000000	4172.30761718750000000000	4189.23046875000000000000	4181.02539062500000000000	4174.35888671875000000000	4177.94873046875000000000	4163.07666015625000000000	4163.07666015625000000000	4176.92285156250000000000	4167.17919921875000000000	4187.17919921875000000000	4186.66650390625000000000	4175.89746093750000000000	4191.79492187500000000000	4181.53857421875000000000	1482.00000000000000000000	10247.00000000000000000000	10230.00000000000000000000	0.00000000000000000000	0.00000000000000000000	0.00000000000000000000	442.00000000000000000000	650.00000000000000000000	4.00000000000000000000	4.00000000000000000000	4.00000000000000000000	4.00000000000000000000	4.00000000000000000000	0.00000000000000000000	4.00000000000000000000	4.00000000000000000000	0.00000000000000000000	4.00000000000000000000	4.00000000000000000000	4.00000000000000000000	4.00000000000000000000	4.00000000000000000000	4.00000000000000000000	4.00000000000000000000
76.00000000000000000000	0.00000000000000000000	4173.33300781250000000000	4180.51269531250000000000	4178.46142578125000000000	4163.07666015625000000000	4168.20507812500000000000	4167.69238281250000000000	4169.23046875000000000000	4166.15380859375000000000	4166.15380859375000000000	4171.79492187500000000000	4174.35888671875000000000	4172.82031250000000000000	4178.46142578125000000000	4176.92285156250000000000	3019.00000000000000000000	10247.00000000000000000000	10230.00000000000000000000	0.00000000000000000000	0.00000000000000000000	0.00000000000000000000	442.00000000000000000000	658.00000000000000000000	4.00000000000000000000	4.00000000000000000000	4.00000000000000000000	4.00000000000000000000	4.00000000000000000000	0.00000000000000000000	4.00000000000000000000	4.00000000000000000000	0.00000000000000000000	4.00000000000000000000	4.00000000000000000000	4.00000000000000000000	4.00000000000000000000	4.00000000000000000000	4.00000000000000000000	4.00000000000000000000
77.00000000000000000000	0.00000000000000000000	4166.66650390625000000000	4184.10253906250000000000	4170.76904296875000000000	4164.61523437500000000000	4173.33300781250000000000	4158.46142578125000000000	4166.66650390625000000000	4172.30761718750000000000	4163.07666015625000000000	4169.74365234375000000000	4178.97412109375000000000	4170.76904296875000000000	4185.12792968750000000000	4172.30761718750000000000	1858.00000000000000000000	10248.00000000000000000000	10230.00000000000000000000	0.00000000000000000000	0.00000000000000000000	0.00000000000000000000	442.00000000000000000000	666.00000000000000000000	4.00000000000000000000	4.00000000000000000000	4.00000000000000000000	4.00000000000000000000	4.00000000000000000000	0.00000000000000000000	4.00000000000000000000	4.00000000000000000000	0.00000000000000000000	4.00000000000000000000	4.00000000000000000000	4.00000000000000000000	4.00000000000000000000	4.00000000000000000000	4.00000000000000000000	4.00000000000000000000
78.00000000000000000000	0.00000000000000000000	4173.33300781250000000000	4177.94873046875000000000	4181.53857421875000000000	4160.51269531250000000000	4164.61523437500000000000	4167.17919921875000000000	4171.28173828125000000000	4163.58984375000000000000	4165.12792968750000000000	4164.61523437500000000000	4172.82031250000000000000	4168.71777343750000000000	4176.92285156250000000000	4171.79492187500000000000	3425.00000000000000000000	10248.00000000000000000000	10230.00000000000000000000	0.00000000000000000000	0.00000000000000000000	0.00000000000000000000	442.00000000000000000000	674.00000000000000000000	4.00000000000000000000	4.00000000000000000000	4.00000000000000000000	4.00000000000000000000	4.00000000000000000000	0.00000000000000000000	4.00000000000000000000	4.00000000000000000000	0.00000000000000000000	4.00000000000000000000	4.00000000000000000000	4.00000000000000000000	4.00000000000000000000	4.00000000000000000000	4.00000000000000000000	4.00000000000000000000
79.00000000000000000000	0.00000000000000000000	4170.25634765625000000000	4182.05126953125000000000	4178.46142578125000000000	4162.56396484375000000000	4173.33300781250000000000	4165.64111328125000000000	4162.05126953125000000000	4167.17919921875000000000	4166.15380859375000000000	4171.79492187500000000000	4175.38427734375000000000	4165.64111328125000000000	4179.48730468750000000000	4172.82031250000000000000	1482.00000000000000000000	10249.00000000000000000000	10231.00000000000000000000	0.00000000000000000000	0.00000000000000000000	0.00000000000000000000	442.00000000000000000000	681.00000000000000000000	4.00000000000000000000	4.00000000000000000000	4.00000000000000000000	4.00000000000000000000	4.00000000000000000000	0.00000000000000000000	4.00000000000000000000	4.00000000000000000000	0.00000000000000000000	4.00000000000000000000	4.00000000000000000000	4.00000000000000000000	4.00000000000000000000	4.00000000000000000000	4.00000000000000000000	4.00000000000000000000
80.00000000000000000000	0.00000000000000000000	4172.82031250000000000000	4189.23046875000000000000	4178.97412109375000000000	4166.66650390625000000000	4184.61523437500000000000	4166.15380859375000000000	4163.07666015625000000000	4178.46142578125000000000	4164.10253906250000000000	4179.48730468750000000000	4182.05126953125000000000	4170.76904296875000000000	4187.69238281250000000000	4177.94873046875000000000	3019.00000000000000000000	10249.00000000000000000000	10231.00000000000000000000	0.00000000000000000000	0.00000000000000000000	0.00000000000000000000	442.00000000000000000000	688.00000000000000000000	4.00000000000000000000	4.00000000000000000000	4.00000000000000000000	4.00000000000000000000	4.00000000000000000000	0.00000000000000000000	4.00000000000000000000	4.00000000000000000000	0.00000000000000000000	4.00000000000000000000	4.00000000000000000000	4.00000000000000000000	4.00000000000000000000	4.00000000000000000000	4.00000000000000000000	4.00000000000000000000
81.00000000000000000000	0.00000000000000000000	4178.97412109375000000000	4188.20507812500000000000	4184.10253906250000000000	4168.71777343750000000000	4181.53857421875000000000	4163.58984375000000000000	4170.76904296875000000000	4176.41015625000000000000	4165.12792968750000000000	4170.25634765625000000000	4175.89746093750000000000	4172.30761718750000000000	4181.53857421875000000000	4177.94873046875000000000	1858.00000000000000000000	10249.00000000000000000000	10233.00000000000000000000	0.00000000000000000000	0.00000000000000000000	0.00000000000000000000	442.00000000000000000000	696.00000000000000000000	4.00000000000000000000	4.00000000000000000000	4.00000000000000000000	4.00000000000000000000	4.00000000000000000000	0.00000000000000000000	4.00000000000000000000	4.00000000000000000000	0.00000000000000000000	4.00000000000000000000	4.00000000000000000000	4.00000000000000000000	4.00000000000000000000	4.00000000000000000000	4.00000000000000000000	4.00000000000000000000
82.00000000000000000000	0.00000000000000000000	4167.69238281250000000000	4186.15380859375000000000	4170.76904296875000000000	4173.84619140625000000000	4182.56396484375000000000	4155.89746093750000000000	4162.56396484375000000000	4177.43603515625000000000	4165.64111328125000000000	4168.20507812500000000000	4173.84619140625000000000	4165.64111328125000000000	4178.46142578125000000000	4172.82031250000000000000	3425.00000000000000000000	10249.00000000000000000000	10233.00000000000000000000	0.00000000000000000000	0.00000000000000000000	0.00000000000000000000	442.00000000000000000000	704.00000000000000000000	4.00000000000000000000	4.00000000000000000000	4.00000000000000000000	4.00000000000000000000	4.00000000000000000000	0.00000000000000000000	4.00000000000000000000	4.00000000000000000000	0.00000000000000000000	4.00000000000000000000	4.00000000000000000000	4.00000000000000000000	4.00000000000000000000	4.00000000000000000000	4.00000000000000000000	4.00000000000000000000
83.00000000000000000000	0.00000000000000000000	4173.33300781250000000000	4177.43603515625000000000	4176.92285156250000000000	4168.20507812500000000000	4171.28173828125000000000	4169.74365234375000000000	4166.66650390625000000000	4168.20507812500000000000	4164.61523437500000000000	4164.10253906250000000000	4166.66650390625000000000	4166.15380859375000000000	4172.30761718750000000000	4174.35888671875000000000	1482.00000000000000000000	10249.00000000000000000000	10232.00000000000000000000	0.00000000000000000000	0.00000000000000000000	0.00000000000000000000	442.00000000000000000000	712.00000000000000000000	4.00000000000000000000	4.00000000000000000000	4.00000000000000000000	4.00000000000000000000	4.00000000000000000000	0.00000000000000000000	4.00000000000000000000	4.00000000000000000000	0.00000000000000000000	4.00000000000000000000	4.00000000000000000000	4.00000000000000000000	4.00000000000000000000	4.00000000000000000000	4.00000000000000000000	4.00000000000000000000
84.00000000000000000000	0.00000000000000000000	4175.38427734375000000000	4186.66650390625000000000	4177.94873046875000000000	4177.94873046875000000000	4175.38427734375000000000	4164.10253906250000000000	4164.61523437500000000000	4172.82031250000000000000	4164.61523437500000000000	4172.82031250000000000000	4174.35888671875000000000	4169.23046875000000000000	4182.05126953125000000000	4178.46142578125000000000	3019.00000000000000000000	10249.00000000000000000000	10232.00000000000000000000	0.00000000000000000000	0.00000000000000000000	0.00000000000000000000	442.00000000000000000000	720.00000000000000000000	4.00000000000000000000	4.00000000000000000000	4.00000000000000000000	4.00000000000000000000	4.00000000000000000000	0.00000000000000000000	4.00000000000000000000	4.00000000000000000000	0.00000000000000000000	4.00000000000000000000	4.00000000000000000000	4.00000000000000000000	4.00000000000000000000	4.00000000000000000000	4.00000000000000000000	4.00000000000000000000
85.00000000000000000000	0.00000000000000000000	4175.38427734375000000000	4189.74365234375000000000	4175.38427734375000000000	4182.56396484375000000000	4178.97412109375000000000	4163.58984375000000000000	4166.15380859375000000000	4177.94873046875000000000	4168.20507812500000000000	4174.87158203125000000000	4178.46142578125000000000	4171.28173828125000000000	4185.12792968750000000000	4179.48730468750000000000	1858.00000000000000000000	10250.00000000000000000000	10232.00000000000000000000	0.00000000000000000000	0.00000000000000000000	0.00000000000000000000	442.00000000000000000000	728.00000000000000000000	4.00000000000000000000	4.00000000000000000000	4.00000000000000000000	4.00000000000000000000	4.00000000000000000000	0.00000000000000000000	4.00000000000000000000	4.00000000000000000000	0.00000000000000000000	4.00000000000000000000	4.00000000000000000000	4.00000000000000000000	4.00000000000000000000	4.00000000000000000000	4.00000000000000000000	4.00000000000000000000
86.00000000000000000000	0.00000000000000000000	4177.94873046875000000000	4175.89746093750000000000	4176.41015625000000000000	4173.33300781250000000000	4167.69238281250000000000	4169.74365234375000000000	4169.74365234375000000000	4170.25634765625000000000	4167.17919921875000000000	4161.53857421875000000000	4167.69238281250000000000	4169.74365234375000000000	4173.33300781250000000000	4176.41015625000000000000	3425.00000000000000000000	10250.00000000000000000000	10232.00000000000000000000	0.00000000000000000000	0.00000000000000000000	0.00000000000000000000	442.00000000000000000000	735.00000000000000000000	4.00000000000000000000	4.00000000000000000000	4.00000000000000000000	4.00000000000000000000	4.00000000000000000000	0.00000000000000000000	4.00000000000000000000	4.00000000000000000000	0.00000000000000000000	4.00000000000000000000	4.00000000000000000000	4.00000000000000000000	4.00000000000000000000	4.00000000000000000000	4.00000000000000000000	4.00000000000000000000
87.00000000000000000000	0.00000000000000000000	4165.64111328125000000000	4176.41015625000000000000	4163.58984375000000000000	4174.35888671875000000000	4170.25634765625000000000	4158.97412109375000000000	4158.97412109375000000000	4173.33300781250000000000	4164.61523437500000000000	4166.15380859375000000000	4169.74365234375000000000	4161.02539062500000000000	4175.89746093750000000000	4170.25634765625000000000	1482.00000000000000000000	10250.00000000000000000000	10231.00000000000000000000	0.00000000000000000000	0.00000000000000000000	0.00000000000000000000	442.00000000000000000000	744.00000000000000000000	4.00000000000000000000	4.00000000000000000000	4.00000000000000000000	4.00000000000000000000	4.00000000000000000000	0.00000000000000000000	4.00000000000000000000	4.00000000000000000000	0.00000000000000000000	4.00000000000000000000	4.00000000000000000000	4.00000000000000000000	4.00000000000000000000	4.00000000000000000000	4.00000000000000000000	4.00000000000000000000
88.00000000000000000000	0.00000000000000000000	4165.64111328125000000000	4167.17919921875000000000	4161.53857421875000000000	4165.64111328125000000000	4153.84619140625000000000	4164.61523437500000000000	4163.58984375000000000000	4166.66650390625000000000	4169.74365234375000000000	4152.30761718750000000000	4159.48730468750000000000	4159.48730468750000000000	4164.10253906250000000000	4166.66650390625000000000	3019.00000000000000000000	10250.00000000000000000000	10231.00000000000000000000	0.00000000000000000000	0.00000000000000000000	0.00000000000000000000	442.00000000000000000000	752.00000000000000000000	4.00000000000000000000	4.00000000000000000000	4.00000000000000000000	4.00000000000000000000	4.00000000000000000000	0.00000000000000000000	4.00000000000000000000	4.00000000000000000000	0.00000000000000000000	4.00000000000000000000	4.00000000000000000000	4.00000000000000000000	4.00000000000000000000	4.00000000000000000000	4.00000000000000000000	4.00000000000000000000
89.00000000000000000000	0.00000000000000000000	4162.05126953125000000000	4164.10253906250000000000	4151.79492187500000000000	4165.64111328125000000000	4146.66650390625000000000	4163.07666015625000000000	4162.56396484375000000000	4168.71777343750000000000	4169.23046875000000000000	4149.23046875000000000000	4157.43603515625000000000	4160.51269531250000000000	4161.02539062500000000000	4165.64111328125000000000	1858.00000000000000000000	10248.00000000000000000000	10231.00000000000000000000	0.00000000000000000000	0.00000000000000000000	0.00000000000000000000	442.00000000000000000000	760.00000000000000000000	4.00000000000000000000	4.00000000000000000000	4.00000000000000000000	4.00000000000000000000	4.00000000000000000000	0.00000000000000000000	4.00000000000000000000	4.00000000000000000000	0.00000000000000000000	4.00000000000000000000	4.00000000000000000000	4.00000000000000000000	4.00000000000000000000	4.00000000000000000000	4.00000000000000000000	4.00000000000000000000
90.00000000000000000000	0.00000000000000000000	4159.48730468750000000000	4168.71777343750000000000	4151.79492187500000000000	4174.35888671875000000000	4155.89746093750000000000	4165.12792968750000000000	4160.51269531250000000000	4174.35888671875000000000	4163.58984375000000000000	4163.07666015625000000000	4162.56396484375000000000	4157.94873046875000000000	4167.69238281250000000000	4169.23046875000000000000	3425.00000000000000000000	10248.00000000000000000000	10231.00000000000000000000	0.00000000000000000000	0.00000000000000000000	0.00000000000000000000	442.00000000000000000000	768.00000000000000000000	4.00000000000000000000	4.00000000000000000000	4.00000000000000000000	4.00000000000000000000	4.00000000000000000000	0.00000000000000000000	4.00000000000000000000	4.00000000000000000000	0.00000000000000000000	4.00000000000000000000	4.00000000000000000000	4.00000000000000000000	4.00000000000000000000	4.00000000000000000000	4.00000000000000000000	4.00000000000000000000
91.00000000000000000000	0.00000000000000000000	4170.76904296875000000000	4165.64111328125000000000	4164.10253906250000000000	4172.82031250000000000000	4150.25634765625000000000	4172.82031250000000000000	4166.66650390625000000000	4164.61523437500000000000	4164.61523437500000000000	4156.41015625000000000000	4157.94873046875000000000	4158.97412109375000000000	4161.53857421875000000000	4172.82031250000000000000	1482.00000000000000000000	10248.00000000000000000000	10229.00000000000000000000	0.00000000000000000000	0.00000000000000000000	0.00000000000000000000	442.00000000000000000000	777.00000000000000000000	4.00000000000000000000	4.00000000000000000000	4.00000000000000000000	4.00000000000000000000	4.00000000000000000000	0.00000000000000000000	4.00000000000000000000	4.00000000000000000000	0.00000000000000000000	4.00000000000000000000	4.00000000000000000000	4.00000000000000000000	4.00000000000000000000	4.00000000000000000000	4.00000000000000000000	4.00000000000000000000
92.00000000000000000000	0.00000000000000000000	4166.66650390625000000000	4168.71777343750000000000	4152.30761718750000000000	4177.94873046875000000000	4151.79492187500000000000	4161.02539062500000000000	4160.00000000000000000000	4172.30761718750000000000	4165.12792968750000000000	4158.97412109375000000000	4168.71777343750000000000	4162.05126953125000000000	4171.79492187500000000000	4170.25634765625000000000	3019.00000000000000000000	10248.00000000000000000000	10229.00000000000000000000	0.00000000000000000000	0.00000000000000000000	0.00000000000000000000	442.00000000000000000000	784.00000000000000000000	4.00000000000000000000	4.00000000000000000000	4.00000000000000000000	4.00000000000000000000	4.00000000000000000000	0.00000000000000000000	4.00000000000000000000	4.00000000000000000000	0.00000000000000000000	4.00000000000000000000	4.00000000000000000000	4.00000000000000000000	4.00000000000000000000	4.00000000000000000000	4.00000000000000000000	4.00000000000000000000
93.00000000000000000000	0.00000000000000000000	4169.23046875000000000000	4165.12792968750000000000	4154.87158203125000000000	4175.89746093750000000000	4144.10253906250000000000	4164.10253906250000000000	4166.66650390625000000000	4168.20507812500000000000	4165.12792968750000000000	4153.33300781250000000000	4166.66650390625000000000	4168.71777343750000000000	4172.82031250000000000000	4168.71777343750000000000	1858.00000000000000000000	10244.00000000000000000000	10229.00000000000000000000	0.00000000000000000000	0.00000000000000000000	0.00000000000000000000	442.00000000000000000000	792.00000000000000000000	4.00000000000000000000	4.00000000000000000000	4.00000000000000000000	4.00000000000000000000	4.00000000000000000000	0.00000000000000000000	4.00000000000000000000	4.00000000000000000000	0.00000000000000000000	4.00000000000000000000	4.00000000000000000000	4.00000000000000000000	4.00000000000000000000	4.00000000000000000000	4.00000000000000000000	4.00000000000000000000
94.00000000000000000000	0.00000000000000000000	4167.69238281250000000000	4165.12792968750000000000	4157.43603515625000000000	4176.92285156250000000000	4141.53857421875000000000	4162.56396484375000000000	4164.10253906250000000000	4158.97412109375000000000	4165.64111328125000000000	4146.66650390625000000000	4160.51269531250000000000	4166.66650390625000000000	4168.71777343750000000000	4168.20507812500000000000	3425.00000000000000000000	10244.00000000000000000000	10229.00000000000000000000	0.00000000000000000000	0.00000000000000000000	0.00000000000000000000	442.00000000000000000000	800.00000000000000000000	4.00000000000000000000	4.00000000000000000000	4.00000000000000000000	4.00000000000000000000	4.00000000000000000000	0.00000000000000000000	4.00000000000000000000	4.00000000000000000000	0.00000000000000000000	4.00000000000000000000	4.00000000000000000000	4.00000000000000000000	4.00000000000000000000	4.00000000000000000000	4.00000000000000000000	4.00000000000000000000
95.00000000000000000000	0.00000000000000000000	4161.02539062500000000000	4162.05126953125000000000	4150.25634765625000000000	4176.41015625000000000000	4147.69238281250000000000	4160.51269531250000000000	4158.97412109375000000000	4154.35888671875000000000	4165.12792968750000000000	4135.89746093750000000000	4153.84619140625000000000	4159.48730468750000000000	4160.51269531250000000000	4163.58984375000000000000	1482.00000000000000000000	10245.00000000000000000000	10228.00000000000000000000	0.00000000000000000000	0.00000000000000000000	0.00000000000000000000	442.00000000000000000000	807.00000000000000000000	4.00000000000000000000	4.00000000000000000000	4.00000000000000000000	4.00000000000000000000	4.00000000000000000000	0.00000000000000000000	4.00000000000000000000	4.00000000000000000000	0.00000000000000000000	4.00000000000000000000	4.00000000000000000000	4.00000000000000000000	4.00000000000000000000	4.00000000000000000000	4.00000000000000000000	4.00000000000000000000
96.00000000000000000000	0.00000000000000000000	4163.07666015625000000000	4152.30761718750000000000	4152.82031250000000000000	4167.69238281250000000000	4144.61523437500000000000	4166.66650390625000000000	4166.15380859375000000000	4137.94873046875000000000	4164.10253906250000000000	4115.38427734375000000000	4136.92285156250000000000	4157.43603515625000000000	4142.56396484375000000000	4158.46142578125000000000	3019.00000000000000000000	10245.00000000000000000000	10228.00000000000000000000	0.00000000000000000000	0.00000000000000000000	0.00000000000000000000	442.00000000000000000000	814.00000000000000000000	4.00000000000000000000	4.00000000000000000000	4.00000000000000000000	4.00000000000000000000	4.00000000000000000000	0.00000000000000000000	4.00000000000000000000	4.00000000000000000000	0.00000000000000000000	4.00000000000000000000	4.00000000000000000000	4.00000000000000000000	4.00000000000000000000	4.00000000000000000000	4.00000000000000000000	4.00000000000000000000
97.00000000000000000000	0.00000000000000000000	4153.84619140625000000000	4162.56396484375000000000	4144.61523437500000000000	4175.38427734375000000000	4147.69238281250000000000	4158.46142578125000000000	4160.51269531250000000000	4145.12792968750000000000	4164.10253906250000000000	4133.33300781250000000000	4148.71777343750000000000	4155.89746093750000000000	4156.92285156250000000000	4160.51269531250000000000	1858.00000000000000000000	10245.00000000000000000000	10229.00000000000000000000	0.00000000000000000000	0.00000000000000000000	0.00000000000000000000	442.00000000000000000000	823.00000000000000000000	4.00000000000000000000	4.00000000000000000000	4.00000000000000000000	4.00000000000000000000	4.00000000000000000000	0.00000000000000000000	4.00000000000000000000	4.00000000000000000000	0.00000000000000000000	4.00000000000000000000	4.00000000000000000000	4.00000000000000000000	4.00000000000000000000	4.00000000000000000000	4.00000000000000000000	4.00000000000000000000
98.00000000000000000000	0.00000000000000000000	4160.00000000000000000000	4158.97412109375000000000	4148.71777343750000000000	4171.28173828125000000000	4137.94873046875000000000	4170.25634765625000000000	4165.64111328125000000000	4149.23046875000000000000	4167.17919921875000000000	4143.07666015625000000000	4151.79492187500000000000	4156.92285156250000000000	4160.51269531250000000000	4165.12792968750000000000	3425.00000000000000000000	10245.00000000000000000000	10229.00000000000000000000	0.00000000000000000000	0.00000000000000000000	0.00000000000000000000	442.00000000000000000000	831.00000000000000000000	4.00000000000000000000	4.00000000000000000000	4.00000000000000000000	4.00000000000000000000	4.00000000000000000000	0.00000000000000000000	4.00000000000000000000	4.00000000000000000000	0.00000000000000000000	4.00000000000000000000	4.00000000000000000000	4.00000000000000000000	4.00000000000000000000	4.00000000000000000000	4.00000000000000000000	4.00000000000000000000
99.00000000000000000000	0.00000000000000000000	4161.53857421875000000000	4153.84619140625000000000	4151.28173828125000000000	4167.17919921875000000000	4139.48730468750000000000	4170.76904296875000000000	4164.10253906250000000000	4143.07666015625000000000	4167.69238281250000000000	4135.38427734375000000000	4142.56396484375000000000	4153.84619140625000000000	4151.79492187500000000000	4162.05126953125000000000	1482.00000000000000000000	10247.00000000000000000000	10229.00000000000000000000	0.00000000000000000000	0.00000000000000000000	0.00000000000000000000	442.00000000000000000000	839.00000000000000000000	4.00000000000000000000	4.00000000000000000000	4.00000000000000000000	4.00000000000000000000	4.00000000000000000000	0.00000000000000000000	4.00000000000000000000	4.00000000000000000000	0.00000000000000000000	4.00000000000000000000	4.00000000000000000000	4.00000000000000000000	4.00000000000000000000	4.00000000000000000000	4.00000000000000000000	4.00000000000000000000
100.00000000000000000000	0.00000000000000000000	4154.35888671875000000000	4162.05126953125000000000	4148.71777343750000000000	4173.33300781250000000000	4150.76904296875000000000	4161.02539062500000000000	4157.94873046875000000000	4145.12792968750000000000	4164.61523437500000000000	4135.38427734375000000000	4147.17919921875000000000	4153.84619140625000000000	4156.92285156250000000000	4161.02539062500000000000	3019.00000000000000000000	10247.00000000000000000000	10229.00000000000000000000	0.00000000000000000000	0.00000000000000000000	0.00000000000000000000	442.00000000000000000000	847.00000000000000000000	4.00000000000000000000	4.00000000000000000000	4.00000000000000000000	4.00000000000000000000	4.00000000000000000000	0.00000000000000000000	4.00000000000000000000	4.00000000000000000000	0.00000000000000000000	4.00000000000000000000	4.00000000000000000000	4.00000000000000000000	4.00000000000000000000	4.00000000000000000000	4.00000000000000000000	4.00000000000000000000
101.00000000000000000000	0.00000000000000000000	4166.66650390625000000000	4161.02539062500000000000	4157.43603515625000000000	4170.25634765625000000000	4143.07666015625000000000	4168.71777343750000000000	4167.17919921875000000000	4147.69238281250000000000	4163.58984375000000000000	4132.30761718750000000000	4150.25634765625000000000	4162.56396484375000000000	4156.92285156250000000000	4164.61523437500000000000	1858.00000000000000000000	10249.00000000000000000000	10229.00000000000000000000	0.00000000000000000000	0.00000000000000000000	0.00000000000000000000	442.00000000000000000000	856.00000000000000000000	4.00000000000000000000	4.00000000000000000000	4.00000000000000000000	4.00000000000000000000	4.00000000000000000000	0.00000000000000000000	4.00000000000000000000	4.00000000000000000000	0.00000000000000000000	4.00000000000000000000	4.00000000000000000000	4.00000000000000000000	4.00000000000000000000	4.00000000000000000000	4.00000000000000000000	4.00000000000000000000
102.00000000000000000000	0.00000000000000000000	4162.56396484375000000000	4169.23046875000000000000	4150.76904296875000000000	4179.48730468750000000000	4154.87158203125000000000	4161.53857421875000000000	4162.56396484375000000000	4164.10253906250000000000	4165.64111328125000000000	4149.23046875000000000000	4163.07666015625000000000	4165.12792968750000000000	4168.20507812500000000000	4169.23046875000000000000	3425.00000000000000000000	10249.00000000000000000000	10229.00000000000000000000	0.00000000000000000000	0.00000000000000000000	0.00000000000000000000	442.00000000000000000000	863.00000000000000000000	4.00000000000000000000	4.00000000000000000000	4.00000000000000000000	4.00000000000000000000	4.00000000000000000000	0.00000000000000000000	4.00000000000000000000	4.00000000000000000000	0.00000000000000000000	4.00000000000000000000	4.00000000000000000000	4.00000000000000000000	4.00000000000000000000	4.00000000000000000000	4.00000000000000000000	4.00000000000000000000
103.00000000000000000000	0.00000000000000000000	4161.53857421875000000000	4172.30761718750000000000	4156.41015625000000000000	4183.58984375000000000000	4161.53857421875000000000	4166.66650390625000000000	4165.64111328125000000000	4164.61523437500000000000	4169.74365234375000000000	4155.89746093750000000000	4162.05126953125000000000	4167.17919921875000000000	4169.23046875000000000000	4170.76904296875000000000	1482.00000000000000000000	10249.00000000000000000000	10227.00000000000000000000	0.00000000000000000000	0.00000000000000000000	0.00000000000000000000	442.00000000000000000000	871.00000000000000000000	4.00000000000000000000	4.00000000000000000000	4.00000000000000000000	4.00000000000000000000	4.00000000000000000000	0.00000000000000000000	4.00000000000000000000	4.00000000000000000000	0.00000000000000000000	4.00000000000000000000	4.00000000000000000000	4.00000000000000000000	4.00000000000000000000	4.00000000000000000000	4.00000000000000000000	4.00000000000000000000
104.00000000000000000000	0.00000000000000000000	4167.17919921875000000000	4174.87158203125000000000	4162.05126953125000000000	4182.56396484375000000000	4160.51269531250000000000	4167.17919921875000000000	4166.15380859375000000000	4160.51269531250000000000	4167.69238281250000000000	4153.33300781250000000000	4163.07666015625000000000	4168.71777343750000000000	4170.25634765625000000000	4168.20507812500000000000	3019.00000000000000000000	10249.00000000000000000000	10227.00000000000000000000	0.00000000000000000000	0.00000000000000000000	0.00000000000000000000	442.00000000000000000000	878.00000000000000000000	4.00000000000000000000	4.00000000000000000000	4.00000000000000000000	4.00000000000000000000	4.00000000000000000000	0.00000000000000000000	4.00000000000000000000	4.00000000000000000000	0.00000000000000000000	4.00000000000000000000	4.00000000000000000000	4.00000000000000000000	4.00000000000000000000	4.00000000000000000000	4.00000000000000000000	4.00000000000000000000
105.00000000000000000000	0.00000000000000000000	4164.61523437500000000000	4180.00000000000000000000	4155.38427734375000000000	4191.79492187500000000000	4168.20507812500000000000	4158.97412109375000000000	4162.56396484375000000000	4167.69238281250000000000	4164.61523437500000000000	4162.56396484375000000000	4176.41015625000000000000	4165.64111328125000000000	4183.07666015625000000000	4171.79492187500000000000	1858.00000000000000000000	10247.00000000000000000000	10227.00000000000000000000	0.00000000000000000000	0.00000000000000000000	0.00000000000000000000	442.00000000000000000000	886.00000000000000000000	4.00000000000000000000	4.00000000000000000000	4.00000000000000000000	4.00000000000000000000	4.00000000000000000000	0.00000000000000000000	4.00000000000000000000	4.00000000000000000000	0.00000000000000000000	4.00000000000000000000	4.00000000000000000000	4.00000000000000000000	4.00000000000000000000	4.00000000000000000000	4.00000000000000000000	4.00000000000000000000
106.00000000000000000000	0.00000000000000000000	4172.30761718750000000000	4171.79492187500000000000	4165.12792968750000000000	4188.71777343750000000000	4157.94873046875000000000	4168.71777343750000000000	4170.76904296875000000000	4155.89746093750000000000	4165.12792968750000000000	4149.74365234375000000000	4166.66650390625000000000	4166.15380859375000000000	4173.33300781250000000000	4173.84619140625000000000	3425.00000000000000000000	10247.00000000000000000000	10227.00000000000000000000	0.00000000000000000000	0.00000000000000000000	0.00000000000000000000	442.00000000000000000000	893.00000000000000000000	4.00000000000000000000	4.00000000000000000000	4.00000000000000000000	4.00000000000000000000	4.00000000000000000000	0.00000000000000000000	4.00000000000000000000	4.00000000000000000000	0.00000000000000000000	4.00000000000000000000	4.00000000000000000000	4.00000000000000000000	4.00000000000000000000	4.00000000000000000000	4.00000000000000000000	4.00000000000000000000
107.00000000000000000000	0.00000000000000000000	4165.64111328125000000000	4168.71777343750000000000	4156.92285156250000000000	4182.05126953125000000000	4154.35888671875000000000	4163.58984375000000000000	4160.00000000000000000000	4146.66650390625000000000	4164.10253906250000000000	4141.53857421875000000000	4159.48730468750000000000	4160.51269531250000000000	4168.71777343750000000000	4166.15380859375000000000	1482.00000000000000000000	10246.00000000000000000000	10228.00000000000000000000	0.00000000000000000000	0.00000000000000000000	0.00000000000000000000	442.00000000000000000000	902.00000000000000000000	4.00000000000000000000	4.00000000000000000000	4.00000000000000000000	4.00000000000000000000	4.00000000000000000000	0.00000000000000000000	4.00000000000000000000	4.00000000000000000000	0.00000000000000000000	4.00000000000000000000	4.00000000000000000000	4.00000000000000000000	4.00000000000000000000	4.00000000000000000000	4.00000000000000000000	4.00000000000000000000
108.00000000000000000000	0.00000000000000000000	4160.51269531250000000000	4158.46142578125000000000	4152.30761718750000000000	4172.82031250000000000000	4144.10253906250000000000	4165.12792968750000000000	4157.43603515625000000000	4133.84619140625000000000	4164.10253906250000000000	4137.94873046875000000000	4151.28173828125000000000	4156.92285156250000000000	4162.05126953125000000000	4164.10253906250000000000	3019.00000000000000000000	10246.00000000000000000000	10228.00000000000000000000	0.00000000000000000000	0.00000000000000000000	0.00000000000000000000	442.00000000000000000000	909.00000000000000000000	4.00000000000000000000	4.00000000000000000000	4.00000000000000000000	4.00000000000000000000	4.00000000000000000000	0.00000000000000000000	4.00000000000000000000	4.00000000000000000000	0.00000000000000000000	4.00000000000000000000	4.00000000000000000000	4.00000000000000000000	4.00000000000000000000	4.00000000000000000000	4.00000000000000000000	4.00000000000000000000
109.00000000000000000000	0.00000000000000000000	4161.02539062500000000000	4153.33300781250000000000	4156.92285156250000000000	4171.79492187500000000000	4140.51269531250000000000	4167.17919921875000000000	4162.56396484375000000000	4130.76904296875000000000	4166.66650390625000000000	4137.94873046875000000000	4148.20507812500000000000	4158.97412109375000000000	4157.43603515625000000000	4166.66650390625000000000	1858.00000000000000000000	10248.00000000000000000000	10227.00000000000000000000	0.00000000000000000000	0.00000000000000000000	0.00000000000000000000	442.00000000000000000000	918.00000000000000000000	4.00000000000000000000	4.00000000000000000000	4.00000000000000000000	4.00000000000000000000	4.00000000000000000000	0.00000000000000000000	4.00000000000000000000	4.00000000000000000000	0.00000000000000000000	4.00000000000000000000	4.00000000000000000000	4.00000000000000000000	4.00000000000000000000	4.00000000000000000000	4.00000000000000000000	4.00000000000000000000
110.00000000000000000000	0.00000000000000000000	4152.30761718750000000000	4159.48730468750000000000	4149.23046875000000000000	4175.38427734375000000000	4154.35888671875000000000	4162.05126953125000000000	4159.48730468750000000000	4145.12792968750000000000	4166.66650390625000000000	4146.66650390625000000000	4157.94873046875000000000	4157.43603515625000000000	4165.64111328125000000000	4164.10253906250000000000	3425.00000000000000000000	10248.00000000000000000000	10227.00000000000000000000	0.00000000000000000000	0.00000000000000000000	0.00000000000000000000	442.00000000000000000000	925.00000000000000000000	4.00000000000000000000	4.00000000000000000000	4.00000000000000000000	4.00000000000000000000	4.00000000000000000000	0.00000000000000000000	4.00000000000000000000	4.00000000000000000000	0.00000000000000000000	4.00000000000000000000	4.00000000000000000000	4.00000000000000000000	4.00000000000000000000	4.00000000000000000000	4.00000000000000000000	4.00000000000000000000
111.00000000000000000000	0.00000000000000000000	4157.43603515625000000000	4149.74365234375000000000	4150.25634765625000000000	4161.53857421875000000000	4140.00000000000000000000	4171.79492187500000000000	4166.15380859375000000000	4135.38427734375000000000	4165.64111328125000000000	4129.23046875000000000000	4142.56396484375000000000	4154.87158203125000000000	4150.25634765625000000000	4161.02539062500000000000	1482.00000000000000000000	10247.00000000000000000000	10227.00000000000000000000	0.00000000000000000000	0.00000000000000000000	0.00000000000000000000	442.00000000000000000000	932.00000000000000000000	4.00000000000000000000	4.00000000000000000000	4.00000000000000000000	4.00000000000000000000	4.00000000000000000000	0.00000000000000000000	4.00000000000000000000	4.00000000000000000000	0.00000000000000000000	4.00000000000000000000	4.00000000000000000000	4.00000000000000000000	4.00000000000000000000	4.00000000000000000000	4.00000000000000000000	4.00000000000000000000
112.00000000000000000000	0.00000000000000000000	4157.43603515625000000000	4154.87158203125000000000	4145.64111328125000000000	4165.64111328125000000000	4141.53857421875000000000	4164.10253906250000000000	4162.05126953125000000000	4139.48730468750000000000	4167.69238281250000000000	4130.76904296875000000000	4140.51269531250000000000	4150.76904296875000000000	4150.25634765625000000000	4163.07666015625000000000	3019.00000000000000000000	10247.00000000000000000000	10227.00000000000000000000	0.00000000000000000000	0.00000000000000000000	0.00000000000000000000	442.00000000000000000000	940.00000000000000000000	4.00000000000000000000	4.00000000000000000000	4.00000000000000000000	4.00000000000000000000	4.00000000000000000000	0.00000000000000000000	4.00000000000000000000	4.00000000000000000000	0.00000000000000000000	4.00000000000000000000	4.00000000000000000000	4.00000000000000000000	4.00000000000000000000	4.00000000000000000000	4.00000000000000000000	4.00000000000000000000
113.00000000000000000000	0.00000000000000000000	4162.05126953125000000000	4161.53857421875000000000	4152.30761718750000000000	4174.35888671875000000000	4153.84619140625000000000	4165.12792968750000000000	4164.61523437500000000000	4153.84619140625000000000	4172.30761718750000000000	4142.56396484375000000000	4151.79492187500000000000	4154.35888671875000000000	4158.97412109375000000000	4167.69238281250000000000	1858.00000000000000000000	10247.00000000000000000000	10227.00000000000000000000	0.00000000000000000000	0.00000000000000000000	0.00000000000000000000	442.00000000000000000000	948.00000000000000000000	4.00000000000000000000	4.00000000000000000000	4.00000000000000000000	4.00000000000000000000	4.00000000000000000000	0.00000000000000000000	4.00000000000000000000	4.00000000000000000000	0.00000000000000000000	4.00000000000000000000	4.00000000000000000000	4.00000000000000000000	4.00000000000000000000	4.00000000000000000000	4.00000000000000000000	4.00000000000000000000
114.00000000000000000000	0.00000000000000000000	4167.17919921875000000000	4154.87158203125000000000	4159.48730468750000000000	4168.20507812500000000000	4150.25634765625000000000	4170.76904296875000000000	4166.15380859375000000000	4152.82031250000000000000	4169.74365234375000000000	4132.82031250000000000000	4145.64111328125000000000	4158.97412109375000000000	4151.28173828125000000000	4167.69238281250000000000	3425.00000000000000000000	10247.00000000000000000000	10227.00000000000000000000	0.00000000000000000000	0.00000000000000000000	0.00000000000000000000	442.00000000000000000000	956.00000000000000000000	4.00000000000000000000	4.00000000000000000000	4.00000000000000000000	4.00000000000000000000	4.00000000000000000000	0.00000000000000000000	4.00000000000000000000	4.00000000000000000000	0.00000000000000000000	4.00000000000000000000	4.00000000000000000000	4.00000000000000000000	4.00000000000000000000	4.00000000000000000000	4.00000000000000000000	4.00000000000000000000
115.00000000000000000000	0.00000000000000000000	4157.94873046875000000000	4160.00000000000000000000	4151.28173828125000000000	4169.74365234375000000000	4155.89746093750000000000	4159.48730468750000000000	4154.87158203125000000000	4153.33300781250000000000	4164.10253906250000000000	4140.51269531250000000000	4145.64111328125000000000	4158.46142578125000000000	4153.33300781250000000000	4168.20507812500000000000	1482.00000000000000000000	10247.00000000000000000000	10226.00000000000000000000	0.00000000000000000000	0.00000000000000000000	0.00000000000000000000	442.00000000000000000000	964.00000000000000000000	4.00000000000000000000	4.00000000000000000000	4.00000000000000000000	4.00000000000000000000	4.00000000000000000000	0.00000000000000000000	4.00000000000000000000	4.00000000000000000000	0.00000000000000000000	4.00000000000000000000	4.00000000000000000000	4.00000000000000000000	4.00000000000000000000	4.00000000000000000000	4.00000000000000000000	4.00000000000000000000
116.00000000000000000000	0.00000000000000000000	4164.10253906250000000000	4160.00000000000000000000	4160.51269531250000000000	4167.69238281250000000000	4151.79492187500000000000	4165.12792968750000000000	4163.58984375000000000000	4138.97412109375000000000	4167.69238281250000000000	4138.97412109375000000000	4143.58984375000000000000	4162.05126953125000000000	4150.25634765625000000000	4171.28173828125000000000	3019.00000000000000000000	10247.00000000000000000000	10226.00000000000000000000	0.00000000000000000000	0.00000000000000000000	0.00000000000000000000	442.00000000000000000000	972.00000000000000000000	4.00000000000000000000	4.00000000000000000000	4.00000000000000000000	4.00000000000000000000	4.00000000000000000000	0.00000000000000000000	4.00000000000000000000	4.00000000000000000000	0.00000000000000000000	4.00000000000000000000	4.00000000000000000000	4.00000000000000000000	4.00000000000000000000	4.00000000000000000000	4.00000000000000000000	4.00000000000000000000
117.00000000000000000000	0.00000000000000000000	4158.97412109375000000000	4157.94873046875000000000	4153.84619140625000000000	4168.20507812500000000000	4148.71777343750000000000	4161.53857421875000000000	4162.56396484375000000000	4130.25634765625000000000	4169.74365234375000000000	4131.79492187500000000000	4144.61523437500000000000	4160.00000000000000000000	4149.23046875000000000000	4164.61523437500000000000	1858.00000000000000000000	10247.00000000000000000000	10227.00000000000000000000	0.00000000000000000000	0.00000000000000000000	0.00000000000000000000	442.00000000000000000000	981.00000000000000000000	4.00000000000000000000	4.00000000000000000000	4.00000000000000000000	4.00000000000000000000	4.00000000000000000000	0.00000000000000000000	4.00000000000000000000	4.00000000000000000000	0.00000000000000000000	4.00000000000000000000	4.00000000000000000000	4.00000000000000000000	4.00000000000000000000	4.00000000000000000000	4.00000000000000000000	4.00000000000000000000
118.00000000000000000000	0.00000000000000000000	4155.38427734375000000000	4153.33300781250000000000	4147.17919921875000000000	4165.64111328125000000000	4148.20507812500000000000	4164.10253906250000000000	4161.02539062500000000000	4131.28173828125000000000	4165.12792968750000000000	4132.30761718750000000000	4143.07666015625000000000	4154.35888671875000000000	4146.15380859375000000000	4160.00000000000000000000	3425.00000000000000000000	10247.00000000000000000000	10227.00000000000000000000	0.00000000000000000000	0.00000000000000000000	0.00000000000000000000	442.00000000000000000000	989.00000000000000000000	4.00000000000000000000	4.00000000000000000000	4.00000000000000000000	4.00000000000000000000	4.00000000000000000000	0.00000000000000000000	4.00000000000000000000	4.00000000000000000000	0.00000000000000000000	4.00000000000000000000	4.00000000000000000000	4.00000000000000000000	4.00000000000000000000	4.00000000000000000000	4.00000000000000000000	4.00000000000000000000
119.00000000000000000000	0.00000000000000000000	4163.07666015625000000000	4152.30761718750000000000	4158.97412109375000000000	4165.12792968750000000000	4146.15380859375000000000	4171.79492187500000000000	4166.66650390625000000000	4134.35888671875000000000	4162.56396484375000000000	4136.92285156250000000000	4142.05126953125000000000	4154.87158203125000000000	4146.66650390625000000000	4164.10253906250000000000	1482.00000000000000000000	10248.00000000000000000000	10228.00000000000000000000	0.00000000000000000000	0.00000000000000000000	0.00000000000000000000	442.00000000000000000000	997.00000000000000000000	4.00000000000000000000	4.00000000000000000000	4.00000000000000000000	4.00000000000000000000	4.00000000000000000000	0.00000000000000000000	4.00000000000000000000	4.00000000000000000000	0.00000000000000000000	4.00000000000000000000	4.00000000000000000000	4.00000000000000000000	4.00000000000000000000	4.00000000000000000000	4.00000000000000000000	4.00000000000000000000
120.00000000000000000000	0.00000000000000000000	4153.84619140625000000000	4162.56396484375000000000	4153.33300781250000000000	4173.84619140625000000000	4155.38427734375000000000	4161.02539062500000000000	4160.51269531250000000000	4146.15380859375000000000	4164.61523437500000000000	4144.61523437500000000000	4152.30761718750000000000	4152.30761718750000000000	4159.48730468750000000000	4163.58984375000000000000	3019.00000000000000000000	10248.00000000000000000000	10228.00000000000000000000	0.00000000000000000000	0.00000000000000000000	0.00000000000000000000	443.00000000000000000000	4.00000000000000000000	4.00000000000000000000	4.00000000000000000000	4.00000000000000000000	4.00000000000000000000	4.00000000000000000000	0.00000000000000000000	4.00000000000000000000	4.00000000000000000000	0.00000000000000000000	4.00000000000000000000	4.00000000000000000000	4.00000000000000000000	4.00000000000000000000	4.00000000000000000000	4.00000000000000000000	4.00000000000000000000
121.00000000000000000000	0.00000000000000000000	4158.46142578125000000000	4153.33300781250000000000	4155.38427734375000000000	4164.61523437500000000000	4145.12792968750000000000	4169.23046875000000000000	4164.10253906250000000000	4135.38427734375000000000	4166.66650390625000000000	4135.38427734375000000000	4141.02539062500000000000	4152.82031250000000000000	4147.69238281250000000000	4162.05126953125000000000	1858.00000000000000000000	10249.00000000000000000000	10226.00000000000000000000	0.00000000000000000000	0.00000000000000000000	0.00000000000000000000	443.00000000000000000000	13.00000000000000000000	4.00000000000000000000	4.00000000000000000000	4.00000000000000000000	4.00000000000000000000	4.00000000000000000000	0.00000000000000000000	4.00000000000000000000	4.00000000000000000000	0.00000000000000000000	4.00000000000000000000	4.00000000000000000000	4.00000000000000000000	4.00000000000000000000	4.00000000000000000000	4.00000000000000000000	4.00000000000000000000
122.00000000000000000000	0.00000000000000000000	4160.51269531250000000000	4153.84619140625000000000	4155.38427734375000000000	4165.12792968750000000000	4145.12792968750000000000	4165.12792968750000000000	4161.02539062500000000000	4133.84619140625000000000	4165.64111328125000000000	4151.28173828125000000000	4143.07666015625000000000	4155.38427734375000000000	4150.76904296875000000000	4165.12792968750000000000	3425.00000000000000000000	10249.00000000000000000000	10226.00000000000000000000	0.00000000000000000000	0.00000000000000000000	0.00000000000000000000	443.00000000000000000000	20.00000000000000000000	4.00000000000000000000	4.00000000000000000000	4.00000000000000000000	4.00000000000000000000	4.00000000000000000000	0.00000000000000000000	4.00000000000000000000	4.00000000000000000000	0.00000000000000000000	4.00000000000000000000	4.00000000000000000000	4.00000000000000000000	4.00000000000000000000	4.00000000000000000000	4.00000000000000000000	4.00000000000000000000
123.00000000000000000000	0.00000000000000000000	4158.46142578125000000000	4164.10253906250000000000	4153.33300781250000000000	4176.41015625000000000000	4155.38427734375000000000	4159.48730468750000000000	4163.07666015625000000000	4148.71777343750000000000	4164.61523437500000000000	4174.87158203125000000000	4156.92285156250000000000	4158.46142578125000000000	4166.66650390625000000000	4171.79492187500000000000	1482.00000000000000000000	10248.00000000000000000000	10227.00000000000000000000	0.00000000000000000000	0.00000000000000000000	0.00000000000000000000	443.00000000000000000000	28.00000000000000000000	4.00000000000000000000	4.00000000000000000000	4.00000000000000000000	4.00000000000000000000	4.00000000000000000000	0.00000000000000000000	4.00000000000000000000	4.00000000000000000000	0.00000000000000000000	4.00000000000000000000	4.00000000000000000000	4.00000000000000000000	4.00000000000000000000	4.00000000000000000000	4.00000000000000000000	4.00000000000000000000
124.00000000000000000000	0.00000000000000000000	4165.12792968750000000000	4162.05126953125000000000	4160.00000000000000000000	4172.82031250000000000000	4151.79492187500000000000	4165.12792968750000000000	4168.71777343750000000000	4144.61523437500000000000	4166.15380859375000000000	4167.17919921875000000000	4151.79492187500000000000	4160.51269531250000000000	4157.94873046875000000000	4173.33300781250000000000	3019.00000000000000000000	10248.00000000000000000000	10227.00000000000000000000	0.00000000000000000000	0.00000000000000000000	0.00000000000000000000	443.00000000000000000000	36.00000000000000000000	4.00000000000000000000	4.00000000000000000000	4.00000000000000000000	4.00000000000000000000	4.00000000000000000000	0.00000000000000000000	4.00000000000000000000	4.00000000000000000000	0.00000000000000000000	4.00000000000000000000	4.00000000000000000000	4.00000000000000000000	4.00000000000000000000	4.00000000000000000000	4.00000000000000000000	4.00000000000000000000
125.00000000000000000000	0.00000000000000000000	4161.53857421875000000000	4168.20507812500000000000	4154.87158203125000000000	4178.97412109375000000000	4160.00000000000000000000	4158.97412109375000000000	4158.46142578125000000000	4148.71777343750000000000	4165.12792968750000000000	4173.33300781250000000000	4158.97412109375000000000	4160.00000000000000000000	4162.56396484375000000000	4170.76904296875000000000	1858.00000000000000000000	10249.00000000000000000000	10226.00000000000000000000	0.00000000000000000000	0.00000000000000000000	0.00000000000000000000	443.00000000000000000000	43.00000000000000000000	4.00000000000000000000	4.00000000000000000000	4.00000000000000000000	4.00000000000000000000	4.00000000000000000000	0.00000000000000000000	4.00000000000000000000	4.00000000000000000000	0.00000000000000000000	4.00000000000000000000	4.00000000000000000000	4.00000000000000000000	4.00000000000000000000	4.00000000000000000000	4.00000000000000000000	4.00000000000000000000
126.00000000000000000000	0.00000000000000000000	4171.28173828125000000000	4169.23046875000000000000	4162.05126953125000000000	4181.02539062500000000000	4159.48730468750000000000	4168.71777343750000000000	4167.17919921875000000000	4151.28173828125000000000	4164.61523437500000000000	4177.94873046875000000000	4163.07666015625000000000	4165.12792968750000000000	4167.69238281250000000000	4175.38427734375000000000	3425.00000000000000000000	10249.00000000000000000000	10226.00000000000000000000	0.00000000000000000000	0.00000000000000000000	0.00000000000000000000	443.00000000000000000000	50.00000000000000000000	4.00000000000000000000	4.00000000000000000000	4.00000000000000000000	4.00000000000000000000	4.00000000000000000000	0.00000000000000000000	4.00000000000000000000	4.00000000000000000000	0.00000000000000000000	4.00000000000000000000	4.00000000000000000000	4.00000000000000000000	4.00000000000000000000	4.00000000000000000000	4.00000000000000000000	4.00000000000000000000
127.00000000000000000000	0.00000000000000000000	4173.33300781250000000000	4169.74365234375000000000	4162.56396484375000000000	4179.48730468750000000000	4159.48730468750000000000	4167.17919921875000000000	4166.15380859375000000000	4151.28173828125000000000	4164.61523437500000000000	4176.41015625000000000000	4161.02539062500000000000	4162.56396484375000000000	4167.17919921875000000000	4180.00000000000000000000	51.00000000000000000000	10248.00000000000000000000	10227.00000000000000000000	0.00000000000000000000	0.00000000000000000000	0.00000000000000000000	443.00000000000000000000	59.00000000000000000000	4.00000000000000000000	4.00000000000000000000	4.00000000000000000000	4.00000000000000000000	4.00000000000000000000	0.00000000000000000000	4.00000000000000000000	4.00000000000000000000	0.00000000000000000000	4.00000000000000000000	4.00000000000000000000	4.00000000000000000000	4.00000000000000000000	4.00000000000000000000	4.00000000000000000000	4.00000000000000000000
0.00000000000000000000	0.00000000000000000000	4161.02539062500000000000	4166.15380859375000000000	4154.87158203125000000000	4172.30761718750000000000	4161.53857421875000000000	4161.53857421875000000000	4157.94873046875000000000	4144.61523437500000000000	4164.61523437500000000000	4168.71777343750000000000	4154.87158203125000000000	4154.87158203125000000000	4160.00000000000000000000	4174.35888671875000000000	1776.00000000000000000000	10248.00000000000000000000	10227.00000000000000000000	0.00000000000000000000	0.00000000000000000000	0.00000000000000000000	443.00000000000000000000	67.00000000000000000000	4.00000000000000000000	4.00000000000000000000	4.00000000000000000000	4.00000000000000000000	4.00000000000000000000	0.00000000000000000000	4.00000000000000000000	4.00000000000000000000	0.00000000000000000000	4.00000000000000000000	4.00000000000000000000	4.00000000000000000000	4.00000000000000000000	4.00000000000000000000	4.00000000000000000000	4.00000000000000000000
1.00000000000000000000	0.00000000000000000000	4164.10253906250000000000	4156.92285156250000000000	4161.02539062500000000000	4161.53857421875000000000	4154.35888671875000000000	4167.17919921875000000000	4166.66650390625000000000	4135.38427734375000000000	4164.10253906250000000000	4155.38427734375000000000	4141.53857421875000000000	4154.35888671875000000000	4149.23046875000000000000	4170.76904296875000000000	3216.00000000000000000000	10250.00000000000000000000	10228.00000000000000000000	0.00000000000000000000	0.00000000000000000000	0.00000000000000000000	443.00000000000000000000	75.00000000000000000000	4.00000000000000000000	4.00000000000000000000	4.00000000000000000000	4.00000000000000000000	4.00000000000000000000	0.00000000000000000000	4.00000000000000000000	4.00000000000000000000	0.00000000000000000000	4.00000000000000000000	4.00000000000000000000	4.00000000000000000000	4.00000000000000000000	4.00000000000000000000	4.00000000000000000000	4.00000000000000000000
2.00000000000000000000	0.00000000000000000000	4162.05126953125000000000	4165.12792968750000000000	4154.87158203125000000000	4171.79492187500000000000	4164.61523437500000000000	4160.00000000000000000000	4161.53857421875000000000	4150.76904296875000000000	4164.61523437500000000000	4167.69238281250000000000	4150.25634765625000000000	4154.87158203125000000000	4162.56396484375000000000	4175.89746093750000000000	1619.00000000000000000000	10250.00000000000000000000	10228.00000000000000000000	0.00000000000000000000	0.00000000000000000000	0.00000000000000000000	443.00000000000000000000	84.00000000000000000000	4.00000000000000000000	4.00000000000000000000	4.00000000000000000000	4.00000000000000000000	4.00000000000000000000	0.00000000000000000000	4.00000000000000000000	4.00000000000000000000	0.00000000000000000000	4.00000000000000000000	4.00000000000000000000	4.00000000000000000000	4.00000000000000000000	4.00000000000000000000	4.00000000000000000000	4.00000000000000000000
3.00000000000000000000	0.00000000000000000000	4167.17919921875000000000	4164.61523437500000000000	4159.48730468750000000000	4172.30761718750000000000	4154.87158203125000000000	4168.20507812500000000000	4163.07666015625000000000	4147.69238281250000000000	4170.25634765625000000000	4165.12792968750000000000	4151.28173828125000000000	4160.00000000000000000000	4162.56396484375000000000	4179.48730468750000000000	3254.00000000000000000000	10250.00000000000000000000	10226.00000000000000000000	0.00000000000000000000	0.00000000000000000000	0.00000000000000000000	443.00000000000000000000	92.00000000000000000000	4.00000000000000000000	4.00000000000000000000	4.00000000000000000000	4.00000000000000000000	4.00000000000000000000	0.00000000000000000000	4.00000000000000000000	4.00000000000000000000	0.00000000000000000000	4.00000000000000000000	4.00000000000000000000	4.00000000000000000000	4.00000000000000000000	4.00000000000000000000	4.00000000000000000000	4.00000000000000000000
4.00000000000000000000	0.00000000000000000000	4169.23046875000000000000	4167.17919921875000000000	4162.56396484375000000000	4168.71777343750000000000	4150.76904296875000000000	4166.66650390625000000000	4164.61523437500000000000	4136.92285156250000000000	4171.28173828125000000000	4158.46142578125000000000	4152.30761718750000000000	4162.05126953125000000000	4164.10253906250000000000	4177.43603515625000000000	3553.00000000000000000000	10250.00000000000000000000	10226.00000000000000000000	0.00000000000000000000	0.00000000000000000000	0.00000000000000000000	443.00000000000000000000	101.00000000000000000000	4.00000000000000000000	4.00000000000000000000	4.00000000000000000000	4.00000000000000000000	4.00000000000000000000	0.00000000000000000000	4.00000000000000000000	4.00000000000000000000	0.00000000000000000000	4.00000000000000000000	4.00000000000000000000	4.00000000000000000000	4.00000000000000000000	4.00000000000000000000	4.00000000000000000000	4.00000000000000000000
5.00000000000000000000	0.00000000000000000000	4168.71777343750000000000	4176.41015625000000000000	4159.48730468750000000000	4172.30761718750000000000	4163.58984375000000000000	4160.00000000000000000000	4160.51269531250000000000	4141.02539062500000000000	4165.12792968750000000000	4172.30761718750000000000	4161.02539062500000000000	4160.00000000000000000000	4177.94873046875000000000	4178.97412109375000000000	0.00000000000000000000	10250.00000000000000000000	10227.00000000000000000000	0.00000000000000000000	0.00000000000000000000	0.00000000000000000000	443.00000000000000000000	109.00000000000000000000	4.00000000000000000000	4.00000000000000000000	4.00000000000000000000	4.00000000000000000000	4.00000000000000000000	0.00000000000000000000	4.00000000000000000000	4.00000000000000000000	0.00000000000000000000	4.00000000000000000000	4.00000000000000000000	4.00000000000000000000	4.00000000000000000000	4.00000000000000000000	4.00000000000000000000	4.00000000000000000000
6.00000000000000000000	0.00000000000000000000	4178.97412109375000000000	4168.20507812500000000000	4169.74365234375000000000	4163.58984375000000000000	4147.69238281250000000000	4169.74365234375000000000	4164.10253906250000000000	4130.25634765625000000000	4164.10253906250000000000	4164.61523437500000000000	4152.30761718750000000000	4161.53857421875000000000	4167.69238281250000000000	4179.48730468750000000000	490.00000000000000000000	10250.00000000000000000000	10227.00000000000000000000	0.00000000000000000000	0.00000000000000000000	0.00000000000000000000	443.00000000000000000000	116.00000000000000000000	4.00000000000000000000	4.00000000000000000000	4.00000000000000000000	4.00000000000000000000	4.00000000000000000000	0.00000000000000000000	4.00000000000000000000	4.00000000000000000000	0.00000000000000000000	4.00000000000000000000	4.00000000000000000000	4.00000000000000000000	4.00000000000000000000	4.00000000000000000000	4.00000000000000000000	4.00000000000000000000
7.00000000000000000000	0.00000000000000000000	4170.25634765625000000000	4166.15380859375000000000	4164.10253906250000000000	4163.58984375000000000000	4143.07666015625000000000	4162.05126953125000000000	4155.89746093750000000000	4128.20507812500000000000	4165.12792968750000000000	4157.94873046875000000000	4155.38427734375000000000	4159.48730468750000000000	4164.61523437500000000000	4177.94873046875000000000	3322.00000000000000000000	10250.00000000000000000000	10228.00000000000000000000	0.00000000000000000000	0.00000000000000000000	0.00000000000000000000	443.00000000000000000000	124.00000000000000000000	4.00000000000000000000	4.00000000000000000000	4.00000000000000000000	4.00000000000000000000	4.00000000000000000000	0.00000000000000000000	4.00000000000000000000	4.00000000000000000000	0.00000000000000000000	4.00000000000000000000	4.00000000000000000000	4.00000000000000000000	4.00000000000000000000	4.00000000000000000000	4.00000000000000000000	4.00000000000000000000
8.00000000000000000000	0.00000000000000000000	4170.25634765625000000000	4161.53857421875000000000	4164.61523437500000000000	4160.51269531250000000000	4148.71777343750000000000	4165.12792968750000000000	4161.02539062500000000000	4129.74365234375000000000	4165.12792968750000000000	4154.87158203125000000000	4153.33300781250000000000	4162.05126953125000000000	4164.10253906250000000000	4181.53857421875000000000	0.00000000000000000000	10250.00000000000000000000	10228.00000000000000000000	0.00000000000000000000	0.00000000000000000000	0.00000000000000000000	443.00000000000000000000	131.00000000000000000000	4.00000000000000000000	4.00000000000000000000	4.00000000000000000000	4.00000000000000000000	4.00000000000000000000	0.00000000000000000000	4.00000000000000000000	4.00000000000000000000	0.00000000000000000000	4.00000000000000000000	4.00000000000000000000	4.00000000000000000000	4.00000000000000000000	4.00000000000000000000	4.00000000000000000000	4.00000000000000000000
9.00000000000000000000	0.00000000000000000000	4173.84619140625000000000	4162.05126953125000000000	4167.69238281250000000000	4161.53857421875000000000	4151.28173828125000000000	4165.64111328125000000000	4165.12792968750000000000	4135.89746093750000000000	4164.10253906250000000000	4162.56396484375000000000	4152.82031250000000000000	4166.15380859375000000000	4169.74365234375000000000	4183.07666015625000000000	3538.00000000000000000000	10249.00000000000000000000	10228.00000000000000000000	0.00000000000000000000	0.00000000000000000000	0.00000000000000000000	443.00000000000000000000	138.00000000000000000000	4.00000000000000000000	4.00000000000000000000	4.00000000000000000000	4.00000000000000000000	4.00000000000000000000	0.00000000000000000000	4.00000000000000000000	4.00000000000000000000	0.00000000000000000000	4.00000000000000000000	4.00000000000000000000	4.00000000000000000000	4.00000000000000000000	4.00000000000000000000	4.00000000000000000000	4.00000000000000000000
10.00000000000000000000	0.00000000000000000000	4164.10253906250000000000	4169.23046875000000000000	4162.56396484375000000000	4166.66650390625000000000	4152.82031250000000000000	4158.97412109375000000000	4160.00000000000000000000	4145.12792968750000000000	4164.10253906250000000000	4175.89746093750000000000	4164.61523437500000000000	4161.02539062500000000000	4176.92285156250000000000	4178.46142578125000000000	3430.00000000000000000000	10249.00000000000000000000	10228.00000000000000000000	0.00000000000000000000	0.00000000000000000000	0.00000000000000000000	443.00000000000000000000	146.00000000000000000000	4.00000000000000000000	4.00000000000000000000	4.00000000000000000000	4.00000000000000000000	4.00000000000000000000	0.00000000000000000000	4.00000000000000000000	4.00000000000000000000	0.00000000000000000000	4.00000000000000000000	4.00000000000000000000	4.00000000000000000000	4.00000000000000000000	4.00000000000000000000	4.00000000000000000000	4.00000000000000000000
11.00000000000000000000	0.00000000000000000000	4169.23046875000000000000	4158.46142578125000000000	4167.69238281250000000000	4153.84619140625000000000	4141.02539062500000000000	4169.74365234375000000000	4166.66650390625000000000	4131.79492187500000000000	4168.71777343750000000000	4154.87158203125000000000	4152.30761718750000000000	4157.94873046875000000000	4158.46142578125000000000	4176.41015625000000000000	1486.00000000000000000000	10248.00000000000000000000	10228.00000000000000000000	0.00000000000000000000	0.00000000000000000000	0.00000000000000000000	443.00000000000000000000	153.00000000000000000000	4.00000000000000000000	4.00000000000000000000	4.00000000000000000000	4.00000000000000000000	4.00000000000000000000	0.00000000000000000000	4.00000000000000000000	4.00000000000000000000	0.00000000000000000000	4.00000000000000000000	4.00000000000000000000	4.00000000000000000000	4.00000000000000000000	4.00000000000000000000	4.00000000000000000000	4.00000000000000000000
12.00000000000000000000	0.00000000000000000000	4168.71777343750000000000	4160.51269531250000000000	4158.46142578125000000000	4155.89746093750000000000	4150.76904296875000000000	4163.58984375000000000000	4160.51269531250000000000	4134.87158203125000000000	4169.74365234375000000000	4151.28173828125000000000	4152.82031250000000000000	4161.53857421875000000000	4161.02539062500000000000	4177.94873046875000000000	3224.00000000000000000000	10248.00000000000000000000	10228.00000000000000000000	0.00000000000000000000	0.00000000000000000000	0.00000000000000000000	443.00000000000000000000	161.00000000000000000000	4.00000000000000000000	4.00000000000000000000	4.00000000000000000000	4.00000000000000000000	4.00000000000000000000	0.00000000000000000000	4.00000000000000000000	4.00000000000000000000	0.00000000000000000000	4.00000000000000000000	4.00000000000000000000	4.00000000000000000000	4.00000000000000000000	4.00000000000000000000	4.00000000000000000000	4.00000000000000000000
13.00000000000000000000	0.00000000000000000000	4169.74365234375000000000	4162.05126953125000000000	4162.56396484375000000000	4156.41015625000000000000	4153.33300781250000000000	4166.66650390625000000000	4164.10253906250000000000	4141.02539062500000000000	4165.64111328125000000000	4161.02539062500000000000	4159.48730468750000000000	4167.69238281250000000000	4169.74365234375000000000	4181.02539062500000000000	1699.00000000000000000000	10248.00000000000000000000	10228.00000000000000000000	0.00000000000000000000	0.00000000000000000000	0.00000000000000000000	443.00000000000000000000	169.00000000000000000000	4.00000000000000000000	4.00000000000000000000	4.00000000000000000000	4.00000000000000000000	4.00000000000000000000	0.00000000000000000000	4.00000000000000000000	4.00000000000000000000	0.00000000000000000000	4.00000000000000000000	4.00000000000000000000	4.00000000000000000000	4.00000000000000000000	4.00000000000000000000	4.00000000000000000000	4.00000000000000000000
14.00000000000000000000	0.00000000000000000000	4169.23046875000000000000	4157.43603515625000000000	4175.38427734375000000000	4149.74365234375000000000	4143.58984375000000000000	4168.71777343750000000000	4166.15380859375000000000	4135.38427734375000000000	4164.10253906250000000000	4161.02539062500000000000	4156.41015625000000000000	4165.64111328125000000000	4165.12792968750000000000	4184.10253906250000000000	3430.00000000000000000000	10248.00000000000000000000	10228.00000000000000000000	0.00000000000000000000	0.00000000000000000000	0.00000000000000000000	443.00000000000000000000	178.00000000000000000000	4.00000000000000000000	4.00000000000000000000	4.00000000000000000000	4.00000000000000000000	4.00000000000000000000	0.00000000000000000000	4.00000000000000000000	4.00000000000000000000	0.00000000000000000000	4.00000000000000000000	4.00000000000000000000	4.00000000000000000000	4.00000000000000000000	4.00000000000000000000	4.00000000000000000000	4.00000000000000000000
15.00000000000000000000	0.00000000000000000000	4163.58984375000000000000	4164.61523437500000000000	4168.71777343750000000000	4157.43603515625000000000	4151.28173828125000000000	4157.94873046875000000000	4158.46142578125000000000	4141.02539062500000000000	4168.20507812500000000000	4173.84619140625000000000	4164.61523437500000000000	4166.15380859375000000000	4170.76904296875000000000	4186.66650390625000000000	1486.00000000000000000000	10247.00000000000000000000	10228.00000000000000000000	0.00000000000000000000	0.00000000000000000000	0.00000000000000000000	443.00000000000000000000	186.00000000000000000000	4.00000000000000000000	4.00000000000000000000	4.00000000000000000000	4.00000000000000000000	4.00000000000000000000	0.00000000000000000000	4.00000000000000000000	4.00000000000000000000	0.00000000000000000000	4.00000000000000000000	4.00000000000000000000	4.00000000000000000000	4.00000000000000000000	4.00000000000000000000	4.00000000000000000000	4.00000000000000000000
16.00000000000000000000	0.00000000000000000000	4177.43603515625000000000	4160.00000000000000000000	4173.84619140625000000000	4154.87158203125000000000	4149.74365234375000000000	4166.66650390625000000000	4169.23046875000000000000	4135.89746093750000000000	4171.28173828125000000000	4167.69238281250000000000	4162.56396484375000000000	4174.87158203125000000000	4166.66650390625000000000	4185.64111328125000000000	0.00000000000000000000	10247.00000000000000000000	10228.00000000000000000000	0.00000000000000000000	0.00000000000000000000	0.00000000000000000000	443.00000000000000000000	194.00000000000000000000	4.00000000000000000000	4.00000000000000000000	4.00000000000000000000	4.00000000000000000000	4.00000000000000000000	0.00000000000000000000	4.00000000000000000000	4.00000000000000000000	0.00000000000000000000	4.00000000000000000000	4.00000000000000000000	4.00000000000000000000	4.00000000000000000000	4.00000000000000000000	4.00000000000000000000	4.00000000000000000000
17.00000000000000000000	0.00000000000000000000	4173.33300781250000000000	4163.58984375000000000000	4171.79492187500000000000	4158.46142578125000000000	4157.94873046875000000000	4163.07666015625000000000	4166.15380859375000000000	4141.53857421875000000000	4167.69238281250000000000	4167.69238281250000000000	4167.69238281250000000000	4171.28173828125000000000	4173.84619140625000000000	4181.02539062500000000000	0.00000000000000000000	10246.00000000000000000000	10230.00000000000000000000	0.00000000000000000000	0.00000000000000000000	0.00000000000000000000	443.00000000000000000000	203.00000000000000000000	4.00000000000000000000	4.00000000000000000000	4.00000000000000000000	4.00000000000000000000	4.00000000000000000000	0.00000000000000000000	4.00000000000000000000	4.00000000000000000000	0.00000000000000000000	4.00000000000000000000	4.00000000000000000000	4.00000000000000000000	4.00000000000000000000	4.00000000000000000000	4.00000000000000000000	4.00000000000000000000
18.00000000000000000000	0.00000000000000000000	4170.76904296875000000000	4172.82031250000000000000	4174.87158203125000000000	4165.64111328125000000000	4168.20507812500000000000	4163.58984375000000000000	4164.61523437500000000000	4151.79492187500000000000	4165.64111328125000000000	4179.48730468750000000000	4173.33300781250000000000	4170.25634765625000000000	4183.07666015625000000000	4183.58984375000000000000	0.00000000000000000000	10246.00000000000000000000	10230.00000000000000000000	0.00000000000000000000	0.00000000000000000000	0.00000000000000000000	443.00000000000000000000	211.00000000000000000000	4.00000000000000000000	4.00000000000000000000	4.00000000000000000000	4.00000000000000000000	4.00000000000000000000	0.00000000000000000000	4.00000000000000000000	4.00000000000000000000	0.00000000000000000000	4.00000000000000000000	4.00000000000000000000	4.00000000000000000000	4.00000000000000000000	4.00000000000000000000	4.00000000000000000000	4.00000000000000000000
19.00000000000000000000	0.00000000000000000000	4180.00000000000000000000	4173.84619140625000000000	4182.56396484375000000000	4164.61523437500000000000	4169.23046875000000000000	4167.69238281250000000000	4170.25634765625000000000	4153.84619140625000000000	4167.17919921875000000000	4185.12792968750000000000	4172.30761718750000000000	4174.87158203125000000000	4181.02539062500000000000	4188.20507812500000000000	0.00000000000000000000	10247.00000000000000000000	10229.00000000000000000000	0.00000000000000000000	0.00000000000000000000	0.00000000000000000000	443.00000000000000000000	219.00000000000000000000	4.00000000000000000000	4.00000000000000000000	4.00000000000000000000	4.00000000000000000000	4.00000000000000000000	0.00000000000000000000	4.00000000000000000000	4.00000000000000000000	0.00000000000000000000	4.00000000000000000000	4.00000000000000000000	4.00000000000000000000	4.00000000000000000000	4.00000000000000000000	4.00000000000000000000	4.00000000000000000000
20.00000000000000000000	0.00000000000000000000	4170.25634765625000000000	4175.89746093750000000000	4172.30761718750000000000	4168.20507812500000000000	4180.00000000000000000000	4162.05126953125000000000	4166.15380859375000000000	4165.12792968750000000000	4166.15380859375000000000	4192.30761718750000000000	4179.48730468750000000000	4170.25634765625000000000	4186.66650390625000000000	4189.74365234375000000000	0.00000000000000000000	10247.00000000000000000000	10229.00000000000000000000	0.00000000000000000000	0.00000000000000000000	0.00000000000000000000	443.00000000000000000000	228.00000000000000000000	4.00000000000000000000	4.00000000000000000000	4.00000000000000000000	4.00000000000000000000	4.00000000000000000000	0.00000000000000000000	4.00000000000000000000	4.00000000000000000000	0.00000000000000000000	4.00000000000000000000	4.00000000000000000000	4.00000000000000000000	4.00000000000000000000	4.00000000000000000000	4.00000000000000000000	4.00000000000000000000
21.00000000000000000000	0.00000000000000000000	4175.89746093750000000000	4172.82031250000000000000	4178.97412109375000000000	4165.12792968750000000000	4176.92285156250000000000	4168.71777343750000000000	4170.25634765625000000000	4161.53857421875000000000	4164.10253906250000000000	4185.64111328125000000000	4170.76904296875000000000	4169.74365234375000000000	4175.38427734375000000000	4189.74365234375000000000	0.00000000000000000000	10247.00000000000000000000	10230.00000000000000000000	0.00000000000000000000	0.00000000000000000000	0.00000000000000000000	443.00000000000000000000	236.00000000000000000000	4.00000000000000000000	4.00000000000000000000	4.00000000000000000000	4.00000000000000000000	4.00000000000000000000	0.00000000000000000000	4.00000000000000000000	4.00000000000000000000	0.00000000000000000000	4.00000000000000000000	4.00000000000000000000	4.00000000000000000000	4.00000000000000000000	4.00000000000000000000	4.00000000000000000000	4.00000000000000000000
22.00000000000000000000	0.00000000000000000000	4178.97412109375000000000	4179.48730468750000000000	4178.46142578125000000000	4169.74365234375000000000	4182.56396484375000000000	4158.97412109375000000000	4161.02539062500000000000	4164.10253906250000000000	4163.58984375000000000000	4188.71777343750000000000	4170.25634765625000000000	4173.33300781250000000000	4172.82031250000000000000	4183.58984375000000000000	0.00000000000000000000	10247.00000000000000000000	10230.00000000000000000000	0.00000000000000000000	0.00000000000000000000	0.00000000000000000000	443.00000000000000000000	243.00000000000000000000	4.00000000000000000000	4.00000000000000000000	4.00000000000000000000	4.00000000000000000000	4.00000000000000000000	0.00000000000000000000	4.00000000000000000000	4.00000000000000000000	0.00000000000000000000	4.00000000000000000000	4.00000000000000000000	4.00000000000000000000	4.00000000000000000000	4.00000000000000000000	4.00000000000000000000	4.00000000000000000000
23.00000000000000000000	0.00000000000000000000	4175.89746093750000000000	4177.94873046875000000000	4176.41015625000000000000	4170.76904296875000000000	4187.17919921875000000000	4156.92285156250000000000	4162.05126953125000000000	4168.20507812500000000000	4165.12792968750000000000	4186.66650390625000000000	4173.84619140625000000000	4173.33300781250000000000	4176.92285156250000000000	4180.00000000000000000000	0.00000000000000000000	10248.00000000000000000000	10230.00000000000000000000	0.00000000000000000000	0.00000000000000000000	0.00000000000000000000	443.00000000000000000000	251.00000000000000000000	4.00000000000000000000	4.00000000000000000000	4.00000000000000000000	4.00000000000000000000	4.00000000000000000000	0.00000000000000000000	4.00000000000000000000	4.00000000000000000000	0.00000000000000000000	4.00000000000000000000	4.00000000000000000000	4.00000000000000000000	4.00000000000000000000	4.00000000000000000000	4.00000000000000000000	4.00000000000000000000
24.00000000000000000000	0.00000000000000000000	4181.53857421875000000000	4170.25634765625000000000	4185.12792968750000000000	4166.66650390625000000000	4178.46142578125000000000	4166.66650390625000000000	4170.76904296875000000000	4164.61523437500000000000	4167.17919921875000000000	4178.46142578125000000000	4168.71777343750000000000	4175.38427734375000000000	4174.35888671875000000000	4181.53857421875000000000	0.00000000000000000000	10248.00000000000000000000	10230.00000000000000000000	0.00000000000000000000	0.00000000000000000000	0.00000000000000000000	443.00000000000000000000	258.00000000000000000000	4.00000000000000000000	4.00000000000000000000	4.00000000000000000000	4.00000000000000000000	4.00000000000000000000	0.00000000000000000000	4.00000000000000000000	4.00000000000000000000	0.00000000000000000000	4.00000000000000000000	4.00000000000000000000	4.00000000000000000000	4.00000000000000000000	4.00000000000000000000	4.00000000000000000000	4.00000000000000000000
25.00000000000000000000	0.00000000000000000000	4174.87158203125000000000	4178.97412109375000000000	4177.94873046875000000000	4174.35888671875000000000	4187.69238281250000000000	4158.97412109375000000000	4162.56396484375000000000	4175.38427734375000000000	4165.64111328125000000000	4200.51269531250000000000	4178.97412109375000000000	4176.92285156250000000000	4184.10253906250000000000	4182.05126953125000000000	0.00000000000000000000	10247.00000000000000000000	10229.00000000000000000000	0.00000000000000000000	0.00000000000000000000	0.00000000000000000000	443.00000000000000000000	265.00000000000000000000	4.00000000000000000000	4.00000000000000000000	4.00000000000000000000	4.00000000000000000000	4.00000000000000000000	0.00000000000000000000	4.00000000000000000000	4.00000000000000000000	0.00000000000000000000	4.00000000000000000000	4.00000000000000000000	4.00000000000000000000	4.00000000000000000000	4.00000000000000000000	4.00000000000000000000	4.00000000000000000000
26.00000000000000000000	0.00000000000000000000	4178.46142578125000000000	4174.87158203125000000000	4183.07666015625000000000	4169.74365234375000000000	4182.05126953125000000000	4167.17919921875000000000	4168.20507812500000000000	4166.15380859375000000000	4164.61523437500000000000	4197.94873046875000000000	4175.89746093750000000000	4178.97412109375000000000	4176.41015625000000000000	4180.51269531250000000000	0.00000000000000000000	10247.00000000000000000000	10229.00000000000000000000	0.00000000000000000000	0.00000000000000000000	0.00000000000000000000	443.00000000000000000000	273.00000000000000000000	4.00000000000000000000	4.00000000000000000000	4.00000000000000000000	4.00000000000000000000	4.00000000000000000000	0.00000000000000000000	4.00000000000000000000	4.00000000000000000000	0.00000000000000000000	4.00000000000000000000	4.00000000000000000000	4.00000000000000000000	4.00000000000000000000	4.00000000000000000000	4.00000000000000000000	4.00000000000000000000
27.00000000000000000000	0.00000000000000000000	4173.33300781250000000000	4171.28173828125000000000	4181.02539062500000000000	4168.20507812500000000000	4180.00000000000000000000	4166.15380859375000000000	4164.61523437500000000000	4162.56396484375000000000	4165.64111328125000000000	4189.74365234375000000000	4173.84619140625000000000	4174.35888671875000000000	4173.84619140625000000000	4176.92285156250000000000	0.00000000000000000000	10248.00000000000000000000	10229.00000000000000000000	0.00000000000000000000	0.00000000000000000000	0.00000000000000000000	443.00000000000000000000	281.00000000000000000000	4.00000000000000000000	4.00000000000000000000	4.00000000000000000000	4.00000000000000000000	4.00000000000000000000	0.00000000000000000000	4.00000000000000000000	4.00000000000000000000	0.00000000000000000000	4.00000000000000000000	4.00000000000000000000	4.00000000000000000000	4.00000000000000000000	4.00000000000000000000	4.00000000000000000000	4.00000000000000000000
28.00000000000000000000	0.00000000000000000000	4164.61523437500000000000	4167.69238281250000000000	4173.33300781250000000000	4164.61523437500000000000	4183.07666015625000000000	4162.05126953125000000000	4161.02539062500000000000	4169.74365234375000000000	4168.20507812500000000000	4193.33300781250000000000	4174.35888671875000000000	4171.28173828125000000000	4174.35888671875000000000	4175.38427734375000000000	0.00000000000000000000	10248.00000000000000000000	10229.00000000000000000000	0.00000000000000000000	0.00000000000000000000	0.00000000000000000000	443.00000000000000000000	289.00000000000000000000	4.00000000000000000000	4.00000000000000000000	4.00000000000000000000	4.00000000000000000000	4.00000000000000000000	0.00000000000000000000	4.00000000000000000000	4.00000000000000000000	0.00000000000000000000	4.00000000000000000000	4.00000000000000000000	4.00000000000000000000	4.00000000000000000000	4.00000000000000000000	4.00000000000000000000	4.00000000000000000000
29.00000000000000000000	0.00000000000000000000	4169.74365234375000000000	4156.41015625000000000000	4175.89746093750000000000	4154.35888671875000000000	4172.82031250000000000000	4168.20507812500000000000	4166.66650390625000000000	4157.43603515625000000000	4170.25634765625000000000	4180.00000000000000000000	4163.07666015625000000000	4172.30761718750000000000	4160.00000000000000000000	4175.38427734375000000000	0.00000000000000000000	10248.00000000000000000000	10230.00000000000000000000	0.00000000000000000000	0.00000000000000000000	0.00000000000000000000	443.00000000000000000000	297.00000000000000000000	4.00000000000000000000	4.00000000000000000000	4.00000000000000000000	4.00000000000000000000	4.00000000000000000000	0.00000000000000000000	4.00000000000000000000	4.00000000000000000000	0.00000000000000000000	4.00000000000000000000	4.00000000000000000000	4.00000000000000000000	4.00000000000000000000	4.00000000000000000000	4.00000000000000000000	4.00000000000000000000
30.00000000000000000000	0.00000000000000000000	4162.56396484375000000000	4164.10253906250000000000	4168.71777343750000000000	4163.07666015625000000000	4183.07666015625000000000	4162.05126953125000000000	4157.94873046875000000000	4158.97412109375000000000	4168.20507812500000000000	4184.10253906250000000000	4167.17919921875000000000	4168.20507812500000000000	4166.15380859375000000000	4170.76904296875000000000	0.00000000000000000000	10248.00000000000000000000	10230.00000000000000000000	0.00000000000000000000	0.00000000000000000000	0.00000000000000000000	443.00000000000000000000	305.00000000000000000000	4.00000000000000000000	4.00000000000000000000	4.00000000000000000000	4.00000000000000000000	4.00000000000000000000	0.00000000000000000000	4.00000000000000000000	4.00000000000000000000	0.00000000000000000000	4.00000000000000000000	4.00000000000000000000	4.00000000000000000000	4.00000000000000000000	4.00000000000000000000	4.00000000000000000000	4.00000000000000000000
31.00000000000000000000	0.00000000000000000000	4166.15380859375000000000	4163.07666015625000000000	4173.84619140625000000000	4163.58984375000000000000	4181.53857421875000000000	4169.23046875000000000000	4165.12792968750000000000	4164.10253906250000000000	4167.17919921875000000000	4189.23046875000000000000	4166.66650390625000000000	4170.76904296875000000000	4167.69238281250000000000	4166.15380859375000000000	0.00000000000000000000	10248.00000000000000000000	10230.00000000000000000000	0.00000000000000000000	0.00000000000000000000	0.00000000000000000000	443.00000000000000000000	313.00000000000000000000	4.00000000000000000000	4.00000000000000000000	4.00000000000000000000	4.00000000000000000000	4.00000000000000000000	0.00000000000000000000	4.00000000000000000000	4.00000000000000000000	0.00000000000000000000	4.00000000000000000000	4.00000000000000000000	4.00000000000000000000	4.00000000000000000000	4.00000000000000000000	4.00000000000000000000	4.00000000000000000000
32.00000000000000000000	0.00000000000000000000	4167.69238281250000000000	4159.48730468750000000000	4172.82031250000000000000	4161.53857421875000000000	4178.46142578125000000000	4164.10253906250000000000	4166.66650390625000000000	4169.74365234375000000000	4168.20507812500000000000	4187.17919921875000000000	4169.74365234375000000000	4168.71777343750000000000	4167.17919921875000000000	4161.53857421875000000000	0.00000000000000000000	10248.00000000000000000000	10230.00000000000000000000	0.00000000000000000000	0.00000000000000000000	0.00000000000000000000	443.00000000000000000000	320.00000000000000000000	4.00000000000000000000	4.00000000000000000000	4.00000000000000000000	4.00000000000000000000	4.00000000000000000000	0.00000000000000000000	4.00000000000000000000	4.00000000000000000000	0.00000000000000000000	4.00000000000000000000	4.00000000000000000000	4.00000000000000000000	4.00000000000000000000	4.00000000000000000000	4.00000000000000000000	4.00000000000000000000
33.00000000000000000000	0.00000000000000000000	4164.61523437500000000000	4161.02539062500000000000	4167.69238281250000000000	4163.58984375000000000000	4183.07666015625000000000	4158.97412109375000000000	4161.53857421875000000000	4170.76904296875000000000	4172.30761718750000000000	4187.17919921875000000000	4172.82031250000000000000	4167.17919921875000000000	4168.71777343750000000000	4160.51269531250000000000	0.00000000000000000000	10249.00000000000000000000	10229.00000000000000000000	0.00000000000000000000	0.00000000000000000000	0.00000000000000000000	443.00000000000000000000	329.00000000000000000000	4.00000000000000000000	4.00000000000000000000	4.00000000000000000000	4.00000000000000000000	4.00000000000000000000	0.00000000000000000000	4.00000000000000000000	4.00000000000000000000	0.00000000000000000000	4.00000000000000000000	4.00000000000000000000	4.00000000000000000000	4.00000000000000000000	4.00000000000000000000	4.00000000000000000000	4.00000000000000000000
34.00000000000000000000	0.00000000000000000000	4170.76904296875000000000	4151.28173828125000000000	4173.84619140625000000000	4154.35888671875000000000	4175.89746093750000000000	4171.28173828125000000000	4167.69238281250000000000	4157.43603515625000000000	4172.82031250000000000000	4175.89746093750000000000	4157.43603515625000000000	4170.25634765625000000000	4154.87158203125000000000	4159.48730468750000000000	0.00000000000000000000	10249.00000000000000000000	10229.00000000000000000000	0.00000000000000000000	0.00000000000000000000	0.00000000000000000000	443.00000000000000000000	337.00000000000000000000	4.00000000000000000000	4.00000000000000000000	4.00000000000000000000	4.00000000000000000000	4.00000000000000000000	0.00000000000000000000	4.00000000000000000000	4.00000000000000000000	0.00000000000000000000	4.00000000000000000000	4.00000000000000000000	4.00000000000000000000	4.00000000000000000000	4.00000000000000000000	4.00000000000000000000	4.00000000000000000000
35.00000000000000000000	0.00000000000000000000	4162.05126953125000000000	4154.35888671875000000000	4164.61523437500000000000	4156.41015625000000000000	4179.48730468750000000000	4158.97412109375000000000	4158.97412109375000000000	4165.12792968750000000000	4165.12792968750000000000	4180.00000000000000000000	4163.58984375000000000000	4165.64111328125000000000	4162.05126953125000000000	4153.84619140625000000000	0.00000000000000000000	10247.00000000000000000000	10230.00000000000000000000	0.00000000000000000000	0.00000000000000000000	0.00000000000000000000	443.00000000000000000000	345.00000000000000000000	4.00000000000000000000	4.00000000000000000000	4.00000000000000000000	4.00000000000000000000	4.00000000000000000000	0.00000000000000000000	4.00000000000000000000	4.00000000000000000000	0.00000000000000000000	4.00000000000000000000	4.00000000000000000000	4.00000000000000000000	4.00000000000000000000	4.00000000000000000000	4.00000000000000000000	4.00000000000000000000
36.00000000000000000000	0.00000000000000000000	4166.15380859375000000000	4158.97412109375000000000	4171.79492187500000000000	4157.43603515625000000000	4173.84619140625000000000	4160.00000000000000000000	4160.51269531250000000000	4170.76904296875000000000	4163.58984375000000000000	4187.17919921875000000000	4168.71777343750000000000	4167.17919921875000000000	4166.66650390625000000000	4154.87158203125000000000	0.00000000000000000000	10247.00000000000000000000	10230.00000000000000000000	0.00000000000000000000	0.00000000000000000000	0.00000000000000000000	443.00000000000000000000	353.00000000000000000000	4.00000000000000000000	4.00000000000000000000	4.00000000000000000000	4.00000000000000000000	4.00000000000000000000	0.00000000000000000000	4.00000000000000000000	4.00000000000000000000	0.00000000000000000000	4.00000000000000000000	4.00000000000000000000	4.00000000000000000000	4.00000000000000000000	4.00000000000000000000	4.00000000000000000000	4.00000000000000000000
37.00000000000000000000	0.00000000000000000000	4167.69238281250000000000	4162.05126953125000000000	4175.38427734375000000000	4157.43603515625000000000	4171.79492187500000000000	4163.07666015625000000000	4164.61523437500000000000	4167.17919921875000000000	4170.25634765625000000000	4190.76904296875000000000	4162.56396484375000000000	4170.25634765625000000000	4163.58984375000000000000	4156.92285156250000000000	0.00000000000000000000	10249.00000000000000000000	10230.00000000000000000000	0.00000000000000000000	0.00000000000000000000	0.00000000000000000000	443.00000000000000000000	361.00000000000000000000	4.00000000000000000000	4.00000000000000000000	4.00000000000000000000	4.00000000000000000000	4.00000000000000000000	0.00000000000000000000	4.00000000000000000000	4.00000000000000000000	0.00000000000000000000	4.00000000000000000000	4.00000000000000000000	4.00000000000000000000	4.00000000000000000000	4.00000000000000000000	4.00000000000000000000	4.00000000000000000000
38.00000000000000000000	0.00000000000000000000	4160.00000000000000000000	4160.51269531250000000000	4166.15380859375000000000	4158.97412109375000000000	4179.48730468750000000000	4157.94873046875000000000	4161.53857421875000000000	4168.71777343750000000000	4169.74365234375000000000	4192.30761718750000000000	4164.10253906250000000000	4166.15380859375000000000	4166.66650390625000000000	4148.71777343750000000000	0.00000000000000000000	10249.00000000000000000000	10230.00000000000000000000	0.00000000000000000000	0.00000000000000000000	0.00000000000000000000	443.00000000000000000000	368.00000000000000000000	4.00000000000000000000	4.00000000000000000000	4.00000000000000000000	4.00000000000000000000	4.00000000000000000000	0.00000000000000000000	4.00000000000000000000	4.00000000000000000000	0.00000000000000000000	4.00000000000000000000	4.00000000000000000000	4.00000000000000000000	4.00000000000000000000	4.00000000000000000000	4.00000000000000000000	4.00000000000000000000
39.00000000000000000000	0.00000000000000000000	4170.25634765625000000000	4152.82031250000000000000	4175.89746093750000000000	4151.79492187500000000000	4170.76904296875000000000	4168.20507812500000000000	4166.66650390625000000000	4159.48730468750000000000	4165.12792968750000000000	4174.87158203125000000000	4157.43603515625000000000	4166.15380859375000000000	4158.46142578125000000000	4141.53857421875000000000	0.00000000000000000000	10247.00000000000000000000	10229.00000000000000000000	0.00000000000000000000	0.00000000000000000000	0.00000000000000000000	443.00000000000000000000	376.00000000000000000000	4.00000000000000000000	4.00000000000000000000	4.00000000000000000000	4.00000000000000000000	4.00000000000000000000	0.00000000000000000000	4.00000000000000000000	4.00000000000000000000	0.00000000000000000000	4.00000000000000000000	4.00000000000000000000	4.00000000000000000000	4.00000000000000000000	4.00000000000000000000	4.00000000000000000000	4.00000000000000000000
40.00000000000000000000	0.00000000000000000000	4167.17919921875000000000	4162.05126953125000000000	4169.23046875000000000000	4157.43603515625000000000	4174.87158203125000000000	4164.61523437500000000000	4160.51269531250000000000	4162.56396484375000000000	4165.12792968750000000000	4174.87158203125000000000	4161.02539062500000000000	4165.12792968750000000000	4163.07666015625000000000	4144.61523437500000000000	0.00000000000000000000	10247.00000000000000000000	10229.00000000000000000000	0.00000000000000000000	0.00000000000000000000	0.00000000000000000000	443.00000000000000000000	383.00000000000000000000	4.00000000000000000000	4.00000000000000000000	4.00000000000000000000	4.00000000000000000000	4.00000000000000000000	0.00000000000000000000	4.00000000000000000000	4.00000000000000000000	0.00000000000000000000	4.00000000000000000000	4.00000000000000000000	4.00000000000000000000	4.00000000000000000000	4.00000000000000000000	4.00000000000000000000	4.00000000000000000000
41.00000000000000000000	0.00000000000000000000	4165.64111328125000000000	4155.89746093750000000000	4165.12792968750000000000	4150.76904296875000000000	4174.87158203125000000000	4167.69238281250000000000	4164.10253906250000000000	4158.46142578125000000000	4167.17919921875000000000	4174.87158203125000000000	4154.87158203125000000000	4160.00000000000000000000	4158.97412109375000000000	4147.17919921875000000000	0.00000000000000000000	10249.00000000000000000000	10228.00000000000000000000	0.00000000000000000000	0.00000000000000000000	0.00000000000000000000	443.00000000000000000000	391.00000000000000000000	4.00000000000000000000	4.00000000000000000000	4.00000000000000000000	4.00000000000000000000	4.00000000000000000000	0.00000000000000000000	4.00000000000000000000	4.00000000000000000000	0.00000000000000000000	4.00000000000000000000	4.00000000000000000000	4.00000000000000000000	4.00000000000000000000	4.00000000000000000000	4.00000000000000000000	4.00000000000000000000
42.00000000000000000000	0.00000000000000000000	4167.69238281250000000000	4146.66650390625000000000	4170.25634765625000000000	4142.05126953125000000000	4172.30761718750000000000	4165.64111328125000000000	4164.10253906250000000000	4151.79492187500000000000	4167.17919921875000000000	4174.35888671875000000000	4149.74365234375000000000	4159.48730468750000000000	4148.71777343750000000000	4143.58984375000000000000	0.00000000000000000000	10249.00000000000000000000	10228.00000000000000000000	0.00000000000000000000	0.00000000000000000000	0.00000000000000000000	443.00000000000000000000	399.00000000000000000000	4.00000000000000000000	4.00000000000000000000	4.00000000000000000000	4.00000000000000000000	4.00000000000000000000	0.00000000000000000000	4.00000000000000000000	4.00000000000000000000	0.00000000000000000000	4.00000000000000000000	4.00000000000000000000	4.00000000000000000000	4.00000000000000000000	4.00000000000000000000	4.00000000000000000000	4.00000000000000000000
43.00000000000000000000	0.00000000000000000000	4162.05126953125000000000	4158.46142578125000000000	4167.17919921875000000000	4150.76904296875000000000	4180.00000000000000000000	4156.92285156250000000000	4157.94873046875000000000	4162.05126953125000000000	4166.15380859375000000000	4186.15380859375000000000	4161.53857421875000000000	4163.07666015625000000000	4156.92285156250000000000	4143.07666015625000000000	0.00000000000000000000	10247.00000000000000000000	10230.00000000000000000000	0.00000000000000000000	0.00000000000000000000	0.00000000000000000000	443.00000000000000000000	407.00000000000000000000	4.00000000000000000000	4.00000000000000000000	4.00000000000000000000	4.00000000000000000000	4.00000000000000000000	0.00000000000000000000	4.00000000000000000000	4.00000000000000000000	0.00000000000000000000	4.00000000000000000000	4.00000000000000000000	4.00000000000000000000	4.00000000000000000000	4.00000000000000000000	4.00000000000000000000	4.00000000000000000000
44.00000000000000000000	0.00000000000000000000	4165.64111328125000000000	4154.87158203125000000000	4170.25634765625000000000	4145.12792968750000000000	4169.74365234375000000000	4166.15380859375000000000	4168.71777343750000000000	4154.87158203125000000000	4167.17919921875000000000	4173.84619140625000000000	4152.30761718750000000000	4164.10253906250000000000	4151.28173828125000000000	4145.12792968750000000000	0.00000000000000000000	10247.00000000000000000000	10230.00000000000000000000	0.00000000000000000000	0.00000000000000000000	0.00000000000000000000	443.00000000000000000000	416.00000000000000000000	4.00000000000000000000	4.00000000000000000000	4.00000000000000000000	4.00000000000000000000	4.00000000000000000000	0.00000000000000000000	4.00000000000000000000	4.00000000000000000000	0.00000000000000000000	4.00000000000000000000	4.00000000000000000000	4.00000000000000000000	4.00000000000000000000	4.00000000000000000000	4.00000000000000000000	4.00000000000000000000
45.00000000000000000000	0.00000000000000000000	4156.92285156250000000000	4152.82031250000000000000	4160.51269531250000000000	4144.10253906250000000000	4171.28173828125000000000	4161.53857421875000000000	4164.10253906250000000000	4156.41015625000000000000	4165.64111328125000000000	4174.35888671875000000000	4150.25634765625000000000	4157.94873046875000000000	4152.30761718750000000000	4140.51269531250000000000	0.00000000000000000000	10247.00000000000000000000	10227.00000000000000000000	0.00000000000000000000	0.00000000000000000000	0.00000000000000000000	443.00000000000000000000	424.00000000000000000000	4.00000000000000000000	4.00000000000000000000	4.00000000000000000000	4.00000000000000000000	4.00000000000000000000	0.00000000000000000000	4.00000000000000000000	4.00000000000000000000	0.00000000000000000000	4.00000000000000000000	4.00000000000000000000	4.00000000000000000000	4.00000000000000000000	4.00000000000000000000	4.00000000000000000000	4.00000000000000000000
46.00000000000000000000	0.00000000000000000000	4160.00000000000000000000	4153.84619140625000000000	4163.07666015625000000000	4147.69238281250000000000	4171.79492187500000000000	4169.23046875000000000000	4162.56396484375000000000	4161.02539062500000000000	4165.64111328125000000000	4176.41015625000000000000	4157.43603515625000000000	4158.97412109375000000000	4155.38427734375000000000	4138.97412109375000000000	0.00000000000000000000	10247.00000000000000000000	10227.00000000000000000000	0.00000000000000000000	0.00000000000000000000	0.00000000000000000000	443.00000000000000000000	431.00000000000000000000	4.00000000000000000000	4.00000000000000000000	4.00000000000000000000	4.00000000000000000000	4.00000000000000000000	0.00000000000000000000	4.00000000000000000000	4.00000000000000000000	0.00000000000000000000	4.00000000000000000000	4.00000000000000000000	4.00000000000000000000	4.00000000000000000000	4.00000000000000000000	4.00000000000000000000	4.00000000000000000000
47.00000000000000000000	0.00000000000000000000	4171.28173828125000000000	4156.92285156250000000000	4173.84619140625000000000	4151.28173828125000000000	4169.23046875000000000000	4171.28173828125000000000	4166.66650390625000000000	4158.46142578125000000000	4167.69238281250000000000	4166.66650390625000000000	4162.56396484375000000000	4165.12792968750000000000	4156.92285156250000000000	4138.97412109375000000000	0.00000000000000000000	10247.00000000000000000000	10227.00000000000000000000	0.00000000000000000000	0.00000000000000000000	0.00000000000000000000	443.00000000000000000000	440.00000000000000000000	4.00000000000000000000	4.00000000000000000000	4.00000000000000000000	4.00000000000000000000	4.00000000000000000000	0.00000000000000000000	4.00000000000000000000	4.00000000000000000000	0.00000000000000000000	4.00000000000000000000	4.00000000000000000000	4.00000000000000000000	4.00000000000000000000	4.00000000000000000000	4.00000000000000000000	4.00000000000000000000
48.00000000000000000000	0.00000000000000000000	4162.05126953125000000000	4167.17919921875000000000	4167.69238281250000000000	4159.48730468750000000000	4187.17919921875000000000	4156.41015625000000000000	4164.10253906250000000000	4164.10253906250000000000	4166.15380859375000000000	4182.05126953125000000000	4169.74365234375000000000	4163.58984375000000000000	4166.15380859375000000000	4141.53857421875000000000	0.00000000000000000000	10247.00000000000000000000	10227.00000000000000000000	0.00000000000000000000	0.00000000000000000000	0.00000000000000000000	443.00000000000000000000	447.00000000000000000000	4.00000000000000000000	4.00000000000000000000	4.00000000000000000000	4.00000000000000000000	4.00000000000000000000	0.00000000000000000000	4.00000000000000000000	4.00000000000000000000	0.00000000000000000000	4.00000000000000000000	4.00000000000000000000	4.00000000000000000000	4.00000000000000000000	4.00000000000000000000	4.00000000000000000000	4.00000000000000000000
49.00000000000000000000	0.00000000000000000000	4164.61523437500000000000	4162.05126953125000000000	4175.38427734375000000000	4153.84619140625000000000	4187.69238281250000000000	4166.66650390625000000000	4169.23046875000000000000	4158.46142578125000000000	4163.07666015625000000000	4189.74365234375000000000	4159.48730468750000000000	4164.10253906250000000000	4156.92285156250000000000	4148.20507812500000000000	0.00000000000000000000	10247.00000000000000000000	10230.00000000000000000000	0.00000000000000000000	0.00000000000000000000	0.00000000000000000000	443.00000000000000000000	455.00000000000000000000	4.00000000000000000000	4.00000000000000000000	4.00000000000000000000	4.00000000000000000000	4.00000000000000000000	0.00000000000000000000	4.00000000000000000000	4.00000000000000000000	0.00000000000000000000	4.00000000000000000000	4.00000000000000000000	4.00000000000000000000	4.00000000000000000000	4.00000000000000000000	4.00000000000000000000	4.00000000000000000000
50.00000000000000000000	0.00000000000000000000	4165.64111328125000000000	4167.17919921875000000000	4175.38427734375000000000	4156.41015625000000000000	4192.30761718750000000000	4165.12792968750000000000	4161.53857421875000000000	4167.69238281250000000000	4163.58984375000000000000	4195.38427734375000000000	4165.64111328125000000000	4168.20507812500000000000	4165.12792968750000000000	4149.74365234375000000000	0.00000000000000000000	10247.00000000000000000000	10230.00000000000000000000	0.00000000000000000000	0.00000000000000000000	0.00000000000000000000	443.00000000000000000000	463.00000000000000000000	4.00000000000000000000	4.00000000000000000000	4.00000000000000000000	4.00000000000000000000	4.00000000000000000000	0.00000000000000000000	4.00000000000000000000	4.00000000000000000000	0.00000000000000000000	4.00000000000000000000	4.00000000000000000000	4.00000000000000000000	4.00000000000000000000	4.00000000000000000000	4.00000000000000000000	4.00000000000000000000
51.00000000000000000000	0.00000000000000000000	4168.20507812500000000000	4172.82031250000000000000	4176.92285156250000000000	4158.97412109375000000000	4195.38427734375000000000	4161.53857421875000000000	4166.66650390625000000000	4177.94873046875000000000	4169.23046875000000000000	4195.38427734375000000000	4173.84619140625000000000	4173.33300781250000000000	4174.87158203125000000000	4149.23046875000000000000	0.00000000000000000000	10249.00000000000000000000	10230.00000000000000000000	0.00000000000000000000	0.00000000000000000000	0.00000000000000000000	443.00000000000000000000	470.00000000000000000000	4.00000000000000000000	4.00000000000000000000	4.00000000000000000000	4.00000000000000000000	4.00000000000000000000	0.00000000000000000000	4.00000000000000000000	4.00000000000000000000	0.00000000000000000000	4.00000000000000000000	4.00000000000000000000	4.00000000000000000000	4.00000000000000000000	4.00000000000000000000	4.00000000000000000000	4.00000000000000000000
52.00000000000000000000	0.00000000000000000000	4170.76904296875000000000	4168.71777343750000000000	4179.48730468750000000000	4158.97412109375000000000	4189.23046875000000000000	4166.15380859375000000000	4173.33300781250000000000	4173.84619140625000000000	4169.74365234375000000000	4186.66650390625000000000	4169.23046875000000000000	4171.79492187500000000000	4166.66650390625000000000	4146.66650390625000000000	0.00000000000000000000	10249.00000000000000000000	10230.00000000000000000000	0.00000000000000000000	0.00000000000000000000	0.00000000000000000000	443.00000000000000000000	477.00000000000000000000	4.00000000000000000000	4.00000000000000000000	4.00000000000000000000	4.00000000000000000000	4.00000000000000000000	0.00000000000000000000	4.00000000000000000000	4.00000000000000000000	0.00000000000000000000	4.00000000000000000000	4.00000000000000000000	4.00000000000000000000	4.00000000000000000000	4.00000000000000000000	4.00000000000000000000	4.00000000000000000000
53.00000000000000000000	0.00000000000000000000	4161.53857421875000000000	4172.30761718750000000000	4169.74365234375000000000	4165.64111328125000000000	4195.38427734375000000000	4161.02539062500000000000	4162.05126953125000000000	4178.46142578125000000000	4164.61523437500000000000	4193.84619140625000000000	4176.41015625000000000000	4166.15380859375000000000	4173.33300781250000000000	4140.51269531250000000000	0.00000000000000000000	10250.00000000000000000000	10231.00000000000000000000	0.00000000000000000000	0.00000000000000000000	0.00000000000000000000	443.00000000000000000000	486.00000000000000000000	4.00000000000000000000	4.00000000000000000000	4.00000000000000000000	4.00000000000000000000	4.00000000000000000000	0.00000000000000000000	4.00000000000000000000	4.00000000000000000000	0.00000000000000000000	4.00000000000000000000	4.00000000000000000000	4.00000000000000000000	4.00000000000000000000	4.00000000000000000000	4.00000000000000000000	4.00000000000000000000
54.00000000000000000000	0.00000000000000000000	4168.71777343750000000000	4164.10253906250000000000	4177.94873046875000000000	4154.87158203125000000000	4184.61523437500000000000	4168.71777343750000000000	4169.74365234375000000000	4172.82031250000000000000	4166.66650390625000000000	4188.20507812500000000000	4171.79492187500000000000	4169.74365234375000000000	4169.74365234375000000000	4134.87158203125000000000	0.00000000000000000000	10250.00000000000000000000	10231.00000000000000000000	0.00000000000000000000	0.00000000000000000000	0.00000000000000000000	443.00000000000000000000	493.00000000000000000000	4.00000000000000000000	4.00000000000000000000	4.00000000000000000000	4.00000000000000000000	4.00000000000000000000	0.00000000000000000000	4.00000000000000000000	4.00000000000000000000	0.00000000000000000000	4.00000000000000000000	4.00000000000000000000	4.00000000000000000000	4.00000000000000000000	4.00000000000000000000	4.00000000000000000000	4.00000000000000000000
55.00000000000000000000	0.00000000000000000000	4168.20507812500000000000	4164.61523437500000000000	4177.43603515625000000000	4154.87158203125000000000	4184.61523437500000000000	4163.58984375000000000000	4168.20507812500000000000	4178.97412109375000000000	4168.71777343750000000000	4193.84619140625000000000	4172.82031250000000000000	4169.74365234375000000000	4172.30761718750000000000	4131.79492187500000000000	0.00000000000000000000	10249.00000000000000000000	10232.00000000000000000000	0.00000000000000000000	0.00000000000000000000	0.00000000000000000000	443.00000000000000000000	501.00000000000000000000	4.00000000000000000000	4.00000000000000000000	4.00000000000000000000	4.00000000000000000000	4.00000000000000000000	0.00000000000000000000	4.00000000000000000000	4.00000000000000000000	0.00000000000000000000	4.00000000000000000000	4.00000000000000000000	4.00000000000000000000	4.00000000000000000000	4.00000000000000000000	4.00000000000000000000	4.00000000000000000000
56.00000000000000000000	0.00000000000000000000	4168.20507812500000000000	4168.71777343750000000000	4178.97412109375000000000	4166.66650390625000000000	4194.35888671875000000000	4164.61523437500000000000	4163.58984375000000000000	4184.10253906250000000000	4168.20507812500000000000	4199.48730468750000000000	4178.97412109375000000000	4171.28173828125000000000	4176.41015625000000000000	4135.38427734375000000000	0.00000000000000000000	10249.00000000000000000000	10232.00000000000000000000	0.00000000000000000000	0.00000000000000000000	0.00000000000000000000	443.00000000000000000000	510.00000000000000000000	4.00000000000000000000	4.00000000000000000000	4.00000000000000000000	4.00000000000000000000	4.00000000000000000000	0.00000000000000000000	4.00000000000000000000	4.00000000000000000000	0.00000000000000000000	4.00000000000000000000	4.00000000000000000000	4.00000000000000000000	4.00000000000000000000	4.00000000000000000000	4.00000000000000000000	4.00000000000000000000
57.00000000000000000000	0.00000000000000000000	4176.41015625000000000000	4166.15380859375000000000	4187.17919921875000000000	4164.61523437500000000000	4186.15380859375000000000	4168.20507812500000000000	4167.69238281250000000000	4171.79492187500000000000	4166.66650390625000000000	4181.53857421875000000000	4170.25634765625000000000	4172.30761718750000000000	4165.64111328125000000000	4135.38427734375000000000	0.00000000000000000000	10248.00000000000000000000	10231.00000000000000000000	0.00000000000000000000	0.00000000000000000000	0.00000000000000000000	443.00000000000000000000	518.00000000000000000000	4.00000000000000000000	4.00000000000000000000	4.00000000000000000000	4.00000000000000000000	4.00000000000000000000	0.00000000000000000000	4.00000000000000000000	4.00000000000000000000	0.00000000000000000000	4.00000000000000000000	4.00000000000000000000	4.00000000000000000000	4.00000000000000000000	4.00000000000000000000	4.00000000000000000000	4.00000000000000000000
58.00000000000000000000	0.00000000000000000000	4166.66650390625000000000	4168.20507812500000000000	4170.25634765625000000000	4166.66650390625000000000	4184.10253906250000000000	4156.41015625000000000000	4159.48730468750000000000	4174.87158203125000000000	4164.10253906250000000000	4177.43603515625000000000	4169.23046875000000000000	4165.12792968750000000000	4165.12792968750000000000	4131.28173828125000000000	0.00000000000000000000	10248.00000000000000000000	10231.00000000000000000000	0.00000000000000000000	0.00000000000000000000	0.00000000000000000000	443.00000000000000000000	525.00000000000000000000	4.00000000000000000000	4.00000000000000000000	4.00000000000000000000	4.00000000000000000000	4.00000000000000000000	0.00000000000000000000	4.00000000000000000000	4.00000000000000000000	0.00000000000000000000	4.00000000000000000000	4.00000000000000000000	4.00000000000000000000	4.00000000000000000000	4.00000000000000000000	4.00000000000000000000	4.00000000000000000000
59.00000000000000000000	0.00000000000000000000	4169.23046875000000000000	4160.51269531250000000000	4169.74365234375000000000	4167.17919921875000000000	4178.46142578125000000000	4166.66650390625000000000	4166.66650390625000000000	4170.25634765625000000000	4165.12792968750000000000	4172.30761718750000000000	4162.05126953125000000000	4166.15380859375000000000	4155.89746093750000000000	4130.25634765625000000000	0.00000000000000000000	10248.00000000000000000000	10229.00000000000000000000	0.00000000000000000000	0.00000000000000000000	0.00000000000000000000	443.00000000000000000000	533.00000000000000000000	4.00000000000000000000	4.00000000000000000000	4.00000000000000000000	4.00000000000000000000	4.00000000000000000000	0.00000000000000000000	4.00000000000000000000	4.00000000000000000000	0.00000000000000000000	4.00000000000000000000	4.00000000000000000000	4.00000000000000000000	4.00000000000000000000	4.00000000000000000000	4.00000000000000000000	4.00000000000000000000
60.00000000000000000000	0.00000000000000000000	4168.71777343750000000000	4165.12792968750000000000	4170.76904296875000000000	4175.89746093750000000000	4188.20507812500000000000	4166.15380859375000000000	4165.64111328125000000000	4169.23046875000000000000	4167.17919921875000000000	4177.43603515625000000000	4165.64111328125000000000	4168.71777343750000000000	4158.97412109375000000000	4131.28173828125000000000	0.00000000000000000000	10248.00000000000000000000	10229.00000000000000000000	0.00000000000000000000	0.00000000000000000000	0.00000000000000000000	443.00000000000000000000	540.00000000000000000000	4.00000000000000000000	4.00000000000000000000	4.00000000000000000000	4.00000000000000000000	4.00000000000000000000	0.00000000000000000000	4.00000000000000000000	4.00000000000000000000	0.00000000000000000000	4.00000000000000000000	4.00000000000000000000	4.00000000000000000000	4.00000000000000000000	4.00000000000000000000	4.00000000000000000000	4.00000000000000000000
61.00000000000000000000	0.00000000000000000000	4166.66650390625000000000	4169.23046875000000000000	4164.61523437500000000000	4180.51269531250000000000	4194.35888671875000000000	4161.53857421875000000000	4161.02539062500000000000	4173.33300781250000000000	4165.12792968750000000000	4183.58984375000000000000	4170.76904296875000000000	4166.66650390625000000000	4167.17919921875000000000	4132.30761718750000000000	0.00000000000000000000	10248.00000000000000000000	10227.00000000000000000000	0.00000000000000000000	0.00000000000000000000	0.00000000000000000000	443.00000000000000000000	548.00000000000000000000	4.00000000000000000000	4.00000000000000000000	4.00000000000000000000	4.00000000000000000000	4.00000000000000000000	0.00000000000000000000	4.00000000000000000000	4.00000000000000000000	0.00000000000000000000	4.00000000000000000000	4.00000000000000000000	4.00000000000000000000	4.00000000000000000000	4.00000000000000000000	4.00000000000000000000	4.00000000000000000000
62.00000000000000000000	0.00000000000000000000	4175.38427734375000000000	4158.97412109375000000000	4168.20507812500000000000	4171.28173828125000000000	4175.38427734375000000000	4168.20507812500000000000	4169.74365234375000000000	4165.64111328125000000000	4164.61523437500000000000	4168.20507812500000000000	4157.94873046875000000000	4165.12792968750000000000	4155.89746093750000000000	4131.79492187500000000000	0.00000000000000000000	10248.00000000000000000000	10227.00000000000000000000	0.00000000000000000000	0.00000000000000000000	0.00000000000000000000	443.00000000000000000000	555.00000000000000000000	4.00000000000000000000	4.00000000000000000000	4.00000000000000000000	4.00000000000000000000	4.00000000000000000000	0.00000000000000000000	4.00000000000000000000	4.00000000000000000000	0.00000000000000000000	4.00000000000000000000	4.00000000000000000000	4.00000000000000000000	4.00000000000000000000	4.00000000000000000000	4.00000000000000000000	4.00000000000000000000
63.00000000000000000000	0.00000000000000000000	4168.20507812500000000000	4167.69238281250000000000	4159.48730468750000000000	4180.51269531250000000000	4180.51269531250000000000	4159.48730468750000000000	4165.64111328125000000000	4175.89746093750000000000	4165.12792968750000000000	4174.35888671875000000000	4166.66650390625000000000	4164.61523437500000000000	4164.10253906250000000000	4133.33300781250000000000	0.00000000000000000000	10249.00000000000000000000	10227.00000000000000000000	0.00000000000000000000	0.00000000000000000000	0.00000000000000000000	443.00000000000000000000	564.00000000000000000000	4.00000000000000000000	4.00000000000000000000	4.00000000000000000000	4.00000000000000000000	4.00000000000000000000	0.00000000000000000000	4.00000000000000000000	4.00000000000000000000	0.00000000000000000000	4.00000000000000000000	4.00000000000000000000	4.00000000000000000000	4.00000000000000000000	4.00000000000000000000	4.00000000000000000000	4.00000000000000000000
64.00000000000000000000	0.00000000000000000000	4172.30761718750000000000	4169.23046875000000000000	4163.58984375000000000000	4185.12792968750000000000	4187.17919921875000000000	4164.61523437500000000000	4167.69238281250000000000	4174.87158203125000000000	4165.64111328125000000000	4177.43603515625000000000	4170.25634765625000000000	4170.76904296875000000000	4167.17919921875000000000	4141.02539062500000000000	1774.00000000000000000000	10249.00000000000000000000	10227.00000000000000000000	0.00000000000000000000	0.00000000000000000000	0.00000000000000000000	443.00000000000000000000	571.00000000000000000000	4.00000000000000000000	4.00000000000000000000	4.00000000000000000000	4.00000000000000000000	4.00000000000000000000	0.00000000000000000000	4.00000000000000000000	4.00000000000000000000	0.00000000000000000000	4.00000000000000000000	4.00000000000000000000	4.00000000000000000000	4.00000000000000000000	4.00000000000000000000	4.00000000000000000000	4.00000000000000000000
65.00000000000000000000	0.00000000000000000000	4174.35888671875000000000	4168.71777343750000000000	4165.12792968750000000000	4187.69238281250000000000	4185.12792968750000000000	4162.05126953125000000000	4164.61523437500000000000	4166.66650390625000000000	4166.66650390625000000000	4174.87158203125000000000	4167.17919921875000000000	4170.76904296875000000000	4166.66650390625000000000	4144.10253906250000000000	3210.00000000000000000000	10248.00000000000000000000	10227.00000000000000000000	0.00000000000000000000	0.00000000000000000000	0.00000000000000000000	443.00000000000000000000	579.00000000000000000000	4.00000000000000000000	4.00000000000000000000	4.00000000000000000000	4.00000000000000000000	4.00000000000000000000	0.00000000000000000000	4.00000000000000000000	4.00000000000000000000	0.00000000000000000000	4.00000000000000000000	4.00000000000000000000	4.00000000000000000000	4.00000000000000000000	4.00000000000000000000	4.00000000000000000000	4.00000000000000000000
66.00000000000000000000	0.00000000000000000000	4165.12792968750000000000	4172.30761718750000000000	4157.94873046875000000000	4192.82031250000000000000	4181.02539062500000000000	4159.48730468750000000000	4164.10253906250000000000	4168.71777343750000000000	4166.15380859375000000000	4176.92285156250000000000	4171.79492187500000000000	4166.66650390625000000000	4168.20507812500000000000	4139.48730468750000000000	1621.00000000000000000000	10248.00000000000000000000	10227.00000000000000000000	0.00000000000000000000	0.00000000000000000000	0.00000000000000000000	443.00000000000000000000	587.00000000000000000000	4.00000000000000000000	4.00000000000000000000	4.00000000000000000000	4.00000000000000000000	4.00000000000000000000	0.00000000000000000000	4.00000000000000000000	4.00000000000000000000	0.00000000000000000000	4.00000000000000000000	4.00000000000000000000	4.00000000000000000000	4.00000000000000000000	4.00000000000000000000	4.00000000000000000000	4.00000000000000000000
67.00000000000000000000	0.00000000000000000000	4171.28173828125000000000	4168.20507812500000000000	4163.58984375000000000000	4190.25634765625000000000	4178.46142578125000000000	4172.82031250000000000000	4174.35888671875000000000	4168.71777343750000000000	4166.15380859375000000000	4173.33300781250000000000	4168.71777343750000000000	4170.76904296875000000000	4161.53857421875000000000	4141.02539062500000000000	3247.00000000000000000000	10247.00000000000000000000	10227.00000000000000000000	0.00000000000000000000	0.00000000000000000000	0.00000000000000000000	443.00000000000000000000	595.00000000000000000000	4.00000000000000000000	4.00000000000000000000	4.00000000000000000000	4.00000000000000000000	4.00000000000000000000	0.00000000000000000000	4.00000000000000000000	4.00000000000000000000	0.00000000000000000000	4.00000000000000000000	4.00000000000000000000	4.00000000000000000000	4.00000000000000000000	4.00000000000000000000	4.00000000000000000000	4.00000000000000000000
68.00000000000000000000	0.00000000000000000000	4168.71777343750000000000	4175.89746093750000000000	4156.92285156250000000000	4195.38427734375000000000	4196.92285156250000000000	4167.69238281250000000000	4165.64111328125000000000	4181.53857421875000000000	4165.12792968750000000000	4192.30761718750000000000	4177.43603515625000000000	4170.76904296875000000000	4175.89746093750000000000	4146.15380859375000000000	3546.00000000000000000000	10247.00000000000000000000	10227.00000000000000000000	0.00000000000000000000	0.00000000000000000000	0.00000000000000000000	443.00000000000000000000	603.00000000000000000000	4.00000000000000000000	4.00000000000000000000	4.00000000000000000000	4.00000000000000000000	4.00000000000000000000	0.00000000000000000000	4.00000000000000000000	4.00000000000000000000	0.00000000000000000000	4.00000000000000000000	4.00000000000000000000	4.00000000000000000000	4.00000000000000000000	4.00000000000000000000	4.00000000000000000000	4.00000000000000000000
69.00000000000000000000	0.00000000000000000000	4169.23046875000000000000	4170.76904296875000000000	4159.48730468750000000000	4190.76904296875000000000	4189.74365234375000000000	4170.25634765625000000000	4168.20507812500000000000	4178.46142578125000000000	4164.61523437500000000000	4189.23046875000000000000	4171.28173828125000000000	4168.71777343750000000000	4174.87158203125000000000	4147.69238281250000000000	0.00000000000000000000	10248.00000000000000000000	10229.00000000000000000000	0.00000000000000000000	0.00000000000000000000	0.00000000000000000000	443.00000000000000000000	611.00000000000000000000	4.00000000000000000000	4.00000000000000000000	4.00000000000000000000	4.00000000000000000000	4.00000000000000000000	0.00000000000000000000	4.00000000000000000000	4.00000000000000000000	0.00000000000000000000	4.00000000000000000000	4.00000000000000000000	4.00000000000000000000	4.00000000000000000000	4.00000000000000000000	4.00000000000000000000	4.00000000000000000000
70.00000000000000000000	0.00000000000000000000	4167.17919921875000000000	4161.02539062500000000000	4159.48730468750000000000	4187.69238281250000000000	4176.41015625000000000000	4166.15380859375000000000	4169.74365234375000000000	4173.84619140625000000000	4164.10253906250000000000	4166.66650390625000000000	4164.10253906250000000000	4167.17919921875000000000	4164.10253906250000000000	4147.17919921875000000000	490.00000000000000000000	10248.00000000000000000000	10229.00000000000000000000	0.00000000000000000000	0.00000000000000000000	0.00000000000000000000	443.00000000000000000000	619.00000000000000000000	4.00000000000000000000	4.00000000000000000000	4.00000000000000000000	4.00000000000000000000	4.00000000000000000000	0.00000000000000000000	4.00000000000000000000	4.00000000000000000000	0.00000000000000000000	4.00000000000000000000	4.00000000000000000000	4.00000000000000000000	4.00000000000000000000	4.00000000000000000000	4.00000000000000000000	4.00000000000000000000
71.00000000000000000000	0.00000000000000000000	4158.46142578125000000000	4162.56396484375000000000	4150.76904296875000000000	4189.74365234375000000000	4181.53857421875000000000	4158.46142578125000000000	4164.10253906250000000000	4178.46142578125000000000	4164.10253906250000000000	4168.71777343750000000000	4169.74365234375000000000	4165.12792968750000000000	4166.15380859375000000000	4148.20507812500000000000	3323.00000000000000000000	10248.00000000000000000000	10229.00000000000000000000	0.00000000000000000000	0.00000000000000000000	0.00000000000000000000	443.00000000000000000000	627.00000000000000000000	4.00000000000000000000	4.00000000000000000000	4.00000000000000000000	4.00000000000000000000	4.00000000000000000000	0.00000000000000000000	4.00000000000000000000	4.00000000000000000000	0.00000000000000000000	4.00000000000000000000	4.00000000000000000000	4.00000000000000000000	4.00000000000000000000	4.00000000000000000000	4.00000000000000000000	4.00000000000000000000
72.00000000000000000000	0.00000000000000000000	4166.15380859375000000000	4160.00000000000000000000	4159.48730468750000000000	4179.48730468750000000000	4172.30761718750000000000	4167.17919921875000000000	4170.25634765625000000000	4164.10253906250000000000	4166.66650390625000000000	4172.30761718750000000000	4160.00000000000000000000	4165.64111328125000000000	4157.94873046875000000000	4145.64111328125000000000	0.00000000000000000000	10248.00000000000000000000	10229.00000000000000000000	0.00000000000000000000	0.00000000000000000000	0.00000000000000000000	443.00000000000000000000	635.00000000000000000000	4.00000000000000000000	4.00000000000000000000	4.00000000000000000000	4.00000000000000000000	4.00000000000000000000	0.00000000000000000000	4.00000000000000000000	4.00000000000000000000	0.00000000000000000000	4.00000000000000000000	4.00000000000000000000	4.00000000000000000000	4.00000000000000000000	4.00000000000000000000	4.00000000000000000000	4.00000000000000000000
73.00000000000000000000	0.00000000000000000000	4163.58984375000000000000	4167.69238281250000000000	4157.43603515625000000000	4188.20507812500000000000	4182.56396484375000000000	4162.05126953125000000000	4166.15380859375000000000	4168.71777343750000000000	4167.17919921875000000000	4182.56396484375000000000	4169.74365234375000000000	4164.61523437500000000000	4168.20507812500000000000	4144.61523437500000000000	3538.00000000000000000000	10249.00000000000000000000	10229.00000000000000000000	0.00000000000000000000	0.00000000000000000000	0.00000000000000000000	443.00000000000000000000	643.00000000000000000000	4.00000000000000000000	4.00000000000000000000	4.00000000000000000000	4.00000000000000000000	4.00000000000000000000	0.00000000000000000000	4.00000000000000000000	4.00000000000000000000	0.00000000000000000000	4.00000000000000000000	4.00000000000000000000	4.00000000000000000000	4.00000000000000000000	4.00000000000000000000	4.00000000000000000000	4.00000000000000000000
74.00000000000000000000	0.00000000000000000000	4166.66650390625000000000	4165.64111328125000000000	4158.46142578125000000000	4192.82031250000000000000	4186.66650390625000000000	4168.71777343750000000000	4171.28173828125000000000	4171.79492187500000000000	4166.15380859375000000000	4176.92285156250000000000	4175.38427734375000000000	4168.71777343750000000000	4172.30761718750000000000	4147.17919921875000000000	3432.00000000000000000000	10249.00000000000000000000	10229.00000000000000000000	0.00000000000000000000	0.00000000000000000000	0.00000000000000000000	443.00000000000000000000	651.00000000000000000000	4.00000000000000000000	4.00000000000000000000	4.00000000000000000000	4.00000000000000000000	4.00000000000000000000	0.00000000000000000000	4.00000000000000000000	4.00000000000000000000	0.00000000000000000000	4.00000000000000000000	4.00000000000000000000	4.00000000000000000000	4.00000000000000000000	4.00000000000000000000	4.00000000000000000000	4.00000000000000000000
75.00000000000000000000	0.00000000000000000000	4172.82031250000000000000	4162.05126953125000000000	4161.53857421875000000000	4186.66650390625000000000	4178.46142578125000000000	4171.79492187500000000000	4171.28173828125000000000	4167.17919921875000000000	4164.10253906250000000000	4175.38427734375000000000	4172.30761718750000000000	4174.87158203125000000000	4168.20507812500000000000	4148.20507812500000000000	1490.00000000000000000000	10247.00000000000000000000	10229.00000000000000000000	0.00000000000000000000	0.00000000000000000000	0.00000000000000000000	443.00000000000000000000	659.00000000000000000000	4.00000000000000000000	4.00000000000000000000	4.00000000000000000000	4.00000000000000000000	4.00000000000000000000	0.00000000000000000000	4.00000000000000000000	4.00000000000000000000	0.00000000000000000000	4.00000000000000000000	4.00000000000000000000	4.00000000000000000000	4.00000000000000000000	4.00000000000000000000	4.00000000000000000000	4.00000000000000000000
76.00000000000000000000	0.00000000000000000000	4171.79492187500000000000	4174.87158203125000000000	4160.51269531250000000000	4195.38427734375000000000	4191.28173828125000000000	4161.53857421875000000000	4162.56396484375000000000	4182.05126953125000000000	4164.61523437500000000000	4196.92285156250000000000	4186.15380859375000000000	4177.43603515625000000000	4182.56396484375000000000	4155.89746093750000000000	3266.00000000000000000000	10247.00000000000000000000	10229.00000000000000000000	0.00000000000000000000	0.00000000000000000000	0.00000000000000000000	443.00000000000000000000	667.00000000000000000000	4.00000000000000000000	4.00000000000000000000	4.00000000000000000000	4.00000000000000000000	4.00000000000000000000	0.00000000000000000000	4.00000000000000000000	4.00000000000000000000	0.00000000000000000000	4.00000000000000000000	4.00000000000000000000	4.00000000000000000000	4.00000000000000000000	4.00000000000000000000	4.00000000000000000000	4.00000000000000000000
77.00000000000000000000	0.00000000000000000000	4181.53857421875000000000	4173.84619140625000000000	4172.82031250000000000000	4195.38427734375000000000	4189.74365234375000000000	4168.20507812500000000000	4171.28173828125000000000	4179.48730468750000000000	4167.69238281250000000000	4186.15380859375000000000	4181.53857421875000000000	4177.94873046875000000000	4180.00000000000000000000	4162.56396484375000000000	1652.00000000000000000000	10245.00000000000000000000	10229.00000000000000000000	0.00000000000000000000	0.00000000000000000000	0.00000000000000000000	443.00000000000000000000	675.00000000000000000000	4.00000000000000000000	4.00000000000000000000	4.00000000000000000000	4.00000000000000000000	4.00000000000000000000	0.00000000000000000000	4.00000000000000000000	4.00000000000000000000	0.00000000000000000000	4.00000000000000000000	4.00000000000000000000	4.00000000000000000000	4.00000000000000000000	4.00000000000000000000	4.00000000000000000000	4.00000000000000000000
78.00000000000000000000	0.00000000000000000000	4173.84619140625000000000	4173.84619140625000000000	4164.61523437500000000000	4194.87158203125000000000	4186.15380859375000000000	4161.53857421875000000000	4163.07666015625000000000	4171.28173828125000000000	4167.69238281250000000000	4178.97412109375000000000	4173.84619140625000000000	4172.30761718750000000000	4177.43603515625000000000	4156.41015625000000000000	3432.00000000000000000000	10245.00000000000000000000	10229.00000000000000000000	0.00000000000000000000	0.00000000000000000000	0.00000000000000000000	443.00000000000000000000	682.00000000000000000000	4.00000000000000000000	4.00000000000000000000	4.00000000000000000000	4.00000000000000000000	4.00000000000000000000	0.00000000000000000000	4.00000000000000000000	4.00000000000000000000	0.00000000000000000000	4.00000000000000000000	4.00000000000000000000	4.00000000000000000000	4.00000000000000000000	4.00000000000000000000	4.00000000000000000000	4.00000000000000000000
79.00000000000000000000	0.00000000000000000000	4171.28173828125000000000	4172.30761718750000000000	4165.12792968750000000000	4192.30761718750000000000	4183.07666015625000000000	4164.61523437500000000000	4163.58984375000000000000	4166.15380859375000000000	4167.17919921875000000000	4182.56396484375000000000	4172.82031250000000000000	4175.38427734375000000000	4175.89746093750000000000	4158.46142578125000000000	1490.00000000000000000000	10247.00000000000000000000	10228.00000000000000000000	0.00000000000000000000	0.00000000000000000000	0.00000000000000000000	443.00000000000000000000	690.00000000000000000000	4.00000000000000000000	4.00000000000000000000	4.00000000000000000000	4.00000000000000000000	4.00000000000000000000	0.00000000000000000000	4.00000000000000000000	4.00000000000000000000	0.00000000000000000000	4.00000000000000000000	4.00000000000000000000	4.00000000000000000000	4.00000000000000000000	4.00000000000000000000	4.00000000000000000000	4.00000000000000000000
80.00000000000000000000	0.00000000000000000000	4177.43603515625000000000	4172.82031250000000000000	4174.35888671875000000000	4193.84619140625000000000	4188.20507812500000000000	4170.25634765625000000000	4171.79492187500000000000	4168.71777343750000000000	4166.66650390625000000000	4180.00000000000000000000	4178.46142578125000000000	4181.53857421875000000000	4177.43603515625000000000	4164.61523437500000000000	3266.00000000000000000000	10247.00000000000000000000	10228.00000000000000000000	0.00000000000000000000	0.00000000000000000000	0.00000000000000000000	443.00000000000000000000	698.00000000000000000000	4.00000000000000000000	4.00000000000000000000	4.00000000000000000000	4.00000000000000000000	4.00000000000000000000	0.00000000000000000000	4.00000000000000000000	4.00000000000000000000	0.00000000000000000000	4.00000000000000000000	4.00000000000000000000	4.00000000000000000000	4.00000000000000000000	4.00000000000000000000	4.00000000000000000000	4.00000000000000000000
81.00000000000000000000	0.00000000000000000000	4170.76904296875000000000	4182.05126953125000000000	4163.58984375000000000000	4204.10253906250000000000	4203.58984375000000000000	4161.02539062500000000000	4167.17919921875000000000	4183.58984375000000000000	4167.69238281250000000000	4186.66650390625000000000	4188.20507812500000000000	4177.94873046875000000000	4186.15380859375000000000	4157.43603515625000000000	1652.00000000000000000000	10246.00000000000000000000	10228.00000000000000000000	0.00000000000000000000	0.00000000000000000000	0.00000000000000000000	443.00000000000000000000	705.00000000000000000000	4.00000000000000000000	4.00000000000000000000	4.00000000000000000000	4.00000000000000000000	4.00000000000000000000	0.00000000000000000000	4.00000000000000000000	4.00000000000000000000	0.00000000000000000000	4.00000000000000000000	4.00000000000000000000	4.00000000000000000000	4.00000000000000000000	4.00000000000000000000	4.00000000000000000000	4.00000000000000000000
82.00000000000000000000	0.00000000000000000000	4176.41015625000000000000	4175.89746093750000000000	4167.69238281250000000000	4193.33300781250000000000	4186.66650390625000000000	4170.25634765625000000000	4171.79492187500000000000	4176.41015625000000000000	4169.74365234375000000000	4176.92285156250000000000	4171.28173828125000000000	4173.84619140625000000000	4170.76904296875000000000	4153.84619140625000000000	3432.00000000000000000000	10246.00000000000000000000	10228.00000000000000000000	0.00000000000000000000	0.00000000000000000000	0.00000000000000000000	443.00000000000000000000	713.00000000000000000000	4.00000000000000000000	4.00000000000000000000	4.00000000000000000000	4.00000000000000000000	4.00000000000000000000	0.00000000000000000000	4.00000000000000000000	4.00000000000000000000	0.00000000000000000000	4.00000000000000000000	4.00000000000000000000	4.00000000000000000000	4.00000000000000000000	4.00000000000000000000	4.00000000000000000000	4.00000000000000000000
83.00000000000000000000	0.00000000000000000000	4172.30761718750000000000	4177.94873046875000000000	4167.69238281250000000000	4191.79492187500000000000	4183.58984375000000000000	4167.17919921875000000000	4164.10253906250000000000	4171.28173828125000000000	4165.64111328125000000000	4170.25634765625000000000	4167.17919921875000000000	4169.23046875000000000000	4169.74365234375000000000	4159.48730468750000000000	1490.00000000000000000000	10248.00000000000000000000	10226.00000000000000000000	0.00000000000000000000	0.00000000000000000000	0.00000000000000000000	443.00000000000000000000	721.00000000000000000000	4.00000000000000000000	4.00000000000000000000	4.00000000000000000000	4.00000000000000000000	4.00000000000000000000	0.00000000000000000000	4.00000000000000000000	4.00000000000000000000	0.00000000000000000000	4.00000000000000000000	4.00000000000000000000	4.00000000000000000000	4.00000000000000000000	4.00000000000000000000	4.00000000000000000000	4.00000000000000000000
84.00000000000000000000	0.00000000000000000000	4173.33300781250000000000	4178.97412109375000000000	4169.74365234375000000000	4195.38427734375000000000	4191.28173828125000000000	4165.64111328125000000000	4162.56396484375000000000	4172.30761718750000000000	4164.10253906250000000000	4169.74365234375000000000	4175.38427734375000000000	4172.82031250000000000000	4174.35888671875000000000	4163.58984375000000000000	3266.00000000000000000000	10248.00000000000000000000	10226.00000000000000000000	0.00000000000000000000	0.00000000000000000000	0.00000000000000000000	443.00000000000000000000	728.00000000000000000000	4.00000000000000000000	4.00000000000000000000	4.00000000000000000000	4.00000000000000000000	4.00000000000000000000	0.00000000000000000000	4.00000000000000000000	4.00000000000000000000	0.00000000000000000000	4.00000000000000000000	4.00000000000000000000	4.00000000000000000000	4.00000000000000000000	4.00000000000000000000	4.00000000000000000000	4.00000000000000000000
[truncated: 236 more rows]
