# Supplementary material for: Discriminating three motor imagery states of the same joint for brain-computer interface
Source: PeerJ. 2021 Aug 24;9:e12027. doi: 10.7717/peerj.12027 (PMC8395581; doi:10.7717/peerj.12027)
Supplement: Supplemental Information 1 [file peerj-09-12027-s001.zip › dataset/D/03-03-23.01.18.16.53.36.csv]

title:03	recorded:23.01.18 16.53.36	sampling:128	subject:03	labels:COUNTER INTERPOLATED AF3 F7 F3 FC5 T7 P7 O1 O2 P8 T8 FC6 F4 F8 AF4 RAW_CQ GYROX GYROY MARKER MARKER_HARDWARE SYNC TIME_STAMP_s TIME_STAMP_ms CQ_AF3 CQ_F7 CQ_F3 CQ_FC5 CQ_T7 CQ_P7 CQ_O1 CQ_O2 CQ_P8 CQ_T8 CQ_FC6 CQ_F4 CQ_F8 CQ_AF4 CQ_CMS CQ_DRL	chan:40	units:emotiv
61.00000000000000000000	0.00000000000000000000	4161.02539062500000000000	4152.30761718750000000000	4157.94873046875000000000	4154.35888671875000000000	4165.12792968750000000000	4174.87158203125000000000	4171.28173828125000000000	4178.46142578125000000000	4173.33300781250000000000	4159.48730468750000000000	4161.53857421875000000000	4174.35888671875000000000	4159.48730468750000000000	4209.23046875000000000000	0.00000000000000000000	10247.00000000000000000000	10228.00000000000000000000	0.00000000000000000000	0.00000000000000000000	0.00000000000000000000	916.00000000000000000000	630.00000000000000000000	0.00000000000000000000	0.00000000000000000000	0.00000000000000000000	0.00000000000000000000	0.00000000000000000000	0.00000000000000000000	0.00000000000000000000	0.00000000000000000000	0.00000000000000000000	0.00000000000000000000	0.00000000000000000000	0.00000000000000000000	0.00000000000000000000	0.00000000000000000000	0.00000000000000000000	0.00000000000000000000
62.00000000000000000000	0.00000000000000000000	4149.74365234375000000000	4157.43603515625000000000	4151.79492187500000000000	4161.02539062500000000000	4178.46142578125000000000	4165.12792968750000000000	4162.56396484375000000000	4181.02539062500000000000	4174.35888671875000000000	4162.56396484375000000000	4167.17919921875000000000	4170.76904296875000000000	4165.64111328125000000000	4207.69238281250000000000	0.00000000000000000000	10247.00000000000000000000	10228.00000000000000000000	0.00000000000000000000	0.00000000000000000000	0.00000000000000000000	916.00000000000000000000	637.00000000000000000000	0.00000000000000000000	0.00000000000000000000	0.00000000000000000000	0.00000000000000000000	0.00000000000000000000	0.00000000000000000000	0.00000000000000000000	0.00000000000000000000	0.00000000000000000000	0.00000000000000000000	0.00000000000000000000	0.00000000000000000000	0.00000000000000000000	0.00000000000000000000	0.00000000000000000000	0.00000000000000000000
63.00000000000000000000	0.00000000000000000000	4160.00000000000000000000	4162.05126953125000000000	4160.00000000000000000000	4164.10253906250000000000	4177.43603515625000000000	4167.17919921875000000000	4168.71777343750000000000	4182.56396484375000000000	4175.89746093750000000000	4166.66650390625000000000	4168.71777343750000000000	4176.41015625000000000000	4170.25634765625000000000	4212.82031250000000000000	0.00000000000000000000	10247.00000000000000000000	10227.00000000000000000000	0.00000000000000000000	0.00000000000000000000	0.00000000000000000000	916.00000000000000000000	645.00000000000000000000	0.00000000000000000000	0.00000000000000000000	0.00000000000000000000	0.00000000000000000000	0.00000000000000000000	0.00000000000000000000	0.00000000000000000000	0.00000000000000000000	0.00000000000000000000	0.00000000000000000000	0.00000000000000000000	0.00000000000000000000	0.00000000000000000000	0.00000000000000000000	0.00000000000000000000	0.00000000000000000000
64.00000000000000000000	0.00000000000000000000	4160.51269531250000000000	4160.00000000000000000000	4154.87158203125000000000	4161.53857421875000000000	4168.71777343750000000000	4164.10253906250000000000	4165.64111328125000000000	4180.00000000000000000000	4174.87158203125000000000	4167.17919921875000000000	4166.66650390625000000000	4174.35888671875000000000	4165.64111328125000000000	4212.30761718750000000000	1917.00000000000000000000	10247.00000000000000000000	10227.00000000000000000000	0.00000000000000000000	0.00000000000000000000	0.00000000000000000000	916.00000000000000000000	652.00000000000000000000	4.00000000000000000000	0.00000000000000000000	0.00000000000000000000	0.00000000000000000000	0.00000000000000000000	0.00000000000000000000	0.00000000000000000000	0.00000000000000000000	0.00000000000000000000	0.00000000000000000000	0.00000000000000000000	0.00000000000000000000	0.00000000000000000000	0.00000000000000000000	0.00000000000000000000	0.00000000000000000000
65.00000000000000000000	0.00000000000000000000	4149.23046875000000000000	4155.38427734375000000000	4144.61523437500000000000	4157.94873046875000000000	4166.15380859375000000000	4163.58984375000000000000	4162.56396484375000000000	4174.35888671875000000000	4173.84619140625000000000	4162.56396484375000000000	4163.58984375000000000000	4173.84619140625000000000	4160.00000000000000000000	4209.23046875000000000000	3286.00000000000000000000	10245.00000000000000000000	10227.00000000000000000000	0.00000000000000000000	0.00000000000000000000	0.00000000000000000000	916.00000000000000000000	659.00000000000000000000	4.00000000000000000000	4.00000000000000000000	0.00000000000000000000	0.00000000000000000000	0.00000000000000000000	0.00000000000000000000	0.00000000000000000000	0.00000000000000000000	0.00000000000000000000	0.00000000000000000000	0.00000000000000000000	0.00000000000000000000	0.00000000000000000000	0.00000000000000000000	0.00000000000000000000	0.00000000000000000000
66.00000000000000000000	0.00000000000000000000	4153.84619140625000000000	4153.33300781250000000000	4152.30761718750000000000	4157.43603515625000000000	4165.64111328125000000000	4172.82031250000000000000	4171.28173828125000000000	4168.20507812500000000000	4174.35888671875000000000	4155.89746093750000000000	4157.94873046875000000000	4178.97412109375000000000	4154.35888671875000000000	4207.17919921875000000000	1738.00000000000000000000	10245.00000000000000000000	10227.00000000000000000000	0.00000000000000000000	0.00000000000000000000	0.00000000000000000000	916.00000000000000000000	667.00000000000000000000	4.00000000000000000000	4.00000000000000000000	4.00000000000000000000	0.00000000000000000000	0.00000000000000000000	0.00000000000000000000	0.00000000000000000000	0.00000000000000000000	0.00000000000000000000	0.00000000000000000000	0.00000000000000000000	0.00000000000000000000	0.00000000000000000000	0.00000000000000000000	4.00000000000000000000	0.00000000000000000000
67.00000000000000000000	0.00000000000000000000	4151.28173828125000000000	4157.43603515625000000000	4144.61523437500000000000	4164.10253906250000000000	4173.84619140625000000000	4162.05126953125000000000	4161.02539062500000000000	4172.30761718750000000000	4173.84619140625000000000	4164.10253906250000000000	4163.58984375000000000000	4172.82031250000000000000	4163.07666015625000000000	4204.10253906250000000000	3288.00000000000000000000	10246.00000000000000000000	10227.00000000000000000000	0.00000000000000000000	0.00000000000000000000	0.00000000000000000000	916.00000000000000000000	674.00000000000000000000	4.00000000000000000000	4.00000000000000000000	4.00000000000000000000	4.00000000000000000000	0.00000000000000000000	0.00000000000000000000	0.00000000000000000000	0.00000000000000000000	0.00000000000000000000	0.00000000000000000000	0.00000000000000000000	0.00000000000000000000	0.00000000000000000000	0.00000000000000000000	4.00000000000000000000	4.00000000000000000000
68.00000000000000000000	0.00000000000000000000	4155.38427734375000000000	4151.28173828125000000000	4146.15380859375000000000	4157.43603515625000000000	4165.64111328125000000000	4167.17919921875000000000	4164.61523437500000000000	4166.66650390625000000000	4172.30761718750000000000	4160.00000000000000000000	4158.46142578125000000000	4171.79492187500000000000	4158.97412109375000000000	4204.61523437500000000000	3532.00000000000000000000	10246.00000000000000000000	10227.00000000000000000000	0.00000000000000000000	0.00000000000000000000	0.00000000000000000000	916.00000000000000000000	681.00000000000000000000	4.00000000000000000000	4.00000000000000000000	4.00000000000000000000	4.00000000000000000000	4.00000000000000000000	0.00000000000000000000	0.00000000000000000000	0.00000000000000000000	0.00000000000000000000	0.00000000000000000000	0.00000000000000000000	0.00000000000000000000	0.00000000000000000000	0.00000000000000000000	4.00000000000000000000	4.00000000000000000000
69.00000000000000000000	0.00000000000000000000	4152.82031250000000000000	4149.74365234375000000000	4147.17919921875000000000	4154.87158203125000000000	4161.02539062500000000000	4170.25634765625000000000	4165.64111328125000000000	4166.15380859375000000000	4170.25634765625000000000	4156.92285156250000000000	4152.82031250000000000000	4172.30761718750000000000	4151.28173828125000000000	4201.53857421875000000000	0.00000000000000000000	10247.00000000000000000000	10228.00000000000000000000	0.00000000000000000000	0.00000000000000000000	0.00000000000000000000	916.00000000000000000000	690.00000000000000000000	4.00000000000000000000	4.00000000000000000000	4.00000000000000000000	4.00000000000000000000	4.00000000000000000000	0.00000000000000000000	0.00000000000000000000	0.00000000000000000000	0.00000000000000000000	0.00000000000000000000	0.00000000000000000000	0.00000000000000000000	0.00000000000000000000	0.00000000000000000000	4.00000000000000000000	4.00000000000000000000
70.00000000000000000000	0.00000000000000000000	4150.76904296875000000000	4150.76904296875000000000	4142.05126953125000000000	4161.02539062500000000000	4170.76904296875000000000	4166.15380859375000000000	4161.53857421875000000000	4174.35888671875000000000	4172.30761718750000000000	4164.10253906250000000000	4158.46142578125000000000	4171.28173828125000000000	4153.84619140625000000000	4201.53857421875000000000	527.00000000000000000000	10247.00000000000000000000	10228.00000000000000000000	0.00000000000000000000	0.00000000000000000000	0.00000000000000000000	916.00000000000000000000	698.00000000000000000000	4.00000000000000000000	4.00000000000000000000	4.00000000000000000000	4.00000000000000000000	4.00000000000000000000	0.00000000000000000000	4.00000000000000000000	0.00000000000000000000	0.00000000000000000000	0.00000000000000000000	0.00000000000000000000	0.00000000000000000000	0.00000000000000000000	0.00000000000000000000	4.00000000000000000000	4.00000000000000000000
71.00000000000000000000	0.00000000000000000000	4163.58984375000000000000	4146.66650390625000000000	4149.74365234375000000000	4158.97412109375000000000	4168.20507812500000000000	4170.25634765625000000000	4171.28173828125000000000	4171.28173828125000000000	4175.38427734375000000000	4163.07666015625000000000	4155.38427734375000000000	4174.35888671875000000000	4151.79492187500000000000	4205.64111328125000000000	3296.00000000000000000000	10246.00000000000000000000	10226.00000000000000000000	0.00000000000000000000	0.00000000000000000000	0.00000000000000000000	916.00000000000000000000	706.00000000000000000000	4.00000000000000000000	4.00000000000000000000	4.00000000000000000000	4.00000000000000000000	4.00000000000000000000	0.00000000000000000000	4.00000000000000000000	4.00000000000000000000	0.00000000000000000000	0.00000000000000000000	0.00000000000000000000	0.00000000000000000000	0.00000000000000000000	0.00000000000000000000	4.00000000000000000000	4.00000000000000000000
72.00000000000000000000	0.00000000000000000000	4151.28173828125000000000	4156.41015625000000000000	4143.58984375000000000000	4162.56396484375000000000	4167.69238281250000000000	4161.02539062500000000000	4164.10253906250000000000	4172.30761718750000000000	4173.84619140625000000000	4168.71777343750000000000	4157.43603515625000000000	4171.28173828125000000000	4156.41015625000000000000	4204.10253906250000000000	0.00000000000000000000	10246.00000000000000000000	10226.00000000000000000000	0.00000000000000000000	0.00000000000000000000	0.00000000000000000000	916.00000000000000000000	714.00000000000000000000	4.00000000000000000000	4.00000000000000000000	4.00000000000000000000	4.00000000000000000000	4.00000000000000000000	0.00000000000000000000	4.00000000000000000000	4.00000000000000000000	0.00000000000000000000	0.00000000000000000000	0.00000000000000000000	0.00000000000000000000	0.00000000000000000000	0.00000000000000000000	4.00000000000000000000	4.00000000000000000000
73.00000000000000000000	0.00000000000000000000	4151.28173828125000000000	4157.43603515625000000000	4145.12792968750000000000	4163.58984375000000000000	4167.69238281250000000000	4167.69238281250000000000	4164.10253906250000000000	4172.30761718750000000000	4174.35888671875000000000	4170.76904296875000000000	4156.92285156250000000000	4172.30761718750000000000	4155.38427734375000000000	4204.61523437500000000000	3542.00000000000000000000	10246.00000000000000000000	10225.00000000000000000000	0.00000000000000000000	0.00000000000000000000	0.00000000000000000000	916.00000000000000000000	722.00000000000000000000	4.00000000000000000000	4.00000000000000000000	4.00000000000000000000	4.00000000000000000000	4.00000000000000000000	0.00000000000000000000	4.00000000000000000000	4.00000000000000000000	0.00000000000000000000	4.00000000000000000000	0.00000000000000000000	0.00000000000000000000	0.00000000000000000000	0.00000000000000000000	4.00000000000000000000	4.00000000000000000000
74.00000000000000000000	0.00000000000000000000	4162.56396484375000000000	4154.87158203125000000000	4147.69238281250000000000	4165.64111328125000000000	4172.82031250000000000000	4172.30761718750000000000	4166.66650390625000000000	4173.84619140625000000000	4175.38427734375000000000	4169.23046875000000000000	4161.02539062500000000000	4174.87158203125000000000	4159.48730468750000000000	4204.61523437500000000000	3362.00000000000000000000	10246.00000000000000000000	10225.00000000000000000000	0.00000000000000000000	0.00000000000000000000	0.00000000000000000000	916.00000000000000000000	730.00000000000000000000	4.00000000000000000000	4.00000000000000000000	4.00000000000000000000	4.00000000000000000000	4.00000000000000000000	0.00000000000000000000	4.00000000000000000000	4.00000000000000000000	0.00000000000000000000	4.00000000000000000000	4.00000000000000000000	0.00000000000000000000	0.00000000000000000000	0.00000000000000000000	4.00000000000000000000	4.00000000000000000000
75.00000000000000000000	0.00000000000000000000	4158.46142578125000000000	4161.53857421875000000000	4143.07666015625000000000	4170.25634765625000000000	4177.94873046875000000000	4164.10253906250000000000	4164.10253906250000000000	4178.46142578125000000000	4173.84619140625000000000	4172.30761718750000000000	4167.69238281250000000000	4173.33300781250000000000	4168.71777343750000000000	4204.10253906250000000000	1087.00000000000000000000	10248.00000000000000000000	10226.00000000000000000000	0.00000000000000000000	0.00000000000000000000	0.00000000000000000000	916.00000000000000000000	738.00000000000000000000	4.00000000000000000000	4.00000000000000000000	4.00000000000000000000	4.00000000000000000000	4.00000000000000000000	0.00000000000000000000	4.00000000000000000000	4.00000000000000000000	0.00000000000000000000	4.00000000000000000000	4.00000000000000000000	4.00000000000000000000	0.00000000000000000000	0.00000000000000000000	4.00000000000000000000	4.00000000000000000000
76.00000000000000000000	0.00000000000000000000	4160.51269531250000000000	4162.05126953125000000000	4153.33300781250000000000	4167.69238281250000000000	4170.76904296875000000000	4169.74365234375000000000	4169.74365234375000000000	4172.30761718750000000000	4174.87158203125000000000	4165.64111328125000000000	4160.00000000000000000000	4174.35888671875000000000	4160.51269531250000000000	4206.66650390625000000000	3210.00000000000000000000	10248.00000000000000000000	10226.00000000000000000000	0.00000000000000000000	0.00000000000000000000	0.00000000000000000000	916.00000000000000000000	746.00000000000000000000	4.00000000000000000000	4.00000000000000000000	4.00000000000000000000	4.00000000000000000000	4.00000000000000000000	0.00000000000000000000	4.00000000000000000000	4.00000000000000000000	0.00000000000000000000	4.00000000000000000000	4.00000000000000000000	4.00000000000000000000	4.00000000000000000000	0.00000000000000000000	4.00000000000000000000	4.00000000000000000000
77.00000000000000000000	0.00000000000000000000	4159.48730468750000000000	4164.61523437500000000000	4151.79492187500000000000	4171.28173828125000000000	4175.89746093750000000000	4165.64111328125000000000	4163.07666015625000000000	4175.38427734375000000000	4174.87158203125000000000	4168.71777343750000000000	4161.02539062500000000000	4173.84619140625000000000	4158.97412109375000000000	4204.61523437500000000000	1543.00000000000000000000	10247.00000000000000000000	10225.00000000000000000000	0.00000000000000000000	0.00000000000000000000	0.00000000000000000000	916.00000000000000000000	754.00000000000000000000	4.00000000000000000000	4.00000000000000000000	4.00000000000000000000	4.00000000000000000000	4.00000000000000000000	0.00000000000000000000	4.00000000000000000000	4.00000000000000000000	0.00000000000000000000	4.00000000000000000000	4.00000000000000000000	4.00000000000000000000	4.00000000000000000000	4.00000000000000000000	4.00000000000000000000	4.00000000000000000000
78.00000000000000000000	0.00000000000000000000	4165.12792968750000000000	4162.56396484375000000000	4154.87158203125000000000	4168.71777343750000000000	4172.30761718750000000000	4170.25634765625000000000	4166.15380859375000000000	4171.28173828125000000000	4173.33300781250000000000	4162.05126953125000000000	4160.51269531250000000000	4178.46142578125000000000	4157.43603515625000000000	4207.17919921875000000000	3362.00000000000000000000	10247.00000000000000000000	10225.00000000000000000000	0.00000000000000000000	0.00000000000000000000	0.00000000000000000000	916.00000000000000000000	762.00000000000000000000	4.00000000000000000000	4.00000000000000000000	4.00000000000000000000	4.00000000000000000000	4.00000000000000000000	0.00000000000000000000	4.00000000000000000000	4.00000000000000000000	0.00000000000000000000	4.00000000000000000000	4.00000000000000000000	4.00000000000000000000	4.00000000000000000000	4.00000000000000000000	4.00000000000000000000	4.00000000000000000000
79.00000000000000000000	0.00000000000000000000	4167.17919921875000000000	4161.53857421875000000000	4158.97412109375000000000	4167.69238281250000000000	4165.64111328125000000000	4167.69238281250000000000	4167.69238281250000000000	4163.58984375000000000000	4173.33300781250000000000	4155.38427734375000000000	4160.00000000000000000000	4180.00000000000000000000	4159.48730468750000000000	4209.23046875000000000000	1087.00000000000000000000	10247.00000000000000000000	10226.00000000000000000000	0.00000000000000000000	0.00000000000000000000	0.00000000000000000000	916.00000000000000000000	770.00000000000000000000	4.00000000000000000000	4.00000000000000000000	4.00000000000000000000	4.00000000000000000000	4.00000000000000000000	0.00000000000000000000	4.00000000000000000000	4.00000000000000000000	0.00000000000000000000	4.00000000000000000000	4.00000000000000000000	4.00000000000000000000	4.00000000000000000000	4.00000000000000000000	4.00000000000000000000	4.00000000000000000000
80.00000000000000000000	0.00000000000000000000	4161.53857421875000000000	4168.20507812500000000000	4155.38427734375000000000	4175.38427734375000000000	4174.35888671875000000000	4157.94873046875000000000	4163.07666015625000000000	4170.76904296875000000000	4172.82031250000000000000	4169.74365234375000000000	4165.12792968750000000000	4176.92285156250000000000	4169.74365234375000000000	4207.69238281250000000000	3210.00000000000000000000	10247.00000000000000000000	10226.00000000000000000000	0.00000000000000000000	0.00000000000000000000	0.00000000000000000000	916.00000000000000000000	777.00000000000000000000	4.00000000000000000000	4.00000000000000000000	4.00000000000000000000	4.00000000000000000000	4.00000000000000000000	0.00000000000000000000	4.00000000000000000000	4.00000000000000000000	0.00000000000000000000	4.00000000000000000000	4.00000000000000000000	4.00000000000000000000	4.00000000000000000000	4.00000000000000000000	4.00000000000000000000	4.00000000000000000000
81.00000000000000000000	0.00000000000000000000	4171.28173828125000000000	4167.17919921875000000000	4162.56396484375000000000	4171.28173828125000000000	4173.84619140625000000000	4170.76904296875000000000	4174.87158203125000000000	4171.28173828125000000000	4173.84619140625000000000	4171.79492187500000000000	4163.07666015625000000000	4181.02539062500000000000	4166.66650390625000000000	4211.28173828125000000000	1543.00000000000000000000	10247.00000000000000000000	10227.00000000000000000000	0.00000000000000000000	0.00000000000000000000	0.00000000000000000000	916.00000000000000000000	786.00000000000000000000	4.00000000000000000000	4.00000000000000000000	4.00000000000000000000	4.00000000000000000000	4.00000000000000000000	0.00000000000000000000	4.00000000000000000000	4.00000000000000000000	0.00000000000000000000	4.00000000000000000000	4.00000000000000000000	4.00000000000000000000	4.00000000000000000000	4.00000000000000000000	4.00000000000000000000	4.00000000000000000000
82.00000000000000000000	0.00000000000000000000	4164.61523437500000000000	4166.15380859375000000000	4153.84619140625000000000	4169.74365234375000000000	4173.84619140625000000000	4167.17919921875000000000	4166.66650390625000000000	4173.33300781250000000000	4174.35888671875000000000	4172.82031250000000000000	4166.66650390625000000000	4177.43603515625000000000	4168.20507812500000000000	4209.23046875000000000000	3362.00000000000000000000	10247.00000000000000000000	10227.00000000000000000000	0.00000000000000000000	0.00000000000000000000	0.00000000000000000000	916.00000000000000000000	793.00000000000000000000	4.00000000000000000000	4.00000000000000000000	4.00000000000000000000	4.00000000000000000000	4.00000000000000000000	0.00000000000000000000	4.00000000000000000000	4.00000000000000000000	0.00000000000000000000	4.00000000000000000000	4.00000000000000000000	4.00000000000000000000	4.00000000000000000000	4.00000000000000000000	4.00000000000000000000	4.00000000000000000000
83.00000000000000000000	0.00000000000000000000	4161.53857421875000000000	4158.97412109375000000000	4151.79492187500000000000	4165.64111328125000000000	4167.69238281250000000000	4166.66650390625000000000	4162.05126953125000000000	4169.74365234375000000000	4174.35888671875000000000	4168.71777343750000000000	4161.53857421875000000000	4173.33300781250000000000	4165.64111328125000000000	4206.66650390625000000000	1087.00000000000000000000	10247.00000000000000000000	10228.00000000000000000000	0.00000000000000000000	0.00000000000000000000	0.00000000000000000000	916.00000000000000000000	801.00000000000000000000	4.00000000000000000000	4.00000000000000000000	4.00000000000000000000	4.00000000000000000000	4.00000000000000000000	0.00000000000000000000	4.00000000000000000000	4.00000000000000000000	0.00000000000000000000	4.00000000000000000000	4.00000000000000000000	4.00000000000000000000	4.00000000000000000000	4.00000000000000000000	4.00000000000000000000	4.00000000000000000000
84.00000000000000000000	0.00000000000000000000	4169.23046875000000000000	4156.41015625000000000000	4157.43603515625000000000	4159.48730468750000000000	4162.05126953125000000000	4170.25634765625000000000	4168.20507812500000000000	4162.05126953125000000000	4172.30761718750000000000	4157.43603515625000000000	4153.84619140625000000000	4173.33300781250000000000	4158.46142578125000000000	4208.71777343750000000000	3210.00000000000000000000	10247.00000000000000000000	10228.00000000000000000000	0.00000000000000000000	0.00000000000000000000	0.00000000000000000000	916.00000000000000000000	809.00000000000000000000	4.00000000000000000000	4.00000000000000000000	4.00000000000000000000	4.00000000000000000000	4.00000000000000000000	0.00000000000000000000	4.00000000000000000000	4.00000000000000000000	0.00000000000000000000	4.00000000000000000000	4.00000000000000000000	4.00000000000000000000	4.00000000000000000000	4.00000000000000000000	4.00000000000000000000	4.00000000000000000000
85.00000000000000000000	0.00000000000000000000	4163.58984375000000000000	4165.12792968750000000000	4151.79492187500000000000	4165.12792968750000000000	4170.76904296875000000000	4160.51269531250000000000	4161.53857421875000000000	4168.20507812500000000000	4171.28173828125000000000	4164.61523437500000000000	4163.07666015625000000000	4173.84619140625000000000	4165.64111328125000000000	4211.28173828125000000000	1543.00000000000000000000	10248.00000000000000000000	10228.00000000000000000000	0.00000000000000000000	0.00000000000000000000	0.00000000000000000000	916.00000000000000000000	817.00000000000000000000	4.00000000000000000000	4.00000000000000000000	4.00000000000000000000	4.00000000000000000000	4.00000000000000000000	0.00000000000000000000	4.00000000000000000000	4.00000000000000000000	0.00000000000000000000	4.00000000000000000000	4.00000000000000000000	4.00000000000000000000	4.00000000000000000000	4.00000000000000000000	4.00000000000000000000	4.00000000000000000000
86.00000000000000000000	0.00000000000000000000	4167.17919921875000000000	4166.15380859375000000000	4161.53857421875000000000	4166.66650390625000000000	4168.71777343750000000000	4168.71777343750000000000	4164.10253906250000000000	4165.64111328125000000000	4172.82031250000000000000	4166.66650390625000000000	4164.10253906250000000000	4178.97412109375000000000	4167.17919921875000000000	4214.35888671875000000000	3362.00000000000000000000	10248.00000000000000000000	10228.00000000000000000000	0.00000000000000000000	0.00000000000000000000	0.00000000000000000000	916.00000000000000000000	824.00000000000000000000	4.00000000000000000000	4.00000000000000000000	4.00000000000000000000	4.00000000000000000000	4.00000000000000000000	0.00000000000000000000	4.00000000000000000000	4.00000000000000000000	0.00000000000000000000	4.00000000000000000000	4.00000000000000000000	4.00000000000000000000	4.00000000000000000000	4.00000000000000000000	4.00000000000000000000	4.00000000000000000000
87.00000000000000000000	0.00000000000000000000	4162.05126953125000000000	4170.25634765625000000000	4159.48730468750000000000	4170.25634765625000000000	4173.33300781250000000000	4166.66650390625000000000	4162.56396484375000000000	4165.12792968750000000000	4170.25634765625000000000	4165.64111328125000000000	4166.15380859375000000000	4175.89746093750000000000	4172.82031250000000000000	4212.82031250000000000000	1087.00000000000000000000	10249.00000000000000000000	10228.00000000000000000000	0.00000000000000000000	0.00000000000000000000	0.00000000000000000000	916.00000000000000000000	832.00000000000000000000	4.00000000000000000000	4.00000000000000000000	4.00000000000000000000	4.00000000000000000000	4.00000000000000000000	0.00000000000000000000	4.00000000000000000000	4.00000000000000000000	0.00000000000000000000	4.00000000000000000000	4.00000000000000000000	4.00000000000000000000	4.00000000000000000000	4.00000000000000000000	4.00000000000000000000	4.00000000000000000000
88.00000000000000000000	0.00000000000000000000	4165.64111328125000000000	4172.30761718750000000000	4158.46142578125000000000	4173.33300781250000000000	4178.46142578125000000000	4166.66650390625000000000	4168.71777343750000000000	4168.20507812500000000000	4172.30761718750000000000	4168.20507812500000000000	4170.76904296875000000000	4176.92285156250000000000	4177.43603515625000000000	4214.35888671875000000000	3210.00000000000000000000	10249.00000000000000000000	10228.00000000000000000000	0.00000000000000000000	0.00000000000000000000	0.00000000000000000000	916.00000000000000000000	841.00000000000000000000	4.00000000000000000000	4.00000000000000000000	4.00000000000000000000	4.00000000000000000000	4.00000000000000000000	0.00000000000000000000	4.00000000000000000000	4.00000000000000000000	0.00000000000000000000	4.00000000000000000000	4.00000000000000000000	4.00000000000000000000	4.00000000000000000000	4.00000000000000000000	4.00000000000000000000	4.00000000000000000000
89.00000000000000000000	0.00000000000000000000	4174.35888671875000000000	4172.82031250000000000000	4165.12792968750000000000	4172.82031250000000000000	4176.92285156250000000000	4172.30761718750000000000	4173.84619140625000000000	4172.82031250000000000000	4175.38427734375000000000	4170.25634765625000000000	4173.84619140625000000000	4181.53857421875000000000	4178.97412109375000000000	4214.35888671875000000000	1543.00000000000000000000	10249.00000000000000000000	10227.00000000000000000000	0.00000000000000000000	0.00000000000000000000	0.00000000000000000000	916.00000000000000000000	849.00000000000000000000	4.00000000000000000000	4.00000000000000000000	4.00000000000000000000	4.00000000000000000000	4.00000000000000000000	0.00000000000000000000	4.00000000000000000000	4.00000000000000000000	0.00000000000000000000	4.00000000000000000000	4.00000000000000000000	4.00000000000000000000	4.00000000000000000000	4.00000000000000000000	4.00000000000000000000	4.00000000000000000000
90.00000000000000000000	0.00000000000000000000	4167.69238281250000000000	4182.05126953125000000000	4158.97412109375000000000	4178.46142578125000000000	4183.58984375000000000000	4164.61523437500000000000	4161.02539062500000000000	4181.53857421875000000000	4172.30761718750000000000	4176.92285156250000000000	4182.05126953125000000000	4178.97412109375000000000	4188.20507812500000000000	4215.89746093750000000000	3362.00000000000000000000	10249.00000000000000000000	10227.00000000000000000000	0.00000000000000000000	0.00000000000000000000	0.00000000000000000000	916.00000000000000000000	856.00000000000000000000	4.00000000000000000000	4.00000000000000000000	4.00000000000000000000	4.00000000000000000000	4.00000000000000000000	0.00000000000000000000	4.00000000000000000000	4.00000000000000000000	0.00000000000000000000	4.00000000000000000000	4.00000000000000000000	4.00000000000000000000	4.00000000000000000000	4.00000000000000000000	4.00000000000000000000	4.00000000000000000000
91.00000000000000000000	0.00000000000000000000	4175.89746093750000000000	4178.46142578125000000000	4168.71777343750000000000	4179.48730468750000000000	4176.41015625000000000000	4169.74365234375000000000	4166.66650390625000000000	4172.82031250000000000000	4171.28173828125000000000	4171.79492187500000000000	4177.94873046875000000000	4179.48730468750000000000	4180.00000000000000000000	4221.02539062500000000000	1087.00000000000000000000	10249.00000000000000000000	10228.00000000000000000000	0.00000000000000000000	0.00000000000000000000	0.00000000000000000000	916.00000000000000000000	865.00000000000000000000	4.00000000000000000000	4.00000000000000000000	4.00000000000000000000	4.00000000000000000000	4.00000000000000000000	0.00000000000000000000	4.00000000000000000000	4.00000000000000000000	0.00000000000000000000	4.00000000000000000000	4.00000000000000000000	4.00000000000000000000	4.00000000000000000000	4.00000000000000000000	4.00000000000000000000	4.00000000000000000000
92.00000000000000000000	0.00000000000000000000	4175.89746093750000000000	4174.87158203125000000000	4167.69238281250000000000	4178.97412109375000000000	4170.25634765625000000000	4164.61523437500000000000	4165.12792968750000000000	4173.84619140625000000000	4174.35888671875000000000	4177.94873046875000000000	4177.94873046875000000000	4182.05126953125000000000	4179.48730468750000000000	4220.51269531250000000000	3210.00000000000000000000	10249.00000000000000000000	10228.00000000000000000000	0.00000000000000000000	0.00000000000000000000	0.00000000000000000000	916.00000000000000000000	872.00000000000000000000	4.00000000000000000000	4.00000000000000000000	4.00000000000000000000	4.00000000000000000000	4.00000000000000000000	0.00000000000000000000	4.00000000000000000000	4.00000000000000000000	0.00000000000000000000	4.00000000000000000000	4.00000000000000000000	4.00000000000000000000	4.00000000000000000000	4.00000000000000000000	4.00000000000000000000	4.00000000000000000000
93.00000000000000000000	0.00000000000000000000	4170.76904296875000000000	4174.87158203125000000000	4160.00000000000000000000	4175.38427734375000000000	4171.28173828125000000000	4164.10253906250000000000	4163.07666015625000000000	4178.46142578125000000000	4173.84619140625000000000	4180.51269531250000000000	4179.48730468750000000000	4183.58984375000000000000	4185.12792968750000000000	4221.53857421875000000000	1543.00000000000000000000	10248.00000000000000000000	10229.00000000000000000000	0.00000000000000000000	0.00000000000000000000	0.00000000000000000000	916.00000000000000000000	880.00000000000000000000	4.00000000000000000000	4.00000000000000000000	4.00000000000000000000	4.00000000000000000000	4.00000000000000000000	0.00000000000000000000	4.00000000000000000000	4.00000000000000000000	0.00000000000000000000	4.00000000000000000000	4.00000000000000000000	4.00000000000000000000	4.00000000000000000000	4.00000000000000000000	4.00000000000000000000	4.00000000000000000000
94.00000000000000000000	0.00000000000000000000	4170.76904296875000000000	4168.71777343750000000000	4164.10253906250000000000	4169.23046875000000000000	4169.74365234375000000000	4168.71777343750000000000	4167.69238281250000000000	4164.61523437500000000000	4170.76904296875000000000	4161.53857421875000000000	4167.69238281250000000000	4181.53857421875000000000	4174.35888671875000000000	4221.02539062500000000000	3362.00000000000000000000	10248.00000000000000000000	10229.00000000000000000000	0.00000000000000000000	0.00000000000000000000	0.00000000000000000000	916.00000000000000000000	887.00000000000000000000	4.00000000000000000000	4.00000000000000000000	4.00000000000000000000	4.00000000000000000000	4.00000000000000000000	0.00000000000000000000	4.00000000000000000000	4.00000000000000000000	0.00000000000000000000	4.00000000000000000000	4.00000000000000000000	4.00000000000000000000	4.00000000000000000000	4.00000000000000000000	4.00000000000000000000	4.00000000000000000000
95.00000000000000000000	0.00000000000000000000	4162.56396484375000000000	4169.74365234375000000000	4157.43603515625000000000	4173.33300781250000000000	4177.43603515625000000000	4158.46142578125000000000	4157.43603515625000000000	4163.07666015625000000000	4172.30761718750000000000	4164.61523437500000000000	4168.71777343750000000000	4175.38427734375000000000	4172.30761718750000000000	4210.25634765625000000000	1087.00000000000000000000	10248.00000000000000000000	10229.00000000000000000000	0.00000000000000000000	0.00000000000000000000	0.00000000000000000000	916.00000000000000000000	895.00000000000000000000	4.00000000000000000000	4.00000000000000000000	4.00000000000000000000	4.00000000000000000000	4.00000000000000000000	0.00000000000000000000	4.00000000000000000000	4.00000000000000000000	0.00000000000000000000	4.00000000000000000000	4.00000000000000000000	4.00000000000000000000	4.00000000000000000000	4.00000000000000000000	4.00000000000000000000	4.00000000000000000000
96.00000000000000000000	0.00000000000000000000	4171.79492187500000000000	4166.66650390625000000000	4162.05126953125000000000	4170.76904296875000000000	4171.79492187500000000000	4168.20507812500000000000	4165.12792968750000000000	4166.15380859375000000000	4174.87158203125000000000	4172.82031250000000000000	4168.20507812500000000000	4176.92285156250000000000	4171.28173828125000000000	4201.53857421875000000000	3210.00000000000000000000	10248.00000000000000000000	10229.00000000000000000000	0.00000000000000000000	0.00000000000000000000	0.00000000000000000000	916.00000000000000000000	903.00000000000000000000	4.00000000000000000000	4.00000000000000000000	4.00000000000000000000	4.00000000000000000000	4.00000000000000000000	0.00000000000000000000	4.00000000000000000000	4.00000000000000000000	0.00000000000000000000	4.00000000000000000000	4.00000000000000000000	4.00000000000000000000	4.00000000000000000000	4.00000000000000000000	4.00000000000000000000	4.00000000000000000000
97.00000000000000000000	0.00000000000000000000	4174.35888671875000000000	4171.79492187500000000000	4164.61523437500000000000	4170.76904296875000000000	4167.69238281250000000000	4169.74365234375000000000	4168.71777343750000000000	4168.71777343750000000000	4169.74365234375000000000	4174.87158203125000000000	4168.71777343750000000000	4175.38427734375000000000	4175.89746093750000000000	4195.38427734375000000000	1543.00000000000000000000	10249.00000000000000000000	10229.00000000000000000000	0.00000000000000000000	0.00000000000000000000	0.00000000000000000000	916.00000000000000000000	911.00000000000000000000	4.00000000000000000000	4.00000000000000000000	4.00000000000000000000	4.00000000000000000000	4.00000000000000000000	0.00000000000000000000	4.00000000000000000000	4.00000000000000000000	0.00000000000000000000	4.00000000000000000000	4.00000000000000000000	4.00000000000000000000	4.00000000000000000000	4.00000000000000000000	4.00000000000000000000	4.00000000000000000000
98.00000000000000000000	0.00000000000000000000	4170.76904296875000000000	4176.41015625000000000000	4163.07666015625000000000	4175.38427734375000000000	4169.74365234375000000000	4163.58984375000000000000	4163.58984375000000000000	4168.71777343750000000000	4166.66650390625000000000	4169.23046875000000000000	4171.28173828125000000000	4176.41015625000000000000	4179.48730468750000000000	4190.25634765625000000000	3362.00000000000000000000	10249.00000000000000000000	10229.00000000000000000000	0.00000000000000000000	0.00000000000000000000	0.00000000000000000000	916.00000000000000000000	919.00000000000000000000	4.00000000000000000000	4.00000000000000000000	4.00000000000000000000	4.00000000000000000000	4.00000000000000000000	0.00000000000000000000	4.00000000000000000000	4.00000000000000000000	0.00000000000000000000	4.00000000000000000000	4.00000000000000000000	4.00000000000000000000	4.00000000000000000000	4.00000000000000000000	4.00000000000000000000	4.00000000000000000000
99.00000000000000000000	0.00000000000000000000	4178.97412109375000000000	4169.23046875000000000000	4168.71777343750000000000	4171.28173828125000000000	4167.17919921875000000000	4168.71777343750000000000	4168.71777343750000000000	4161.02539062500000000000	4166.66650390625000000000	4162.05126953125000000000	4166.15380859375000000000	4181.53857421875000000000	4170.25634765625000000000	4186.66650390625000000000	1087.00000000000000000000	10249.00000000000000000000	10229.00000000000000000000	0.00000000000000000000	0.00000000000000000000	0.00000000000000000000	916.00000000000000000000	927.00000000000000000000	4.00000000000000000000	4.00000000000000000000	4.00000000000000000000	4.00000000000000000000	4.00000000000000000000	0.00000000000000000000	4.00000000000000000000	4.00000000000000000000	0.00000000000000000000	4.00000000000000000000	4.00000000000000000000	4.00000000000000000000	4.00000000000000000000	4.00000000000000000000	4.00000000000000000000	4.00000000000000000000
100.00000000000000000000	0.00000000000000000000	4170.25634765625000000000	4170.25634765625000000000	4161.02539062500000000000	4171.28173828125000000000	4173.84619140625000000000	4162.56396484375000000000	4163.58984375000000000000	4166.15380859375000000000	4168.71777343750000000000	4173.33300781250000000000	4169.74365234375000000000	4176.92285156250000000000	4172.30761718750000000000	4181.53857421875000000000	3210.00000000000000000000	10249.00000000000000000000	10229.00000000000000000000	0.00000000000000000000	0.00000000000000000000	0.00000000000000000000	916.00000000000000000000	935.00000000000000000000	4.00000000000000000000	4.00000000000000000000	4.00000000000000000000	4.00000000000000000000	4.00000000000000000000	0.00000000000000000000	4.00000000000000000000	4.00000000000000000000	0.00000000000000000000	4.00000000000000000000	4.00000000000000000000	4.00000000000000000000	4.00000000000000000000	4.00000000000000000000	4.00000000000000000000	4.00000000000000000000
101.00000000000000000000	0.00000000000000000000	4169.74365234375000000000	4169.23046875000000000000	4164.61523437500000000000	4166.15380859375000000000	4169.74365234375000000000	4171.28173828125000000000	4168.20507812500000000000	4162.05126953125000000000	4170.76904296875000000000	4171.28173828125000000000	4168.20507812500000000000	4176.41015625000000000000	4173.33300781250000000000	4180.51269531250000000000	1543.00000000000000000000	10249.00000000000000000000	10228.00000000000000000000	0.00000000000000000000	0.00000000000000000000	0.00000000000000000000	916.00000000000000000000	942.00000000000000000000	4.00000000000000000000	4.00000000000000000000	4.00000000000000000000	4.00000000000000000000	4.00000000000000000000	0.00000000000000000000	4.00000000000000000000	4.00000000000000000000	0.00000000000000000000	4.00000000000000000000	4.00000000000000000000	4.00000000000000000000	4.00000000000000000000	4.00000000000000000000	4.00000000000000000000	4.00000000000000000000
102.00000000000000000000	0.00000000000000000000	4170.25634765625000000000	4170.76904296875000000000	4165.64111328125000000000	4165.64111328125000000000	4168.20507812500000000000	4170.76904296875000000000	4166.66650390625000000000	4157.94873046875000000000	4168.20507812500000000000	4165.64111328125000000000	4170.25634765625000000000	4175.89746093750000000000	4173.84619140625000000000	4175.38427734375000000000	3362.00000000000000000000	10249.00000000000000000000	10228.00000000000000000000	0.00000000000000000000	0.00000000000000000000	0.00000000000000000000	916.00000000000000000000	950.00000000000000000000	4.00000000000000000000	4.00000000000000000000	4.00000000000000000000	4.00000000000000000000	4.00000000000000000000	0.00000000000000000000	4.00000000000000000000	4.00000000000000000000	0.00000000000000000000	4.00000000000000000000	4.00000000000000000000	4.00000000000000000000	4.00000000000000000000	4.00000000000000000000	4.00000000000000000000	4.00000000000000000000
103.00000000000000000000	0.00000000000000000000	4168.20507812500000000000	4172.30761718750000000000	4162.05126953125000000000	4172.30761718750000000000	4174.87158203125000000000	4164.10253906250000000000	4161.02539062500000000000	4164.61523437500000000000	4168.20507812500000000000	4169.23046875000000000000	4176.92285156250000000000	4174.87158203125000000000	4178.46142578125000000000	4171.28173828125000000000	1087.00000000000000000000	10249.00000000000000000000	10229.00000000000000000000	0.00000000000000000000	0.00000000000000000000	0.00000000000000000000	916.00000000000000000000	957.00000000000000000000	4.00000000000000000000	4.00000000000000000000	4.00000000000000000000	4.00000000000000000000	4.00000000000000000000	0.00000000000000000000	4.00000000000000000000	4.00000000000000000000	0.00000000000000000000	4.00000000000000000000	4.00000000000000000000	4.00000000000000000000	4.00000000000000000000	4.00000000000000000000	4.00000000000000000000	4.00000000000000000000
104.00000000000000000000	0.00000000000000000000	4178.97412109375000000000	4169.74365234375000000000	4173.33300781250000000000	4169.74365234375000000000	4167.17919921875000000000	4173.84619140625000000000	4168.71777343750000000000	4163.58984375000000000000	4171.79492187500000000000	4167.69238281250000000000	4170.76904296875000000000	4177.43603515625000000000	4176.92285156250000000000	4174.35888671875000000000	3210.00000000000000000000	10249.00000000000000000000	10229.00000000000000000000	0.00000000000000000000	0.00000000000000000000	0.00000000000000000000	916.00000000000000000000	965.00000000000000000000	4.00000000000000000000	4.00000000000000000000	4.00000000000000000000	4.00000000000000000000	4.00000000000000000000	0.00000000000000000000	4.00000000000000000000	4.00000000000000000000	0.00000000000000000000	4.00000000000000000000	4.00000000000000000000	4.00000000000000000000	4.00000000000000000000	4.00000000000000000000	4.00000000000000000000	4.00000000000000000000
105.00000000000000000000	0.00000000000000000000	4171.79492187500000000000	4173.84619140625000000000	4166.66650390625000000000	4168.20507812500000000000	4165.64111328125000000000	4167.17919921875000000000	4163.58984375000000000000	4163.07666015625000000000	4172.30761718750000000000	4172.82031250000000000000	4174.35888671875000000000	4173.33300781250000000000	4182.56396484375000000000	4173.33300781250000000000	1543.00000000000000000000	10248.00000000000000000000	10229.00000000000000000000	0.00000000000000000000	0.00000000000000000000	0.00000000000000000000	916.00000000000000000000	973.00000000000000000000	4.00000000000000000000	4.00000000000000000000	4.00000000000000000000	4.00000000000000000000	4.00000000000000000000	0.00000000000000000000	4.00000000000000000000	4.00000000000000000000	0.00000000000000000000	4.00000000000000000000	4.00000000000000000000	4.00000000000000000000	4.00000000000000000000	4.00000000000000000000	4.00000000000000000000	4.00000000000000000000
106.00000000000000000000	0.00000000000000000000	4172.30761718750000000000	4168.20507812500000000000	4166.15380859375000000000	4162.05126953125000000000	4161.53857421875000000000	4168.71777343750000000000	4166.66650390625000000000	4157.94873046875000000000	4171.79492187500000000000	4165.12792968750000000000	4170.25634765625000000000	4173.33300781250000000000	4174.87158203125000000000	4173.33300781250000000000	3362.00000000000000000000	10248.00000000000000000000	10229.00000000000000000000	0.00000000000000000000	0.00000000000000000000	0.00000000000000000000	916.00000000000000000000	981.00000000000000000000	4.00000000000000000000	4.00000000000000000000	4.00000000000000000000	4.00000000000000000000	4.00000000000000000000	0.00000000000000000000	4.00000000000000000000	4.00000000000000000000	0.00000000000000000000	4.00000000000000000000	4.00000000000000000000	4.00000000000000000000	4.00000000000000000000	4.00000000000000000000	4.00000000000000000000	4.00000000000000000000
107.00000000000000000000	0.00000000000000000000	4180.00000000000000000000	4167.17919921875000000000	4173.33300781250000000000	4165.12792968750000000000	4163.07666015625000000000	4169.23046875000000000000	4164.61523437500000000000	4158.46142578125000000000	4170.25634765625000000000	4158.46142578125000000000	4164.61523437500000000000	4176.92285156250000000000	4169.23046875000000000000	4173.33300781250000000000	1087.00000000000000000000	10248.00000000000000000000	10230.00000000000000000000	0.00000000000000000000	0.00000000000000000000	0.00000000000000000000	916.00000000000000000000	990.00000000000000000000	4.00000000000000000000	4.00000000000000000000	4.00000000000000000000	4.00000000000000000000	4.00000000000000000000	0.00000000000000000000	4.00000000000000000000	4.00000000000000000000	0.00000000000000000000	4.00000000000000000000	4.00000000000000000000	4.00000000000000000000	4.00000000000000000000	4.00000000000000000000	4.00000000000000000000	4.00000000000000000000
108.00000000000000000000	0.00000000000000000000	4176.41015625000000000000	4180.00000000000000000000	4174.87158203125000000000	4175.89746093750000000000	4171.79492187500000000000	4163.58984375000000000000	4160.00000000000000000000	4164.61523437500000000000	4170.76904296875000000000	4169.23046875000000000000	4173.33300781250000000000	4180.51269531250000000000	4178.97412109375000000000	4171.79492187500000000000	3210.00000000000000000000	10248.00000000000000000000	10230.00000000000000000000	0.00000000000000000000	0.00000000000000000000	0.00000000000000000000	916.00000000000000000000	997.00000000000000000000	4.00000000000000000000	4.00000000000000000000	4.00000000000000000000	4.00000000000000000000	4.00000000000000000000	0.00000000000000000000	4.00000000000000000000	4.00000000000000000000	0.00000000000000000000	4.00000000000000000000	4.00000000000000000000	4.00000000000000000000	4.00000000000000000000	4.00000000000000000000	4.00000000000000000000	4.00000000000000000000
109.00000000000000000000	0.00000000000000000000	4181.02539062500000000000	4179.48730468750000000000	4182.05126953125000000000	4172.30761718750000000000	4167.17919921875000000000	4171.79492187500000000000	4173.33300781250000000000	4160.00000000000000000000	4174.35888671875000000000	4167.69238281250000000000	4172.30761718750000000000	4182.05126953125000000000	4175.89746093750000000000	4170.76904296875000000000	1543.00000000000000000000	10246.00000000000000000000	10230.00000000000000000000	0.00000000000000000000	0.00000000000000000000	0.00000000000000000000	917.00000000000000000000	5.00000000000000000000	4.00000000000000000000	4.00000000000000000000	4.00000000000000000000	4.00000000000000000000	4.00000000000000000000	0.00000000000000000000	4.00000000000000000000	4.00000000000000000000	0.00000000000000000000	4.00000000000000000000	4.00000000000000000000	4.00000000000000000000	4.00000000000000000000	4.00000000000000000000	4.00000000000000000000	4.00000000000000000000
110.00000000000000000000	0.00000000000000000000	4171.79492187500000000000	4173.84619140625000000000	4173.33300781250000000000	4170.76904296875000000000	4168.71777343750000000000	4165.64111328125000000000	4166.15380859375000000000	4161.02539062500000000000	4173.33300781250000000000	4167.17919921875000000000	4169.23046875000000000000	4173.33300781250000000000	4174.87158203125000000000	4164.10253906250000000000	3362.00000000000000000000	10246.00000000000000000000	10230.00000000000000000000	0.00000000000000000000	0.00000000000000000000	0.00000000000000000000	917.00000000000000000000	12.00000000000000000000	4.00000000000000000000	4.00000000000000000000	4.00000000000000000000	4.00000000000000000000	4.00000000000000000000	0.00000000000000000000	4.00000000000000000000	4.00000000000000000000	0.00000000000000000000	4.00000000000000000000	4.00000000000000000000	4.00000000000000000000	4.00000000000000000000	4.00000000000000000000	4.00000000000000000000	4.00000000000000000000
111.00000000000000000000	0.00000000000000000000	4171.79492187500000000000	4169.74365234375000000000	4174.87158203125000000000	4168.20507812500000000000	4167.69238281250000000000	4168.20507812500000000000	4165.64111328125000000000	4158.97412109375000000000	4170.76904296875000000000	4165.64111328125000000000	4164.61523437500000000000	4171.79492187500000000000	4171.28173828125000000000	4162.56396484375000000000	1087.00000000000000000000	10246.00000000000000000000	10230.00000000000000000000	0.00000000000000000000	0.00000000000000000000	0.00000000000000000000	917.00000000000000000000	21.00000000000000000000	4.00000000000000000000	4.00000000000000000000	4.00000000000000000000	4.00000000000000000000	4.00000000000000000000	0.00000000000000000000	4.00000000000000000000	4.00000000000000000000	0.00000000000000000000	4.00000000000000000000	4.00000000000000000000	4.00000000000000000000	4.00000000000000000000	4.00000000000000000000	4.00000000000000000000	4.00000000000000000000
112.00000000000000000000	0.00000000000000000000	4174.87158203125000000000	4170.76904296875000000000	4177.94873046875000000000	4164.10253906250000000000	4167.17919921875000000000	4171.79492187500000000000	4170.76904296875000000000	4154.35888671875000000000	4172.82031250000000000000	4164.10253906250000000000	4162.05126953125000000000	4175.89746093750000000000	4168.71777343750000000000	4163.58984375000000000000	3210.00000000000000000000	10246.00000000000000000000	10230.00000000000000000000	0.00000000000000000000	0.00000000000000000000	0.00000000000000000000	917.00000000000000000000	29.00000000000000000000	4.00000000000000000000	4.00000000000000000000	4.00000000000000000000	4.00000000000000000000	4.00000000000000000000	0.00000000000000000000	4.00000000000000000000	4.00000000000000000000	0.00000000000000000000	4.00000000000000000000	4.00000000000000000000	4.00000000000000000000	4.00000000000000000000	4.00000000000000000000	4.00000000000000000000	4.00000000000000000000
113.00000000000000000000	0.00000000000000000000	4165.64111328125000000000	4175.38427734375000000000	4168.71777343750000000000	4166.66650390625000000000	4170.76904296875000000000	4164.61523437500000000000	4161.02539062500000000000	4158.46142578125000000000	4169.23046875000000000000	4168.71777343750000000000	4165.64111328125000000000	4175.89746093750000000000	4174.87158203125000000000	4162.05126953125000000000	1543.00000000000000000000	10247.00000000000000000000	10229.00000000000000000000	0.00000000000000000000	0.00000000000000000000	0.00000000000000000000	917.00000000000000000000	37.00000000000000000000	4.00000000000000000000	4.00000000000000000000	4.00000000000000000000	4.00000000000000000000	4.00000000000000000000	0.00000000000000000000	4.00000000000000000000	4.00000000000000000000	0.00000000000000000000	4.00000000000000000000	4.00000000000000000000	4.00000000000000000000	4.00000000000000000000	4.00000000000000000000	4.00000000000000000000	4.00000000000000000000
114.00000000000000000000	0.00000000000000000000	4171.28173828125000000000	4171.28173828125000000000	4175.89746093750000000000	4162.56396484375000000000	4160.51269531250000000000	4169.74365234375000000000	4165.12792968750000000000	4152.82031250000000000000	4168.20507812500000000000	4157.94873046875000000000	4156.92285156250000000000	4176.41015625000000000000	4164.61523437500000000000	4161.53857421875000000000	3362.00000000000000000000	10247.00000000000000000000	10229.00000000000000000000	0.00000000000000000000	0.00000000000000000000	0.00000000000000000000	917.00000000000000000000	45.00000000000000000000	4.00000000000000000000	4.00000000000000000000	4.00000000000000000000	4.00000000000000000000	4.00000000000000000000	0.00000000000000000000	4.00000000000000000000	4.00000000000000000000	0.00000000000000000000	4.00000000000000000000	4.00000000000000000000	4.00000000000000000000	4.00000000000000000000	4.00000000000000000000	4.00000000000000000000	4.00000000000000000000
115.00000000000000000000	0.00000000000000000000	4164.10253906250000000000	4170.76904296875000000000	4170.76904296875000000000	4161.53857421875000000000	4163.58984375000000000000	4162.56396484375000000000	4164.10253906250000000000	4154.35888671875000000000	4171.28173828125000000000	4151.79492187500000000000	4152.30761718750000000000	4170.76904296875000000000	4157.94873046875000000000	4154.35888671875000000000	1087.00000000000000000000	10246.00000000000000000000	10227.00000000000000000000	0.00000000000000000000	0.00000000000000000000	0.00000000000000000000	917.00000000000000000000	54.00000000000000000000	4.00000000000000000000	4.00000000000000000000	4.00000000000000000000	4.00000000000000000000	4.00000000000000000000	0.00000000000000000000	4.00000000000000000000	4.00000000000000000000	0.00000000000000000000	4.00000000000000000000	4.00000000000000000000	4.00000000000000000000	4.00000000000000000000	4.00000000000000000000	4.00000000000000000000	4.00000000000000000000
116.00000000000000000000	0.00000000000000000000	4158.97412109375000000000	4166.15380859375000000000	4165.12792968750000000000	4156.41015625000000000000	4162.56396484375000000000	4167.17919921875000000000	4166.66650390625000000000	4156.92285156250000000000	4172.30761718750000000000	4152.82031250000000000000	4150.25634765625000000000	4168.20507812500000000000	4156.92285156250000000000	4152.30761718750000000000	3210.00000000000000000000	10246.00000000000000000000	10227.00000000000000000000	0.00000000000000000000	0.00000000000000000000	0.00000000000000000000	917.00000000000000000000	61.00000000000000000000	4.00000000000000000000	4.00000000000000000000	4.00000000000000000000	4.00000000000000000000	4.00000000000000000000	0.00000000000000000000	4.00000000000000000000	4.00000000000000000000	0.00000000000000000000	4.00000000000000000000	4.00000000000000000000	4.00000000000000000000	4.00000000000000000000	4.00000000000000000000	4.00000000000000000000	4.00000000000000000000
117.00000000000000000000	0.00000000000000000000	4164.10253906250000000000	4160.51269531250000000000	4168.71777343750000000000	4152.30761718750000000000	4151.79492187500000000000	4175.38427734375000000000	4169.23046875000000000000	4150.76904296875000000000	4173.33300781250000000000	4149.23046875000000000000	4146.66650390625000000000	4166.15380859375000000000	4153.33300781250000000000	4152.82031250000000000000	1543.00000000000000000000	10246.00000000000000000000	10229.00000000000000000000	0.00000000000000000000	0.00000000000000000000	0.00000000000000000000	917.00000000000000000000	68.00000000000000000000	4.00000000000000000000	4.00000000000000000000	4.00000000000000000000	4.00000000000000000000	4.00000000000000000000	0.00000000000000000000	4.00000000000000000000	4.00000000000000000000	0.00000000000000000000	4.00000000000000000000	4.00000000000000000000	4.00000000000000000000	4.00000000000000000000	4.00000000000000000000	4.00000000000000000000	4.00000000000000000000
118.00000000000000000000	0.00000000000000000000	4156.92285156250000000000	4159.48730468750000000000	4164.61523437500000000000	4156.92285156250000000000	4155.38427734375000000000	4165.64111328125000000000	4161.02539062500000000000	4148.20507812500000000000	4174.35888671875000000000	4140.51269531250000000000	4141.02539062500000000000	4157.43603515625000000000	4146.66650390625000000000	4148.20507812500000000000	3362.00000000000000000000	10246.00000000000000000000	10229.00000000000000000000	0.00000000000000000000	0.00000000000000000000	0.00000000000000000000	917.00000000000000000000	76.00000000000000000000	4.00000000000000000000	4.00000000000000000000	4.00000000000000000000	4.00000000000000000000	4.00000000000000000000	0.00000000000000000000	4.00000000000000000000	4.00000000000000000000	0.00000000000000000000	4.00000000000000000000	4.00000000000000000000	4.00000000000000000000	4.00000000000000000000	4.00000000000000000000	4.00000000000000000000	4.00000000000000000000
119.00000000000000000000	0.00000000000000000000	4164.10253906250000000000	4154.87158203125000000000	4171.28173828125000000000	4151.28173828125000000000	4150.76904296875000000000	4169.74365234375000000000	4168.71777343750000000000	4140.00000000000000000000	4172.82031250000000000000	4131.28173828125000000000	4131.28173828125000000000	4160.00000000000000000000	4134.87158203125000000000	4147.69238281250000000000	1087.00000000000000000000	10247.00000000000000000000	10228.00000000000000000000	0.00000000000000000000	0.00000000000000000000	0.00000000000000000000	917.00000000000000000000	83.00000000000000000000	4.00000000000000000000	4.00000000000000000000	4.00000000000000000000	4.00000000000000000000	4.00000000000000000000	0.00000000000000000000	4.00000000000000000000	4.00000000000000000000	0.00000000000000000000	4.00000000000000000000	4.00000000000000000000	4.00000000000000000000	4.00000000000000000000	4.00000000000000000000	4.00000000000000000000	4.00000000000000000000
120.00000000000000000000	0.00000000000000000000	4163.58984375000000000000	4161.02539062500000000000	4167.17919921875000000000	4151.79492187500000000000	4148.20507812500000000000	4165.64111328125000000000	4166.15380859375000000000	4147.17919921875000000000	4171.28173828125000000000	4152.30761718750000000000	4146.15380859375000000000	4165.12792968750000000000	4149.23046875000000000000	4149.74365234375000000000	3210.00000000000000000000	10247.00000000000000000000	10228.00000000000000000000	0.00000000000000000000	0.00000000000000000000	0.00000000000000000000	917.00000000000000000000	90.00000000000000000000	4.00000000000000000000	4.00000000000000000000	4.00000000000000000000	4.00000000000000000000	4.00000000000000000000	0.00000000000000000000	4.00000000000000000000	4.00000000000000000000	0.00000000000000000000	4.00000000000000000000	4.00000000000000000000	4.00000000000000000000	4.00000000000000000000	4.00000000000000000000	4.00000000000000000000	4.00000000000000000000
121.00000000000000000000	0.00000000000000000000	4162.56396484375000000000	4164.10253906250000000000	4167.69238281250000000000	4155.89746093750000000000	4156.41015625000000000000	4166.66650390625000000000	4164.10253906250000000000	4156.41015625000000000000	4172.30761718750000000000	4168.71777343750000000000	4157.43603515625000000000	4169.74365234375000000000	4165.12792968750000000000	4154.87158203125000000000	1543.00000000000000000000	10247.00000000000000000000	10227.00000000000000000000	0.00000000000000000000	0.00000000000000000000	0.00000000000000000000	917.00000000000000000000	99.00000000000000000000	4.00000000000000000000	4.00000000000000000000	4.00000000000000000000	4.00000000000000000000	4.00000000000000000000	0.00000000000000000000	4.00000000000000000000	4.00000000000000000000	0.00000000000000000000	4.00000000000000000000	4.00000000000000000000	4.00000000000000000000	4.00000000000000000000	4.00000000000000000000	4.00000000000000000000	4.00000000000000000000
122.00000000000000000000	0.00000000000000000000	4169.23046875000000000000	4163.58984375000000000000	4176.41015625000000000000	4157.43603515625000000000	4164.10253906250000000000	4171.79492187500000000000	4170.76904296875000000000	4153.84619140625000000000	4171.79492187500000000000	4160.00000000000000000000	4150.76904296875000000000	4173.33300781250000000000	4160.51269531250000000000	4154.87158203125000000000	3362.00000000000000000000	10247.00000000000000000000	10227.00000000000000000000	0.00000000000000000000	0.00000000000000000000	0.00000000000000000000	917.00000000000000000000	106.00000000000000000000	4.00000000000000000000	4.00000000000000000000	4.00000000000000000000	4.00000000000000000000	4.00000000000000000000	0.00000000000000000000	4.00000000000000000000	4.00000000000000000000	0.00000000000000000000	4.00000000000000000000	4.00000000000000000000	4.00000000000000000000	4.00000000000000000000	4.00000000000000000000	4.00000000000000000000	4.00000000000000000000
123.00000000000000000000	0.00000000000000000000	4163.58984375000000000000	4168.71777343750000000000	4167.17919921875000000000	4163.07666015625000000000	4169.74365234375000000000	4160.51269531250000000000	4165.12792968750000000000	4156.41015625000000000000	4171.79492187500000000000	4161.53857421875000000000	4157.43603515625000000000	4171.79492187500000000000	4163.07666015625000000000	4146.66650390625000000000	1087.00000000000000000000	10249.00000000000000000000	10227.00000000000000000000	0.00000000000000000000	0.00000000000000000000	0.00000000000000000000	917.00000000000000000000	115.00000000000000000000	4.00000000000000000000	4.00000000000000000000	4.00000000000000000000	4.00000000000000000000	4.00000000000000000000	0.00000000000000000000	4.00000000000000000000	4.00000000000000000000	0.00000000000000000000	4.00000000000000000000	4.00000000000000000000	4.00000000000000000000	4.00000000000000000000	4.00000000000000000000	4.00000000000000000000	4.00000000000000000000
124.00000000000000000000	0.00000000000000000000	4167.17919921875000000000	4158.46142578125000000000	4171.79492187500000000000	4155.38427734375000000000	4159.48730468750000000000	4170.25634765625000000000	4171.79492187500000000000	4150.25634765625000000000	4173.33300781250000000000	4156.92285156250000000000	4153.84619140625000000000	4172.30761718750000000000	4160.51269531250000000000	4144.10253906250000000000	3210.00000000000000000000	10249.00000000000000000000	10227.00000000000000000000	0.00000000000000000000	0.00000000000000000000	0.00000000000000000000	917.00000000000000000000	123.00000000000000000000	4.00000000000000000000	4.00000000000000000000	4.00000000000000000000	4.00000000000000000000	4.00000000000000000000	0.00000000000000000000	4.00000000000000000000	4.00000000000000000000	0.00000000000000000000	4.00000000000000000000	4.00000000000000000000	4.00000000000000000000	4.00000000000000000000	4.00000000000000000000	4.00000000000000000000	4.00000000000000000000
125.00000000000000000000	0.00000000000000000000	4161.02539062500000000000	4154.87158203125000000000	4172.82031250000000000000	4151.79492187500000000000	4157.94873046875000000000	4170.25634765625000000000	4167.17919921875000000000	4149.23046875000000000000	4169.74365234375000000000	4152.82031250000000000000	4148.20507812500000000000	4168.71777343750000000000	4158.97412109375000000000	4144.10253906250000000000	1543.00000000000000000000	10249.00000000000000000000	10227.00000000000000000000	0.00000000000000000000	0.00000000000000000000	0.00000000000000000000	917.00000000000000000000	131.00000000000000000000	4.00000000000000000000	4.00000000000000000000	4.00000000000000000000	4.00000000000000000000	4.00000000000000000000	0.00000000000000000000	4.00000000000000000000	4.00000000000000000000	0.00000000000000000000	4.00000000000000000000	4.00000000000000000000	4.00000000000000000000	4.00000000000000000000	4.00000000000000000000	4.00000000000000000000	4.00000000000000000000
126.00000000000000000000	0.00000000000000000000	4159.48730468750000000000	4161.53857421875000000000	4174.35888671875000000000	4156.41015625000000000000	4161.02539062500000000000	4165.64111328125000000000	4164.10253906250000000000	4155.89746093750000000000	4168.71777343750000000000	4154.35888671875000000000	4154.35888671875000000000	4169.23046875000000000000	4160.00000000000000000000	4148.20507812500000000000	3362.00000000000000000000	10249.00000000000000000000	10227.00000000000000000000	0.00000000000000000000	0.00000000000000000000	0.00000000000000000000	917.00000000000000000000	139.00000000000000000000	4.00000000000000000000	4.00000000000000000000	4.00000000000000000000	4.00000000000000000000	4.00000000000000000000	0.00000000000000000000	4.00000000000000000000	4.00000000000000000000	0.00000000000000000000	4.00000000000000000000	4.00000000000000000000	4.00000000000000000000	4.00000000000000000000	4.00000000000000000000	4.00000000000000000000	4.00000000000000000000
127.00000000000000000000	0.00000000000000000000	4171.28173828125000000000	4160.00000000000000000000	4184.10253906250000000000	4155.89746093750000000000	4156.92285156250000000000	4170.25634765625000000000	4173.84619140625000000000	4158.46142578125000000000	4172.82031250000000000000	4154.87158203125000000000	4156.41015625000000000000	4175.38427734375000000000	4160.00000000000000000000	4151.28173828125000000000	50.00000000000000000000	10249.00000000000000000000	10227.00000000000000000000	0.00000000000000000000	0.00000000000000000000	0.00000000000000000000	917.00000000000000000000	147.00000000000000000000	4.00000000000000000000	4.00000000000000000000	4.00000000000000000000	4.00000000000000000000	4.00000000000000000000	0.00000000000000000000	4.00000000000000000000	4.00000000000000000000	0.00000000000000000000	4.00000000000000000000	4.00000000000000000000	4.00000000000000000000	4.00000000000000000000	4.00000000000000000000	4.00000000000000000000	4.00000000000000000000
0.00000000000000000000	0.00000000000000000000	4163.58984375000000000000	4163.07666015625000000000	4177.94873046875000000000	4160.51269531250000000000	4164.10253906250000000000	4160.51269531250000000000	4165.12792968750000000000	4168.20507812500000000000	4173.33300781250000000000	4172.82031250000000000000	4162.56396484375000000000	4174.87158203125000000000	4170.25634765625000000000	4146.66650390625000000000	1917.00000000000000000000	10249.00000000000000000000	10227.00000000000000000000	0.00000000000000000000	0.00000000000000000000	0.00000000000000000000	917.00000000000000000000	155.00000000000000000000	4.00000000000000000000	4.00000000000000000000	4.00000000000000000000	4.00000000000000000000	4.00000000000000000000	0.00000000000000000000	4.00000000000000000000	4.00000000000000000000	0.00000000000000000000	4.00000000000000000000	4.00000000000000000000	4.00000000000000000000	4.00000000000000000000	4.00000000000000000000	4.00000000000000000000	4.00000000000000000000
1.00000000000000000000	0.00000000000000000000	4167.17919921875000000000	4163.07666015625000000000	4185.12792968750000000000	4160.00000000000000000000	4163.58984375000000000000	4166.15380859375000000000	4166.15380859375000000000	4168.71777343750000000000	4172.82031250000000000000	4175.38427734375000000000	4163.07666015625000000000	4177.94873046875000000000	4167.69238281250000000000	4148.20507812500000000000	3286.00000000000000000000	10247.00000000000000000000	10227.00000000000000000000	0.00000000000000000000	0.00000000000000000000	0.00000000000000000000	917.00000000000000000000	163.00000000000000000000	4.00000000000000000000	4.00000000000000000000	4.00000000000000000000	4.00000000000000000000	4.00000000000000000000	0.00000000000000000000	4.00000000000000000000	4.00000000000000000000	0.00000000000000000000	4.00000000000000000000	4.00000000000000000000	4.00000000000000000000	4.00000000000000000000	4.00000000000000000000	4.00000000000000000000	4.00000000000000000000
2.00000000000000000000	0.00000000000000000000	4168.71777343750000000000	4165.64111328125000000000	4186.15380859375000000000	4164.10253906250000000000	4166.15380859375000000000	4167.69238281250000000000	4167.17919921875000000000	4169.23046875000000000000	4174.35888671875000000000	4169.74365234375000000000	4164.61523437500000000000	4176.92285156250000000000	4166.15380859375000000000	4146.66650390625000000000	1738.00000000000000000000	10247.00000000000000000000	10227.00000000000000000000	0.00000000000000000000	0.00000000000000000000	0.00000000000000000000	917.00000000000000000000	171.00000000000000000000	4.00000000000000000000	4.00000000000000000000	4.00000000000000000000	4.00000000000000000000	4.00000000000000000000	0.00000000000000000000	4.00000000000000000000	4.00000000000000000000	0.00000000000000000000	4.00000000000000000000	4.00000000000000000000	4.00000000000000000000	4.00000000000000000000	4.00000000000000000000	4.00000000000000000000	4.00000000000000000000
3.00000000000000000000	0.00000000000000000000	4164.10253906250000000000	4168.20507812500000000000	4178.97412109375000000000	4166.15380859375000000000	4168.71777343750000000000	4165.12792968750000000000	4167.17919921875000000000	4168.71777343750000000000	4173.84619140625000000000	4170.25634765625000000000	4164.10253906250000000000	4173.33300781250000000000	4168.71777343750000000000	4144.10253906250000000000	3282.00000000000000000000	10249.00000000000000000000	10225.00000000000000000000	0.00000000000000000000	0.00000000000000000000	0.00000000000000000000	917.00000000000000000000	179.00000000000000000000	4.00000000000000000000	4.00000000000000000000	4.00000000000000000000	4.00000000000000000000	4.00000000000000000000	0.00000000000000000000	4.00000000000000000000	4.00000000000000000000	0.00000000000000000000	4.00000000000000000000	4.00000000000000000000	4.00000000000000000000	4.00000000000000000000	4.00000000000000000000	4.00000000000000000000	4.00000000000000000000
4.00000000000000000000	0.00000000000000000000	4168.71777343750000000000	4162.56396484375000000000	4184.61523437500000000000	4156.92285156250000000000	4162.56396484375000000000	4169.74365234375000000000	4172.82031250000000000000	4160.00000000000000000000	4172.82031250000000000000	4158.97412109375000000000	4156.41015625000000000000	4171.79492187500000000000	4161.02539062500000000000	4145.64111328125000000000	3539.00000000000000000000	10249.00000000000000000000	10225.00000000000000000000	0.00000000000000000000	0.00000000000000000000	0.00000000000000000000	917.00000000000000000000	187.00000000000000000000	4.00000000000000000000	4.00000000000000000000	4.00000000000000000000	4.00000000000000000000	4.00000000000000000000	0.00000000000000000000	4.00000000000000000000	4.00000000000000000000	0.00000000000000000000	4.00000000000000000000	4.00000000000000000000	4.00000000000000000000	4.00000000000000000000	4.00000000000000000000	4.00000000000000000000	4.00000000000000000000
5.00000000000000000000	0.00000000000000000000	4161.53857421875000000000	4161.53857421875000000000	4178.46142578125000000000	4160.00000000000000000000	4168.20507812500000000000	4162.05126953125000000000	4162.56396484375000000000	4167.69238281250000000000	4172.82031250000000000000	4161.53857421875000000000	4163.07666015625000000000	4168.20507812500000000000	4167.69238281250000000000	4142.05126953125000000000	0.00000000000000000000	10248.00000000000000000000	10227.00000000000000000000	0.00000000000000000000	0.00000000000000000000	0.00000000000000000000	917.00000000000000000000	196.00000000000000000000	4.00000000000000000000	4.00000000000000000000	4.00000000000000000000	4.00000000000000000000	4.00000000000000000000	0.00000000000000000000	4.00000000000000000000	4.00000000000000000000	0.00000000000000000000	4.00000000000000000000	4.00000000000000000000	4.00000000000000000000	4.00000000000000000000	4.00000000000000000000	4.00000000000000000000	4.00000000000000000000
6.00000000000000000000	0.00000000000000000000	4164.10253906250000000000	4159.48730468750000000000	4181.53857421875000000000	4161.53857421875000000000	4164.61523437500000000000	4169.23046875000000000000	4166.15380859375000000000	4168.20507812500000000000	4173.33300781250000000000	4164.10253906250000000000	4161.02539062500000000000	4173.33300781250000000000	4168.71777343750000000000	4142.05126953125000000000	523.00000000000000000000	10248.00000000000000000000	10227.00000000000000000000	0.00000000000000000000	0.00000000000000000000	0.00000000000000000000	917.00000000000000000000	203.00000000000000000000	4.00000000000000000000	4.00000000000000000000	4.00000000000000000000	4.00000000000000000000	4.00000000000000000000	0.00000000000000000000	4.00000000000000000000	4.00000000000000000000	0.00000000000000000000	4.00000000000000000000	4.00000000000000000000	4.00000000000000000000	4.00000000000000000000	4.00000000000000000000	4.00000000000000000000	4.00000000000000000000
7.00000000000000000000	0.00000000000000000000	4164.61523437500000000000	4160.51269531250000000000	4183.58984375000000000000	4156.41015625000000000000	4161.53857421875000000000	4168.71777343750000000000	4167.17919921875000000000	4160.51269531250000000000	4170.76904296875000000000	4161.02539062500000000000	4154.87158203125000000000	4172.82031250000000000000	4162.56396484375000000000	4143.07666015625000000000	3291.00000000000000000000	10248.00000000000000000000	10228.00000000000000000000	0.00000000000000000000	0.00000000000000000000	0.00000000000000000000	917.00000000000000000000	210.00000000000000000000	4.00000000000000000000	4.00000000000000000000	4.00000000000000000000	4.00000000000000000000	4.00000000000000000000	0.00000000000000000000	4.00000000000000000000	4.00000000000000000000	0.00000000000000000000	4.00000000000000000000	4.00000000000000000000	4.00000000000000000000	4.00000000000000000000	4.00000000000000000000	4.00000000000000000000	4.00000000000000000000
8.00000000000000000000	0.00000000000000000000	4157.43603515625000000000	4160.51269531250000000000	4177.43603515625000000000	4155.89746093750000000000	4163.58984375000000000000	4161.53857421875000000000	4163.58984375000000000000	4163.07666015625000000000	4169.23046875000000000000	4165.64111328125000000000	4155.89746093750000000000	4167.69238281250000000000	4163.58984375000000000000	4143.58984375000000000000	0.00000000000000000000	10248.00000000000000000000	10228.00000000000000000000	0.00000000000000000000	0.00000000000000000000	0.00000000000000000000	917.00000000000000000000	218.00000000000000000000	4.00000000000000000000	4.00000000000000000000	4.00000000000000000000	4.00000000000000000000	4.00000000000000000000	0.00000000000000000000	4.00000000000000000000	4.00000000000000000000	0.00000000000000000000	4.00000000000000000000	4.00000000000000000000	4.00000000000000000000	4.00000000000000000000	4.00000000000000000000	4.00000000000000000000	4.00000000000000000000
9.00000000000000000000	0.00000000000000000000	4164.61523437500000000000	4155.38427734375000000000	4183.07666015625000000000	4155.38427734375000000000	4156.92285156250000000000	4171.79492187500000000000	4172.30761718750000000000	4162.05126953125000000000	4173.33300781250000000000	4165.64111328125000000000	4151.79492187500000000000	4171.28173828125000000000	4160.51269531250000000000	4142.56396484375000000000	3541.00000000000000000000	10249.00000000000000000000	10231.00000000000000000000	0.00000000000000000000	0.00000000000000000000	0.00000000000000000000	917.00000000000000000000	225.00000000000000000000	4.00000000000000000000	4.00000000000000000000	4.00000000000000000000	4.00000000000000000000	4.00000000000000000000	0.00000000000000000000	4.00000000000000000000	4.00000000000000000000	0.00000000000000000000	4.00000000000000000000	4.00000000000000000000	4.00000000000000000000	4.00000000000000000000	4.00000000000000000000	4.00000000000000000000	4.00000000000000000000
10.00000000000000000000	0.00000000000000000000	4162.56396484375000000000	4161.53857421875000000000	4175.89746093750000000000	4161.02539062500000000000	4162.05126953125000000000	4167.69238281250000000000	4162.56396484375000000000	4164.61523437500000000000	4173.84619140625000000000	4169.74365234375000000000	4156.41015625000000000000	4171.28173828125000000000	4165.12792968750000000000	4138.46142578125000000000	3396.00000000000000000000	10249.00000000000000000000	10231.00000000000000000000	0.00000000000000000000	0.00000000000000000000	0.00000000000000000000	917.00000000000000000000	233.00000000000000000000	4.00000000000000000000	4.00000000000000000000	4.00000000000000000000	4.00000000000000000000	4.00000000000000000000	0.00000000000000000000	4.00000000000000000000	4.00000000000000000000	0.00000000000000000000	4.00000000000000000000	4.00000000000000000000	4.00000000000000000000	4.00000000000000000000	4.00000000000000000000	4.00000000000000000000	4.00000000000000000000
11.00000000000000000000	0.00000000000000000000	4167.69238281250000000000	4160.51269531250000000000	4178.97412109375000000000	4161.53857421875000000000	4160.51269531250000000000	4170.76904296875000000000	4165.64111328125000000000	4161.02539062500000000000	4171.79492187500000000000	4164.61523437500000000000	4158.97412109375000000000	4170.76904296875000000000	4164.10253906250000000000	4143.07666015625000000000	1103.00000000000000000000	10249.00000000000000000000	10231.00000000000000000000	0.00000000000000000000	0.00000000000000000000	0.00000000000000000000	917.00000000000000000000	241.00000000000000000000	4.00000000000000000000	4.00000000000000000000	4.00000000000000000000	4.00000000000000000000	4.00000000000000000000	0.00000000000000000000	4.00000000000000000000	4.00000000000000000000	0.00000000000000000000	4.00000000000000000000	4.00000000000000000000	4.00000000000000000000	4.00000000000000000000	4.00000000000000000000	4.00000000000000000000	4.00000000000000000000
12.00000000000000000000	0.00000000000000000000	4168.20507812500000000000	4154.35888671875000000000	4184.61523437500000000000	4158.97412109375000000000	4153.33300781250000000000	4171.79492187500000000000	4171.79492187500000000000	4158.97412109375000000000	4171.28173828125000000000	4162.05126953125000000000	4157.94873046875000000000	4168.71777343750000000000	4160.00000000000000000000	4144.10253906250000000000	3201.00000000000000000000	10249.00000000000000000000	10231.00000000000000000000	0.00000000000000000000	0.00000000000000000000	0.00000000000000000000	917.00000000000000000000	249.00000000000000000000	4.00000000000000000000	4.00000000000000000000	4.00000000000000000000	4.00000000000000000000	4.00000000000000000000	0.00000000000000000000	4.00000000000000000000	4.00000000000000000000	0.00000000000000000000	4.00000000000000000000	4.00000000000000000000	4.00000000000000000000	4.00000000000000000000	4.00000000000000000000	4.00000000000000000000	4.00000000000000000000
13.00000000000000000000	0.00000000000000000000	4155.38427734375000000000	4154.35888671875000000000	4176.41015625000000000000	4156.92285156250000000000	4155.38427734375000000000	4164.10253906250000000000	4163.07666015625000000000	4160.00000000000000000000	4171.79492187500000000000	4162.56396484375000000000	4153.84619140625000000000	4164.10253906250000000000	4156.92285156250000000000	4138.46142578125000000000	1547.00000000000000000000	10249.00000000000000000000	10230.00000000000000000000	0.00000000000000000000	0.00000000000000000000	0.00000000000000000000	917.00000000000000000000	258.00000000000000000000	4.00000000000000000000	4.00000000000000000000	4.00000000000000000000	4.00000000000000000000	4.00000000000000000000	0.00000000000000000000	4.00000000000000000000	4.00000000000000000000	0.00000000000000000000	4.00000000000000000000	4.00000000000000000000	4.00000000000000000000	4.00000000000000000000	4.00000000000000000000	4.00000000000000000000	4.00000000000000000000
14.00000000000000000000	0.00000000000000000000	4161.53857421875000000000	4149.74365234375000000000	4179.48730468750000000000	4151.28173828125000000000	4150.25634765625000000000	4170.25634765625000000000	4165.64111328125000000000	4151.28173828125000000000	4172.82031250000000000000	4148.71777343750000000000	4142.05126953125000000000	4166.15380859375000000000	4143.07666015625000000000	4143.58984375000000000000	3396.00000000000000000000	10249.00000000000000000000	10230.00000000000000000000	0.00000000000000000000	0.00000000000000000000	0.00000000000000000000	917.00000000000000000000	265.00000000000000000000	4.00000000000000000000	4.00000000000000000000	4.00000000000000000000	4.00000000000000000000	4.00000000000000000000	0.00000000000000000000	4.00000000000000000000	4.00000000000000000000	0.00000000000000000000	4.00000000000000000000	4.00000000000000000000	4.00000000000000000000	4.00000000000000000000	4.00000000000000000000	4.00000000000000000000	4.00000000000000000000
15.00000000000000000000	0.00000000000000000000	4163.07666015625000000000	4156.92285156250000000000	4176.41015625000000000000	4158.97412109375000000000	4157.94873046875000000000	4163.58984375000000000000	4164.10253906250000000000	4158.97412109375000000000	4173.84619140625000000000	4155.38427734375000000000	4148.20507812500000000000	4168.71777343750000000000	4151.79492187500000000000	4148.71777343750000000000	1103.00000000000000000000	10250.00000000000000000000	10229.00000000000000000000	0.00000000000000000000	0.00000000000000000000	0.00000000000000000000	917.00000000000000000000	274.00000000000000000000	4.00000000000000000000	4.00000000000000000000	4.00000000000000000000	4.00000000000000000000	4.00000000000000000000	0.00000000000000000000	4.00000000000000000000	4.00000000000000000000	0.00000000000000000000	4.00000000000000000000	4.00000000000000000000	4.00000000000000000000	4.00000000000000000000	4.00000000000000000000	4.00000000000000000000	4.00000000000000000000
16.00000000000000000000	0.00000000000000000000	4168.71777343750000000000	4165.12792968750000000000	4181.02539062500000000000	4163.07666015625000000000	4170.25634765625000000000	4166.15380859375000000000	4171.28173828125000000000	4166.15380859375000000000	4173.84619140625000000000	4167.17919921875000000000	4156.92285156250000000000	4172.82031250000000000000	4164.61523437500000000000	4148.20507812500000000000	0.00000000000000000000	10250.00000000000000000000	10229.00000000000000000000	0.00000000000000000000	0.00000000000000000000	0.00000000000000000000	917.00000000000000000000	281.00000000000000000000	4.00000000000000000000	4.00000000000000000000	4.00000000000000000000	4.00000000000000000000	4.00000000000000000000	0.00000000000000000000	4.00000000000000000000	4.00000000000000000000	0.00000000000000000000	4.00000000000000000000	4.00000000000000000000	4.00000000000000000000	4.00000000000000000000	4.00000000000000000000	4.00000000000000000000	4.00000000000000000000
17.00000000000000000000	0.00000000000000000000	4168.20507812500000000000	4162.56396484375000000000	4181.02539062500000000000	4158.46142578125000000000	4172.30761718750000000000	4170.76904296875000000000	4173.84619140625000000000	4162.05126953125000000000	4169.23046875000000000000	4160.51269531250000000000	4154.35888671875000000000	4171.28173828125000000000	4158.97412109375000000000	4143.58984375000000000000	0.00000000000000000000	10249.00000000000000000000	10227.00000000000000000000	0.00000000000000000000	0.00000000000000000000	0.00000000000000000000	917.00000000000000000000	290.00000000000000000000	4.00000000000000000000	4.00000000000000000000	4.00000000000000000000	4.00000000000000000000	4.00000000000000000000	0.00000000000000000000	4.00000000000000000000	4.00000000000000000000	0.00000000000000000000	4.00000000000000000000	4.00000000000000000000	4.00000000000000000000	4.00000000000000000000	4.00000000000000000000	4.00000000000000000000	4.00000000000000000000
18.00000000000000000000	0.00000000000000000000	4156.41015625000000000000	4155.38427734375000000000	4164.10253906250000000000	4155.38427734375000000000	4168.20507812500000000000	4164.10253906250000000000	4162.56396484375000000000	4163.07666015625000000000	4167.69238281250000000000	4153.84619140625000000000	4150.25634765625000000000	4165.12792968750000000000	4152.82031250000000000000	4141.53857421875000000000	0.00000000000000000000	10249.00000000000000000000	10227.00000000000000000000	0.00000000000000000000	0.00000000000000000000	0.00000000000000000000	917.00000000000000000000	297.00000000000000000000	4.00000000000000000000	4.00000000000000000000	4.00000000000000000000	4.00000000000000000000	4.00000000000000000000	0.00000000000000000000	4.00000000000000000000	4.00000000000000000000	0.00000000000000000000	4.00000000000000000000	4.00000000000000000000	4.00000000000000000000	4.00000000000000000000	4.00000000000000000000	4.00000000000000000000	4.00000000000000000000
19.00000000000000000000	0.00000000000000000000	4166.66650390625000000000	4147.17919921875000000000	4167.69238281250000000000	4146.66650390625000000000	4159.48730468750000000000	4173.84619140625000000000	4169.23046875000000000000	4156.41015625000000000000	4174.35888671875000000000	4144.10253906250000000000	4141.02539062500000000000	4165.12792968750000000000	4144.61523437500000000000	4145.12792968750000000000	0.00000000000000000000	10249.00000000000000000000	10226.00000000000000000000	0.00000000000000000000	0.00000000000000000000	0.00000000000000000000	917.00000000000000000000	304.00000000000000000000	4.00000000000000000000	4.00000000000000000000	4.00000000000000000000	4.00000000000000000000	4.00000000000000000000	0.00000000000000000000	4.00000000000000000000	4.00000000000000000000	0.00000000000000000000	4.00000000000000000000	4.00000000000000000000	4.00000000000000000000	4.00000000000000000000	4.00000000000000000000	4.00000000000000000000	4.00000000000000000000
20.00000000000000000000	0.00000000000000000000	4159.48730468750000000000	4151.28173828125000000000	4163.07666015625000000000	4145.64111328125000000000	4169.74365234375000000000	4168.20507812500000000000	4166.66650390625000000000	4154.87158203125000000000	4175.38427734375000000000	4146.15380859375000000000	4144.61523437500000000000	4164.61523437500000000000	4146.66650390625000000000	4147.17919921875000000000	0.00000000000000000000	10249.00000000000000000000	10226.00000000000000000000	0.00000000000000000000	0.00000000000000000000	0.00000000000000000000	917.00000000000000000000	312.00000000000000000000	4.00000000000000000000	4.00000000000000000000	4.00000000000000000000	4.00000000000000000000	4.00000000000000000000	0.00000000000000000000	4.00000000000000000000	4.00000000000000000000	0.00000000000000000000	4.00000000000000000000	4.00000000000000000000	4.00000000000000000000	4.00000000000000000000	4.00000000000000000000	4.00000000000000000000	4.00000000000000000000
21.00000000000000000000	0.00000000000000000000	4151.79492187500000000000	4151.28173828125000000000	4156.92285156250000000000	4146.66650390625000000000	4172.82031250000000000000	4166.15380859375000000000	4166.66650390625000000000	4154.87158203125000000000	4171.79492187500000000000	4155.89746093750000000000	4147.69238281250000000000	4168.71777343750000000000	4147.69238281250000000000	4149.74365234375000000000	0.00000000000000000000	10249.00000000000000000000	10226.00000000000000000000	0.00000000000000000000	0.00000000000000000000	0.00000000000000000000	917.00000000000000000000	320.00000000000000000000	4.00000000000000000000	4.00000000000000000000	4.00000000000000000000	4.00000000000000000000	4.00000000000000000000	0.00000000000000000000	4.00000000000000000000	4.00000000000000000000	0.00000000000000000000	4.00000000000000000000	4.00000000000000000000	4.00000000000000000000	4.00000000000000000000	4.00000000000000000000	4.00000000000000000000	4.00000000000000000000
22.00000000000000000000	0.00000000000000000000	4161.02539062500000000000	4149.74365234375000000000	4159.48730468750000000000	4151.79492187500000000000	4166.66650390625000000000	4171.28173828125000000000	4170.25634765625000000000	4156.92285156250000000000	4172.82031250000000000000	4161.02539062500000000000	4144.61523437500000000000	4171.28173828125000000000	4147.69238281250000000000	4150.76904296875000000000	0.00000000000000000000	10249.00000000000000000000	10226.00000000000000000000	0.00000000000000000000	0.00000000000000000000	0.00000000000000000000	917.00000000000000000000	327.00000000000000000000	4.00000000000000000000	4.00000000000000000000	4.00000000000000000000	4.00000000000000000000	4.00000000000000000000	0.00000000000000000000	4.00000000000000000000	4.00000000000000000000	0.00000000000000000000	4.00000000000000000000	4.00000000000000000000	4.00000000000000000000	4.00000000000000000000	4.00000000000000000000	4.00000000000000000000	4.00000000000000000000
23.00000000000000000000	0.00000000000000000000	4156.92285156250000000000	4156.92285156250000000000	4151.79492187500000000000	4160.51269531250000000000	4171.79492187500000000000	4164.10253906250000000000	4163.07666015625000000000	4162.05126953125000000000	4174.35888671875000000000	4159.48730468750000000000	4147.17919921875000000000	4165.12792968750000000000	4151.79492187500000000000	4149.23046875000000000000	0.00000000000000000000	10249.00000000000000000000	10228.00000000000000000000	0.00000000000000000000	0.00000000000000000000	0.00000000000000000000	917.00000000000000000000	335.00000000000000000000	4.00000000000000000000	4.00000000000000000000	4.00000000000000000000	4.00000000000000000000	4.00000000000000000000	0.00000000000000000000	4.00000000000000000000	4.00000000000000000000	0.00000000000000000000	4.00000000000000000000	4.00000000000000000000	4.00000000000000000000	4.00000000000000000000	4.00000000000000000000	4.00000000000000000000	4.00000000000000000000
24.00000000000000000000	0.00000000000000000000	4160.00000000000000000000	4154.35888671875000000000	4155.89746093750000000000	4154.35888671875000000000	4165.12792968750000000000	4172.82031250000000000000	4170.76904296875000000000	4154.35888671875000000000	4172.82031250000000000000	4150.76904296875000000000	4143.07666015625000000000	4165.64111328125000000000	4145.64111328125000000000	4149.23046875000000000000	0.00000000000000000000	10249.00000000000000000000	10228.00000000000000000000	0.00000000000000000000	0.00000000000000000000	0.00000000000000000000	917.00000000000000000000	343.00000000000000000000	4.00000000000000000000	4.00000000000000000000	4.00000000000000000000	4.00000000000000000000	4.00000000000000000000	0.00000000000000000000	4.00000000000000000000	4.00000000000000000000	0.00000000000000000000	4.00000000000000000000	4.00000000000000000000	4.00000000000000000000	4.00000000000000000000	4.00000000000000000000	4.00000000000000000000	4.00000000000000000000
25.00000000000000000000	0.00000000000000000000	4158.97412109375000000000	4156.92285156250000000000	4152.30761718750000000000	4156.41015625000000000000	4163.58984375000000000000	4167.69238281250000000000	4167.17919921875000000000	4158.97412109375000000000	4173.33300781250000000000	4163.58984375000000000000	4152.30761718750000000000	4166.15380859375000000000	4156.92285156250000000000	4147.17919921875000000000	0.00000000000000000000	10247.00000000000000000000	10228.00000000000000000000	0.00000000000000000000	0.00000000000000000000	0.00000000000000000000	917.00000000000000000000	351.00000000000000000000	4.00000000000000000000	4.00000000000000000000	4.00000000000000000000	4.00000000000000000000	4.00000000000000000000	0.00000000000000000000	4.00000000000000000000	4.00000000000000000000	0.00000000000000000000	4.00000000000000000000	4.00000000000000000000	4.00000000000000000000	4.00000000000000000000	4.00000000000000000000	4.00000000000000000000	4.00000000000000000000
26.00000000000000000000	0.00000000000000000000	4162.56396484375000000000	4160.51269531250000000000	4152.30761718750000000000	4162.56396484375000000000	4164.61523437500000000000	4165.12792968750000000000	4165.64111328125000000000	4167.17919921875000000000	4174.87158203125000000000	4168.20507812500000000000	4158.46142578125000000000	4170.25634765625000000000	4165.12792968750000000000	4153.33300781250000000000	0.00000000000000000000	10247.00000000000000000000	10228.00000000000000000000	0.00000000000000000000	0.00000000000000000000	0.00000000000000000000	917.00000000000000000000	359.00000000000000000000	4.00000000000000000000	4.00000000000000000000	4.00000000000000000000	4.00000000000000000000	4.00000000000000000000	0.00000000000000000000	4.00000000000000000000	4.00000000000000000000	0.00000000000000000000	4.00000000000000000000	4.00000000000000000000	4.00000000000000000000	4.00000000000000000000	4.00000000000000000000	4.00000000000000000000	4.00000000000000000000
26.00000000000000000000	0.00000000000000000000	4162.56396484375000000000	4160.51269531250000000000	4152.30761718750000000000	4162.56396484375000000000	4164.61523437500000000000	4165.12792968750000000000	4165.64111328125000000000	4167.17919921875000000000	4174.87158203125000000000	4168.20507812500000000000	4158.46142578125000000000	4170.25634765625000000000	4165.12792968750000000000	4153.33300781250000000000	0.00000000000000000000	10247.00000000000000000000	10228.00000000000000000000	0.00000000000000000000	0.00000000000000000000	0.00000000000000000000	917.00000000000000000000	368.00000000000000000000	4.00000000000000000000	4.00000000000000000000	4.00000000000000000000	4.00000000000000000000	4.00000000000000000000	0.00000000000000000000	4.00000000000000000000	4.00000000000000000000	0.00000000000000000000	4.00000000000000000000	4.00000000000000000000	4.00000000000000000000	4.00000000000000000000	4.00000000000000000000	4.00000000000000000000	4.00000000000000000000
27.00000000000000000000	0.00000000000000000000	4173.84619140625000000000	4156.41015625000000000000	4160.00000000000000000000	4157.94873046875000000000	4161.53857421875000000000	4170.25634765625000000000	4170.25634765625000000000	4162.05126953125000000000	4170.76904296875000000000	4156.41015625000000000000	4148.71777343750000000000	4175.38427734375000000000	4156.92285156250000000000	4162.56396484375000000000	0.00000000000000000000	10247.00000000000000000000	10227.00000000000000000000	0.00000000000000000000	0.00000000000000000000	0.00000000000000000000	917.00000000000000000000	376.00000000000000000000	4.00000000000000000000	4.00000000000000000000	4.00000000000000000000	4.00000000000000000000	4.00000000000000000000	0.00000000000000000000	4.00000000000000000000	4.00000000000000000000	0.00000000000000000000	4.00000000000000000000	4.00000000000000000000	4.00000000000000000000	4.00000000000000000000	4.00000000000000000000	4.00000000000000000000	4.00000000000000000000
28.00000000000000000000	0.00000000000000000000	4164.10253906250000000000	4157.43603515625000000000	4153.84619140625000000000	4160.00000000000000000000	4166.15380859375000000000	4162.05126953125000000000	4160.51269531250000000000	4164.61523437500000000000	4167.69238281250000000000	4165.12792968750000000000	4152.82031250000000000000	4169.74365234375000000000	4160.51269531250000000000	4160.00000000000000000000	0.00000000000000000000	10247.00000000000000000000	10227.00000000000000000000	0.00000000000000000000	0.00000000000000000000	0.00000000000000000000	917.00000000000000000000	384.00000000000000000000	4.00000000000000000000	4.00000000000000000000	4.00000000000000000000	4.00000000000000000000	4.00000000000000000000	0.00000000000000000000	4.00000000000000000000	4.00000000000000000000	0.00000000000000000000	4.00000000000000000000	4.00000000000000000000	4.00000000000000000000	4.00000000000000000000	4.00000000000000000000	4.00000000000000000000	4.00000000000000000000
29.00000000000000000000	0.00000000000000000000	4160.51269531250000000000	4153.84619140625000000000	4156.92285156250000000000	4158.97412109375000000000	4155.89746093750000000000	4171.79492187500000000000	4168.20507812500000000000	4160.00000000000000000000	4173.84619140625000000000	4158.46142578125000000000	4151.28173828125000000000	4169.23046875000000000000	4155.89746093750000000000	4157.94873046875000000000	0.00000000000000000000	10248.00000000000000000000	10228.00000000000000000000	0.00000000000000000000	0.00000000000000000000	0.00000000000000000000	917.00000000000000000000	393.00000000000000000000	4.00000000000000000000	4.00000000000000000000	4.00000000000000000000	4.00000000000000000000	4.00000000000000000000	0.00000000000000000000	4.00000000000000000000	4.00000000000000000000	0.00000000000000000000	4.00000000000000000000	4.00000000000000000000	4.00000000000000000000	4.00000000000000000000	4.00000000000000000000	4.00000000000000000000	4.00000000000000000000
30.00000000000000000000	0.00000000000000000000	4156.92285156250000000000	4155.89746093750000000000	4153.33300781250000000000	4161.53857421875000000000	4156.41015625000000000000	4169.74365234375000000000	4168.20507812500000000000	4158.97412109375000000000	4175.89746093750000000000	4151.79492187500000000000	4150.76904296875000000000	4170.76904296875000000000	4153.84619140625000000000	4159.48730468750000000000	0.00000000000000000000	10248.00000000000000000000	10228.00000000000000000000	0.00000000000000000000	0.00000000000000000000	0.00000000000000000000	917.00000000000000000000	401.00000000000000000000	4.00000000000000000000	4.00000000000000000000	4.00000000000000000000	4.00000000000000000000	4.00000000000000000000	0.00000000000000000000	4.00000000000000000000	4.00000000000000000000	0.00000000000000000000	4.00000000000000000000	4.00000000000000000000	4.00000000000000000000	4.00000000000000000000	4.00000000000000000000	4.00000000000000000000	4.00000000000000000000
31.00000000000000000000	0.00000000000000000000	4159.48730468750000000000	4159.48730468750000000000	4150.76904296875000000000	4165.12792968750000000000	4169.74365234375000000000	4165.64111328125000000000	4165.64111328125000000000	4164.61523437500000000000	4171.79492187500000000000	4162.56396484375000000000	4154.35888671875000000000	4169.23046875000000000000	4157.43603515625000000000	4162.05126953125000000000	0.00000000000000000000	10249.00000000000000000000	10229.00000000000000000000	0.00000000000000000000	0.00000000000000000000	0.00000000000000000000	917.00000000000000000000	410.00000000000000000000	4.00000000000000000000	4.00000000000000000000	4.00000000000000000000	4.00000000000000000000	4.00000000000000000000	0.00000000000000000000	4.00000000000000000000	4.00000000000000000000	0.00000000000000000000	4.00000000000000000000	4.00000000000000000000	4.00000000000000000000	4.00000000000000000000	4.00000000000000000000	4.00000000000000000000	4.00000000000000000000
32.00000000000000000000	0.00000000000000000000	4167.69238281250000000000	4155.38427734375000000000	4157.43603515625000000000	4156.92285156250000000000	4161.53857421875000000000	4172.82031250000000000000	4173.33300781250000000000	4160.00000000000000000000	4172.30761718750000000000	4161.53857421875000000000	4149.74365234375000000000	4167.69238281250000000000	4153.33300781250000000000	4161.02539062500000000000	0.00000000000000000000	10249.00000000000000000000	10229.00000000000000000000	0.00000000000000000000	0.00000000000000000000	0.00000000000000000000	917.00000000000000000000	418.00000000000000000000	4.00000000000000000000	4.00000000000000000000	4.00000000000000000000	4.00000000000000000000	4.00000000000000000000	0.00000000000000000000	4.00000000000000000000	4.00000000000000000000	0.00000000000000000000	4.00000000000000000000	4.00000000000000000000	4.00000000000000000000	4.00000000000000000000	4.00000000000000000000	4.00000000000000000000	4.00000000000000000000
33.00000000000000000000	0.00000000000000000000	4156.41015625000000000000	4161.02539062500000000000	4149.74365234375000000000	4158.46142578125000000000	4157.94873046875000000000	4165.12792968750000000000	4167.17919921875000000000	4162.56396484375000000000	4171.79492187500000000000	4159.48730468750000000000	4154.35888671875000000000	4164.10253906250000000000	4157.94873046875000000000	4160.51269531250000000000	0.00000000000000000000	10248.00000000000000000000	10226.00000000000000000000	0.00000000000000000000	0.00000000000000000000	0.00000000000000000000	917.00000000000000000000	425.00000000000000000000	4.00000000000000000000	4.00000000000000000000	4.00000000000000000000	4.00000000000000000000	4.00000000000000000000	0.00000000000000000000	4.00000000000000000000	4.00000000000000000000	0.00000000000000000000	4.00000000000000000000	4.00000000000000000000	4.00000000000000000000	4.00000000000000000000	4.00000000000000000000	4.00000000000000000000	4.00000000000000000000
34.00000000000000000000	0.00000000000000000000	4165.12792968750000000000	4166.15380859375000000000	4159.48730468750000000000	4164.61523437500000000000	4164.10253906250000000000	4172.30761718750000000000	4171.28173828125000000000	4167.17919921875000000000	4172.30761718750000000000	4158.97412109375000000000	4157.43603515625000000000	4169.74365234375000000000	4161.02539062500000000000	4168.20507812500000000000	0.00000000000000000000	10248.00000000000000000000	10226.00000000000000000000	0.00000000000000000000	0.00000000000000000000	0.00000000000000000000	917.00000000000000000000	433.00000000000000000000	4.00000000000000000000	4.00000000000000000000	4.00000000000000000000	4.00000000000000000000	4.00000000000000000000	0.00000000000000000000	4.00000000000000000000	4.00000000000000000000	0.00000000000000000000	4.00000000000000000000	4.00000000000000000000	4.00000000000000000000	4.00000000000000000000	4.00000000000000000000	4.00000000000000000000	4.00000000000000000000
35.00000000000000000000	0.00000000000000000000	4172.30761718750000000000	4168.20507812500000000000	4166.66650390625000000000	4170.76904296875000000000	4173.84619140625000000000	4170.76904296875000000000	4170.76904296875000000000	4172.82031250000000000000	4174.87158203125000000000	4169.74365234375000000000	4160.00000000000000000000	4172.30761718750000000000	4167.69238281250000000000	4166.66650390625000000000	0.00000000000000000000	10248.00000000000000000000	10225.00000000000000000000	0.00000000000000000000	0.00000000000000000000	0.00000000000000000000	917.00000000000000000000	440.00000000000000000000	4.00000000000000000000	4.00000000000000000000	4.00000000000000000000	4.00000000000000000000	4.00000000000000000000	0.00000000000000000000	4.00000000000000000000	4.00000000000000000000	0.00000000000000000000	4.00000000000000000000	4.00000000000000000000	4.00000000000000000000	4.00000000000000000000	4.00000000000000000000	4.00000000000000000000	4.00000000000000000000
36.00000000000000000000	0.00000000000000000000	4164.10253906250000000000	4165.12792968750000000000	4157.94873046875000000000	4172.82031250000000000000	4171.28173828125000000000	4162.56396484375000000000	4164.61523437500000000000	4173.84619140625000000000	4174.35888671875000000000	4178.46142578125000000000	4164.10253906250000000000	4172.82031250000000000000	4173.84619140625000000000	4165.12792968750000000000	0.00000000000000000000	10248.00000000000000000000	10225.00000000000000000000	0.00000000000000000000	0.00000000000000000000	0.00000000000000000000	917.00000000000000000000	447.00000000000000000000	4.00000000000000000000	4.00000000000000000000	4.00000000000000000000	4.00000000000000000000	4.00000000000000000000	0.00000000000000000000	4.00000000000000000000	4.00000000000000000000	0.00000000000000000000	4.00000000000000000000	4.00000000000000000000	4.00000000000000000000	4.00000000000000000000	4.00000000000000000000	4.00000000000000000000	4.00000000000000000000
37.00000000000000000000	0.00000000000000000000	4167.17919921875000000000	4160.51269531250000000000	4161.53857421875000000000	4168.20507812500000000000	4163.07666015625000000000	4170.25634765625000000000	4171.79492187500000000000	4166.15380859375000000000	4173.84619140625000000000	4168.20507812500000000000	4163.58984375000000000000	4174.35888671875000000000	4167.17919921875000000000	4169.74365234375000000000	0.00000000000000000000	10250.00000000000000000000	10225.00000000000000000000	0.00000000000000000000	0.00000000000000000000	0.00000000000000000000	917.00000000000000000000	455.00000000000000000000	4.00000000000000000000	4.00000000000000000000	4.00000000000000000000	4.00000000000000000000	4.00000000000000000000	0.00000000000000000000	4.00000000000000000000	4.00000000000000000000	0.00000000000000000000	4.00000000000000000000	4.00000000000000000000	4.00000000000000000000	4.00000000000000000000	4.00000000000000000000	4.00000000000000000000	4.00000000000000000000
38.00000000000000000000	0.00000000000000000000	4164.10253906250000000000	4169.23046875000000000000	4157.43603515625000000000	4171.79492187500000000000	4172.30761718750000000000	4167.17919921875000000000	4168.71777343750000000000	4174.87158203125000000000	4173.33300781250000000000	4171.28173828125000000000	4169.74365234375000000000	4172.30761718750000000000	4172.30761718750000000000	4166.66650390625000000000	0.00000000000000000000	10250.00000000000000000000	10225.00000000000000000000	0.00000000000000000000	0.00000000000000000000	0.00000000000000000000	917.00000000000000000000	462.00000000000000000000	4.00000000000000000000	4.00000000000000000000	4.00000000000000000000	4.00000000000000000000	4.00000000000000000000	0.00000000000000000000	4.00000000000000000000	4.00000000000000000000	0.00000000000000000000	4.00000000000000000000	4.00000000000000000000	4.00000000000000000000	4.00000000000000000000	4.00000000000000000000	4.00000000000000000000	4.00000000000000000000
39.00000000000000000000	0.00000000000000000000	4171.28173828125000000000	4171.28173828125000000000	4162.05126953125000000000	4170.25634765625000000000	4171.28173828125000000000	4172.30761718750000000000	4173.33300781250000000000	4179.48730468750000000000	4173.84619140625000000000	4173.84619140625000000000	4167.17919921875000000000	4176.41015625000000000000	4173.84619140625000000000	4168.20507812500000000000	0.00000000000000000000	10249.00000000000000000000	10227.00000000000000000000	0.00000000000000000000	0.00000000000000000000	0.00000000000000000000	917.00000000000000000000	469.00000000000000000000	4.00000000000000000000	4.00000000000000000000	4.00000000000000000000	4.00000000000000000000	4.00000000000000000000	0.00000000000000000000	4.00000000000000000000	4.00000000000000000000	0.00000000000000000000	4.00000000000000000000	4.00000000000000000000	4.00000000000000000000	4.00000000000000000000	4.00000000000000000000	4.00000000000000000000	4.00000000000000000000
40.00000000000000000000	0.00000000000000000000	4173.84619140625000000000	4169.74365234375000000000	4164.61523437500000000000	4169.74365234375000000000	4167.69238281250000000000	4170.25634765625000000000	4171.79492187500000000000	4177.43603515625000000000	4176.41015625000000000000	4171.79492187500000000000	4169.74365234375000000000	4175.89746093750000000000	4173.33300781250000000000	4171.28173828125000000000	0.00000000000000000000	10249.00000000000000000000	10227.00000000000000000000	0.00000000000000000000	0.00000000000000000000	0.00000000000000000000	917.00000000000000000000	477.00000000000000000000	4.00000000000000000000	4.00000000000000000000	4.00000000000000000000	4.00000000000000000000	4.00000000000000000000	0.00000000000000000000	4.00000000000000000000	4.00000000000000000000	0.00000000000000000000	4.00000000000000000000	4.00000000000000000000	4.00000000000000000000	4.00000000000000000000	4.00000000000000000000	4.00000000000000000000	4.00000000000000000000
41.00000000000000000000	0.00000000000000000000	4167.17919921875000000000	4170.25634765625000000000	4160.00000000000000000000	4170.76904296875000000000	4166.66650390625000000000	4164.61523437500000000000	4166.66650390625000000000	4175.38427734375000000000	4175.38427734375000000000	4175.38427734375000000000	4173.33300781250000000000	4172.82031250000000000000	4177.43603515625000000000	4173.33300781250000000000	0.00000000000000000000	10247.00000000000000000000	10226.00000000000000000000	0.00000000000000000000	0.00000000000000000000	0.00000000000000000000	917.00000000000000000000	484.00000000000000000000	4.00000000000000000000	4.00000000000000000000	4.00000000000000000000	4.00000000000000000000	4.00000000000000000000	0.00000000000000000000	4.00000000000000000000	4.00000000000000000000	0.00000000000000000000	4.00000000000000000000	4.00000000000000000000	4.00000000000000000000	4.00000000000000000000	4.00000000000000000000	4.00000000000000000000	4.00000000000000000000
42.00000000000000000000	0.00000000000000000000	4170.25634765625000000000	4163.07666015625000000000	4168.20507812500000000000	4162.05126953125000000000	4150.76904296875000000000	4172.30761718750000000000	4173.33300781250000000000	4166.66650390625000000000	4174.35888671875000000000	4168.20507812500000000000	4161.53857421875000000000	4176.41015625000000000000	4167.69238281250000000000	4177.94873046875000000000	0.00000000000000000000	10247.00000000000000000000	10226.00000000000000000000	0.00000000000000000000	0.00000000000000000000	0.00000000000000000000	917.00000000000000000000	491.00000000000000000000	4.00000000000000000000	4.00000000000000000000	4.00000000000000000000	4.00000000000000000000	4.00000000000000000000	0.00000000000000000000	4.00000000000000000000	4.00000000000000000000	0.00000000000000000000	4.00000000000000000000	4.00000000000000000000	4.00000000000000000000	4.00000000000000000000	4.00000000000000000000	4.00000000000000000000	4.00000000000000000000
43.00000000000000000000	0.00000000000000000000	4163.58984375000000000000	4167.17919921875000000000	4163.58984375000000000000	4163.58984375000000000000	4155.38427734375000000000	4162.05126953125000000000	4163.07666015625000000000	4172.82031250000000000000	4172.82031250000000000000	4169.23046875000000000000	4165.64111328125000000000	4174.35888671875000000000	4168.20507812500000000000	4176.92285156250000000000	0.00000000000000000000	10248.00000000000000000000	10225.00000000000000000000	0.00000000000000000000	0.00000000000000000000	0.00000000000000000000	917.00000000000000000000	499.00000000000000000000	4.00000000000000000000	4.00000000000000000000	4.00000000000000000000	4.00000000000000000000	4.00000000000000000000	0.00000000000000000000	4.00000000000000000000	4.00000000000000000000	0.00000000000000000000	4.00000000000000000000	4.00000000000000000000	4.00000000000000000000	4.00000000000000000000	4.00000000000000000000	4.00000000000000000000	4.00000000000000000000
44.00000000000000000000	0.00000000000000000000	4170.76904296875000000000	4172.82031250000000000000	4168.20507812500000000000	4169.23046875000000000000	4168.71777343750000000000	4164.10253906250000000000	4165.64111328125000000000	4177.43603515625000000000	4172.30761718750000000000	4174.35888671875000000000	4173.33300781250000000000	4175.89746093750000000000	4176.92285156250000000000	4178.97412109375000000000	0.00000000000000000000	10248.00000000000000000000	10225.00000000000000000000	0.00000000000000000000	0.00000000000000000000	0.00000000000000000000	917.00000000000000000000	506.00000000000000000000	4.00000000000000000000	4.00000000000000000000	4.00000000000000000000	4.00000000000000000000	4.00000000000000000000	0.00000000000000000000	4.00000000000000000000	4.00000000000000000000	0.00000000000000000000	4.00000000000000000000	4.00000000000000000000	4.00000000000000000000	4.00000000000000000000	4.00000000000000000000	4.00000000000000000000	4.00000000000000000000
45.00000000000000000000	0.00000000000000000000	4176.41015625000000000000	4171.28173828125000000000	4171.28173828125000000000	4171.79492187500000000000	4171.79492187500000000000	4171.28173828125000000000	4172.82031250000000000000	4175.89746093750000000000	4173.84619140625000000000	4174.35888671875000000000	4171.79492187500000000000	4175.38427734375000000000	4179.48730468750000000000	4180.51269531250000000000	0.00000000000000000000	10248.00000000000000000000	10226.00000000000000000000	0.00000000000000000000	0.00000000000000000000	0.00000000000000000000	917.00000000000000000000	514.00000000000000000000	4.00000000000000000000	4.00000000000000000000	4.00000000000000000000	4.00000000000000000000	4.00000000000000000000	0.00000000000000000000	4.00000000000000000000	4.00000000000000000000	0.00000000000000000000	4.00000000000000000000	4.00000000000000000000	4.00000000000000000000	4.00000000000000000000	4.00000000000000000000	4.00000000000000000000	4.00000000000000000000
46.00000000000000000000	0.00000000000000000000	4167.69238281250000000000	4169.23046875000000000000	4163.07666015625000000000	4168.71777343750000000000	4162.56396484375000000000	4166.15380859375000000000	4166.66650390625000000000	4175.89746093750000000000	4174.87158203125000000000	4170.76904296875000000000	4172.82031250000000000000	4171.28173828125000000000	4177.94873046875000000000	4175.38427734375000000000	0.00000000000000000000	10248.00000000000000000000	10226.00000000000000000000	0.00000000000000000000	0.00000000000000000000	0.00000000000000000000	917.00000000000000000000	521.00000000000000000000	4.00000000000000000000	4.00000000000000000000	4.00000000000000000000	4.00000000000000000000	4.00000000000000000000	0.00000000000000000000	4.00000000000000000000	4.00000000000000000000	0.00000000000000000000	4.00000000000000000000	4.00000000000000000000	4.00000000000000000000	4.00000000000000000000	4.00000000000000000000	4.00000000000000000000	4.00000000000000000000
47.00000000000000000000	0.00000000000000000000	4174.35888671875000000000	4166.15380859375000000000	4172.30761718750000000000	4165.12792968750000000000	4146.66650390625000000000	4172.30761718750000000000	4171.28173828125000000000	4169.74365234375000000000	4173.33300781250000000000	4166.15380859375000000000	4170.76904296875000000000	4174.35888671875000000000	4173.33300781250000000000	4175.89746093750000000000	0.00000000000000000000	10250.00000000000000000000	10228.00000000000000000000	0.00000000000000000000	0.00000000000000000000	0.00000000000000000000	917.00000000000000000000	530.00000000000000000000	4.00000000000000000000	4.00000000000000000000	4.00000000000000000000	4.00000000000000000000	4.00000000000000000000	0.00000000000000000000	4.00000000000000000000	4.00000000000000000000	0.00000000000000000000	4.00000000000000000000	4.00000000000000000000	4.00000000000000000000	4.00000000000000000000	4.00000000000000000000	4.00000000000000000000	4.00000000000000000000
48.00000000000000000000	0.00000000000000000000	4171.28173828125000000000	4173.84619140625000000000	4168.71777343750000000000	4172.82031250000000000000	4157.94873046875000000000	4166.66650390625000000000	4165.12792968750000000000	4172.82031250000000000000	4169.74365234375000000000	4179.48730468750000000000	4174.87158203125000000000	4174.87158203125000000000	4183.07666015625000000000	4180.51269531250000000000	0.00000000000000000000	10250.00000000000000000000	10228.00000000000000000000	0.00000000000000000000	0.00000000000000000000	0.00000000000000000000	917.00000000000000000000	538.00000000000000000000	4.00000000000000000000	4.00000000000000000000	4.00000000000000000000	4.00000000000000000000	4.00000000000000000000	0.00000000000000000000	4.00000000000000000000	4.00000000000000000000	0.00000000000000000000	4.00000000000000000000	4.00000000000000000000	4.00000000000000000000	4.00000000000000000000	4.00000000000000000000	4.00000000000000000000	4.00000000000000000000
49.00000000000000000000	0.00000000000000000000	4172.30761718750000000000	4175.89746093750000000000	4167.69238281250000000000	4172.30761718750000000000	4170.25634765625000000000	4166.66650390625000000000	4168.71777343750000000000	4173.84619140625000000000	4171.79492187500000000000	4177.43603515625000000000	4172.30761718750000000000	4177.43603515625000000000	4184.61523437500000000000	4186.15380859375000000000	0.00000000000000000000	10252.00000000000000000000	10227.00000000000000000000	0.00000000000000000000	0.00000000000000000000	0.00000000000000000000	917.00000000000000000000	546.00000000000000000000	4.00000000000000000000	4.00000000000000000000	4.00000000000000000000	4.00000000000000000000	4.00000000000000000000	0.00000000000000000000	4.00000000000000000000	4.00000000000000000000	0.00000000000000000000	4.00000000000000000000	4.00000000000000000000	4.00000000000000000000	4.00000000000000000000	4.00000000000000000000	4.00000000000000000000	4.00000000000000000000
50.00000000000000000000	0.00000000000000000000	4175.89746093750000000000	4172.30761718750000000000	4170.25634765625000000000	4167.69238281250000000000	4163.58984375000000000000	4168.71777343750000000000	4174.35888671875000000000	4169.74365234375000000000	4172.82031250000000000000	4161.53857421875000000000	4165.12792968750000000000	4180.51269531250000000000	4175.89746093750000000000	4186.66650390625000000000	0.00000000000000000000	10252.00000000000000000000	10227.00000000000000000000	0.00000000000000000000	0.00000000000000000000	0.00000000000000000000	917.00000000000000000000	555.00000000000000000000	4.00000000000000000000	4.00000000000000000000	4.00000000000000000000	4.00000000000000000000	4.00000000000000000000	0.00000000000000000000	4.00000000000000000000	4.00000000000000000000	0.00000000000000000000	4.00000000000000000000	4.00000000000000000000	4.00000000000000000000	4.00000000000000000000	4.00000000000000000000	4.00000000000000000000	4.00000000000000000000
51.00000000000000000000	0.00000000000000000000	4166.66650390625000000000	4169.74365234375000000000	4162.56396484375000000000	4172.30761718750000000000	4156.92285156250000000000	4164.10253906250000000000	4161.53857421875000000000	4169.74365234375000000000	4170.76904296875000000000	4166.66650390625000000000	4164.10253906250000000000	4175.89746093750000000000	4174.87158203125000000000	4183.07666015625000000000	0.00000000000000000000	10249.00000000000000000000	10226.00000000000000000000	0.00000000000000000000	0.00000000000000000000	0.00000000000000000000	917.00000000000000000000	563.00000000000000000000	4.00000000000000000000	4.00000000000000000000	4.00000000000000000000	4.00000000000000000000	4.00000000000000000000	0.00000000000000000000	4.00000000000000000000	4.00000000000000000000	0.00000000000000000000	4.00000000000000000000	4.00000000000000000000	4.00000000000000000000	4.00000000000000000000	4.00000000000000000000	4.00000000000000000000	4.00000000000000000000
52.00000000000000000000	0.00000000000000000000	4174.35888671875000000000	4163.58984375000000000000	4172.30761718750000000000	4170.76904296875000000000	4155.38427734375000000000	4173.33300781250000000000	4169.74365234375000000000	4164.61523437500000000000	4174.87158203125000000000	4167.69238281250000000000	4161.02539062500000000000	4176.92285156250000000000	4171.79492187500000000000	4184.10253906250000000000	0.00000000000000000000	10249.00000000000000000000	10226.00000000000000000000	0.00000000000000000000	0.00000000000000000000	0.00000000000000000000	917.00000000000000000000	572.00000000000000000000	4.00000000000000000000	4.00000000000000000000	4.00000000000000000000	4.00000000000000000000	4.00000000000000000000	0.00000000000000000000	4.00000000000000000000	4.00000000000000000000	0.00000000000000000000	4.00000000000000000000	4.00000000000000000000	4.00000000000000000000	4.00000000000000000000	4.00000000000000000000	4.00000000000000000000	4.00000000000000000000
53.00000000000000000000	0.00000000000000000000	4175.89746093750000000000	4169.23046875000000000000	4171.28173828125000000000	4175.38427734375000000000	4163.58984375000000000000	4164.10253906250000000000	4171.28173828125000000000	4170.76904296875000000000	4174.35888671875000000000	4168.20507812500000000000	4170.76904296875000000000	4175.38427734375000000000	4181.53857421875000000000	4182.05126953125000000000	0.00000000000000000000	10249.00000000000000000000	10227.00000000000000000000	0.00000000000000000000	0.00000000000000000000	0.00000000000000000000	917.00000000000000000000	580.00000000000000000000	4.00000000000000000000	4.00000000000000000000	4.00000000000000000000	4.00000000000000000000	4.00000000000000000000	0.00000000000000000000	4.00000000000000000000	4.00000000000000000000	0.00000000000000000000	4.00000000000000000000	4.00000000000000000000	4.00000000000000000000	4.00000000000000000000	4.00000000000000000000	4.00000000000000000000	4.00000000000000000000
54.00000000000000000000	0.00000000000000000000	4173.33300781250000000000	4174.35888671875000000000	4169.74365234375000000000	4176.92285156250000000000	4162.05126953125000000000	4163.07666015625000000000	4168.71777343750000000000	4174.87158203125000000000	4169.74365234375000000000	4173.84619140625000000000	4174.35888671875000000000	4174.87158203125000000000	4184.61523437500000000000	4184.61523437500000000000	0.00000000000000000000	10249.00000000000000000000	10227.00000000000000000000	0.00000000000000000000	0.00000000000000000000	0.00000000000000000000	917.00000000000000000000	587.00000000000000000000	4.00000000000000000000	4.00000000000000000000	4.00000000000000000000	4.00000000000000000000	4.00000000000000000000	0.00000000000000000000	4.00000000000000000000	4.00000000000000000000	0.00000000000000000000	4.00000000000000000000	4.00000000000000000000	4.00000000000000000000	4.00000000000000000000	4.00000000000000000000	4.00000000000000000000	4.00000000000000000000
55.00000000000000000000	0.00000000000000000000	4177.43603515625000000000	4172.82031250000000000000	4175.38427734375000000000	4173.84619140625000000000	4161.53857421875000000000	4171.28173828125000000000	4172.30761718750000000000	4171.79492187500000000000	4170.76904296875000000000	4178.97412109375000000000	4168.71777343750000000000	4175.89746093750000000000	4176.92285156250000000000	4189.74365234375000000000	0.00000000000000000000	10250.00000000000000000000	10227.00000000000000000000	0.00000000000000000000	0.00000000000000000000	0.00000000000000000000	917.00000000000000000000	595.00000000000000000000	4.00000000000000000000	4.00000000000000000000	4.00000000000000000000	4.00000000000000000000	4.00000000000000000000	0.00000000000000000000	4.00000000000000000000	4.00000000000000000000	0.00000000000000000000	4.00000000000000000000	4.00000000000000000000	4.00000000000000000000	4.00000000000000000000	4.00000000000000000000	4.00000000000000000000	4.00000000000000000000
56.00000000000000000000	0.00000000000000000000	4174.35888671875000000000	4174.35888671875000000000	4169.23046875000000000000	4177.94873046875000000000	4173.84619140625000000000	4161.53857421875000000000	4169.23046875000000000000	4179.48730468750000000000	4173.84619140625000000000	4183.07666015625000000000	4175.38427734375000000000	4176.92285156250000000000	4185.12792968750000000000	4190.76904296875000000000	0.00000000000000000000	10250.00000000000000000000	10227.00000000000000000000	0.00000000000000000000	0.00000000000000000000	0.00000000000000000000	917.00000000000000000000	602.00000000000000000000	4.00000000000000000000	4.00000000000000000000	4.00000000000000000000	4.00000000000000000000	4.00000000000000000000	0.00000000000000000000	4.00000000000000000000	4.00000000000000000000	0.00000000000000000000	4.00000000000000000000	4.00000000000000000000	4.00000000000000000000	4.00000000000000000000	4.00000000000000000000	4.00000000000000000000	4.00000000000000000000
57.00000000000000000000	0.00000000000000000000	4180.51269531250000000000	4168.71777343750000000000	4174.35888671875000000000	4173.33300781250000000000	4167.69238281250000000000	4167.17919921875000000000	4173.84619140625000000000	4176.92285156250000000000	4174.87158203125000000000	4173.84619140625000000000	4175.89746093750000000000	4183.07666015625000000000	4186.66650390625000000000	4193.33300781250000000000	0.00000000000000000000	10249.00000000000000000000	10227.00000000000000000000	0.00000000000000000000	0.00000000000000000000	0.00000000000000000000	917.00000000000000000000	610.00000000000000000000	4.00000000000000000000	4.00000000000000000000	4.00000000000000000000	4.00000000000000000000	4.00000000000000000000	0.00000000000000000000	4.00000000000000000000	4.00000000000000000000	0.00000000000000000000	4.00000000000000000000	4.00000000000000000000	4.00000000000000000000	4.00000000000000000000	4.00000000000000000000	4.00000000000000000000	4.00000000000000000000
58.00000000000000000000	0.00000000000000000000	4172.30761718750000000000	4172.82031250000000000000	4170.25634765625000000000	4172.30761718750000000000	4161.02539062500000000000	4166.15380859375000000000	4164.61523437500000000000	4174.87158203125000000000	4174.35888671875000000000	4176.92285156250000000000	4177.43603515625000000000	4181.53857421875000000000	4188.20507812500000000000	4191.28173828125000000000	0.00000000000000000000	10249.00000000000000000000	10227.00000000000000000000	0.00000000000000000000	0.00000000000000000000	0.00000000000000000000	917.00000000000000000000	618.00000000000000000000	4.00000000000000000000	4.00000000000000000000	4.00000000000000000000	4.00000000000000000000	4.00000000000000000000	0.00000000000000000000	4.00000000000000000000	4.00000000000000000000	0.00000000000000000000	4.00000000000000000000	4.00000000000000000000	4.00000000000000000000	4.00000000000000000000	4.00000000000000000000	4.00000000000000000000	4.00000000000000000000
59.00000000000000000000	0.00000000000000000000	4168.20507812500000000000	4176.41015625000000000000	4166.66650390625000000000	4173.33300781250000000000	4161.53857421875000000000	4166.66650390625000000000	4165.12792968750000000000	4177.94873046875000000000	4173.84619140625000000000	4180.00000000000000000000	4180.00000000000000000000	4177.43603515625000000000	4188.20507812500000000000	4189.74365234375000000000	0.00000000000000000000	10250.00000000000000000000	10228.00000000000000000000	0.00000000000000000000	0.00000000000000000000	0.00000000000000000000	917.00000000000000000000	627.00000000000000000000	4.00000000000000000000	4.00000000000000000000	4.00000000000000000000	4.00000000000000000000	4.00000000000000000000	0.00000000000000000000	4.00000000000000000000	4.00000000000000000000	0.00000000000000000000	4.00000000000000000000	4.00000000000000000000	4.00000000000000000000	4.00000000000000000000	4.00000000000000000000	4.00000000000000000000	4.00000000000000000000
60.00000000000000000000	0.00000000000000000000	4176.41015625000000000000	4168.71777343750000000000	4173.33300781250000000000	4168.20507812500000000000	4157.94873046875000000000	4174.87158203125000000000	4176.41015625000000000000	4174.35888671875000000000	4172.30761718750000000000	4169.23046875000000000000	4175.38427734375000000000	4176.92285156250000000000	4183.58984375000000000000	4192.82031250000000000000	0.00000000000000000000	10250.00000000000000000000	10228.00000000000000000000	0.00000000000000000000	0.00000000000000000000	0.00000000000000000000	917.00000000000000000000	635.00000000000000000000	4.00000000000000000000	4.00000000000000000000	4.00000000000000000000	4.00000000000000000000	4.00000000000000000000	0.00000000000000000000	4.00000000000000000000	4.00000000000000000000	0.00000000000000000000	4.00000000000000000000	4.00000000000000000000	4.00000000000000000000	4.00000000000000000000	4.00000000000000000000	4.00000000000000000000	4.00000000000000000000
61.00000000000000000000	0.00000000000000000000	4167.69238281250000000000	4170.25634765625000000000	4164.61523437500000000000	4169.23046875000000000000	4163.07666015625000000000	4168.71777343750000000000	4166.15380859375000000000	4172.30761718750000000000	4172.30761718750000000000	4171.28173828125000000000	4178.97412109375000000000	4175.38427734375000000000	4188.71777343750000000000	4191.28173828125000000000	0.00000000000000000000	10250.00000000000000000000	10229.00000000000000000000	0.00000000000000000000	0.00000000000000000000	0.00000000000000000000	917.00000000000000000000	642.00000000000000000000	4.00000000000000000000	4.00000000000000000000	4.00000000000000000000	4.00000000000000000000	4.00000000000000000000	0.00000000000000000000	4.00000000000000000000	4.00000000000000000000	0.00000000000000000000	4.00000000000000000000	4.00000000000000000000	4.00000000000000000000	4.00000000000000000000	4.00000000000000000000	4.00000000000000000000	4.00000000000000000000
62.00000000000000000000	0.00000000000000000000	4170.76904296875000000000	4167.17919921875000000000	4167.69238281250000000000	4161.53857421875000000000	4158.46142578125000000000	4172.82031250000000000000	4167.69238281250000000000	4157.43603515625000000000	4172.30761718750000000000	4165.12792968750000000000	4172.82031250000000000000	4176.92285156250000000000	4180.51269531250000000000	4190.76904296875000000000	0.00000000000000000000	10250.00000000000000000000	10229.00000000000000000000	0.00000000000000000000	0.00000000000000000000	0.00000000000000000000	917.00000000000000000000	650.00000000000000000000	4.00000000000000000000	4.00000000000000000000	4.00000000000000000000	4.00000000000000000000	4.00000000000000000000	0.00000000000000000000	4.00000000000000000000	4.00000000000000000000	0.00000000000000000000	4.00000000000000000000	4.00000000000000000000	4.00000000000000000000	4.00000000000000000000	4.00000000000000000000	4.00000000000000000000	4.00000000000000000000
63.00000000000000000000	0.00000000000000000000	4166.66650390625000000000	4162.56396484375000000000	4165.64111328125000000000	4151.79492187500000000000	4155.89746093750000000000	4164.61523437500000000000	4164.10253906250000000000	4153.84619140625000000000	4170.76904296875000000000	4164.10253906250000000000	4165.64111328125000000000	4170.76904296875000000000	4173.84619140625000000000	4190.25634765625000000000	0.00000000000000000000	10249.00000000000000000000	10227.00000000000000000000	0.00000000000000000000	0.00000000000000000000	0.00000000000000000000	917.00000000000000000000	657.00000000000000000000	4.00000000000000000000	4.00000000000000000000	4.00000000000000000000	4.00000000000000000000	4.00000000000000000000	0.00000000000000000000	4.00000000000000000000	4.00000000000000000000	0.00000000000000000000	4.00000000000000000000	4.00000000000000000000	4.00000000000000000000	4.00000000000000000000	4.00000000000000000000	4.00000000000000000000	4.00000000000000000000
64.00000000000000000000	0.00000000000000000000	4161.02539062500000000000	4159.48730468750000000000	4160.51269531250000000000	4154.35888671875000000000	4158.97412109375000000000	4161.53857421875000000000	4161.02539062500000000000	4163.58984375000000000000	4172.30761718750000000000	4172.30761718750000000000	4166.15380859375000000000	4168.71777343750000000000	4176.92285156250000000000	4191.28173828125000000000	1913.00000000000000000000	10249.00000000000000000000	10227.00000000000000000000	0.00000000000000000000	0.00000000000000000000	0.00000000000000000000	917.00000000000000000000	665.00000000000000000000	4.00000000000000000000	4.00000000000000000000	4.00000000000000000000	4.00000000000000000000	4.00000000000000000000	0.00000000000000000000	4.00000000000000000000	4.00000000000000000000	0.00000000000000000000	4.00000000000000000000	4.00000000000000000000	4.00000000000000000000	4.00000000000000000000	4.00000000000000000000	4.00000000000000000000	4.00000000000000000000
65.00000000000000000000	0.00000000000000000000	4171.28173828125000000000	4161.02539062500000000000	4168.20507812500000000000	4158.46142578125000000000	4153.84619140625000000000	4173.84619140625000000000	4169.23046875000000000000	4164.10253906250000000000	4172.82031250000000000000	4163.58984375000000000000	4164.10253906250000000000	4175.38427734375000000000	4173.33300781250000000000	4192.82031250000000000000	3283.00000000000000000000	10249.00000000000000000000	10226.00000000000000000000	0.00000000000000000000	0.00000000000000000000	0.00000000000000000000	917.00000000000000000000	673.00000000000000000000	4.00000000000000000000	4.00000000000000000000	4.00000000000000000000	4.00000000000000000000	4.00000000000000000000	0.00000000000000000000	4.00000000000000000000	4.00000000000000000000	0.00000000000000000000	4.00000000000000000000	4.00000000000000000000	4.00000000000000000000	4.00000000000000000000	4.00000000000000000000	4.00000000000000000000	4.00000000000000000000
66.00000000000000000000	0.00000000000000000000	4165.64111328125000000000	4171.28173828125000000000	4164.10253906250000000000	4166.15380859375000000000	4158.46142578125000000000	4165.64111328125000000000	4163.58984375000000000000	4166.66650390625000000000	4170.25634765625000000000	4162.56396484375000000000	4171.28173828125000000000	4173.33300781250000000000	4178.97412109375000000000	4191.79492187500000000000	1732.00000000000000000000	10249.00000000000000000000	10226.00000000000000000000	0.00000000000000000000	0.00000000000000000000	0.00000000000000000000	917.00000000000000000000	682.00000000000000000000	4.00000000000000000000	4.00000000000000000000	4.00000000000000000000	4.00000000000000000000	4.00000000000000000000	0.00000000000000000000	4.00000000000000000000	4.00000000000000000000	0.00000000000000000000	4.00000000000000000000	4.00000000000000000000	4.00000000000000000000	4.00000000000000000000	4.00000000000000000000	4.00000000000000000000	4.00000000000000000000
67.00000000000000000000	0.00000000000000000000	4168.20507812500000000000	4167.17919921875000000000	4171.79492187500000000000	4166.15380859375000000000	4155.89746093750000000000	4170.25634765625000000000	4169.23046875000000000000	4167.17919921875000000000	4172.30761718750000000000	4164.61523437500000000000	4172.82031250000000000000	4171.79492187500000000000	4177.94873046875000000000	4194.87158203125000000000	3283.00000000000000000000	10248.00000000000000000000	10226.00000000000000000000	0.00000000000000000000	0.00000000000000000000	0.00000000000000000000	917.00000000000000000000	689.00000000000000000000	4.00000000000000000000	4.00000000000000000000	4.00000000000000000000	4.00000000000000000000	4.00000000000000000000	0.00000000000000000000	4.00000000000000000000	4.00000000000000000000	0.00000000000000000000	4.00000000000000000000	4.00000000000000000000	4.00000000000000000000	4.00000000000000000000	4.00000000000000000000	4.00000000000000000000	4.00000000000000000000
68.00000000000000000000	0.00000000000000000000	4171.28173828125000000000	4166.15380859375000000000	4174.35888671875000000000	4167.17919921875000000000	4152.82031250000000000000	4170.25634765625000000000	4169.74365234375000000000	4173.84619140625000000000	4174.87158203125000000000	4166.66650390625000000000	4175.38427734375000000000	4172.30761718750000000000	4181.53857421875000000000	4192.82031250000000000000	3535.00000000000000000000	10248.00000000000000000000	10226.00000000000000000000	0.00000000000000000000	0.00000000000000000000	0.00000000000000000000	917.00000000000000000000	697.00000000000000000000	4.00000000000000000000	4.00000000000000000000	4.00000000000000000000	4.00000000000000000000	4.00000000000000000000	0.00000000000000000000	4.00000000000000000000	4.00000000000000000000	0.00000000000000000000	4.00000000000000000000	4.00000000000000000000	4.00000000000000000000	4.00000000000000000000	4.00000000000000000000	4.00000000000000000000	4.00000000000000000000
69.00000000000000000000	0.00000000000000000000	4169.23046875000000000000	4169.74365234375000000000	4165.12792968750000000000	4167.69238281250000000000	4155.38427734375000000000	4163.58984375000000000000	4161.02539062500000000000	4173.84619140625000000000	4173.33300781250000000000	4166.15380859375000000000	4175.38427734375000000000	4172.82031250000000000000	4184.10253906250000000000	4192.82031250000000000000	0.00000000000000000000	10248.00000000000000000000	10226.00000000000000000000	0.00000000000000000000	0.00000000000000000000	0.00000000000000000000	917.00000000000000000000	704.00000000000000000000	4.00000000000000000000	4.00000000000000000000	4.00000000000000000000	4.00000000000000000000	4.00000000000000000000	0.00000000000000000000	4.00000000000000000000	4.00000000000000000000	0.00000000000000000000	4.00000000000000000000	4.00000000000000000000	4.00000000000000000000	4.00000000000000000000	4.00000000000000000000	4.00000000000000000000	4.00000000000000000000
70.00000000000000000000	0.00000000000000000000	4176.41015625000000000000	4166.66650390625000000000	4168.71777343750000000000	4159.48730468750000000000	4151.79492187500000000000	4169.23046875000000000000	4166.15380859375000000000	4156.92285156250000000000	4173.33300781250000000000	4155.38427734375000000000	4163.07666015625000000000	4173.33300781250000000000	4168.20507812500000000000	4195.89746093750000000000	524.00000000000000000000	10248.00000000000000000000	10226.00000000000000000000	0.00000000000000000000	0.00000000000000000000	0.00000000000000000000	917.00000000000000000000	711.00000000000000000000	4.00000000000000000000	4.00000000000000000000	4.00000000000000000000	4.00000000000000000000	4.00000000000000000000	0.00000000000000000000	4.00000000000000000000	4.00000000000000000000	0.00000000000000000000	4.00000000000000000000	4.00000000000000000000	4.00000000000000000000	4.00000000000000000000	4.00000000000000000000	4.00000000000000000000	4.00000000000000000000
71.00000000000000000000	0.00000000000000000000	4167.69238281250000000000	4172.30761718750000000000	4165.64111328125000000000	4164.61523437500000000000	4165.64111328125000000000	4161.53857421875000000000	4164.10253906250000000000	4163.58984375000000000000	4173.84619140625000000000	4160.51269531250000000000	4168.71777343750000000000	4169.23046875000000000000	4172.30761718750000000000	4192.30761718750000000000	3289.00000000000000000000	10247.00000000000000000000	10229.00000000000000000000	0.00000000000000000000	0.00000000000000000000	0.00000000000000000000	917.00000000000000000000	719.00000000000000000000	4.00000000000000000000	4.00000000000000000000	4.00000000000000000000	4.00000000000000000000	4.00000000000000000000	0.00000000000000000000	4.00000000000000000000	4.00000000000000000000	0.00000000000000000000	4.00000000000000000000	4.00000000000000000000	4.00000000000000000000	4.00000000000000000000	4.00000000000000000000	4.00000000000000000000	4.00000000000000000000
72.00000000000000000000	0.00000000000000000000	4168.20507812500000000000	4171.79492187500000000000	4172.82031250000000000000	4165.12792968750000000000	4168.71777343750000000000	4167.69238281250000000000	4170.76904296875000000000	4173.33300781250000000000	4174.35888671875000000000	4167.69238281250000000000	4172.82031250000000000000	4174.35888671875000000000	4180.00000000000000000000	4192.30761718750000000000	0.00000000000000000000	10247.00000000000000000000	10229.00000000000000000000	0.00000000000000000000	0.00000000000000000000	0.00000000000000000000	917.00000000000000000000	727.00000000000000000000	4.00000000000000000000	4.00000000000000000000	4.00000000000000000000	4.00000000000000000000	4.00000000000000000000	0.00000000000000000000	4.00000000000000000000	4.00000000000000000000	0.00000000000000000000	4.00000000000000000000	4.00000000000000000000	4.00000000000000000000	4.00000000000000000000	4.00000000000000000000	4.00000000000000000000	4.00000000000000000000
73.00000000000000000000	0.00000000000000000000	4168.71777343750000000000	4165.64111328125000000000	4173.33300781250000000000	4158.46142578125000000000	4156.41015625000000000000	4170.25634765625000000000	4170.76904296875000000000	4166.66650390625000000000	4173.33300781250000000000	4167.69238281250000000000	4166.66650390625000000000	4174.35888671875000000000	4173.84619140625000000000	4189.74365234375000000000	3541.00000000000000000000	10245.00000000000000000000	10228.00000000000000000000	0.00000000000000000000	0.00000000000000000000	0.00000000000000000000	917.00000000000000000000	736.00000000000000000000	4.00000000000000000000	4.00000000000000000000	4.00000000000000000000	4.00000000000000000000	4.00000000000000000000	0.00000000000000000000	4.00000000000000000000	4.00000000000000000000	0.00000000000000000000	4.00000000000000000000	4.00000000000000000000	4.00000000000000000000	4.00000000000000000000	4.00000000000000000000	4.00000000000000000000	4.00000000000000000000
74.00000000000000000000	0.00000000000000000000	4163.58984375000000000000	4167.17919921875000000000	4163.07666015625000000000	4158.46142578125000000000	4155.38427734375000000000	4163.58984375000000000000	4166.15380859375000000000	4166.15380859375000000000	4173.84619140625000000000	4166.66650390625000000000	4166.66650390625000000000	4166.66650390625000000000	4172.30761718750000000000	4187.69238281250000000000	3398.00000000000000000000	10245.00000000000000000000	10228.00000000000000000000	0.00000000000000000000	0.00000000000000000000	0.00000000000000000000	917.00000000000000000000	744.00000000000000000000	4.00000000000000000000	4.00000000000000000000	4.00000000000000000000	4.00000000000000000000	4.00000000000000000000	0.00000000000000000000	4.00000000000000000000	4.00000000000000000000	0.00000000000000000000	4.00000000000000000000	4.00000000000000000000	4.00000000000000000000	4.00000000000000000000	4.00000000000000000000	4.00000000000000000000	4.00000000000000000000
75.00000000000000000000	0.00000000000000000000	4173.84619140625000000000	4165.64111328125000000000	4171.28173828125000000000	4155.89746093750000000000	4157.43603515625000000000	4170.25634765625000000000	4175.38427734375000000000	4168.20507812500000000000	4171.79492187500000000000	4163.07666015625000000000	4166.15380859375000000000	4167.69238281250000000000	4173.84619140625000000000	4188.20507812500000000000	1085.00000000000000000000	10246.00000000000000000000	10229.00000000000000000000	0.00000000000000000000	0.00000000000000000000	0.00000000000000000000	917.00000000000000000000	752.00000000000000000000	4.00000000000000000000	4.00000000000000000000	4.00000000000000000000	4.00000000000000000000	4.00000000000000000000	0.00000000000000000000	4.00000000000000000000	4.00000000000000000000	0.00000000000000000000	4.00000000000000000000	4.00000000000000000000	4.00000000000000000000	4.00000000000000000000	4.00000000000000000000	4.00000000000000000000	4.00000000000000000000
76.00000000000000000000	0.00000000000000000000	4168.20507812500000000000	4165.64111328125000000000	4168.71777343750000000000	4155.38427734375000000000	4162.05126953125000000000	4165.12792968750000000000	4165.12792968750000000000	4174.35888671875000000000	4168.71777343750000000000	4170.25634765625000000000	4167.69238281250000000000	4166.15380859375000000000	4174.87158203125000000000	4183.07666015625000000000	3199.00000000000000000000	10246.00000000000000000000	10229.00000000000000000000	0.00000000000000000000	0.00000000000000000000	0.00000000000000000000	917.00000000000000000000	761.00000000000000000000	4.00000000000000000000	4.00000000000000000000	4.00000000000000000000	4.00000000000000000000	4.00000000000000000000	0.00000000000000000000	4.00000000000000000000	4.00000000000000000000	0.00000000000000000000	4.00000000000000000000	4.00000000000000000000	4.00000000000000000000	4.00000000000000000000	4.00000000000000000000	4.00000000000000000000	4.00000000000000000000
77.00000000000000000000	0.00000000000000000000	4165.12792968750000000000	4162.56396484375000000000	4170.25634765625000000000	4153.33300781250000000000	4156.92285156250000000000	4169.23046875000000000000	4164.61523437500000000000	4173.33300781250000000000	4172.30761718750000000000	4160.00000000000000000000	4160.51269531250000000000	4164.61523437500000000000	4161.02539062500000000000	4185.12792968750000000000	1538.00000000000000000000	10245.00000000000000000000	10227.00000000000000000000	0.00000000000000000000	0.00000000000000000000	0.00000000000000000000	917.00000000000000000000	769.00000000000000000000	4.00000000000000000000	4.00000000000000000000	4.00000000000000000000	4.00000000000000000000	4.00000000000000000000	0.00000000000000000000	4.00000000000000000000	4.00000000000000000000	0.00000000000000000000	4.00000000000000000000	4.00000000000000000000	4.00000000000000000000	4.00000000000000000000	4.00000000000000000000	4.00000000000000000000	4.00000000000000000000
78.00000000000000000000	0.00000000000000000000	4166.66650390625000000000	4158.97412109375000000000	4172.82031250000000000000	4152.82031250000000000000	4152.30761718750000000000	4170.76904296875000000000	4168.71777343750000000000	4170.25634765625000000000	4173.33300781250000000000	4146.15380859375000000000	4154.87158203125000000000	4162.05126953125000000000	4151.28173828125000000000	4186.15380859375000000000	3398.00000000000000000000	10245.00000000000000000000	10227.00000000000000000000	0.00000000000000000000	0.00000000000000000000	0.00000000000000000000	917.00000000000000000000	777.00000000000000000000	4.00000000000000000000	4.00000000000000000000	4.00000000000000000000	4.00000000000000000000	4.00000000000000000000	0.00000000000000000000	4.00000000000000000000	4.00000000000000000000	0.00000000000000000000	4.00000000000000000000	4.00000000000000000000	4.00000000000000000000	4.00000000000000000000	4.00000000000000000000	4.00000000000000000000	4.00000000000000000000
79.00000000000000000000	0.00000000000000000000	4157.94873046875000000000	4157.94873046875000000000	4162.56396484375000000000	4151.79492187500000000000	4155.38427734375000000000	4162.56396484375000000000	4161.02539062500000000000	4172.82031250000000000000	4172.30761718750000000000	4155.89746093750000000000	4158.97412109375000000000	4161.02539062500000000000	4157.43603515625000000000	4178.97412109375000000000	1085.00000000000000000000	10246.00000000000000000000	10230.00000000000000000000	0.00000000000000000000	0.00000000000000000000	0.00000000000000000000	917.00000000000000000000	785.00000000000000000000	4.00000000000000000000	4.00000000000000000000	4.00000000000000000000	4.00000000000000000000	4.00000000000000000000	0.00000000000000000000	4.00000000000000000000	4.00000000000000000000	0.00000000000000000000	4.00000000000000000000	4.00000000000000000000	4.00000000000000000000	4.00000000000000000000	4.00000000000000000000	4.00000000000000000000	4.00000000000000000000
80.00000000000000000000	0.00000000000000000000	4163.07666015625000000000	4156.41015625000000000000	4166.66650390625000000000	4144.10253906250000000000	4148.20507812500000000000	4171.28173828125000000000	4168.20507812500000000000	4166.66650390625000000000	4169.74365234375000000000	4155.89746093750000000000	4155.89746093750000000000	4164.61523437500000000000	4157.43603515625000000000	4176.41015625000000000000	3199.00000000000000000000	10246.00000000000000000000	10230.00000000000000000000	0.00000000000000000000	0.00000000000000000000	0.00000000000000000000	917.00000000000000000000	792.00000000000000000000	4.00000000000000000000	4.00000000000000000000	4.00000000000000000000	4.00000000000000000000	4.00000000000000000000	0.00000000000000000000	4.00000000000000000000	4.00000000000000000000	0.00000000000000000000	4.00000000000000000000	4.00000000000000000000	4.00000000000000000000	4.00000000000000000000	4.00000000000000000000	4.00000000000000000000	4.00000000000000000000
81.00000000000000000000	0.00000000000000000000	4157.94873046875000000000	4160.51269531250000000000	4161.02539062500000000000	4147.17919921875000000000	4150.25634765625000000000	4165.64111328125000000000	4167.17919921875000000000	4171.28173828125000000000	4166.15380859375000000000	4158.46142578125000000000	4161.53857421875000000000	4161.53857421875000000000	4164.10253906250000000000	4177.94873046875000000000	1538.00000000000000000000	10248.00000000000000000000	10227.00000000000000000000	0.00000000000000000000	0.00000000000000000000	0.00000000000000000000	917.00000000000000000000	799.00000000000000000000	4.00000000000000000000	4.00000000000000000000	4.00000000000000000000	4.00000000000000000000	4.00000000000000000000	0.00000000000000000000	4.00000000000000000000	4.00000000000000000000	0.00000000000000000000	4.00000000000000000000	4.00000000000000000000	4.00000000000000000000	4.00000000000000000000	4.00000000000000000000	4.00000000000000000000	4.00000000000000000000
82.00000000000000000000	0.00000000000000000000	4156.92285156250000000000	4153.33300781250000000000	4160.00000000000000000000	4145.12792968750000000000	4144.10253906250000000000	4165.64111328125000000000	4167.69238281250000000000	4173.33300781250000000000	4167.69238281250000000000	4163.07666015625000000000	4163.07666015625000000000	4160.51269531250000000000	4161.53857421875000000000	4178.46142578125000000000	3398.00000000000000000000	10248.00000000000000000000	10227.00000000000000000000	0.00000000000000000000	0.00000000000000000000	0.00000000000000000000	917.00000000000000000000	807.00000000000000000000	4.00000000000000000000	4.00000000000000000000	4.00000000000000000000	4.00000000000000000000	4.00000000000000000000	0.00000000000000000000	4.00000000000000000000	4.00000000000000000000	0.00000000000000000000	4.00000000000000000000	4.00000000000000000000	4.00000000000000000000	4.00000000000000000000	4.00000000000000000000	4.00000000000000000000	4.00000000000000000000
83.00000000000000000000	0.00000000000000000000	4162.56396484375000000000	4150.25634765625000000000	4164.61523437500000000000	4140.00000000000000000000	4141.53857421875000000000	4169.74365234375000000000	4170.25634765625000000000	4168.71777343750000000000	4169.23046875000000000000	4162.56396484375000000000	4158.46142578125000000000	4162.05126953125000000000	4153.84619140625000000000	4176.41015625000000000000	1085.00000000000000000000	10249.00000000000000000000	10229.00000000000000000000	0.00000000000000000000	0.00000000000000000000	0.00000000000000000000	917.00000000000000000000	815.00000000000000000000	4.00000000000000000000	4.00000000000000000000	4.00000000000000000000	4.00000000000000000000	4.00000000000000000000	0.00000000000000000000	4.00000000000000000000	4.00000000000000000000	0.00000000000000000000	4.00000000000000000000	4.00000000000000000000	4.00000000000000000000	4.00000000000000000000	4.00000000000000000000	4.00000000000000000000	4.00000000000000000000
84.00000000000000000000	0.00000000000000000000	4157.43603515625000000000	4163.07666015625000000000	4162.56396484375000000000	4147.69238281250000000000	4158.97412109375000000000	4163.07666015625000000000	4163.58984375000000000000	4174.87158203125000000000	4167.17919921875000000000	4170.25634765625000000000	4165.12792968750000000000	4163.58984375000000000000	4165.64111328125000000000	4177.43603515625000000000	3199.00000000000000000000	10249.00000000000000000000	10229.00000000000000000000	0.00000000000000000000	0.00000000000000000000	0.00000000000000000000	917.00000000000000000000	822.00000000000000000000	4.00000000000000000000	4.00000000000000000000	4.00000000000000000000	4.00000000000000000000	4.00000000000000000000	0.00000000000000000000	4.00000000000000000000	4.00000000000000000000	0.00000000000000000000	4.00000000000000000000	4.00000000000000000000	4.00000000000000000000	4.00000000000000000000	4.00000000000000000000	4.00000000000000000000	4.00000000000000000000
85.00000000000000000000	0.00000000000000000000	4165.64111328125000000000	4161.02539062500000000000	4175.89746093750000000000	4147.69238281250000000000	4158.46142578125000000000	4170.76904296875000000000	4170.25634765625000000000	4172.82031250000000000000	4171.79492187500000000000	4166.66650390625000000000	4164.10253906250000000000	4170.76904296875000000000	4166.15380859375000000000	4184.10253906250000000000	1538.00000000000000000000	10249.00000000000000000000	10228.00000000000000000000	0.00000000000000000000	0.00000000000000000000	0.00000000000000000000	917.00000000000000000000	830.00000000000000000000	4.00000000000000000000	4.00000000000000000000	4.00000000000000000000	4.00000000000000000000	4.00000000000000000000	0.00000000000000000000	4.00000000000000000000	4.00000000000000000000	0.00000000000000000000	4.00000000000000000000	4.00000000000000000000	4.00000000000000000000	4.00000000000000000000	4.00000000000000000000	4.00000000000000000000	4.00000000000000000000
86.00000000000000000000	0.00000000000000000000	4162.56396484375000000000	4161.53857421875000000000	4173.33300781250000000000	4152.82031250000000000000	4156.41015625000000000000	4164.10253906250000000000	4164.10253906250000000000	4173.84619140625000000000	4176.41015625000000000000	4168.71777343750000000000	4169.23046875000000000000	4170.76904296875000000000	4166.66650390625000000000	4182.56396484375000000000	3398.00000000000000000000	10249.00000000000000000000	10228.00000000000000000000	0.00000000000000000000	0.00000000000000000000	0.00000000000000000000	917.00000000000000000000	839.00000000000000000000	4.00000000000000000000	4.00000000000000000000	4.00000000000000000000	4.00000000000000000000	4.00000000000000000000	0.00000000000000000000	4.00000000000000000000	4.00000000000000000000	0.00000000000000000000	4.00000000000000000000	4.00000000000000000000	4.00000000000000000000	4.00000000000000000000	4.00000000000000000000	4.00000000000000000000	4.00000000000000000000
87.00000000000000000000	0.00000000000000000000	4160.51269531250000000000	4163.07666015625000000000	4170.25634765625000000000	4154.87158203125000000000	4156.41015625000000000000	4164.10253906250000000000	4162.56396484375000000000	4172.30761718750000000000	4172.30761718750000000000	4167.17919921875000000000	4171.28173828125000000000	4168.71777343750000000000	4165.64111328125000000000	4181.02539062500000000000	1085.00000000000000000000	10249.00000000000000000000	10228.00000000000000000000	0.00000000000000000000	0.00000000000000000000	0.00000000000000000000	917.00000000000000000000	847.00000000000000000000	4.00000000000000000000	4.00000000000000000000	4.00000000000000000000	4.00000000000000000000	4.00000000000000000000	0.00000000000000000000	4.00000000000000000000	4.00000000000000000000	0.00000000000000000000	4.00000000000000000000	4.00000000000000000000	4.00000000000000000000	4.00000000000000000000	4.00000000000000000000	4.00000000000000000000	4.00000000000000000000
88.00000000000000000000	0.00000000000000000000	4165.64111328125000000000	4156.92285156250000000000	4176.92285156250000000000	4151.79492187500000000000	4150.76904296875000000000	4174.87158203125000000000	4169.23046875000000000000	4165.64111328125000000000	4171.28173828125000000000	4153.84619140625000000000	4164.10253906250000000000	4167.69238281250000000000	4160.51269531250000000000	4181.02539062500000000000	3199.00000000000000000000	10249.00000000000000000000	10228.00000000000000000000	0.00000000000000000000	0.00000000000000000000	0.00000000000000000000	917.00000000000000000000	854.00000000000000000000	4.00000000000000000000	4.00000000000000000000	4.00000000000000000000	4.00000000000000000000	4.00000000000000000000	0.00000000000000000000	4.00000000000000000000	4.00000000000000000000	0.00000000000000000000	4.00000000000000000000	4.00000000000000000000	4.00000000000000000000	4.00000000000000000000	4.00000000000000000000	4.00000000000000000000	4.00000000000000000000
89.00000000000000000000	0.00000000000000000000	4161.02539062500000000000	4157.43603515625000000000	4171.28173828125000000000	4156.92285156250000000000	4154.35888671875000000000	4166.15380859375000000000	4161.53857421875000000000	4169.74365234375000000000	4172.82031250000000000000	4154.87158203125000000000	4168.71777343750000000000	4164.61523437500000000000	4166.15380859375000000000	4176.92285156250000000000	1538.00000000000000000000	10248.00000000000000000000	10227.00000000000000000000	0.00000000000000000000	0.00000000000000000000	0.00000000000000000000	917.00000000000000000000	861.00000000000000000000	4.00000000000000000000	4.00000000000000000000	4.00000000000000000000	4.00000000000000000000	4.00000000000000000000	0.00000000000000000000	4.00000000000000000000	4.00000000000000000000	0.00000000000000000000	4.00000000000000000000	4.00000000000000000000	4.00000000000000000000	4.00000000000000000000	4.00000000000000000000	4.00000000000000000000	4.00000000000000000000
90.00000000000000000000	0.00000000000000000000	4172.30761718750000000000	4155.89746093750000000000	4180.51269531250000000000	4154.35888671875000000000	4151.79492187500000000000	4167.17919921875000000000	4168.71777343750000000000	4166.15380859375000000000	4172.82031250000000000000	4158.46142578125000000000	4165.12792968750000000000	4170.76904296875000000000	4163.07666015625000000000	4180.51269531250000000000	3398.00000000000000000000	10248.00000000000000000000	10227.00000000000000000000	0.00000000000000000000	0.00000000000000000000	0.00000000000000000000	917.00000000000000000000	870.00000000000000000000	4.00000000000000000000	4.00000000000000000000	4.00000000000000000000	4.00000000000000000000	4.00000000000000000000	0.00000000000000000000	4.00000000000000000000	4.00000000000000000000	0.00000000000000000000	4.00000000000000000000	4.00000000000000000000	4.00000000000000000000	4.00000000000000000000	4.00000000000000000000	4.00000000000000000000	4.00000000000000000000
91.00000000000000000000	0.00000000000000000000	4171.28173828125000000000	4156.41015625000000000000	4179.48730468750000000000	4153.33300781250000000000	4154.87158203125000000000	4164.61523437500000000000	4166.15380859375000000000	4167.69238281250000000000	4173.33300781250000000000	4165.64111328125000000000	4164.10253906250000000000	4171.28173828125000000000	4164.10253906250000000000	4183.58984375000000000000	1085.00000000000000000000	10249.00000000000000000000	10226.00000000000000000000	0.00000000000000000000	0.00000000000000000000	0.00000000000000000000	917.00000000000000000000	878.00000000000000000000	4.00000000000000000000	4.00000000000000000000	4.00000000000000000000	4.00000000000000000000	4.00000000000000000000	0.00000000000000000000	4.00000000000000000000	4.00000000000000000000	0.00000000000000000000	4.00000000000000000000	4.00000000000000000000	4.00000000000000000000	4.00000000000000000000	4.00000000000000000000	4.00000000000000000000	4.00000000000000000000
91.00000000000000000000	0.00000000000000000000	4171.28173828125000000000	4156.41015625000000000000	4179.48730468750000000000	4153.33300781250000000000	4154.87158203125000000000	4164.61523437500000000000	4166.15380859375000000000	4167.69238281250000000000	4173.33300781250000000000	4165.64111328125000000000	4164.10253906250000000000	4171.28173828125000000000	4164.10253906250000000000	4183.58984375000000000000	1085.00000000000000000000	10249.00000000000000000000	10226.00000000000000000000	0.00000000000000000000	0.00000000000000000000	0.00000000000000000000	917.00000000000000000000	886.00000000000000000000	4.00000000000000000000	4.00000000000000000000	4.00000000000000000000	4.00000000000000000000	4.00000000000000000000	0.00000000000000000000	4.00000000000000000000	4.00000000000000000000	0.00000000000000000000	4.00000000000000000000	4.00000000000000000000	4.00000000000000000000	4.00000000000000000000	4.00000000000000000000	4.00000000000000000000	4.00000000000000000000
92.00000000000000000000	0.00000000000000000000	4163.07666015625000000000	4153.33300781250000000000	4174.35888671875000000000	4153.33300781250000000000	4154.87158203125000000000	4165.64111328125000000000	4160.51269531250000000000	4169.23046875000000000000	4172.82031250000000000000	4163.58984375000000000000	4164.10253906250000000000	4166.66650390625000000000	4165.12792968750000000000	4183.58984375000000000000	3199.00000000000000000000	10249.00000000000000000000	10226.00000000000000000000	0.00000000000000000000	0.00000000000000000000	0.00000000000000000000	917.00000000000000000000	895.00000000000000000000	4.00000000000000000000	4.00000000000000000000	4.00000000000000000000	4.00000000000000000000	4.00000000000000000000	0.00000000000000000000	4.00000000000000000000	4.00000000000000000000	0.00000000000000000000	4.00000000000000000000	4.00000000000000000000	4.00000000000000000000	4.00000000000000000000	4.00000000000000000000	4.00000000000000000000	4.00000000000000000000
93.00000000000000000000	0.00000000000000000000	4166.66650390625000000000	4148.20507812500000000000	4181.02539062500000000000	4149.23046875000000000000	4146.66650390625000000000	4173.33300781250000000000	4166.66650390625000000000	4164.61523437500000000000	4169.74365234375000000000	4155.38427734375000000000	4159.48730468750000000000	4166.66650390625000000000	4159.48730468750000000000	4181.53857421875000000000	1538.00000000000000000000	10248.00000000000000000000	10227.00000000000000000000	0.00000000000000000000	0.00000000000000000000	0.00000000000000000000	917.00000000000000000000	903.00000000000000000000	4.00000000000000000000	4.00000000000000000000	4.00000000000000000000	4.00000000000000000000	4.00000000000000000000	0.00000000000000000000	4.00000000000000000000	4.00000000000000000000	0.00000000000000000000	4.00000000000000000000	4.00000000000000000000	4.00000000000000000000	4.00000000000000000000	4.00000000000000000000	4.00000000000000000000	4.00000000000000000000
94.00000000000000000000	0.00000000000000000000	4160.00000000000000000000	4155.38427734375000000000	4172.82031250000000000000	4153.84619140625000000000	4153.84619140625000000000	4164.61523437500000000000	4162.05126953125000000000	4174.35888671875000000000	4168.71777343750000000000	4168.20507812500000000000	4170.76904296875000000000	4165.12792968750000000000	4168.71777343750000000000	4175.89746093750000000000	3398.00000000000000000000	10248.00000000000000000000	10227.00000000000000000000	0.00000000000000000000	0.00000000000000000000	0.00000000000000000000	917.00000000000000000000	910.00000000000000000000	4.00000000000000000000	4.00000000000000000000	4.00000000000000000000	4.00000000000000000000	4.00000000000000000000	0.00000000000000000000	4.00000000000000000000	4.00000000000000000000	0.00000000000000000000	4.00000000000000000000	4.00000000000000000000	4.00000000000000000000	4.00000000000000000000	4.00000000000000000000	4.00000000000000000000	4.00000000000000000000
95.00000000000000000000	0.00000000000000000000	4164.61523437500000000000	4154.87158203125000000000	4177.43603515625000000000	4152.30761718750000000000	4152.82031250000000000000	4171.28173828125000000000	4168.71777343750000000000	4175.89746093750000000000	4172.30761718750000000000	4167.17919921875000000000	4169.74365234375000000000	4167.69238281250000000000	4167.17919921875000000000	4178.46142578125000000000	1085.00000000000000000000	10248.00000000000000000000	10228.00000000000000000000	0.00000000000000000000	0.00000000000000000000	0.00000000000000000000	917.00000000000000000000	918.00000000000000000000	4.00000000000000000000	4.00000000000000000000	4.00000000000000000000	4.00000000000000000000	4.00000000000000000000	0.00000000000000000000	4.00000000000000000000	4.00000000000000000000	0.00000000000000000000	4.00000000000000000000	4.00000000000000000000	4.00000000000000000000	4.00000000000000000000	4.00000000000000000000	4.00000000000000000000	4.00000000000000000000
96.00000000000000000000	0.00000000000000000000	4164.61523437500000000000	4152.30761718750000000000	4180.00000000000000000000	4151.28173828125000000000	4153.33300781250000000000	4170.25634765625000000000	4165.12792968750000000000	4171.28173828125000000000	4171.28173828125000000000	4163.58984375000000000000	4165.64111328125000000000	4166.15380859375000000000	4164.10253906250000000000	4178.97412109375000000000	3199.00000000000000000000	10248.00000000000000000000	10228.00000000000000000000	0.00000000000000000000	0.00000000000000000000	0.00000000000000000000	917.00000000000000000000	925.00000000000000000000	4.00000000000000000000	4.00000000000000000000	4.00000000000000000000	4.00000000000000000000	4.00000000000000000000	0.00000000000000000000	4.00000000000000000000	4.00000000000000000000	0.00000000000000000000	4.00000000000000000000	4.00000000000000000000	4.00000000000000000000	4.00000000000000000000	4.00000000000000000000	4.00000000000000000000	4.00000000000000000000
97.00000000000000000000	0.00000000000000000000	4161.02539062500000000000	4149.74365234375000000000	4177.43603515625000000000	4153.33300781250000000000	4156.41015625000000000000	4167.17919921875000000000	4162.56396484375000000000	4169.74365234375000000000	4169.23046875000000000000	4168.71777343750000000000	4170.76904296875000000000	4165.64111328125000000000	4168.71777343750000000000	4177.43603515625000000000	1538.00000000000000000000	10249.00000000000000000000	10232.00000000000000000000	0.00000000000000000000	0.00000000000000000000	0.00000000000000000000	917.00000000000000000000	932.00000000000000000000	4.00000000000000000000	4.00000000000000000000	4.00000000000000000000	4.00000000000000000000	4.00000000000000000000	0.00000000000000000000	4.00000000000000000000	4.00000000000000000000	0.00000000000000000000	4.00000000000000000000	4.00000000000000000000	4.00000000000000000000	4.00000000000000000000	4.00000000000000000000	4.00000000000000000000	4.00000000000000000000
98.00000000000000000000	0.00000000000000000000	4167.69238281250000000000	4147.69238281250000000000	4182.56396484375000000000	4151.28173828125000000000	4150.25634765625000000000	4171.79492187500000000000	4173.33300781250000000000	4165.12792968750000000000	4172.30761718750000000000	4160.51269531250000000000	4167.17919921875000000000	4167.69238281250000000000	4163.07666015625000000000	4178.97412109375000000000	3398.00000000000000000000	10249.00000000000000000000	10232.00000000000000000000	0.00000000000000000000	0.00000000000000000000	0.00000000000000000000	917.00000000000000000000	940.00000000000000000000	4.00000000000000000000	4.00000000000000000000	4.00000000000000000000	4.00000000000000000000	4.00000000000000000000	0.00000000000000000000	4.00000000000000000000	4.00000000000000000000	0.00000000000000000000	4.00000000000000000000	4.00000000000000000000	4.00000000000000000000	4.00000000000000000000	4.00000000000000000000	4.00000000000000000000	4.00000000000000000000
99.00000000000000000000	0.00000000000000000000	4158.97412109375000000000	4155.89746093750000000000	4175.89746093750000000000	4156.41015625000000000000	4158.97412109375000000000	4160.00000000000000000000	4163.07666015625000000000	4172.82031250000000000000	4172.82031250000000000000	4161.53857421875000000000	4164.61523437500000000000	4164.10253906250000000000	4164.61523437500000000000	4177.43603515625000000000	1085.00000000000000000000	10249.00000000000000000000	10232.00000000000000000000	0.00000000000000000000	0.00000000000000000000	0.00000000000000000000	917.00000000000000000000	947.00000000000000000000	4.00000000000000000000	4.00000000000000000000	4.00000000000000000000	4.00000000000000000000	4.00000000000000000000	0.00000000000000000000	4.00000000000000000000	4.00000000000000000000	0.00000000000000000000	4.00000000000000000000	4.00000000000000000000	4.00000000000000000000	4.00000000000000000000	4.00000000000000000000	4.00000000000000000000	4.00000000000000000000
100.00000000000000000000	0.00000000000000000000	4165.64111328125000000000	4152.82031250000000000000	4182.56396484375000000000	4155.89746093750000000000	4158.46142578125000000000	4168.71777343750000000000	4165.64111328125000000000	4175.89746093750000000000	4171.79492187500000000000	4162.56396484375000000000	4162.05126953125000000000	4168.20507812500000000000	4165.12792968750000000000	4178.46142578125000000000	3199.00000000000000000000	10249.00000000000000000000	10232.00000000000000000000	0.00000000000000000000	0.00000000000000000000	0.00000000000000000000	917.00000000000000000000	955.00000000000000000000	4.00000000000000000000	4.00000000000000000000	4.00000000000000000000	4.00000000000000000000	4.00000000000000000000	0.00000000000000000000	4.00000000000000000000	4.00000000000000000000	0.00000000000000000000	4.00000000000000000000	4.00000000000000000000	4.00000000000000000000	4.00000000000000000000	4.00000000000000000000	4.00000000000000000000	4.00000000000000000000
101.00000000000000000000	0.00000000000000000000	4170.25634765625000000000	4148.71777343750000000000	4184.10253906250000000000	4157.43603515625000000000	4152.82031250000000000000	4170.76904296875000000000	4169.74365234375000000000	4171.79492187500000000000	4170.25634765625000000000	4157.94873046875000000000	4168.20507812500000000000	4169.74365234375000000000	4166.66650390625000000000	4176.41015625000000000000	1538.00000000000000000000	10248.00000000000000000000	10231.00000000000000000000	0.00000000000000000000	0.00000000000000000000	0.00000000000000000000	917.00000000000000000000	962.00000000000000000000	4.00000000000000000000	4.00000000000000000000	4.00000000000000000000	4.00000000000000000000	4.00000000000000000000	0.00000000000000000000	4.00000000000000000000	4.00000000000000000000	0.00000000000000000000	4.00000000000000000000	4.00000000000000000000	4.00000000000000000000	4.00000000000000000000	4.00000000000000000000	4.00000000000000000000	4.00000000000000000000
102.00000000000000000000	0.00000000000000000000	4163.07666015625000000000	4154.87158203125000000000	4173.84619140625000000000	4162.05126953125000000000	4159.48730468750000000000	4161.53857421875000000000	4166.15380859375000000000	4168.71777343750000000000	4170.76904296875000000000	4160.00000000000000000000	4171.79492187500000000000	4164.61523437500000000000	4168.71777343750000000000	4173.84619140625000000000	3398.00000000000000000000	10248.00000000000000000000	10231.00000000000000000000	0.00000000000000000000	0.00000000000000000000	0.00000000000000000000	917.00000000000000000000	969.00000000000000000000	4.00000000000000000000	4.00000000000000000000	4.00000000000000000000	4.00000000000000000000	4.00000000000000000000	0.00000000000000000000	4.00000000000000000000	4.00000000000000000000	0.00000000000000000000	4.00000000000000000000	4.00000000000000000000	4.00000000000000000000	4.00000000000000000000	4.00000000000000000000	4.00000000000000000000	4.00000000000000000000
103.00000000000000000000	0.00000000000000000000	4169.74365234375000000000	4151.79492187500000000000	4178.97412109375000000000	4155.89746093750000000000	4162.56396484375000000000	4169.74365234375000000000	4171.28173828125000000000	4167.69238281250000000000	4173.84619140625000000000	4162.56396484375000000000	4163.58984375000000000000	4165.64111328125000000000	4166.66650390625000000000	4173.84619140625000000000	1085.00000000000000000000	10249.00000000000000000000	10231.00000000000000000000	0.00000000000000000000	0.00000000000000000000	0.00000000000000000000	917.00000000000000000000	977.00000000000000000000	4.00000000000000000000	4.00000000000000000000	4.00000000000000000000	4.00000000000000000000	4.00000000000000000000	0.00000000000000000000	4.00000000000000000000	4.00000000000000000000	0.00000000000000000000	4.00000000000000000000	4.00000000000000000000	4.00000000000000000000	4.00000000000000000000	4.00000000000000000000	4.00000000000000000000	4.00000000000000000000
104.00000000000000000000	0.00000000000000000000	4168.20507812500000000000	4151.79492187500000000000	4173.33300781250000000000	4154.87158203125000000000	4164.61523437500000000000	4166.66650390625000000000	4164.61523437500000000000	4177.94873046875000000000	4173.33300781250000000000	4176.41015625000000000000	4169.74365234375000000000	4166.15380859375000000000	4175.38427734375000000000	4172.30761718750000000000	3199.00000000000000000000	10249.00000000000000000000	10231.00000000000000000000	0.00000000000000000000	0.00000000000000000000	0.00000000000000000000	917.00000000000000000000	984.00000000000000000000	4.00000000000000000000	4.00000000000000000000	4.00000000000000000000	4.00000000000000000000	4.00000000000000000000	0.00000000000000000000	4.00000000000000000000	4.00000000000000000000	0.00000000000000000000	4.00000000000000000000	4.00000000000000000000	4.00000000000000000000	4.00000000000000000000	4.00000000000000000000	4.00000000000000000000	4.00000000000000000000
105.00000000000000000000	0.00000000000000000000	4169.74365234375000000000	4151.28173828125000000000	4173.33300781250000000000	4154.35888671875000000000	4157.94873046875000000000	4169.23046875000000000000	4169.74365234375000000000	4177.43603515625000000000	4169.74365234375000000000	4171.28173828125000000000	4170.76904296875000000000	4167.17919921875000000000	4168.71777343750000000000	4177.43603515625000000000	1538.00000000000000000000	10250.00000000000000000000	10228.00000000000000000000	0.00000000000000000000	0.00000000000000000000	0.00000000000000000000	917.00000000000000000000	992.00000000000000000000	4.00000000000000000000	4.00000000000000000000	4.00000000000000000000	4.00000000000000000000	4.00000000000000000000	0.00000000000000000000	4.00000000000000000000	4.00000000000000000000	0.00000000000000000000	4.00000000000000000000	4.00000000000000000000	4.00000000000000000000	4.00000000000000000000	4.00000000000000000000	4.00000000000000000000	4.00000000000000000000
106.00000000000000000000	0.00000000000000000000	4164.10253906250000000000	4152.30761718750000000000	4171.28173828125000000000	4153.84619140625000000000	4163.07666015625000000000	4166.66650390625000000000	4171.79492187500000000000	4175.89746093750000000000	4168.20507812500000000000	4158.46142578125000000000	4165.64111328125000000000	4165.12792968750000000000	4163.58984375000000000000	4179.48730468750000000000	3398.00000000000000000000	10250.00000000000000000000	10228.00000000000000000000	0.00000000000000000000	0.00000000000000000000	0.00000000000000000000	917.00000000000000000000	999.00000000000000000000	4.00000000000000000000	4.00000000000000000000	4.00000000000000000000	4.00000000000000000000	4.00000000000000000000	0.00000000000000000000	4.00000000000000000000	4.00000000000000000000	0.00000000000000000000	4.00000000000000000000	4.00000000000000000000	4.00000000000000000000	4.00000000000000000000	4.00000000000000000000	4.00000000000000000000	4.00000000000000000000
107.00000000000000000000	0.00000000000000000000	4152.82031250000000000000	4153.84619140625000000000	4161.02539062500000000000	4155.38427734375000000000	4173.84619140625000000000	4162.56396484375000000000	4166.66650390625000000000	4181.02539062500000000000	4170.25634765625000000000	4163.58984375000000000000	4167.17919921875000000000	4165.12792968750000000000	4170.25634765625000000000	4173.84619140625000000000	1085.00000000000000000000	10249.00000000000000000000	10227.00000000000000000000	0.00000000000000000000	0.00000000000000000000	0.00000000000000000000	918.00000000000000000000	7.00000000000000000000	4.00000000000000000000	4.00000000000000000000	4.00000000000000000000	4.00000000000000000000	4.00000000000000000000	0.00000000000000000000	4.00000000000000000000	4.00000000000000000000	0.00000000000000000000	4.00000000000000000000	4.00000000000000000000	4.00000000000000000000	4.00000000000000000000	4.00000000000000000000	4.00000000000000000000	4.00000000000000000000
108.00000000000000000000	0.00000000000000000000	4163.58984375000000000000	4151.79492187500000000000	4164.10253906250000000000	4153.33300781250000000000	4168.71777343750000000000	4174.87158203125000000000	4174.35888671875000000000	4174.87158203125000000000	4173.33300781250000000000	4164.10253906250000000000	4166.66650390625000000000	4168.71777343750000000000	4167.69238281250000000000	4174.35888671875000000000	3199.00000000000000000000	10249.00000000000000000000	10227.00000000000000000000	0.00000000000000000000	0.00000000000000000000	0.00000000000000000000	918.00000000000000000000	16.00000000000000000000	4.00000000000000000000	4.00000000000000000000	4.00000000000000000000	4.00000000000000000000	4.00000000000000000000	0.00000000000000000000	4.00000000000000000000	4.00000000000000000000	0.00000000000000000000	4.00000000000000000000	4.00000000000000000000	4.00000000000000000000	4.00000000000000000000	4.00000000000000000000	4.00000000000000000000	4.00000000000000000000
109.00000000000000000000	0.00000000000000000000	4163.07666015625000000000	4160.51269531250000000000	4162.56396484375000000000	4164.10253906250000000000	4171.79492187500000000000	4167.69238281250000000000	4167.69238281250000000000	4179.48730468750000000000	4172.30761718750000000000	4169.74365234375000000000	4175.38427734375000000000	4166.15380859375000000000	4174.87158203125000000000	4177.43603515625000000000	1538.00000000000000000000	10248.00000000000000000000	10226.00000000000000000000	0.00000000000000000000	0.00000000000000000000	0.00000000000000000000	918.00000000000000000000	24.00000000000000000000	4.00000000000000000000	4.00000000000000000000	4.00000000000000000000	4.00000000000000000000	4.00000000000000000000	0.00000000000000000000	4.00000000000000000000	4.00000000000000000000	0.00000000000000000000	4.00000000000000000000	4.00000000000000000000	4.00000000000000000000	4.00000000000000000000	4.00000000000000000000	4.00000000000000000000	4.00000000000000000000
110.00000000000000000000	0.00000000000000000000	4166.15380859375000000000	4163.07666015625000000000	4168.71777343750000000000	4166.66650390625000000000	4170.76904296875000000000	4168.20507812500000000000	4168.71777343750000000000	4182.05126953125000000000	4170.76904296875000000000	4167.69238281250000000000	4177.43603515625000000000	4168.71777343750000000000	4180.51269531250000000000	4178.46142578125000000000	3398.00000000000000000000	10248.00000000000000000000	10226.00000000000000000000	0.00000000000000000000	0.00000000000000000000	0.00000000000000000000	918.00000000000000000000	32.00000000000000000000	4.00000000000000000000	4.00000000000000000000	4.00000000000000000000	4.00000000000000000000	4.00000000000000000000	0.00000000000000000000	4.00000000000000000000	4.00000000000000000000	0.00000000000000000000	4.00000000000000000000	4.00000000000000000000	4.00000000000000000000	4.00000000000000000000	4.00000000000000000000	4.00000000000000000000	4.00000000000000000000
111.00000000000000000000	0.00000000000000000000	4170.76904296875000000000	4159.48730468750000000000	4171.79492187500000000000	4162.05126953125000000000	4166.15380859375000000000	4171.79492187500000000000	4173.33300781250000000000	4174.87158203125000000000	4172.30761718750000000000	4165.64111328125000000000	4174.35888671875000000000	4172.30761718750000000000	4177.43603515625000000000	4174.35888671875000000000	1085.00000000000000000000	10247.00000000000000000000	10228.00000000000000000000	0.00000000000000000000	0.00000000000000000000	0.00000000000000000000	918.00000000000000000000	41.00000000000000000000	4.00000000000000000000	4.00000000000000000000	4.00000000000000000000	4.00000000000000000000	4.00000000000000000000	0.00000000000000000000	4.00000000000000000000	4.00000000000000000000	0.00000000000000000000	4.00000000000000000000	4.00000000000000000000	4.00000000000000000000	4.00000000000000000000	4.00000000000000000000	4.00000000000000000000	4.00000000000000000000
112.00000000000000000000	0.00000000000000000000	4163.58984375000000000000	4163.58984375000000000000	4163.58984375000000000000	4169.23046875000000000000	4171.79492187500000000000	4163.58984375000000000000	4164.61523437500000000000	4177.43603515625000000000	4171.79492187500000000000	4177.43603515625000000000	4180.51269531250000000000	4170.76904296875000000000	4177.43603515625000000000	4173.33300781250000000000	3199.00000000000000000000	10247.00000000000000000000	10228.00000000000000000000	0.00000000000000000000	0.00000000000000000000	0.00000000000000000000	918.00000000000000000000	49.00000000000000000000	4.00000000000000000000	4.00000000000000000000	4.00000000000000000000	4.00000000000000000000	4.00000000000000000000	0.00000000000000000000	4.00000000000000000000	4.00000000000000000000	0.00000000000000000000	4.00000000000000000000	4.00000000000000000000	4.00000000000000000000	4.00000000000000000000	4.00000000000000000000	4.00000000000000000000	4.00000000000000000000
113.00000000000000000000	0.00000000000000000000	4173.33300781250000000000	4163.07666015625000000000	4171.79492187500000000000	4170.76904296875000000000	4170.25634765625000000000	4169.74365234375000000000	4165.64111328125000000000	4175.38427734375000000000	4171.28173828125000000000	4175.89746093750000000000	4180.00000000000000000000	4175.89746093750000000000	4174.87158203125000000000	4180.51269531250000000000	1538.00000000000000000000	10247.00000000000000000000	10228.00000000000000000000	0.00000000000000000000	0.00000000000000000000	0.00000000000000000000	918.00000000000000000000	57.00000000000000000000	4.00000000000000000000	4.00000000000000000000	4.00000000000000000000	4.00000000000000000000	4.00000000000000000000	0.00000000000000000000	4.00000000000000000000	4.00000000000000000000	0.00000000000000000000	4.00000000000000000000	4.00000000000000000000	4.00000000000000000000	4.00000000000000000000	4.00000000000000000000	4.00000000000000000000	4.00000000000000000000
114.00000000000000000000	0.00000000000000000000	4171.79492187500000000000	4166.15380859375000000000	4164.61523437500000000000	4171.79492187500000000000	4174.87158203125000000000	4164.10253906250000000000	4162.56396484375000000000	4178.97412109375000000000	4170.76904296875000000000	4175.89746093750000000000	4184.10253906250000000000	4176.41015625000000000000	4182.56396484375000000000	4177.94873046875000000000	3398.00000000000000000000	10247.00000000000000000000	10228.00000000000000000000	0.00000000000000000000	0.00000000000000000000	0.00000000000000000000	918.00000000000000000000	66.00000000000000000000	4.00000000000000000000	4.00000000000000000000	4.00000000000000000000	4.00000000000000000000	4.00000000000000000000	0.00000000000000000000	4.00000000000000000000	4.00000000000000000000	0.00000000000000000000	4.00000000000000000000	4.00000000000000000000	4.00000000000000000000	4.00000000000000000000	4.00000000000000000000	4.00000000000000000000	4.00000000000000000000
115.00000000000000000000	0.00000000000000000000	4171.79492187500000000000	4164.10253906250000000000	4164.10253906250000000000	4171.28173828125000000000	4172.82031250000000000000	4166.15380859375000000000	4170.25634765625000000000	4182.05126953125000000000	4171.79492187500000000000	4177.43603515625000000000	4184.10253906250000000000	4175.89746093750000000000	4183.58984375000000000000	4175.89746093750000000000	1085.00000000000000000000	10248.00000000000000000000	10228.00000000000000000000	0.00000000000000000000	0.00000000000000000000	0.00000000000000000000	918.00000000000000000000	74.00000000000000000000	4.00000000000000000000	4.00000000000000000000	4.00000000000000000000	4.00000000000000000000	4.00000000000000000000	0.00000000000000000000	4.00000000000000000000	4.00000000000000000000	0.00000000000000000000	4.00000000000000000000	4.00000000000000000000	4.00000000000000000000	4.00000000000000000000	4.00000000000000000000	4.00000000000000000000	4.00000000000000000000
116.00000000000000000000	0.00000000000000000000	4174.35888671875000000000	4159.48730468750000000000	4169.74365234375000000000	4168.20507812500000000000	4164.61523437500000000000	4171.79492187500000000000	4174.35888671875000000000	4177.43603515625000000000	4173.33300781250000000000	4172.82031250000000000000	4176.92285156250000000000	4173.33300781250000000000	4176.41015625000000000000	4177.43603515625000000000	3199.00000000000000000000	10248.00000000000000000000	10228.00000000000000000000	0.00000000000000000000	0.00000000000000000000	0.00000000000000000000	918.00000000000000000000	83.00000000000000000000	4.00000000000000000000	4.00000000000000000000	4.00000000000000000000	4.00000000000000000000	4.00000000000000000000	0.00000000000000000000	4.00000000000000000000	4.00000000000000000000	0.00000000000000000000	4.00000000000000000000	4.00000000000000000000	4.00000000000000000000	4.00000000000000000000	4.00000000000000000000	4.00000000000000000000	4.00000000000000000000
117.00000000000000000000	0.00000000000000000000	4165.64111328125000000000	4159.48730468750000000000	4156.41015625000000000000	4169.23046875000000000000	4168.71777343750000000000	4164.10253906250000000000	4164.61523437500000000000	4177.94873046875000000000	4169.74365234375000000000	4174.87158203125000000000	4178.46142578125000000000	4167.17919921875000000000	4179.48730468750000000000	4176.41015625000000000000	1538.00000000000000000000	10247.00000000000000000000	10228.00000000000000000000	0.00000000000000000000	0.00000000000000000000	0.00000000000000000000	918.00000000000000000000	91.00000000000000000000	4.00000000000000000000	4.00000000000000000000	4.00000000000000000000	4.00000000000000000000	4.00000000000000000000	0.00000000000000000000	4.00000000000000000000	4.00000000000000000000	0.00000000000000000000	4.00000000000000000000	4.00000000000000000000	4.00000000000000000000	4.00000000000000000000	4.00000000000000000000	4.00000000000000000000	4.00000000000000000000
118.00000000000000000000	0.00000000000000000000	4176.92285156250000000000	4154.87158203125000000000	4162.05126953125000000000	4167.69238281250000000000	4168.20507812500000000000	4173.33300781250000000000	4173.33300781250000000000	4172.82031250000000000000	4167.17919921875000000000	4170.25634765625000000000	4176.92285156250000000000	4170.76904296875000000000	4175.89746093750000000000	4178.46142578125000000000	3398.00000000000000000000	10247.00000000000000000000	10228.00000000000000000000	0.00000000000000000000	0.00000000000000000000	0.00000000000000000000	918.00000000000000000000	99.00000000000000000000	4.00000000000000000000	4.00000000000000000000	4.00000000000000000000	4.00000000000000000000	4.00000000000000000000	0.00000000000000000000	4.00000000000000000000	4.00000000000000000000	0.00000000000000000000	4.00000000000000000000	4.00000000000000000000	4.00000000000000000000	4.00000000000000000000	4.00000000000000000000	4.00000000000000000000	4.00000000000000000000
119.00000000000000000000	0.00000000000000000000	4174.35888671875000000000	4157.94873046875000000000	4163.58984375000000000000	4170.25634765625000000000	4170.25634765625000000000	4166.66650390625000000000	4168.71777343750000000000	4175.38427734375000000000	4171.79492187500000000000	4169.23046875000000000000	4178.97412109375000000000	4171.28173828125000000000	4175.89746093750000000000	4178.97412109375000000000	1085.00000000000000000000	10247.00000000000000000000	10228.00000000000000000000	0.00000000000000000000	0.00000000000000000000	0.00000000000000000000	918.00000000000000000000	108.00000000000000000000	4.00000000000000000000	4.00000000000000000000	4.00000000000000000000	4.00000000000000000000	4.00000000000000000000	0.00000000000000000000	4.00000000000000000000	4.00000000000000000000	0.00000000000000000000	4.00000000000000000000	4.00000000000000000000	4.00000000000000000000	4.00000000000000000000	4.00000000000000000000	4.00000000000000000000	4.00000000000000000000
120.00000000000000000000	0.00000000000000000000	4167.17919921875000000000	4157.94873046875000000000	4160.51269531250000000000	4167.69238281250000000000	4167.17919921875000000000	4161.02539062500000000000	4164.10253906250000000000	4177.43603515625000000000	4174.87158203125000000000	4168.71777343750000000000	4177.43603515625000000000	4169.74365234375000000000	4176.41015625000000000000	4181.53857421875000000000	3199.00000000000000000000	10247.00000000000000000000	10228.00000000000000000000	0.00000000000000000000	0.00000000000000000000	0.00000000000000000000	918.00000000000000000000	115.00000000000000000000	4.00000000000000000000	4.00000000000000000000	4.00000000000000000000	4.00000000000000000000	4.00000000000000000000	0.00000000000000000000	4.00000000000000000000	4.00000000000000000000	0.00000000000000000000	4.00000000000000000000	4.00000000000000000000	4.00000000000000000000	4.00000000000000000000	4.00000000000000000000	4.00000000000000000000	4.00000000000000000000
121.00000000000000000000	0.00000000000000000000	4175.38427734375000000000	4152.30761718750000000000	4163.58984375000000000000	4162.56396484375000000000	4161.02539062500000000000	4169.74365234375000000000	4171.28173828125000000000	4168.20507812500000000000	4169.23046875000000000000	4166.66650390625000000000	4173.33300781250000000000	4170.76904296875000000000	4171.28173828125000000000	4182.05126953125000000000	1538.00000000000000000000	10246.00000000000000000000	10227.00000000000000000000	0.00000000000000000000	0.00000000000000000000	0.00000000000000000000	918.00000000000000000000	122.00000000000000000000	4.00000000000000000000	4.00000000000000000000	4.00000000000000000000	4.00000000000000000000	4.00000000000000000000	0.00000000000000000000	4.00000000000000000000	4.00000000000000000000	0.00000000000000000000	4.00000000000000000000	4.00000000000000000000	4.00000000000000000000	4.00000000000000000000	4.00000000000000000000	4.00000000000000000000	4.00000000000000000000
122.00000000000000000000	0.00000000000000000000	4167.69238281250000000000	4154.87158203125000000000	4154.35888671875000000000	4168.20507812500000000000	4166.66650390625000000000	4164.10253906250000000000	4162.56396484375000000000	4165.64111328125000000000	4168.20507812500000000000	4170.76904296875000000000	4179.48730468750000000000	4167.17919921875000000000	4173.84619140625000000000	4178.46142578125000000000	3398.00000000000000000000	10246.00000000000000000000	10227.00000000000000000000	0.00000000000000000000	0.00000000000000000000	0.00000000000000000000	918.00000000000000000000	130.00000000000000000000	4.00000000000000000000	4.00000000000000000000	4.00000000000000000000	4.00000000000000000000	4.00000000000000000000	0.00000000000000000000	4.00000000000000000000	4.00000000000000000000	0.00000000000000000000	4.00000000000000000000	4.00000000000000000000	4.00000000000000000000	4.00000000000000000000	4.00000000000000000000	4.00000000000000000000	4.00000000000000000000
123.00000000000000000000	0.00000000000000000000	4163.58984375000000000000	4149.74365234375000000000	4157.43603515625000000000	4165.12792968750000000000	4156.92285156250000000000	4169.74365234375000000000	4168.20507812500000000000	4159.48730468750000000000	4173.84619140625000000000	4156.41015625000000000000	4169.74365234375000000000	4169.23046875000000000000	4166.66650390625000000000	4177.94873046875000000000	1085.00000000000000000000	10247.00000000000000000000	10226.00000000000000000000	0.00000000000000000000	0.00000000000000000000	0.00000000000000000000	918.00000000000000000000	137.00000000000000000000	4.00000000000000000000	4.00000000000000000000	4.00000000000000000000	4.00000000000000000000	4.00000000000000000000	0.00000000000000000000	4.00000000000000000000	4.00000000000000000000	0.00000000000000000000	4.00000000000000000000	4.00000000000000000000	4.00000000000000000000	4.00000000000000000000	4.00000000000000000000	4.00000000000000000000	4.00000000000000000000
124.00000000000000000000	0.00000000000000000000	4161.02539062500000000000	4148.71777343750000000000	4154.87158203125000000000	4162.56396484375000000000	4153.84619140625000000000	4167.69238281250000000000	4168.20507812500000000000	4162.05126953125000000000	4172.30761718750000000000	4154.35888671875000000000	4167.69238281250000000000	4168.20507812500000000000	4166.66650390625000000000	4177.43603515625000000000	3199.00000000000000000000	10247.00000000000000000000	10226.00000000000000000000	0.00000000000000000000	0.00000000000000000000	0.00000000000000000000	918.00000000000000000000	144.00000000000000000000	4.00000000000000000000	4.00000000000000000000	4.00000000000000000000	4.00000000000000000000	4.00000000000000000000	0.00000000000000000000	4.00000000000000000000	4.00000000000000000000	0.00000000000000000000	4.00000000000000000000	4.00000000000000000000	4.00000000000000000000	4.00000000000000000000	4.00000000000000000000	4.00000000000000000000	4.00000000000000000000
125.00000000000000000000	0.00000000000000000000	4166.66650390625000000000	4150.25634765625000000000	4151.28173828125000000000	4162.56396484375000000000	4158.97412109375000000000	4166.66650390625000000000	4162.05126953125000000000	4163.07666015625000000000	4170.76904296875000000000	4167.17919921875000000000	4174.87158203125000000000	4165.64111328125000000000	4170.76904296875000000000	4182.56396484375000000000	1538.00000000000000000000	10248.00000000000000000000	10225.00000000000000000000	0.00000000000000000000	0.00000000000000000000	0.00000000000000000000	918.00000000000000000000	152.00000000000000000000	4.00000000000000000000	4.00000000000000000000	4.00000000000000000000	4.00000000000000000000	4.00000000000000000000	0.00000000000000000000	4.00000000000000000000	4.00000000000000000000	0.00000000000000000000	4.00000000000000000000	4.00000000000000000000	4.00000000000000000000	4.00000000000000000000	4.00000000000000000000	4.00000000000000000000	4.00000000000000000000
126.00000000000000000000	0.00000000000000000000	4176.92285156250000000000	4148.20507812500000000000	4161.02539062500000000000	4162.56396484375000000000	4157.43603515625000000000	4169.74365234375000000000	4165.12792968750000000000	4157.94873046875000000000	4170.76904296875000000000	4161.02539062500000000000	4167.69238281250000000000	4166.66650390625000000000	4163.58984375000000000000	4184.61523437500000000000	3398.00000000000000000000	10248.00000000000000000000	10225.00000000000000000000	0.00000000000000000000	0.00000000000000000000	0.00000000000000000000	918.00000000000000000000	159.00000000000000000000	4.00000000000000000000	4.00000000000000000000	4.00000000000000000000	4.00000000000000000000	4.00000000000000000000	0.00000000000000000000	4.00000000000000000000	4.00000000000000000000	0.00000000000000000000	4.00000000000000000000	4.00000000000000000000	4.00000000000000000000	4.00000000000000000000	4.00000000000000000000	4.00000000000000000000	4.00000000000000000000
127.00000000000000000000	0.00000000000000000000	4163.07666015625000000000	4153.84619140625000000000	4155.89746093750000000000	4169.23046875000000000000	4166.15380859375000000000	4159.48730468750000000000	4160.00000000000000000000	4169.23046875000000000000	4167.69238281250000000000	4157.43603515625000000000	4167.17919921875000000000	4166.15380859375000000000	4166.15380859375000000000	4176.41015625000000000000	50.00000000000000000000	10248.00000000000000000000	10226.00000000000000000000	0.00000000000000000000	0.00000000000000000000	0.00000000000000000000	918.00000000000000000000	167.00000000000000000000	4.00000000000000000000	4.00000000000000000000	4.00000000000000000000	4.00000000000000000000	4.00000000000000000000	0.00000000000000000000	4.00000000000000000000	4.00000000000000000000	0.00000000000000000000	4.00000000000000000000	4.00000000000000000000	4.00000000000000000000	4.00000000000000000000	4.00000000000000000000	4.00000000000000000000	4.00000000000000000000
0.00000000000000000000	0.00000000000000000000	4163.58984375000000000000	4151.28173828125000000000	4156.92285156250000000000	4163.07666015625000000000	4165.64111328125000000000	4169.74365234375000000000	4167.17919921875000000000	4169.23046875000000000000	4167.69238281250000000000	4156.41015625000000000000	4169.74365234375000000000	4167.17919921875000000000	4164.10253906250000000000	4177.43603515625000000000	1917.00000000000000000000	10248.00000000000000000000	10226.00000000000000000000	0.00000000000000000000	0.00000000000000000000	0.00000000000000000000	918.00000000000000000000	174.00000000000000000000	4.00000000000000000000	4.00000000000000000000	4.00000000000000000000	4.00000000000000000000	4.00000000000000000000	0.00000000000000000000	4.00000000000000000000	4.00000000000000000000	0.00000000000000000000	4.00000000000000000000	4.00000000000000000000	4.00000000000000000000	4.00000000000000000000	4.00000000000000000000	4.00000000000000000000	4.00000000000000000000
1.00000000000000000000	0.00000000000000000000	4166.15380859375000000000	4148.20507812500000000000	4152.82031250000000000000	4156.41015625000000000000	4157.94873046875000000000	4170.25634765625000000000	4167.69238281250000000000	4163.58984375000000000000	4169.23046875000000000000	4159.48730468750000000000	4170.76904296875000000000	4164.10253906250000000000	4163.58984375000000000000	4180.00000000000000000000	3287.00000000000000000000	10247.00000000000000000000	10226.00000000000000000000	0.00000000000000000000	0.00000000000000000000	0.00000000000000000000	918.00000000000000000000	182.00000000000000000000	4.00000000000000000000	4.00000000000000000000	4.00000000000000000000	4.00000000000000000000	4.00000000000000000000	0.00000000000000000000	4.00000000000000000000	4.00000000000000000000	0.00000000000000000000	4.00000000000000000000	4.00000000000000000000	4.00000000000000000000	4.00000000000000000000	4.00000000000000000000	4.00000000000000000000	4.00000000000000000000
2.00000000000000000000	0.00000000000000000000	4164.61523437500000000000	4149.23046875000000000000	4150.76904296875000000000	4159.48730468750000000000	4156.92285156250000000000	4162.56396484375000000000	4166.15380859375000000000	4163.58984375000000000000	4169.74365234375000000000	4160.00000000000000000000	4167.17919921875000000000	4162.56396484375000000000	4165.12792968750000000000	4178.46142578125000000000	1739.00000000000000000000	10247.00000000000000000000	10226.00000000000000000000	0.00000000000000000000	0.00000000000000000000	0.00000000000000000000	918.00000000000000000000	191.00000000000000000000	4.00000000000000000000	4.00000000000000000000	4.00000000000000000000	4.00000000000000000000	4.00000000000000000000	0.00000000000000000000	4.00000000000000000000	4.00000000000000000000	0.00000000000000000000	4.00000000000000000000	4.00000000000000000000	4.00000000000000000000	4.00000000000000000000	4.00000000000000000000	4.00000000000000000000	4.00000000000000000000
3.00000000000000000000	0.00000000000000000000	4172.30761718750000000000	4147.69238281250000000000	4159.48730468750000000000	4159.48730468750000000000	4153.84619140625000000000	4170.76904296875000000000	4173.33300781250000000000	4159.48730468750000000000	4172.30761718750000000000	4148.20507812500000000000	4160.00000000000000000000	4163.07666015625000000000	4156.92285156250000000000	4178.46142578125000000000	3285.00000000000000000000	10247.00000000000000000000	10227.00000000000000000000	0.00000000000000000000	0.00000000000000000000	0.00000000000000000000	918.00000000000000000000	199.00000000000000000000	4.00000000000000000000	4.00000000000000000000	4.00000000000000000000	4.00000000000000000000	4.00000000000000000000	0.00000000000000000000	4.00000000000000000000	4.00000000000000000000	0.00000000000000000000	4.00000000000000000000	4.00000000000000000000	4.00000000000000000000	4.00000000000000000000	4.00000000000000000000	4.00000000000000000000	4.00000000000000000000
4.00000000000000000000	0.00000000000000000000	4162.05126953125000000000	4148.20507812500000000000	4150.25634765625000000000	4158.46142578125000000000	4156.92285156250000000000	4166.66650390625000000000	4161.53857421875000000000	4160.00000000000000000000	4174.35888671875000000000	4150.25634765625000000000	4162.05126953125000000000	4157.94873046875000000000	4157.94873046875000000000	4174.87158203125000000000	3531.00000000000000000000	10247.00000000000000000000	10227.00000000000000000000	0.00000000000000000000	0.00000000000000000000	0.00000000000000000000	918.00000000000000000000	207.00000000000000000000	4.00000000000000000000	4.00000000000000000000	4.00000000000000000000	4.00000000000000000000	4.00000000000000000000	0.00000000000000000000	4.00000000000000000000	4.00000000000000000000	0.00000000000000000000	4.00000000000000000000	4.00000000000000000000	4.00000000000000000000	4.00000000000000000000	4.00000000000000000000	4.00000000000000000000	4.00000000000000000000
5.00000000000000000000	0.00000000000000000000	4164.61523437500000000000	4140.51269531250000000000	4151.79492187500000000000	4150.76904296875000000000	4150.76904296875000000000	4170.76904296875000000000	4163.58984375000000000000	4152.82031250000000000000	4171.79492187500000000000	4149.23046875000000000000	4155.38427734375000000000	4162.56396484375000000000	4154.87158203125000000000	4174.87158203125000000000	0.00000000000000000000	10249.00000000000000000000	10228.00000000000000000000	0.00000000000000000000	0.00000000000000000000	0.00000000000000000000	918.00000000000000000000	216.00000000000000000000	4.00000000000000000000	4.00000000000000000000	4.00000000000000000000	4.00000000000000000000	4.00000000000000000000	0.00000000000000000000	4.00000000000000000000	4.00000000000000000000	0.00000000000000000000	4.00000000000000000000	4.00000000000000000000	4.00000000000000000000	4.00000000000000000000	4.00000000000000000000	4.00000000000000000000	4.00000000000000000000
6.00000000000000000000	0.00000000000000000000	4168.20507812500000000000	4141.02539062500000000000	4153.33300781250000000000	4152.30761718750000000000	4152.30761718750000000000	4166.15380859375000000000	4166.66650390625000000000	4150.76904296875000000000	4168.20507812500000000000	4148.20507812500000000000	4153.33300781250000000000	4164.61523437500000000000	4152.82031250000000000000	4175.89746093750000000000	520.00000000000000000000	10249.00000000000000000000	10228.00000000000000000000	0.00000000000000000000	0.00000000000000000000	0.00000000000000000000	918.00000000000000000000	224.00000000000000000000	4.00000000000000000000	4.00000000000000000000	4.00000000000000000000	4.00000000000000000000	4.00000000000000000000	0.00000000000000000000	4.00000000000000000000	4.00000000000000000000	0.00000000000000000000	4.00000000000000000000	4.00000000000000000000	4.00000000000000000000	4.00000000000000000000	4.00000000000000000000	4.00000000000000000000	4.00000000000000000000
7.00000000000000000000	0.00000000000000000000	4159.48730468750000000000	4149.74365234375000000000	4149.74365234375000000000	4161.02539062500000000000	4161.02539062500000000000	4161.53857421875000000000	4162.56396484375000000000	4156.41015625000000000000	4170.76904296875000000000	4149.23046875000000000000	4156.41015625000000000000	4161.53857421875000000000	4155.89746093750000000000	4174.87158203125000000000	3288.00000000000000000000	10248.00000000000000000000	10228.00000000000000000000	0.00000000000000000000	0.00000000000000000000	0.00000000000000000000	918.00000000000000000000	232.00000000000000000000	4.00000000000000000000	4.00000000000000000000	4.00000000000000000000	4.00000000000000000000	4.00000000000000000000	0.00000000000000000000	4.00000000000000000000	4.00000000000000000000	0.00000000000000000000	4.00000000000000000000	4.00000000000000000000	4.00000000000000000000	4.00000000000000000000	4.00000000000000000000	4.00000000000000000000	4.00000000000000000000
8.00000000000000000000	0.00000000000000000000	4164.61523437500000000000	4144.10253906250000000000	4156.92285156250000000000	4155.89746093750000000000	4153.33300781250000000000	4173.33300781250000000000	4170.25634765625000000000	4151.79492187500000000000	4172.82031250000000000000	4138.46142578125000000000	4148.71777343750000000000	4162.56396484375000000000	4150.76904296875000000000	4171.28173828125000000000	0.00000000000000000000	10248.00000000000000000000	10228.00000000000000000000	0.00000000000000000000	0.00000000000000000000	0.00000000000000000000	918.00000000000000000000	240.00000000000000000000	4.00000000000000000000	4.00000000000000000000	4.00000000000000000000	4.00000000000000000000	4.00000000000000000000	0.00000000000000000000	4.00000000000000000000	4.00000000000000000000	0.00000000000000000000	4.00000000000000000000	4.00000000000000000000	4.00000000000000000000	4.00000000000000000000	4.00000000000000000000	4.00000000000000000000	4.00000000000000000000
9.00000000000000000000	0.00000000000000000000	4161.02539062500000000000	4143.58984375000000000000	4147.69238281250000000000	4155.38427734375000000000	4153.33300781250000000000	4165.64111328125000000000	4163.07666015625000000000	4155.89746093750000000000	4168.20507812500000000000	4145.12792968750000000000	4154.87158203125000000000	4156.92285156250000000000	4157.43603515625000000000	4164.10253906250000000000	3539.00000000000000000000	10249.00000000000000000000	10227.00000000000000000000	0.00000000000000000000	0.00000000000000000000	0.00000000000000000000	918.00000000000000000000	247.00000000000000000000	4.00000000000000000000	4.00000000000000000000	4.00000000000000000000	4.00000000000000000000	4.00000000000000000000	0.00000000000000000000	4.00000000000000000000	4.00000000000000000000	0.00000000000000000000	4.00000000000000000000	4.00000000000000000000	4.00000000000000000000	4.00000000000000000000	4.00000000000000000000	4.00000000000000000000	4.00000000000000000000
10.00000000000000000000	0.00000000000000000000	4164.61523437500000000000	4148.20507812500000000000	4152.30761718750000000000	4156.41015625000000000000	4161.02539062500000000000	4166.66650390625000000000	4165.64111328125000000000	4158.97412109375000000000	4170.25634765625000000000	4152.30761718750000000000	4159.48730468750000000000	4160.00000000000000000000	4161.02539062500000000000	4166.15380859375000000000	3400.00000000000000000000	10249.00000000000000000000	10227.00000000000000000000	0.00000000000000000000	0.00000000000000000000	0.00000000000000000000	918.00000000000000000000	254.00000000000000000000	4.00000000000000000000	4.00000000000000000000	4.00000000000000000000	4.00000000000000000000	4.00000000000000000000	0.00000000000000000000	4.00000000000000000000	4.00000000000000000000	0.00000000000000000000	4.00000000000000000000	4.00000000000000000000	4.00000000000000000000	4.00000000000000000000	4.00000000000000000000	4.00000000000000000000	4.00000000000000000000
11.00000000000000000000	0.00000000000000000000	4168.71777343750000000000	4154.87158203125000000000	4164.61523437500000000000	4159.48730468750000000000	4164.61523437500000000000	4170.76904296875000000000	4169.23046875000000000000	4161.53857421875000000000	4175.89746093750000000000	4151.79492187500000000000	4162.05126953125000000000	4166.66650390625000000000	4164.10253906250000000000	4168.71777343750000000000	1097.00000000000000000000	10249.00000000000000000000	10227.00000000000000000000	0.00000000000000000000	0.00000000000000000000	0.00000000000000000000	918.00000000000000000000	263.00000000000000000000	4.00000000000000000000	4.00000000000000000000	4.00000000000000000000	4.00000000000000000000	4.00000000000000000000	0.00000000000000000000	4.00000000000000000000	4.00000000000000000000	0.00000000000000000000	4.00000000000000000000	4.00000000000000000000	4.00000000000000000000	4.00000000000000000000	4.00000000000000000000	4.00000000000000000000	4.00000000000000000000
12.00000000000000000000	0.00000000000000000000	4165.64111328125000000000	4157.94873046875000000000	4160.00000000000000000000	4164.61523437500000000000	4157.43603515625000000000	4165.12792968750000000000	4162.05126953125000000000	4166.15380859375000000000	4172.30761718750000000000	4155.38427734375000000000	4166.66650390625000000000	4165.12792968750000000000	4167.69238281250000000000	4167.17919921875000000000	3199.00000000000000000000	10249.00000000000000000000	10227.00000000000000000000	0.00000000000000000000	0.00000000000000000000	0.00000000000000000000	918.00000000000000000000	271.00000000000000000000	4.00000000000000000000	4.00000000000000000000	4.00000000000000000000	4.00000000000000000000	4.00000000000000000000	0.00000000000000000000	4.00000000000000000000	4.00000000000000000000	0.00000000000000000000	4.00000000000000000000	4.00000000000000000000	4.00000000000000000000	4.00000000000000000000	4.00000000000000000000	4.00000000000000000000	4.00000000000000000000
13.00000000000000000000	0.00000000000000000000	4173.33300781250000000000	4150.76904296875000000000	4163.07666015625000000000	4160.00000000000000000000	4147.69238281250000000000	4169.74365234375000000000	4167.69238281250000000000	4157.94873046875000000000	4169.23046875000000000000	4147.17919921875000000000	4157.43603515625000000000	4165.64111328125000000000	4156.41015625000000000000	4165.64111328125000000000	1548.00000000000000000000	10249.00000000000000000000	10228.00000000000000000000	0.00000000000000000000	0.00000000000000000000	0.00000000000000000000	918.00000000000000000000	279.00000000000000000000	4.00000000000000000000	4.00000000000000000000	4.00000000000000000000	4.00000000000000000000	4.00000000000000000000	0.00000000000000000000	4.00000000000000000000	4.00000000000000000000	0.00000000000000000000	4.00000000000000000000	4.00000000000000000000	4.00000000000000000000	4.00000000000000000000	4.00000000000000000000	4.00000000000000000000	4.00000000000000000000
14.00000000000000000000	0.00000000000000000000	4167.69238281250000000000	4156.41015625000000000000	4157.94873046875000000000	4165.12792968750000000000	4161.53857421875000000000	4163.07666015625000000000	4163.58984375000000000000	4163.07666015625000000000	4173.33300781250000000000	4154.35888671875000000000	4161.53857421875000000000	4167.17919921875000000000	4163.58984375000000000000	4160.00000000000000000000	3400.00000000000000000000	10249.00000000000000000000	10228.00000000000000000000	0.00000000000000000000	0.00000000000000000000	0.00000000000000000000	918.00000000000000000000	287.00000000000000000000	4.00000000000000000000	4.00000000000000000000	4.00000000000000000000	4.00000000000000000000	4.00000000000000000000	0.00000000000000000000	4.00000000000000000000	4.00000000000000000000	0.00000000000000000000	4.00000000000000000000	4.00000000000000000000	4.00000000000000000000	4.00000000000000000000	4.00000000000000000000	4.00000000000000000000	4.00000000000000000000
15.00000000000000000000	0.00000000000000000000	4166.15380859375000000000	4156.41015625000000000000	4155.38427734375000000000	4162.56396484375000000000	4158.97412109375000000000	4168.20507812500000000000	4167.69238281250000000000	4166.15380859375000000000	4172.82031250000000000000	4155.38427734375000000000	4165.12792968750000000000	4165.64111328125000000000	4169.23046875000000000000	4154.87158203125000000000	1097.00000000000000000000	10249.00000000000000000000	10229.00000000000000000000	0.00000000000000000000	0.00000000000000000000	0.00000000000000000000	918.00000000000000000000	295.00000000000000000000	4.00000000000000000000	4.00000000000000000000	4.00000000000000000000	4.00000000000000000000	4.00000000000000000000	0.00000000000000000000	4.00000000000000000000	4.00000000000000000000	0.00000000000000000000	4.00000000000000000000	4.00000000000000000000	4.00000000000000000000	4.00000000000000000000	4.00000000000000000000	4.00000000000000000000	4.00000000000000000000
16.00000000000000000000	0.00000000000000000000	4166.15380859375000000000	4147.17919921875000000000	4157.43603515625000000000	4150.76904296875000000000	4144.10253906250000000000	4171.79492187500000000000	4171.79492187500000000000	4158.97412109375000000000	4168.20507812500000000000	4144.10253906250000000000	4157.94873046875000000000	4159.48730468750000000000	4156.41015625000000000000	4148.20507812500000000000	0.00000000000000000000	10249.00000000000000000000	10229.00000000000000000000	0.00000000000000000000	0.00000000000000000000	0.00000000000000000000	918.00000000000000000000	303.00000000000000000000	4.00000000000000000000	4.00000000000000000000	4.00000000000000000000	4.00000000000000000000	4.00000000000000000000	0.00000000000000000000	4.00000000000000000000	4.00000000000000000000	0.00000000000000000000	4.00000000000000000000	4.00000000000000000000	4.00000000000000000000	4.00000000000000000000	4.00000000000000000000	4.00000000000000000000	4.00000000000000000000
17.00000000000000000000	0.00000000000000000000	4159.48730468750000000000	4149.74365234375000000000	4157.43603515625000000000	4156.41015625000000000000	4154.35888671875000000000	4165.64111328125000000000	4165.12792968750000000000	4164.10253906250000000000	4167.69238281250000000000	4150.76904296875000000000	4160.00000000000000000000	4159.48730468750000000000	4156.41015625000000000000	4143.58984375000000000000	0.00000000000000000000	10249.00000000000000000000	10228.00000000000000000000	0.00000000000000000000	0.00000000000000000000	0.00000000000000000000	918.00000000000000000000	311.00000000000000000000	4.00000000000000000000	4.00000000000000000000	4.00000000000000000000	4.00000000000000000000	4.00000000000000000000	0.00000000000000000000	4.00000000000000000000	4.00000000000000000000	0.00000000000000000000	4.00000000000000000000	4.00000000000000000000	4.00000000000000000000	4.00000000000000000000	4.00000000000000000000	4.00000000000000000000	4.00000000000000000000
18.00000000000000000000	0.00000000000000000000	4172.30761718750000000000	4155.38427734375000000000	4169.74365234375000000000	4161.53857421875000000000	4158.97412109375000000000	4173.84619140625000000000	4171.79492187500000000000	4165.64111328125000000000	4169.74365234375000000000	4155.38427734375000000000	4160.51269531250000000000	4168.20507812500000000000	4162.05126953125000000000	4146.66650390625000000000	0.00000000000000000000	10249.00000000000000000000	10228.00000000000000000000	0.00000000000000000000	0.00000000000000000000	0.00000000000000000000	918.00000000000000000000	318.00000000000000000000	4.00000000000000000000	4.00000000000000000000	4.00000000000000000000	4.00000000000000000000	4.00000000000000000000	0.00000000000000000000	4.00000000000000000000	4.00000000000000000000	0.00000000000000000000	4.00000000000000000000	4.00000000000000000000	4.00000000000000000000	4.00000000000000000000	4.00000000000000000000	4.00000000000000000000	4.00000000000000000000
19.00000000000000000000	0.00000000000000000000	4168.71777343750000000000	4158.97412109375000000000	4162.56396484375000000000	4159.48730468750000000000	4153.84619140625000000000	4163.58984375000000000000	4166.15380859375000000000	4163.07666015625000000000	4168.71777343750000000000	4153.84619140625000000000	4162.05126953125000000000	4164.61523437500000000000	4167.69238281250000000000	4144.10253906250000000000	0.00000000000000000000	10251.00000000000000000000	10229.00000000000000000000	0.00000000000000000000	0.00000000000000000000	0.00000000000000000000	918.00000000000000000000	327.00000000000000000000	4.00000000000000000000	4.00000000000000000000	4.00000000000000000000	4.00000000000000000000	4.00000000000000000000	0.00000000000000000000	4.00000000000000000000	4.00000000000000000000	0.00000000000000000000	4.00000000000000000000	4.00000000000000000000	4.00000000000000000000	4.00000000000000000000	4.00000000000000000000	4.00000000000000000000	4.00000000000000000000
20.00000000000000000000	0.00000000000000000000	4165.12792968750000000000	4153.84619140625000000000	4158.97412109375000000000	4154.35888671875000000000	4148.20507812500000000000	4162.56396484375000000000	4165.64111328125000000000	4153.84619140625000000000	4170.76904296875000000000	4145.12792968750000000000	4156.41015625000000000000	4160.51269531250000000000	4162.56396484375000000000	4141.53857421875000000000	0.00000000000000000000	10251.00000000000000000000	10229.00000000000000000000	0.00000000000000000000	0.00000000000000000000	0.00000000000000000000	918.00000000000000000000	334.00000000000000000000	4.00000000000000000000	4.00000000000000000000	4.00000000000000000000	4.00000000000000000000	4.00000000000000000000	0.00000000000000000000	4.00000000000000000000	4.00000000000000000000	0.00000000000000000000	4.00000000000000000000	4.00000000000000000000	4.00000000000000000000	4.00000000000000000000	4.00000000000000000000	4.00000000000000000000	4.00000000000000000000
21.00000000000000000000	0.00000000000000000000	4169.23046875000000000000	4151.79492187500000000000	4165.64111328125000000000	4156.41015625000000000000	4151.79492187500000000000	4171.28173828125000000000	4168.71777343750000000000	4152.30761718750000000000	4173.84619140625000000000	4142.56396484375000000000	4151.28173828125000000000	4161.02539062500000000000	4155.89746093750000000000	4141.53857421875000000000	0.00000000000000000000	10250.00000000000000000000	10229.00000000000000000000	0.00000000000000000000	0.00000000000000000000	0.00000000000000000000	918.00000000000000000000	342.00000000000000000000	4.00000000000000000000	4.00000000000000000000	4.00000000000000000000	4.00000000000000000000	4.00000000000000000000	0.00000000000000000000	4.00000000000000000000	4.00000000000000000000	0.00000000000000000000	4.00000000000000000000	4.00000000000000000000	4.00000000000000000000	4.00000000000000000000	4.00000000000000000000	4.00000000000000000000	4.00000000000000000000
22.00000000000000000000	0.00000000000000000000	4158.97412109375000000000	4157.94873046875000000000	4156.92285156250000000000	4162.05126953125000000000	4163.58984375000000000000	4163.07666015625000000000	4160.51269531250000000000	4165.12792968750000000000	4171.79492187500000000000	4157.94873046875000000000	4160.51269531250000000000	4158.97412109375000000000	4161.53857421875000000000	4140.00000000000000000000	0.00000000000000000000	10250.00000000000000000000	10229.00000000000000000000	0.00000000000000000000	0.00000000000000000000	0.00000000000000000000	918.00000000000000000000	349.00000000000000000000	4.00000000000000000000	4.00000000000000000000	4.00000000000000000000	4.00000000000000000000	4.00000000000000000000	0.00000000000000000000	4.00000000000000000000	4.00000000000000000000	0.00000000000000000000	4.00000000000000000000	4.00000000000000000000	4.00000000000000000000	4.00000000000000000000	4.00000000000000000000	4.00000000000000000000	4.00000000000000000000
23.00000000000000000000	0.00000000000000000000	4164.61523437500000000000	4154.35888671875000000000	4160.00000000000000000000	4152.82031250000000000000	4154.35888671875000000000	4169.74365234375000000000	4168.71777343750000000000	4162.56396484375000000000	4170.76904296875000000000	4161.02539062500000000000	4161.02539062500000000000	4164.10253906250000000000	4159.48730468750000000000	4143.07666015625000000000	0.00000000000000000000	10249.00000000000000000000	10229.00000000000000000000	0.00000000000000000000	0.00000000000000000000	0.00000000000000000000	918.00000000000000000000	356.00000000000000000000	4.00000000000000000000	4.00000000000000000000	4.00000000000000000000	4.00000000000000000000	4.00000000000000000000	0.00000000000000000000	4.00000000000000000000	4.00000000000000000000	0.00000000000000000000	4.00000000000000000000	4.00000000000000000000	4.00000000000000000000	4.00000000000000000000	4.00000000000000000000	4.00000000000000000000	4.00000000000000000000
24.00000000000000000000	0.00000000000000000000	4166.15380859375000000000	4155.38427734375000000000	4160.00000000000000000000	4152.30761718750000000000	4152.82031250000000000000	4166.66650390625000000000	4165.64111328125000000000	4162.56396484375000000000	4171.79492187500000000000	4164.10253906250000000000	4164.61523437500000000000	4163.07666015625000000000	4166.66650390625000000000	4143.07666015625000000000	0.00000000000000000000	10249.00000000000000000000	10229.00000000000000000000	0.00000000000000000000	0.00000000000000000000	0.00000000000000000000	918.00000000000000000000	364.00000000000000000000	4.00000000000000000000	4.00000000000000000000	4.00000000000000000000	4.00000000000000000000	4.00000000000000000000	0.00000000000000000000	4.00000000000000000000	4.00000000000000000000	0.00000000000000000000	4.00000000000000000000	4.00000000000000000000	4.00000000000000000000	4.00000000000000000000	4.00000000000000000000	4.00000000000000000000	4.00000000000000000000
25.00000000000000000000	0.00000000000000000000	4165.12792968750000000000	4155.89746093750000000000	4161.53857421875000000000	4156.41015625000000000000	4156.41015625000000000000	4165.64111328125000000000	4163.58984375000000000000	4166.66650390625000000000	4172.30761718750000000000	4161.53857421875000000000	4166.66650390625000000000	4161.53857421875000000000	4170.76904296875000000000	4141.53857421875000000000	0.00000000000000000000	10248.00000000000000000000	10229.00000000000000000000	0.00000000000000000000	0.00000000000000000000	0.00000000000000000000	918.00000000000000000000	372.00000000000000000000	4.00000000000000000000	4.00000000000000000000	4.00000000000000000000	4.00000000000000000000	4.00000000000000000000	0.00000000000000000000	4.00000000000000000000	4.00000000000000000000	0.00000000000000000000	4.00000000000000000000	4.00000000000000000000	4.00000000000000000000	4.00000000000000000000	4.00000000000000000000	4.00000000000000000000	4.00000000000000000000
26.00000000000000000000	0.00000000000000000000	4171.28173828125000000000	4150.25634765625000000000	4164.61523437500000000000	4149.74365234375000000000	4145.64111328125000000000	4171.28173828125000000000	4169.74365234375000000000	4162.05126953125000000000	4169.23046875000000000000	4151.28173828125000000000	4159.48730468750000000000	4161.53857421875000000000	4158.46142578125000000000	4138.46142578125000000000	0.00000000000000000000	10248.00000000000000000000	10229.00000000000000000000	0.00000000000000000000	0.00000000000000000000	0.00000000000000000000	918.00000000000000000000	380.00000000000000000000	4.00000000000000000000	4.00000000000000000000	4.00000000000000000000	4.00000000000000000000	4.00000000000000000000	0.00000000000000000000	4.00000000000000000000	4.00000000000000000000	0.00000000000000000000	4.00000000000000000000	4.00000000000000000000	4.00000000000000000000	4.00000000000000000000	4.00000000000000000000	4.00000000000000000000	4.00000000000000000000
27.00000000000000000000	0.00000000000000000000	4161.53857421875000000000	4151.79492187500000000000	4155.38427734375000000000	4147.69238281250000000000	4142.56396484375000000000	4161.02539062500000000000	4160.51269531250000000000	4163.58984375000000000000	4168.71777343750000000000	4157.94873046875000000000	4160.00000000000000000000	4157.94873046875000000000	4158.97412109375000000000	4133.84619140625000000000	0.00000000000000000000	10247.00000000000000000000	10228.00000000000000000000	0.00000000000000000000	0.00000000000000000000	0.00000000000000000000	918.00000000000000000000	388.00000000000000000000	4.00000000000000000000	4.00000000000000000000	4.00000000000000000000	4.00000000000000000000	4.00000000000000000000	0.00000000000000000000	4.00000000000000000000	4.00000000000000000000	0.00000000000000000000	4.00000000000000000000	4.00000000000000000000	4.00000000000000000000	4.00000000000000000000	4.00000000000000000000	4.00000000000000000000	4.00000000000000000000
28.00000000000000000000	0.00000000000000000000	4163.58984375000000000000	4149.23046875000000000000	4166.15380859375000000000	4146.15380859375000000000	4141.53857421875000000000	4165.64111328125000000000	4167.17919921875000000000	4155.89746093750000000000	4169.74365234375000000000	4154.35888671875000000000	4158.46142578125000000000	4162.56396484375000000000	4161.02539062500000000000	4136.92285156250000000000	0.00000000000000000000	10247.00000000000000000000	10228.00000000000000000000	0.00000000000000000000	0.00000000000000000000	0.00000000000000000000	918.00000000000000000000	397.00000000000000000000	4.00000000000000000000	4.00000000000000000000	4.00000000000000000000	4.00000000000000000000	4.00000000000000000000	0.00000000000000000000	4.00000000000000000000	4.00000000000000000000	0.00000000000000000000	4.00000000000000000000	4.00000000000000000000	4.00000000000000000000	4.00000000000000000000	4.00000000000000000000	4.00000000000000000000	4.00000000000000000000
29.00000000000000000000	0.00000000000000000000	4162.56396484375000000000	4151.28173828125000000000	4166.66650390625000000000	4147.69238281250000000000	4149.74365234375000000000	4163.58984375000000000000	4167.69238281250000000000	4153.84619140625000000000	4167.69238281250000000000	4150.25634765625000000000	4163.07666015625000000000	4163.58984375000000000000	4167.17919921875000000000	4138.97412109375000000000	0.00000000000000000000	10247.00000000000000000000	10228.00000000000000000000	0.00000000000000000000	0.00000000000000000000	0.00000000000000000000	918.00000000000000000000	405.00000000000000000000	4.00000000000000000000	4.00000000000000000000	4.00000000000000000000	4.00000000000000000000	4.00000000000000000000	0.00000000000000000000	4.00000000000000000000	4.00000000000000000000	0.00000000000000000000	4.00000000000000000000	4.00000000000000000000	4.00000000000000000000	4.00000000000000000000	4.00000000000000000000	4.00000000000000000000	4.00000000000000000000
30.00000000000000000000	0.00000000000000000000	4156.92285156250000000000	4150.25634765625000000000	4158.97412109375000000000	4145.64111328125000000000	4151.28173828125000000000	4163.07666015625000000000	4165.12792968750000000000	4158.46142578125000000000	4168.71777343750000000000	4148.71777343750000000000	4162.05126953125000000000	4158.46142578125000000000	4164.61523437500000000000	4139.48730468750000000000	0.00000000000000000000	10247.00000000000000000000	10228.00000000000000000000	0.00000000000000000000	0.00000000000000000000	0.00000000000000000000	918.00000000000000000000	413.00000000000000000000	4.00000000000000000000	4.00000000000000000000	4.00000000000000000000	4.00000000000000000000	4.00000000000000000000	0.00000000000000000000	4.00000000000000000000	4.00000000000000000000	0.00000000000000000000	4.00000000000000000000	4.00000000000000000000	4.00000000000000000000	4.00000000000000000000	4.00000000000000000000	4.00000000000000000000	4.00000000000000000000
31.00000000000000000000	0.00000000000000000000	4161.53857421875000000000	4143.07666015625000000000	4165.64111328125000000000	4138.97412109375000000000	4139.48730468750000000000	4173.33300781250000000000	4171.79492187500000000000	4154.87158203125000000000	4172.30761718750000000000	4138.46142578125000000000	4151.28173828125000000000	4156.92285156250000000000	4149.74365234375000000000	4137.43603515625000000000	0.00000000000000000000	10246.00000000000000000000	10230.00000000000000000000	0.00000000000000000000	0.00000000000000000000	0.00000000000000000000	918.00000000000000000000	422.00000000000000000000	4.00000000000000000000	4.00000000000000000000	4.00000000000000000000	4.00000000000000000000	4.00000000000000000000	0.00000000000000000000	4.00000000000000000000	4.00000000000000000000	0.00000000000000000000	4.00000000000000000000	4.00000000000000000000	4.00000000000000000000	4.00000000000000000000	4.00000000000000000000	4.00000000000000000000	4.00000000000000000000
32.00000000000000000000	0.00000000000000000000	4154.87158203125000000000	4148.20507812500000000000	4161.53857421875000000000	4144.10253906250000000000	4143.07666015625000000000	4165.64111328125000000000	4164.61523437500000000000	4160.00000000000000000000	4169.74365234375000000000	4145.12792968750000000000	4155.38427734375000000000	4156.41015625000000000000	4156.41015625000000000000	4135.38427734375000000000	0.00000000000000000000	10246.00000000000000000000	10230.00000000000000000000	0.00000000000000000000	0.00000000000000000000	0.00000000000000000000	918.00000000000000000000	430.00000000000000000000	4.00000000000000000000	4.00000000000000000000	4.00000000000000000000	4.00000000000000000000	4.00000000000000000000	0.00000000000000000000	4.00000000000000000000	4.00000000000000000000	0.00000000000000000000	4.00000000000000000000	4.00000000000000000000	4.00000000000000000000	4.00000000000000000000	4.00000000000000000000	4.00000000000000000000	4.00000000000000000000
33.00000000000000000000	0.00000000000000000000	4160.00000000000000000000	4149.74365234375000000000	4165.64111328125000000000	4141.53857421875000000000	4144.61523437500000000000	4168.20507812500000000000	4168.71777343750000000000	4155.89746093750000000000	4164.61523437500000000000	4148.20507812500000000000	4154.35888671875000000000	4159.48730468750000000000	4156.92285156250000000000	4140.00000000000000000000	0.00000000000000000000	10246.00000000000000000000	10230.00000000000000000000	0.00000000000000000000	0.00000000000000000000	0.00000000000000000000	918.00000000000000000000	438.00000000000000000000	4.00000000000000000000	4.00000000000000000000	4.00000000000000000000	4.00000000000000000000	4.00000000000000000000	0.00000000000000000000	4.00000000000000000000	4.00000000000000000000	0.00000000000000000000	4.00000000000000000000	4.00000000000000000000	4.00000000000000000000	4.00000000000000000000	4.00000000000000000000	4.00000000000000000000	4.00000000000000000000
34.00000000000000000000	0.00000000000000000000	4158.97412109375000000000	4150.76904296875000000000	4164.10253906250000000000	4139.48730468750000000000	4147.69238281250000000000	4165.12792968750000000000	4164.61523437500000000000	4152.30761718750000000000	4165.64111328125000000000	4143.07666015625000000000	4152.30761718750000000000	4156.92285156250000000000	4150.25634765625000000000	4137.94873046875000000000	0.00000000000000000000	10246.00000000000000000000	10230.00000000000000000000	0.00000000000000000000	0.00000000000000000000	0.00000000000000000000	918.00000000000000000000	446.00000000000000000000	4.00000000000000000000	4.00000000000000000000	4.00000000000000000000	4.00000000000000000000	4.00000000000000000000	0.00000000000000000000	4.00000000000000000000	4.00000000000000000000	0.00000000000000000000	4.00000000000000000000	4.00000000000000000000	4.00000000000000000000	4.00000000000000000000	4.00000000000000000000	4.00000000000000000000	4.00000000000000000000
35.00000000000000000000	0.00000000000000000000	4154.35888671875000000000	4153.84619140625000000000	4162.05126953125000000000	4146.15380859375000000000	4148.71777343750000000000	4161.02539062500000000000	4159.48730468750000000000	4159.48730468750000000000	4168.71777343750000000000	4145.64111328125000000000	4157.94873046875000000000	4157.43603515625000000000	4153.84619140625000000000	4135.38427734375000000000	0.00000000000000000000	10245.00000000000000000000	10231.00000000000000000000	0.00000000000000000000	0.00000000000000000000	0.00000000000000000000	918.00000000000000000000	453.00000000000000000000	4.00000000000000000000	4.00000000000000000000	4.00000000000000000000	4.00000000000000000000	4.00000000000000000000	0.00000000000000000000	4.00000000000000000000	4.00000000000000000000	0.00000000000000000000	4.00000000000000000000	4.00000000000000000000	4.00000000000000000000	4.00000000000000000000	4.00000000000000000000	4.00000000000000000000	4.00000000000000000000
36.00000000000000000000	0.00000000000000000000	4162.05126953125000000000	4149.74365234375000000000	4171.79492187500000000000	4143.07666015625000000000	4138.46142578125000000000	4166.15380859375000000000	4170.76904296875000000000	4158.46142578125000000000	4171.28173828125000000000	4145.64111328125000000000	4152.30761718750000000000	4162.56396484375000000000	4154.35888671875000000000	4138.46142578125000000000	0.00000000000000000000	10245.00000000000000000000	10231.00000000000000000000	0.00000000000000000000	0.00000000000000000000	0.00000000000000000000	918.00000000000000000000	460.00000000000000000000	4.00000000000000000000	4.00000000000000000000	4.00000000000000000000	4.00000000000000000000	4.00000000000000000000	0.00000000000000000000	4.00000000000000000000	4.00000000000000000000	0.00000000000000000000	4.00000000000000000000	4.00000000000000000000	4.00000000000000000000	4.00000000000000000000	4.00000000000000000000	4.00000000000000000000	4.00000000000000000000
37.00000000000000000000	0.00000000000000000000	4155.38427734375000000000	4153.33300781250000000000	4161.02539062500000000000	4142.05126953125000000000	4140.51269531250000000000	4157.94873046875000000000	4165.64111328125000000000	4160.51269531250000000000	4173.33300781250000000000	4149.74365234375000000000	4150.76904296875000000000	4158.46142578125000000000	4157.94873046875000000000	4136.41015625000000000000	0.00000000000000000000	10247.00000000000000000000	10231.00000000000000000000	0.00000000000000000000	0.00000000000000000000	0.00000000000000000000	918.00000000000000000000	468.00000000000000000000	4.00000000000000000000	4.00000000000000000000	4.00000000000000000000	4.00000000000000000000	4.00000000000000000000	0.00000000000000000000	4.00000000000000000000	4.00000000000000000000	0.00000000000000000000	4.00000000000000000000	4.00000000000000000000	4.00000000000000000000	4.00000000000000000000	4.00000000000000000000	4.00000000000000000000	4.00000000000000000000
38.00000000000000000000	0.00000000000000000000	4160.51269531250000000000	4155.38427734375000000000	4161.02539062500000000000	4140.51269531250000000000	4142.56396484375000000000	4169.23046875000000000000	4165.64111328125000000000	4157.43603515625000000000	4173.33300781250000000000	4148.71777343750000000000	4152.82031250000000000000	4158.97412109375000000000	4157.43603515625000000000	4138.46142578125000000000	0.00000000000000000000	10247.00000000000000000000	10231.00000000000000000000	0.00000000000000000000	0.00000000000000000000	0.00000000000000000000	918.00000000000000000000	475.00000000000000000000	4.00000000000000000000	4.00000000000000000000	4.00000000000000000000	4.00000000000000000000	4.00000000000000000000	0.00000000000000000000	4.00000000000000000000	4.00000000000000000000	0.00000000000000000000	4.00000000000000000000	4.00000000000000000000	4.00000000000000000000	4.00000000000000000000	4.00000000000000000000	4.00000000000000000000	4.00000000000000000000
39.00000000000000000000	0.00000000000000000000	4162.56396484375000000000	4154.87158203125000000000	4167.17919921875000000000	4141.02539062500000000000	4145.64111328125000000000	4171.79492187500000000000	4165.64111328125000000000	4157.43603515625000000000	4171.79492187500000000000	4149.74365234375000000000	4153.33300781250000000000	4160.51269531250000000000	4158.97412109375000000000	4141.02539062500000000000	0.00000000000000000000	10246.00000000000000000000	10230.00000000000000000000	0.00000000000000000000	0.00000000000000000000	0.00000000000000000000	918.00000000000000000000	483.00000000000000000000	4.00000000000000000000	4.00000000000000000000	4.00000000000000000000	4.00000000000000000000	4.00000000000000000000	0.00000000000000000000	4.00000000000000000000	4.00000000000000000000	0.00000000000000000000	4.00000000000000000000	4.00000000000000000000	4.00000000000000000000	4.00000000000000000000	4.00000000000000000000	4.00000000000000000000	4.00000000000000000000
40.00000000000000000000	0.00000000000000000000	4153.33300781250000000000	4153.33300781250000000000	4160.51269531250000000000	4141.53857421875000000000	4148.71777343750000000000	4163.07666015625000000000	4164.61523437500000000000	4160.51269531250000000000	4171.28173828125000000000	4150.76904296875000000000	4151.28173828125000000000	4158.97412109375000000000	4160.00000000000000000000	4141.53857421875000000000	0.00000000000000000000	10246.00000000000000000000	10230.00000000000000000000	0.00000000000000000000	0.00000000000000000000	0.00000000000000000000	918.00000000000000000000	491.00000000000000000000	4.00000000000000000000	4.00000000000000000000	4.00000000000000000000	4.00000000000000000000	4.00000000000000000000	0.00000000000000000000	4.00000000000000000000	4.00000000000000000000	0.00000000000000000000	4.00000000000000000000	4.00000000000000000000	4.00000000000000000000	4.00000000000000000000	4.00000000000000000000	4.00000000000000000000	4.00000000000000000000
41.00000000000000000000	0.00000000000000000000	4158.46142578125000000000	4148.71777343750000000000	4163.07666015625000000000	4135.89746093750000000000	4142.56396484375000000000	4170.25634765625000000000	4175.89746093750000000000	4151.28173828125000000000	4170.25634765625000000000	4143.07666015625000000000	4140.51269531250000000000	4160.51269531250000000000	4147.69238281250000000000	4142.05126953125000000000	0.00000000000000000000	10247.00000000000000000000	10228.00000000000000000000	0.00000000000000000000	0.00000000000000000000	0.00000000000000000000	918.00000000000000000000	499.00000000000000000000	4.00000000000000000000	4.00000000000000000000	4.00000000000000000000	4.00000000000000000000	4.00000000000000000000	0.00000000000000000000	4.00000000000000000000	4.00000000000000000000	0.00000000000000000000	4.00000000000000000000	4.00000000000000000000	4.00000000000000000000	4.00000000000000000000	4.00000000000000000000	4.00000000000000000000	4.00000000000000000000
42.00000000000000000000	0.00000000000000000000	4150.25634765625000000000	4150.25634765625000000000	4158.46142578125000000000	4135.89746093750000000000	4143.58984375000000000000	4161.53857421875000000000	4166.15380859375000000000	4146.66650390625000000000	4167.17919921875000000000	4142.56396484375000000000	4138.97412109375000000000	4154.35888671875000000000	4146.66650390625000000000	4137.94873046875000000000	0.00000000000000000000	10247.00000000000000000000	10228.00000000000000000000	0.00000000000000000000	0.00000000000000000000	0.00000000000000000000	918.00000000000000000000	508.00000000000000000000	4.00000000000000000000	4.00000000000000000000	4.00000000000000000000	4.00000000000000000000	4.00000000000000000000	0.00000000000000000000	4.00000000000000000000	4.00000000000000000000	0.00000000000000000000	4.00000000000000000000	4.00000000000000000000	4.00000000000000000000	4.00000000000000000000	4.00000000000000000000	4.00000000000000000000	4.00000000000000000000
43.00000000000000000000	0.00000000000000000000	4146.66650390625000000000	4144.61523437500000000000	4161.02539062500000000000	4132.82031250000000000000	4138.46142578125000000000	4165.64111328125000000000	4164.61523437500000000000	4142.05126953125000000000	4170.76904296875000000000	4133.84619140625000000000	4135.89746093750000000000	4152.82031250000000000000	4145.64111328125000000000	4139.48730468750000000000	0.00000000000000000000	10248.00000000000000000000	10229.00000000000000000000	0.00000000000000000000	0.00000000000000000000	0.00000000000000000000	918.00000000000000000000	516.00000000000000000000	4.00000000000000000000	4.00000000000000000000	4.00000000000000000000	4.00000000000000000000	4.00000000000000000000	0.00000000000000000000	4.00000000000000000000	4.00000000000000000000	0.00000000000000000000	4.00000000000000000000	4.00000000000000000000	4.00000000000000000000	4.00000000000000000000	4.00000000000000000000	4.00000000000000000000	4.00000000000000000000
44.00000000000000000000	0.00000000000000000000	4149.23046875000000000000	4142.56396484375000000000	4164.10253906250000000000	4133.84619140625000000000	4135.89746093750000000000	4170.25634765625000000000	4168.20507812500000000000	4142.56396484375000000000	4172.82031250000000000000	4131.79492187500000000000	4138.97412109375000000000	4152.82031250000000000000	4147.17919921875000000000	4143.07666015625000000000	0.00000000000000000000	10248.00000000000000000000	10229.00000000000000000000	0.00000000000000000000	0.00000000000000000000	0.00000000000000000000	918.00000000000000000000	523.00000000000000000000	4.00000000000000000000	4.00000000000000000000	4.00000000000000000000	4.00000000000000000000	4.00000000000000000000	0.00000000000000000000	4.00000000000000000000	4.00000000000000000000	0.00000000000000000000	4.00000000000000000000	4.00000000000000000000	4.00000000000000000000	4.00000000000000000000	4.00000000000000000000	4.00000000000000000000	4.00000000000000000000
45.00000000000000000000	0.00000000000000000000	4145.12792968750000000000	4147.17919921875000000000	4160.51269531250000000000	4138.46142578125000000000	4137.94873046875000000000	4161.53857421875000000000	4161.02539062500000000000	4148.71777343750000000000	4164.61523437500000000000	4144.10253906250000000000	4149.74365234375000000000	4151.28173828125000000000	4153.84619140625000000000	4141.53857421875000000000	0.00000000000000000000	10248.00000000000000000000	10227.00000000000000000000	0.00000000000000000000	0.00000000000000000000	0.00000000000000000000	918.00000000000000000000	532.00000000000000000000	4.00000000000000000000	4.00000000000000000000	4.00000000000000000000	4.00000000000000000000	4.00000000000000000000	0.00000000000000000000	4.00000000000000000000	4.00000000000000000000	0.00000000000000000000	4.00000000000000000000	4.00000000000000000000	4.00000000000000000000	4.00000000000000000000	4.00000000000000000000	4.00000000000000000000	4.00000000000000000000
46.00000000000000000000	0.00000000000000000000	4152.82031250000000000000	4142.56396484375000000000	4169.23046875000000000000	4131.79492187500000000000	4129.74365234375000000000	4168.71777343750000000000	4166.66650390625000000000	4143.07666015625000000000	4164.61523437500000000000	4137.94873046875000000000	4142.56396484375000000000	4155.89746093750000000000	4146.15380859375000000000	4144.10253906250000000000	0.00000000000000000000	10248.00000000000000000000	10227.00000000000000000000	0.00000000000000000000	0.00000000000000000000	0.00000000000000000000	918.00000000000000000000	540.00000000000000000000	4.00000000000000000000	4.00000000000000000000	4.00000000000000000000	4.00000000000000000000	4.00000000000000000000	0.00000000000000000000	4.00000000000000000000	4.00000000000000000000	0.00000000000000000000	4.00000000000000000000	4.00000000000000000000	4.00000000000000000000	4.00000000000000000000	4.00000000000000000000	4.00000000000000000000	4.00000000000000000000
47.00000000000000000000	0.00000000000000000000	4148.71777343750000000000	4145.64111328125000000000	4165.64111328125000000000	4133.33300781250000000000	4134.35888671875000000000	4163.07666015625000000000	4162.56396484375000000000	4143.58984375000000000000	4169.74365234375000000000	4135.89746093750000000000	4144.10253906250000000000	4154.87158203125000000000	4147.69238281250000000000	4148.20507812500000000000	0.00000000000000000000	10249.00000000000000000000	10228.00000000000000000000	0.00000000000000000000	0.00000000000000000000	0.00000000000000000000	918.00000000000000000000	548.00000000000000000000	4.00000000000000000000	4.00000000000000000000	4.00000000000000000000	4.00000000000000000000	4.00000000000000000000	0.00000000000000000000	4.00000000000000000000	4.00000000000000000000	0.00000000000000000000	4.00000000000000000000	4.00000000000000000000	4.00000000000000000000	4.00000000000000000000	4.00000000000000000000	4.00000000000000000000	4.00000000000000000000
48.00000000000000000000	0.00000000000000000000	4151.79492187500000000000	4150.25634765625000000000	4169.23046875000000000000	4138.97412109375000000000	4137.94873046875000000000	4162.56396484375000000000	4164.61523437500000000000	4145.64111328125000000000	4164.61523437500000000000	4137.43603515625000000000	4150.76904296875000000000	4155.38427734375000000000	4148.71777343750000000000	4150.76904296875000000000	0.00000000000000000000	10249.00000000000000000000	10228.00000000000000000000	0.00000000000000000000	0.00000000000000000000	0.00000000000000000000	918.00000000000000000000	555.00000000000000000000	4.00000000000000000000	4.00000000000000000000	4.00000000000000000000	4.00000000000000000000	4.00000000000000000000	0.00000000000000000000	4.00000000000000000000	4.00000000000000000000	0.00000000000000000000	4.00000000000000000000	4.00000000000000000000	4.00000000000000000000	4.00000000000000000000	4.00000000000000000000	4.00000000000000000000	4.00000000000000000000
49.00000000000000000000	0.00000000000000000000	4157.94873046875000000000	4151.79492187500000000000	4174.87158203125000000000	4142.05126953125000000000	4140.00000000000000000000	4164.10253906250000000000	4169.74365234375000000000	4146.66650390625000000000	4160.00000000000000000000	4138.46142578125000000000	4149.23046875000000000000	4157.94873046875000000000	4147.69238281250000000000	4150.76904296875000000000	0.00000000000000000000	10249.00000000000000000000	10227.00000000000000000000	0.00000000000000000000	0.00000000000000000000	0.00000000000000000000	918.00000000000000000000	564.00000000000000000000	4.00000000000000000000	4.00000000000000000000	4.00000000000000000000	4.00000000000000000000	4.00000000000000000000	0.00000000000000000000	4.00000000000000000000	4.00000000000000000000	0.00000000000000000000	4.00000000000000000000	4.00000000000000000000	4.00000000000000000000	4.00000000000000000000	4.00000000000000000000	4.00000000000000000000	4.00000000000000000000
50.00000000000000000000	0.00000000000000000000	4150.25634765625000000000	4155.89746093750000000000	4164.61523437500000000000	4145.12792968750000000000	4148.20507812500000000000	4158.97412109375000000000	4164.10253906250000000000	4151.28173828125000000000	4168.20507812500000000000	4150.76904296875000000000	4152.30761718750000000000	4156.41015625000000000000	4156.92285156250000000000	4152.30761718750000000000	0.00000000000000000000	10249.00000000000000000000	10227.00000000000000000000	0.00000000000000000000	0.00000000000000000000	0.00000000000000000000	918.00000000000000000000	571.00000000000000000000	4.00000000000000000000	4.00000000000000000000	4.00000000000000000000	4.00000000000000000000	4.00000000000000000000	0.00000000000000000000	4.00000000000000000000	4.00000000000000000000	0.00000000000000000000	4.00000000000000000000	4.00000000000000000000	4.00000000000000000000	4.00000000000000000000	4.00000000000000000000	4.00000000000000000000	4.00000000000000000000
51.00000000000000000000	0.00000000000000000000	4156.41015625000000000000	4150.76904296875000000000	4169.74365234375000000000	4137.94873046875000000000	4140.51269531250000000000	4171.28173828125000000000	4171.79492187500000000000	4145.64111328125000000000	4172.82031250000000000000	4144.61523437500000000000	4146.66650390625000000000	4157.43603515625000000000	4150.76904296875000000000	4154.35888671875000000000	0.00000000000000000000	10248.00000000000000000000	10225.00000000000000000000	0.00000000000000000000	0.00000000000000000000	0.00000000000000000000	918.00000000000000000000	579.00000000000000000000	4.00000000000000000000	4.00000000000000000000	4.00000000000000000000	4.00000000000000000000	4.00000000000000000000	0.00000000000000000000	4.00000000000000000000	4.00000000000000000000	0.00000000000000000000	4.00000000000000000000	4.00000000000000000000	4.00000000000000000000	4.00000000000000000000	4.00000000000000000000	4.00000000000000000000	4.00000000000000000000
52.00000000000000000000	0.00000000000000000000	4152.82031250000000000000	4153.33300781250000000000	4169.23046875000000000000	4140.00000000000000000000	4142.56396484375000000000	4167.69238281250000000000	4165.12792968750000000000	4146.15380859375000000000	4168.20507812500000000000	4138.97412109375000000000	4147.69238281250000000000	4154.35888671875000000000	4149.74365234375000000000	4148.71777343750000000000	0.00000000000000000000	10248.00000000000000000000	10225.00000000000000000000	0.00000000000000000000	0.00000000000000000000	0.00000000000000000000	918.00000000000000000000	587.00000000000000000000	4.00000000000000000000	4.00000000000000000000	4.00000000000000000000	4.00000000000000000000	4.00000000000000000000	0.00000000000000000000	4.00000000000000000000	4.00000000000000000000	0.00000000000000000000	4.00000000000000000000	4.00000000000000000000	4.00000000000000000000	4.00000000000000000000	4.00000000000000000000	4.00000000000000000000	4.00000000000000000000
53.00000000000000000000	0.00000000000000000000	4152.82031250000000000000	4159.48730468750000000000	4172.82031250000000000000	4145.64111328125000000000	4147.17919921875000000000	4164.61523437500000000000	4163.07666015625000000000	4150.25634765625000000000	4169.23046875000000000000	4143.07666015625000000000	4151.79492187500000000000	4156.41015625000000000000	4155.38427734375000000000	4150.25634765625000000000	0.00000000000000000000	10248.00000000000000000000	10226.00000000000000000000	0.00000000000000000000	0.00000000000000000000	0.00000000000000000000	918.00000000000000000000	595.00000000000000000000	4.00000000000000000000	4.00000000000000000000	4.00000000000000000000	4.00000000000000000000	4.00000000000000000000	0.00000000000000000000	4.00000000000000000000	4.00000000000000000000	0.00000000000000000000	4.00000000000000000000	4.00000000000000000000	4.00000000000000000000	4.00000000000000000000	4.00000000000000000000	4.00000000000000000000	4.00000000000000000000
54.00000000000000000000	0.00000000000000000000	4161.53857421875000000000	4156.41015625000000000000	4178.46142578125000000000	4143.58984375000000000000	4140.51269531250000000000	4167.17919921875000000000	4171.28173828125000000000	4152.82031250000000000000	4170.25634765625000000000	4143.07666015625000000000	4149.23046875000000000000	4156.41015625000000000000	4152.82031250000000000000	4153.84619140625000000000	0.00000000000000000000	10248.00000000000000000000	10226.00000000000000000000	0.00000000000000000000	0.00000000000000000000	0.00000000000000000000	918.00000000000000000000	602.00000000000000000000	4.00000000000000000000	4.00000000000000000000	4.00000000000000000000	4.00000000000000000000	4.00000000000000000000	0.00000000000000000000	4.00000000000000000000	4.00000000000000000000	0.00000000000000000000	4.00000000000000000000	4.00000000000000000000	4.00000000000000000000	4.00000000000000000000	4.00000000000000000000	4.00000000000000000000	4.00000000000000000000
55.00000000000000000000	0.00000000000000000000	4153.84619140625000000000	4153.33300781250000000000	4167.69238281250000000000	4145.64111328125000000000	4143.58984375000000000000	4161.02539062500000000000	4164.61523437500000000000	4160.00000000000000000000	4168.20507812500000000000	4144.61523437500000000000	4150.25634765625000000000	4150.76904296875000000000	4151.79492187500000000000	4150.76904296875000000000	0.00000000000000000000	10247.00000000000000000000	10227.00000000000000000000	0.00000000000000000000	0.00000000000000000000	0.00000000000000000000	918.00000000000000000000	610.00000000000000000000	4.00000000000000000000	4.00000000000000000000	4.00000000000000000000	4.00000000000000000000	4.00000000000000000000	0.00000000000000000000	4.00000000000000000000	4.00000000000000000000	0.00000000000000000000	4.00000000000000000000	4.00000000000000000000	4.00000000000000000000	4.00000000000000000000	4.00000000000000000000	4.00000000000000000000	4.00000000000000000000
56.00000000000000000000	0.00000000000000000000	4157.43603515625000000000	4148.71777343750000000000	4175.38427734375000000000	4140.00000000000000000000	4141.53857421875000000000	4169.23046875000000000000	4167.17919921875000000000	4151.79492187500000000000	4167.69238281250000000000	4139.48730468750000000000	4145.64111328125000000000	4155.89746093750000000000	4146.15380859375000000000	4151.28173828125000000000	0.00000000000000000000	10247.00000000000000000000	10227.00000000000000000000	0.00000000000000000000	0.00000000000000000000	0.00000000000000000000	918.00000000000000000000	618.00000000000000000000	4.00000000000000000000	4.00000000000000000000	4.00000000000000000000	4.00000000000000000000	4.00000000000000000000	0.00000000000000000000	4.00000000000000000000	4.00000000000000000000	0.00000000000000000000	4.00000000000000000000	4.00000000000000000000	4.00000000000000000000	4.00000000000000000000	4.00000000000000000000	4.00000000000000000000	4.00000000000000000000
57.00000000000000000000	0.00000000000000000000	4156.41015625000000000000	4153.33300781250000000000	4175.89746093750000000000	4142.05126953125000000000	4145.12792968750000000000	4163.58984375000000000000	4167.17919921875000000000	4157.43603515625000000000	4167.17919921875000000000	4147.69238281250000000000	4153.33300781250000000000	4157.94873046875000000000	4153.33300781250000000000	4153.84619140625000000000	0.00000000000000000000	10248.00000000000000000000	10229.00000000000000000000	0.00000000000000000000	0.00000000000000000000	0.00000000000000000000	918.00000000000000000000	626.00000000000000000000	4.00000000000000000000	4.00000000000000000000	4.00000000000000000000	4.00000000000000000000	4.00000000000000000000	0.00000000000000000000	4.00000000000000000000	4.00000000000000000000	0.00000000000000000000	4.00000000000000000000	4.00000000000000000000	4.00000000000000000000	4.00000000000000000000	4.00000000000000000000	4.00000000000000000000	4.00000000000000000000
58.00000000000000000000	0.00000000000000000000	4153.33300781250000000000	4154.35888671875000000000	4170.25634765625000000000	4148.71777343750000000000	4148.20507812500000000000	4160.00000000000000000000	4168.71777343750000000000	4169.23046875000000000000	4168.20507812500000000000	4156.41015625000000000000	4159.48730468750000000000	4157.43603515625000000000	4158.46142578125000000000	4154.87158203125000000000	0.00000000000000000000	10248.00000000000000000000	10229.00000000000000000000	0.00000000000000000000	0.00000000000000000000	0.00000000000000000000	918.00000000000000000000	634.00000000000000000000	4.00000000000000000000	4.00000000000000000000	4.00000000000000000000	4.00000000000000000000	4.00000000000000000000	0.00000000000000000000	4.00000000000000000000	4.00000000000000000000	0.00000000000000000000	4.00000000000000000000	4.00000000000000000000	4.00000000000000000000	4.00000000000000000000	4.00000000000000000000	4.00000000000000000000	4.00000000000000000000
59.00000000000000000000	0.00000000000000000000	4158.46142578125000000000	4148.71777343750000000000	4176.92285156250000000000	4145.64111328125000000000	4143.58984375000000000000	4167.69238281250000000000	4171.79492187500000000000	4163.58984375000000000000	4171.79492187500000000000	4149.74365234375000000000	4152.82031250000000000000	4156.92285156250000000000	4149.74365234375000000000	4152.82031250000000000000	0.00000000000000000000	10249.00000000000000000000	10231.00000000000000000000	0.00000000000000000000	0.00000000000000000000	0.00000000000000000000	918.00000000000000000000	642.00000000000000000000	4.00000000000000000000	4.00000000000000000000	4.00000000000000000000	4.00000000000000000000	4.00000000000000000000	0.00000000000000000000	4.00000000000000000000	4.00000000000000000000	0.00000000000000000000	4.00000000000000000000	4.00000000000000000000	4.00000000000000000000	4.00000000000000000000	4.00000000000000000000	4.00000000000000000000	4.00000000000000000000
60.00000000000000000000	0.00000000000000000000	4149.23046875000000000000	4150.76904296875000000000	4171.79492187500000000000	4148.20507812500000000000	4146.15380859375000000000	4162.05126953125000000000	4163.58984375000000000000	4165.12792968750000000000	4169.23046875000000000000	4152.82031250000000000000	4154.87158203125000000000	4153.33300781250000000000	4154.87158203125000000000	4150.76904296875000000000	0.00000000000000000000	10249.00000000000000000000	10231.00000000000000000000	0.00000000000000000000	0.00000000000000000000	0.00000000000000000000	918.00000000000000000000	649.00000000000000000000	4.00000000000000000000	4.00000000000000000000	4.00000000000000000000	4.00000000000000000000	4.00000000000000000000	0.00000000000000000000	4.00000000000000000000	4.00000000000000000000	0.00000000000000000000	4.00000000000000000000	4.00000000000000000000	4.00000000000000000000	4.00000000000000000000	4.00000000000000000000	4.00000000000000000000	4.00000000000000000000
61.00000000000000000000	0.00000000000000000000	4154.87158203125000000000	4145.12792968750000000000	4174.35888671875000000000	4144.61523437500000000000	4140.51269531250000000000	4168.71777343750000000000	4168.71777343750000000000	4164.61523437500000000000	4165.12792968750000000000	4147.69238281250000000000	4150.76904296875000000000	4155.89746093750000000000	4153.84619140625000000000	4157.43603515625000000000	0.00000000000000000000	10249.00000000000000000000	10233.00000000000000000000	0.00000000000000000000	0.00000000000000000000	0.00000000000000000000	918.00000000000000000000	657.00000000000000000000	4.00000000000000000000	4.00000000000000000000	4.00000000000000000000	4.00000000000000000000	4.00000000000000000000	0.00000000000000000000	4.00000000000000000000	4.00000000000000000000	0.00000000000000000000	4.00000000000000000000	4.00000000000000000000	4.00000000000000000000	4.00000000000000000000	4.00000000000000000000	4.00000000000000000000	4.00000000000000000000
62.00000000000000000000	0.00000000000000000000	4156.92285156250000000000	4143.58984375000000000000	4172.82031250000000000000	4141.02539062500000000000	4143.58984375000000000000	4164.61523437500000000000	4165.64111328125000000000	4162.56396484375000000000	4166.66650390625000000000	4148.20507812500000000000	4153.33300781250000000000	4155.89746093750000000000	4151.79492187500000000000	4157.43603515625000000000	0.00000000000000000000	10249.00000000000000000000	10233.00000000000000000000	0.00000000000000000000	0.00000000000000000000	0.00000000000000000000	918.00000000000000000000	664.00000000000000000000	4.00000000000000000000	4.00000000000000000000	4.00000000000000000000	4.00000000000000000000	4.00000000000000000000	0.00000000000000000000	4.00000000000000000000	4.00000000000000000000	0.00000000000000000000	4.00000000000000000000	4.00000000000000000000	4.00000000000000000000	4.00000000000000000000	4.00000000000000000000	4.00000000000000000000	4.00000000000000000000
63.00000000000000000000	0.00000000000000000000	4151.28173828125000000000	4147.17919921875000000000	4170.25634765625000000000	4139.48730468750000000000	4149.23046875000000000000	4161.02539062500000000000	4163.07666015625000000000	4163.58984375000000000000	4169.23046875000000000000	4157.94873046875000000000	4160.00000000000000000000	4156.41015625000000000000	4154.87158203125000000000	4153.84619140625000000000	0.00000000000000000000	10250.00000000000000000000	10231.00000000000000000000	0.00000000000000000000	0.00000000000000000000	0.00000000000000000000	918.00000000000000000000	672.00000000000000000000	4.00000000000000000000	4.00000000000000000000	4.00000000000000000000	4.00000000000000000000	4.00000000000000000000	0.00000000000000000000	4.00000000000000000000	4.00000000000000000000	0.00000000000000000000	4.00000000000000000000	4.00000000000000000000	4.00000000000000000000	4.00000000000000000000	4.00000000000000000000	4.00000000000000000000	4.00000000000000000000
64.00000000000000000000	0.00000000000000000000	4156.92285156250000000000	4144.10253906250000000000	4175.38427734375000000000	4138.46142578125000000000	4138.46142578125000000000	4169.74365234375000000000	4171.28173828125000000000	4157.94873046875000000000	4170.25634765625000000000	4148.20507812500000000000	4153.33300781250000000000	4158.46142578125000000000	4149.74365234375000000000	4155.89746093750000000000	1912.00000000000000000000	10250.00000000000000000000	10231.00000000000000000000	0.00000000000000000000	0.00000000000000000000	0.00000000000000000000	918.00000000000000000000	680.00000000000000000000	4.00000000000000000000	4.00000000000000000000	4.00000000000000000000	4.00000000000000000000	4.00000000000000000000	0.00000000000000000000	4.00000000000000000000	4.00000000000000000000	0.00000000000000000000	4.00000000000000000000	4.00000000000000000000	4.00000000000000000000	4.00000000000000000000	4.00000000000000000000	4.00000000000000000000	4.00000000000000000000
65.00000000000000000000	0.00000000000000000000	4153.33300781250000000000	4152.30761718750000000000	4166.66650390625000000000	4145.64111328125000000000	4145.12792968750000000000	4160.00000000000000000000	4163.07666015625000000000	4161.02539062500000000000	4168.20507812500000000000	4143.07666015625000000000	4157.43603515625000000000	4157.94873046875000000000	4155.38427734375000000000	4155.38427734375000000000	3287.00000000000000000000	10250.00000000000000000000	10231.00000000000000000000	0.00000000000000000000	0.00000000000000000000	0.00000000000000000000	918.00000000000000000000	688.00000000000000000000	4.00000000000000000000	4.00000000000000000000	4.00000000000000000000	4.00000000000000000000	4.00000000000000000000	0.00000000000000000000	4.00000000000000000000	4.00000000000000000000	0.00000000000000000000	4.00000000000000000000	4.00000000000000000000	4.00000000000000000000	4.00000000000000000000	4.00000000000000000000	4.00000000000000000000	4.00000000000000000000
66.00000000000000000000	0.00000000000000000000	4161.02539062500000000000	4155.38427734375000000000	4172.30761718750000000000	4145.12792968750000000000	4152.82031250000000000000	4164.61523437500000000000	4168.71777343750000000000	4165.12792968750000000000	4167.17919921875000000000	4147.69238281250000000000	4165.12792968750000000000	4160.51269531250000000000	4159.48730468750000000000	4157.94873046875000000000	1737.00000000000000000000	10250.00000000000000000000	10231.00000000000000000000	0.00000000000000000000	0.00000000000000000000	0.00000000000000000000	918.00000000000000000000	696.00000000000000000000	4.00000000000000000000	4.00000000000000000000	4.00000000000000000000	4.00000000000000000000	4.00000000000000000000	0.00000000000000000000	4.00000000000000000000	4.00000000000000000000	0.00000000000000000000	4.00000000000000000000	4.00000000000000000000	4.00000000000000000000	4.00000000000000000000	4.00000000000000000000	4.00000000000000000000	4.00000000000000000000
67.00000000000000000000	0.00000000000000000000	4162.56396484375000000000	4153.84619140625000000000	4169.23046875000000000000	4146.66650390625000000000	4154.87158203125000000000	4168.20507812500000000000	4170.76904296875000000000	4173.33300781250000000000	4168.20507812500000000000	4157.94873046875000000000	4167.17919921875000000000	4157.94873046875000000000	4160.51269531250000000000	4157.94873046875000000000	3285.00000000000000000000	10250.00000000000000000000	10229.00000000000000000000	0.00000000000000000000	0.00000000000000000000	0.00000000000000000000	918.00000000000000000000	704.00000000000000000000	4.00000000000000000000	4.00000000000000000000	4.00000000000000000000	4.00000000000000000000	4.00000000000000000000	0.00000000000000000000	4.00000000000000000000	4.00000000000000000000	0.00000000000000000000	4.00000000000000000000	4.00000000000000000000	4.00000000000000000000	4.00000000000000000000	4.00000000000000000000	4.00000000000000000000	4.00000000000000000000
68.00000000000000000000	0.00000000000000000000	4155.89746093750000000000	4153.84619140625000000000	4156.92285156250000000000	4150.76904296875000000000	4156.41015625000000000000	4164.61523437500000000000	4166.15380859375000000000	4176.92285156250000000000	4168.71777343750000000000	4163.07666015625000000000	4162.05126953125000000000	4155.38427734375000000000	4156.92285156250000000000	4155.38427734375000000000	3538.00000000000000000000	10250.00000000000000000000	10229.00000000000000000000	0.00000000000000000000	0.00000000000000000000	0.00000000000000000000	918.00000000000000000000	712.00000000000000000000	4.00000000000000000000	4.00000000000000000000	4.00000000000000000000	4.00000000000000000000	4.00000000000000000000	0.00000000000000000000	4.00000000000000000000	4.00000000000000000000	0.00000000000000000000	4.00000000000000000000	4.00000000000000000000	4.00000000000000000000	4.00000000000000000000	4.00000000000000000000	4.00000000000000000000	4.00000000000000000000
69.00000000000000000000	0.00000000000000000000	4164.10253906250000000000	4151.28173828125000000000	4163.58984375000000000000	4149.23046875000000000000	4154.35888671875000000000	4169.74365234375000000000	4172.30761718750000000000	4170.76904296875000000000	4170.25634765625000000000	4155.89746093750000000000	4155.38427734375000000000	4161.02539062500000000000	4147.69238281250000000000	4158.46142578125000000000	0.00000000000000000000	10251.00000000000000000000	10228.00000000000000000000	0.00000000000000000000	0.00000000000000000000	0.00000000000000000000	918.00000000000000000000	720.00000000000000000000	4.00000000000000000000	4.00000000000000000000	4.00000000000000000000	4.00000000000000000000	4.00000000000000000000	0.00000000000000000000	4.00000000000000000000	4.00000000000000000000	0.00000000000000000000	4.00000000000000000000	4.00000000000000000000	4.00000000000000000000	4.00000000000000000000	4.00000000000000000000	4.00000000000000000000	4.00000000000000000000
70.00000000000000000000	0.00000000000000000000	4158.46142578125000000000	4157.43603515625000000000	4157.43603515625000000000	4156.92285156250000000000	4161.53857421875000000000	4161.53857421875000000000	4165.12792968750000000000	4177.94873046875000000000	4168.20507812500000000000	4157.43603515625000000000	4162.05126953125000000000	4162.56396484375000000000	4157.43603515625000000000	4161.02539062500000000000	524.00000000000000000000	10251.00000000000000000000	10228.00000000000000000000	0.00000000000000000000	0.00000000000000000000	0.00000000000000000000	918.00000000000000000000	727.00000000000000000000	4.00000000000000000000	4.00000000000000000000	4.00000000000000000000	4.00000000000000000000	4.00000000000000000000	0.00000000000000000000	4.00000000000000000000	4.00000000000000000000	0.00000000000000000000	4.00000000000000000000	4.00000000000000000000	4.00000000000000000000	4.00000000000000000000	4.00000000000000000000	4.00000000000000000000	4.00000000000000000000
71.00000000000000000000	0.00000000000000000000	4158.46142578125000000000	4157.94873046875000000000	4157.94873046875000000000	4155.38427734375000000000	4162.05126953125000000000	4167.17919921875000000000	4167.69238281250000000000	4178.97412109375000000000	4165.12792968750000000000	4152.82031250000000000000	4159.48730468750000000000	4165.12792968750000000000	4158.46142578125000000000	4162.56396484375000000000	3292.00000000000000000000	10249.00000000000000000000	10230.00000000000000000000	0.00000000000000000000	0.00000000000000000000	0.00000000000000000000	918.00000000000000000000	736.00000000000000000000	4.00000000000000000000	4.00000000000000000000	4.00000000000000000000	4.00000000000000000000	4.00000000000000000000	0.00000000000000000000	4.00000000000000000000	4.00000000000000000000	0.00000000000000000000	4.00000000000000000000	4.00000000000000000000	4.00000000000000000000	4.00000000000000000000	4.00000000000000000000	4.00000000000000000000	4.00000000000000000000
72.00000000000000000000	0.00000000000000000000	4161.02539062500000000000	4160.00000000000000000000	4162.56396484375000000000	4157.43603515625000000000	4162.56396484375000000000	4168.20507812500000000000	4169.74365234375000000000	4178.46142578125000000000	4165.12792968750000000000	4156.92285156250000000000	4163.07666015625000000000	4167.17919921875000000000	4161.53857421875000000000	4162.05126953125000000000	0.00000000000000000000	10249.00000000000000000000	10230.00000000000000000000	0.00000000000000000000	0.00000000000000000000	0.00000000000000000000	918.00000000000000000000	743.00000000000000000000	4.00000000000000000000	4.00000000000000000000	4.00000000000000000000	4.00000000000000000000	4.00000000000000000000	0.00000000000000000000	4.00000000000000000000	4.00000000000000000000	0.00000000000000000000	4.00000000000000000000	4.00000000000000000000	4.00000000000000000000	4.00000000000000000000	4.00000000000000000000	4.00000000000000000000	4.00000000000000000000
73.00000000000000000000	0.00000000000000000000	4159.48730468750000000000	4165.64111328125000000000	4160.00000000000000000000	4168.71777343750000000000	4170.25634765625000000000	4162.56396484375000000000	4168.20507812500000000000	4185.12792968750000000000	4165.64111328125000000000	4176.41015625000000000000	4176.92285156250000000000	4169.74365234375000000000	4176.41015625000000000000	4164.10253906250000000000	3538.00000000000000000000	10248.00000000000000000000	10229.00000000000000000000	0.00000000000000000000	0.00000000000000000000	0.00000000000000000000	918.00000000000000000000	751.00000000000000000000	4.00000000000000000000	4.00000000000000000000	4.00000000000000000000	4.00000000000000000000	4.00000000000000000000	0.00000000000000000000	4.00000000000000000000	4.00000000000000000000	0.00000000000000000000	4.00000000000000000000	4.00000000000000000000	4.00000000000000000000	4.00000000000000000000	4.00000000000000000000	4.00000000000000000000	4.00000000000000000000
74.00000000000000000000	0.00000000000000000000	4170.25634765625000000000	4163.07666015625000000000	4166.66650390625000000000	4168.71777343750000000000	4168.71777343750000000000	4171.28173828125000000000	4176.92285156250000000000	4178.97412109375000000000	4168.71777343750000000000	4175.38427734375000000000	4171.79492187500000000000	4173.84619140625000000000	4175.89746093750000000000	4169.23046875000000000000	3404.00000000000000000000	10248.00000000000000000000	10229.00000000000000000000	0.00000000000000000000	0.00000000000000000000	0.00000000000000000000	918.00000000000000000000	759.00000000000000000000	4.00000000000000000000	4.00000000000000000000	4.00000000000000000000	4.00000000000000000000	4.00000000000000000000	0.00000000000000000000	4.00000000000000000000	4.00000000000000000000	0.00000000000000000000	4.00000000000000000000	4.00000000000000000000	4.00000000000000000000	4.00000000000000000000	4.00000000000000000000	4.00000000000000000000	4.00000000000000000000
75.00000000000000000000	0.00000000000000000000	4167.69238281250000000000	4168.20507812500000000000	4161.53857421875000000000	4172.30761718750000000000	4170.76904296875000000000	4164.10253906250000000000	4166.66650390625000000000	4179.48730468750000000000	4171.79492187500000000000	4176.92285156250000000000	4172.82031250000000000000	4167.69238281250000000000	4175.38427734375000000000	4167.17919921875000000000	883.00000000000000000000	10248.00000000000000000000	10229.00000000000000000000	0.00000000000000000000	0.00000000000000000000	0.00000000000000000000	918.00000000000000000000	767.00000000000000000000	4.00000000000000000000	4.00000000000000000000	4.00000000000000000000	4.00000000000000000000	4.00000000000000000000	0.00000000000000000000	4.00000000000000000000	4.00000000000000000000	0.00000000000000000000	4.00000000000000000000	4.00000000000000000000	4.00000000000000000000	4.00000000000000000000	4.00000000000000000000	4.00000000000000000000	4.00000000000000000000
76.00000000000000000000	0.00000000000000000000	4170.76904296875000000000	4165.12792968750000000000	4162.05126953125000000000	4170.25634765625000000000	4167.17919921875000000000	4166.15380859375000000000	4166.15380859375000000000	4175.38427734375000000000	4172.82031250000000000000	4176.92285156250000000000	4174.35888671875000000000	4167.17919921875000000000	4170.25634765625000000000	4169.74365234375000000000	3203.00000000000000000000	10248.00000000000000000000	10229.00000000000000000000	0.00000000000000000000	0.00000000000000000000	0.00000000000000000000	918.00000000000000000000	775.00000000000000000000	4.00000000000000000000	4.00000000000000000000	4.00000000000000000000	4.00000000000000000000	4.00000000000000000000	0.00000000000000000000	4.00000000000000000000	4.00000000000000000000	0.00000000000000000000	4.00000000000000000000	4.00000000000000000000	4.00000000000000000000	4.00000000000000000000	4.00000000000000000000	4.00000000000000000000	4.00000000000000000000
77.00000000000000000000	0.00000000000000000000	4171.28173828125000000000	4160.51269531250000000000	4164.10253906250000000000	4166.66650390625000000000	4163.58984375000000000000	4166.66650390625000000000	4169.23046875000000000000	4172.30761718750000000000	4171.28173828125000000000	4171.28173828125000000000	4173.33300781250000000000	4171.79492187500000000000	4169.74365234375000000000	4173.84619140625000000000	1294.00000000000000000000	10247.00000000000000000000	10228.00000000000000000000	0.00000000000000000000	0.00000000000000000000	0.00000000000000000000	918.00000000000000000000	783.00000000000000000000	4.00000000000000000000	4.00000000000000000000	4.00000000000000000000	4.00000000000000000000	4.00000000000000000000	0.00000000000000000000	4.00000000000000000000	4.00000000000000000000	0.00000000000000000000	4.00000000000000000000	4.00000000000000000000	4.00000000000000000000	4.00000000000000000000	4.00000000000000000000	4.00000000000000000000	4.00000000000000000000
78.00000000000000000000	0.00000000000000000000	4165.12792968750000000000	4170.76904296875000000000	4158.46142578125000000000	4173.33300781250000000000	4169.74365234375000000000	4158.46142578125000000000	4162.56396484375000000000	4182.05126953125000000000	4165.12792968750000000000	4175.89746093750000000000	4180.00000000000000000000	4172.82031250000000000000	4181.02539062500000000000	4172.30761718750000000000	3404.00000000000000000000	10247.00000000000000000000	10228.00000000000000000000	0.00000000000000000000	0.00000000000000000000	0.00000000000000000000	918.00000000000000000000	790.00000000000000000000	4.00000000000000000000	4.00000000000000000000	4.00000000000000000000	4.00000000000000000000	4.00000000000000000000	0.00000000000000000000	4.00000000000000000000	4.00000000000000000000	0.00000000000000000000	4.00000000000000000000	4.00000000000000000000	4.00000000000000000000	4.00000000000000000000	4.00000000000000000000	4.00000000000000000000	4.00000000000000000000
79.00000000000000000000	0.00000000000000000000	4177.43603515625000000000	4170.76904296875000000000	4168.20507812500000000000	4172.30761718750000000000	4168.20507812500000000000	4170.76904296875000000000	4171.79492187500000000000	4176.92285156250000000000	4163.58984375000000000000	4167.69238281250000000000	4175.89746093750000000000	4171.79492187500000000000	4172.82031250000000000000	4172.30761718750000000000	883.00000000000000000000	10247.00000000000000000000	10229.00000000000000000000	0.00000000000000000000	0.00000000000000000000	0.00000000000000000000	918.00000000000000000000	798.00000000000000000000	4.00000000000000000000	4.00000000000000000000	4.00000000000000000000	4.00000000000000000000	4.00000000000000000000	0.00000000000000000000	4.00000000000000000000	4.00000000000000000000	0.00000000000000000000	4.00000000000000000000	4.00000000000000000000	4.00000000000000000000	4.00000000000000000000	4.00000000000000000000	4.00000000000000000000	4.00000000000000000000
80.00000000000000000000	0.00000000000000000000	4172.82031250000000000000	4166.66650390625000000000	4162.56396484375000000000	4173.33300781250000000000	4172.30761718750000000000	4167.17919921875000000000	4168.20507812500000000000	4173.33300781250000000000	4167.17919921875000000000	4165.64111328125000000000	4174.35888671875000000000	4166.15380859375000000000	4170.76904296875000000000	4171.79492187500000000000	3203.00000000000000000000	10247.00000000000000000000	10229.00000000000000000000	0.00000000000000000000	0.00000000000000000000	0.00000000000000000000	918.00000000000000000000	806.00000000000000000000	4.00000000000000000000	4.00000000000000000000	4.00000000000000000000	4.00000000000000000000	4.00000000000000000000	0.00000000000000000000	4.00000000000000000000	4.00000000000000000000	0.00000000000000000000	4.00000000000000000000	4.00000000000000000000	4.00000000000000000000	4.00000000000000000000	4.00000000000000000000	4.00000000000000000000	4.00000000000000000000
81.00000000000000000000	0.00000000000000000000	4170.25634765625000000000	4168.20507812500000000000	4160.51269531250000000000	4176.41015625000000000000	4171.28173828125000000000	4165.64111328125000000000	4167.69238281250000000000	4175.38427734375000000000	4169.74365234375000000000	4170.25634765625000000000	4173.84619140625000000000	4166.15380859375000000000	4175.89746093750000000000	4173.33300781250000000000	1294.00000000000000000000	10246.00000000000000000000	10227.00000000000000000000	0.00000000000000000000	0.00000000000000000000	0.00000000000000000000	918.00000000000000000000	814.00000000000000000000	4.00000000000000000000	4.00000000000000000000	4.00000000000000000000	4.00000000000000000000	4.00000000000000000000	0.00000000000000000000	4.00000000000000000000	4.00000000000000000000	0.00000000000000000000	4.00000000000000000000	4.00000000000000000000	4.00000000000000000000	4.00000000000000000000	4.00000000000000000000	4.00000000000000000000	4.00000000000000000000
82.00000000000000000000	0.00000000000000000000	4175.89746093750000000000	4174.35888671875000000000	4166.15380859375000000000	4177.94873046875000000000	4170.25634765625000000000	4169.74365234375000000000	4171.79492187500000000000	4176.92285156250000000000	4169.23046875000000000000	4171.28173828125000000000	4171.79492187500000000000	4166.15380859375000000000	4176.92285156250000000000	4173.84619140625000000000	3404.00000000000000000000	10246.00000000000000000000	10227.00000000000000000000	0.00000000000000000000	0.00000000000000000000	0.00000000000000000000	918.00000000000000000000	822.00000000000000000000	4.00000000000000000000	4.00000000000000000000	4.00000000000000000000	4.00000000000000000000	4.00000000000000000000	0.00000000000000000000	4.00000000000000000000	4.00000000000000000000	0.00000000000000000000	4.00000000000000000000	4.00000000000000000000	4.00000000000000000000	4.00000000000000000000	4.00000000000000000000	4.00000000000000000000	4.00000000000000000000
83.00000000000000000000	0.00000000000000000000	4170.25634765625000000000	4178.46142578125000000000	4161.02539062500000000000	4180.51269531250000000000	4182.05126953125000000000	4163.58984375000000000000	4162.05126953125000000000	4184.10253906250000000000	4167.17919921875000000000	4174.35888671875000000000	4173.84619140625000000000	4163.58984375000000000000	4175.38427734375000000000	4174.35888671875000000000	883.00000000000000000000	10247.00000000000000000000	10226.00000000000000000000	0.00000000000000000000	0.00000000000000000000	0.00000000000000000000	918.00000000000000000000	831.00000000000000000000	4.00000000000000000000	4.00000000000000000000	4.00000000000000000000	4.00000000000000000000	4.00000000000000000000	0.00000000000000000000	4.00000000000000000000	4.00000000000000000000	0.00000000000000000000	4.00000000000000000000	4.00000000000000000000	4.00000000000000000000	4.00000000000000000000	4.00000000000000000000	4.00000000000000000000	4.00000000000000000000
84.00000000000000000000	0.00000000000000000000	4173.33300781250000000000	4170.76904296875000000000	4165.64111328125000000000	4174.87158203125000000000	4174.87158203125000000000	4170.25634765625000000000	4168.20507812500000000000	4175.38427734375000000000	4163.58984375000000000000	4167.69238281250000000000	4163.07666015625000000000	4165.64111328125000000000	4164.61523437500000000000	4173.84619140625000000000	3203.00000000000000000000	10247.00000000000000000000	10226.00000000000000000000	0.00000000000000000000	0.00000000000000000000	0.00000000000000000000	918.00000000000000000000	838.00000000000000000000	4.00000000000000000000	4.00000000000000000000	4.00000000000000000000	4.00000000000000000000	4.00000000000000000000	0.00000000000000000000	4.00000000000000000000	4.00000000000000000000	0.00000000000000000000	4.00000000000000000000	4.00000000000000000000	4.00000000000000000000	4.00000000000000000000	4.00000000000000000000	4.00000000000000000000	4.00000000000000000000
85.00000000000000000000	0.00000000000000000000	4166.66650390625000000000	4167.69238281250000000000	4158.97412109375000000000	4174.87158203125000000000	4172.30761718750000000000	4164.10253906250000000000	4166.15380859375000000000	4168.71777343750000000000	4165.12792968750000000000	4172.82031250000000000000	4162.56396484375000000000	4161.02539062500000000000	4165.64111328125000000000	4167.17919921875000000000	1294.00000000000000000000	10246.00000000000000000000	10225.00000000000000000000	0.00000000000000000000	0.00000000000000000000	0.00000000000000000000	918.00000000000000000000	846.00000000000000000000	4.00000000000000000000	4.00000000000000000000	4.00000000000000000000	4.00000000000000000000	4.00000000000000000000	0.00000000000000000000	4.00000000000000000000	4.00000000000000000000	0.00000000000000000000	4.00000000000000000000	4.00000000000000000000	4.00000000000000000000	4.00000000000000000000	4.00000000000000000000	4.00000000000000000000	4.00000000000000000000
86.00000000000000000000	0.00000000000000000000	4166.66650390625000000000	4168.20507812500000000000	4160.00000000000000000000	4177.43603515625000000000	4173.84619140625000000000	4165.64111328125000000000	4164.61523437500000000000	4172.82031250000000000000	4172.30761718750000000000	4176.41015625000000000000	4170.25634765625000000000	4161.02539062500000000000	4169.74365234375000000000	4170.76904296875000000000	3404.00000000000000000000	10246.00000000000000000000	10225.00000000000000000000	0.00000000000000000000	0.00000000000000000000	0.00000000000000000000	918.00000000000000000000	853.00000000000000000000	4.00000000000000000000	4.00000000000000000000	4.00000000000000000000	4.00000000000000000000	4.00000000000000000000	0.00000000000000000000	4.00000000000000000000	4.00000000000000000000	0.00000000000000000000	4.00000000000000000000	4.00000000000000000000	4.00000000000000000000	4.00000000000000000000	4.00000000000000000000	4.00000000000000000000	4.00000000000000000000
87.00000000000000000000	0.00000000000000000000	4175.38427734375000000000	4174.35888671875000000000	4170.76904296875000000000	4178.46142578125000000000	4170.25634765625000000000	4173.84619140625000000000	4171.28173828125000000000	4176.41015625000000000000	4170.76904296875000000000	4172.30761718750000000000	4174.87158203125000000000	4169.23046875000000000000	4174.35888671875000000000	4178.46142578125000000000	883.00000000000000000000	10248.00000000000000000000	10224.00000000000000000000	0.00000000000000000000	0.00000000000000000000	0.00000000000000000000	918.00000000000000000000	861.00000000000000000000	4.00000000000000000000	4.00000000000000000000	4.00000000000000000000	4.00000000000000000000	4.00000000000000000000	0.00000000000000000000	4.00000000000000000000	4.00000000000000000000	0.00000000000000000000	4.00000000000000000000	4.00000000000000000000	4.00000000000000000000	4.00000000000000000000	4.00000000000000000000	4.00000000000000000000	4.00000000000000000000
88.00000000000000000000	0.00000000000000000000	4168.20507812500000000000	4182.56396484375000000000	4164.10253906250000000000	4184.10253906250000000000	4180.00000000000000000000	4163.07666015625000000000	4166.15380859375000000000	4181.02539062500000000000	4166.15380859375000000000	4183.58984375000000000000	4182.56396484375000000000	4169.74365234375000000000	4186.66650390625000000000	4175.38427734375000000000	3203.00000000000000000000	10248.00000000000000000000	10224.00000000000000000000	0.00000000000000000000	0.00000000000000000000	0.00000000000000000000	918.00000000000000000000	868.00000000000000000000	4.00000000000000000000	4.00000000000000000000	4.00000000000000000000	4.00000000000000000000	4.00000000000000000000	0.00000000000000000000	4.00000000000000000000	4.00000000000000000000	0.00000000000000000000	4.00000000000000000000	4.00000000000000000000	4.00000000000000000000	4.00000000000000000000	4.00000000000000000000	4.00000000000000000000	4.00000000000000000000
89.00000000000000000000	0.00000000000000000000	4171.28173828125000000000	4171.28173828125000000000	4166.15380859375000000000	4177.94873046875000000000	4174.35888671875000000000	4168.71777343750000000000	4171.79492187500000000000	4173.84619140625000000000	4171.28173828125000000000	4185.12792968750000000000	4177.43603515625000000000	4169.74365234375000000000	4177.94873046875000000000	4178.46142578125000000000	1294.00000000000000000000	10248.00000000000000000000	10225.00000000000000000000	0.00000000000000000000	0.00000000000000000000	0.00000000000000000000	918.00000000000000000000	877.00000000000000000000	4.00000000000000000000	4.00000000000000000000	4.00000000000000000000	4.00000000000000000000	4.00000000000000000000	0.00000000000000000000	4.00000000000000000000	4.00000000000000000000	0.00000000000000000000	4.00000000000000000000	4.00000000000000000000	4.00000000000000000000	4.00000000000000000000	4.00000000000000000000	4.00000000000000000000	4.00000000000000000000
90.00000000000000000000	0.00000000000000000000	4167.17919921875000000000	4165.12792968750000000000	4162.56396484375000000000	4170.25634765625000000000	4165.64111328125000000000	4167.17919921875000000000	4165.64111328125000000000	4175.38427734375000000000	4171.28173828125000000000	4181.02539062500000000000	4176.41015625000000000000	4168.20507812500000000000	4172.82031250000000000000	4178.46142578125000000000	3404.00000000000000000000	10248.00000000000000000000	10225.00000000000000000000	0.00000000000000000000	0.00000000000000000000	0.00000000000000000000	918.00000000000000000000	885.00000000000000000000	4.00000000000000000000	4.00000000000000000000	4.00000000000000000000	4.00000000000000000000	4.00000000000000000000	0.00000000000000000000	4.00000000000000000000	4.00000000000000000000	0.00000000000000000000	4.00000000000000000000	4.00000000000000000000	4.00000000000000000000	4.00000000000000000000	4.00000000000000000000	4.00000000000000000000	4.00000000000000000000
91.00000000000000000000	0.00000000000000000000	4165.64111328125000000000	4165.64111328125000000000	4162.56396484375000000000	4168.71777343750000000000	4164.10253906250000000000	4161.53857421875000000000	4160.51269531250000000000	4174.35888671875000000000	4164.10253906250000000000	4172.82031250000000000000	4174.35888671875000000000	4168.20507812500000000000	4174.87158203125000000000	4173.84619140625000000000	883.00000000000000000000	10247.00000000000000000000	10227.00000000000000000000	0.00000000000000000000	0.00000000000000000000	0.00000000000000000000	918.00000000000000000000	893.00000000000000000000	4.00000000000000000000	4.00000000000000000000	4.00000000000000000000	4.00000000000000000000	4.00000000000000000000	0.00000000000000000000	4.00000000000000000000	4.00000000000000000000	0.00000000000000000000	4.00000000000000000000	4.00000000000000000000	4.00000000000000000000	4.00000000000000000000	4.00000000000000000000	4.00000000000000000000	4.00000000000000000000
92.00000000000000000000	0.00000000000000000000	4173.84619140625000000000	4158.97412109375000000000	4170.76904296875000000000	4166.66650390625000000000	4161.53857421875000000000	4166.66650390625000000000	4166.66650390625000000000	4163.07666015625000000000	4166.66650390625000000000	4164.10253906250000000000	4166.66650390625000000000	4171.79492187500000000000	4167.17919921875000000000	4174.87158203125000000000	3203.00000000000000000000	10247.00000000000000000000	10227.00000000000000000000	0.00000000000000000000	0.00000000000000000000	0.00000000000000000000	918.00000000000000000000	901.00000000000000000000	4.00000000000000000000	4.00000000000000000000	4.00000000000000000000	4.00000000000000000000	4.00000000000000000000	0.00000000000000000000	4.00000000000000000000	4.00000000000000000000	0.00000000000000000000	4.00000000000000000000	4.00000000000000000000	4.00000000000000000000	4.00000000000000000000	4.00000000000000000000	4.00000000000000000000	4.00000000000000000000
93.00000000000000000000	0.00000000000000000000	4162.05126953125000000000	4160.51269531250000000000	4160.51269531250000000000	4168.71777343750000000000	4161.53857421875000000000	4162.05126953125000000000	4162.05126953125000000000	4166.66650390625000000000	4168.71777343750000000000	4173.33300781250000000000	4170.76904296875000000000	4168.71777343750000000000	4168.71777343750000000000	4175.38427734375000000000	1294.00000000000000000000	10248.00000000000000000000	10228.00000000000000000000	0.00000000000000000000	0.00000000000000000000	0.00000000000000000000	918.00000000000000000000	909.00000000000000000000	4.00000000000000000000	4.00000000000000000000	4.00000000000000000000	4.00000000000000000000	4.00000000000000000000	0.00000000000000000000	4.00000000000000000000	4.00000000000000000000	0.00000000000000000000	4.00000000000000000000	4.00000000000000000000	4.00000000000000000000	4.00000000000000000000	4.00000000000000000000	4.00000000000000000000	4.00000000000000000000
94.00000000000000000000	0.00000000000000000000	4164.61523437500000000000	4161.53857421875000000000	4164.10253906250000000000	4166.15380859375000000000	4152.82031250000000000000	4169.74365234375000000000	4169.74365234375000000000	4169.74365234375000000000	4165.64111328125000000000	4169.74365234375000000000	4168.20507812500000000000	4169.23046875000000000000	4165.12792968750000000000	4174.87158203125000000000	3404.00000000000000000000	10248.00000000000000000000	10228.00000000000000000000	0.00000000000000000000	0.00000000000000000000	0.00000000000000000000	918.00000000000000000000	917.00000000000000000000	4.00000000000000000000	4.00000000000000000000	4.00000000000000000000	4.00000000000000000000	4.00000000000000000000	0.00000000000000000000	4.00000000000000000000	4.00000000000000000000	0.00000000000000000000	4.00000000000000000000	4.00000000000000000000	4.00000000000000000000	4.00000000000000000000	4.00000000000000000000	4.00000000000000000000	4.00000000000000000000
95.00000000000000000000	0.00000000000000000000	4168.71777343750000000000	4163.58984375000000000000	4166.15380859375000000000	4170.76904296875000000000	4159.48730468750000000000	4168.20507812500000000000	4166.66650390625000000000	4172.30761718750000000000	4164.61523437500000000000	4163.07666015625000000000	4168.71777343750000000000	4167.69238281250000000000	4166.15380859375000000000	4171.79492187500000000000	883.00000000000000000000	10249.00000000000000000000	10228.00000000000000000000	0.00000000000000000000	0.00000000000000000000	0.00000000000000000000	918.00000000000000000000	925.00000000000000000000	4.00000000000000000000	4.00000000000000000000	4.00000000000000000000	4.00000000000000000000	4.00000000000000000000	0.00000000000000000000	4.00000000000000000000	4.00000000000000000000	0.00000000000000000000	4.00000000000000000000	4.00000000000000000000	4.00000000000000000000	4.00000000000000000000	4.00000000000000000000	4.00000000000000000000	4.00000000000000000000
96.00000000000000000000	0.00000000000000000000	4164.10253906250000000000	4164.10253906250000000000	4164.10253906250000000000	4173.33300781250000000000	4169.23046875000000000000	4164.10253906250000000000	4162.56396484375000000000	4172.82031250000000000000	4163.58984375000000000000	4169.74365234375000000000	4173.84619140625000000000	4166.15380859375000000000	4172.82031250000000000000	4172.30761718750000000000	3203.00000000000000000000	10249.00000000000000000000	10228.00000000000000000000	0.00000000000000000000	0.00000000000000000000	0.00000000000000000000	918.00000000000000000000	932.00000000000000000000	4.00000000000000000000	4.00000000000000000000	4.00000000000000000000	4.00000000000000000000	4.00000000000000000000	0.00000000000000000000	4.00000000000000000000	4.00000000000000000000	0.00000000000000000000	4.00000000000000000000	4.00000000000000000000	4.00000000000000000000	4.00000000000000000000	4.00000000000000000000	4.00000000000000000000	4.00000000000000000000
97.00000000000000000000	0.00000000000000000000	4171.79492187500000000000	4163.07666015625000000000	4173.84619140625000000000	4168.20507812500000000000	4164.10253906250000000000	4169.23046875000000000000	4171.79492187500000000000	4169.23046875000000000000	4165.64111328125000000000	4171.28173828125000000000	4168.71777343750000000000	4168.20507812500000000000	4167.69238281250000000000	4177.94873046875000000000	1294.00000000000000000000	10249.00000000000000000000	10229.00000000000000000000	0.00000000000000000000	0.00000000000000000000	0.00000000000000000000	918.00000000000000000000	941.00000000000000000000	4.00000000000000000000	4.00000000000000000000	4.00000000000000000000	4.00000000000000000000	4.00000000000000000000	0.00000000000000000000	4.00000000000000000000	4.00000000000000000000	0.00000000000000000000	4.00000000000000000000	4.00000000000000000000	4.00000000000000000000	4.00000000000000000000	4.00000000000000000000	4.00000000000000000000	4.00000000000000000000
98.00000000000000000000	0.00000000000000000000	4170.25634765625000000000	4174.35888671875000000000	4166.15380859375000000000	4179.48730468750000000000	4169.74365234375000000000	4161.53857421875000000000	4162.56396484375000000000	4177.43603515625000000000	4164.61523437500000000000	4176.92285156250000000000	4172.82031250000000000000	4166.66650390625000000000	4171.79492187500000000000	4177.94873046875000000000	3404.00000000000000000000	10249.00000000000000000000	10229.00000000000000000000	0.00000000000000000000	0.00000000000000000000	0.00000000000000000000	918.00000000000000000000	948.00000000000000000000	4.00000000000000000000	4.00000000000000000000	4.00000000000000000000	4.00000000000000000000	4.00000000000000000000	0.00000000000000000000	4.00000000000000000000	4.00000000000000000000	0.00000000000000000000	4.00000000000000000000	4.00000000000000000000	4.00000000000000000000	4.00000000000000000000	4.00000000000000000000	4.00000000000000000000	4.00000000000000000000
99.00000000000000000000	0.00000000000000000000	4173.84619140625000000000	4176.41015625000000000000	4168.71777343750000000000	4183.58984375000000000000	4172.30761718750000000000	4169.74365234375000000000	4166.66650390625000000000	4177.43603515625000000000	4163.07666015625000000000	4173.84619140625000000000	4176.41015625000000000000	4172.30761718750000000000	4176.41015625000000000000	4179.48730468750000000000	883.00000000000000000000	10249.00000000000000000000	10228.00000000000000000000	0.00000000000000000000	0.00000000000000000000	0.00000000000000000000	918.00000000000000000000	956.00000000000000000000	4.00000000000000000000	4.00000000000000000000	4.00000000000000000000	4.00000000000000000000	4.00000000000000000000	0.00000000000000000000	4.00000000000000000000	4.00000000000000000000	0.00000000000000000000	4.00000000000000000000	4.00000000000000000000	4.00000000000000000000	4.00000000000000000000	4.00000000000000000000	4.00000000000000000000	4.00000000000000000000
100.00000000000000000000	0.00000000000000000000	4170.25634765625000000000	4171.28173828125000000000	4168.71777343750000000000	4180.00000000000000000000	4173.33300781250000000000	4169.23046875000000000000	4170.25634765625000000000	4175.38427734375000000000	4165.12792968750000000000	4171.28173828125000000000	4175.38427734375000000000	4171.79492187500000000000	4175.38427734375000000000	4178.97412109375000000000	3203.00000000000000000000	10249.00000000000000000000	10228.00000000000000000000	0.00000000000000000000	0.00000000000000000000	0.00000000000000000000	918.00000000000000000000	964.00000000000000000000	4.00000000000000000000	4.00000000000000000000	4.00000000000000000000	4.00000000000000000000	4.00000000000000000000	0.00000000000000000000	4.00000000000000000000	4.00000000000000000000	0.00000000000000000000	4.00000000000000000000	4.00000000000000000000	4.00000000000000000000	4.00000000000000000000	4.00000000000000000000	4.00000000000000000000	4.00000000000000000000
101.00000000000000000000	0.00000000000000000000	4164.10253906250000000000	4168.71777343750000000000	4161.02539062500000000000	4179.48730468750000000000	4173.84619140625000000000	4163.58984375000000000000	4164.61523437500000000000	4176.41015625000000000000	4165.64111328125000000000	4175.38427734375000000000	4172.82031250000000000000	4166.15380859375000000000	4171.28173828125000000000	4173.84619140625000000000	1294.00000000000000000000	10250.00000000000000000000	10229.00000000000000000000	0.00000000000000000000	0.00000000000000000000	0.00000000000000000000	918.00000000000000000000	971.00000000000000000000	4.00000000000000000000	4.00000000000000000000	4.00000000000000000000	4.00000000000000000000	4.00000000000000000000	0.00000000000000000000	4.00000000000000000000	4.00000000000000000000	0.00000000000000000000	4.00000000000000000000	4.00000000000000000000	4.00000000000000000000	4.00000000000000000000	4.00000000000000000000	4.00000000000000000000	4.00000000000000000000
102.00000000000000000000	0.00000000000000000000	4175.38427734375000000000	4168.20507812500000000000	4168.71777343750000000000	4176.41015625000000000000	4166.66650390625000000000	4171.28173828125000000000	4171.79492187500000000000	4169.23046875000000000000	4165.64111328125000000000	4175.89746093750000000000	4167.17919921875000000000	4168.71777343750000000000	4164.61523437500000000000	4174.35888671875000000000	3404.00000000000000000000	10250.00000000000000000000	10229.00000000000000000000	0.00000000000000000000	0.00000000000000000000	0.00000000000000000000	918.00000000000000000000	978.00000000000000000000	4.00000000000000000000	4.00000000000000000000	4.00000000000000000000	4.00000000000000000000	4.00000000000000000000	0.00000000000000000000	4.00000000000000000000	4.00000000000000000000	0.00000000000000000000	4.00000000000000000000	4.00000000000000000000	4.00000000000000000000	4.00000000000000000000	4.00000000000000000000	4.00000000000000000000	4.00000000000000000000
103.00000000000000000000	0.00000000000000000000	4167.17919921875000000000	4173.84619140625000000000	4163.58984375000000000000	4178.97412109375000000000	4170.76904296875000000000	4161.02539062500000000000	4167.17919921875000000000	4174.35888671875000000000	4166.15380859375000000000	4181.02539062500000000000	4174.87158203125000000000	4166.15380859375000000000	4171.28173828125000000000	4176.41015625000000000000	883.00000000000000000000	10249.00000000000000000000	10229.00000000000000000000	0.00000000000000000000	0.00000000000000000000	0.00000000000000000000	918.00000000000000000000	987.00000000000000000000	4.00000000000000000000	4.00000000000000000000	4.00000000000000000000	4.00000000000000000000	4.00000000000000000000	0.00000000000000000000	4.00000000000000000000	4.00000000000000000000	0.00000000000000000000	4.00000000000000000000	4.00000000000000000000	4.00000000000000000000	4.00000000000000000000	4.00000000000000000000	4.00000000000000000000	4.00000000000000000000
104.00000000000000000000	0.00000000000000000000	4162.56396484375000000000	4164.61523437500000000000	4163.58984375000000000000	4172.30761718750000000000	4166.15380859375000000000	4166.15380859375000000000	4167.17919921875000000000	4173.33300781250000000000	4167.17919921875000000000	4170.76904296875000000000	4170.76904296875000000000	4165.64111328125000000000	4163.58984375000000000000	4178.97412109375000000000	3203.00000000000000000000	10249.00000000000000000000	10229.00000000000000000000	0.00000000000000000000	0.00000000000000000000	0.00000000000000000000	918.00000000000000000000	994.00000000000000000000	4.00000000000000000000	4.00000000000000000000	4.00000000000000000000	4.00000000000000000000	4.00000000000000000000	0.00000000000000000000	4.00000000000000000000	4.00000000000000000000	0.00000000000000000000	4.00000000000000000000	4.00000000000000000000	4.00000000000000000000	4.00000000000000000000	4.00000000000000000000	4.00000000000000000000	4.00000000000000000000
105.00000000000000000000	0.00000000000000000000	4165.64111328125000000000	4160.51269531250000000000	4165.12792968750000000000	4168.20507812500000000000	4162.05126953125000000000	4169.23046875000000000000	4167.69238281250000000000	4168.20507812500000000000	4165.64111328125000000000	4166.66650390625000000000	4164.61523437500000000000	4163.58984375000000000000	4154.87158203125000000000	4175.89746093750000000000	1294.00000000000000000000	10248.00000000000000000000	10229.00000000000000000000	0.00000000000000000000	0.00000000000000000000	0.00000000000000000000	919.00000000000000000000	2.00000000000000000000	4.00000000000000000000	4.00000000000000000000	4.00000000000000000000	4.00000000000000000000	4.00000000000000000000	0.00000000000000000000	4.00000000000000000000	4.00000000000000000000	0.00000000000000000000	4.00000000000000000000	4.00000000000000000000	4.00000000000000000000	4.00000000000000000000	4.00000000000000000000	4.00000000000000000000	4.00000000000000000000
106.00000000000000000000	0.00000000000000000000	4161.02539062500000000000	4168.71777343750000000000	4160.51269531250000000000	4173.33300781250000000000	4168.71777343750000000000	4159.48730468750000000000	4163.07666015625000000000	4174.87158203125000000000	4167.17919921875000000000	4174.35888671875000000000	4169.74365234375000000000	4162.05126953125000000000	4158.97412109375000000000	4175.89746093750000000000	3404.00000000000000000000	10248.00000000000000000000	10229.00000000000000000000	0.00000000000000000000	0.00000000000000000000	0.00000000000000000000	919.00000000000000000000	10.00000000000000000000	4.00000000000000000000	4.00000000000000000000	4.00000000000000000000	4.00000000000000000000	4.00000000000000000000	0.00000000000000000000	4.00000000000000000000	4.00000000000000000000	0.00000000000000000000	4.00000000000000000000	4.00000000000000000000	4.00000000000000000000	4.00000000000000000000	4.00000000000000000000	4.00000000000000000000	4.00000000000000000000
107.00000000000000000000	0.00000000000000000000	4166.15380859375000000000	4162.56396484375000000000	4165.12792968750000000000	4167.17919921875000000000	4157.43603515625000000000	4167.69238281250000000000	4170.25634765625000000000	4169.74365234375000000000	4170.25634765625000000000	4158.46142578125000000000	4161.02539062500000000000	4166.66650390625000000000	4151.28173828125000000000	4177.43603515625000000000	883.00000000000000000000	10248.00000000000000000000	10229.00000000000000000000	0.00000000000000000000	0.00000000000000000000	0.00000000000000000000	919.00000000000000000000	19.00000000000000000000	4.00000000000000000000	4.00000000000000000000	4.00000000000000000000	4.00000000000000000000	4.00000000000000000000	0.00000000000000000000	4.00000000000000000000	4.00000000000000000000	0.00000000000000000000	4.00000000000000000000	4.00000000000000000000	4.00000000000000000000	4.00000000000000000000	4.00000000000000000000	4.00000000000000000000	4.00000000000000000000
108.00000000000000000000	0.00000000000000000000	4158.97412109375000000000	4159.48730468750000000000	4155.89746093750000000000	4163.58984375000000000000	4154.87158203125000000000	4165.64111328125000000000	4160.51269531250000000000	4165.64111328125000000000	4166.66650390625000000000	4155.89746093750000000000	4157.94873046875000000000	4163.58984375000000000000	4150.25634765625000000000	4171.79492187500000000000	3203.00000000000000000000	10248.00000000000000000000	10229.00000000000000000000	0.00000000000000000000	0.00000000000000000000	0.00000000000000000000	919.00000000000000000000	26.00000000000000000000	4.00000000000000000000	4.00000000000000000000	4.00000000000000000000	4.00000000000000000000	4.00000000000000000000	0.00000000000000000000	4.00000000000000000000	4.00000000000000000000	0.00000000000000000000	4.00000000000000000000	4.00000000000000000000	4.00000000000000000000	4.00000000000000000000	4.00000000000000000000	4.00000000000000000000	4.00000000000000000000
109.00000000000000000000	0.00000000000000000000	4157.43603515625000000000	4155.89746093750000000000	4158.97412109375000000000	4159.48730468750000000000	4152.30761718750000000000	4170.25634765625000000000	4163.58984375000000000000	4162.05126953125000000000	4165.64111328125000000000	4162.05126953125000000000	4158.97412109375000000000	4160.00000000000000000000	4145.64111328125000000000	4172.30761718750000000000	1294.00000000000000000000	10249.00000000000000000000	10230.00000000000000000000	0.00000000000000000000	0.00000000000000000000	0.00000000000000000000	919.00000000000000000000	34.00000000000000000000	4.00000000000000000000	4.00000000000000000000	4.00000000000000000000	4.00000000000000000000	4.00000000000000000000	0.00000000000000000000	4.00000000000000000000	4.00000000000000000000	0.00000000000000000000	4.00000000000000000000	4.00000000000000000000	4.00000000000000000000	4.00000000000000000000	4.00000000000000000000	4.00000000000000000000	4.00000000000000000000
110.00000000000000000000	0.00000000000000000000	4161.53857421875000000000	4150.25634765625000000000	4166.15380859375000000000	4154.35888671875000000000	4141.53857421875000000000	4171.28173828125000000000	4168.71777343750000000000	4157.43603515625000000000	4167.17919921875000000000	4153.33300781250000000000	4153.84619140625000000000	4157.43603515625000000000	4138.46142578125000000000	4172.82031250000000000000	3404.00000000000000000000	10249.00000000000000000000	10230.00000000000000000000	0.00000000000000000000	0.00000000000000000000	0.00000000000000000000	919.00000000000000000000	42.00000000000000000000	4.00000000000000000000	4.00000000000000000000	4.00000000000000000000	4.00000000000000000000	4.00000000000000000000	0.00000000000000000000	4.00000000000000000000	4.00000000000000000000	0.00000000000000000000	4.00000000000000000000	4.00000000000000000000	4.00000000000000000000	4.00000000000000000000	4.00000000000000000000	4.00000000000000000000	4.00000000000000000000
111.00000000000000000000	0.00000000000000000000	4159.48730468750000000000	4154.35888671875000000000	4160.51269531250000000000	4157.94873046875000000000	4146.66650390625000000000	4161.53857421875000000000	4160.00000000000000000000	4162.05126953125000000000	4164.61523437500000000000	4151.79492187500000000000	4157.43603515625000000000	4157.43603515625000000000	4146.66650390625000000000	4171.28173828125000000000	883.00000000000000000000	10249.00000000000000000000	10231.00000000000000000000	0.00000000000000000000	0.00000000000000000000	0.00000000000000000000	919.00000000000000000000	50.00000000000000000000	4.00000000000000000000	4.00000000000000000000	4.00000000000000000000	4.00000000000000000000	4.00000000000000000000	0.00000000000000000000	4.00000000000000000000	4.00000000000000000000	0.00000000000000000000	4.00000000000000000000	4.00000000000000000000	4.00000000000000000000	4.00000000000000000000	4.00000000000000000000	4.00000000000000000000	4.00000000000000000000
112.00000000000000000000	0.00000000000000000000	4166.66650390625000000000	4155.38427734375000000000	4167.17919921875000000000	4155.89746093750000000000	4148.71777343750000000000	4172.82031250000000000000	4167.69238281250000000000	4158.97412109375000000000	4163.58984375000000000000	4152.82031250000000000000	4156.92285156250000000000	4163.07666015625000000000	4146.15380859375000000000	4175.89746093750000000000	3203.00000000000000000000	10249.00000000000000000000	10231.00000000000000000000	0.00000000000000000000	0.00000000000000000000	0.00000000000000000000	919.00000000000000000000	58.00000000000000000000	4.00000000000000000000	4.00000000000000000000	4.00000000000000000000	4.00000000000000000000	4.00000000000000000000	0.00000000000000000000	4.00000000000000000000	4.00000000000000000000	0.00000000000000000000	4.00000000000000000000	4.00000000000000000000	4.00000000000000000000	4.00000000000000000000	4.00000000000000000000	4.00000000000000000000	4.00000000000000000000
113.00000000000000000000	0.00000000000000000000	4155.89746093750000000000	4152.82031250000000000000	4160.00000000000000000000	4155.38427734375000000000	4150.76904296875000000000	4169.74365234375000000000	4165.12792968750000000000	4156.41015625000000000000	4164.10253906250000000000	4154.35888671875000000000	4153.33300781250000000000	4158.97412109375000000000	4141.02539062500000000000	4175.38427734375000000000	1294.00000000000000000000	10249.00000000000000000000	10230.00000000000000000000	0.00000000000000000000	0.00000000000000000000	0.00000000000000000000	919.00000000000000000000	66.00000000000000000000	4.00000000000000000000	4.00000000000000000000	4.00000000000000000000	4.00000000000000000000	4.00000000000000000000	0.00000000000000000000	4.00000000000000000000	4.00000000000000000000	0.00000000000000000000	4.00000000000000000000	4.00000000000000000000	4.00000000000000000000	4.00000000000000000000	4.00000000000000000000	4.00000000000000000000	4.00000000000000000000
114.00000000000000000000	0.00000000000000000000	4153.33300781250000000000	4151.28173828125000000000	4156.41015625000000000000	4154.35888671875000000000	4150.25634765625000000000	4166.66650390625000000000	4164.61523437500000000000	4150.76904296875000000000	4165.64111328125000000000	4146.66650390625000000000	4148.20507812500000000000	4157.94873046875000000000	4136.92285156250000000000	4171.28173828125000000000	3404.00000000000000000000	10249.00000000000000000000	10230.00000000000000000000	0.00000000000000000000	0.00000000000000000000	0.00000000000000000000	919.00000000000000000000	73.00000000000000000000	4.00000000000000000000	4.00000000000000000000	4.00000000000000000000	4.00000000000000000000	4.00000000000000000000	0.00000000000000000000	4.00000000000000000000	4.00000000000000000000	0.00000000000000000000	4.00000000000000000000	4.00000000000000000000	4.00000000000000000000	4.00000000000000000000	4.00000000000000000000	4.00000000000000000000	4.00000000000000000000
115.00000000000000000000	0.00000000000000000000	4164.10253906250000000000	4157.43603515625000000000	4163.07666015625000000000	4154.87158203125000000000	4148.71777343750000000000	4169.74365234375000000000	4168.71777343750000000000	4148.20507812500000000000	4166.66650390625000000000	4142.05126953125000000000	4150.25634765625000000000	4163.07666015625000000000	4138.46142578125000000000	4168.71777343750000000000	883.00000000000000000000	10248.00000000000000000000	10230.00000000000000000000	0.00000000000000000000	0.00000000000000000000	0.00000000000000000000	919.00000000000000000000	82.00000000000000000000	4.00000000000000000000	4.00000000000000000000	4.00000000000000000000	4.00000000000000000000	4.00000000000000000000	0.00000000000000000000	4.00000000000000000000	4.00000000000000000000	0.00000000000000000000	4.00000000000000000000	4.00000000000000000000	4.00000000000000000000	4.00000000000000000000	4.00000000000000000000	4.00000000000000000000	4.00000000000000000000
116.00000000000000000000	0.00000000000000000000	4160.51269531250000000000	4163.58984375000000000000	4160.51269531250000000000	4161.02539062500000000000	4152.82031250000000000000	4164.10253906250000000000	4162.05126953125000000000	4155.89746093750000000000	4163.58984375000000000000	4156.41015625000000000000	4156.92285156250000000000	4158.97412109375000000000	4144.61523437500000000000	4168.20507812500000000000	3203.00000000000000000000	10248.00000000000000000000	10230.00000000000000000000	0.00000000000000000000	0.00000000000000000000	0.00000000000000000000	919.00000000000000000000	90.00000000000000000000	4.00000000000000000000	4.00000000000000000000	4.00000000000000000000	4.00000000000000000000	4.00000000000000000000	0.00000000000000000000	4.00000000000000000000	4.00000000000000000000	0.00000000000000000000	4.00000000000000000000	4.00000000000000000000	4.00000000000000000000	4.00000000000000000000	4.00000000000000000000	4.00000000000000000000	4.00000000000000000000
117.00000000000000000000	0.00000000000000000000	4167.17919921875000000000	4156.41015625000000000000	4172.30761718750000000000	4156.92285156250000000000	4147.69238281250000000000	4171.28173828125000000000	4167.69238281250000000000	4153.33300781250000000000	4164.10253906250000000000	4158.97412109375000000000	4151.28173828125000000000	4158.97412109375000000000	4141.53857421875000000000	4169.74365234375000000000	1294.00000000000000000000	10246.00000000000000000000	10231.00000000000000000000	0.00000000000000000000	0.00000000000000000000	0.00000000000000000000	919.00000000000000000000	98.00000000000000000000	4.00000000000000000000	4.00000000000000000000	4.00000000000000000000	4.00000000000000000000	4.00000000000000000000	0.00000000000000000000	4.00000000000000000000	4.00000000000000000000	0.00000000000000000000	4.00000000000000000000	4.00000000000000000000	4.00000000000000000000	4.00000000000000000000	4.00000000000000000000	4.00000000000000000000	4.00000000000000000000
118.00000000000000000000	0.00000000000000000000	4165.64111328125000000000	4161.53857421875000000000	4171.79492187500000000000	4158.46142578125000000000	4154.35888671875000000000	4166.15380859375000000000	4164.61523437500000000000	4160.00000000000000000000	4165.12792968750000000000	4165.12792968750000000000	4157.94873046875000000000	4162.05126953125000000000	4149.74365234375000000000	4166.66650390625000000000	3404.00000000000000000000	10246.00000000000000000000	10231.00000000000000000000	0.00000000000000000000	0.00000000000000000000	0.00000000000000000000	919.00000000000000000000	106.00000000000000000000	4.00000000000000000000	4.00000000000000000000	4.00000000000000000000	4.00000000000000000000	4.00000000000000000000	0.00000000000000000000	4.00000000000000000000	4.00000000000000000000	0.00000000000000000000	4.00000000000000000000	4.00000000000000000000	4.00000000000000000000	4.00000000000000000000	4.00000000000000000000	4.00000000000000000000	4.00000000000000000000
119.00000000000000000000	0.00000000000000000000	4166.15380859375000000000	4166.66650390625000000000	4168.20507812500000000000	4161.53857421875000000000	4156.92285156250000000000	4162.05126953125000000000	4164.10253906250000000000	4164.61523437500000000000	4164.61523437500000000000	4166.66650390625000000000	4160.51269531250000000000	4165.12792968750000000000	4151.79492187500000000000	4169.23046875000000000000	883.00000000000000000000	10246.00000000000000000000	10231.00000000000000000000	0.00000000000000000000	0.00000000000000000000	0.00000000000000000000	919.00000000000000000000	115.00000000000000000000	4.00000000000000000000	4.00000000000000000000	4.00000000000000000000	4.00000000000000000000	4.00000000000000000000	0.00000000000000000000	4.00000000000000000000	4.00000000000000000000	0.00000000000000000000	4.00000000000000000000	4.00000000000000000000	4.00000000000000000000	4.00000000000000000000	4.00000000000000000000	4.00000000000000000000	4.00000000000000000000
120.00000000000000000000	0.00000000000000000000	4169.74365234375000000000	4158.46142578125000000000	4171.28173828125000000000	4155.89746093750000000000	4149.74365234375000000000	4165.64111328125000000000	4168.71777343750000000000	4158.97412109375000000000	4165.12792968750000000000	4153.84619140625000000000	4151.79492187500000000000	4162.05126953125000000000	4142.56396484375000000000	4170.25634765625000000000	3203.00000000000000000000	10246.00000000000000000000	10231.00000000000000000000	0.00000000000000000000	0.00000000000000000000	0.00000000000000000000	919.00000000000000000000	122.00000000000000000000	4.00000000000000000000	4.00000000000000000000	4.00000000000000000000	4.00000000000000000000	4.00000000000000000000	0.00000000000000000000	4.00000000000000000000	4.00000000000000000000	0.00000000000000000000	4.00000000000000000000	4.00000000000000000000	4.00000000000000000000	4.00000000000000000000	4.00000000000000000000	4.00000000000000000000	4.00000000000000000000
121.00000000000000000000	0.00000000000000000000	4156.92285156250000000000	4160.00000000000000000000	4163.58984375000000000000	4156.92285156250000000000	4155.89746093750000000000	4160.00000000000000000000	4163.58984375000000000000	4164.61523437500000000000	4164.61523437500000000000	4157.94873046875000000000	4161.53857421875000000000	4160.00000000000000000000	4150.25634765625000000000	4166.15380859375000000000	1294.00000000000000000000	10245.00000000000000000000	10230.00000000000000000000	0.00000000000000000000	0.00000000000000000000	0.00000000000000000000	919.00000000000000000000	129.00000000000000000000	4.00000000000000000000	4.00000000000000000000	4.00000000000000000000	4.00000000000000000000	4.00000000000000000000	0.00000000000000000000	4.00000000000000000000	4.00000000000000000000	0.00000000000000000000	4.00000000000000000000	4.00000000000000000000	4.00000000000000000000	4.00000000000000000000	4.00000000000000000000	4.00000000000000000000	4.00000000000000000000
122.00000000000000000000	0.00000000000000000000	4161.53857421875000000000	4162.05126953125000000000	4172.30761718750000000000	4154.35888671875000000000	4153.84619140625000000000	4169.23046875000000000000	4174.35888671875000000000	4163.07666015625000000000	4164.10253906250000000000	4160.00000000000000000000	4164.10253906250000000000	4167.17919921875000000000	4151.79492187500000000000	4168.20507812500000000000	3404.00000000000000000000	10245.00000000000000000000	10230.00000000000000000000	0.00000000000000000000	0.00000000000000000000	0.00000000000000000000	919.00000000000000000000	137.00000000000000000000	4.00000000000000000000	4.00000000000000000000	4.00000000000000000000	4.00000000000000000000	4.00000000000000000000	0.00000000000000000000	4.00000000000000000000	4.00000000000000000000	0.00000000000000000000	4.00000000000000000000	4.00000000000000000000	4.00000000000000000000	4.00000000000000000000	4.00000000000000000000	4.00000000000000000000	4.00000000000000000000
123.00000000000000000000	0.00000000000000000000	4165.64111328125000000000	4163.58984375000000000000	4176.41015625000000000000	4155.89746093750000000000	4154.87158203125000000000	4168.20507812500000000000	4172.82031250000000000000	4163.07666015625000000000	4163.58984375000000000000	4164.10253906250000000000	4162.56396484375000000000	4165.12792968750000000000	4152.82031250000000000000	4166.15380859375000000000	883.00000000000000000000	10246.00000000000000000000	10231.00000000000000000000	0.00000000000000000000	0.00000000000000000000	0.00000000000000000000	919.00000000000000000000	144.00000000000000000000	4.00000000000000000000	4.00000000000000000000	4.00000000000000000000	4.00000000000000000000	4.00000000000000000000	0.00000000000000000000	4.00000000000000000000	4.00000000000000000000	0.00000000000000000000	4.00000000000000000000	4.00000000000000000000	4.00000000000000000000	4.00000000000000000000	4.00000000000000000000	4.00000000000000000000	4.00000000000000000000
124.00000000000000000000	0.00000000000000000000	4163.58984375000000000000	4162.56396484375000000000	4172.82031250000000000000	4158.46142578125000000000	4155.89746093750000000000	4165.64111328125000000000	4166.66650390625000000000	4165.64111328125000000000	4162.56396484375000000000	4166.66650390625000000000	4165.12792968750000000000	4161.02539062500000000000	4153.84619140625000000000	4164.61523437500000000000	3203.00000000000000000000	10246.00000000000000000000	10231.00000000000000000000	0.00000000000000000000	0.00000000000000000000	0.00000000000000000000	919.00000000000000000000	151.00000000000000000000	4.00000000000000000000	4.00000000000000000000	4.00000000000000000000	4.00000000000000000000	4.00000000000000000000	0.00000000000000000000	4.00000000000000000000	4.00000000000000000000	0.00000000000000000000	4.00000000000000000000	4.00000000000000000000	4.00000000000000000000	4.00000000000000000000	4.00000000000000000000	4.00000000000000000000	4.00000000000000000000
125.00000000000000000000	0.00000000000000000000	4169.23046875000000000000	4158.97412109375000000000	4178.46142578125000000000	4155.38427734375000000000	4150.76904296875000000000	4171.28173828125000000000	4170.25634765625000000000	4158.97412109375000000000	4163.58984375000000000000	4157.43603515625000000000	4163.07666015625000000000	4163.58984375000000000000	4147.69238281250000000000	4167.69238281250000000000	1294.00000000000000000000	10247.00000000000000000000	10230.00000000000000000000	0.00000000000000000000	0.00000000000000000000	0.00000000000000000000	919.00000000000000000000	160.00000000000000000000	4.00000000000000000000	4.00000000000000000000	4.00000000000000000000	4.00000000000000000000	4.00000000000000000000	0.00000000000000000000	4.00000000000000000000	4.00000000000000000000	0.00000000000000000000	4.00000000000000000000	4.00000000000000000000	4.00000000000000000000	4.00000000000000000000	4.00000000000000000000	4.00000000000000000000	4.00000000000000000000
126.00000000000000000000	0.00000000000000000000	4164.10253906250000000000	4165.64111328125000000000	4175.38427734375000000000	4157.94873046875000000000	4157.43603515625000000000	4160.00000000000000000000	4161.53857421875000000000	4164.10253906250000000000	4164.61523437500000000000	4163.58984375000000000000	4166.66650390625000000000	4163.07666015625000000000	4154.35888671875000000000	4167.17919921875000000000	3404.00000000000000000000	10247.00000000000000000000	10230.00000000000000000000	0.00000000000000000000	0.00000000000000000000	0.00000000000000000000	919.00000000000000000000	167.00000000000000000000	4.00000000000000000000	4.00000000000000000000	4.00000000000000000000	4.00000000000000000000	4.00000000000000000000	0.00000000000000000000	4.00000000000000000000	4.00000000000000000000	0.00000000000000000000	4.00000000000000000000	4.00000000000000000000	4.00000000000000000000	4.00000000000000000000	4.00000000000000000000	4.00000000000000000000	4.00000000000000000000
127.00000000000000000000	0.00000000000000000000	4169.23046875000000000000	4162.05126953125000000000	4179.48730468750000000000	4152.30761718750000000000	4150.25634765625000000000	4165.64111328125000000000	4165.12792968750000000000	4167.17919921875000000000	4164.61523437500000000000	4162.56396484375000000000	4160.00000000000000000000	4166.66650390625000000000	4150.25634765625000000000	4168.71777343750000000000	50.00000000000000000000	10246.00000000000000000000	10230.00000000000000000000	0.00000000000000000000	0.00000000000000000000	0.00000000000000000000	919.00000000000000000000	175.00000000000000000000	4.00000000000000000000	4.00000000000000000000	4.00000000000000000000	4.00000000000000000000	4.00000000000000000000	0.00000000000000000000	4.00000000000000000000	4.00000000000000000000	0.00000000000000000000	4.00000000000000000000	4.00000000000000000000	4.00000000000000000000	4.00000000000000000000	4.00000000000000000000	4.00000000000000000000	4.00000000000000000000
0.00000000000000000000	0.00000000000000000000	4165.12792968750000000000	4157.43603515625000000000	4173.84619140625000000000	4149.74365234375000000000	4145.64111328125000000000	4166.15380859375000000000	4164.10253906250000000000	4167.69238281250000000000	4161.53857421875000000000	4157.94873046875000000000	4158.97412109375000000000	4166.15380859375000000000	4148.71777343750000000000	4168.20507812500000000000	1916.00000000000000000000	10246.00000000000000000000	10230.00000000000000000000	0.00000000000000000000	0.00000000000000000000	0.00000000000000000000	919.00000000000000000000	183.00000000000000000000	4.00000000000000000000	4.00000000000000000000	4.00000000000000000000	4.00000000000000000000	4.00000000000000000000	0.00000000000000000000	4.00000000000000000000	4.00000000000000000000	0.00000000000000000000	4.00000000000000000000	4.00000000000000000000	4.00000000000000000000	4.00000000000000000000	4.00000000000000000000	4.00000000000000000000	4.00000000000000000000
1.00000000000000000000	0.00000000000000000000	4159.48730468750000000000	4161.02539062500000000000	4171.79492187500000000000	4157.94873046875000000000	4154.87158203125000000000	4162.56396484375000000000	4163.07666015625000000000	4169.23046875000000000000	4162.05126953125000000000	4163.58984375000000000000	4166.15380859375000000000	4164.10253906250000000000	4156.92285156250000000000	4167.17919921875000000000	3287.00000000000000000000	10246.00000000000000000000	10230.00000000000000000000	0.00000000000000000000	0.00000000000000000000	0.00000000000000000000	919.00000000000000000000	191.00000000000000000000	4.00000000000000000000	4.00000000000000000000	4.00000000000000000000	4.00000000000000000000	4.00000000000000000000	0.00000000000000000000	4.00000000000000000000	4.00000000000000000000	0.00000000000000000000	4.00000000000000000000	4.00000000000000000000	4.00000000000000000000	4.00000000000000000000	4.00000000000000000000	4.00000000000000000000	4.00000000000000000000
2.00000000000000000000	0.00000000000000000000	4170.25634765625000000000	4162.56396484375000000000	4185.64111328125000000000	4159.48730468750000000000	4155.89746093750000000000	4171.28173828125000000000	4173.33300781250000000000	4168.71777343750000000000	4166.15380859375000000000	4163.58984375000000000000	4161.53857421875000000000	4166.66650390625000000000	4153.84619140625000000000	4165.12792968750000000000	1744.00000000000000000000	10246.00000000000000000000	10230.00000000000000000000	0.00000000000000000000	0.00000000000000000000	0.00000000000000000000	919.00000000000000000000	199.00000000000000000000	4.00000000000000000000	4.00000000000000000000	4.00000000000000000000	4.00000000000000000000	4.00000000000000000000	0.00000000000000000000	4.00000000000000000000	4.00000000000000000000	0.00000000000000000000	4.00000000000000000000	4.00000000000000000000	4.00000000000000000000	4.00000000000000000000	4.00000000000000000000	4.00000000000000000000	4.00000000000000000000
3.00000000000000000000	0.00000000000000000000	4166.66650390625000000000	4167.69238281250000000000	4178.97412109375000000000	4159.48730468750000000000	4158.97412109375000000000	4164.61523437500000000000	4168.20507812500000000000	4178.46142578125000000000	4164.61523437500000000000	4171.28173828125000000000	4168.20507812500000000000	4165.12792968750000000000	4157.94873046875000000000	4162.56396484375000000000	3283.00000000000000000000	10247.00000000000000000000	10230.00000000000000000000	0.00000000000000000000	0.00000000000000000000	0.00000000000000000000	919.00000000000000000000	208.00000000000000000000	4.00000000000000000000	4.00000000000000000000	4.00000000000000000000	4.00000000000000000000	4.00000000000000000000	0.00000000000000000000	4.00000000000000000000	4.00000000000000000000	0.00000000000000000000	4.00000000000000000000	4.00000000000000000000	4.00000000000000000000	4.00000000000000000000	4.00000000000000000000	4.00000000000000000000	4.00000000000000000000
4.00000000000000000000	0.00000000000000000000	4171.79492187500000000000	4166.66650390625000000000	4183.07666015625000000000	4157.43603515625000000000	4156.92285156250000000000	4168.20507812500000000000	4173.33300781250000000000	4181.02539062500000000000	4161.02539062500000000000	4177.43603515625000000000	4174.87158203125000000000	4168.71777343750000000000	4161.02539062500000000000	4169.74365234375000000000	3540.00000000000000000000	10247.00000000000000000000	10230.00000000000000000000	0.00000000000000000000	0.00000000000000000000	0.00000000000000000000	919.00000000000000000000	216.00000000000000000000	4.00000000000000000000	4.00000000000000000000	4.00000000000000000000	4.00000000000000000000	4.00000000000000000000	0.00000000000000000000	4.00000000000000000000	4.00000000000000000000	0.00000000000000000000	4.00000000000000000000	4.00000000000000000000	4.00000000000000000000	4.00000000000000000000	4.00000000000000000000	4.00000000000000000000	4.00000000000000000000
5.00000000000000000000	0.00000000000000000000	4172.30761718750000000000	4167.69238281250000000000	4187.17919921875000000000	4162.05126953125000000000	4156.92285156250000000000	4165.12792968750000000000	4172.30761718750000000000	4177.43603515625000000000	4163.07666015625000000000	4177.43603515625000000000	4172.30761718750000000000	4169.74365234375000000000	4158.46142578125000000000	4169.23046875000000000000	0.00000000000000000000	10247.00000000000000000000	10229.00000000000000000000	0.00000000000000000000	0.00000000000000000000	0.00000000000000000000	919.00000000000000000000	224.00000000000000000000	4.00000000000000000000	4.00000000000000000000	4.00000000000000000000	4.00000000000000000000	4.00000000000000000000	0.00000000000000000000	4.00000000000000000000	4.00000000000000000000	0.00000000000000000000	4.00000000000000000000	4.00000000000000000000	4.00000000000000000000	4.00000000000000000000	4.00000000000000000000	4.00000000000000000000	4.00000000000000000000
6.00000000000000000000	0.00000000000000000000	4158.46142578125000000000	4165.12792968750000000000	4177.43603515625000000000	4161.53857421875000000000	4155.38427734375000000000	4159.48730468750000000000	4162.05126953125000000000	4169.74365234375000000000	4163.58984375000000000000	4167.17919921875000000000	4164.10253906250000000000	4164.61523437500000000000	4150.76904296875000000000	4161.02539062500000000000	522.00000000000000000000	10247.00000000000000000000	10229.00000000000000000000	0.00000000000000000000	0.00000000000000000000	0.00000000000000000000	919.00000000000000000000	232.00000000000000000000	4.00000000000000000000	4.00000000000000000000	4.00000000000000000000	4.00000000000000000000	4.00000000000000000000	0.00000000000000000000	4.00000000000000000000	4.00000000000000000000	0.00000000000000000000	4.00000000000000000000	4.00000000000000000000	4.00000000000000000000	4.00000000000000000000	4.00000000000000000000	4.00000000000000000000	4.00000000000000000000
7.00000000000000000000	0.00000000000000000000	4162.56396484375000000000	4156.41015625000000000000	4181.53857421875000000000	4150.25634765625000000000	4148.20507812500000000000	4172.30761718750000000000	4169.74365234375000000000	4158.46142578125000000000	4161.02539062500000000000	4153.84619140625000000000	4157.43603515625000000000	4165.12792968750000000000	4140.51269531250000000000	4160.51269531250000000000	3296.00000000000000000000	10248.00000000000000000000	10229.00000000000000000000	0.00000000000000000000	0.00000000000000000000	0.00000000000000000000	919.00000000000000000000	240.00000000000000000000	4.00000000000000000000	4.00000000000000000000	4.00000000000000000000	4.00000000000000000000	4.00000000000000000000	0.00000000000000000000	4.00000000000000000000	4.00000000000000000000	0.00000000000000000000	4.00000000000000000000	4.00000000000000000000	4.00000000000000000000	4.00000000000000000000	4.00000000000000000000	4.00000000000000000000	4.00000000000000000000
8.00000000000000000000	0.00000000000000000000	4162.05126953125000000000	4163.07666015625000000000	4177.94873046875000000000	4158.46142578125000000000	4160.51269531250000000000	4165.12792968750000000000	4164.61523437500000000000	4167.69238281250000000000	4161.53857421875000000000	4165.12792968750000000000	4168.20507812500000000000	4165.64111328125000000000	4150.76904296875000000000	4158.97412109375000000000	0.00000000000000000000	10248.00000000000000000000	10229.00000000000000000000	0.00000000000000000000	0.00000000000000000000	0.00000000000000000000	919.00000000000000000000	248.00000000000000000000	4.00000000000000000000	4.00000000000000000000	4.00000000000000000000	4.00000000000000000000	4.00000000000000000000	0.00000000000000000000	4.00000000000000000000	4.00000000000000000000	0.00000000000000000000	4.00000000000000000000	4.00000000000000000000	4.00000000000000000000	4.00000000000000000000	4.00000000000000000000	4.00000000000000000000	4.00000000000000000000
9.00000000000000000000	0.00000000000000000000	4166.66650390625000000000	4167.69238281250000000000	4184.10253906250000000000	4163.07666015625000000000	4161.02539062500000000000	4165.12792968750000000000	4167.17919921875000000000	4172.82031250000000000000	4166.66650390625000000000	4169.74365234375000000000	4169.74365234375000000000	4168.71777343750000000000	4153.33300781250000000000	4160.00000000000000000000	3542.00000000000000000000	10248.00000000000000000000	10229.00000000000000000000	0.00000000000000000000	0.00000000000000000000	0.00000000000000000000	919.00000000000000000000	256.00000000000000000000	4.00000000000000000000	4.00000000000000000000	4.00000000000000000000	4.00000000000000000000	4.00000000000000000000	0.00000000000000000000	4.00000000000000000000	4.00000000000000000000	0.00000000000000000000	4.00000000000000000000	4.00000000000000000000	4.00000000000000000000	4.00000000000000000000	4.00000000000000000000	4.00000000000000000000	4.00000000000000000000
10.00000000000000000000	0.00000000000000000000	4168.71777343750000000000	4168.20507812500000000000	4188.20507812500000000000	4158.97412109375000000000	4150.76904296875000000000	4168.71777343750000000000	4171.28173828125000000000	4170.25634765625000000000	4164.61523437500000000000	4164.10253906250000000000	4165.12792968750000000000	4166.15380859375000000000	4149.74365234375000000000	4161.53857421875000000000	3403.00000000000000000000	10248.00000000000000000000	10229.00000000000000000000	0.00000000000000000000	0.00000000000000000000	0.00000000000000000000	919.00000000000000000000	263.00000000000000000000	4.00000000000000000000	4.00000000000000000000	4.00000000000000000000	4.00000000000000000000	4.00000000000000000000	0.00000000000000000000	4.00000000000000000000	4.00000000000000000000	0.00000000000000000000	4.00000000000000000000	4.00000000000000000000	4.00000000000000000000	4.00000000000000000000	4.00000000000000000000	4.00000000000000000000	4.00000000000000000000
11.00000000000000000000	0.00000000000000000000	4162.05126953125000000000	4169.23046875000000000000	4180.51269531250000000000	4160.00000000000000000000	4154.87158203125000000000	4164.10253906250000000000	4163.58984375000000000000	4176.41015625000000000000	4160.51269531250000000000	4169.23046875000000000000	4167.17919921875000000000	4161.02539062500000000000	4157.43603515625000000000	4161.53857421875000000000	1019.00000000000000000000	10247.00000000000000000000	10229.00000000000000000000	0.00000000000000000000	0.00000000000000000000	0.00000000000000000000	919.00000000000000000000	271.00000000000000000000	4.00000000000000000000	4.00000000000000000000	4.00000000000000000000	4.00000000000000000000	4.00000000000000000000	0.00000000000000000000	4.00000000000000000000	4.00000000000000000000	0.00000000000000000000	4.00000000000000000000	4.00000000000000000000	4.00000000000000000000	4.00000000000000000000	4.00000000000000000000	4.00000000000000000000	4.00000000000000000000
12.00000000000000000000	0.00000000000000000000	4169.74365234375000000000	4162.56396484375000000000	4187.69238281250000000000	4155.89746093750000000000	4154.35888671875000000000	4170.25634765625000000000	4167.69238281250000000000	4172.82031250000000000000	4164.10253906250000000000	4170.25634765625000000000	4162.56396484375000000000	4165.12792968750000000000	4156.41015625000000000000	4163.58984375000000000000	3203.00000000000000000000	10247.00000000000000000000	10229.00000000000000000000	0.00000000000000000000	0.00000000000000000000	0.00000000000000000000	919.00000000000000000000	279.00000000000000000000	4.00000000000000000000	4.00000000000000000000	4.00000000000000000000	4.00000000000000000000	4.00000000000000000000	0.00000000000000000000	4.00000000000000000000	4.00000000000000000000	0.00000000000000000000	4.00000000000000000000	4.00000000000000000000	4.00000000000000000000	4.00000000000000000000	4.00000000000000000000	4.00000000000000000000	4.00000000000000000000
13.00000000000000000000	0.00000000000000000000	4163.58984375000000000000	4164.61523437500000000000	4182.56396484375000000000	4155.89746093750000000000	4154.87158203125000000000	4162.56396484375000000000	4162.05126953125000000000	4169.74365234375000000000	4165.64111328125000000000	4175.38427734375000000000	4166.15380859375000000000	4165.12792968750000000000	4156.92285156250000000000	4163.58984375000000000000	1465.00000000000000000000	10248.00000000000000000000	10227.00000000000000000000	0.00000000000000000000	0.00000000000000000000	0.00000000000000000000	919.00000000000000000000	287.00000000000000000000	4.00000000000000000000	4.00000000000000000000	4.00000000000000000000	4.00000000000000000000	4.00000000000000000000	0.00000000000000000000	4.00000000000000000000	4.00000000000000000000	0.00000000000000000000	4.00000000000000000000	4.00000000000000000000	4.00000000000000000000	4.00000000000000000000	4.00000000000000000000	4.00000000000000000000	4.00000000000000000000
14.00000000000000000000	0.00000000000000000000	4166.66650390625000000000	4167.17919921875000000000	4184.61523437500000000000	4158.46142578125000000000	4153.33300781250000000000	4164.61523437500000000000	4165.12792968750000000000	4166.66650390625000000000	4163.07666015625000000000	4173.84619140625000000000	4169.23046875000000000000	4169.23046875000000000000	4157.43603515625000000000	4165.12792968750000000000	3403.00000000000000000000	10248.00000000000000000000	10227.00000000000000000000	0.00000000000000000000	0.00000000000000000000	0.00000000000000000000	919.00000000000000000000	294.00000000000000000000	4.00000000000000000000	4.00000000000000000000	4.00000000000000000000	4.00000000000000000000	4.00000000000000000000	0.00000000000000000000	4.00000000000000000000	4.00000000000000000000	0.00000000000000000000	4.00000000000000000000	4.00000000000000000000	4.00000000000000000000	4.00000000000000000000	4.00000000000000000000	4.00000000000000000000	4.00000000000000000000
15.00000000000000000000	0.00000000000000000000	4175.38427734375000000000	4170.76904296875000000000	4193.33300781250000000000	4164.61523437500000000000	4160.00000000000000000000	4168.71777343750000000000	4171.28173828125000000000	4168.71777343750000000000	4163.07666015625000000000	4174.87158203125000000000	4173.84619140625000000000	4174.35888671875000000000	4162.56396484375000000000	4167.17919921875000000000	1019.00000000000000000000	10247.00000000000000000000	10227.00000000000000000000	0.00000000000000000000	0.00000000000000000000	0.00000000000000000000	919.00000000000000000000	303.00000000000000000000	4.00000000000000000000	4.00000000000000000000	4.00000000000000000000	4.00000000000000000000	4.00000000000000000000	0.00000000000000000000	4.00000000000000000000	4.00000000000000000000	0.00000000000000000000	4.00000000000000000000	4.00000000000000000000	4.00000000000000000000	4.00000000000000000000	4.00000000000000000000	4.00000000000000000000	4.00000000000000000000
16.00000000000000000000	0.00000000000000000000	4166.15380859375000000000	4174.87158203125000000000	4188.71777343750000000000	4169.23046875000000000000	4167.69238281250000000000	4162.05126953125000000000	4164.10253906250000000000	4174.35888671875000000000	4163.58984375000000000000	4183.58984375000000000000	4181.02539062500000000000	4171.79492187500000000000	4169.74365234375000000000	4164.61523437500000000000	0.00000000000000000000	10247.00000000000000000000	10227.00000000000000000000	0.00000000000000000000	0.00000000000000000000	0.00000000000000000000	919.00000000000000000000	310.00000000000000000000	4.00000000000000000000	4.00000000000000000000	4.00000000000000000000	4.00000000000000000000	4.00000000000000000000	0.00000000000000000000	4.00000000000000000000	4.00000000000000000000	0.00000000000000000000	4.00000000000000000000	4.00000000000000000000	4.00000000000000000000	4.00000000000000000000	4.00000000000000000000	4.00000000000000000000	4.00000000000000000000
17.00000000000000000000	0.00000000000000000000	4169.74365234375000000000	4164.61523437500000000000	4190.25634765625000000000	4159.48730468750000000000	4153.33300781250000000000	4169.74365234375000000000	4168.71777343750000000000	4162.56396484375000000000	4163.07666015625000000000	4168.20507812500000000000	4168.71777343750000000000	4170.76904296875000000000	4156.41015625000000000000	4163.58984375000000000000	0.00000000000000000000	10249.00000000000000000000	10228.00000000000000000000	0.00000000000000000000	0.00000000000000000000	0.00000000000000000000	919.00000000000000000000	318.00000000000000000000	4.00000000000000000000	4.00000000000000000000	4.00000000000000000000	4.00000000000000000000	4.00000000000000000000	0.00000000000000000000	4.00000000000000000000	4.00000000000000000000	0.00000000000000000000	4.00000000000000000000	4.00000000000000000000	4.00000000000000000000	4.00000000000000000000	4.00000000000000000000	4.00000000000000000000	4.00000000000000000000
18.00000000000000000000	0.00000000000000000000	4166.15380859375000000000	4163.07666015625000000000	4182.56396484375000000000	4156.41015625000000000000	4153.84619140625000000000	4165.64111328125000000000	4164.61523437500000000000	4164.10253906250000000000	4162.56396484375000000000	4164.10253906250000000000	4164.61523437500000000000	4167.69238281250000000000	4156.41015625000000000000	4163.07666015625000000000	0.00000000000000000000	10249.00000000000000000000	10228.00000000000000000000	0.00000000000000000000	0.00000000000000000000	0.00000000000000000000	919.00000000000000000000	325.00000000000000000000	4.00000000000000000000	4.00000000000000000000	4.00000000000000000000	4.00000000000000000000	4.00000000000000000000	0.00000000000000000000	4.00000000000000000000	4.00000000000000000000	0.00000000000000000000	4.00000000000000000000	4.00000000000000000000	4.00000000000000000000	4.00000000000000000000	4.00000000000000000000	4.00000000000000000000	4.00000000000000000000
19.00000000000000000000	0.00000000000000000000	4166.66650390625000000000	4164.61523437500000000000	4184.10253906250000000000	4156.92285156250000000000	4156.92285156250000000000	4167.17919921875000000000	4166.15380859375000000000	4171.79492187500000000000	4166.66650390625000000000	4170.76904296875000000000	4168.71777343750000000000	4170.25634765625000000000	4163.07666015625000000000	4166.66650390625000000000	0.00000000000000000000	10250.00000000000000000000	10228.00000000000000000000	0.00000000000000000000	0.00000000000000000000	0.00000000000000000000	919.00000000000000000000	333.00000000000000000000	4.00000000000000000000	4.00000000000000000000	4.00000000000000000000	4.00000000000000000000	4.00000000000000000000	0.00000000000000000000	4.00000000000000000000	4.00000000000000000000	0.00000000000000000000	4.00000000000000000000	4.00000000000000000000	4.00000000000000000000	4.00000000000000000000	4.00000000000000000000	4.00000000000000000000	4.00000000000000000000
20.00000000000000000000	0.00000000000000000000	4174.35888671875000000000	4164.10253906250000000000	4189.74365234375000000000	4156.92285156250000000000	4150.25634765625000000000	4168.20507812500000000000	4170.25634765625000000000	4170.25634765625000000000	4167.17919921875000000000	4170.76904296875000000000	4167.69238281250000000000	4175.38427734375000000000	4161.02539062500000000000	4168.71777343750000000000	0.00000000000000000000	10250.00000000000000000000	10228.00000000000000000000	0.00000000000000000000	0.00000000000000000000	0.00000000000000000000	919.00000000000000000000	341.00000000000000000000	4.00000000000000000000	4.00000000000000000000	4.00000000000000000000	4.00000000000000000000	4.00000000000000000000	0.00000000000000000000	4.00000000000000000000	4.00000000000000000000	0.00000000000000000000	4.00000000000000000000	4.00000000000000000000	4.00000000000000000000	4.00000000000000000000	4.00000000000000000000	4.00000000000000000000	4.00000000000000000000
21.00000000000000000000	0.00000000000000000000	4168.20507812500000000000	4172.30761718750000000000	4181.02539062500000000000	4164.10253906250000000000	4155.38427734375000000000	4156.92285156250000000000	4163.58984375000000000000	4177.94873046875000000000	4164.61523437500000000000	4177.94873046875000000000	4174.35888671875000000000	4173.33300781250000000000	4167.69238281250000000000	4167.69238281250000000000	0.00000000000000000000	10250.00000000000000000000	10228.00000000000000000000	0.00000000000000000000	0.00000000000000000000	0.00000000000000000000	919.00000000000000000000	349.00000000000000000000	4.00000000000000000000	4.00000000000000000000	4.00000000000000000000	4.00000000000000000000	4.00000000000000000000	0.00000000000000000000	4.00000000000000000000	4.00000000000000000000	0.00000000000000000000	4.00000000000000000000	4.00000000000000000000	4.00000000000000000000	4.00000000000000000000	4.00000000000000000000	4.00000000000000000000	4.00000000000000000000
22.00000000000000000000	0.00000000000000000000	4172.82031250000000000000	4171.28173828125000000000	4187.17919921875000000000	4158.97412109375000000000	4157.94873046875000000000	4168.20507812500000000000	4171.28173828125000000000	4176.41015625000000000000	4164.61523437500000000000	4174.87158203125000000000	4170.76904296875000000000	4173.33300781250000000000	4166.66650390625000000000	4166.66650390625000000000	0.00000000000000000000	10250.00000000000000000000	10228.00000000000000000000	0.00000000000000000000	0.00000000000000000000	0.00000000000000000000	919.00000000000000000000	356.00000000000000000000	4.00000000000000000000	4.00000000000000000000	4.00000000000000000000	4.00000000000000000000	4.00000000000000000000	0.00000000000000000000	4.00000000000000000000	4.00000000000000000000	0.00000000000000000000	4.00000000000000000000	4.00000000000000000000	4.00000000000000000000	4.00000000000000000000	4.00000000000000000000	4.00000000000000000000	4.00000000000000000000
23.00000000000000000000	0.00000000000000000000	4168.71777343750000000000	4170.25634765625000000000	4184.10253906250000000000	4158.46142578125000000000	4163.58984375000000000000	4166.15380859375000000000	4168.71777343750000000000	4175.89746093750000000000	4165.12792968750000000000	4174.87158203125000000000	4168.71777343750000000000	4171.28173828125000000000	4167.69238281250000000000	4165.64111328125000000000	0.00000000000000000000	10249.00000000000000000000	10230.00000000000000000000	0.00000000000000000000	0.00000000000000000000	0.00000000000000000000	919.00000000000000000000	365.00000000000000000000	4.00000000000000000000	4.00000000000000000000	4.00000000000000000000	4.00000000000000000000	4.00000000000000000000	0.00000000000000000000	4.00000000000000000000	4.00000000000000000000	0.00000000000000000000	4.00000000000000000000	4.00000000000000000000	4.00000000000000000000	4.00000000000000000000	4.00000000000000000000	4.00000000000000000000	4.00000000000000000000
24.00000000000000000000	0.00000000000000000000	4167.17919921875000000000	4172.82031250000000000000	4183.58984375000000000000	4163.58984375000000000000	4160.51269531250000000000	4164.10253906250000000000	4168.71777343750000000000	4176.41015625000000000000	4165.12792968750000000000	4173.33300781250000000000	4170.25634765625000000000	4174.35888671875000000000	4166.15380859375000000000	4169.74365234375000000000	0.00000000000000000000	10249.00000000000000000000	10230.00000000000000000000	0.00000000000000000000	0.00000000000000000000	0.00000000000000000000	919.00000000000000000000	372.00000000000000000000	4.00000000000000000000	4.00000000000000000000	4.00000000000000000000	4.00000000000000000000	4.00000000000000000000	0.00000000000000000000	4.00000000000000000000	4.00000000000000000000	0.00000000000000000000	4.00000000000000000000	4.00000000000000000000	4.00000000000000000000	4.00000000000000000000	4.00000000000000000000	4.00000000000000000000	4.00000000000000000000
25.00000000000000000000	0.00000000000000000000	4173.84619140625000000000	4171.79492187500000000000	4192.82031250000000000000	4158.97412109375000000000	4151.28173828125000000000	4172.82031250000000000000	4172.82031250000000000000	4167.17919921875000000000	4164.61523437500000000000	4162.05126953125000000000	4165.12792968750000000000	4174.87158203125000000000	4157.43603515625000000000	4167.17919921875000000000	0.00000000000000000000	10249.00000000000000000000	10230.00000000000000000000	0.00000000000000000000	0.00000000000000000000	0.00000000000000000000	919.00000000000000000000	380.00000000000000000000	4.00000000000000000000	4.00000000000000000000	4.00000000000000000000	4.00000000000000000000	4.00000000000000000000	0.00000000000000000000	4.00000000000000000000	4.00000000000000000000	0.00000000000000000000	4.00000000000000000000	4.00000000000000000000	4.00000000000000000000	4.00000000000000000000	4.00000000000000000000	4.00000000000000000000	4.00000000000000000000
26.00000000000000000000	0.00000000000000000000	4164.10253906250000000000	4170.25634765625000000000	4178.46142578125000000000	4158.46142578125000000000	4162.05126953125000000000	4164.10253906250000000000	4161.02539062500000000000	4167.69238281250000000000	4165.64111328125000000000	4167.69238281250000000000	4164.10253906250000000000	4167.69238281250000000000	4157.94873046875000000000	4157.94873046875000000000	0.00000000000000000000	10249.00000000000000000000	10230.00000000000000000000	0.00000000000000000000	0.00000000000000000000	0.00000000000000000000	919.00000000000000000000	388.00000000000000000000	4.00000000000000000000	4.00000000000000000000	4.00000000000000000000	4.00000000000000000000	4.00000000000000000000	0.00000000000000000000	4.00000000000000000000	4.00000000000000000000	0.00000000000000000000	4.00000000000000000000	4.00000000000000000000	4.00000000000000000000	4.00000000000000000000	4.00000000000000000000	4.00000000000000000000	4.00000000000000000000
27.00000000000000000000	0.00000000000000000000	4166.15380859375000000000	4161.53857421875000000000	4174.35888671875000000000	4156.41015625000000000000	4166.15380859375000000000	4170.25634765625000000000	4166.66650390625000000000	4166.15380859375000000000	4169.23046875000000000000	4165.64111328125000000000	4156.41015625000000000000	4169.74365234375000000000	4151.79492187500000000000	4156.92285156250000000000	0.00000000000000000000	10250.00000000000000000000	10229.00000000000000000000	0.00000000000000000000	0.00000000000000000000	0.00000000000000000000	919.00000000000000000000	396.00000000000000000000	4.00000000000000000000	4.00000000000000000000	4.00000000000000000000	4.00000000000000000000	4.00000000000000000000	0.00000000000000000000	4.00000000000000000000	4.00000000000000000000	0.00000000000000000000	4.00000000000000000000	4.00000000000000000000	4.00000000000000000000	4.00000000000000000000	4.00000000000000000000	4.00000000000000000000	4.00000000000000000000
28.00000000000000000000	0.00000000000000000000	4164.61523437500000000000	4165.12792968750000000000	4173.84619140625000000000	4160.00000000000000000000	4166.66650390625000000000	4168.71777343750000000000	4165.12792968750000000000	4171.28173828125000000000	4168.71777343750000000000	4167.17919921875000000000	4160.51269531250000000000	4172.30761718750000000000	4156.41015625000000000000	4150.25634765625000000000	0.00000000000000000000	10250.00000000000000000000	10229.00000000000000000000	0.00000000000000000000	0.00000000000000000000	0.00000000000000000000	919.00000000000000000000	404.00000000000000000000	4.00000000000000000000	4.00000000000000000000	4.00000000000000000000	4.00000000000000000000	4.00000000000000000000	0.00000000000000000000	4.00000000000000000000	4.00000000000000000000	0.00000000000000000000	4.00000000000000000000	4.00000000000000000000	4.00000000000000000000	4.00000000000000000000	4.00000000000000000000	4.00000000000000000000	4.00000000000000000000
29.00000000000000000000	0.00000000000000000000	4159.48730468750000000000	4176.92285156250000000000	4172.82031250000000000000	4167.17919921875000000000	4170.76904296875000000000	4163.07666015625000000000	4160.51269531250000000000	4178.46142578125000000000	4165.64111328125000000000	4182.05126953125000000000	4171.28173828125000000000	4174.35888671875000000000	4167.17919921875000000000	4143.58984375000000000000	0.00000000000000000000	10250.00000000000000000000	10229.00000000000000000000	0.00000000000000000000	0.00000000000000000000	0.00000000000000000000	919.00000000000000000000	413.00000000000000000000	4.00000000000000000000	4.00000000000000000000	4.00000000000000000000	4.00000000000000000000	4.00000000000000000000	0.00000000000000000000	4.00000000000000000000	4.00000000000000000000	0.00000000000000000000	4.00000000000000000000	4.00000000000000000000	4.00000000000000000000	4.00000000000000000000	4.00000000000000000000	4.00000000000000000000	4.00000000000000000000
30.00000000000000000000	0.00000000000000000000	4166.15380859375000000000	4180.00000000000000000000	4178.46142578125000000000	4170.76904296875000000000	4171.79492187500000000000	4168.71777343750000000000	4170.76904296875000000000	4177.43603515625000000000	4165.12792968750000000000	4184.10253906250000000000	4167.17919921875000000000	4175.38427734375000000000	4165.64111328125000000000	4144.61523437500000000000	0.00000000000000000000	10250.00000000000000000000	10229.00000000000000000000	0.00000000000000000000	0.00000000000000000000	0.00000000000000000000	919.00000000000000000000	421.00000000000000000000	4.00000000000000000000	4.00000000000000000000	4.00000000000000000000	4.00000000000000000000	4.00000000000000000000	0.00000000000000000000	4.00000000000000000000	4.00000000000000000000	0.00000000000000000000	4.00000000000000000000	4.00000000000000000000	4.00000000000000000000	4.00000000000000000000	4.00000000000000000000	4.00000000000000000000	4.00000000000000000000
31.00000000000000000000	0.00000000000000000000	4161.53857421875000000000	4182.05126953125000000000	4170.25634765625000000000	4177.43603515625000000000	4175.89746093750000000000	4162.56396484375000000000	4165.64111328125000000000	4182.05126953125000000000	4164.10253906250000000000	4185.64111328125000000000	4167.69238281250000000000	4169.74365234375000000000	4170.25634765625000000000	4144.61523437500000000000	0.00000000000000000000	10248.00000000000000000000	10227.00000000000000000000	0.00000000000000000000	0.00000000000000000000	0.00000000000000000000	919.00000000000000000000	429.00000000000000000000	4.00000000000000000000	4.00000000000000000000	4.00000000000000000000	4.00000000000000000000	4.00000000000000000000	0.00000000000000000000	4.00000000000000000000	4.00000000000000000000	0.00000000000000000000	4.00000000000000000000	4.00000000000000000000	4.00000000000000000000	4.00000000000000000000	4.00000000000000000000	4.00000000000000000000	4.00000000000000000000
32.00000000000000000000	0.00000000000000000000	4166.15380859375000000000	4180.00000000000000000000	4172.82031250000000000000	4174.35888671875000000000	4173.84619140625000000000	4168.20507812500000000000	4167.69238281250000000000	4180.00000000000000000000	4163.58984375000000000000	4182.56396484375000000000	4169.74365234375000000000	4173.84619140625000000000	4169.74365234375000000000	4148.20507812500000000000	0.00000000000000000000	10248.00000000000000000000	10227.00000000000000000000	0.00000000000000000000	0.00000000000000000000	0.00000000000000000000	919.00000000000000000000	437.00000000000000000000	4.00000000000000000000	4.00000000000000000000	4.00000000000000000000	4.00000000000000000000	4.00000000000000000000	0.00000000000000000000	4.00000000000000000000	4.00000000000000000000	0.00000000000000000000	4.00000000000000000000	4.00000000000000000000	4.00000000000000000000	4.00000000000000000000	4.00000000000000000000	4.00000000000000000000	4.00000000000000000000
33.00000000000000000000	0.00000000000000000000	4166.66650390625000000000	4184.61523437500000000000	4174.87158203125000000000	4175.38427734375000000000	4178.46142578125000000000	4166.15380859375000000000	4165.12792968750000000000	4183.07666015625000000000	4165.64111328125000000000	4185.12792968750000000000	4175.38427734375000000000	4176.41015625000000000000	4174.35888671875000000000	4149.74365234375000000000	0.00000000000000000000	10248.00000000000000000000	10227.00000000000000000000	0.00000000000000000000	0.00000000000000000000	0.00000000000000000000	919.00000000000000000000	445.00000000000000000000	4.00000000000000000000	4.00000000000000000000	4.00000000000000000000	4.00000000000000000000	4.00000000000000000000	0.00000000000000000000	4.00000000000000000000	4.00000000000000000000	0.00000000000000000000	4.00000000000000000000	4.00000000000000000000	4.00000000000000000000	4.00000000000000000000	4.00000000000000000000	4.00000000000000000000	4.00000000000000000000
34.00000000000000000000	0.00000000000000000000	4162.56396484375000000000	4183.07666015625000000000	4172.82031250000000000000	4177.94873046875000000000	4180.00000000000000000000	4163.58984375000000000000	4162.05126953125000000000	4186.66650390625000000000	4167.17919921875000000000	4185.64111328125000000000	4176.41015625000000000000	4175.38427734375000000000	4180.00000000000000000000	4150.25634765625000000000	0.00000000000000000000	10248.00000000000000000000	10227.00000000000000000000	0.00000000000000000000	0.00000000000000000000	0.00000000000000000000	919.00000000000000000000	452.00000000000000000000	4.00000000000000000000	4.00000000000000000000	4.00000000000000000000	4.00000000000000000000	4.00000000000000000000	0.00000000000000000000	4.00000000000000000000	4.00000000000000000000	0.00000000000000000000	4.00000000000000000000	4.00000000000000000000	4.00000000000000000000	4.00000000000000000000	4.00000000000000000000	4.00000000000000000000	4.00000000000000000000
35.00000000000000000000	0.00000000000000000000	4168.71777343750000000000	4172.82031250000000000000	4178.97412109375000000000	4173.33300781250000000000	4169.23046875000000000000	4170.76904296875000000000	4170.76904296875000000000	4178.46142578125000000000	4164.61523437500000000000	4177.43603515625000000000	4168.71777343750000000000	4178.97412109375000000000	4168.71777343750000000000	4152.30761718750000000000	0.00000000000000000000	10248.00000000000000000000	10227.00000000000000000000	0.00000000000000000000	0.00000000000000000000	0.00000000000000000000	919.00000000000000000000	460.00000000000000000000	4.00000000000000000000	4.00000000000000000000	4.00000000000000000000	4.00000000000000000000	4.00000000000000000000	0.00000000000000000000	4.00000000000000000000	4.00000000000000000000	0.00000000000000000000	4.00000000000000000000	4.00000000000000000000	4.00000000000000000000	4.00000000000000000000	4.00000000000000000000	4.00000000000000000000	4.00000000000000000000
36.00000000000000000000	0.00000000000000000000	4161.02539062500000000000	4178.97412109375000000000	4170.25634765625000000000	4182.56396484375000000000	4180.51269531250000000000	4160.51269531250000000000	4164.10253906250000000000	4184.61523437500000000000	4166.15380859375000000000	4187.17919921875000000000	4175.89746093750000000000	4177.43603515625000000000	4170.76904296875000000000	4146.66650390625000000000	0.00000000000000000000	10248.00000000000000000000	10227.00000000000000000000	0.00000000000000000000	0.00000000000000000000	0.00000000000000000000	919.00000000000000000000	468.00000000000000000000	4.00000000000000000000	4.00000000000000000000	4.00000000000000000000	4.00000000000000000000	4.00000000000000000000	0.00000000000000000000	4.00000000000000000000	4.00000000000000000000	0.00000000000000000000	4.00000000000000000000	4.00000000000000000000	4.00000000000000000000	4.00000000000000000000	4.00000000000000000000	4.00000000000000000000	4.00000000000000000000
37.00000000000000000000	0.00000000000000000000	4165.12792968750000000000	4182.05126953125000000000	4174.35888671875000000000	4184.61523437500000000000	4183.58984375000000000000	4164.61523437500000000000	4169.74365234375000000000	4184.61523437500000000000	4172.82031250000000000000	4191.28173828125000000000	4175.38427734375000000000	4174.87158203125000000000	4174.35888671875000000000	4145.12792968750000000000	0.00000000000000000000	10247.00000000000000000000	10229.00000000000000000000	0.00000000000000000000	0.00000000000000000000	0.00000000000000000000	919.00000000000000000000	476.00000000000000000000	4.00000000000000000000	4.00000000000000000000	4.00000000000000000000	4.00000000000000000000	4.00000000000000000000	0.00000000000000000000	4.00000000000000000000	4.00000000000000000000	0.00000000000000000000	4.00000000000000000000	4.00000000000000000000	4.00000000000000000000	4.00000000000000000000	4.00000000000000000000	4.00000000000000000000	4.00000000000000000000
38.00000000000000000000	0.00000000000000000000	4169.74365234375000000000	4181.53857421875000000000	4176.92285156250000000000	4180.51269531250000000000	4178.97412109375000000000	4168.71777343750000000000	4170.25634765625000000000	4177.94873046875000000000	4168.71777343750000000000	4187.69238281250000000000	4172.30761718750000000000	4169.74365234375000000000	4173.33300781250000000000	4146.15380859375000000000	0.00000000000000000000	10247.00000000000000000000	10229.00000000000000000000	0.00000000000000000000	0.00000000000000000000	0.00000000000000000000	919.00000000000000000000	483.00000000000000000000	4.00000000000000000000	4.00000000000000000000	4.00000000000000000000	4.00000000000000000000	4.00000000000000000000	0.00000000000000000000	4.00000000000000000000	4.00000000000000000000	0.00000000000000000000	4.00000000000000000000	4.00000000000000000000	4.00000000000000000000	4.00000000000000000000	4.00000000000000000000	4.00000000000000000000	4.00000000000000000000
39.00000000000000000000	0.00000000000000000000	4165.12792968750000000000	4182.05126953125000000000	4167.69238281250000000000	4181.02539062500000000000	4182.05126953125000000000	4163.58984375000000000000	4165.12792968750000000000	4177.94873046875000000000	4163.58984375000000000000	4185.64111328125000000000	4175.89746093750000000000	4166.15380859375000000000	4171.28173828125000000000	4145.64111328125000000000	0.00000000000000000000	10247.00000000000000000000	10228.00000000000000000000	0.00000000000000000000	0.00000000000000000000	0.00000000000000000000	919.00000000000000000000	492.00000000000000000000	4.00000000000000000000	4.00000000000000000000	4.00000000000000000000	4.00000000000000000000	4.00000000000000000000	0.00000000000000000000	4.00000000000000000000	4.00000000000000000000	0.00000000000000000000	4.00000000000000000000	4.00000000000000000000	4.00000000000000000000	4.00000000000000000000	4.00000000000000000000	4.00000000000000000000	4.00000000000000000000
40.00000000000000000000	0.00000000000000000000	4169.74365234375000000000	4174.35888671875000000000	4173.33300781250000000000	4174.35888671875000000000	4174.87158203125000000000	4167.69238281250000000000	4173.84619140625000000000	4170.25634765625000000000	4166.15380859375000000000	4171.28173828125000000000	4165.64111328125000000000	4169.74365234375000000000	4161.02539062500000000000	4145.12792968750000000000	0.00000000000000000000	10247.00000000000000000000	10228.00000000000000000000	0.00000000000000000000	0.00000000000000000000	0.00000000000000000000	919.00000000000000000000	499.00000000000000000000	4.00000000000000000000	4.00000000000000000000	4.00000000000000000000	4.00000000000000000000	4.00000000000000000000	0.00000000000000000000	4.00000000000000000000	4.00000000000000000000	0.00000000000000000000	4.00000000000000000000	4.00000000000000000000	4.00000000000000000000	4.00000000000000000000	4.00000000000000000000	4.00000000000000000000	4.00000000000000000000
41.00000000000000000000	0.00000000000000000000	4163.07666015625000000000	4175.89746093750000000000	4169.23046875000000000000	4174.87158203125000000000	4176.41015625000000000000	4161.53857421875000000000	4165.12792968750000000000	4170.25634765625000000000	4168.20507812500000000000	4172.30761718750000000000	4164.10253906250000000000	4170.25634765625000000000	4167.69238281250000000000	4143.58984375000000000000	0.00000000000000000000	10248.00000000000000000000	10228.00000000000000000000	0.00000000000000000000	0.00000000000000000000	0.00000000000000000000	919.00000000000000000000	507.00000000000000000000	4.00000000000000000000	4.00000000000000000000	4.00000000000000000000	4.00000000000000000000	4.00000000000000000000	0.00000000000000000000	4.00000000000000000000	4.00000000000000000000	0.00000000000000000000	4.00000000000000000000	4.00000000000000000000	4.00000000000000000000	4.00000000000000000000	4.00000000000000000000	4.00000000000000000000	4.00000000000000000000
42.00000000000000000000	0.00000000000000000000	4168.20507812500000000000	4177.94873046875000000000	4171.28173828125000000000	4178.97412109375000000000	4178.46142578125000000000	4168.71777343750000000000	4166.15380859375000000000	4173.84619140625000000000	4169.23046875000000000000	4177.94873046875000000000	4171.28173828125000000000	4173.33300781250000000000	4172.30761718750000000000	4149.23046875000000000000	0.00000000000000000000	10248.00000000000000000000	10228.00000000000000000000	0.00000000000000000000	0.00000000000000000000	0.00000000000000000000	919.00000000000000000000	515.00000000000000000000	4.00000000000000000000	4.00000000000000000000	4.00000000000000000000	4.00000000000000000000	4.00000000000000000000	0.00000000000000000000	4.00000000000000000000	4.00000000000000000000	0.00000000000000000000	4.00000000000000000000	4.00000000000000000000	4.00000000000000000000	4.00000000000000000000	4.00000000000000000000	4.00000000000000000000	4.00000000000000000000
43.00000000000000000000	0.00000000000000000000	4173.33300781250000000000	4178.97412109375000000000	4171.79492187500000000000	4184.10253906250000000000	4175.38427734375000000000	4171.28173828125000000000	4171.79492187500000000000	4174.87158203125000000000	4170.25634765625000000000	4176.92285156250000000000	4176.41015625000000000000	4172.82031250000000000000	4169.74365234375000000000	4152.82031250000000000000	0.00000000000000000000	10247.00000000000000000000	10229.00000000000000000000	0.00000000000000000000	0.00000000000000000000	0.00000000000000000000	919.00000000000000000000	523.00000000000000000000	4.00000000000000000000	4.00000000000000000000	4.00000000000000000000	4.00000000000000000000	4.00000000000000000000	0.00000000000000000000	4.00000000000000000000	4.00000000000000000000	0.00000000000000000000	4.00000000000000000000	4.00000000000000000000	4.00000000000000000000	4.00000000000000000000	4.00000000000000000000	4.00000000000000000000	4.00000000000000000000
44.00000000000000000000	0.00000000000000000000	4162.56396484375000000000	4178.46142578125000000000	4160.51269531250000000000	4183.58984375000000000000	4173.33300781250000000000	4162.56396484375000000000	4164.10253906250000000000	4171.79492187500000000000	4169.23046875000000000000	4178.46142578125000000000	4178.97412109375000000000	4168.71777343750000000000	4171.28173828125000000000	4148.20507812500000000000	0.00000000000000000000	10247.00000000000000000000	10229.00000000000000000000	0.00000000000000000000	0.00000000000000000000	0.00000000000000000000	919.00000000000000000000	531.00000000000000000000	4.00000000000000000000	4.00000000000000000000	4.00000000000000000000	4.00000000000000000000	4.00000000000000000000	0.00000000000000000000	4.00000000000000000000	4.00000000000000000000	0.00000000000000000000	4.00000000000000000000	4.00000000000000000000	4.00000000000000000000	4.00000000000000000000	4.00000000000000000000	4.00000000000000000000	4.00000000000000000000
45.00000000000000000000	0.00000000000000000000	4168.71777343750000000000	4171.28173828125000000000	4164.61523437500000000000	4172.82031250000000000000	4164.61523437500000000000	4171.79492187500000000000	4167.17919921875000000000	4160.00000000000000000000	4168.71777343750000000000	4170.76904296875000000000	4170.25634765625000000000	4169.74365234375000000000	4165.12792968750000000000	4145.64111328125000000000	0.00000000000000000000	10247.00000000000000000000	10227.00000000000000000000	0.00000000000000000000	0.00000000000000000000	0.00000000000000000000	919.00000000000000000000	540.00000000000000000000	4.00000000000000000000	4.00000000000000000000	4.00000000000000000000	4.00000000000000000000	4.00000000000000000000	0.00000000000000000000	4.00000000000000000000	4.00000000000000000000	0.00000000000000000000	4.00000000000000000000	4.00000000000000000000	4.00000000000000000000	4.00000000000000000000	4.00000000000000000000	4.00000000000000000000	4.00000000000000000000
46.00000000000000000000	0.00000000000000000000	4166.66650390625000000000	4176.41015625000000000000	4162.05126953125000000000	4177.43603515625000000000	4168.71777343750000000000	4167.17919921875000000000	4161.53857421875000000000	4160.51269531250000000000	4167.17919921875000000000	4172.82031250000000000000	4173.33300781250000000000	4165.12792968750000000000	4170.76904296875000000000	4146.66650390625000000000	0.00000000000000000000	10247.00000000000000000000	10227.00000000000000000000	0.00000000000000000000	0.00000000000000000000	0.00000000000000000000	919.00000000000000000000	548.00000000000000000000	4.00000000000000000000	4.00000000000000000000	4.00000000000000000000	4.00000000000000000000	4.00000000000000000000	0.00000000000000000000	4.00000000000000000000	4.00000000000000000000	0.00000000000000000000	4.00000000000000000000	4.00000000000000000000	4.00000000000000000000	4.00000000000000000000	4.00000000000000000000	4.00000000000000000000	4.00000000000000000000
47.00000000000000000000	0.00000000000000000000	4170.76904296875000000000	4181.53857421875000000000	4166.66650390625000000000	4185.12792968750000000000	4172.82031250000000000000	4166.15380859375000000000	4161.02539062500000000000	4161.02539062500000000000	4169.23046875000000000000	4176.41015625000000000000	4180.00000000000000000000	4167.17919921875000000000	4176.41015625000000000000	4152.30761718750000000000	0.00000000000000000000	10246.00000000000000000000	10227.00000000000000000000	0.00000000000000000000	0.00000000000000000000	0.00000000000000000000	919.00000000000000000000	556.00000000000000000000	4.00000000000000000000	4.00000000000000000000	4.00000000000000000000	4.00000000000000000000	4.00000000000000000000	0.00000000000000000000	4.00000000000000000000	4.00000000000000000000	0.00000000000000000000	4.00000000000000000000	4.00000000000000000000	4.00000000000000000000	4.00000000000000000000	4.00000000000000000000	4.00000000000000000000	4.00000000000000000000
48.00000000000000000000	0.00000000000000000000	4178.97412109375000000000	4183.07666015625000000000	4173.84619140625000000000	4187.17919921875000000000	4175.89746093750000000000	4168.71777343750000000000	4164.10253906250000000000	4163.58984375000000000000	4174.35888671875000000000	4179.48730468750000000000	4181.02539062500000000000	4173.33300781250000000000	4178.46142578125000000000	4152.82031250000000000000	0.00000000000000000000	10246.00000000000000000000	10227.00000000000000000000	0.00000000000000000000	0.00000000000000000000	0.00000000000000000000	919.00000000000000000000	563.00000000000000000000	4.00000000000000000000	4.00000000000000000000	4.00000000000000000000	4.00000000000000000000	4.00000000000000000000	0.00000000000000000000	4.00000000000000000000	4.00000000000000000000	0.00000000000000000000	4.00000000000000000000	4.00000000000000000000	4.00000000000000000000	4.00000000000000000000	4.00000000000000000000	4.00000000000000000000	4.00000000000000000000
49.00000000000000000000	0.00000000000000000000	4170.76904296875000000000	4190.76904296875000000000	4164.61523437500000000000	4191.79492187500000000000	4186.66650390625000000000	4162.05126953125000000000	4159.48730468750000000000	4178.46142578125000000000	4173.33300781250000000000	4190.25634765625000000000	4185.64111328125000000000	4173.84619140625000000000	4185.64111328125000000000	4152.82031250000000000000	0.00000000000000000000	10248.00000000000000000000	10226.00000000000000000000	0.00000000000000000000	0.00000000000000000000	0.00000000000000000000	919.00000000000000000000	571.00000000000000000000	4.00000000000000000000	4.00000000000000000000	4.00000000000000000000	4.00000000000000000000	4.00000000000000000000	0.00000000000000000000	4.00000000000000000000	4.00000000000000000000	0.00000000000000000000	4.00000000000000000000	4.00000000000000000000	4.00000000000000000000	4.00000000000000000000	4.00000000000000000000	4.00000000000000000000	4.00000000000000000000
50.00000000000000000000	0.00000000000000000000	4174.87158203125000000000	4187.69238281250000000000	4169.23046875000000000000	4188.71777343750000000000	4182.56396484375000000000	4171.79492187500000000000	4167.69238281250000000000	4174.87158203125000000000	4171.28173828125000000000	4186.15380859375000000000	4182.56396484375000000000	4175.89746093750000000000	4181.53857421875000000000	4157.43603515625000000000	0.00000000000000000000	10248.00000000000000000000	10226.00000000000000000000	0.00000000000000000000	0.00000000000000000000	0.00000000000000000000	919.00000000000000000000	578.00000000000000000000	4.00000000000000000000	4.00000000000000000000	4.00000000000000000000	4.00000000000000000000	4.00000000000000000000	0.00000000000000000000	4.00000000000000000000	4.00000000000000000000	0.00000000000000000000	4.00000000000000000000	4.00000000000000000000	4.00000000000000000000	4.00000000000000000000	4.00000000000000000000	4.00000000000000000000	4.00000000000000000000
51.00000000000000000000	0.00000000000000000000	4172.82031250000000000000	4186.66650390625000000000	4167.69238281250000000000	4188.71777343750000000000	4181.53857421875000000000	4165.12792968750000000000	4165.12792968750000000000	4169.74365234375000000000	4172.82031250000000000000	4183.58984375000000000000	4182.05126953125000000000	4171.79492187500000000000	4182.05126953125000000000	4150.76904296875000000000	0.00000000000000000000	10249.00000000000000000000	10227.00000000000000000000	0.00000000000000000000	0.00000000000000000000	0.00000000000000000000	919.00000000000000000000	587.00000000000000000000	4.00000000000000000000	4.00000000000000000000	4.00000000000000000000	4.00000000000000000000	4.00000000000000000000	0.00000000000000000000	4.00000000000000000000	4.00000000000000000000	0.00000000000000000000	4.00000000000000000000	4.00000000000000000000	4.00000000000000000000	4.00000000000000000000	4.00000000000000000000	4.00000000000000000000	4.00000000000000000000
52.00000000000000000000	0.00000000000000000000	4175.38427734375000000000	4191.79492187500000000000	4169.74365234375000000000	4193.33300781250000000000	4180.00000000000000000000	4164.10253906250000000000	4167.69238281250000000000	4174.35888671875000000000	4171.79492187500000000000	4183.07666015625000000000	4183.58984375000000000000	4172.82031250000000000000	4185.64111328125000000000	4147.17919921875000000000	0.00000000000000000000	10249.00000000000000000000	10227.00000000000000000000	0.00000000000000000000	0.00000000000000000000	0.00000000000000000000	919.00000000000000000000	594.00000000000000000000	4.00000000000000000000	4.00000000000000000000	4.00000000000000000000	4.00000000000000000000	4.00000000000000000000	0.00000000000000000000	4.00000000000000000000	4.00000000000000000000	0.00000000000000000000	4.00000000000000000000	4.00000000000000000000	4.00000000000000000000	4.00000000000000000000	4.00000000000000000000	4.00000000000000000000	4.00000000000000000000
53.00000000000000000000	0.00000000000000000000	4181.02539062500000000000	4193.84619140625000000000	4175.89746093750000000000	4193.33300781250000000000	4176.41015625000000000000	4173.33300781250000000000	4171.79492187500000000000	4174.87158203125000000000	4167.69238281250000000000	4178.46142578125000000000	4183.58984375000000000000	4177.94873046875000000000	4186.15380859375000000000	4150.76904296875000000000	0.00000000000000000000	10248.00000000000000000000	10227.00000000000000000000	0.00000000000000000000	0.00000000000000000000	0.00000000000000000000	919.00000000000000000000	602.00000000000000000000	4.00000000000000000000	4.00000000000000000000	4.00000000000000000000	4.00000000000000000000	4.00000000000000000000	0.00000000000000000000	4.00000000000000000000	4.00000000000000000000	0.00000000000000000000	4.00000000000000000000	4.00000000000000000000	4.00000000000000000000	4.00000000000000000000	4.00000000000000000000	4.00000000000000000000	4.00000000000000000000
54.00000000000000000000	0.00000000000000000000	4168.71777343750000000000	4192.30761718750000000000	4166.66650390625000000000	4189.74365234375000000000	4181.53857421875000000000	4165.12792968750000000000	4159.48730468750000000000	4174.87158203125000000000	4167.69238281250000000000	4182.05126953125000000000	4183.07666015625000000000	4172.30761718750000000000	4186.15380859375000000000	4150.25634765625000000000	0.00000000000000000000	10248.00000000000000000000	10227.00000000000000000000	0.00000000000000000000	0.00000000000000000000	0.00000000000000000000	919.00000000000000000000	610.00000000000000000000	4.00000000000000000000	4.00000000000000000000	4.00000000000000000000	4.00000000000000000000	4.00000000000000000000	0.00000000000000000000	4.00000000000000000000	4.00000000000000000000	0.00000000000000000000	4.00000000000000000000	4.00000000000000000000	4.00000000000000000000	4.00000000000000000000	4.00000000000000000000	4.00000000000000000000	4.00000000000000000000
55.00000000000000000000	0.00000000000000000000	4171.79492187500000000000	4184.10253906250000000000	4169.23046875000000000000	4182.56396484375000000000	4175.89746093750000000000	4168.71777343750000000000	4165.64111328125000000000	4167.17919921875000000000	4172.82031250000000000000	4177.43603515625000000000	4170.25634765625000000000	4169.23046875000000000000	4172.82031250000000000000	4151.28173828125000000000	0.00000000000000000000	10248.00000000000000000000	10227.00000000000000000000	0.00000000000000000000	0.00000000000000000000	0.00000000000000000000	919.00000000000000000000	619.00000000000000000000	4.00000000000000000000	4.00000000000000000000	4.00000000000000000000	4.00000000000000000000	4.00000000000000000000	0.00000000000000000000	4.00000000000000000000	4.00000000000000000000	0.00000000000000000000	4.00000000000000000000	4.00000000000000000000	4.00000000000000000000	4.00000000000000000000	4.00000000000000000000	4.00000000000000000000	4.00000000000000000000
56.00000000000000000000	0.00000000000000000000	4170.76904296875000000000	4185.12792968750000000000	4166.66650390625000000000	4185.64111328125000000000	4175.89746093750000000000	4165.12792968750000000000	4162.56396484375000000000	4168.71777343750000000000	4172.82031250000000000000	4180.51269531250000000000	4173.33300781250000000000	4168.71777343750000000000	4174.35888671875000000000	4148.71777343750000000000	0.00000000000000000000	10248.00000000000000000000	10227.00000000000000000000	0.00000000000000000000	0.00000000000000000000	0.00000000000000000000	919.00000000000000000000	626.00000000000000000000	4.00000000000000000000	4.00000000000000000000	4.00000000000000000000	4.00000000000000000000	4.00000000000000000000	0.00000000000000000000	4.00000000000000000000	4.00000000000000000000	0.00000000000000000000	4.00000000000000000000	4.00000000000000000000	4.00000000000000000000	4.00000000000000000000	4.00000000000000000000	4.00000000000000000000	4.00000000000000000000
57.00000000000000000000	0.00000000000000000000	4169.74365234375000000000	4186.15380859375000000000	4164.61523437500000000000	4190.25634765625000000000	4179.48730468750000000000	4166.66650390625000000000	4157.94873046875000000000	4172.82031250000000000000	4170.25634765625000000000	4185.64111328125000000000	4182.05126953125000000000	4171.79492187500000000000	4182.05126953125000000000	4148.71777343750000000000	0.00000000000000000000	10249.00000000000000000000	10227.00000000000000000000	0.00000000000000000000	0.00000000000000000000	0.00000000000000000000	919.00000000000000000000	634.00000000000000000000	4.00000000000000000000	4.00000000000000000000	4.00000000000000000000	4.00000000000000000000	4.00000000000000000000	0.00000000000000000000	4.00000000000000000000	4.00000000000000000000	0.00000000000000000000	4.00000000000000000000	4.00000000000000000000	4.00000000000000000000	4.00000000000000000000	4.00000000000000000000	4.00000000000000000000	4.00000000000000000000
58.00000000000000000000	0.00000000000000000000	4174.35888671875000000000	4183.07666015625000000000	4168.71777343750000000000	4186.66650390625000000000	4174.87158203125000000000	4172.82031250000000000000	4166.66650390625000000000	4165.12792968750000000000	4167.17919921875000000000	4174.87158203125000000000	4175.89746093750000000000	4172.30761718750000000000	4176.41015625000000000000	4150.76904296875000000000	0.00000000000000000000	10249.00000000000000000000	10227.00000000000000000000	0.00000000000000000000	0.00000000000000000000	0.00000000000000000000	919.00000000000000000000	642.00000000000000000000	4.00000000000000000000	4.00000000000000000000	4.00000000000000000000	4.00000000000000000000	4.00000000000000000000	0.00000000000000000000	4.00000000000000000000	4.00000000000000000000	0.00000000000000000000	4.00000000000000000000	4.00000000000000000000	4.00000000000000000000	4.00000000000000000000	4.00000000000000000000	4.00000000000000000000	4.00000000000000000000
59.00000000000000000000	0.00000000000000000000	4164.61523437500000000000	4186.15380859375000000000	4161.02539062500000000000	4189.74365234375000000000	4173.84619140625000000000	4162.05126953125000000000	4161.02539062500000000000	4168.71777343750000000000	4168.20507812500000000000	4173.84619140625000000000	4177.43603515625000000000	4167.17919921875000000000	4177.94873046875000000000	4146.15380859375000000000	0.00000000000000000000	10248.00000000000000000000	10229.00000000000000000000	0.00000000000000000000	0.00000000000000000000	0.00000000000000000000	919.00000000000000000000	650.00000000000000000000	4.00000000000000000000	4.00000000000000000000	4.00000000000000000000	4.00000000000000000000	4.00000000000000000000	0.00000000000000000000	4.00000000000000000000	4.00000000000000000000	0.00000000000000000000	4.00000000000000000000	4.00000000000000000000	4.00000000000000000000	4.00000000000000000000	4.00000000000000000000	4.00000000000000000000	4.00000000000000000000
60.00000000000000000000	0.00000000000000000000	4171.79492187500000000000	4184.10253906250000000000	4168.71777343750000000000	4185.12792968750000000000	4168.71777343750000000000	4168.20507812500000000000	4165.12792968750000000000	4168.71777343750000000000	4171.79492187500000000000	4172.82031250000000000000	4174.35888671875000000000	4166.66650390625000000000	4172.30761718750000000000	4144.61523437500000000000	0.00000000000000000000	10248.00000000000000000000	10229.00000000000000000000	0.00000000000000000000	0.00000000000000000000	0.00000000000000000000	919.00000000000000000000	657.00000000000000000000	4.00000000000000000000	4.00000000000000000000	4.00000000000000000000	4.00000000000000000000	4.00000000000000000000	0.00000000000000000000	4.00000000000000000000	4.00000000000000000000	0.00000000000000000000	4.00000000000000000000	4.00000000000000000000	4.00000000000000000000	4.00000000000000000000	4.00000000000000000000	4.00000000000000000000	4.00000000000000000000
61.00000000000000000000	0.00000000000000000000	4173.84619140625000000000	4186.66650390625000000000	4169.74365234375000000000	4184.61523437500000000000	4174.87158203125000000000	4166.15380859375000000000	4166.15380859375000000000	4171.28173828125000000000	4170.25634765625000000000	4179.48730468750000000000	4174.87158203125000000000	4166.15380859375000000000	4174.35888671875000000000	4146.15380859375000000000	0.00000000000000000000	10249.00000000000000000000	10229.00000000000000000000	0.00000000000000000000	0.00000000000000000000	0.00000000000000000000	919.00000000000000000000	666.00000000000000000000	4.00000000000000000000	4.00000000000000000000	4.00000000000000000000	4.00000000000000000000	4.00000000000000000000	0.00000000000000000000	4.00000000000000000000	4.00000000000000000000	0.00000000000000000000	4.00000000000000000000	4.00000000000000000000	4.00000000000000000000	4.00000000000000000000	4.00000000000000000000	4.00000000000000000000	4.00000000000000000000
62.00000000000000000000	0.00000000000000000000	4167.69238281250000000000	4186.66650390625000000000	4164.10253906250000000000	4187.17919921875000000000	4181.53857421875000000000	4163.07666015625000000000	4166.15380859375000000000	4176.41015625000000000000	4167.69238281250000000000	4189.74365234375000000000	4184.10253906250000000000	4171.28173828125000000000	4185.12792968750000000000	4150.76904296875000000000	0.00000000000000000000	10249.00000000000000000000	10229.00000000000000000000	0.00000000000000000000	0.00000000000000000000	0.00000000000000000000	919.00000000000000000000	673.00000000000000000000	4.00000000000000000000	4.00000000000000000000	4.00000000000000000000	4.00000000000000000000	4.00000000000000000000	0.00000000000000000000	4.00000000000000000000	4.00000000000000000000	0.00000000000000000000	4.00000000000000000000	4.00000000000000000000	4.00000000000000000000	4.00000000000000000000	4.00000000000000000000	4.00000000000000000000	4.00000000000000000000
63.00000000000000000000	0.00000000000000000000	4175.38427734375000000000	4180.51269531250000000000	4170.76904296875000000000	4181.02539062500000000000	4172.30761718750000000000	4170.25634765625000000000	4172.30761718750000000000	4170.25634765625000000000	4173.33300781250000000000	4179.48730468750000000000	4181.02539062500000000000	4175.89746093750000000000	4178.97412109375000000000	4154.35888671875000000000	0.00000000000000000000	10248.00000000000000000000	10230.00000000000000000000	0.00000000000000000000	0.00000000000000000000	0.00000000000000000000	919.00000000000000000000	681.00000000000000000000	4.00000000000000000000	4.00000000000000000000	4.00000000000000000000	4.00000000000000000000	4.00000000000000000000	0.00000000000000000000	4.00000000000000000000	4.00000000000000000000	0.00000000000000000000	4.00000000000000000000	4.00000000000000000000	4.00000000000000000000	4.00000000000000000000	4.00000000000000000000	4.00000000000000000000	4.00000000000000000000
64.00000000000000000000	0.00000000000000000000	4168.71777343750000000000	4188.71777343750000000000	4164.61523437500000000000	4185.64111328125000000000	4177.94873046875000000000	4161.53857421875000000000	4161.02539062500000000000	4174.35888671875000000000	4173.33300781250000000000	4178.46142578125000000000	4180.51269531250000000000	4171.28173828125000000000	4178.97412109375000000000	4150.76904296875000000000	1914.00000000000000000000	10248.00000000000000000000	10230.00000000000000000000	0.00000000000000000000	0.00000000000000000000	0.00000000000000000000	919.00000000000000000000	688.00000000000000000000	4.00000000000000000000	4.00000000000000000000	4.00000000000000000000	4.00000000000000000000	4.00000000000000000000	0.00000000000000000000	4.00000000000000000000	4.00000000000000000000	0.00000000000000000000	4.00000000000000000000	4.00000000000000000000	4.00000000000000000000	4.00000000000000000000	4.00000000000000000000	4.00000000000000000000	4.00000000000000000000
65.00000000000000000000	0.00000000000000000000	4168.20507812500000000000	4189.23046875000000000000	4168.71777343750000000000	4188.71777343750000000000	4179.48730468750000000000	4168.71777343750000000000	4166.15380859375000000000	4176.92285156250000000000	4170.76904296875000000000	4181.53857421875000000000	4178.46142578125000000000	4173.84619140625000000000	4180.51269531250000000000	4151.79492187500000000000	3284.00000000000000000000	10250.00000000000000000000	10230.00000000000000000000	0.00000000000000000000	0.00000000000000000000	0.00000000000000000000	919.00000000000000000000	697.00000000000000000000	4.00000000000000000000	4.00000000000000000000	4.00000000000000000000	4.00000000000000000000	4.00000000000000000000	0.00000000000000000000	4.00000000000000000000	4.00000000000000000000	0.00000000000000000000	4.00000000000000000000	4.00000000000000000000	4.00000000000000000000	4.00000000000000000000	4.00000000000000000000	4.00000000000000000000	4.00000000000000000000
66.00000000000000000000	0.00000000000000000000	4168.20507812500000000000	4184.61523437500000000000	4168.71777343750000000000	4188.20507812500000000000	4177.43603515625000000000	4172.30761718750000000000	4168.20507812500000000000	4175.89746093750000000000	4175.38427734375000000000	4181.53857421875000000000	4180.51269531250000000000	4173.84619140625000000000	4181.02539062500000000000	4151.79492187500000000000	1742.00000000000000000000	10250.00000000000000000000	10230.00000000000000000000	0.00000000000000000000	0.00000000000000000000	0.00000000000000000000	919.00000000000000000000	704.00000000000000000000	4.00000000000000000000	4.00000000000000000000	4.00000000000000000000	4.00000000000000000000	4.00000000000000000000	0.00000000000000000000	4.00000000000000000000	4.00000000000000000000	0.00000000000000000000	4.00000000000000000000	4.00000000000000000000	4.00000000000000000000	4.00000000000000000000	4.00000000000000000000	4.00000000000000000000	4.00000000000000000000
67.00000000000000000000	0.00000000000000000000	4167.17919921875000000000	4188.20507812500000000000	4163.07666015625000000000	4187.69238281250000000000	4178.97412109375000000000	4164.61523437500000000000	4162.05126953125000000000	4176.41015625000000000000	4173.84619140625000000000	4179.48730468750000000000	4183.07666015625000000000	4170.25634765625000000000	4180.00000000000000000000	4150.76904296875000000000	3279.00000000000000000000	10250.00000000000000000000	10230.00000000000000000000	0.00000000000000000000	0.00000000000000000000	0.00000000000000000000	919.00000000000000000000	712.00000000000000000000	4.00000000000000000000	4.00000000000000000000	4.00000000000000000000	4.00000000000000000000	4.00000000000000000000	0.00000000000000000000	4.00000000000000000000	4.00000000000000000000	0.00000000000000000000	4.00000000000000000000	4.00000000000000000000	4.00000000000000000000	4.00000000000000000000	4.00000000000000000000	4.00000000000000000000	4.00000000000000000000
68.00000000000000000000	0.00000000000000000000	4175.89746093750000000000	4186.66650390625000000000	4171.79492187500000000000	4181.53857421875000000000	4173.33300781250000000000	4170.25634765625000000000	4167.17919921875000000000	4171.79492187500000000000	4169.74365234375000000000	4172.30761718750000000000	4175.89746093750000000000	4171.79492187500000000000	4172.82031250000000000000	4152.30761718750000000000	3536.00000000000000000000	10250.00000000000000000000	10230.00000000000000000000	0.00000000000000000000	0.00000000000000000000	0.00000000000000000000	919.00000000000000000000	720.00000000000000000000	4.00000000000000000000	4.00000000000000000000	4.00000000000000000000	4.00000000000000000000	4.00000000000000000000	0.00000000000000000000	4.00000000000000000000	4.00000000000000000000	0.00000000000000000000	4.00000000000000000000	4.00000000000000000000	4.00000000000000000000	4.00000000000000000000	4.00000000000000000000	4.00000000000000000000	4.00000000000000000000
69.00000000000000000000	0.00000000000000000000	4168.71777343750000000000	4186.15380859375000000000	4164.61523437500000000000	4182.56396484375000000000	4175.89746093750000000000	4163.58984375000000000000	4160.00000000000000000000	4172.82031250000000000000	4171.28173828125000000000	4178.46142578125000000000	4177.43603515625000000000	4171.79492187500000000000	4177.43603515625000000000	4149.74365234375000000000	0.00000000000000000000	10249.00000000000000000000	10230.00000000000000000000	0.00000000000000000000	0.00000000000000000000	0.00000000000000000000	919.00000000000000000000	728.00000000000000000000	4.00000000000000000000	4.00000000000000000000	4.00000000000000000000	4.00000000000000000000	4.00000000000000000000	0.00000000000000000000	4.00000000000000000000	4.00000000000000000000	0.00000000000000000000	4.00000000000000000000	4.00000000000000000000	4.00000000000000000000	4.00000000000000000000	4.00000000000000000000	4.00000000000000000000	4.00000000000000000000
70.00000000000000000000	0.00000000000000000000	4170.25634765625000000000	4185.12792968750000000000	4166.15380859375000000000	4180.00000000000000000000	4173.84619140625000000000	4168.20507812500000000000	4163.07666015625000000000	4163.07666015625000000000	4173.33300781250000000000	4171.28173828125000000000	4174.87158203125000000000	4174.87158203125000000000	4170.76904296875000000000	4151.79492187500000000000	531.00000000000000000000	10249.00000000000000000000	10230.00000000000000000000	0.00000000000000000000	0.00000000000000000000	0.00000000000000000000	919.00000000000000000000	737.00000000000000000000	4.00000000000000000000	4.00000000000000000000	4.00000000000000000000	4.00000000000000000000	4.00000000000000000000	0.00000000000000000000	4.00000000000000000000	4.00000000000000000000	0.00000000000000000000	4.00000000000000000000	4.00000000000000000000	4.00000000000000000000	4.00000000000000000000	4.00000000000000000000	4.00000000000000000000	4.00000000000000000000
71.00000000000000000000	0.00000000000000000000	4170.76904296875000000000	4186.66650390625000000000	4169.74365234375000000000	4180.51269531250000000000	4171.28173828125000000000	4168.20507812500000000000	4165.12792968750000000000	4156.41015625000000000000	4170.76904296875000000000	4165.64111328125000000000	4175.89746093750000000000	4174.87158203125000000000	4163.58984375000000000000	4151.79492187500000000000	3290.00000000000000000000	10248.00000000000000000000	10230.00000000000000000000	0.00000000000000000000	0.00000000000000000000	0.00000000000000000000	919.00000000000000000000	745.00000000000000000000	4.00000000000000000000	4.00000000000000000000	4.00000000000000000000	4.00000000000000000000	4.00000000000000000000	0.00000000000000000000	4.00000000000000000000	4.00000000000000000000	0.00000000000000000000	4.00000000000000000000	4.00000000000000000000	4.00000000000000000000	4.00000000000000000000	4.00000000000000000000	4.00000000000000000000	4.00000000000000000000
72.00000000000000000000	0.00000000000000000000	4164.10253906250000000000	4188.20507812500000000000	4163.58984375000000000000	4183.07666015625000000000	4172.30761718750000000000	4162.05126953125000000000	4157.43603515625000000000	4161.53857421875000000000	4171.79492187500000000000	4174.87158203125000000000	4178.97412109375000000000	4172.30761718750000000000	4170.76904296875000000000	4148.20507812500000000000	0.00000000000000000000	10248.00000000000000000000	10230.00000000000000000000	0.00000000000000000000	0.00000000000000000000	0.00000000000000000000	919.00000000000000000000	752.00000000000000000000	4.00000000000000000000	4.00000000000000000000	4.00000000000000000000	4.00000000000000000000	4.00000000000000000000	0.00000000000000000000	4.00000000000000000000	4.00000000000000000000	0.00000000000000000000	4.00000000000000000000	4.00000000000000000000	4.00000000000000000000	4.00000000000000000000	4.00000000000000000000	4.00000000000000000000	4.00000000000000000000
73.00000000000000000000	0.00000000000000000000	4176.92285156250000000000	4186.66650390625000000000	4170.25634765625000000000	4177.94873046875000000000	4168.20507812500000000000	4170.76904296875000000000	4165.12792968750000000000	4163.07666015625000000000	4171.79492187500000000000	4173.33300781250000000000	4174.87158203125000000000	4174.87158203125000000000	4175.38427734375000000000	4149.23046875000000000000	3537.00000000000000000000	10248.00000000000000000000	10230.00000000000000000000	0.00000000000000000000	0.00000000000000000000	0.00000000000000000000	919.00000000000000000000	760.00000000000000000000	4.00000000000000000000	4.00000000000000000000	4.00000000000000000000	4.00000000000000000000	4.00000000000000000000	0.00000000000000000000	4.00000000000000000000	4.00000000000000000000	0.00000000000000000000	4.00000000000000000000	4.00000000000000000000	4.00000000000000000000	4.00000000000000000000	4.00000000000000000000	4.00000000000000000000	4.00000000000000000000
74.00000000000000000000	0.00000000000000000000	4175.38427734375000000000	4196.92285156250000000000	4167.17919921875000000000	4183.58984375000000000000	4178.97412109375000000000	4165.64111328125000000000	4162.56396484375000000000	4171.79492187500000000000	4167.69238281250000000000	4183.07666015625000000000	4186.15380859375000000000	4170.76904296875000000000	4182.56396484375000000000	4151.79492187500000000000	3404.00000000000000000000	10248.00000000000000000000	10230.00000000000000000000	0.00000000000000000000	0.00000000000000000000	0.00000000000000000000	919.00000000000000000000	768.00000000000000000000	4.00000000000000000000	4.00000000000000000000	4.00000000000000000000	4.00000000000000000000	4.00000000000000000000	0.00000000000000000000	4.00000000000000000000	4.00000000000000000000	0.00000000000000000000	4.00000000000000000000	4.00000000000000000000	4.00000000000000000000	4.00000000000000000000	4.00000000000000000000	4.00000000000000000000	4.00000000000000000000
75.00000000000000000000	0.00000000000000000000	4170.76904296875000000000	4194.35888671875000000000	4170.25634765625000000000	4181.53857421875000000000	4178.97412109375000000000	4168.71777343750000000000	4167.69238281250000000000	4168.20507812500000000000	4171.28173828125000000000	4185.12792968750000000000	4185.64111328125000000000	4171.79492187500000000000	4174.35888671875000000000	4153.33300781250000000000	1083.00000000000000000000	10248.00000000000000000000	10230.00000000000000000000	0.00000000000000000000	0.00000000000000000000	0.00000000000000000000	919.00000000000000000000	775.00000000000000000000	4.00000000000000000000	4.00000000000000000000	4.00000000000000000000	4.00000000000000000000	4.00000000000000000000	0.00000000000000000000	4.00000000000000000000	4.00000000000000000000	0.00000000000000000000	4.00000000000000000000	4.00000000000000000000	4.00000000000000000000	4.00000000000000000000	4.00000000000000000000	4.00000000000000000000	4.00000000000000000000
76.00000000000000000000	0.00000000000000000000	4170.76904296875000000000	4183.07666015625000000000	4172.82031250000000000000	4172.82031250000000000000	4171.28173828125000000000	4168.71777343750000000000	4169.74365234375000000000	4160.51269531250000000000	4172.82031250000000000000	4174.87158203125000000000	4172.30761718750000000000	4173.33300781250000000000	4167.17919921875000000000	4149.23046875000000000000	3201.00000000000000000000	10248.00000000000000000000	10230.00000000000000000000	0.00000000000000000000	0.00000000000000000000	0.00000000000000000000	919.00000000000000000000	783.00000000000000000000	4.00000000000000000000	4.00000000000000000000	4.00000000000000000000	4.00000000000000000000	4.00000000000000000000	0.00000000000000000000	4.00000000000000000000	4.00000000000000000000	0.00000000000000000000	4.00000000000000000000	4.00000000000000000000	4.00000000000000000000	4.00000000000000000000	4.00000000000000000000	4.00000000000000000000	4.00000000000000000000
77.00000000000000000000	0.00000000000000000000	4165.12792968750000000000	4184.61523437500000000000	4164.61523437500000000000	4173.33300781250000000000	4177.43603515625000000000	4159.48730468750000000000	4159.48730468750000000000	4163.07666015625000000000	4168.71777343750000000000	4173.84619140625000000000	4173.33300781250000000000	4166.66650390625000000000	4172.82031250000000000000	4147.17919921875000000000	1538.00000000000000000000	10247.00000000000000000000	10230.00000000000000000000	0.00000000000000000000	0.00000000000000000000	0.00000000000000000000	919.00000000000000000000	791.00000000000000000000	4.00000000000000000000	4.00000000000000000000	4.00000000000000000000	4.00000000000000000000	4.00000000000000000000	0.00000000000000000000	4.00000000000000000000	4.00000000000000000000	0.00000000000000000000	4.00000000000000000000	4.00000000000000000000	4.00000000000000000000	4.00000000000000000000	4.00000000000000000000	4.00000000000000000000	4.00000000000000000000
78.00000000000000000000	0.00000000000000000000	4170.76904296875000000000	4183.58984375000000000000	4172.30761718750000000000	4169.74365234375000000000	4171.79492187500000000000	4170.76904296875000000000	4166.15380859375000000000	4154.87158203125000000000	4171.79492187500000000000	4164.61523437500000000000	4170.76904296875000000000	4168.71777343750000000000	4165.12792968750000000000	4151.79492187500000000000	3404.00000000000000000000	10247.00000000000000000000	10230.00000000000000000000	0.00000000000000000000	0.00000000000000000000	0.00000000000000000000	919.00000000000000000000	800.00000000000000000000	4.00000000000000000000	4.00000000000000000000	4.00000000000000000000	4.00000000000000000000	4.00000000000000000000	0.00000000000000000000	4.00000000000000000000	4.00000000000000000000	0.00000000000000000000	4.00000000000000000000	4.00000000000000000000	4.00000000000000000000	4.00000000000000000000	4.00000000000000000000	4.00000000000000000000	4.00000000000000000000
[truncated: 236 more rows]
