# Supplementary material for: Discriminating three motor imagery states of the same joint for brain-computer interface
Source: PeerJ. 2021 Aug 24;9:e12027. doi: 10.7717/peerj.12027 (PMC8395581; doi:10.7717/peerj.12027)
Supplement: Supplemental Information 1 [file peerj-09-12027-s001.zip › dataset/D/03-03-23.01.18.16.56.44.csv]

title:03	recorded:23.01.18 16.56.44	sampling:128	subject:03	labels:COUNTER INTERPOLATED AF3 F7 F3 FC5 T7 P7 O1 O2 P8 T8 FC6 F4 F8 AF4 RAW_CQ GYROX GYROY MARKER MARKER_HARDWARE SYNC TIME_STAMP_s TIME_STAMP_ms CQ_AF3 CQ_F7 CQ_F3 CQ_FC5 CQ_T7 CQ_P7 CQ_O1 CQ_O2 CQ_P8 CQ_T8 CQ_FC6 CQ_F4 CQ_F8 CQ_AF4 CQ_CMS CQ_DRL	chan:40	units:emotiv
30.00000000000000000000	0.00000000000000000000	4163.07666015625000000000	4147.69238281250000000000	4162.56396484375000000000	4161.53857421875000000000	4172.30761718750000000000	4170.76904296875000000000	4172.30761718750000000000	4156.41015625000000000000	4176.92285156250000000000	4146.15380859375000000000	4143.58984375000000000000	4159.48730468750000000000	4143.58984375000000000000	4168.71777343750000000000	0.00000000000000000000	10250.00000000000000000000	10227.00000000000000000000	0.00000000000000000000	0.00000000000000000000	0.00000000000000000000	1104.00000000000000000000	989.00000000000000000000	0.00000000000000000000	0.00000000000000000000	0.00000000000000000000	0.00000000000000000000	0.00000000000000000000	0.00000000000000000000	0.00000000000000000000	0.00000000000000000000	0.00000000000000000000	0.00000000000000000000	0.00000000000000000000	0.00000000000000000000	0.00000000000000000000	0.00000000000000000000	0.00000000000000000000	0.00000000000000000000
31.00000000000000000000	0.00000000000000000000	4155.89746093750000000000	4153.84619140625000000000	4157.43603515625000000000	4168.71777343750000000000	4171.28173828125000000000	4163.58984375000000000000	4163.07666015625000000000	4160.00000000000000000000	4175.89746093750000000000	4154.87158203125000000000	4148.20507812500000000000	4153.84619140625000000000	4150.25634765625000000000	4164.10253906250000000000	0.00000000000000000000	10249.00000000000000000000	10229.00000000000000000000	0.00000000000000000000	0.00000000000000000000	0.00000000000000000000	1104.00000000000000000000	997.00000000000000000000	0.00000000000000000000	0.00000000000000000000	0.00000000000000000000	0.00000000000000000000	0.00000000000000000000	0.00000000000000000000	0.00000000000000000000	0.00000000000000000000	0.00000000000000000000	0.00000000000000000000	0.00000000000000000000	0.00000000000000000000	0.00000000000000000000	0.00000000000000000000	0.00000000000000000000	0.00000000000000000000
32.00000000000000000000	0.00000000000000000000	4161.53857421875000000000	4149.23046875000000000000	4159.48730468750000000000	4168.71777343750000000000	4172.82031250000000000000	4172.30761718750000000000	4165.64111328125000000000	4161.02539062500000000000	4174.35888671875000000000	4153.84619140625000000000	4147.69238281250000000000	4149.74365234375000000000	4147.69238281250000000000	4161.53857421875000000000	0.00000000000000000000	10249.00000000000000000000	10229.00000000000000000000	0.00000000000000000000	0.00000000000000000000	0.00000000000000000000	1105.00000000000000000000	4.00000000000000000000	0.00000000000000000000	0.00000000000000000000	0.00000000000000000000	0.00000000000000000000	0.00000000000000000000	0.00000000000000000000	0.00000000000000000000	0.00000000000000000000	0.00000000000000000000	0.00000000000000000000	0.00000000000000000000	0.00000000000000000000	0.00000000000000000000	0.00000000000000000000	0.00000000000000000000	0.00000000000000000000
33.00000000000000000000	0.00000000000000000000	4164.10253906250000000000	4148.20507812500000000000	4160.00000000000000000000	4165.12792968750000000000	4181.02539062500000000000	4175.38427734375000000000	4167.69238281250000000000	4158.46142578125000000000	4174.35888671875000000000	4151.79492187500000000000	4149.23046875000000000000	4151.79492187500000000000	4148.20507812500000000000	4162.56396484375000000000	0.00000000000000000000	10251.00000000000000000000	10229.00000000000000000000	0.00000000000000000000	0.00000000000000000000	0.00000000000000000000	1105.00000000000000000000	12.00000000000000000000	0.00000000000000000000	0.00000000000000000000	0.00000000000000000000	0.00000000000000000000	0.00000000000000000000	0.00000000000000000000	0.00000000000000000000	0.00000000000000000000	0.00000000000000000000	0.00000000000000000000	0.00000000000000000000	0.00000000000000000000	0.00000000000000000000	0.00000000000000000000	0.00000000000000000000	0.00000000000000000000
34.00000000000000000000	0.00000000000000000000	4161.53857421875000000000	4158.46142578125000000000	4159.48730468750000000000	4172.30761718750000000000	4184.61523437500000000000	4165.64111328125000000000	4162.56396484375000000000	4167.17919921875000000000	4174.87158203125000000000	4164.61523437500000000000	4162.56396484375000000000	4158.46142578125000000000	4165.12792968750000000000	4167.69238281250000000000	0.00000000000000000000	10251.00000000000000000000	10229.00000000000000000000	0.00000000000000000000	0.00000000000000000000	0.00000000000000000000	1105.00000000000000000000	19.00000000000000000000	0.00000000000000000000	0.00000000000000000000	0.00000000000000000000	0.00000000000000000000	0.00000000000000000000	0.00000000000000000000	0.00000000000000000000	0.00000000000000000000	0.00000000000000000000	0.00000000000000000000	0.00000000000000000000	0.00000000000000000000	0.00000000000000000000	0.00000000000000000000	0.00000000000000000000	0.00000000000000000000
35.00000000000000000000	0.00000000000000000000	4173.84619140625000000000	4158.97412109375000000000	4171.28173828125000000000	4173.84619140625000000000	4173.33300781250000000000	4171.79492187500000000000	4167.69238281250000000000	4171.28173828125000000000	4176.41015625000000000000	4166.66650390625000000000	4164.10253906250000000000	4166.15380859375000000000	4167.69238281250000000000	4175.38427734375000000000	0.00000000000000000000	10248.00000000000000000000	10229.00000000000000000000	0.00000000000000000000	0.00000000000000000000	0.00000000000000000000	1105.00000000000000000000	27.00000000000000000000	0.00000000000000000000	0.00000000000000000000	0.00000000000000000000	0.00000000000000000000	0.00000000000000000000	0.00000000000000000000	0.00000000000000000000	0.00000000000000000000	0.00000000000000000000	0.00000000000000000000	0.00000000000000000000	0.00000000000000000000	0.00000000000000000000	0.00000000000000000000	0.00000000000000000000	0.00000000000000000000
36.00000000000000000000	0.00000000000000000000	4170.25634765625000000000	4163.58984375000000000000	4166.66650390625000000000	4178.46142578125000000000	4182.56396484375000000000	4166.15380859375000000000	4161.02539062500000000000	4176.92285156250000000000	4177.43603515625000000000	4173.84619140625000000000	4170.76904296875000000000	4166.15380859375000000000	4170.25634765625000000000	4175.38427734375000000000	0.00000000000000000000	10248.00000000000000000000	10229.00000000000000000000	0.00000000000000000000	0.00000000000000000000	0.00000000000000000000	1105.00000000000000000000	35.00000000000000000000	0.00000000000000000000	0.00000000000000000000	0.00000000000000000000	0.00000000000000000000	0.00000000000000000000	0.00000000000000000000	0.00000000000000000000	0.00000000000000000000	0.00000000000000000000	0.00000000000000000000	0.00000000000000000000	0.00000000000000000000	0.00000000000000000000	0.00000000000000000000	0.00000000000000000000	0.00000000000000000000
37.00000000000000000000	0.00000000000000000000	4169.23046875000000000000	4165.64111328125000000000	4168.20507812500000000000	4178.46142578125000000000	4191.28173828125000000000	4169.74365234375000000000	4168.20507812500000000000	4175.38427734375000000000	4175.89746093750000000000	4177.94873046875000000000	4172.82031250000000000000	4169.74365234375000000000	4171.28173828125000000000	4176.41015625000000000000	0.00000000000000000000	10250.00000000000000000000	10230.00000000000000000000	0.00000000000000000000	0.00000000000000000000	0.00000000000000000000	1105.00000000000000000000	44.00000000000000000000	0.00000000000000000000	0.00000000000000000000	0.00000000000000000000	0.00000000000000000000	0.00000000000000000000	0.00000000000000000000	0.00000000000000000000	0.00000000000000000000	0.00000000000000000000	0.00000000000000000000	0.00000000000000000000	0.00000000000000000000	0.00000000000000000000	0.00000000000000000000	0.00000000000000000000	0.00000000000000000000
38.00000000000000000000	0.00000000000000000000	4170.76904296875000000000	4163.58984375000000000000	4169.23046875000000000000	4175.89746093750000000000	4188.20507812500000000000	4171.79492187500000000000	4172.30761718750000000000	4175.38427734375000000000	4173.84619140625000000000	4174.35888671875000000000	4167.69238281250000000000	4169.23046875000000000000	4171.28173828125000000000	4175.38427734375000000000	0.00000000000000000000	10250.00000000000000000000	10230.00000000000000000000	0.00000000000000000000	0.00000000000000000000	0.00000000000000000000	1105.00000000000000000000	52.00000000000000000000	0.00000000000000000000	0.00000000000000000000	0.00000000000000000000	0.00000000000000000000	0.00000000000000000000	0.00000000000000000000	0.00000000000000000000	0.00000000000000000000	0.00000000000000000000	0.00000000000000000000	0.00000000000000000000	0.00000000000000000000	0.00000000000000000000	0.00000000000000000000	0.00000000000000000000	0.00000000000000000000
39.00000000000000000000	0.00000000000000000000	4165.12792968750000000000	4165.12792968750000000000	4162.05126953125000000000	4178.46142578125000000000	4189.23046875000000000000	4163.58984375000000000000	4165.64111328125000000000	4181.02539062500000000000	4175.89746093750000000000	4174.35888671875000000000	4168.20507812500000000000	4163.07666015625000000000	4174.35888671875000000000	4169.74365234375000000000	0.00000000000000000000	10250.00000000000000000000	10228.00000000000000000000	0.00000000000000000000	0.00000000000000000000	0.00000000000000000000	1105.00000000000000000000	60.00000000000000000000	0.00000000000000000000	0.00000000000000000000	0.00000000000000000000	0.00000000000000000000	0.00000000000000000000	0.00000000000000000000	0.00000000000000000000	0.00000000000000000000	0.00000000000000000000	0.00000000000000000000	0.00000000000000000000	0.00000000000000000000	0.00000000000000000000	0.00000000000000000000	0.00000000000000000000	0.00000000000000000000
40.00000000000000000000	0.00000000000000000000	4172.82031250000000000000	4162.56396484375000000000	4171.28173828125000000000	4177.43603515625000000000	4184.10253906250000000000	4168.71777343750000000000	4175.38427734375000000000	4175.89746093750000000000	4177.43603515625000000000	4171.79492187500000000000	4165.64111328125000000000	4167.17919921875000000000	4169.74365234375000000000	4169.23046875000000000000	0.00000000000000000000	10250.00000000000000000000	10228.00000000000000000000	0.00000000000000000000	0.00000000000000000000	0.00000000000000000000	1105.00000000000000000000	67.00000000000000000000	0.00000000000000000000	0.00000000000000000000	0.00000000000000000000	0.00000000000000000000	0.00000000000000000000	0.00000000000000000000	0.00000000000000000000	0.00000000000000000000	0.00000000000000000000	0.00000000000000000000	0.00000000000000000000	0.00000000000000000000	0.00000000000000000000	0.00000000000000000000	0.00000000000000000000	0.00000000000000000000
41.00000000000000000000	0.00000000000000000000	4168.71777343750000000000	4165.64111328125000000000	4165.64111328125000000000	4181.53857421875000000000	4184.61523437500000000000	4164.10253906250000000000	4168.71777343750000000000	4177.94873046875000000000	4175.38427734375000000000	4178.46142578125000000000	4171.28173828125000000000	4168.20507812500000000000	4171.28173828125000000000	4169.74365234375000000000	0.00000000000000000000	10247.00000000000000000000	10229.00000000000000000000	0.00000000000000000000	0.00000000000000000000	0.00000000000000000000	1105.00000000000000000000	75.00000000000000000000	0.00000000000000000000	0.00000000000000000000	0.00000000000000000000	0.00000000000000000000	0.00000000000000000000	0.00000000000000000000	0.00000000000000000000	0.00000000000000000000	0.00000000000000000000	0.00000000000000000000	0.00000000000000000000	0.00000000000000000000	0.00000000000000000000	0.00000000000000000000	0.00000000000000000000	0.00000000000000000000
42.00000000000000000000	0.00000000000000000000	4166.66650390625000000000	4159.48730468750000000000	4165.64111328125000000000	4177.94873046875000000000	4180.51269531250000000000	4165.64111328125000000000	4167.17919921875000000000	4176.41015625000000000000	4174.35888671875000000000	4175.38427734375000000000	4169.23046875000000000000	4166.15380859375000000000	4169.74365234375000000000	4173.33300781250000000000	0.00000000000000000000	10247.00000000000000000000	10229.00000000000000000000	0.00000000000000000000	0.00000000000000000000	0.00000000000000000000	1105.00000000000000000000	82.00000000000000000000	0.00000000000000000000	0.00000000000000000000	0.00000000000000000000	0.00000000000000000000	0.00000000000000000000	0.00000000000000000000	0.00000000000000000000	0.00000000000000000000	0.00000000000000000000	0.00000000000000000000	0.00000000000000000000	0.00000000000000000000	0.00000000000000000000	0.00000000000000000000	0.00000000000000000000	0.00000000000000000000
43.00000000000000000000	0.00000000000000000000	4168.20507812500000000000	4150.25634765625000000000	4170.76904296875000000000	4170.76904296875000000000	4173.84619140625000000000	4167.17919921875000000000	4171.28173828125000000000	4172.30761718750000000000	4175.38427734375000000000	4166.66650390625000000000	4158.97412109375000000000	4164.61523437500000000000	4164.10253906250000000000	4173.33300781250000000000	0.00000000000000000000	10248.00000000000000000000	10228.00000000000000000000	0.00000000000000000000	0.00000000000000000000	0.00000000000000000000	1105.00000000000000000000	89.00000000000000000000	0.00000000000000000000	0.00000000000000000000	0.00000000000000000000	0.00000000000000000000	0.00000000000000000000	0.00000000000000000000	0.00000000000000000000	0.00000000000000000000	0.00000000000000000000	0.00000000000000000000	0.00000000000000000000	0.00000000000000000000	0.00000000000000000000	0.00000000000000000000	0.00000000000000000000	0.00000000000000000000
44.00000000000000000000	0.00000000000000000000	4160.51269531250000000000	4154.35888671875000000000	4155.89746093750000000000	4174.35888671875000000000	4177.94873046875000000000	4162.05126953125000000000	4164.61523437500000000000	4179.48730468750000000000	4175.38427734375000000000	4174.87158203125000000000	4164.61523437500000000000	4164.61523437500000000000	4170.25634765625000000000	4172.30761718750000000000	0.00000000000000000000	10248.00000000000000000000	10228.00000000000000000000	0.00000000000000000000	0.00000000000000000000	0.00000000000000000000	1105.00000000000000000000	98.00000000000000000000	0.00000000000000000000	0.00000000000000000000	0.00000000000000000000	0.00000000000000000000	0.00000000000000000000	0.00000000000000000000	0.00000000000000000000	0.00000000000000000000	0.00000000000000000000	0.00000000000000000000	0.00000000000000000000	0.00000000000000000000	0.00000000000000000000	0.00000000000000000000	0.00000000000000000000	0.00000000000000000000
45.00000000000000000000	0.00000000000000000000	4166.15380859375000000000	4156.41015625000000000000	4153.84619140625000000000	4172.82031250000000000000	4176.92285156250000000000	4174.35888671875000000000	4174.35888671875000000000	4182.56396484375000000000	4176.92285156250000000000	4175.38427734375000000000	4170.25634765625000000000	4168.20507812500000000000	4173.33300781250000000000	4176.41015625000000000000	0.00000000000000000000	10248.00000000000000000000	10228.00000000000000000000	0.00000000000000000000	0.00000000000000000000	0.00000000000000000000	1105.00000000000000000000	106.00000000000000000000	0.00000000000000000000	0.00000000000000000000	0.00000000000000000000	0.00000000000000000000	0.00000000000000000000	0.00000000000000000000	0.00000000000000000000	0.00000000000000000000	0.00000000000000000000	0.00000000000000000000	0.00000000000000000000	0.00000000000000000000	0.00000000000000000000	0.00000000000000000000	0.00000000000000000000	0.00000000000000000000
46.00000000000000000000	0.00000000000000000000	4163.07666015625000000000	4156.41015625000000000000	4154.87158203125000000000	4172.82031250000000000000	4180.51269531250000000000	4167.69238281250000000000	4170.76904296875000000000	4183.58984375000000000000	4177.43603515625000000000	4176.41015625000000000000	4174.35888671875000000000	4165.12792968750000000000	4180.51269531250000000000	4173.33300781250000000000	0.00000000000000000000	10248.00000000000000000000	10228.00000000000000000000	0.00000000000000000000	0.00000000000000000000	0.00000000000000000000	1105.00000000000000000000	113.00000000000000000000	0.00000000000000000000	0.00000000000000000000	0.00000000000000000000	0.00000000000000000000	0.00000000000000000000	0.00000000000000000000	0.00000000000000000000	0.00000000000000000000	0.00000000000000000000	0.00000000000000000000	0.00000000000000000000	0.00000000000000000000	0.00000000000000000000	0.00000000000000000000	0.00000000000000000000	0.00000000000000000000
47.00000000000000000000	0.00000000000000000000	4164.10253906250000000000	4148.20507812500000000000	4158.97412109375000000000	4169.74365234375000000000	4178.46142578125000000000	4165.64111328125000000000	4165.64111328125000000000	4176.92285156250000000000	4174.87158203125000000000	4175.89746093750000000000	4171.79492187500000000000	4165.12792968750000000000	4177.94873046875000000000	4172.30761718750000000000	0.00000000000000000000	10247.00000000000000000000	10227.00000000000000000000	0.00000000000000000000	0.00000000000000000000	0.00000000000000000000	1105.00000000000000000000	122.00000000000000000000	0.00000000000000000000	0.00000000000000000000	0.00000000000000000000	0.00000000000000000000	0.00000000000000000000	0.00000000000000000000	0.00000000000000000000	0.00000000000000000000	0.00000000000000000000	0.00000000000000000000	0.00000000000000000000	0.00000000000000000000	0.00000000000000000000	0.00000000000000000000	0.00000000000000000000	0.00000000000000000000
48.00000000000000000000	0.00000000000000000000	4171.79492187500000000000	4146.15380859375000000000	4164.61523437500000000000	4166.66650390625000000000	4177.94873046875000000000	4171.28173828125000000000	4171.79492187500000000000	4173.33300781250000000000	4173.84619140625000000000	4174.87158203125000000000	4168.71777343750000000000	4165.12792968750000000000	4170.25634765625000000000	4175.38427734375000000000	0.00000000000000000000	10247.00000000000000000000	10227.00000000000000000000	0.00000000000000000000	0.00000000000000000000	0.00000000000000000000	1105.00000000000000000000	130.00000000000000000000	0.00000000000000000000	0.00000000000000000000	0.00000000000000000000	0.00000000000000000000	0.00000000000000000000	0.00000000000000000000	0.00000000000000000000	0.00000000000000000000	0.00000000000000000000	0.00000000000000000000	0.00000000000000000000	0.00000000000000000000	0.00000000000000000000	0.00000000000000000000	0.00000000000000000000	0.00000000000000000000
49.00000000000000000000	0.00000000000000000000	4163.07666015625000000000	4154.35888671875000000000	4154.87158203125000000000	4171.79492187500000000000	4188.20507812500000000000	4161.53857421875000000000	4168.20507812500000000000	4182.56396484375000000000	4174.87158203125000000000	4179.48730468750000000000	4172.30761718750000000000	4159.48730468750000000000	4175.89746093750000000000	4174.87158203125000000000	0.00000000000000000000	10249.00000000000000000000	10229.00000000000000000000	0.00000000000000000000	0.00000000000000000000	0.00000000000000000000	1105.00000000000000000000	138.00000000000000000000	0.00000000000000000000	0.00000000000000000000	0.00000000000000000000	0.00000000000000000000	0.00000000000000000000	0.00000000000000000000	0.00000000000000000000	0.00000000000000000000	0.00000000000000000000	0.00000000000000000000	0.00000000000000000000	0.00000000000000000000	0.00000000000000000000	0.00000000000000000000	0.00000000000000000000	0.00000000000000000000
50.00000000000000000000	0.00000000000000000000	4165.64111328125000000000	4148.71777343750000000000	4160.00000000000000000000	4168.20507812500000000000	4178.97412109375000000000	4168.20507812500000000000	4173.33300781250000000000	4177.43603515625000000000	4177.43603515625000000000	4169.23046875000000000000	4162.56396484375000000000	4162.56396484375000000000	4170.76904296875000000000	4172.30761718750000000000	0.00000000000000000000	10249.00000000000000000000	10229.00000000000000000000	0.00000000000000000000	0.00000000000000000000	0.00000000000000000000	1105.00000000000000000000	145.00000000000000000000	0.00000000000000000000	0.00000000000000000000	0.00000000000000000000	0.00000000000000000000	0.00000000000000000000	0.00000000000000000000	0.00000000000000000000	0.00000000000000000000	0.00000000000000000000	0.00000000000000000000	0.00000000000000000000	0.00000000000000000000	0.00000000000000000000	0.00000000000000000000	0.00000000000000000000	0.00000000000000000000
51.00000000000000000000	0.00000000000000000000	4163.58984375000000000000	4145.64111328125000000000	4160.51269531250000000000	4167.69238281250000000000	4171.28173828125000000000	4166.15380859375000000000	4166.15380859375000000000	4173.33300781250000000000	4175.38427734375000000000	4169.23046875000000000000	4161.02539062500000000000	4162.56396484375000000000	4169.23046875000000000000	4167.17919921875000000000	0.00000000000000000000	10249.00000000000000000000	10227.00000000000000000000	0.00000000000000000000	0.00000000000000000000	0.00000000000000000000	1105.00000000000000000000	153.00000000000000000000	0.00000000000000000000	0.00000000000000000000	0.00000000000000000000	0.00000000000000000000	0.00000000000000000000	0.00000000000000000000	0.00000000000000000000	0.00000000000000000000	0.00000000000000000000	0.00000000000000000000	0.00000000000000000000	0.00000000000000000000	0.00000000000000000000	0.00000000000000000000	0.00000000000000000000	0.00000000000000000000
52.00000000000000000000	0.00000000000000000000	4156.41015625000000000000	4145.12792968750000000000	4157.43603515625000000000	4163.58984375000000000000	4171.28173828125000000000	4165.12792968750000000000	4164.61523437500000000000	4174.35888671875000000000	4172.30761718750000000000	4169.74365234375000000000	4163.07666015625000000000	4156.41015625000000000000	4168.20507812500000000000	4165.64111328125000000000	0.00000000000000000000	10249.00000000000000000000	10227.00000000000000000000	0.00000000000000000000	0.00000000000000000000	0.00000000000000000000	1105.00000000000000000000	162.00000000000000000000	0.00000000000000000000	0.00000000000000000000	0.00000000000000000000	0.00000000000000000000	0.00000000000000000000	0.00000000000000000000	0.00000000000000000000	0.00000000000000000000	0.00000000000000000000	0.00000000000000000000	0.00000000000000000000	0.00000000000000000000	0.00000000000000000000	0.00000000000000000000	0.00000000000000000000	0.00000000000000000000
53.00000000000000000000	0.00000000000000000000	4158.46142578125000000000	4142.05126953125000000000	4158.46142578125000000000	4158.46142578125000000000	4166.66650390625000000000	4172.82031250000000000000	4173.84619140625000000000	4167.69238281250000000000	4173.33300781250000000000	4156.92285156250000000000	4157.94873046875000000000	4151.79492187500000000000	4162.05126953125000000000	4167.17919921875000000000	0.00000000000000000000	10248.00000000000000000000	10226.00000000000000000000	0.00000000000000000000	0.00000000000000000000	0.00000000000000000000	1105.00000000000000000000	170.00000000000000000000	0.00000000000000000000	0.00000000000000000000	0.00000000000000000000	0.00000000000000000000	0.00000000000000000000	0.00000000000000000000	0.00000000000000000000	0.00000000000000000000	0.00000000000000000000	0.00000000000000000000	0.00000000000000000000	0.00000000000000000000	0.00000000000000000000	0.00000000000000000000	0.00000000000000000000	0.00000000000000000000
54.00000000000000000000	0.00000000000000000000	4155.38427734375000000000	4148.71777343750000000000	4149.23046875000000000000	4167.17919921875000000000	4169.74365234375000000000	4164.10253906250000000000	4166.66650390625000000000	4172.82031250000000000000	4174.87158203125000000000	4164.61523437500000000000	4165.64111328125000000000	4152.30761718750000000000	4170.76904296875000000000	4167.17919921875000000000	0.00000000000000000000	10248.00000000000000000000	10226.00000000000000000000	0.00000000000000000000	0.00000000000000000000	0.00000000000000000000	1105.00000000000000000000	178.00000000000000000000	0.00000000000000000000	0.00000000000000000000	0.00000000000000000000	0.00000000000000000000	0.00000000000000000000	0.00000000000000000000	0.00000000000000000000	0.00000000000000000000	0.00000000000000000000	0.00000000000000000000	0.00000000000000000000	0.00000000000000000000	0.00000000000000000000	0.00000000000000000000	0.00000000000000000000	0.00000000000000000000
55.00000000000000000000	0.00000000000000000000	4162.05126953125000000000	4149.74365234375000000000	4160.51269531250000000000	4168.20507812500000000000	4169.74365234375000000000	4170.25634765625000000000	4168.20507812500000000000	4170.25634765625000000000	4178.46142578125000000000	4169.74365234375000000000	4165.12792968750000000000	4158.46142578125000000000	4171.28173828125000000000	4168.71777343750000000000	0.00000000000000000000	10249.00000000000000000000	10227.00000000000000000000	0.00000000000000000000	0.00000000000000000000	0.00000000000000000000	1105.00000000000000000000	186.00000000000000000000	0.00000000000000000000	0.00000000000000000000	0.00000000000000000000	0.00000000000000000000	0.00000000000000000000	0.00000000000000000000	0.00000000000000000000	0.00000000000000000000	0.00000000000000000000	0.00000000000000000000	0.00000000000000000000	0.00000000000000000000	0.00000000000000000000	0.00000000000000000000	0.00000000000000000000	0.00000000000000000000
56.00000000000000000000	0.00000000000000000000	4163.07666015625000000000	4150.76904296875000000000	4162.05126953125000000000	4166.66650390625000000000	4177.94873046875000000000	4166.66650390625000000000	4166.66650390625000000000	4167.69238281250000000000	4178.46142578125000000000	4167.69238281250000000000	4163.07666015625000000000	4154.87158203125000000000	4169.23046875000000000000	4166.15380859375000000000	0.00000000000000000000	10249.00000000000000000000	10227.00000000000000000000	0.00000000000000000000	0.00000000000000000000	0.00000000000000000000	1105.00000000000000000000	193.00000000000000000000	0.00000000000000000000	0.00000000000000000000	0.00000000000000000000	0.00000000000000000000	0.00000000000000000000	0.00000000000000000000	0.00000000000000000000	0.00000000000000000000	0.00000000000000000000	0.00000000000000000000	0.00000000000000000000	0.00000000000000000000	0.00000000000000000000	0.00000000000000000000	0.00000000000000000000	0.00000000000000000000
57.00000000000000000000	0.00000000000000000000	4161.02539062500000000000	4156.41015625000000000000	4155.89746093750000000000	4170.25634765625000000000	4181.53857421875000000000	4161.02539062500000000000	4168.71777343750000000000	4171.79492187500000000000	4175.38427734375000000000	4170.25634765625000000000	4171.28173828125000000000	4153.84619140625000000000	4177.94873046875000000000	4168.20507812500000000000	0.00000000000000000000	10247.00000000000000000000	10228.00000000000000000000	0.00000000000000000000	0.00000000000000000000	0.00000000000000000000	1105.00000000000000000000	201.00000000000000000000	0.00000000000000000000	0.00000000000000000000	0.00000000000000000000	0.00000000000000000000	0.00000000000000000000	0.00000000000000000000	0.00000000000000000000	0.00000000000000000000	0.00000000000000000000	0.00000000000000000000	0.00000000000000000000	0.00000000000000000000	0.00000000000000000000	0.00000000000000000000	0.00000000000000000000	0.00000000000000000000
58.00000000000000000000	0.00000000000000000000	4166.66650390625000000000	4154.87158203125000000000	4162.56396484375000000000	4168.20507812500000000000	4172.30761718750000000000	4170.25634765625000000000	4174.35888671875000000000	4166.66650390625000000000	4176.41015625000000000000	4169.23046875000000000000	4169.74365234375000000000	4161.02539062500000000000	4180.51269531250000000000	4175.89746093750000000000	0.00000000000000000000	10247.00000000000000000000	10228.00000000000000000000	0.00000000000000000000	0.00000000000000000000	0.00000000000000000000	1105.00000000000000000000	208.00000000000000000000	0.00000000000000000000	0.00000000000000000000	0.00000000000000000000	0.00000000000000000000	0.00000000000000000000	0.00000000000000000000	0.00000000000000000000	0.00000000000000000000	0.00000000000000000000	0.00000000000000000000	0.00000000000000000000	0.00000000000000000000	0.00000000000000000000	0.00000000000000000000	0.00000000000000000000	0.00000000000000000000
59.00000000000000000000	0.00000000000000000000	4154.87158203125000000000	4150.76904296875000000000	4156.92285156250000000000	4169.23046875000000000000	4174.35888671875000000000	4164.61523437500000000000	4162.56396484375000000000	4168.71777343750000000000	4177.43603515625000000000	4171.79492187500000000000	4169.74365234375000000000	4158.97412109375000000000	4182.56396484375000000000	4172.82031250000000000000	0.00000000000000000000	10247.00000000000000000000	10227.00000000000000000000	0.00000000000000000000	0.00000000000000000000	0.00000000000000000000	1105.00000000000000000000	217.00000000000000000000	0.00000000000000000000	0.00000000000000000000	0.00000000000000000000	0.00000000000000000000	0.00000000000000000000	0.00000000000000000000	0.00000000000000000000	0.00000000000000000000	0.00000000000000000000	0.00000000000000000000	0.00000000000000000000	0.00000000000000000000	0.00000000000000000000	0.00000000000000000000	0.00000000000000000000	0.00000000000000000000
60.00000000000000000000	0.00000000000000000000	4155.38427734375000000000	4145.12792968750000000000	4161.53857421875000000000	4164.61523437500000000000	4172.30761718750000000000	4170.25634765625000000000	4172.30761718750000000000	4168.20507812500000000000	4177.43603515625000000000	4167.17919921875000000000	4169.74365234375000000000	4158.97412109375000000000	4177.94873046875000000000	4169.23046875000000000000	0.00000000000000000000	10247.00000000000000000000	10227.00000000000000000000	0.00000000000000000000	0.00000000000000000000	0.00000000000000000000	1105.00000000000000000000	225.00000000000000000000	0.00000000000000000000	0.00000000000000000000	0.00000000000000000000	0.00000000000000000000	0.00000000000000000000	0.00000000000000000000	0.00000000000000000000	0.00000000000000000000	0.00000000000000000000	0.00000000000000000000	0.00000000000000000000	0.00000000000000000000	0.00000000000000000000	0.00000000000000000000	0.00000000000000000000	0.00000000000000000000
61.00000000000000000000	0.00000000000000000000	4160.00000000000000000000	4150.25634765625000000000	4160.00000000000000000000	4164.10253906250000000000	4171.79492187500000000000	4170.76904296875000000000	4174.87158203125000000000	4166.66650390625000000000	4176.41015625000000000000	4168.71777343750000000000	4170.76904296875000000000	4158.97412109375000000000	4176.41015625000000000000	4166.66650390625000000000	0.00000000000000000000	10247.00000000000000000000	10229.00000000000000000000	0.00000000000000000000	0.00000000000000000000	0.00000000000000000000	1105.00000000000000000000	233.00000000000000000000	0.00000000000000000000	0.00000000000000000000	0.00000000000000000000	0.00000000000000000000	0.00000000000000000000	0.00000000000000000000	0.00000000000000000000	0.00000000000000000000	0.00000000000000000000	0.00000000000000000000	0.00000000000000000000	0.00000000000000000000	0.00000000000000000000	0.00000000000000000000	0.00000000000000000000	0.00000000000000000000
62.00000000000000000000	0.00000000000000000000	4155.89746093750000000000	4152.82031250000000000000	4153.33300781250000000000	4165.64111328125000000000	4172.82031250000000000000	4167.17919921875000000000	4165.64111328125000000000	4167.17919921875000000000	4175.89746093750000000000	4175.38427734375000000000	4168.20507812500000000000	4157.94873046875000000000	4176.41015625000000000000	4167.17919921875000000000	0.00000000000000000000	10247.00000000000000000000	10229.00000000000000000000	0.00000000000000000000	0.00000000000000000000	0.00000000000000000000	1105.00000000000000000000	241.00000000000000000000	0.00000000000000000000	0.00000000000000000000	0.00000000000000000000	0.00000000000000000000	0.00000000000000000000	0.00000000000000000000	0.00000000000000000000	0.00000000000000000000	0.00000000000000000000	0.00000000000000000000	0.00000000000000000000	0.00000000000000000000	0.00000000000000000000	0.00000000000000000000	0.00000000000000000000	0.00000000000000000000
63.00000000000000000000	0.00000000000000000000	4156.92285156250000000000	4142.05126953125000000000	4163.58984375000000000000	4160.00000000000000000000	4162.56396484375000000000	4171.28173828125000000000	4174.35888671875000000000	4161.02539062500000000000	4176.92285156250000000000	4164.10253906250000000000	4158.97412109375000000000	4160.00000000000000000000	4166.15380859375000000000	4172.82031250000000000000	0.00000000000000000000	10246.00000000000000000000	10229.00000000000000000000	0.00000000000000000000	0.00000000000000000000	0.00000000000000000000	1105.00000000000000000000	248.00000000000000000000	0.00000000000000000000	0.00000000000000000000	0.00000000000000000000	0.00000000000000000000	0.00000000000000000000	0.00000000000000000000	0.00000000000000000000	0.00000000000000000000	0.00000000000000000000	0.00000000000000000000	0.00000000000000000000	0.00000000000000000000	0.00000000000000000000	0.00000000000000000000	0.00000000000000000000	0.00000000000000000000
64.00000000000000000000	0.00000000000000000000	4148.20507812500000000000	4144.10253906250000000000	4158.46142578125000000000	4161.53857421875000000000	4165.64111328125000000000	4162.56396484375000000000	4168.20507812500000000000	4162.56396484375000000000	4175.38427734375000000000	4161.53857421875000000000	4160.51269531250000000000	4154.35888671875000000000	4166.15380859375000000000	4170.76904296875000000000	1867.00000000000000000000	10246.00000000000000000000	10229.00000000000000000000	0.00000000000000000000	0.00000000000000000000	0.00000000000000000000	1105.00000000000000000000	256.00000000000000000000	4.00000000000000000000	0.00000000000000000000	0.00000000000000000000	0.00000000000000000000	0.00000000000000000000	0.00000000000000000000	0.00000000000000000000	0.00000000000000000000	0.00000000000000000000	0.00000000000000000000	0.00000000000000000000	0.00000000000000000000	0.00000000000000000000	0.00000000000000000000	0.00000000000000000000	0.00000000000000000000
65.00000000000000000000	0.00000000000000000000	4150.25634765625000000000	4141.53857421875000000000	4157.94873046875000000000	4157.43603515625000000000	4164.61523437500000000000	4168.71777343750000000000	4168.20507812500000000000	4154.35888671875000000000	4174.87158203125000000000	4154.35888671875000000000	4151.79492187500000000000	4153.33300781250000000000	4158.46142578125000000000	4168.71777343750000000000	3297.00000000000000000000	10246.00000000000000000000	10230.00000000000000000000	0.00000000000000000000	0.00000000000000000000	0.00000000000000000000	1105.00000000000000000000	264.00000000000000000000	4.00000000000000000000	4.00000000000000000000	0.00000000000000000000	0.00000000000000000000	0.00000000000000000000	0.00000000000000000000	0.00000000000000000000	0.00000000000000000000	0.00000000000000000000	0.00000000000000000000	0.00000000000000000000	0.00000000000000000000	0.00000000000000000000	0.00000000000000000000	0.00000000000000000000	0.00000000000000000000
66.00000000000000000000	0.00000000000000000000	4149.23046875000000000000	4135.38427734375000000000	4157.43603515625000000000	4152.82031250000000000000	4159.48730468750000000000	4168.20507812500000000000	4171.28173828125000000000	4146.66650390625000000000	4174.87158203125000000000	4142.05126953125000000000	4143.58984375000000000000	4153.84619140625000000000	4148.71777343750000000000	4166.66650390625000000000	1869.00000000000000000000	10246.00000000000000000000	10230.00000000000000000000	0.00000000000000000000	0.00000000000000000000	0.00000000000000000000	1105.00000000000000000000	271.00000000000000000000	4.00000000000000000000	4.00000000000000000000	4.00000000000000000000	0.00000000000000000000	0.00000000000000000000	0.00000000000000000000	0.00000000000000000000	0.00000000000000000000	0.00000000000000000000	0.00000000000000000000	0.00000000000000000000	0.00000000000000000000	0.00000000000000000000	0.00000000000000000000	4.00000000000000000000	0.00000000000000000000
67.00000000000000000000	0.00000000000000000000	4140.00000000000000000000	4135.89746093750000000000	4149.74365234375000000000	4152.30761718750000000000	4161.53857421875000000000	4160.51269531250000000000	4166.15380859375000000000	4149.23046875000000000000	4175.38427734375000000000	4140.51269531250000000000	4144.10253906250000000000	4150.25634765625000000000	4146.66650390625000000000	4163.07666015625000000000	3288.00000000000000000000	10247.00000000000000000000	10230.00000000000000000000	0.00000000000000000000	0.00000000000000000000	0.00000000000000000000	1105.00000000000000000000	279.00000000000000000000	4.00000000000000000000	4.00000000000000000000	4.00000000000000000000	4.00000000000000000000	0.00000000000000000000	0.00000000000000000000	0.00000000000000000000	0.00000000000000000000	0.00000000000000000000	0.00000000000000000000	0.00000000000000000000	0.00000000000000000000	0.00000000000000000000	0.00000000000000000000	4.00000000000000000000	4.00000000000000000000
68.00000000000000000000	0.00000000000000000000	4147.17919921875000000000	4131.79492187500000000000	4156.92285156250000000000	4145.64111328125000000000	4155.89746093750000000000	4171.79492187500000000000	4171.79492187500000000000	4147.69238281250000000000	4177.43603515625000000000	4139.48730468750000000000	4137.94873046875000000000	4148.71777343750000000000	4141.02539062500000000000	4162.05126953125000000000	3528.00000000000000000000	10247.00000000000000000000	10230.00000000000000000000	0.00000000000000000000	0.00000000000000000000	0.00000000000000000000	1105.00000000000000000000	287.00000000000000000000	4.00000000000000000000	4.00000000000000000000	4.00000000000000000000	4.00000000000000000000	4.00000000000000000000	0.00000000000000000000	0.00000000000000000000	0.00000000000000000000	0.00000000000000000000	0.00000000000000000000	0.00000000000000000000	0.00000000000000000000	0.00000000000000000000	0.00000000000000000000	4.00000000000000000000	4.00000000000000000000
69.00000000000000000000	0.00000000000000000000	4144.10253906250000000000	4136.92285156250000000000	4154.35888671875000000000	4150.76904296875000000000	4158.46142578125000000000	4166.66650390625000000000	4166.15380859375000000000	4155.89746093750000000000	4175.89746093750000000000	4152.30761718750000000000	4144.10253906250000000000	4149.23046875000000000000	4151.28173828125000000000	4163.07666015625000000000	0.00000000000000000000	10249.00000000000000000000	10230.00000000000000000000	0.00000000000000000000	0.00000000000000000000	0.00000000000000000000	1105.00000000000000000000	296.00000000000000000000	4.00000000000000000000	4.00000000000000000000	4.00000000000000000000	4.00000000000000000000	4.00000000000000000000	0.00000000000000000000	0.00000000000000000000	0.00000000000000000000	0.00000000000000000000	0.00000000000000000000	0.00000000000000000000	0.00000000000000000000	0.00000000000000000000	0.00000000000000000000	4.00000000000000000000	4.00000000000000000000
70.00000000000000000000	0.00000000000000000000	4149.23046875000000000000	4144.10253906250000000000	4160.00000000000000000000	4155.89746093750000000000	4159.48730468750000000000	4168.71777343750000000000	4170.25634765625000000000	4163.07666015625000000000	4174.87158203125000000000	4154.87158203125000000000	4152.82031250000000000000	4154.87158203125000000000	4157.94873046875000000000	4170.25634765625000000000	477.00000000000000000000	10249.00000000000000000000	10230.00000000000000000000	0.00000000000000000000	0.00000000000000000000	0.00000000000000000000	1105.00000000000000000000	304.00000000000000000000	4.00000000000000000000	4.00000000000000000000	4.00000000000000000000	4.00000000000000000000	4.00000000000000000000	0.00000000000000000000	4.00000000000000000000	0.00000000000000000000	0.00000000000000000000	0.00000000000000000000	0.00000000000000000000	0.00000000000000000000	0.00000000000000000000	0.00000000000000000000	4.00000000000000000000	4.00000000000000000000
71.00000000000000000000	0.00000000000000000000	4157.94873046875000000000	4147.17919921875000000000	4166.66650390625000000000	4154.35888671875000000000	4156.41015625000000000000	4171.79492187500000000000	4171.28173828125000000000	4164.10253906250000000000	4174.87158203125000000000	4150.76904296875000000000	4154.35888671875000000000	4157.94873046875000000000	4154.35888671875000000000	4171.28173828125000000000	3285.00000000000000000000	10250.00000000000000000000	10230.00000000000000000000	0.00000000000000000000	0.00000000000000000000	0.00000000000000000000	1105.00000000000000000000	312.00000000000000000000	4.00000000000000000000	4.00000000000000000000	4.00000000000000000000	4.00000000000000000000	4.00000000000000000000	0.00000000000000000000	4.00000000000000000000	4.00000000000000000000	0.00000000000000000000	0.00000000000000000000	0.00000000000000000000	0.00000000000000000000	0.00000000000000000000	0.00000000000000000000	4.00000000000000000000	4.00000000000000000000
72.00000000000000000000	0.00000000000000000000	4152.30761718750000000000	4147.69238281250000000000	4159.48730468750000000000	4157.43603515625000000000	4160.00000000000000000000	4165.12792968750000000000	4163.58984375000000000000	4162.56396484375000000000	4173.33300781250000000000	4156.41015625000000000000	4157.43603515625000000000	4159.48730468750000000000	4157.94873046875000000000	4171.28173828125000000000	0.00000000000000000000	10250.00000000000000000000	10230.00000000000000000000	0.00000000000000000000	0.00000000000000000000	0.00000000000000000000	1105.00000000000000000000	320.00000000000000000000	4.00000000000000000000	4.00000000000000000000	4.00000000000000000000	4.00000000000000000000	4.00000000000000000000	0.00000000000000000000	4.00000000000000000000	4.00000000000000000000	0.00000000000000000000	0.00000000000000000000	0.00000000000000000000	0.00000000000000000000	0.00000000000000000000	0.00000000000000000000	4.00000000000000000000	4.00000000000000000000
73.00000000000000000000	0.00000000000000000000	4157.94873046875000000000	4146.66650390625000000000	4168.20507812500000000000	4157.94873046875000000000	4158.46142578125000000000	4172.82031250000000000000	4171.28173828125000000000	4151.79492187500000000000	4174.35888671875000000000	4150.25634765625000000000	4155.38427734375000000000	4165.64111328125000000000	4157.43603515625000000000	4173.33300781250000000000	3560.00000000000000000000	10249.00000000000000000000	10228.00000000000000000000	0.00000000000000000000	0.00000000000000000000	0.00000000000000000000	1105.00000000000000000000	327.00000000000000000000	4.00000000000000000000	4.00000000000000000000	4.00000000000000000000	4.00000000000000000000	4.00000000000000000000	0.00000000000000000000	4.00000000000000000000	4.00000000000000000000	0.00000000000000000000	4.00000000000000000000	0.00000000000000000000	0.00000000000000000000	0.00000000000000000000	0.00000000000000000000	4.00000000000000000000	4.00000000000000000000
74.00000000000000000000	0.00000000000000000000	4158.97412109375000000000	4155.89746093750000000000	4168.20507812500000000000	4164.10253906250000000000	4167.17919921875000000000	4168.71777343750000000000	4164.61523437500000000000	4154.87158203125000000000	4174.87158203125000000000	4155.89746093750000000000	4162.05126953125000000000	4162.56396484375000000000	4164.10253906250000000000	4164.10253906250000000000	3388.00000000000000000000	10249.00000000000000000000	10228.00000000000000000000	0.00000000000000000000	0.00000000000000000000	0.00000000000000000000	1105.00000000000000000000	334.00000000000000000000	4.00000000000000000000	4.00000000000000000000	4.00000000000000000000	4.00000000000000000000	4.00000000000000000000	0.00000000000000000000	4.00000000000000000000	4.00000000000000000000	0.00000000000000000000	4.00000000000000000000	4.00000000000000000000	0.00000000000000000000	0.00000000000000000000	0.00000000000000000000	4.00000000000000000000	4.00000000000000000000
75.00000000000000000000	0.00000000000000000000	4162.56396484375000000000	4155.89746093750000000000	4168.71777343750000000000	4167.17919921875000000000	4171.28173828125000000000	4170.25634765625000000000	4166.66650390625000000000	4160.00000000000000000000	4174.87158203125000000000	4165.64111328125000000000	4166.15380859375000000000	4163.07666015625000000000	4167.69238281250000000000	4160.00000000000000000000	1056.00000000000000000000	10249.00000000000000000000	10229.00000000000000000000	0.00000000000000000000	0.00000000000000000000	0.00000000000000000000	1105.00000000000000000000	342.00000000000000000000	4.00000000000000000000	4.00000000000000000000	4.00000000000000000000	4.00000000000000000000	4.00000000000000000000	0.00000000000000000000	4.00000000000000000000	4.00000000000000000000	0.00000000000000000000	4.00000000000000000000	4.00000000000000000000	4.00000000000000000000	0.00000000000000000000	0.00000000000000000000	4.00000000000000000000	4.00000000000000000000
76.00000000000000000000	0.00000000000000000000	4167.17919921875000000000	4152.30761718750000000000	4174.35888671875000000000	4166.15380859375000000000	4166.15380859375000000000	4173.33300781250000000000	4172.82031250000000000000	4158.97412109375000000000	4175.89746093750000000000	4165.12792968750000000000	4164.10253906250000000000	4167.69238281250000000000	4168.71777343750000000000	4164.10253906250000000000	3192.00000000000000000000	10249.00000000000000000000	10229.00000000000000000000	0.00000000000000000000	0.00000000000000000000	0.00000000000000000000	1105.00000000000000000000	350.00000000000000000000	4.00000000000000000000	4.00000000000000000000	4.00000000000000000000	4.00000000000000000000	4.00000000000000000000	0.00000000000000000000	4.00000000000000000000	4.00000000000000000000	0.00000000000000000000	4.00000000000000000000	4.00000000000000000000	4.00000000000000000000	4.00000000000000000000	0.00000000000000000000	4.00000000000000000000	4.00000000000000000000
77.00000000000000000000	0.00000000000000000000	4160.51269531250000000000	4159.48730468750000000000	4168.20507812500000000000	4169.74365234375000000000	4171.28173828125000000000	4165.12792968750000000000	4163.07666015625000000000	4163.07666015625000000000	4176.41015625000000000000	4166.15380859375000000000	4169.23046875000000000000	4166.15380859375000000000	4176.41015625000000000000	4163.07666015625000000000	1561.00000000000000000000	10247.00000000000000000000	10229.00000000000000000000	0.00000000000000000000	0.00000000000000000000	0.00000000000000000000	1105.00000000000000000000	358.00000000000000000000	4.00000000000000000000	4.00000000000000000000	4.00000000000000000000	4.00000000000000000000	4.00000000000000000000	0.00000000000000000000	4.00000000000000000000	4.00000000000000000000	0.00000000000000000000	4.00000000000000000000	4.00000000000000000000	4.00000000000000000000	4.00000000000000000000	4.00000000000000000000	4.00000000000000000000	4.00000000000000000000
78.00000000000000000000	0.00000000000000000000	4168.71777343750000000000	4157.94873046875000000000	4176.41015625000000000000	4166.15380859375000000000	4168.20507812500000000000	4172.82031250000000000000	4168.71777343750000000000	4157.94873046875000000000	4176.41015625000000000000	4163.07666015625000000000	4167.69238281250000000000	4169.74365234375000000000	4174.87158203125000000000	4164.10253906250000000000	3388.00000000000000000000	10247.00000000000000000000	10229.00000000000000000000	0.00000000000000000000	0.00000000000000000000	0.00000000000000000000	1105.00000000000000000000	367.00000000000000000000	4.00000000000000000000	4.00000000000000000000	4.00000000000000000000	4.00000000000000000000	4.00000000000000000000	0.00000000000000000000	4.00000000000000000000	4.00000000000000000000	0.00000000000000000000	4.00000000000000000000	4.00000000000000000000	4.00000000000000000000	4.00000000000000000000	4.00000000000000000000	4.00000000000000000000	4.00000000000000000000
79.00000000000000000000	0.00000000000000000000	4167.69238281250000000000	4157.43603515625000000000	4173.84619140625000000000	4168.71777343750000000000	4171.79492187500000000000	4167.17919921875000000000	4167.69238281250000000000	4164.10253906250000000000	4176.41015625000000000000	4171.79492187500000000000	4170.76904296875000000000	4173.33300781250000000000	4179.48730468750000000000	4162.56396484375000000000	1056.00000000000000000000	10247.00000000000000000000	10228.00000000000000000000	0.00000000000000000000	0.00000000000000000000	0.00000000000000000000	1105.00000000000000000000	375.00000000000000000000	4.00000000000000000000	4.00000000000000000000	4.00000000000000000000	4.00000000000000000000	4.00000000000000000000	0.00000000000000000000	4.00000000000000000000	4.00000000000000000000	0.00000000000000000000	4.00000000000000000000	4.00000000000000000000	4.00000000000000000000	4.00000000000000000000	4.00000000000000000000	4.00000000000000000000	4.00000000000000000000
80.00000000000000000000	0.00000000000000000000	4161.02539062500000000000	4158.46142578125000000000	4170.76904296875000000000	4167.17919921875000000000	4170.76904296875000000000	4166.15380859375000000000	4167.17919921875000000000	4170.25634765625000000000	4176.92285156250000000000	4172.82031250000000000000	4168.71777343750000000000	4172.30761718750000000000	4178.46142578125000000000	4161.02539062500000000000	3192.00000000000000000000	10247.00000000000000000000	10228.00000000000000000000	0.00000000000000000000	0.00000000000000000000	0.00000000000000000000	1105.00000000000000000000	383.00000000000000000000	4.00000000000000000000	4.00000000000000000000	4.00000000000000000000	4.00000000000000000000	4.00000000000000000000	0.00000000000000000000	4.00000000000000000000	4.00000000000000000000	0.00000000000000000000	4.00000000000000000000	4.00000000000000000000	4.00000000000000000000	4.00000000000000000000	4.00000000000000000000	4.00000000000000000000	4.00000000000000000000
81.00000000000000000000	0.00000000000000000000	4162.56396484375000000000	4158.97412109375000000000	4172.82031250000000000000	4161.02539062500000000000	4163.58984375000000000000	4173.33300781250000000000	4172.30761718750000000000	4161.02539062500000000000	4174.87158203125000000000	4160.51269531250000000000	4160.00000000000000000000	4168.20507812500000000000	4169.23046875000000000000	4161.02539062500000000000	1561.00000000000000000000	10246.00000000000000000000	10227.00000000000000000000	0.00000000000000000000	0.00000000000000000000	0.00000000000000000000	1105.00000000000000000000	391.00000000000000000000	4.00000000000000000000	4.00000000000000000000	4.00000000000000000000	4.00000000000000000000	4.00000000000000000000	0.00000000000000000000	4.00000000000000000000	4.00000000000000000000	0.00000000000000000000	4.00000000000000000000	4.00000000000000000000	4.00000000000000000000	4.00000000000000000000	4.00000000000000000000	4.00000000000000000000	4.00000000000000000000
82.00000000000000000000	0.00000000000000000000	4157.94873046875000000000	4163.07666015625000000000	4164.10253906250000000000	4167.17919921875000000000	4170.25634765625000000000	4164.61523437500000000000	4165.64111328125000000000	4163.58984375000000000000	4173.33300781250000000000	4168.20507812500000000000	4167.69238281250000000000	4165.12792968750000000000	4176.41015625000000000000	4156.92285156250000000000	3388.00000000000000000000	10246.00000000000000000000	10227.00000000000000000000	0.00000000000000000000	0.00000000000000000000	0.00000000000000000000	1105.00000000000000000000	398.00000000000000000000	4.00000000000000000000	4.00000000000000000000	4.00000000000000000000	4.00000000000000000000	4.00000000000000000000	0.00000000000000000000	4.00000000000000000000	4.00000000000000000000	0.00000000000000000000	4.00000000000000000000	4.00000000000000000000	4.00000000000000000000	4.00000000000000000000	4.00000000000000000000	4.00000000000000000000	4.00000000000000000000
83.00000000000000000000	0.00000000000000000000	4162.05126953125000000000	4156.92285156250000000000	4172.30761718750000000000	4165.64111328125000000000	4168.20507812500000000000	4170.25634765625000000000	4170.25634765625000000000	4166.66650390625000000000	4176.41015625000000000000	4172.82031250000000000000	4167.69238281250000000000	4167.17919921875000000000	4173.33300781250000000000	4153.33300781250000000000	1056.00000000000000000000	10248.00000000000000000000	10227.00000000000000000000	0.00000000000000000000	0.00000000000000000000	0.00000000000000000000	1105.00000000000000000000	405.00000000000000000000	4.00000000000000000000	4.00000000000000000000	4.00000000000000000000	4.00000000000000000000	4.00000000000000000000	0.00000000000000000000	4.00000000000000000000	4.00000000000000000000	0.00000000000000000000	4.00000000000000000000	4.00000000000000000000	4.00000000000000000000	4.00000000000000000000	4.00000000000000000000	4.00000000000000000000	4.00000000000000000000
84.00000000000000000000	0.00000000000000000000	4157.43603515625000000000	4155.89746093750000000000	4170.76904296875000000000	4163.07666015625000000000	4167.17919921875000000000	4167.69238281250000000000	4167.69238281250000000000	4169.23046875000000000000	4174.87158203125000000000	4168.71777343750000000000	4164.10253906250000000000	4161.02539062500000000000	4168.20507812500000000000	4151.79492187500000000000	3192.00000000000000000000	10248.00000000000000000000	10227.00000000000000000000	0.00000000000000000000	0.00000000000000000000	0.00000000000000000000	1105.00000000000000000000	413.00000000000000000000	4.00000000000000000000	4.00000000000000000000	4.00000000000000000000	4.00000000000000000000	4.00000000000000000000	0.00000000000000000000	4.00000000000000000000	4.00000000000000000000	0.00000000000000000000	4.00000000000000000000	4.00000000000000000000	4.00000000000000000000	4.00000000000000000000	4.00000000000000000000	4.00000000000000000000	4.00000000000000000000
85.00000000000000000000	0.00000000000000000000	4156.41015625000000000000	4156.41015625000000000000	4167.17919921875000000000	4160.51269531250000000000	4163.07666015625000000000	4164.10253906250000000000	4167.69238281250000000000	4164.10253906250000000000	4173.84619140625000000000	4162.56396484375000000000	4160.00000000000000000000	4157.43603515625000000000	4166.66650390625000000000	4156.41015625000000000000	1561.00000000000000000000	10248.00000000000000000000	10228.00000000000000000000	0.00000000000000000000	0.00000000000000000000	0.00000000000000000000	1105.00000000000000000000	422.00000000000000000000	4.00000000000000000000	4.00000000000000000000	4.00000000000000000000	4.00000000000000000000	4.00000000000000000000	0.00000000000000000000	4.00000000000000000000	4.00000000000000000000	0.00000000000000000000	4.00000000000000000000	4.00000000000000000000	4.00000000000000000000	4.00000000000000000000	4.00000000000000000000	4.00000000000000000000	4.00000000000000000000
86.00000000000000000000	0.00000000000000000000	4163.58984375000000000000	4152.82031250000000000000	4174.35888671875000000000	4156.92285156250000000000	4155.38427734375000000000	4168.71777343750000000000	4173.33300781250000000000	4154.35888671875000000000	4175.38427734375000000000	4157.43603515625000000000	4156.92285156250000000000	4162.05126953125000000000	4163.58984375000000000000	4157.43603515625000000000	3388.00000000000000000000	10248.00000000000000000000	10228.00000000000000000000	0.00000000000000000000	0.00000000000000000000	0.00000000000000000000	1105.00000000000000000000	429.00000000000000000000	4.00000000000000000000	4.00000000000000000000	4.00000000000000000000	4.00000000000000000000	4.00000000000000000000	0.00000000000000000000	4.00000000000000000000	4.00000000000000000000	0.00000000000000000000	4.00000000000000000000	4.00000000000000000000	4.00000000000000000000	4.00000000000000000000	4.00000000000000000000	4.00000000000000000000	4.00000000000000000000
87.00000000000000000000	0.00000000000000000000	4152.82031250000000000000	4153.84619140625000000000	4167.17919921875000000000	4158.97412109375000000000	4164.10253906250000000000	4161.53857421875000000000	4165.64111328125000000000	4159.48730468750000000000	4174.87158203125000000000	4166.66650390625000000000	4164.10253906250000000000	4161.53857421875000000000	4170.25634765625000000000	4152.30761718750000000000	1056.00000000000000000000	10248.00000000000000000000	10231.00000000000000000000	0.00000000000000000000	0.00000000000000000000	0.00000000000000000000	1105.00000000000000000000	437.00000000000000000000	4.00000000000000000000	4.00000000000000000000	4.00000000000000000000	4.00000000000000000000	4.00000000000000000000	0.00000000000000000000	4.00000000000000000000	4.00000000000000000000	0.00000000000000000000	4.00000000000000000000	4.00000000000000000000	4.00000000000000000000	4.00000000000000000000	4.00000000000000000000	4.00000000000000000000	4.00000000000000000000
88.00000000000000000000	0.00000000000000000000	4154.35888671875000000000	4149.23046875000000000000	4169.23046875000000000000	4152.30761718750000000000	4163.58984375000000000000	4169.74365234375000000000	4172.30761718750000000000	4157.43603515625000000000	4175.38427734375000000000	4162.56396484375000000000	4156.92285156250000000000	4162.56396484375000000000	4165.12792968750000000000	4153.33300781250000000000	3192.00000000000000000000	10248.00000000000000000000	10231.00000000000000000000	0.00000000000000000000	0.00000000000000000000	0.00000000000000000000	1105.00000000000000000000	445.00000000000000000000	4.00000000000000000000	4.00000000000000000000	4.00000000000000000000	4.00000000000000000000	4.00000000000000000000	0.00000000000000000000	4.00000000000000000000	4.00000000000000000000	0.00000000000000000000	4.00000000000000000000	4.00000000000000000000	4.00000000000000000000	4.00000000000000000000	4.00000000000000000000	4.00000000000000000000	4.00000000000000000000
89.00000000000000000000	0.00000000000000000000	4155.38427734375000000000	4148.71777343750000000000	4165.12792968750000000000	4150.76904296875000000000	4163.07666015625000000000	4168.20507812500000000000	4169.23046875000000000000	4156.41015625000000000000	4174.35888671875000000000	4154.87158203125000000000	4150.76904296875000000000	4156.92285156250000000000	4159.48730468750000000000	4149.23046875000000000000	1561.00000000000000000000	10249.00000000000000000000	10231.00000000000000000000	0.00000000000000000000	0.00000000000000000000	0.00000000000000000000	1105.00000000000000000000	453.00000000000000000000	4.00000000000000000000	4.00000000000000000000	4.00000000000000000000	4.00000000000000000000	4.00000000000000000000	0.00000000000000000000	4.00000000000000000000	4.00000000000000000000	0.00000000000000000000	4.00000000000000000000	4.00000000000000000000	4.00000000000000000000	4.00000000000000000000	4.00000000000000000000	4.00000000000000000000	4.00000000000000000000
90.00000000000000000000	0.00000000000000000000	4150.25634765625000000000	4148.71777343750000000000	4161.02539062500000000000	4153.84619140625000000000	4166.15380859375000000000	4163.07666015625000000000	4167.17919921875000000000	4158.46142578125000000000	4172.82031250000000000000	4154.87158203125000000000	4153.84619140625000000000	4154.35888671875000000000	4158.97412109375000000000	4144.10253906250000000000	3388.00000000000000000000	10249.00000000000000000000	10231.00000000000000000000	0.00000000000000000000	0.00000000000000000000	0.00000000000000000000	1105.00000000000000000000	460.00000000000000000000	4.00000000000000000000	4.00000000000000000000	4.00000000000000000000	4.00000000000000000000	4.00000000000000000000	0.00000000000000000000	4.00000000000000000000	4.00000000000000000000	0.00000000000000000000	4.00000000000000000000	4.00000000000000000000	4.00000000000000000000	4.00000000000000000000	4.00000000000000000000	4.00000000000000000000	4.00000000000000000000
91.00000000000000000000	0.00000000000000000000	4157.43603515625000000000	4146.66650390625000000000	4173.33300781250000000000	4150.25634765625000000000	4162.56396484375000000000	4171.28173828125000000000	4176.41015625000000000000	4157.43603515625000000000	4174.35888671875000000000	4151.28173828125000000000	4150.76904296875000000000	4158.46142578125000000000	4151.28173828125000000000	4147.69238281250000000000	1056.00000000000000000000	10249.00000000000000000000	10230.00000000000000000000	0.00000000000000000000	0.00000000000000000000	0.00000000000000000000	1105.00000000000000000000	468.00000000000000000000	4.00000000000000000000	4.00000000000000000000	4.00000000000000000000	4.00000000000000000000	4.00000000000000000000	0.00000000000000000000	4.00000000000000000000	4.00000000000000000000	0.00000000000000000000	4.00000000000000000000	4.00000000000000000000	4.00000000000000000000	4.00000000000000000000	4.00000000000000000000	4.00000000000000000000	4.00000000000000000000
92.00000000000000000000	0.00000000000000000000	4153.33300781250000000000	4154.35888671875000000000	4167.69238281250000000000	4156.41015625000000000000	4168.71777343750000000000	4165.12792968750000000000	4162.56396484375000000000	4166.66650390625000000000	4174.87158203125000000000	4157.43603515625000000000	4152.82031250000000000000	4155.38427734375000000000	4152.82031250000000000000	4148.20507812500000000000	3192.00000000000000000000	10249.00000000000000000000	10230.00000000000000000000	0.00000000000000000000	0.00000000000000000000	0.00000000000000000000	1105.00000000000000000000	475.00000000000000000000	4.00000000000000000000	4.00000000000000000000	4.00000000000000000000	4.00000000000000000000	4.00000000000000000000	0.00000000000000000000	4.00000000000000000000	4.00000000000000000000	0.00000000000000000000	4.00000000000000000000	4.00000000000000000000	4.00000000000000000000	4.00000000000000000000	4.00000000000000000000	4.00000000000000000000	4.00000000000000000000
93.00000000000000000000	0.00000000000000000000	4156.92285156250000000000	4151.79492187500000000000	4168.20507812500000000000	4155.89746093750000000000	4168.20507812500000000000	4168.20507812500000000000	4166.15380859375000000000	4163.07666015625000000000	4174.87158203125000000000	4154.35888671875000000000	4151.79492187500000000000	4156.92285156250000000000	4152.82031250000000000000	4147.69238281250000000000	1561.00000000000000000000	10249.00000000000000000000	10229.00000000000000000000	0.00000000000000000000	0.00000000000000000000	0.00000000000000000000	1105.00000000000000000000	483.00000000000000000000	4.00000000000000000000	4.00000000000000000000	4.00000000000000000000	4.00000000000000000000	4.00000000000000000000	0.00000000000000000000	4.00000000000000000000	4.00000000000000000000	0.00000000000000000000	4.00000000000000000000	4.00000000000000000000	4.00000000000000000000	4.00000000000000000000	4.00000000000000000000	4.00000000000000000000	4.00000000000000000000
94.00000000000000000000	0.00000000000000000000	4157.43603515625000000000	4149.74365234375000000000	4170.76904296875000000000	4155.38427734375000000000	4169.74365234375000000000	4165.64111328125000000000	4171.28173828125000000000	4156.92285156250000000000	4173.84619140625000000000	4156.41015625000000000000	4155.89746093750000000000	4161.02539062500000000000	4157.94873046875000000000	4146.66650390625000000000	3388.00000000000000000000	10249.00000000000000000000	10229.00000000000000000000	0.00000000000000000000	0.00000000000000000000	0.00000000000000000000	1105.00000000000000000000	491.00000000000000000000	4.00000000000000000000	4.00000000000000000000	4.00000000000000000000	4.00000000000000000000	4.00000000000000000000	0.00000000000000000000	4.00000000000000000000	4.00000000000000000000	0.00000000000000000000	4.00000000000000000000	4.00000000000000000000	4.00000000000000000000	4.00000000000000000000	4.00000000000000000000	4.00000000000000000000	4.00000000000000000000
95.00000000000000000000	0.00000000000000000000	4152.82031250000000000000	4157.94873046875000000000	4168.20507812500000000000	4162.56396484375000000000	4176.92285156250000000000	4163.58984375000000000000	4164.61523437500000000000	4164.10253906250000000000	4173.33300781250000000000	4166.66650390625000000000	4162.05126953125000000000	4163.07666015625000000000	4165.12792968750000000000	4147.17919921875000000000	1056.00000000000000000000	10249.00000000000000000000	10228.00000000000000000000	0.00000000000000000000	0.00000000000000000000	0.00000000000000000000	1105.00000000000000000000	499.00000000000000000000	4.00000000000000000000	4.00000000000000000000	4.00000000000000000000	4.00000000000000000000	4.00000000000000000000	0.00000000000000000000	4.00000000000000000000	4.00000000000000000000	0.00000000000000000000	4.00000000000000000000	4.00000000000000000000	4.00000000000000000000	4.00000000000000000000	4.00000000000000000000	4.00000000000000000000	4.00000000000000000000
96.00000000000000000000	0.00000000000000000000	4162.56396484375000000000	4158.46142578125000000000	4171.28173828125000000000	4161.02539062500000000000	4172.30761718750000000000	4175.89746093750000000000	4171.79492187500000000000	4163.07666015625000000000	4175.38427734375000000000	4157.94873046875000000000	4155.89746093750000000000	4164.10253906250000000000	4156.41015625000000000000	4147.69238281250000000000	3192.00000000000000000000	10249.00000000000000000000	10228.00000000000000000000	0.00000000000000000000	0.00000000000000000000	0.00000000000000000000	1105.00000000000000000000	507.00000000000000000000	4.00000000000000000000	4.00000000000000000000	4.00000000000000000000	4.00000000000000000000	4.00000000000000000000	0.00000000000000000000	4.00000000000000000000	4.00000000000000000000	0.00000000000000000000	4.00000000000000000000	4.00000000000000000000	4.00000000000000000000	4.00000000000000000000	4.00000000000000000000	4.00000000000000000000	4.00000000000000000000
97.00000000000000000000	0.00000000000000000000	4160.00000000000000000000	4155.38427734375000000000	4157.94873046875000000000	4160.00000000000000000000	4172.30761718750000000000	4165.64111328125000000000	4168.71777343750000000000	4163.07666015625000000000	4175.89746093750000000000	4157.94873046875000000000	4156.92285156250000000000	4155.38427734375000000000	4156.41015625000000000000	4143.07666015625000000000	1561.00000000000000000000	10248.00000000000000000000	10227.00000000000000000000	0.00000000000000000000	0.00000000000000000000	0.00000000000000000000	1105.00000000000000000000	516.00000000000000000000	4.00000000000000000000	4.00000000000000000000	4.00000000000000000000	4.00000000000000000000	4.00000000000000000000	0.00000000000000000000	4.00000000000000000000	4.00000000000000000000	0.00000000000000000000	4.00000000000000000000	4.00000000000000000000	4.00000000000000000000	4.00000000000000000000	4.00000000000000000000	4.00000000000000000000	4.00000000000000000000
98.00000000000000000000	0.00000000000000000000	4160.51269531250000000000	4151.28173828125000000000	4161.53857421875000000000	4160.51269531250000000000	4172.30761718750000000000	4167.69238281250000000000	4171.28173828125000000000	4164.61523437500000000000	4174.87158203125000000000	4165.12792968750000000000	4157.43603515625000000000	4155.38427734375000000000	4161.02539062500000000000	4147.17919921875000000000	3388.00000000000000000000	10248.00000000000000000000	10227.00000000000000000000	0.00000000000000000000	0.00000000000000000000	0.00000000000000000000	1105.00000000000000000000	523.00000000000000000000	4.00000000000000000000	4.00000000000000000000	4.00000000000000000000	4.00000000000000000000	4.00000000000000000000	0.00000000000000000000	4.00000000000000000000	4.00000000000000000000	0.00000000000000000000	4.00000000000000000000	4.00000000000000000000	4.00000000000000000000	4.00000000000000000000	4.00000000000000000000	4.00000000000000000000	4.00000000000000000000
99.00000000000000000000	0.00000000000000000000	4165.64111328125000000000	4156.92285156250000000000	4168.20507812500000000000	4166.66650390625000000000	4172.82031250000000000000	4171.79492187500000000000	4169.74365234375000000000	4172.30761718750000000000	4174.87158203125000000000	4169.74365234375000000000	4158.97412109375000000000	4161.53857421875000000000	4165.12792968750000000000	4152.82031250000000000000	1056.00000000000000000000	10248.00000000000000000000	10227.00000000000000000000	0.00000000000000000000	0.00000000000000000000	0.00000000000000000000	1105.00000000000000000000	531.00000000000000000000	4.00000000000000000000	4.00000000000000000000	4.00000000000000000000	4.00000000000000000000	4.00000000000000000000	0.00000000000000000000	4.00000000000000000000	4.00000000000000000000	0.00000000000000000000	4.00000000000000000000	4.00000000000000000000	4.00000000000000000000	4.00000000000000000000	4.00000000000000000000	4.00000000000000000000	4.00000000000000000000
100.00000000000000000000	0.00000000000000000000	4166.66650390625000000000	4167.17919921875000000000	4160.51269531250000000000	4174.87158203125000000000	4177.94873046875000000000	4164.61523437500000000000	4163.07666015625000000000	4179.48730468750000000000	4175.38427734375000000000	4170.25634765625000000000	4163.07666015625000000000	4161.53857421875000000000	4168.71777343750000000000	4152.82031250000000000000	3192.00000000000000000000	10248.00000000000000000000	10227.00000000000000000000	0.00000000000000000000	0.00000000000000000000	0.00000000000000000000	1105.00000000000000000000	540.00000000000000000000	4.00000000000000000000	4.00000000000000000000	4.00000000000000000000	4.00000000000000000000	4.00000000000000000000	0.00000000000000000000	4.00000000000000000000	4.00000000000000000000	0.00000000000000000000	4.00000000000000000000	4.00000000000000000000	4.00000000000000000000	4.00000000000000000000	4.00000000000000000000	4.00000000000000000000	4.00000000000000000000
101.00000000000000000000	0.00000000000000000000	4171.28173828125000000000	4162.05126953125000000000	4167.69238281250000000000	4171.79492187500000000000	4177.43603515625000000000	4171.79492187500000000000	4174.35888671875000000000	4170.76904296875000000000	4176.92285156250000000000	4164.10253906250000000000	4156.92285156250000000000	4161.02539062500000000000	4163.58984375000000000000	4152.30761718750000000000	1561.00000000000000000000	10247.00000000000000000000	10228.00000000000000000000	0.00000000000000000000	0.00000000000000000000	0.00000000000000000000	1105.00000000000000000000	548.00000000000000000000	4.00000000000000000000	4.00000000000000000000	4.00000000000000000000	4.00000000000000000000	4.00000000000000000000	0.00000000000000000000	4.00000000000000000000	4.00000000000000000000	0.00000000000000000000	4.00000000000000000000	4.00000000000000000000	4.00000000000000000000	4.00000000000000000000	4.00000000000000000000	4.00000000000000000000	4.00000000000000000000
102.00000000000000000000	0.00000000000000000000	4161.53857421875000000000	4161.02539062500000000000	4162.56396484375000000000	4173.33300781250000000000	4185.12792968750000000000	4167.69238281250000000000	4171.28173828125000000000	4171.79492187500000000000	4176.41015625000000000000	4174.35888671875000000000	4161.02539062500000000000	4159.48730468750000000000	4168.71777343750000000000	4150.25634765625000000000	3388.00000000000000000000	10247.00000000000000000000	10228.00000000000000000000	0.00000000000000000000	0.00000000000000000000	0.00000000000000000000	1105.00000000000000000000	556.00000000000000000000	4.00000000000000000000	4.00000000000000000000	4.00000000000000000000	4.00000000000000000000	4.00000000000000000000	0.00000000000000000000	4.00000000000000000000	4.00000000000000000000	0.00000000000000000000	4.00000000000000000000	4.00000000000000000000	4.00000000000000000000	4.00000000000000000000	4.00000000000000000000	4.00000000000000000000	4.00000000000000000000
103.00000000000000000000	0.00000000000000000000	4166.66650390625000000000	4162.56396484375000000000	4161.53857421875000000000	4175.38427734375000000000	4182.56396484375000000000	4169.74365234375000000000	4167.17919921875000000000	4172.30761718750000000000	4176.41015625000000000000	4175.89746093750000000000	4166.66650390625000000000	4163.58984375000000000000	4171.79492187500000000000	4153.33300781250000000000	1056.00000000000000000000	10247.00000000000000000000	10228.00000000000000000000	0.00000000000000000000	0.00000000000000000000	0.00000000000000000000	1105.00000000000000000000	563.00000000000000000000	4.00000000000000000000	4.00000000000000000000	4.00000000000000000000	4.00000000000000000000	4.00000000000000000000	0.00000000000000000000	4.00000000000000000000	4.00000000000000000000	0.00000000000000000000	4.00000000000000000000	4.00000000000000000000	4.00000000000000000000	4.00000000000000000000	4.00000000000000000000	4.00000000000000000000	4.00000000000000000000
104.00000000000000000000	0.00000000000000000000	4175.89746093750000000000	4166.66650390625000000000	4166.15380859375000000000	4180.51269531250000000000	4177.94873046875000000000	4170.76904296875000000000	4165.12792968750000000000	4165.64111328125000000000	4175.38427734375000000000	4168.20507812500000000000	4165.64111328125000000000	4165.12792968750000000000	4170.76904296875000000000	4152.30761718750000000000	3192.00000000000000000000	10247.00000000000000000000	10228.00000000000000000000	0.00000000000000000000	0.00000000000000000000	0.00000000000000000000	1105.00000000000000000000	572.00000000000000000000	4.00000000000000000000	4.00000000000000000000	4.00000000000000000000	4.00000000000000000000	4.00000000000000000000	0.00000000000000000000	4.00000000000000000000	4.00000000000000000000	0.00000000000000000000	4.00000000000000000000	4.00000000000000000000	4.00000000000000000000	4.00000000000000000000	4.00000000000000000000	4.00000000000000000000	4.00000000000000000000
105.00000000000000000000	0.00000000000000000000	4169.74365234375000000000	4174.35888671875000000000	4160.00000000000000000000	4195.89746093750000000000	4188.71777343750000000000	4163.58984375000000000000	4162.56396484375000000000	4168.71777343750000000000	4173.33300781250000000000	4174.87158203125000000000	4168.20507812500000000000	4162.56396484375000000000	4176.41015625000000000000	4148.71777343750000000000	1561.00000000000000000000	10246.00000000000000000000	10228.00000000000000000000	0.00000000000000000000	0.00000000000000000000	0.00000000000000000000	1105.00000000000000000000	580.00000000000000000000	4.00000000000000000000	4.00000000000000000000	4.00000000000000000000	4.00000000000000000000	4.00000000000000000000	0.00000000000000000000	4.00000000000000000000	4.00000000000000000000	0.00000000000000000000	4.00000000000000000000	4.00000000000000000000	4.00000000000000000000	4.00000000000000000000	4.00000000000000000000	4.00000000000000000000	4.00000000000000000000
106.00000000000000000000	0.00000000000000000000	4176.41015625000000000000	4169.74365234375000000000	4165.64111328125000000000	4198.46142578125000000000	4185.64111328125000000000	4173.33300781250000000000	4175.38427734375000000000	4166.66650390625000000000	4173.84619140625000000000	4171.28173828125000000000	4163.07666015625000000000	4163.07666015625000000000	4170.25634765625000000000	4155.38427734375000000000	3388.00000000000000000000	10246.00000000000000000000	10228.00000000000000000000	0.00000000000000000000	0.00000000000000000000	0.00000000000000000000	1105.00000000000000000000	587.00000000000000000000	4.00000000000000000000	4.00000000000000000000	4.00000000000000000000	4.00000000000000000000	4.00000000000000000000	0.00000000000000000000	4.00000000000000000000	4.00000000000000000000	0.00000000000000000000	4.00000000000000000000	4.00000000000000000000	4.00000000000000000000	4.00000000000000000000	4.00000000000000000000	4.00000000000000000000	4.00000000000000000000
107.00000000000000000000	0.00000000000000000000	4172.30761718750000000000	4167.69238281250000000000	4160.00000000000000000000	4197.43603515625000000000	4185.64111328125000000000	4166.15380859375000000000	4170.25634765625000000000	4169.74365234375000000000	4173.84619140625000000000	4170.25634765625000000000	4165.64111328125000000000	4160.00000000000000000000	4169.74365234375000000000	4155.89746093750000000000	1056.00000000000000000000	10247.00000000000000000000	10229.00000000000000000000	0.00000000000000000000	0.00000000000000000000	0.00000000000000000000	1105.00000000000000000000	594.00000000000000000000	4.00000000000000000000	4.00000000000000000000	4.00000000000000000000	4.00000000000000000000	4.00000000000000000000	0.00000000000000000000	4.00000000000000000000	4.00000000000000000000	0.00000000000000000000	4.00000000000000000000	4.00000000000000000000	4.00000000000000000000	4.00000000000000000000	4.00000000000000000000	4.00000000000000000000	4.00000000000000000000
108.00000000000000000000	0.00000000000000000000	4168.71777343750000000000	4166.66650390625000000000	4160.00000000000000000000	4196.41015625000000000000	4186.66650390625000000000	4164.61523437500000000000	4170.25634765625000000000	4173.84619140625000000000	4173.84619140625000000000	4170.76904296875000000000	4165.64111328125000000000	4163.58984375000000000000	4170.76904296875000000000	4152.82031250000000000000	3192.00000000000000000000	10247.00000000000000000000	10229.00000000000000000000	0.00000000000000000000	0.00000000000000000000	0.00000000000000000000	1105.00000000000000000000	602.00000000000000000000	4.00000000000000000000	4.00000000000000000000	4.00000000000000000000	4.00000000000000000000	4.00000000000000000000	0.00000000000000000000	4.00000000000000000000	4.00000000000000000000	0.00000000000000000000	4.00000000000000000000	4.00000000000000000000	4.00000000000000000000	4.00000000000000000000	4.00000000000000000000	4.00000000000000000000	4.00000000000000000000
109.00000000000000000000	0.00000000000000000000	4174.87158203125000000000	4167.69238281250000000000	4167.17919921875000000000	4195.89746093750000000000	4184.10253906250000000000	4172.30761718750000000000	4175.38427734375000000000	4173.33300781250000000000	4174.87158203125000000000	4168.71777343750000000000	4162.05126953125000000000	4168.71777343750000000000	4166.15380859375000000000	4152.82031250000000000000	1561.00000000000000000000	10246.00000000000000000000	10228.00000000000000000000	0.00000000000000000000	0.00000000000000000000	0.00000000000000000000	1105.00000000000000000000	609.00000000000000000000	4.00000000000000000000	4.00000000000000000000	4.00000000000000000000	4.00000000000000000000	4.00000000000000000000	0.00000000000000000000	4.00000000000000000000	4.00000000000000000000	0.00000000000000000000	4.00000000000000000000	4.00000000000000000000	4.00000000000000000000	4.00000000000000000000	4.00000000000000000000	4.00000000000000000000	4.00000000000000000000
110.00000000000000000000	0.00000000000000000000	4168.20507812500000000000	4174.87158203125000000000	4157.94873046875000000000	4201.02539062500000000000	4187.17919921875000000000	4166.15380859375000000000	4165.64111328125000000000	4175.38427734375000000000	4175.38427734375000000000	4173.84619140625000000000	4167.69238281250000000000	4163.58984375000000000000	4170.25634765625000000000	4152.30761718750000000000	3388.00000000000000000000	10246.00000000000000000000	10228.00000000000000000000	0.00000000000000000000	0.00000000000000000000	0.00000000000000000000	1105.00000000000000000000	616.00000000000000000000	4.00000000000000000000	4.00000000000000000000	4.00000000000000000000	4.00000000000000000000	4.00000000000000000000	0.00000000000000000000	4.00000000000000000000	4.00000000000000000000	0.00000000000000000000	4.00000000000000000000	4.00000000000000000000	4.00000000000000000000	4.00000000000000000000	4.00000000000000000000	4.00000000000000000000	4.00000000000000000000
111.00000000000000000000	0.00000000000000000000	4172.30761718750000000000	4170.25634765625000000000	4162.05126953125000000000	4196.92285156250000000000	4181.02539062500000000000	4170.76904296875000000000	4171.28173828125000000000	4170.25634765625000000000	4176.41015625000000000000	4170.25634765625000000000	4163.58984375000000000000	4161.53857421875000000000	4168.71777343750000000000	4152.30761718750000000000	1056.00000000000000000000	10247.00000000000000000000	10227.00000000000000000000	0.00000000000000000000	0.00000000000000000000	0.00000000000000000000	1105.00000000000000000000	625.00000000000000000000	4.00000000000000000000	4.00000000000000000000	4.00000000000000000000	4.00000000000000000000	4.00000000000000000000	0.00000000000000000000	4.00000000000000000000	4.00000000000000000000	0.00000000000000000000	4.00000000000000000000	4.00000000000000000000	4.00000000000000000000	4.00000000000000000000	4.00000000000000000000	4.00000000000000000000	4.00000000000000000000
112.00000000000000000000	0.00000000000000000000	4170.76904296875000000000	4167.17919921875000000000	4162.05126953125000000000	4197.43603515625000000000	4181.02539062500000000000	4168.20507812500000000000	4170.76904296875000000000	4172.82031250000000000000	4175.38427734375000000000	4172.30761718750000000000	4166.15380859375000000000	4158.97412109375000000000	4173.33300781250000000000	4149.74365234375000000000	3192.00000000000000000000	10247.00000000000000000000	10227.00000000000000000000	0.00000000000000000000	0.00000000000000000000	0.00000000000000000000	1105.00000000000000000000	633.00000000000000000000	4.00000000000000000000	4.00000000000000000000	4.00000000000000000000	4.00000000000000000000	4.00000000000000000000	0.00000000000000000000	4.00000000000000000000	4.00000000000000000000	0.00000000000000000000	4.00000000000000000000	4.00000000000000000000	4.00000000000000000000	4.00000000000000000000	4.00000000000000000000	4.00000000000000000000	4.00000000000000000000
113.00000000000000000000	0.00000000000000000000	4169.74365234375000000000	4167.17919921875000000000	4162.56396484375000000000	4195.89746093750000000000	4178.97412109375000000000	4168.71777343750000000000	4170.25634765625000000000	4173.84619140625000000000	4173.84619140625000000000	4170.76904296875000000000	4169.23046875000000000000	4159.48730468750000000000	4173.33300781250000000000	4153.84619140625000000000	1561.00000000000000000000	10248.00000000000000000000	10227.00000000000000000000	0.00000000000000000000	0.00000000000000000000	0.00000000000000000000	1105.00000000000000000000	641.00000000000000000000	4.00000000000000000000	4.00000000000000000000	4.00000000000000000000	4.00000000000000000000	4.00000000000000000000	0.00000000000000000000	4.00000000000000000000	4.00000000000000000000	0.00000000000000000000	4.00000000000000000000	4.00000000000000000000	4.00000000000000000000	4.00000000000000000000	4.00000000000000000000	4.00000000000000000000	4.00000000000000000000
114.00000000000000000000	0.00000000000000000000	4177.43603515625000000000	4166.66650390625000000000	4168.20507812500000000000	4193.84619140625000000000	4178.46142578125000000000	4171.79492187500000000000	4173.33300781250000000000	4169.23046875000000000000	4175.38427734375000000000	4165.64111328125000000000	4163.07666015625000000000	4163.07666015625000000000	4166.15380859375000000000	4159.48730468750000000000	3388.00000000000000000000	10248.00000000000000000000	10227.00000000000000000000	0.00000000000000000000	0.00000000000000000000	0.00000000000000000000	1105.00000000000000000000	649.00000000000000000000	4.00000000000000000000	4.00000000000000000000	4.00000000000000000000	4.00000000000000000000	4.00000000000000000000	0.00000000000000000000	4.00000000000000000000	4.00000000000000000000	0.00000000000000000000	4.00000000000000000000	4.00000000000000000000	4.00000000000000000000	4.00000000000000000000	4.00000000000000000000	4.00000000000000000000	4.00000000000000000000
115.00000000000000000000	0.00000000000000000000	4174.87158203125000000000	4171.28173828125000000000	4159.48730468750000000000	4201.02539062500000000000	4191.28173828125000000000	4161.53857421875000000000	4162.56396484375000000000	4179.48730468750000000000	4175.89746093750000000000	4178.46142578125000000000	4170.76904296875000000000	4162.56396484375000000000	4173.84619140625000000000	4158.46142578125000000000	1056.00000000000000000000	10249.00000000000000000000	10227.00000000000000000000	0.00000000000000000000	0.00000000000000000000	0.00000000000000000000	1105.00000000000000000000	657.00000000000000000000	4.00000000000000000000	4.00000000000000000000	4.00000000000000000000	4.00000000000000000000	4.00000000000000000000	0.00000000000000000000	4.00000000000000000000	4.00000000000000000000	0.00000000000000000000	4.00000000000000000000	4.00000000000000000000	4.00000000000000000000	4.00000000000000000000	4.00000000000000000000	4.00000000000000000000	4.00000000000000000000
116.00000000000000000000	0.00000000000000000000	4181.02539062500000000000	4167.17919921875000000000	4164.61523437500000000000	4199.48730468750000000000	4185.64111328125000000000	4170.76904296875000000000	4170.25634765625000000000	4177.94873046875000000000	4178.46142578125000000000	4180.00000000000000000000	4173.33300781250000000000	4167.69238281250000000000	4176.92285156250000000000	4163.07666015625000000000	3192.00000000000000000000	10249.00000000000000000000	10227.00000000000000000000	0.00000000000000000000	0.00000000000000000000	0.00000000000000000000	1105.00000000000000000000	665.00000000000000000000	4.00000000000000000000	4.00000000000000000000	4.00000000000000000000	4.00000000000000000000	4.00000000000000000000	0.00000000000000000000	4.00000000000000000000	4.00000000000000000000	0.00000000000000000000	4.00000000000000000000	4.00000000000000000000	4.00000000000000000000	4.00000000000000000000	4.00000000000000000000	4.00000000000000000000	4.00000000000000000000
117.00000000000000000000	0.00000000000000000000	4178.97412109375000000000	4171.28173828125000000000	4163.58984375000000000000	4199.48730468750000000000	4183.07666015625000000000	4169.74365234375000000000	4168.71777343750000000000	4173.84619140625000000000	4177.43603515625000000000	4178.46142578125000000000	4172.82031250000000000000	4169.74365234375000000000	4178.46142578125000000000	4165.12792968750000000000	1561.00000000000000000000	10249.00000000000000000000	10227.00000000000000000000	0.00000000000000000000	0.00000000000000000000	0.00000000000000000000	1105.00000000000000000000	674.00000000000000000000	4.00000000000000000000	4.00000000000000000000	4.00000000000000000000	4.00000000000000000000	4.00000000000000000000	0.00000000000000000000	4.00000000000000000000	4.00000000000000000000	0.00000000000000000000	4.00000000000000000000	4.00000000000000000000	4.00000000000000000000	4.00000000000000000000	4.00000000000000000000	4.00000000000000000000	4.00000000000000000000
118.00000000000000000000	0.00000000000000000000	4176.92285156250000000000	4175.89746093750000000000	4161.53857421875000000000	4198.46142578125000000000	4189.23046875000000000000	4167.17919921875000000000	4164.61523437500000000000	4176.41015625000000000000	4175.89746093750000000000	4179.48730468750000000000	4176.92285156250000000000	4169.74365234375000000000	4180.51269531250000000000	4162.56396484375000000000	3388.00000000000000000000	10249.00000000000000000000	10227.00000000000000000000	0.00000000000000000000	0.00000000000000000000	0.00000000000000000000	1105.00000000000000000000	682.00000000000000000000	4.00000000000000000000	4.00000000000000000000	4.00000000000000000000	4.00000000000000000000	4.00000000000000000000	0.00000000000000000000	4.00000000000000000000	4.00000000000000000000	0.00000000000000000000	4.00000000000000000000	4.00000000000000000000	4.00000000000000000000	4.00000000000000000000	4.00000000000000000000	4.00000000000000000000	4.00000000000000000000
119.00000000000000000000	0.00000000000000000000	4186.66650390625000000000	4172.82031250000000000000	4168.20507812500000000000	4194.35888671875000000000	4186.15380859375000000000	4173.33300781250000000000	4173.33300781250000000000	4175.89746093750000000000	4177.43603515625000000000	4176.41015625000000000000	4180.00000000000000000000	4172.30761718750000000000	4181.02539062500000000000	4161.02539062500000000000	1056.00000000000000000000	10247.00000000000000000000	10226.00000000000000000000	0.00000000000000000000	0.00000000000000000000	0.00000000000000000000	1105.00000000000000000000	690.00000000000000000000	4.00000000000000000000	4.00000000000000000000	4.00000000000000000000	4.00000000000000000000	4.00000000000000000000	0.00000000000000000000	4.00000000000000000000	4.00000000000000000000	0.00000000000000000000	4.00000000000000000000	4.00000000000000000000	4.00000000000000000000	4.00000000000000000000	4.00000000000000000000	4.00000000000000000000	4.00000000000000000000
120.00000000000000000000	0.00000000000000000000	4181.02539062500000000000	4176.41015625000000000000	4160.00000000000000000000	4202.05126953125000000000	4190.25634765625000000000	4163.58984375000000000000	4165.12792968750000000000	4180.51269531250000000000	4175.89746093750000000000	4182.05126953125000000000	4184.61523437500000000000	4173.84619140625000000000	4188.20507812500000000000	4160.51269531250000000000	3192.00000000000000000000	10247.00000000000000000000	10226.00000000000000000000	0.00000000000000000000	0.00000000000000000000	0.00000000000000000000	1105.00000000000000000000	698.00000000000000000000	4.00000000000000000000	4.00000000000000000000	4.00000000000000000000	4.00000000000000000000	4.00000000000000000000	0.00000000000000000000	4.00000000000000000000	4.00000000000000000000	0.00000000000000000000	4.00000000000000000000	4.00000000000000000000	4.00000000000000000000	4.00000000000000000000	4.00000000000000000000	4.00000000000000000000	4.00000000000000000000
121.00000000000000000000	0.00000000000000000000	4182.05126953125000000000	4171.28173828125000000000	4168.71777343750000000000	4201.02539062500000000000	4186.15380859375000000000	4169.23046875000000000000	4167.69238281250000000000	4173.33300781250000000000	4175.89746093750000000000	4175.38427734375000000000	4175.38427734375000000000	4176.41015625000000000000	4177.94873046875000000000	4166.66650390625000000000	1561.00000000000000000000	10249.00000000000000000000	10227.00000000000000000000	0.00000000000000000000	0.00000000000000000000	0.00000000000000000000	1105.00000000000000000000	706.00000000000000000000	4.00000000000000000000	4.00000000000000000000	4.00000000000000000000	4.00000000000000000000	4.00000000000000000000	0.00000000000000000000	4.00000000000000000000	4.00000000000000000000	0.00000000000000000000	4.00000000000000000000	4.00000000000000000000	4.00000000000000000000	4.00000000000000000000	4.00000000000000000000	4.00000000000000000000	4.00000000000000000000
122.00000000000000000000	0.00000000000000000000	4180.00000000000000000000	4165.64111328125000000000	4168.71777343750000000000	4193.84619140625000000000	4179.48730468750000000000	4169.23046875000000000000	4169.23046875000000000000	4168.71777343750000000000	4176.92285156250000000000	4170.76904296875000000000	4171.28173828125000000000	4171.28173828125000000000	4172.82031250000000000000	4163.58984375000000000000	3388.00000000000000000000	10249.00000000000000000000	10227.00000000000000000000	0.00000000000000000000	0.00000000000000000000	0.00000000000000000000	1105.00000000000000000000	713.00000000000000000000	4.00000000000000000000	4.00000000000000000000	4.00000000000000000000	4.00000000000000000000	4.00000000000000000000	0.00000000000000000000	4.00000000000000000000	4.00000000000000000000	0.00000000000000000000	4.00000000000000000000	4.00000000000000000000	4.00000000000000000000	4.00000000000000000000	4.00000000000000000000	4.00000000000000000000	4.00000000000000000000
123.00000000000000000000	0.00000000000000000000	4171.79492187500000000000	4165.64111328125000000000	4158.46142578125000000000	4193.84619140625000000000	4180.51269531250000000000	4166.15380859375000000000	4167.69238281250000000000	4172.82031250000000000000	4175.89746093750000000000	4176.41015625000000000000	4174.35888671875000000000	4171.28173828125000000000	4178.97412109375000000000	4158.46142578125000000000	1056.00000000000000000000	10249.00000000000000000000	10228.00000000000000000000	0.00000000000000000000	0.00000000000000000000	0.00000000000000000000	1105.00000000000000000000	720.00000000000000000000	4.00000000000000000000	4.00000000000000000000	4.00000000000000000000	4.00000000000000000000	4.00000000000000000000	0.00000000000000000000	4.00000000000000000000	4.00000000000000000000	0.00000000000000000000	4.00000000000000000000	4.00000000000000000000	4.00000000000000000000	4.00000000000000000000	4.00000000000000000000	4.00000000000000000000	4.00000000000000000000
124.00000000000000000000	0.00000000000000000000	4176.92285156250000000000	4165.64111328125000000000	4166.66650390625000000000	4191.79492187500000000000	4176.92285156250000000000	4173.33300781250000000000	4173.33300781250000000000	4169.74365234375000000000	4176.41015625000000000000	4168.71777343750000000000	4171.28173828125000000000	4178.97412109375000000000	4173.33300781250000000000	4162.56396484375000000000	3192.00000000000000000000	10249.00000000000000000000	10228.00000000000000000000	0.00000000000000000000	0.00000000000000000000	0.00000000000000000000	1105.00000000000000000000	728.00000000000000000000	4.00000000000000000000	4.00000000000000000000	4.00000000000000000000	4.00000000000000000000	4.00000000000000000000	0.00000000000000000000	4.00000000000000000000	4.00000000000000000000	0.00000000000000000000	4.00000000000000000000	4.00000000000000000000	4.00000000000000000000	4.00000000000000000000	4.00000000000000000000	4.00000000000000000000	4.00000000000000000000
125.00000000000000000000	0.00000000000000000000	4174.87158203125000000000	4172.30761718750000000000	4163.07666015625000000000	4195.38427734375000000000	4178.46142578125000000000	4166.15380859375000000000	4165.64111328125000000000	4172.82031250000000000000	4177.94873046875000000000	4167.17919921875000000000	4174.87158203125000000000	4174.87158203125000000000	4177.94873046875000000000	4161.53857421875000000000	1561.00000000000000000000	10250.00000000000000000000	10228.00000000000000000000	0.00000000000000000000	0.00000000000000000000	0.00000000000000000000	1105.00000000000000000000	735.00000000000000000000	4.00000000000000000000	4.00000000000000000000	4.00000000000000000000	4.00000000000000000000	4.00000000000000000000	0.00000000000000000000	4.00000000000000000000	4.00000000000000000000	0.00000000000000000000	4.00000000000000000000	4.00000000000000000000	4.00000000000000000000	4.00000000000000000000	4.00000000000000000000	4.00000000000000000000	4.00000000000000000000
126.00000000000000000000	0.00000000000000000000	4177.94873046875000000000	4169.74365234375000000000	4164.61523437500000000000	4193.84619140625000000000	4175.89746093750000000000	4172.30761718750000000000	4171.28173828125000000000	4168.20507812500000000000	4177.43603515625000000000	4168.20507812500000000000	4172.82031250000000000000	4172.82031250000000000000	4175.89746093750000000000	4158.97412109375000000000	3388.00000000000000000000	10250.00000000000000000000	10228.00000000000000000000	0.00000000000000000000	0.00000000000000000000	0.00000000000000000000	1105.00000000000000000000	742.00000000000000000000	4.00000000000000000000	4.00000000000000000000	4.00000000000000000000	4.00000000000000000000	4.00000000000000000000	0.00000000000000000000	4.00000000000000000000	4.00000000000000000000	0.00000000000000000000	4.00000000000000000000	4.00000000000000000000	4.00000000000000000000	4.00000000000000000000	4.00000000000000000000	4.00000000000000000000	4.00000000000000000000
127.00000000000000000000	0.00000000000000000000	4178.97412109375000000000	4164.61523437500000000000	4165.64111328125000000000	4189.23046875000000000000	4178.97412109375000000000	4173.33300781250000000000	4172.30761718750000000000	4165.12792968750000000000	4173.84619140625000000000	4167.69238281250000000000	4171.79492187500000000000	4172.82031250000000000000	4169.23046875000000000000	4159.48730468750000000000	50.00000000000000000000	10251.00000000000000000000	10228.00000000000000000000	0.00000000000000000000	0.00000000000000000000	0.00000000000000000000	1105.00000000000000000000	750.00000000000000000000	4.00000000000000000000	4.00000000000000000000	4.00000000000000000000	4.00000000000000000000	4.00000000000000000000	0.00000000000000000000	4.00000000000000000000	4.00000000000000000000	0.00000000000000000000	4.00000000000000000000	4.00000000000000000000	4.00000000000000000000	4.00000000000000000000	4.00000000000000000000	4.00000000000000000000	4.00000000000000000000
0.00000000000000000000	0.00000000000000000000	4175.89746093750000000000	4167.17919921875000000000	4162.05126953125000000000	4189.74365234375000000000	4175.89746093750000000000	4163.07666015625000000000	4165.64111328125000000000	4167.17919921875000000000	4173.33300781250000000000	4164.61523437500000000000	4173.84619140625000000000	4172.82031250000000000000	4171.79492187500000000000	4165.64111328125000000000	1864.00000000000000000000	10251.00000000000000000000	10228.00000000000000000000	0.00000000000000000000	0.00000000000000000000	0.00000000000000000000	1105.00000000000000000000	758.00000000000000000000	4.00000000000000000000	4.00000000000000000000	4.00000000000000000000	4.00000000000000000000	4.00000000000000000000	0.00000000000000000000	4.00000000000000000000	4.00000000000000000000	0.00000000000000000000	4.00000000000000000000	4.00000000000000000000	4.00000000000000000000	4.00000000000000000000	4.00000000000000000000	4.00000000000000000000	4.00000000000000000000
1.00000000000000000000	0.00000000000000000000	4182.56396484375000000000	4166.66650390625000000000	4168.71777343750000000000	4187.69238281250000000000	4161.02539062500000000000	4169.74365234375000000000	4171.28173828125000000000	4160.51269531250000000000	4175.38427734375000000000	4156.41015625000000000000	4164.61523437500000000000	4176.41015625000000000000	4168.71777343750000000000	4167.69238281250000000000	3293.00000000000000000000	10249.00000000000000000000	10228.00000000000000000000	0.00000000000000000000	0.00000000000000000000	0.00000000000000000000	1105.00000000000000000000	766.00000000000000000000	4.00000000000000000000	4.00000000000000000000	4.00000000000000000000	4.00000000000000000000	4.00000000000000000000	0.00000000000000000000	4.00000000000000000000	4.00000000000000000000	0.00000000000000000000	4.00000000000000000000	4.00000000000000000000	4.00000000000000000000	4.00000000000000000000	4.00000000000000000000	4.00000000000000000000	4.00000000000000000000
2.00000000000000000000	0.00000000000000000000	4176.41015625000000000000	4167.69238281250000000000	4163.07666015625000000000	4191.28173828125000000000	4188.71777343750000000000	4166.15380859375000000000	4163.07666015625000000000	4165.12792968750000000000	4174.35888671875000000000	4168.20507812500000000000	4166.15380859375000000000	4174.35888671875000000000	4170.25634765625000000000	4162.56396484375000000000	1868.00000000000000000000	10249.00000000000000000000	10228.00000000000000000000	0.00000000000000000000	0.00000000000000000000	0.00000000000000000000	1105.00000000000000000000	774.00000000000000000000	4.00000000000000000000	4.00000000000000000000	4.00000000000000000000	4.00000000000000000000	4.00000000000000000000	0.00000000000000000000	4.00000000000000000000	4.00000000000000000000	0.00000000000000000000	4.00000000000000000000	4.00000000000000000000	4.00000000000000000000	4.00000000000000000000	4.00000000000000000000	4.00000000000000000000	4.00000000000000000000
3.00000000000000000000	0.00000000000000000000	4178.46142578125000000000	4166.15380859375000000000	4167.69238281250000000000	4191.79492187500000000000	4184.10253906250000000000	4170.25634765625000000000	4167.69238281250000000000	4169.74365234375000000000	4175.89746093750000000000	4170.76904296875000000000	4170.76904296875000000000	4176.92285156250000000000	4171.28173828125000000000	4168.20507812500000000000	3284.00000000000000000000	10249.00000000000000000000	10228.00000000000000000000	0.00000000000000000000	0.00000000000000000000	0.00000000000000000000	1105.00000000000000000000	783.00000000000000000000	4.00000000000000000000	4.00000000000000000000	4.00000000000000000000	4.00000000000000000000	4.00000000000000000000	0.00000000000000000000	4.00000000000000000000	4.00000000000000000000	0.00000000000000000000	4.00000000000000000000	4.00000000000000000000	4.00000000000000000000	4.00000000000000000000	4.00000000000000000000	4.00000000000000000000	4.00000000000000000000
4.00000000000000000000	0.00000000000000000000	4180.51269531250000000000	4171.28173828125000000000	4169.23046875000000000000	4193.33300781250000000000	4175.89746093750000000000	4171.28173828125000000000	4174.87158203125000000000	4167.69238281250000000000	4175.89746093750000000000	4165.12792968750000000000	4174.35888671875000000000	4179.48730468750000000000	4175.38427734375000000000	4169.23046875000000000000	3509.00000000000000000000	10249.00000000000000000000	10228.00000000000000000000	0.00000000000000000000	0.00000000000000000000	0.00000000000000000000	1105.00000000000000000000	791.00000000000000000000	4.00000000000000000000	4.00000000000000000000	4.00000000000000000000	4.00000000000000000000	4.00000000000000000000	0.00000000000000000000	4.00000000000000000000	4.00000000000000000000	0.00000000000000000000	4.00000000000000000000	4.00000000000000000000	4.00000000000000000000	4.00000000000000000000	4.00000000000000000000	4.00000000000000000000	4.00000000000000000000
5.00000000000000000000	0.00000000000000000000	4171.79492187500000000000	4175.38427734375000000000	4160.51269531250000000000	4195.38427734375000000000	4329.23046875000000000000	4165.12792968750000000000	4168.20507812500000000000	4168.71777343750000000000	4174.35888671875000000000	4171.79492187500000000000	4180.51269531250000000000	4175.38427734375000000000	4181.02539062500000000000	4163.07666015625000000000	0.00000000000000000000	10248.00000000000000000000	10229.00000000000000000000	0.00000000000000000000	0.00000000000000000000	0.00000000000000000000	1105.00000000000000000000	799.00000000000000000000	4.00000000000000000000	4.00000000000000000000	4.00000000000000000000	4.00000000000000000000	4.00000000000000000000	0.00000000000000000000	4.00000000000000000000	4.00000000000000000000	0.00000000000000000000	4.00000000000000000000	4.00000000000000000000	4.00000000000000000000	4.00000000000000000000	4.00000000000000000000	4.00000000000000000000	4.00000000000000000000
6.00000000000000000000	0.00000000000000000000	4178.46142578125000000000	4166.66650390625000000000	4168.71777343750000000000	4186.66650390625000000000	4470.25634765625000000000	4174.87158203125000000000	4174.35888671875000000000	4164.61523437500000000000	4174.35888671875000000000	4166.15380859375000000000	4174.35888671875000000000	4175.89746093750000000000	4173.33300781250000000000	4165.12792968750000000000	471.00000000000000000000	10248.00000000000000000000	10229.00000000000000000000	0.00000000000000000000	0.00000000000000000000	0.00000000000000000000	1105.00000000000000000000	806.00000000000000000000	4.00000000000000000000	4.00000000000000000000	4.00000000000000000000	4.00000000000000000000	4.00000000000000000000	0.00000000000000000000	4.00000000000000000000	4.00000000000000000000	0.00000000000000000000	4.00000000000000000000	4.00000000000000000000	4.00000000000000000000	4.00000000000000000000	4.00000000000000000000	4.00000000000000000000	4.00000000000000000000
7.00000000000000000000	0.00000000000000000000	4174.35888671875000000000	4172.82031250000000000000	4165.64111328125000000000	4190.25634765625000000000	4402.56396484375000000000	4167.69238281250000000000	4170.25634765625000000000	4167.69238281250000000000	4174.87158203125000000000	4168.71777343750000000000	4175.38427734375000000000	4174.87158203125000000000	4177.94873046875000000000	4168.20507812500000000000	3279.00000000000000000000	10249.00000000000000000000	10229.00000000000000000000	0.00000000000000000000	0.00000000000000000000	0.00000000000000000000	1105.00000000000000000000	814.00000000000000000000	4.00000000000000000000	4.00000000000000000000	4.00000000000000000000	4.00000000000000000000	4.00000000000000000000	0.00000000000000000000	4.00000000000000000000	4.00000000000000000000	0.00000000000000000000	4.00000000000000000000	4.00000000000000000000	4.00000000000000000000	4.00000000000000000000	4.00000000000000000000	4.00000000000000000000	4.00000000000000000000
8.00000000000000000000	0.00000000000000000000	4173.84619140625000000000	4177.43603515625000000000	4167.69238281250000000000	4191.79492187500000000000	4292.82031250000000000000	4169.23046875000000000000	4169.23046875000000000000	4167.69238281250000000000	4175.89746093750000000000	4173.33300781250000000000	4176.41015625000000000000	4176.41015625000000000000	4181.53857421875000000000	4171.79492187500000000000	0.00000000000000000000	10249.00000000000000000000	10229.00000000000000000000	0.00000000000000000000	0.00000000000000000000	0.00000000000000000000	1105.00000000000000000000	823.00000000000000000000	4.00000000000000000000	4.00000000000000000000	4.00000000000000000000	4.00000000000000000000	4.00000000000000000000	0.00000000000000000000	4.00000000000000000000	4.00000000000000000000	0.00000000000000000000	4.00000000000000000000	4.00000000000000000000	4.00000000000000000000	4.00000000000000000000	4.00000000000000000000	4.00000000000000000000	4.00000000000000000000
9.00000000000000000000	0.00000000000000000000	4180.51269531250000000000	4172.30761718750000000000	4173.33300781250000000000	4187.69238281250000000000	4297.43603515625000000000	4173.33300781250000000000	4170.76904296875000000000	4166.66650390625000000000	4175.89746093750000000000	4168.20507812500000000000	4174.35888671875000000000	4177.43603515625000000000	4179.48730468750000000000	4173.84619140625000000000	3543.00000000000000000000	10249.00000000000000000000	10230.00000000000000000000	0.00000000000000000000	0.00000000000000000000	0.00000000000000000000	1105.00000000000000000000	831.00000000000000000000	4.00000000000000000000	4.00000000000000000000	4.00000000000000000000	4.00000000000000000000	4.00000000000000000000	0.00000000000000000000	4.00000000000000000000	4.00000000000000000000	0.00000000000000000000	4.00000000000000000000	4.00000000000000000000	4.00000000000000000000	4.00000000000000000000	4.00000000000000000000	4.00000000000000000000	4.00000000000000000000
10.00000000000000000000	0.00000000000000000000	4172.30761718750000000000	4173.84619140625000000000	4165.64111328125000000000	4191.28173828125000000000	4299.48730468750000000000	4163.07666015625000000000	4165.12792968750000000000	4171.79492187500000000000	4173.84619140625000000000	4171.28173828125000000000	4179.48730468750000000000	4178.97412109375000000000	4184.61523437500000000000	4173.33300781250000000000	3385.00000000000000000000	10249.00000000000000000000	10230.00000000000000000000	0.00000000000000000000	0.00000000000000000000	0.00000000000000000000	1105.00000000000000000000	840.00000000000000000000	4.00000000000000000000	4.00000000000000000000	4.00000000000000000000	4.00000000000000000000	4.00000000000000000000	0.00000000000000000000	4.00000000000000000000	4.00000000000000000000	0.00000000000000000000	4.00000000000000000000	4.00000000000000000000	4.00000000000000000000	4.00000000000000000000	4.00000000000000000000	4.00000000000000000000	4.00000000000000000000
11.00000000000000000000	0.00000000000000000000	4176.41015625000000000000	4172.82031250000000000000	4172.30761718750000000000	4186.66650390625000000000	4252.82031250000000000000	4170.25634765625000000000	4172.82031250000000000000	4166.15380859375000000000	4174.87158203125000000000	4170.25634765625000000000	4175.38427734375000000000	4181.02539062500000000000	4178.97412109375000000000	4172.30761718750000000000	1054.00000000000000000000	10249.00000000000000000000	10231.00000000000000000000	0.00000000000000000000	0.00000000000000000000	0.00000000000000000000	1105.00000000000000000000	848.00000000000000000000	4.00000000000000000000	4.00000000000000000000	4.00000000000000000000	4.00000000000000000000	4.00000000000000000000	0.00000000000000000000	4.00000000000000000000	4.00000000000000000000	0.00000000000000000000	4.00000000000000000000	4.00000000000000000000	4.00000000000000000000	4.00000000000000000000	4.00000000000000000000	4.00000000000000000000	4.00000000000000000000
12.00000000000000000000	0.00000000000000000000	4176.41015625000000000000	4172.30761718750000000000	4165.12792968750000000000	4184.10253906250000000000	4250.25634765625000000000	4167.17919921875000000000	4170.25634765625000000000	4166.15380859375000000000	4175.38427734375000000000	4172.82031250000000000000	4175.89746093750000000000	4174.87158203125000000000	4178.46142578125000000000	4165.12792968750000000000	3188.00000000000000000000	10249.00000000000000000000	10231.00000000000000000000	0.00000000000000000000	0.00000000000000000000	0.00000000000000000000	1105.00000000000000000000	856.00000000000000000000	4.00000000000000000000	4.00000000000000000000	4.00000000000000000000	4.00000000000000000000	4.00000000000000000000	0.00000000000000000000	4.00000000000000000000	4.00000000000000000000	0.00000000000000000000	4.00000000000000000000	4.00000000000000000000	4.00000000000000000000	4.00000000000000000000	4.00000000000000000000	4.00000000000000000000	4.00000000000000000000
13.00000000000000000000	0.00000000000000000000	4171.28173828125000000000	4165.64111328125000000000	4156.92285156250000000000	4177.43603515625000000000	4243.07666015625000000000	4166.66650390625000000000	4170.25634765625000000000	4161.02539062500000000000	4175.38427734375000000000	4164.10253906250000000000	4171.28173828125000000000	4170.25634765625000000000	4173.33300781250000000000	4165.64111328125000000000	1554.00000000000000000000	10249.00000000000000000000	10230.00000000000000000000	0.00000000000000000000	0.00000000000000000000	0.00000000000000000000	1105.00000000000000000000	863.00000000000000000000	4.00000000000000000000	4.00000000000000000000	4.00000000000000000000	4.00000000000000000000	4.00000000000000000000	0.00000000000000000000	4.00000000000000000000	4.00000000000000000000	0.00000000000000000000	4.00000000000000000000	4.00000000000000000000	4.00000000000000000000	4.00000000000000000000	4.00000000000000000000	4.00000000000000000000	4.00000000000000000000
14.00000000000000000000	0.00000000000000000000	4168.20507812500000000000	4157.94873046875000000000	4162.56396484375000000000	4166.66650390625000000000	4220.00000000000000000000	4171.79492187500000000000	4169.74365234375000000000	4145.64111328125000000000	4174.35888671875000000000	4149.23046875000000000000	4158.97412109375000000000	4169.23046875000000000000	4159.48730468750000000000	4171.28173828125000000000	3385.00000000000000000000	10249.00000000000000000000	10230.00000000000000000000	0.00000000000000000000	0.00000000000000000000	0.00000000000000000000	1105.00000000000000000000	870.00000000000000000000	4.00000000000000000000	4.00000000000000000000	4.00000000000000000000	4.00000000000000000000	4.00000000000000000000	0.00000000000000000000	4.00000000000000000000	4.00000000000000000000	0.00000000000000000000	4.00000000000000000000	4.00000000000000000000	4.00000000000000000000	4.00000000000000000000	4.00000000000000000000	4.00000000000000000000	4.00000000000000000000
15.00000000000000000000	0.00000000000000000000	4164.10253906250000000000	4162.56396484375000000000	4159.48730468750000000000	4171.28173828125000000000	4217.43603515625000000000	4166.15380859375000000000	4158.97412109375000000000	4148.71777343750000000000	4172.30761718750000000000	4153.33300781250000000000	4163.07666015625000000000	4171.28173828125000000000	4164.10253906250000000000	4170.76904296875000000000	1054.00000000000000000000	10250.00000000000000000000	10229.00000000000000000000	0.00000000000000000000	0.00000000000000000000	0.00000000000000000000	1105.00000000000000000000	878.00000000000000000000	4.00000000000000000000	4.00000000000000000000	4.00000000000000000000	4.00000000000000000000	4.00000000000000000000	0.00000000000000000000	4.00000000000000000000	4.00000000000000000000	0.00000000000000000000	4.00000000000000000000	4.00000000000000000000	4.00000000000000000000	4.00000000000000000000	4.00000000000000000000	4.00000000000000000000	4.00000000000000000000
16.00000000000000000000	0.00000000000000000000	4173.84619140625000000000	4162.56396484375000000000	4167.69238281250000000000	4172.30761718750000000000	4217.94873046875000000000	4171.28173828125000000000	4170.25634765625000000000	4153.84619140625000000000	4174.87158203125000000000	4155.38427734375000000000	4167.17919921875000000000	4180.00000000000000000000	4169.23046875000000000000	4174.35888671875000000000	0.00000000000000000000	10250.00000000000000000000	10229.00000000000000000000	0.00000000000000000000	0.00000000000000000000	0.00000000000000000000	1105.00000000000000000000	885.00000000000000000000	4.00000000000000000000	4.00000000000000000000	4.00000000000000000000	4.00000000000000000000	4.00000000000000000000	0.00000000000000000000	4.00000000000000000000	4.00000000000000000000	0.00000000000000000000	4.00000000000000000000	4.00000000000000000000	4.00000000000000000000	4.00000000000000000000	4.00000000000000000000	4.00000000000000000000	4.00000000000000000000
17.00000000000000000000	0.00000000000000000000	4172.30761718750000000000	4168.71777343750000000000	4168.71777343750000000000	4177.43603515625000000000	4224.10253906250000000000	4164.61523437500000000000	4170.25634765625000000000	4159.48730468750000000000	4177.94873046875000000000	4164.10253906250000000000	4174.35888671875000000000	4176.92285156250000000000	4176.92285156250000000000	4178.46142578125000000000	0.00000000000000000000	10249.00000000000000000000	10228.00000000000000000000	0.00000000000000000000	0.00000000000000000000	0.00000000000000000000	1105.00000000000000000000	892.00000000000000000000	4.00000000000000000000	4.00000000000000000000	4.00000000000000000000	4.00000000000000000000	4.00000000000000000000	0.00000000000000000000	4.00000000000000000000	4.00000000000000000000	0.00000000000000000000	4.00000000000000000000	4.00000000000000000000	4.00000000000000000000	4.00000000000000000000	4.00000000000000000000	4.00000000000000000000	4.00000000000000000000
18.00000000000000000000	0.00000000000000000000	4171.28173828125000000000	4178.46142578125000000000	4172.82031250000000000000	4185.64111328125000000000	4221.53857421875000000000	4163.07666015625000000000	4168.71777343750000000000	4163.58984375000000000000	4175.89746093750000000000	4171.28173828125000000000	4178.46142578125000000000	4175.38427734375000000000	4183.58984375000000000000	4179.48730468750000000000	0.00000000000000000000	10249.00000000000000000000	10228.00000000000000000000	0.00000000000000000000	0.00000000000000000000	0.00000000000000000000	1105.00000000000000000000	900.00000000000000000000	4.00000000000000000000	4.00000000000000000000	4.00000000000000000000	4.00000000000000000000	4.00000000000000000000	0.00000000000000000000	4.00000000000000000000	4.00000000000000000000	0.00000000000000000000	4.00000000000000000000	4.00000000000000000000	4.00000000000000000000	4.00000000000000000000	4.00000000000000000000	4.00000000000000000000	4.00000000000000000000
19.00000000000000000000	0.00000000000000000000	4177.43603515625000000000	4176.41015625000000000000	4178.97412109375000000000	4184.61523437500000000000	4215.38427734375000000000	4173.33300781250000000000	4175.38427734375000000000	4160.51269531250000000000	4173.84619140625000000000	4163.58984375000000000000	4175.89746093750000000000	4182.56396484375000000000	4180.51269531250000000000	4178.97412109375000000000	0.00000000000000000000	10246.00000000000000000000	10230.00000000000000000000	0.00000000000000000000	0.00000000000000000000	0.00000000000000000000	1105.00000000000000000000	907.00000000000000000000	4.00000000000000000000	4.00000000000000000000	4.00000000000000000000	4.00000000000000000000	4.00000000000000000000	0.00000000000000000000	4.00000000000000000000	4.00000000000000000000	0.00000000000000000000	4.00000000000000000000	4.00000000000000000000	4.00000000000000000000	4.00000000000000000000	4.00000000000000000000	4.00000000000000000000	4.00000000000000000000
20.00000000000000000000	0.00000000000000000000	4168.71777343750000000000	4173.84619140625000000000	4166.66650390625000000000	4182.05126953125000000000	4213.33300781250000000000	4167.69238281250000000000	4167.17919921875000000000	4168.20507812500000000000	4174.87158203125000000000	4167.17919921875000000000	4182.56396484375000000000	4182.56396484375000000000	4185.12792968750000000000	4179.48730468750000000000	0.00000000000000000000	10246.00000000000000000000	10230.00000000000000000000	0.00000000000000000000	0.00000000000000000000	0.00000000000000000000	1105.00000000000000000000	915.00000000000000000000	4.00000000000000000000	4.00000000000000000000	4.00000000000000000000	4.00000000000000000000	4.00000000000000000000	0.00000000000000000000	4.00000000000000000000	4.00000000000000000000	0.00000000000000000000	4.00000000000000000000	4.00000000000000000000	4.00000000000000000000	4.00000000000000000000	4.00000000000000000000	4.00000000000000000000	4.00000000000000000000
21.00000000000000000000	0.00000000000000000000	4174.87158203125000000000	4171.79492187500000000000	4174.87158203125000000000	4178.97412109375000000000	4201.02539062500000000000	4171.28173828125000000000	4172.30761718750000000000	4169.74365234375000000000	4177.43603515625000000000	4166.15380859375000000000	4182.05126953125000000000	4183.58984375000000000000	4183.07666015625000000000	4184.10253906250000000000	0.00000000000000000000	10248.00000000000000000000	10229.00000000000000000000	0.00000000000000000000	0.00000000000000000000	0.00000000000000000000	1105.00000000000000000000	923.00000000000000000000	4.00000000000000000000	4.00000000000000000000	4.00000000000000000000	4.00000000000000000000	4.00000000000000000000	0.00000000000000000000	4.00000000000000000000	4.00000000000000000000	0.00000000000000000000	4.00000000000000000000	4.00000000000000000000	4.00000000000000000000	4.00000000000000000000	4.00000000000000000000	4.00000000000000000000	4.00000000000000000000
22.00000000000000000000	0.00000000000000000000	4175.38427734375000000000	4177.43603515625000000000	4177.94873046875000000000	4182.56396484375000000000	4205.12792968750000000000	4167.17919921875000000000	4170.25634765625000000000	4167.17919921875000000000	4175.38427734375000000000	4166.66650390625000000000	4180.00000000000000000000	4181.53857421875000000000	4181.02539062500000000000	4182.56396484375000000000	0.00000000000000000000	10248.00000000000000000000	10229.00000000000000000000	0.00000000000000000000	0.00000000000000000000	0.00000000000000000000	1105.00000000000000000000	931.00000000000000000000	4.00000000000000000000	4.00000000000000000000	4.00000000000000000000	4.00000000000000000000	4.00000000000000000000	0.00000000000000000000	4.00000000000000000000	4.00000000000000000000	0.00000000000000000000	4.00000000000000000000	4.00000000000000000000	4.00000000000000000000	4.00000000000000000000	4.00000000000000000000	4.00000000000000000000	4.00000000000000000000
23.00000000000000000000	0.00000000000000000000	4168.71777343750000000000	4179.48730468750000000000	4170.76904296875000000000	4181.02539062500000000000	4209.74365234375000000000	4167.17919921875000000000	4165.12792968750000000000	4165.12792968750000000000	4173.33300781250000000000	4169.23046875000000000000	4176.41015625000000000000	4178.46142578125000000000	4176.92285156250000000000	4180.51269531250000000000	0.00000000000000000000	10247.00000000000000000000	10231.00000000000000000000	0.00000000000000000000	0.00000000000000000000	0.00000000000000000000	1105.00000000000000000000	939.00000000000000000000	4.00000000000000000000	4.00000000000000000000	4.00000000000000000000	4.00000000000000000000	4.00000000000000000000	0.00000000000000000000	4.00000000000000000000	4.00000000000000000000	0.00000000000000000000	4.00000000000000000000	4.00000000000000000000	4.00000000000000000000	4.00000000000000000000	4.00000000000000000000	4.00000000000000000000	4.00000000000000000000
24.00000000000000000000	0.00000000000000000000	4175.38427734375000000000	4177.43603515625000000000	4176.41015625000000000000	4176.41015625000000000000	4195.38427734375000000000	4174.87158203125000000000	4169.74365234375000000000	4161.53857421875000000000	4174.35888671875000000000	4161.02539062500000000000	4170.25634765625000000000	4181.53857421875000000000	4170.25634765625000000000	4183.07666015625000000000	0.00000000000000000000	10247.00000000000000000000	10231.00000000000000000000	0.00000000000000000000	0.00000000000000000000	0.00000000000000000000	1105.00000000000000000000	948.00000000000000000000	4.00000000000000000000	4.00000000000000000000	4.00000000000000000000	4.00000000000000000000	4.00000000000000000000	0.00000000000000000000	4.00000000000000000000	4.00000000000000000000	0.00000000000000000000	4.00000000000000000000	4.00000000000000000000	4.00000000000000000000	4.00000000000000000000	4.00000000000000000000	4.00000000000000000000	4.00000000000000000000
25.00000000000000000000	0.00000000000000000000	4172.82031250000000000000	4183.58984375000000000000	4172.82031250000000000000	4184.10253906250000000000	4196.92285156250000000000	4163.58984375000000000000	4161.02539062500000000000	4167.17919921875000000000	4174.35888671875000000000	4163.07666015625000000000	4181.02539062500000000000	4182.56396484375000000000	4182.05126953125000000000	4184.10253906250000000000	0.00000000000000000000	10245.00000000000000000000	10230.00000000000000000000	0.00000000000000000000	0.00000000000000000000	0.00000000000000000000	1105.00000000000000000000	956.00000000000000000000	4.00000000000000000000	4.00000000000000000000	4.00000000000000000000	4.00000000000000000000	4.00000000000000000000	0.00000000000000000000	4.00000000000000000000	4.00000000000000000000	0.00000000000000000000	4.00000000000000000000	4.00000000000000000000	4.00000000000000000000	4.00000000000000000000	4.00000000000000000000	4.00000000000000000000	4.00000000000000000000
26.00000000000000000000	0.00000000000000000000	4174.35888671875000000000	4176.92285156250000000000	4177.43603515625000000000	4181.53857421875000000000	4194.35888671875000000000	4171.79492187500000000000	4168.71777343750000000000	4160.51269531250000000000	4174.87158203125000000000	4166.15380859375000000000	4182.56396484375000000000	4183.58984375000000000000	4181.02539062500000000000	4187.17919921875000000000	0.00000000000000000000	10245.00000000000000000000	10230.00000000000000000000	0.00000000000000000000	0.00000000000000000000	0.00000000000000000000	1105.00000000000000000000	965.00000000000000000000	4.00000000000000000000	4.00000000000000000000	4.00000000000000000000	4.00000000000000000000	4.00000000000000000000	0.00000000000000000000	4.00000000000000000000	4.00000000000000000000	0.00000000000000000000	4.00000000000000000000	4.00000000000000000000	4.00000000000000000000	4.00000000000000000000	4.00000000000000000000	4.00000000000000000000	4.00000000000000000000
27.00000000000000000000	0.00000000000000000000	4168.20507812500000000000	4168.20507812500000000000	4172.30761718750000000000	4173.33300781250000000000	4185.12792968750000000000	4173.33300781250000000000	4170.76904296875000000000	4156.41015625000000000000	4174.87158203125000000000	4165.64111328125000000000	4173.84619140625000000000	4179.48730468750000000000	4169.23046875000000000000	4181.53857421875000000000	0.00000000000000000000	10246.00000000000000000000	10230.00000000000000000000	0.00000000000000000000	0.00000000000000000000	0.00000000000000000000	1105.00000000000000000000	973.00000000000000000000	4.00000000000000000000	4.00000000000000000000	4.00000000000000000000	4.00000000000000000000	4.00000000000000000000	0.00000000000000000000	4.00000000000000000000	4.00000000000000000000	0.00000000000000000000	4.00000000000000000000	4.00000000000000000000	4.00000000000000000000	4.00000000000000000000	4.00000000000000000000	4.00000000000000000000	4.00000000000000000000
28.00000000000000000000	0.00000000000000000000	4160.51269531250000000000	4166.66650390625000000000	4163.07666015625000000000	4172.30761718750000000000	4183.07666015625000000000	4165.64111328125000000000	4162.56396484375000000000	4160.51269531250000000000	4174.87158203125000000000	4163.58984375000000000000	4169.23046875000000000000	4175.38427734375000000000	4165.64111328125000000000	4176.41015625000000000000	0.00000000000000000000	10246.00000000000000000000	10230.00000000000000000000	0.00000000000000000000	0.00000000000000000000	0.00000000000000000000	1105.00000000000000000000	981.00000000000000000000	4.00000000000000000000	4.00000000000000000000	4.00000000000000000000	4.00000000000000000000	4.00000000000000000000	0.00000000000000000000	4.00000000000000000000	4.00000000000000000000	0.00000000000000000000	4.00000000000000000000	4.00000000000000000000	4.00000000000000000000	4.00000000000000000000	4.00000000000000000000	4.00000000000000000000	4.00000000000000000000
29.00000000000000000000	0.00000000000000000000	4169.74365234375000000000	4162.05126953125000000000	4172.30761718750000000000	4169.74365234375000000000	4177.94873046875000000000	4171.28173828125000000000	4170.25634765625000000000	4153.84619140625000000000	4175.38427734375000000000	4155.38427734375000000000	4163.58984375000000000000	4175.38427734375000000000	4163.07666015625000000000	4182.56396484375000000000	0.00000000000000000000	10247.00000000000000000000	10230.00000000000000000000	0.00000000000000000000	0.00000000000000000000	0.00000000000000000000	1105.00000000000000000000	990.00000000000000000000	4.00000000000000000000	4.00000000000000000000	4.00000000000000000000	4.00000000000000000000	4.00000000000000000000	0.00000000000000000000	4.00000000000000000000	4.00000000000000000000	0.00000000000000000000	4.00000000000000000000	4.00000000000000000000	4.00000000000000000000	4.00000000000000000000	4.00000000000000000000	4.00000000000000000000	4.00000000000000000000
30.00000000000000000000	0.00000000000000000000	4165.64111328125000000000	4164.10253906250000000000	4168.20507812500000000000	4171.28173828125000000000	4180.00000000000000000000	4163.58984375000000000000	4167.17919921875000000000	4155.38427734375000000000	4174.35888671875000000000	4156.41015625000000000000	4167.17919921875000000000	4172.82031250000000000000	4166.66650390625000000000	4183.58984375000000000000	0.00000000000000000000	10247.00000000000000000000	10230.00000000000000000000	0.00000000000000000000	0.00000000000000000000	0.00000000000000000000	1105.00000000000000000000	997.00000000000000000000	4.00000000000000000000	4.00000000000000000000	4.00000000000000000000	4.00000000000000000000	4.00000000000000000000	0.00000000000000000000	4.00000000000000000000	4.00000000000000000000	0.00000000000000000000	4.00000000000000000000	4.00000000000000000000	4.00000000000000000000	4.00000000000000000000	4.00000000000000000000	4.00000000000000000000	4.00000000000000000000
31.00000000000000000000	0.00000000000000000000	4164.10253906250000000000	4162.05126953125000000000	4169.74365234375000000000	4166.15380859375000000000	4176.41015625000000000000	4168.71777343750000000000	4169.74365234375000000000	4154.35888671875000000000	4175.38427734375000000000	4149.74365234375000000000	4164.61523437500000000000	4177.43603515625000000000	4162.56396484375000000000	4182.56396484375000000000	0.00000000000000000000	10249.00000000000000000000	10229.00000000000000000000	0.00000000000000000000	0.00000000000000000000	0.00000000000000000000	1106.00000000000000000000	6.00000000000000000000	4.00000000000000000000	4.00000000000000000000	4.00000000000000000000	4.00000000000000000000	4.00000000000000000000	0.00000000000000000000	4.00000000000000000000	4.00000000000000000000	0.00000000000000000000	4.00000000000000000000	4.00000000000000000000	4.00000000000000000000	4.00000000000000000000	4.00000000000000000000	4.00000000000000000000	4.00000000000000000000
32.00000000000000000000	0.00000000000000000000	4164.10253906250000000000	4161.02539062500000000000	4167.69238281250000000000	4166.15380859375000000000	4173.84619140625000000000	4171.28173828125000000000	4170.25634765625000000000	4153.84619140625000000000	4174.35888671875000000000	4149.74365234375000000000	4163.07666015625000000000	4177.94873046875000000000	4163.07666015625000000000	4182.05126953125000000000	0.00000000000000000000	10249.00000000000000000000	10229.00000000000000000000	0.00000000000000000000	0.00000000000000000000	0.00000000000000000000	1106.00000000000000000000	14.00000000000000000000	4.00000000000000000000	4.00000000000000000000	4.00000000000000000000	4.00000000000000000000	4.00000000000000000000	0.00000000000000000000	4.00000000000000000000	4.00000000000000000000	0.00000000000000000000	4.00000000000000000000	4.00000000000000000000	4.00000000000000000000	4.00000000000000000000	4.00000000000000000000	4.00000000000000000000	4.00000000000000000000
33.00000000000000000000	0.00000000000000000000	4161.02539062500000000000	4164.10253906250000000000	4157.94873046875000000000	4170.76904296875000000000	4171.79492187500000000000	4164.10253906250000000000	4168.71777343750000000000	4160.51269531250000000000	4172.82031250000000000000	4162.56396484375000000000	4168.71777343750000000000	4172.82031250000000000000	4171.28173828125000000000	4180.51269531250000000000	0.00000000000000000000	10249.00000000000000000000	10229.00000000000000000000	0.00000000000000000000	0.00000000000000000000	0.00000000000000000000	1106.00000000000000000000	21.00000000000000000000	4.00000000000000000000	4.00000000000000000000	4.00000000000000000000	4.00000000000000000000	4.00000000000000000000	0.00000000000000000000	4.00000000000000000000	4.00000000000000000000	0.00000000000000000000	4.00000000000000000000	4.00000000000000000000	4.00000000000000000000	4.00000000000000000000	4.00000000000000000000	4.00000000000000000000	4.00000000000000000000
34.00000000000000000000	0.00000000000000000000	4167.69238281250000000000	4162.05126953125000000000	4165.64111328125000000000	4165.12792968750000000000	4162.05126953125000000000	4171.28173828125000000000	4176.41015625000000000000	4157.43603515625000000000	4174.87158203125000000000	4158.46142578125000000000	4168.71777343750000000000	4175.38427734375000000000	4168.20507812500000000000	4181.02539062500000000000	0.00000000000000000000	10249.00000000000000000000	10229.00000000000000000000	0.00000000000000000000	0.00000000000000000000	0.00000000000000000000	1106.00000000000000000000	29.00000000000000000000	4.00000000000000000000	4.00000000000000000000	4.00000000000000000000	4.00000000000000000000	4.00000000000000000000	0.00000000000000000000	4.00000000000000000000	4.00000000000000000000	0.00000000000000000000	4.00000000000000000000	4.00000000000000000000	4.00000000000000000000	4.00000000000000000000	4.00000000000000000000	4.00000000000000000000	4.00000000000000000000
35.00000000000000000000	0.00000000000000000000	4162.05126953125000000000	4167.69238281250000000000	4163.58984375000000000000	4167.69238281250000000000	4169.74365234375000000000	4167.69238281250000000000	4163.58984375000000000000	4160.51269531250000000000	4173.84619140625000000000	4161.02539062500000000000	4177.43603515625000000000	4175.89746093750000000000	4174.35888671875000000000	4180.51269531250000000000	0.00000000000000000000	10250.00000000000000000000	10228.00000000000000000000	0.00000000000000000000	0.00000000000000000000	0.00000000000000000000	1106.00000000000000000000	36.00000000000000000000	4.00000000000000000000	4.00000000000000000000	4.00000000000000000000	4.00000000000000000000	4.00000000000000000000	0.00000000000000000000	4.00000000000000000000	4.00000000000000000000	0.00000000000000000000	4.00000000000000000000	4.00000000000000000000	4.00000000000000000000	4.00000000000000000000	4.00000000000000000000	4.00000000000000000000	4.00000000000000000000
36.00000000000000000000	0.00000000000000000000	4165.64111328125000000000	4169.23046875000000000000	4168.20507812500000000000	4172.30761718750000000000	4171.79492187500000000000	4169.23046875000000000000	4165.12792968750000000000	4163.58984375000000000000	4172.82031250000000000000	4167.69238281250000000000	4180.00000000000000000000	4176.92285156250000000000	4179.48730468750000000000	4186.66650390625000000000	0.00000000000000000000	10250.00000000000000000000	10228.00000000000000000000	0.00000000000000000000	0.00000000000000000000	0.00000000000000000000	1106.00000000000000000000	43.00000000000000000000	4.00000000000000000000	4.00000000000000000000	4.00000000000000000000	4.00000000000000000000	4.00000000000000000000	0.00000000000000000000	4.00000000000000000000	4.00000000000000000000	0.00000000000000000000	4.00000000000000000000	4.00000000000000000000	4.00000000000000000000	4.00000000000000000000	4.00000000000000000000	4.00000000000000000000	4.00000000000000000000
37.00000000000000000000	0.00000000000000000000	4171.79492187500000000000	4170.25634765625000000000	4174.87158203125000000000	4172.30761718750000000000	4169.74365234375000000000	4170.76904296875000000000	4171.28173828125000000000	4163.07666015625000000000	4173.33300781250000000000	4169.23046875000000000000	4175.38427734375000000000	4177.43603515625000000000	4178.97412109375000000000	4188.71777343750000000000	0.00000000000000000000	10251.00000000000000000000	10227.00000000000000000000	0.00000000000000000000	0.00000000000000000000	0.00000000000000000000	1106.00000000000000000000	51.00000000000000000000	4.00000000000000000000	4.00000000000000000000	4.00000000000000000000	4.00000000000000000000	4.00000000000000000000	0.00000000000000000000	4.00000000000000000000	4.00000000000000000000	0.00000000000000000000	4.00000000000000000000	4.00000000000000000000	4.00000000000000000000	4.00000000000000000000	4.00000000000000000000	4.00000000000000000000	4.00000000000000000000
38.00000000000000000000	0.00000000000000000000	4164.10253906250000000000	4177.43603515625000000000	4169.23046875000000000000	4174.35888671875000000000	4176.92285156250000000000	4164.61523437500000000000	4164.61523437500000000000	4165.64111328125000000000	4173.84619140625000000000	4172.30761718750000000000	4178.97412109375000000000	4177.94873046875000000000	4182.56396484375000000000	4185.64111328125000000000	0.00000000000000000000	10251.00000000000000000000	10227.00000000000000000000	0.00000000000000000000	0.00000000000000000000	0.00000000000000000000	1106.00000000000000000000	58.00000000000000000000	4.00000000000000000000	4.00000000000000000000	4.00000000000000000000	4.00000000000000000000	4.00000000000000000000	0.00000000000000000000	4.00000000000000000000	4.00000000000000000000	0.00000000000000000000	4.00000000000000000000	4.00000000000000000000	4.00000000000000000000	4.00000000000000000000	4.00000000000000000000	4.00000000000000000000	4.00000000000000000000
39.00000000000000000000	0.00000000000000000000	4173.33300781250000000000	4175.89746093750000000000	4175.38427734375000000000	4172.30761718750000000000	4168.71777343750000000000	4172.82031250000000000000	4173.33300781250000000000	4162.56396484375000000000	4175.89746093750000000000	4167.69238281250000000000	4176.41015625000000000000	4182.56396484375000000000	4176.92285156250000000000	4191.79492187500000000000	0.00000000000000000000	10247.00000000000000000000	10229.00000000000000000000	0.00000000000000000000	0.00000000000000000000	0.00000000000000000000	1106.00000000000000000000	65.00000000000000000000	4.00000000000000000000	4.00000000000000000000	4.00000000000000000000	4.00000000000000000000	4.00000000000000000000	0.00000000000000000000	4.00000000000000000000	4.00000000000000000000	0.00000000000000000000	4.00000000000000000000	4.00000000000000000000	4.00000000000000000000	4.00000000000000000000	4.00000000000000000000	4.00000000000000000000	4.00000000000000000000
40.00000000000000000000	0.00000000000000000000	4172.30761718750000000000	4174.87158203125000000000	4169.23046875000000000000	4174.87158203125000000000	4168.20507812500000000000	4166.15380859375000000000	4168.20507812500000000000	4167.69238281250000000000	4175.38427734375000000000	4172.30761718750000000000	4178.46142578125000000000	4176.92285156250000000000	4179.48730468750000000000	4192.30761718750000000000	0.00000000000000000000	10247.00000000000000000000	10229.00000000000000000000	0.00000000000000000000	0.00000000000000000000	0.00000000000000000000	1106.00000000000000000000	74.00000000000000000000	4.00000000000000000000	4.00000000000000000000	4.00000000000000000000	4.00000000000000000000	4.00000000000000000000	0.00000000000000000000	4.00000000000000000000	4.00000000000000000000	0.00000000000000000000	4.00000000000000000000	4.00000000000000000000	4.00000000000000000000	4.00000000000000000000	4.00000000000000000000	4.00000000000000000000	4.00000000000000000000
41.00000000000000000000	0.00000000000000000000	4164.61523437500000000000	4168.20507812500000000000	4166.66650390625000000000	4170.25634765625000000000	4171.28173828125000000000	4167.69238281250000000000	4167.17919921875000000000	4165.12792968750000000000	4175.38427734375000000000	4170.76904296875000000000	4175.89746093750000000000	4173.84619140625000000000	4177.94873046875000000000	4185.64111328125000000000	0.00000000000000000000	10249.00000000000000000000	10229.00000000000000000000	0.00000000000000000000	0.00000000000000000000	0.00000000000000000000	1106.00000000000000000000	82.00000000000000000000	4.00000000000000000000	4.00000000000000000000	4.00000000000000000000	4.00000000000000000000	4.00000000000000000000	0.00000000000000000000	4.00000000000000000000	4.00000000000000000000	0.00000000000000000000	4.00000000000000000000	4.00000000000000000000	4.00000000000000000000	4.00000000000000000000	4.00000000000000000000	4.00000000000000000000	4.00000000000000000000
42.00000000000000000000	0.00000000000000000000	4168.20507812500000000000	4166.15380859375000000000	4170.76904296875000000000	4166.15380859375000000000	4169.23046875000000000000	4173.84619140625000000000	4171.79492187500000000000	4157.94873046875000000000	4174.35888671875000000000	4158.97412109375000000000	4170.25634765625000000000	4173.33300781250000000000	4169.74365234375000000000	4182.56396484375000000000	0.00000000000000000000	10249.00000000000000000000	10229.00000000000000000000	0.00000000000000000000	0.00000000000000000000	0.00000000000000000000	1106.00000000000000000000	91.00000000000000000000	4.00000000000000000000	4.00000000000000000000	4.00000000000000000000	4.00000000000000000000	4.00000000000000000000	0.00000000000000000000	4.00000000000000000000	4.00000000000000000000	0.00000000000000000000	4.00000000000000000000	4.00000000000000000000	4.00000000000000000000	4.00000000000000000000	4.00000000000000000000	4.00000000000000000000	4.00000000000000000000
43.00000000000000000000	0.00000000000000000000	4167.69238281250000000000	4172.82031250000000000000	4165.64111328125000000000	4173.33300781250000000000	4171.28173828125000000000	4165.64111328125000000000	4163.58984375000000000000	4160.00000000000000000000	4173.84619140625000000000	4157.94873046875000000000	4173.33300781250000000000	4168.71777343750000000000	4170.76904296875000000000	4184.61523437500000000000	0.00000000000000000000	10248.00000000000000000000	10227.00000000000000000000	0.00000000000000000000	0.00000000000000000000	0.00000000000000000000	1106.00000000000000000000	99.00000000000000000000	4.00000000000000000000	4.00000000000000000000	4.00000000000000000000	4.00000000000000000000	4.00000000000000000000	0.00000000000000000000	4.00000000000000000000	4.00000000000000000000	0.00000000000000000000	4.00000000000000000000	4.00000000000000000000	4.00000000000000000000	4.00000000000000000000	4.00000000000000000000	4.00000000000000000000	4.00000000000000000000
44.00000000000000000000	0.00000000000000000000	4172.30761718750000000000	4168.71777343750000000000	4176.92285156250000000000	4168.71777343750000000000	4164.61523437500000000000	4173.84619140625000000000	4169.74365234375000000000	4158.46142578125000000000	4174.35888671875000000000	4157.94873046875000000000	4171.79492187500000000000	4171.28173828125000000000	4168.71777343750000000000	4189.23046875000000000000	0.00000000000000000000	10248.00000000000000000000	10227.00000000000000000000	0.00000000000000000000	0.00000000000000000000	0.00000000000000000000	1106.00000000000000000000	107.00000000000000000000	4.00000000000000000000	4.00000000000000000000	4.00000000000000000000	4.00000000000000000000	4.00000000000000000000	0.00000000000000000000	4.00000000000000000000	4.00000000000000000000	0.00000000000000000000	4.00000000000000000000	4.00000000000000000000	4.00000000000000000000	4.00000000000000000000	4.00000000000000000000	4.00000000000000000000	4.00000000000000000000
45.00000000000000000000	0.00000000000000000000	4166.66650390625000000000	4171.79492187500000000000	4176.92285156250000000000	4168.71777343750000000000	4170.76904296875000000000	4168.20507812500000000000	4167.17919921875000000000	4168.20507812500000000000	4173.33300781250000000000	4172.30761718750000000000	4180.00000000000000000000	4175.38427734375000000000	4176.92285156250000000000	4189.74365234375000000000	0.00000000000000000000	10249.00000000000000000000	10226.00000000000000000000	0.00000000000000000000	0.00000000000000000000	0.00000000000000000000	1106.00000000000000000000	116.00000000000000000000	4.00000000000000000000	4.00000000000000000000	4.00000000000000000000	4.00000000000000000000	4.00000000000000000000	0.00000000000000000000	4.00000000000000000000	4.00000000000000000000	0.00000000000000000000	4.00000000000000000000	4.00000000000000000000	4.00000000000000000000	4.00000000000000000000	4.00000000000000000000	4.00000000000000000000	4.00000000000000000000
46.00000000000000000000	0.00000000000000000000	4167.69238281250000000000	4176.41015625000000000000	4173.84619140625000000000	4175.38427734375000000000	4173.84619140625000000000	4165.12792968750000000000	4167.17919921875000000000	4167.69238281250000000000	4173.84619140625000000000	4175.38427734375000000000	4182.05126953125000000000	4175.89746093750000000000	4181.02539062500000000000	4190.25634765625000000000	0.00000000000000000000	10249.00000000000000000000	10226.00000000000000000000	0.00000000000000000000	0.00000000000000000000	0.00000000000000000000	1106.00000000000000000000	124.00000000000000000000	4.00000000000000000000	4.00000000000000000000	4.00000000000000000000	4.00000000000000000000	4.00000000000000000000	0.00000000000000000000	4.00000000000000000000	4.00000000000000000000	0.00000000000000000000	4.00000000000000000000	4.00000000000000000000	4.00000000000000000000	4.00000000000000000000	4.00000000000000000000	4.00000000000000000000	4.00000000000000000000
47.00000000000000000000	0.00000000000000000000	4173.33300781250000000000	4169.74365234375000000000	4176.92285156250000000000	4172.30761718750000000000	4161.02539062500000000000	4173.84619140625000000000	4171.79492187500000000000	4153.84619140625000000000	4175.89746093750000000000	4158.46142578125000000000	4169.74365234375000000000	4172.82031250000000000000	4171.79492187500000000000	4188.20507812500000000000	0.00000000000000000000	10250.00000000000000000000	10228.00000000000000000000	0.00000000000000000000	0.00000000000000000000	0.00000000000000000000	1106.00000000000000000000	132.00000000000000000000	4.00000000000000000000	4.00000000000000000000	4.00000000000000000000	4.00000000000000000000	4.00000000000000000000	0.00000000000000000000	4.00000000000000000000	4.00000000000000000000	0.00000000000000000000	4.00000000000000000000	4.00000000000000000000	4.00000000000000000000	4.00000000000000000000	4.00000000000000000000	4.00000000000000000000	4.00000000000000000000
48.00000000000000000000	0.00000000000000000000	4164.10253906250000000000	4170.25634765625000000000	4167.69238281250000000000	4172.30761718750000000000	4160.51269531250000000000	4167.69238281250000000000	4165.64111328125000000000	4162.56396484375000000000	4175.38427734375000000000	4161.02539062500000000000	4172.30761718750000000000	4170.25634765625000000000	4172.82031250000000000000	4185.12792968750000000000	0.00000000000000000000	10250.00000000000000000000	10228.00000000000000000000	0.00000000000000000000	0.00000000000000000000	0.00000000000000000000	1106.00000000000000000000	140.00000000000000000000	4.00000000000000000000	4.00000000000000000000	4.00000000000000000000	4.00000000000000000000	4.00000000000000000000	0.00000000000000000000	4.00000000000000000000	4.00000000000000000000	0.00000000000000000000	4.00000000000000000000	4.00000000000000000000	4.00000000000000000000	4.00000000000000000000	4.00000000000000000000	4.00000000000000000000	4.00000000000000000000
49.00000000000000000000	0.00000000000000000000	4171.28173828125000000000	4171.79492187500000000000	4174.87158203125000000000	4169.23046875000000000000	4163.58984375000000000000	4172.30761718750000000000	4172.30761718750000000000	4167.69238281250000000000	4175.89746093750000000000	4164.10253906250000000000	4174.87158203125000000000	4175.38427734375000000000	4171.28173828125000000000	4187.69238281250000000000	0.00000000000000000000	10250.00000000000000000000	10230.00000000000000000000	0.00000000000000000000	0.00000000000000000000	0.00000000000000000000	1106.00000000000000000000	147.00000000000000000000	4.00000000000000000000	4.00000000000000000000	4.00000000000000000000	4.00000000000000000000	4.00000000000000000000	0.00000000000000000000	4.00000000000000000000	4.00000000000000000000	0.00000000000000000000	4.00000000000000000000	4.00000000000000000000	4.00000000000000000000	4.00000000000000000000	4.00000000000000000000	4.00000000000000000000	4.00000000000000000000
50.00000000000000000000	0.00000000000000000000	4172.30761718750000000000	4175.38427734375000000000	4172.82031250000000000000	4172.30761718750000000000	4168.71777343750000000000	4168.20507812500000000000	4169.23046875000000000000	4164.61523437500000000000	4175.38427734375000000000	4165.12792968750000000000	4177.94873046875000000000	4174.35888671875000000000	4176.41015625000000000000	4186.66650390625000000000	0.00000000000000000000	10250.00000000000000000000	10230.00000000000000000000	0.00000000000000000000	0.00000000000000000000	0.00000000000000000000	1106.00000000000000000000	154.00000000000000000000	4.00000000000000000000	4.00000000000000000000	4.00000000000000000000	4.00000000000000000000	4.00000000000000000000	0.00000000000000000000	4.00000000000000000000	4.00000000000000000000	0.00000000000000000000	4.00000000000000000000	4.00000000000000000000	4.00000000000000000000	4.00000000000000000000	4.00000000000000000000	4.00000000000000000000	4.00000000000000000000
51.00000000000000000000	0.00000000000000000000	4166.66650390625000000000	4172.82031250000000000000	4170.76904296875000000000	4172.30761718750000000000	4167.17919921875000000000	4167.17919921875000000000	4167.17919921875000000000	4162.05126953125000000000	4174.87158203125000000000	4164.10253906250000000000	4174.35888671875000000000	4172.82031250000000000000	4178.46142578125000000000	4187.69238281250000000000	0.00000000000000000000	10247.00000000000000000000	10232.00000000000000000000	0.00000000000000000000	0.00000000000000000000	0.00000000000000000000	1106.00000000000000000000	162.00000000000000000000	4.00000000000000000000	4.00000000000000000000	4.00000000000000000000	4.00000000000000000000	4.00000000000000000000	0.00000000000000000000	4.00000000000000000000	4.00000000000000000000	0.00000000000000000000	4.00000000000000000000	4.00000000000000000000	4.00000000000000000000	4.00000000000000000000	4.00000000000000000000	4.00000000000000000000	4.00000000000000000000
52.00000000000000000000	0.00000000000000000000	4172.82031250000000000000	4168.20507812500000000000	4181.02539062500000000000	4167.17919921875000000000	4161.53857421875000000000	4171.28173828125000000000	4173.33300781250000000000	4160.00000000000000000000	4170.76904296875000000000	4160.51269531250000000000	4165.12792968750000000000	4176.41015625000000000000	4167.69238281250000000000	4190.76904296875000000000	0.00000000000000000000	10247.00000000000000000000	10232.00000000000000000000	0.00000000000000000000	0.00000000000000000000	0.00000000000000000000	1106.00000000000000000000	169.00000000000000000000	4.00000000000000000000	4.00000000000000000000	4.00000000000000000000	4.00000000000000000000	4.00000000000000000000	0.00000000000000000000	4.00000000000000000000	4.00000000000000000000	0.00000000000000000000	4.00000000000000000000	4.00000000000000000000	4.00000000000000000000	4.00000000000000000000	4.00000000000000000000	4.00000000000000000000	4.00000000000000000000
53.00000000000000000000	0.00000000000000000000	4168.71777343750000000000	4176.41015625000000000000	4171.28173828125000000000	4174.87158203125000000000	4166.66650390625000000000	4162.05126953125000000000	4164.61523437500000000000	4168.71777343750000000000	4166.66650390625000000000	4174.35888671875000000000	4175.89746093750000000000	4175.89746093750000000000	4173.84619140625000000000	4189.74365234375000000000	0.00000000000000000000	10248.00000000000000000000	10232.00000000000000000000	0.00000000000000000000	0.00000000000000000000	0.00000000000000000000	1106.00000000000000000000	177.00000000000000000000	4.00000000000000000000	4.00000000000000000000	4.00000000000000000000	4.00000000000000000000	4.00000000000000000000	0.00000000000000000000	4.00000000000000000000	4.00000000000000000000	0.00000000000000000000	4.00000000000000000000	4.00000000000000000000	4.00000000000000000000	4.00000000000000000000	4.00000000000000000000	4.00000000000000000000	4.00000000000000000000
54.00000000000000000000	0.00000000000000000000	4174.35888671875000000000	4175.89746093750000000000	4173.33300781250000000000	4174.35888671875000000000	4165.12792968750000000000	4169.74365234375000000000	4170.76904296875000000000	4170.25634765625000000000	4172.30761718750000000000	4174.35888671875000000000	4182.05126953125000000000	4180.51269531250000000000	4178.97412109375000000000	4193.33300781250000000000	0.00000000000000000000	10248.00000000000000000000	10232.00000000000000000000	0.00000000000000000000	0.00000000000000000000	0.00000000000000000000	1106.00000000000000000000	185.00000000000000000000	4.00000000000000000000	4.00000000000000000000	4.00000000000000000000	4.00000000000000000000	4.00000000000000000000	0.00000000000000000000	4.00000000000000000000	4.00000000000000000000	0.00000000000000000000	4.00000000000000000000	4.00000000000000000000	4.00000000000000000000	4.00000000000000000000	4.00000000000000000000	4.00000000000000000000	4.00000000000000000000
55.00000000000000000000	0.00000000000000000000	4173.33300781250000000000	4172.30761718750000000000	4176.41015625000000000000	4170.76904296875000000000	4171.28173828125000000000	4169.23046875000000000000	4172.82031250000000000000	4172.82031250000000000000	4176.41015625000000000000	4170.76904296875000000000	4180.51269531250000000000	4180.51269531250000000000	4178.97412109375000000000	4192.30761718750000000000	0.00000000000000000000	10249.00000000000000000000	10230.00000000000000000000	0.00000000000000000000	0.00000000000000000000	0.00000000000000000000	1106.00000000000000000000	193.00000000000000000000	4.00000000000000000000	4.00000000000000000000	4.00000000000000000000	4.00000000000000000000	4.00000000000000000000	0.00000000000000000000	4.00000000000000000000	4.00000000000000000000	0.00000000000000000000	4.00000000000000000000	4.00000000000000000000	4.00000000000000000000	4.00000000000000000000	4.00000000000000000000	4.00000000000000000000	4.00000000000000000000
56.00000000000000000000	0.00000000000000000000	4167.17919921875000000000	4171.79492187500000000000	4173.84619140625000000000	4172.30761718750000000000	4173.33300781250000000000	4166.66650390625000000000	4171.28173828125000000000	4174.87158203125000000000	4172.82031250000000000000	4175.89746093750000000000	4178.97412109375000000000	4177.43603515625000000000	4177.94873046875000000000	4187.69238281250000000000	0.00000000000000000000	10249.00000000000000000000	10230.00000000000000000000	0.00000000000000000000	0.00000000000000000000	0.00000000000000000000	1106.00000000000000000000	201.00000000000000000000	4.00000000000000000000	4.00000000000000000000	4.00000000000000000000	4.00000000000000000000	4.00000000000000000000	0.00000000000000000000	4.00000000000000000000	4.00000000000000000000	0.00000000000000000000	4.00000000000000000000	4.00000000000000000000	4.00000000000000000000	4.00000000000000000000	4.00000000000000000000	4.00000000000000000000	4.00000000000000000000
57.00000000000000000000	0.00000000000000000000	4173.84619140625000000000	4171.79492187500000000000	4178.97412109375000000000	4172.30761718750000000000	4162.56396484375000000000	4174.87158203125000000000	4178.46142578125000000000	4169.23046875000000000000	4173.33300781250000000000	4174.35888671875000000000	4177.43603515625000000000	4178.46142578125000000000	4172.82031250000000000000	4190.76904296875000000000	0.00000000000000000000	10249.00000000000000000000	10229.00000000000000000000	0.00000000000000000000	0.00000000000000000000	0.00000000000000000000	1106.00000000000000000000	210.00000000000000000000	4.00000000000000000000	4.00000000000000000000	4.00000000000000000000	4.00000000000000000000	4.00000000000000000000	0.00000000000000000000	4.00000000000000000000	4.00000000000000000000	0.00000000000000000000	4.00000000000000000000	4.00000000000000000000	4.00000000000000000000	4.00000000000000000000	4.00000000000000000000	4.00000000000000000000	4.00000000000000000000
58.00000000000000000000	0.00000000000000000000	4168.71777343750000000000	4175.38427734375000000000	4172.82031250000000000000	4173.33300781250000000000	4170.76904296875000000000	4164.10253906250000000000	4168.20507812500000000000	4170.76904296875000000000	4175.89746093750000000000	4173.33300781250000000000	4183.07666015625000000000	4175.89746093750000000000	4179.48730468750000000000	4191.79492187500000000000	0.00000000000000000000	10249.00000000000000000000	10229.00000000000000000000	0.00000000000000000000	0.00000000000000000000	0.00000000000000000000	1106.00000000000000000000	218.00000000000000000000	4.00000000000000000000	4.00000000000000000000	4.00000000000000000000	4.00000000000000000000	4.00000000000000000000	0.00000000000000000000	4.00000000000000000000	4.00000000000000000000	0.00000000000000000000	4.00000000000000000000	4.00000000000000000000	4.00000000000000000000	4.00000000000000000000	4.00000000000000000000	4.00000000000000000000	4.00000000000000000000
59.00000000000000000000	0.00000000000000000000	4167.17919921875000000000	4168.71777343750000000000	4175.89746093750000000000	4167.69238281250000000000	4173.33300781250000000000	4168.71777343750000000000	4172.82031250000000000000	4162.05126953125000000000	4174.87158203125000000000	4163.07666015625000000000	4172.82031250000000000000	4176.41015625000000000000	4173.33300781250000000000	4190.76904296875000000000	0.00000000000000000000	10249.00000000000000000000	10229.00000000000000000000	0.00000000000000000000	0.00000000000000000000	0.00000000000000000000	1106.00000000000000000000	227.00000000000000000000	4.00000000000000000000	4.00000000000000000000	4.00000000000000000000	4.00000000000000000000	4.00000000000000000000	0.00000000000000000000	4.00000000000000000000	4.00000000000000000000	0.00000000000000000000	4.00000000000000000000	4.00000000000000000000	4.00000000000000000000	4.00000000000000000000	4.00000000000000000000	4.00000000000000000000	4.00000000000000000000
60.00000000000000000000	0.00000000000000000000	4167.69238281250000000000	4171.28173828125000000000	4173.84619140625000000000	4171.79492187500000000000	4170.76904296875000000000	4172.30761718750000000000	4174.87158203125000000000	4158.97412109375000000000	4175.38427734375000000000	4162.05126953125000000000	4165.64111328125000000000	4175.38427734375000000000	4166.15380859375000000000	4189.74365234375000000000	0.00000000000000000000	10249.00000000000000000000	10229.00000000000000000000	0.00000000000000000000	0.00000000000000000000	0.00000000000000000000	1106.00000000000000000000	235.00000000000000000000	4.00000000000000000000	4.00000000000000000000	4.00000000000000000000	4.00000000000000000000	4.00000000000000000000	0.00000000000000000000	4.00000000000000000000	4.00000000000000000000	0.00000000000000000000	4.00000000000000000000	4.00000000000000000000	4.00000000000000000000	4.00000000000000000000	4.00000000000000000000	4.00000000000000000000	4.00000000000000000000
61.00000000000000000000	0.00000000000000000000	4169.74365234375000000000	4183.07666015625000000000	4170.76904296875000000000	4184.61523437500000000000	4177.94873046875000000000	4165.64111328125000000000	4168.71777343750000000000	4172.30761718750000000000	4174.87158203125000000000	4174.87158203125000000000	4178.46142578125000000000	4176.41015625000000000000	4175.89746093750000000000	4192.30761718750000000000	0.00000000000000000000	10247.00000000000000000000	10228.00000000000000000000	0.00000000000000000000	0.00000000000000000000	0.00000000000000000000	1106.00000000000000000000	243.00000000000000000000	4.00000000000000000000	4.00000000000000000000	4.00000000000000000000	4.00000000000000000000	4.00000000000000000000	0.00000000000000000000	4.00000000000000000000	4.00000000000000000000	0.00000000000000000000	4.00000000000000000000	4.00000000000000000000	4.00000000000000000000	4.00000000000000000000	4.00000000000000000000	4.00000000000000000000	4.00000000000000000000
62.00000000000000000000	0.00000000000000000000	4180.00000000000000000000	4182.05126953125000000000	4182.56396484375000000000	4188.20507812500000000000	4182.05126953125000000000	4171.28173828125000000000	4175.38427734375000000000	4175.89746093750000000000	4175.38427734375000000000	4182.05126953125000000000	4188.71777343750000000000	4184.10253906250000000000	4186.15380859375000000000	4197.94873046875000000000	0.00000000000000000000	10247.00000000000000000000	10228.00000000000000000000	0.00000000000000000000	0.00000000000000000000	0.00000000000000000000	1106.00000000000000000000	251.00000000000000000000	4.00000000000000000000	4.00000000000000000000	4.00000000000000000000	4.00000000000000000000	4.00000000000000000000	0.00000000000000000000	4.00000000000000000000	4.00000000000000000000	0.00000000000000000000	4.00000000000000000000	4.00000000000000000000	4.00000000000000000000	4.00000000000000000000	4.00000000000000000000	4.00000000000000000000	4.00000000000000000000
63.00000000000000000000	0.00000000000000000000	4175.38427734375000000000	4183.58984375000000000000	4176.92285156250000000000	4192.30761718750000000000	4185.64111328125000000000	4166.15380859375000000000	4170.76904296875000000000	4180.00000000000000000000	4176.92285156250000000000	4193.33300781250000000000	4194.35888671875000000000	4183.58984375000000000000	4195.89746093750000000000	4197.94873046875000000000	0.00000000000000000000	10248.00000000000000000000	10227.00000000000000000000	0.00000000000000000000	0.00000000000000000000	0.00000000000000000000	1106.00000000000000000000	258.00000000000000000000	4.00000000000000000000	4.00000000000000000000	4.00000000000000000000	4.00000000000000000000	4.00000000000000000000	0.00000000000000000000	4.00000000000000000000	4.00000000000000000000	0.00000000000000000000	4.00000000000000000000	4.00000000000000000000	4.00000000000000000000	4.00000000000000000000	4.00000000000000000000	4.00000000000000000000	4.00000000000000000000
64.00000000000000000000	0.00000000000000000000	4178.97412109375000000000	4185.12792968750000000000	4177.43603515625000000000	4190.76904296875000000000	4177.94873046875000000000	4172.30761718750000000000	4175.89746093750000000000	4180.00000000000000000000	4176.92285156250000000000	4191.28173828125000000000	4188.71777343750000000000	4185.64111328125000000000	4191.79492187500000000000	4200.00000000000000000000	1867.00000000000000000000	10248.00000000000000000000	10227.00000000000000000000	0.00000000000000000000	0.00000000000000000000	0.00000000000000000000	1106.00000000000000000000	265.00000000000000000000	4.00000000000000000000	4.00000000000000000000	4.00000000000000000000	4.00000000000000000000	4.00000000000000000000	0.00000000000000000000	4.00000000000000000000	4.00000000000000000000	0.00000000000000000000	4.00000000000000000000	4.00000000000000000000	4.00000000000000000000	4.00000000000000000000	4.00000000000000000000	4.00000000000000000000	4.00000000000000000000
65.00000000000000000000	0.00000000000000000000	4180.00000000000000000000	4185.12792968750000000000	4178.97412109375000000000	4190.25634765625000000000	4174.87158203125000000000	4173.33300781250000000000	4177.43603515625000000000	4178.97412109375000000000	4174.87158203125000000000	4184.10253906250000000000	4189.23046875000000000000	4185.12792968750000000000	4188.20507812500000000000	4201.02539062500000000000	3298.00000000000000000000	10246.00000000000000000000	10227.00000000000000000000	0.00000000000000000000	0.00000000000000000000	0.00000000000000000000	1106.00000000000000000000	273.00000000000000000000	4.00000000000000000000	4.00000000000000000000	4.00000000000000000000	4.00000000000000000000	4.00000000000000000000	0.00000000000000000000	4.00000000000000000000	4.00000000000000000000	0.00000000000000000000	4.00000000000000000000	4.00000000000000000000	4.00000000000000000000	4.00000000000000000000	4.00000000000000000000	4.00000000000000000000	4.00000000000000000000
66.00000000000000000000	0.00000000000000000000	4174.35888671875000000000	4184.10253906250000000000	4172.30761718750000000000	4194.35888671875000000000	4180.00000000000000000000	4163.58984375000000000000	4168.20507812500000000000	4179.48730468750000000000	4174.87158203125000000000	4187.17919921875000000000	4196.41015625000000000000	4181.53857421875000000000	4193.84619140625000000000	4201.02539062500000000000	1867.00000000000000000000	10246.00000000000000000000	10227.00000000000000000000	0.00000000000000000000	0.00000000000000000000	0.00000000000000000000	1106.00000000000000000000	280.00000000000000000000	4.00000000000000000000	4.00000000000000000000	4.00000000000000000000	4.00000000000000000000	4.00000000000000000000	0.00000000000000000000	4.00000000000000000000	4.00000000000000000000	0.00000000000000000000	4.00000000000000000000	4.00000000000000000000	4.00000000000000000000	4.00000000000000000000	4.00000000000000000000	4.00000000000000000000	4.00000000000000000000
67.00000000000000000000	0.00000000000000000000	4182.05126953125000000000	4178.46142578125000000000	4178.97412109375000000000	4191.28173828125000000000	4172.82031250000000000000	4171.79492187500000000000	4174.35888671875000000000	4174.87158203125000000000	4176.92285156250000000000	4186.15380859375000000000	4187.69238281250000000000	4185.64111328125000000000	4188.71777343750000000000	4202.05126953125000000000	3286.00000000000000000000	10247.00000000000000000000	10227.00000000000000000000	0.00000000000000000000	0.00000000000000000000	0.00000000000000000000	1106.00000000000000000000	287.00000000000000000000	4.00000000000000000000	4.00000000000000000000	4.00000000000000000000	4.00000000000000000000	4.00000000000000000000	0.00000000000000000000	4.00000000000000000000	4.00000000000000000000	0.00000000000000000000	4.00000000000000000000	4.00000000000000000000	4.00000000000000000000	4.00000000000000000000	4.00000000000000000000	4.00000000000000000000	4.00000000000000000000
68.00000000000000000000	0.00000000000000000000	4172.30761718750000000000	4181.02539062500000000000	4171.28173828125000000000	4194.35888671875000000000	4174.35888671875000000000	4168.20507812500000000000	4171.28173828125000000000	4180.51269531250000000000	4174.35888671875000000000	4188.71777343750000000000	4185.64111328125000000000	4184.61523437500000000000	4191.28173828125000000000	4195.38427734375000000000	3523.00000000000000000000	10247.00000000000000000000	10227.00000000000000000000	0.00000000000000000000	0.00000000000000000000	0.00000000000000000000	1106.00000000000000000000	295.00000000000000000000	4.00000000000000000000	4.00000000000000000000	4.00000000000000000000	4.00000000000000000000	4.00000000000000000000	0.00000000000000000000	4.00000000000000000000	4.00000000000000000000	0.00000000000000000000	4.00000000000000000000	4.00000000000000000000	4.00000000000000000000	4.00000000000000000000	4.00000000000000000000	4.00000000000000000000	4.00000000000000000000
69.00000000000000000000	0.00000000000000000000	4167.69238281250000000000	4177.94873046875000000000	4168.20507812500000000000	4191.79492187500000000000	4169.74365234375000000000	4168.71777343750000000000	4172.82031250000000000000	4178.97412109375000000000	4173.84619140625000000000	4186.66650390625000000000	4183.07666015625000000000	4183.07666015625000000000	4187.17919921875000000000	4191.79492187500000000000	0.00000000000000000000	10247.00000000000000000000	10226.00000000000000000000	0.00000000000000000000	0.00000000000000000000	0.00000000000000000000	1106.00000000000000000000	303.00000000000000000000	4.00000000000000000000	4.00000000000000000000	4.00000000000000000000	4.00000000000000000000	4.00000000000000000000	0.00000000000000000000	4.00000000000000000000	4.00000000000000000000	0.00000000000000000000	4.00000000000000000000	4.00000000000000000000	4.00000000000000000000	4.00000000000000000000	4.00000000000000000000	4.00000000000000000000	4.00000000000000000000
70.00000000000000000000	0.00000000000000000000	4175.89746093750000000000	4173.84619140625000000000	4171.79492187500000000000	4185.12792968750000000000	4163.58984375000000000000	4171.79492187500000000000	4173.84619140625000000000	4174.35888671875000000000	4175.38427734375000000000	4185.64111328125000000000	4178.97412109375000000000	4180.51269531250000000000	4181.53857421875000000000	4193.33300781250000000000	469.00000000000000000000	10247.00000000000000000000	10226.00000000000000000000	0.00000000000000000000	0.00000000000000000000	0.00000000000000000000	1106.00000000000000000000	310.00000000000000000000	4.00000000000000000000	4.00000000000000000000	4.00000000000000000000	4.00000000000000000000	4.00000000000000000000	0.00000000000000000000	4.00000000000000000000	4.00000000000000000000	0.00000000000000000000	4.00000000000000000000	4.00000000000000000000	4.00000000000000000000	4.00000000000000000000	4.00000000000000000000	4.00000000000000000000	4.00000000000000000000
71.00000000000000000000	0.00000000000000000000	4175.89746093750000000000	4178.97412109375000000000	4168.71777343750000000000	4190.25634765625000000000	4173.84619140625000000000	4167.17919921875000000000	4166.15380859375000000000	4183.58984375000000000000	4174.35888671875000000000	4192.30761718750000000000	4187.69238281250000000000	4178.46142578125000000000	4191.28173828125000000000	4194.35888671875000000000	3281.00000000000000000000	10249.00000000000000000000	10226.00000000000000000000	0.00000000000000000000	0.00000000000000000000	0.00000000000000000000	1106.00000000000000000000	318.00000000000000000000	4.00000000000000000000	4.00000000000000000000	4.00000000000000000000	4.00000000000000000000	4.00000000000000000000	0.00000000000000000000	4.00000000000000000000	4.00000000000000000000	0.00000000000000000000	4.00000000000000000000	4.00000000000000000000	4.00000000000000000000	4.00000000000000000000	4.00000000000000000000	4.00000000000000000000	4.00000000000000000000
72.00000000000000000000	0.00000000000000000000	4181.53857421875000000000	4180.00000000000000000000	4177.43603515625000000000	4190.76904296875000000000	4171.28173828125000000000	4172.82031250000000000000	4173.84619140625000000000	4185.64111328125000000000	4174.35888671875000000000	4183.07666015625000000000	4186.66650390625000000000	4180.00000000000000000000	4190.76904296875000000000	4196.92285156250000000000	0.00000000000000000000	10249.00000000000000000000	10226.00000000000000000000	0.00000000000000000000	0.00000000000000000000	0.00000000000000000000	1106.00000000000000000000	327.00000000000000000000	4.00000000000000000000	4.00000000000000000000	4.00000000000000000000	4.00000000000000000000	4.00000000000000000000	0.00000000000000000000	4.00000000000000000000	4.00000000000000000000	0.00000000000000000000	4.00000000000000000000	4.00000000000000000000	4.00000000000000000000	4.00000000000000000000	4.00000000000000000000	4.00000000000000000000	4.00000000000000000000
73.00000000000000000000	0.00000000000000000000	4177.94873046875000000000	4183.07666015625000000000	4170.76904296875000000000	4190.76904296875000000000	4170.76904296875000000000	4166.66650390625000000000	4167.69238281250000000000	4186.15380859375000000000	4174.87158203125000000000	4185.12792968750000000000	4187.69238281250000000000	4178.46142578125000000000	4191.28173828125000000000	4195.89746093750000000000	3537.00000000000000000000	10248.00000000000000000000	10227.00000000000000000000	0.00000000000000000000	0.00000000000000000000	0.00000000000000000000	1106.00000000000000000000	335.00000000000000000000	4.00000000000000000000	4.00000000000000000000	4.00000000000000000000	4.00000000000000000000	4.00000000000000000000	0.00000000000000000000	4.00000000000000000000	4.00000000000000000000	0.00000000000000000000	4.00000000000000000000	4.00000000000000000000	4.00000000000000000000	4.00000000000000000000	4.00000000000000000000	4.00000000000000000000	4.00000000000000000000
74.00000000000000000000	0.00000000000000000000	4176.92285156250000000000	4182.05126953125000000000	4169.23046875000000000000	4191.28173828125000000000	4171.79492187500000000000	4167.69238281250000000000	4167.69238281250000000000	4180.51269531250000000000	4174.87158203125000000000	4192.82031250000000000000	4188.20507812500000000000	4181.02539062500000000000	4191.28173828125000000000	4198.97412109375000000000	3384.00000000000000000000	10248.00000000000000000000	10227.00000000000000000000	0.00000000000000000000	0.00000000000000000000	0.00000000000000000000	1106.00000000000000000000	343.00000000000000000000	4.00000000000000000000	4.00000000000000000000	4.00000000000000000000	4.00000000000000000000	4.00000000000000000000	0.00000000000000000000	4.00000000000000000000	4.00000000000000000000	0.00000000000000000000	4.00000000000000000000	4.00000000000000000000	4.00000000000000000000	4.00000000000000000000	4.00000000000000000000	4.00000000000000000000	4.00000000000000000000
75.00000000000000000000	0.00000000000000000000	4182.05126953125000000000	4178.46142578125000000000	4172.82031250000000000000	4188.71777343750000000000	4165.12792968750000000000	4169.23046875000000000000	4173.33300781250000000000	4174.35888671875000000000	4174.87158203125000000000	4187.17919921875000000000	4182.05126953125000000000	4182.56396484375000000000	4187.17919921875000000000	4201.02539062500000000000	1056.00000000000000000000	10248.00000000000000000000	10227.00000000000000000000	0.00000000000000000000	0.00000000000000000000	0.00000000000000000000	1106.00000000000000000000	351.00000000000000000000	4.00000000000000000000	4.00000000000000000000	4.00000000000000000000	4.00000000000000000000	4.00000000000000000000	0.00000000000000000000	4.00000000000000000000	4.00000000000000000000	0.00000000000000000000	4.00000000000000000000	4.00000000000000000000	4.00000000000000000000	4.00000000000000000000	4.00000000000000000000	4.00000000000000000000	4.00000000000000000000
76.00000000000000000000	0.00000000000000000000	4174.35888671875000000000	4180.51269531250000000000	4162.05126953125000000000	4190.76904296875000000000	4168.20507812500000000000	4162.56396484375000000000	4166.15380859375000000000	4178.46142578125000000000	4175.89746093750000000000	4187.69238281250000000000	4185.64111328125000000000	4180.51269531250000000000	4190.25634765625000000000	4196.92285156250000000000	3189.00000000000000000000	10248.00000000000000000000	10227.00000000000000000000	0.00000000000000000000	0.00000000000000000000	0.00000000000000000000	1106.00000000000000000000	359.00000000000000000000	4.00000000000000000000	4.00000000000000000000	4.00000000000000000000	4.00000000000000000000	4.00000000000000000000	0.00000000000000000000	4.00000000000000000000	4.00000000000000000000	0.00000000000000000000	4.00000000000000000000	4.00000000000000000000	4.00000000000000000000	4.00000000000000000000	4.00000000000000000000	4.00000000000000000000	4.00000000000000000000
77.00000000000000000000	0.00000000000000000000	4176.41015625000000000000	4176.92285156250000000000	4167.69238281250000000000	4189.23046875000000000000	4169.74365234375000000000	4176.41015625000000000000	4173.33300781250000000000	4170.25634765625000000000	4178.46142578125000000000	4180.00000000000000000000	4183.07666015625000000000	4182.05126953125000000000	4184.10253906250000000000	4194.87158203125000000000	1556.00000000000000000000	10247.00000000000000000000	10228.00000000000000000000	0.00000000000000000000	0.00000000000000000000	0.00000000000000000000	1106.00000000000000000000	368.00000000000000000000	4.00000000000000000000	4.00000000000000000000	4.00000000000000000000	4.00000000000000000000	4.00000000000000000000	0.00000000000000000000	4.00000000000000000000	4.00000000000000000000	0.00000000000000000000	4.00000000000000000000	4.00000000000000000000	4.00000000000000000000	4.00000000000000000000	4.00000000000000000000	4.00000000000000000000	4.00000000000000000000
78.00000000000000000000	0.00000000000000000000	4173.84619140625000000000	4176.92285156250000000000	4165.12792968750000000000	4190.76904296875000000000	4172.30761718750000000000	4171.79492187500000000000	4171.28173828125000000000	4167.69238281250000000000	4177.43603515625000000000	4176.92285156250000000000	4178.46142578125000000000	4175.38427734375000000000	4182.05126953125000000000	4189.23046875000000000000	3384.00000000000000000000	10247.00000000000000000000	10228.00000000000000000000	0.00000000000000000000	0.00000000000000000000	0.00000000000000000000	1106.00000000000000000000	376.00000000000000000000	4.00000000000000000000	4.00000000000000000000	4.00000000000000000000	4.00000000000000000000	4.00000000000000000000	0.00000000000000000000	4.00000000000000000000	4.00000000000000000000	0.00000000000000000000	4.00000000000000000000	4.00000000000000000000	4.00000000000000000000	4.00000000000000000000	4.00000000000000000000	4.00000000000000000000	4.00000000000000000000
79.00000000000000000000	0.00000000000000000000	4174.35888671875000000000	4177.94873046875000000000	4163.07666015625000000000	4189.23046875000000000000	4168.20507812500000000000	4166.66650390625000000000	4168.20507812500000000000	4171.79492187500000000000	4175.38427734375000000000	4180.51269531250000000000	4174.35888671875000000000	4173.33300781250000000000	4179.48730468750000000000	4189.74365234375000000000	1056.00000000000000000000	10249.00000000000000000000	10226.00000000000000000000	0.00000000000000000000	0.00000000000000000000	0.00000000000000000000	1106.00000000000000000000	383.00000000000000000000	4.00000000000000000000	4.00000000000000000000	4.00000000000000000000	4.00000000000000000000	4.00000000000000000000	0.00000000000000000000	4.00000000000000000000	4.00000000000000000000	0.00000000000000000000	4.00000000000000000000	4.00000000000000000000	4.00000000000000000000	4.00000000000000000000	4.00000000000000000000	4.00000000000000000000	4.00000000000000000000
80.00000000000000000000	0.00000000000000000000	4183.07666015625000000000	4180.00000000000000000000	4171.28173828125000000000	4187.69238281250000000000	4165.12792968750000000000	4172.82031250000000000000	4170.76904296875000000000	4168.20507812500000000000	4174.87158203125000000000	4177.94873046875000000000	4174.87158203125000000000	4178.97412109375000000000	4174.35888671875000000000	4194.35888671875000000000	3189.00000000000000000000	10249.00000000000000000000	10226.00000000000000000000	0.00000000000000000000	0.00000000000000000000	0.00000000000000000000	1106.00000000000000000000	391.00000000000000000000	4.00000000000000000000	4.00000000000000000000	4.00000000000000000000	4.00000000000000000000	4.00000000000000000000	0.00000000000000000000	4.00000000000000000000	4.00000000000000000000	0.00000000000000000000	4.00000000000000000000	4.00000000000000000000	4.00000000000000000000	4.00000000000000000000	4.00000000000000000000	4.00000000000000000000	4.00000000000000000000
81.00000000000000000000	0.00000000000000000000	4175.38427734375000000000	4185.12792968750000000000	4162.56396484375000000000	4191.28173828125000000000	4172.30761718750000000000	4161.53857421875000000000	4160.00000000000000000000	4168.71777343750000000000	4173.33300781250000000000	4180.00000000000000000000	4182.05126953125000000000	4174.35888671875000000000	4177.94873046875000000000	4193.33300781250000000000	1556.00000000000000000000	10247.00000000000000000000	10227.00000000000000000000	0.00000000000000000000	0.00000000000000000000	0.00000000000000000000	1106.00000000000000000000	399.00000000000000000000	4.00000000000000000000	4.00000000000000000000	4.00000000000000000000	4.00000000000000000000	4.00000000000000000000	0.00000000000000000000	4.00000000000000000000	4.00000000000000000000	0.00000000000000000000	4.00000000000000000000	4.00000000000000000000	4.00000000000000000000	4.00000000000000000000	4.00000000000000000000	4.00000000000000000000	4.00000000000000000000
82.00000000000000000000	0.00000000000000000000	4179.48730468750000000000	4177.43603515625000000000	4165.64111328125000000000	4184.10253906250000000000	4160.51269531250000000000	4166.66650390625000000000	4168.20507812500000000000	4167.17919921875000000000	4174.87158203125000000000	4173.84619140625000000000	4175.38427734375000000000	4175.38427734375000000000	4173.33300781250000000000	4198.97412109375000000000	3384.00000000000000000000	10247.00000000000000000000	10227.00000000000000000000	0.00000000000000000000	0.00000000000000000000	0.00000000000000000000	1106.00000000000000000000	406.00000000000000000000	4.00000000000000000000	4.00000000000000000000	4.00000000000000000000	4.00000000000000000000	4.00000000000000000000	0.00000000000000000000	4.00000000000000000000	4.00000000000000000000	0.00000000000000000000	4.00000000000000000000	4.00000000000000000000	4.00000000000000000000	4.00000000000000000000	4.00000000000000000000	4.00000000000000000000	4.00000000000000000000
83.00000000000000000000	0.00000000000000000000	4178.97412109375000000000	4176.41015625000000000000	4166.15380859375000000000	4183.58984375000000000000	4157.43603515625000000000	4167.69238281250000000000	4168.71777343750000000000	4173.33300781250000000000	4175.89746093750000000000	4175.89746093750000000000	4176.41015625000000000000	4180.00000000000000000000	4176.92285156250000000000	4200.00000000000000000000	1056.00000000000000000000	10246.00000000000000000000	10226.00000000000000000000	0.00000000000000000000	0.00000000000000000000	0.00000000000000000000	1106.00000000000000000000	414.00000000000000000000	4.00000000000000000000	4.00000000000000000000	4.00000000000000000000	4.00000000000000000000	4.00000000000000000000	0.00000000000000000000	4.00000000000000000000	4.00000000000000000000	0.00000000000000000000	4.00000000000000000000	4.00000000000000000000	4.00000000000000000000	4.00000000000000000000	4.00000000000000000000	4.00000000000000000000	4.00000000000000000000
84.00000000000000000000	0.00000000000000000000	4174.35888671875000000000	4178.46142578125000000000	4163.07666015625000000000	4188.20507812500000000000	4165.64111328125000000000	4166.15380859375000000000	4165.12792968750000000000	4173.84619140625000000000	4175.38427734375000000000	4176.92285156250000000000	4182.05126953125000000000	4175.38427734375000000000	4181.02539062500000000000	4191.79492187500000000000	3189.00000000000000000000	10246.00000000000000000000	10226.00000000000000000000	0.00000000000000000000	0.00000000000000000000	0.00000000000000000000	1106.00000000000000000000	422.00000000000000000000	4.00000000000000000000	4.00000000000000000000	4.00000000000000000000	4.00000000000000000000	4.00000000000000000000	0.00000000000000000000	4.00000000000000000000	4.00000000000000000000	0.00000000000000000000	4.00000000000000000000	4.00000000000000000000	4.00000000000000000000	4.00000000000000000000	4.00000000000000000000	4.00000000000000000000	4.00000000000000000000
85.00000000000000000000	0.00000000000000000000	4181.02539062500000000000	4172.82031250000000000000	4168.71777343750000000000	4186.15380859375000000000	4159.48730468750000000000	4172.30761718750000000000	4173.33300781250000000000	4166.66650390625000000000	4175.89746093750000000000	4170.25634765625000000000	4179.48730468750000000000	4171.28173828125000000000	4174.35888671875000000000	4184.61523437500000000000	1556.00000000000000000000	10248.00000000000000000000	10228.00000000000000000000	0.00000000000000000000	0.00000000000000000000	0.00000000000000000000	1106.00000000000000000000	431.00000000000000000000	4.00000000000000000000	4.00000000000000000000	4.00000000000000000000	4.00000000000000000000	4.00000000000000000000	0.00000000000000000000	4.00000000000000000000	4.00000000000000000000	0.00000000000000000000	4.00000000000000000000	4.00000000000000000000	4.00000000000000000000	4.00000000000000000000	4.00000000000000000000	4.00000000000000000000	4.00000000000000000000
86.00000000000000000000	0.00000000000000000000	4174.87158203125000000000	4177.43603515625000000000	4163.07666015625000000000	4188.71777343750000000000	4158.97412109375000000000	4165.12792968750000000000	4167.69238281250000000000	4178.46142578125000000000	4174.87158203125000000000	4181.02539062500000000000	4185.12792968750000000000	4171.28173828125000000000	4180.51269531250000000000	4181.02539062500000000000	3384.00000000000000000000	10248.00000000000000000000	10228.00000000000000000000	0.00000000000000000000	0.00000000000000000000	0.00000000000000000000	1106.00000000000000000000	439.00000000000000000000	4.00000000000000000000	4.00000000000000000000	4.00000000000000000000	4.00000000000000000000	4.00000000000000000000	0.00000000000000000000	4.00000000000000000000	4.00000000000000000000	0.00000000000000000000	4.00000000000000000000	4.00000000000000000000	4.00000000000000000000	4.00000000000000000000	4.00000000000000000000	4.00000000000000000000	4.00000000000000000000
87.00000000000000000000	0.00000000000000000000	4175.89746093750000000000	4174.87158203125000000000	4169.23046875000000000000	4184.10253906250000000000	4157.43603515625000000000	4171.79492187500000000000	4171.28173828125000000000	4178.46142578125000000000	4173.33300781250000000000	4175.89746093750000000000	4180.51269531250000000000	4175.38427734375000000000	4176.41015625000000000000	4184.10253906250000000000	1056.00000000000000000000	10248.00000000000000000000	10228.00000000000000000000	0.00000000000000000000	0.00000000000000000000	0.00000000000000000000	1106.00000000000000000000	447.00000000000000000000	4.00000000000000000000	4.00000000000000000000	4.00000000000000000000	4.00000000000000000000	4.00000000000000000000	0.00000000000000000000	4.00000000000000000000	4.00000000000000000000	0.00000000000000000000	4.00000000000000000000	4.00000000000000000000	4.00000000000000000000	4.00000000000000000000	4.00000000000000000000	4.00000000000000000000	4.00000000000000000000
88.00000000000000000000	0.00000000000000000000	4172.30761718750000000000	4170.76904296875000000000	4167.69238281250000000000	4180.51269531250000000000	4159.48730468750000000000	4169.23046875000000000000	4170.25634765625000000000	4166.66650390625000000000	4172.30761718750000000000	4164.10253906250000000000	4175.38427734375000000000	4171.28173828125000000000	4167.17919921875000000000	4181.02539062500000000000	3189.00000000000000000000	10248.00000000000000000000	10228.00000000000000000000	0.00000000000000000000	0.00000000000000000000	0.00000000000000000000	1106.00000000000000000000	455.00000000000000000000	4.00000000000000000000	4.00000000000000000000	4.00000000000000000000	4.00000000000000000000	4.00000000000000000000	0.00000000000000000000	4.00000000000000000000	4.00000000000000000000	0.00000000000000000000	4.00000000000000000000	4.00000000000000000000	4.00000000000000000000	4.00000000000000000000	4.00000000000000000000	4.00000000000000000000	4.00000000000000000000
89.00000000000000000000	0.00000000000000000000	4165.12792968750000000000	4171.28173828125000000000	4162.05126953125000000000	4179.48730468750000000000	4161.02539062500000000000	4162.56396484375000000000	4166.66650390625000000000	4165.12792968750000000000	4173.84619140625000000000	4168.20507812500000000000	4175.89746093750000000000	4171.28173828125000000000	4169.74365234375000000000	4175.38427734375000000000	1556.00000000000000000000	10248.00000000000000000000	10229.00000000000000000000	0.00000000000000000000	0.00000000000000000000	0.00000000000000000000	1106.00000000000000000000	462.00000000000000000000	4.00000000000000000000	4.00000000000000000000	4.00000000000000000000	4.00000000000000000000	4.00000000000000000000	0.00000000000000000000	4.00000000000000000000	4.00000000000000000000	0.00000000000000000000	4.00000000000000000000	4.00000000000000000000	4.00000000000000000000	4.00000000000000000000	4.00000000000000000000	4.00000000000000000000	4.00000000000000000000
90.00000000000000000000	0.00000000000000000000	4173.84619140625000000000	4167.69238281250000000000	4170.25634765625000000000	4174.35888671875000000000	4152.82031250000000000000	4171.79492187500000000000	4172.82031250000000000000	4166.15380859375000000000	4174.35888671875000000000	4170.25634765625000000000	4172.30761718750000000000	4176.41015625000000000000	4168.71777343750000000000	4176.41015625000000000000	3384.00000000000000000000	10248.00000000000000000000	10229.00000000000000000000	0.00000000000000000000	0.00000000000000000000	0.00000000000000000000	1106.00000000000000000000	469.00000000000000000000	4.00000000000000000000	4.00000000000000000000	4.00000000000000000000	4.00000000000000000000	4.00000000000000000000	0.00000000000000000000	4.00000000000000000000	4.00000000000000000000	0.00000000000000000000	4.00000000000000000000	4.00000000000000000000	4.00000000000000000000	4.00000000000000000000	4.00000000000000000000	4.00000000000000000000	4.00000000000000000000
91.00000000000000000000	0.00000000000000000000	4169.23046875000000000000	4169.74365234375000000000	4160.51269531250000000000	4177.43603515625000000000	4157.43603515625000000000	4166.15380859375000000000	4165.64111328125000000000	4172.30761718750000000000	4171.79492187500000000000	4180.51269531250000000000	4177.94873046875000000000	4171.79492187500000000000	4172.30761718750000000000	4173.33300781250000000000	1056.00000000000000000000	10247.00000000000000000000	10229.00000000000000000000	0.00000000000000000000	0.00000000000000000000	0.00000000000000000000	1106.00000000000000000000	477.00000000000000000000	4.00000000000000000000	4.00000000000000000000	4.00000000000000000000	4.00000000000000000000	4.00000000000000000000	0.00000000000000000000	4.00000000000000000000	4.00000000000000000000	0.00000000000000000000	4.00000000000000000000	4.00000000000000000000	4.00000000000000000000	4.00000000000000000000	4.00000000000000000000	4.00000000000000000000	4.00000000000000000000
92.00000000000000000000	0.00000000000000000000	4169.23046875000000000000	4168.71777343750000000000	4163.58984375000000000000	4176.41015625000000000000	4157.94873046875000000000	4170.25634765625000000000	4171.28173828125000000000	4171.28173828125000000000	4173.33300781250000000000	4183.07666015625000000000	4178.46142578125000000000	4172.30761718750000000000	4172.82031250000000000000	4175.38427734375000000000	3189.00000000000000000000	10247.00000000000000000000	10229.00000000000000000000	0.00000000000000000000	0.00000000000000000000	0.00000000000000000000	1106.00000000000000000000	484.00000000000000000000	4.00000000000000000000	4.00000000000000000000	4.00000000000000000000	4.00000000000000000000	4.00000000000000000000	0.00000000000000000000	4.00000000000000000000	4.00000000000000000000	0.00000000000000000000	4.00000000000000000000	4.00000000000000000000	4.00000000000000000000	4.00000000000000000000	4.00000000000000000000	4.00000000000000000000	4.00000000000000000000
93.00000000000000000000	0.00000000000000000000	4174.35888671875000000000	4167.69238281250000000000	4168.20507812500000000000	4175.38427734375000000000	4157.43603515625000000000	4171.79492187500000000000	4172.30761718750000000000	4167.69238281250000000000	4174.87158203125000000000	4179.48730468750000000000	4178.97412109375000000000	4171.28173828125000000000	4175.38427734375000000000	4176.92285156250000000000	1556.00000000000000000000	10248.00000000000000000000	10229.00000000000000000000	0.00000000000000000000	0.00000000000000000000	0.00000000000000000000	1106.00000000000000000000	492.00000000000000000000	4.00000000000000000000	4.00000000000000000000	4.00000000000000000000	4.00000000000000000000	4.00000000000000000000	0.00000000000000000000	4.00000000000000000000	4.00000000000000000000	0.00000000000000000000	4.00000000000000000000	4.00000000000000000000	4.00000000000000000000	4.00000000000000000000	4.00000000000000000000	4.00000000000000000000	4.00000000000000000000
94.00000000000000000000	0.00000000000000000000	4174.87158203125000000000	4166.66650390625000000000	4153.84619140625000000000	4176.92285156250000000000	4159.48730468750000000000	4166.66650390625000000000	4163.07666015625000000000	4166.66650390625000000000	4173.84619140625000000000	4178.97412109375000000000	4182.56396484375000000000	4166.66650390625000000000	4175.38427734375000000000	4172.30761718750000000000	3384.00000000000000000000	10248.00000000000000000000	10229.00000000000000000000	0.00000000000000000000	0.00000000000000000000	0.00000000000000000000	1106.00000000000000000000	500.00000000000000000000	4.00000000000000000000	4.00000000000000000000	4.00000000000000000000	4.00000000000000000000	4.00000000000000000000	0.00000000000000000000	4.00000000000000000000	4.00000000000000000000	0.00000000000000000000	4.00000000000000000000	4.00000000000000000000	4.00000000000000000000	4.00000000000000000000	4.00000000000000000000	4.00000000000000000000	4.00000000000000000000
95.00000000000000000000	0.00000000000000000000	4179.48730468750000000000	4164.10253906250000000000	4155.89746093750000000000	4172.30761718750000000000	4154.87158203125000000000	4173.33300781250000000000	4170.76904296875000000000	4159.48730468750000000000	4172.82031250000000000000	4172.30761718750000000000	4174.35888671875000000000	4170.76904296875000000000	4164.61523437500000000000	4168.20507812500000000000	1056.00000000000000000000	10248.00000000000000000000	10228.00000000000000000000	0.00000000000000000000	0.00000000000000000000	0.00000000000000000000	1106.00000000000000000000	508.00000000000000000000	4.00000000000000000000	4.00000000000000000000	4.00000000000000000000	4.00000000000000000000	4.00000000000000000000	0.00000000000000000000	4.00000000000000000000	4.00000000000000000000	0.00000000000000000000	4.00000000000000000000	4.00000000000000000000	4.00000000000000000000	4.00000000000000000000	4.00000000000000000000	4.00000000000000000000	4.00000000000000000000
96.00000000000000000000	0.00000000000000000000	4169.74365234375000000000	4171.28173828125000000000	4158.97412109375000000000	4178.46142578125000000000	4161.53857421875000000000	4166.15380859375000000000	4170.25634765625000000000	4167.17919921875000000000	4172.30761718750000000000	4176.92285156250000000000	4177.43603515625000000000	4170.25634765625000000000	4171.79492187500000000000	4160.00000000000000000000	3189.00000000000000000000	10248.00000000000000000000	10228.00000000000000000000	0.00000000000000000000	0.00000000000000000000	0.00000000000000000000	1106.00000000000000000000	516.00000000000000000000	4.00000000000000000000	4.00000000000000000000	4.00000000000000000000	4.00000000000000000000	4.00000000000000000000	0.00000000000000000000	4.00000000000000000000	4.00000000000000000000	0.00000000000000000000	4.00000000000000000000	4.00000000000000000000	4.00000000000000000000	4.00000000000000000000	4.00000000000000000000	4.00000000000000000000	4.00000000000000000000
97.00000000000000000000	0.00000000000000000000	4173.33300781250000000000	4171.79492187500000000000	4166.66650390625000000000	4184.10253906250000000000	4164.61523437500000000000	4169.74365234375000000000	4172.82031250000000000000	4170.25634765625000000000	4173.84619140625000000000	4174.87158203125000000000	4179.48730468750000000000	4170.25634765625000000000	4176.41015625000000000000	4156.92285156250000000000	1556.00000000000000000000	10247.00000000000000000000	10229.00000000000000000000	0.00000000000000000000	0.00000000000000000000	0.00000000000000000000	1106.00000000000000000000	524.00000000000000000000	4.00000000000000000000	4.00000000000000000000	4.00000000000000000000	4.00000000000000000000	4.00000000000000000000	0.00000000000000000000	4.00000000000000000000	4.00000000000000000000	0.00000000000000000000	4.00000000000000000000	4.00000000000000000000	4.00000000000000000000	4.00000000000000000000	4.00000000000000000000	4.00000000000000000000	4.00000000000000000000
98.00000000000000000000	0.00000000000000000000	4177.94873046875000000000	4170.25634765625000000000	4167.17919921875000000000	4183.58984375000000000000	4164.61523437500000000000	4172.30761718750000000000	4173.84619140625000000000	4167.69238281250000000000	4175.38427734375000000000	4171.79492187500000000000	4178.46142578125000000000	4172.30761718750000000000	4177.43603515625000000000	4157.94873046875000000000	3384.00000000000000000000	10247.00000000000000000000	10229.00000000000000000000	0.00000000000000000000	0.00000000000000000000	0.00000000000000000000	1106.00000000000000000000	532.00000000000000000000	4.00000000000000000000	4.00000000000000000000	4.00000000000000000000	4.00000000000000000000	4.00000000000000000000	0.00000000000000000000	4.00000000000000000000	4.00000000000000000000	0.00000000000000000000	4.00000000000000000000	4.00000000000000000000	4.00000000000000000000	4.00000000000000000000	4.00000000000000000000	4.00000000000000000000	4.00000000000000000000
99.00000000000000000000	0.00000000000000000000	4168.20507812500000000000	4171.79492187500000000000	4157.94873046875000000000	4180.51269531250000000000	4164.10253906250000000000	4166.66650390625000000000	4168.71777343750000000000	4171.28173828125000000000	4174.35888671875000000000	4175.38427734375000000000	4182.56396484375000000000	4172.30761718750000000000	4182.56396484375000000000	4154.35888671875000000000	1056.00000000000000000000	10249.00000000000000000000	10230.00000000000000000000	0.00000000000000000000	0.00000000000000000000	0.00000000000000000000	1106.00000000000000000000	540.00000000000000000000	4.00000000000000000000	4.00000000000000000000	4.00000000000000000000	4.00000000000000000000	4.00000000000000000000	0.00000000000000000000	4.00000000000000000000	4.00000000000000000000	0.00000000000000000000	4.00000000000000000000	4.00000000000000000000	4.00000000000000000000	4.00000000000000000000	4.00000000000000000000	4.00000000000000000000	4.00000000000000000000
100.00000000000000000000	0.00000000000000000000	4173.84619140625000000000	4164.10253906250000000000	4165.64111328125000000000	4171.79492187500000000000	4153.84619140625000000000	4174.87158203125000000000	4176.92285156250000000000	4163.58984375000000000000	4173.33300781250000000000	4168.20507812500000000000	4175.38427734375000000000	4173.33300781250000000000	4170.76904296875000000000	4149.74365234375000000000	3189.00000000000000000000	10249.00000000000000000000	10230.00000000000000000000	0.00000000000000000000	0.00000000000000000000	0.00000000000000000000	1106.00000000000000000000	548.00000000000000000000	4.00000000000000000000	4.00000000000000000000	4.00000000000000000000	4.00000000000000000000	4.00000000000000000000	0.00000000000000000000	4.00000000000000000000	4.00000000000000000000	0.00000000000000000000	4.00000000000000000000	4.00000000000000000000	4.00000000000000000000	4.00000000000000000000	4.00000000000000000000	4.00000000000000000000	4.00000000000000000000
101.00000000000000000000	0.00000000000000000000	4172.30761718750000000000	4163.07666015625000000000	4161.53857421875000000000	4172.82031250000000000000	4158.97412109375000000000	4166.66650390625000000000	4169.74365234375000000000	4164.10253906250000000000	4172.82031250000000000000	4174.35888671875000000000	4176.41015625000000000000	4169.74365234375000000000	4170.25634765625000000000	4146.66650390625000000000	1556.00000000000000000000	10249.00000000000000000000	10230.00000000000000000000	0.00000000000000000000	0.00000000000000000000	0.00000000000000000000	1106.00000000000000000000	557.00000000000000000000	4.00000000000000000000	4.00000000000000000000	4.00000000000000000000	4.00000000000000000000	4.00000000000000000000	0.00000000000000000000	4.00000000000000000000	4.00000000000000000000	0.00000000000000000000	4.00000000000000000000	4.00000000000000000000	4.00000000000000000000	4.00000000000000000000	4.00000000000000000000	4.00000000000000000000	4.00000000000000000000
102.00000000000000000000	0.00000000000000000000	4167.69238281250000000000	4161.53857421875000000000	4160.00000000000000000000	4166.15380859375000000000	4158.46142578125000000000	4168.20507812500000000000	4167.17919921875000000000	4165.64111328125000000000	4173.84619140625000000000	4176.41015625000000000000	4177.43603515625000000000	4171.79492187500000000000	4173.84619140625000000000	4150.25634765625000000000	3384.00000000000000000000	10249.00000000000000000000	10230.00000000000000000000	0.00000000000000000000	0.00000000000000000000	0.00000000000000000000	1106.00000000000000000000	565.00000000000000000000	4.00000000000000000000	4.00000000000000000000	4.00000000000000000000	4.00000000000000000000	4.00000000000000000000	0.00000000000000000000	4.00000000000000000000	4.00000000000000000000	0.00000000000000000000	4.00000000000000000000	4.00000000000000000000	4.00000000000000000000	4.00000000000000000000	4.00000000000000000000	4.00000000000000000000	4.00000000000000000000
103.00000000000000000000	0.00000000000000000000	4171.79492187500000000000	4160.51269531250000000000	4164.10253906250000000000	4160.51269531250000000000	4148.20507812500000000000	4172.82031250000000000000	4170.25634765625000000000	4163.07666015625000000000	4174.87158203125000000000	4168.71777343750000000000	4174.87158203125000000000	4174.35888671875000000000	4172.82031250000000000000	4148.71777343750000000000	1056.00000000000000000000	10249.00000000000000000000	10230.00000000000000000000	0.00000000000000000000	0.00000000000000000000	0.00000000000000000000	1106.00000000000000000000	574.00000000000000000000	4.00000000000000000000	4.00000000000000000000	4.00000000000000000000	4.00000000000000000000	4.00000000000000000000	0.00000000000000000000	4.00000000000000000000	4.00000000000000000000	0.00000000000000000000	4.00000000000000000000	4.00000000000000000000	4.00000000000000000000	4.00000000000000000000	4.00000000000000000000	4.00000000000000000000	4.00000000000000000000
104.00000000000000000000	0.00000000000000000000	4173.33300781250000000000	4170.76904296875000000000	4161.02539062500000000000	4172.82031250000000000000	4153.84619140625000000000	4163.07666015625000000000	4166.66650390625000000000	4168.71777343750000000000	4174.35888671875000000000	4177.94873046875000000000	4182.05126953125000000000	4173.84619140625000000000	4181.02539062500000000000	4148.20507812500000000000	3189.00000000000000000000	10249.00000000000000000000	10230.00000000000000000000	0.00000000000000000000	0.00000000000000000000	0.00000000000000000000	1106.00000000000000000000	581.00000000000000000000	4.00000000000000000000	4.00000000000000000000	4.00000000000000000000	4.00000000000000000000	4.00000000000000000000	0.00000000000000000000	4.00000000000000000000	4.00000000000000000000	0.00000000000000000000	4.00000000000000000000	4.00000000000000000000	4.00000000000000000000	4.00000000000000000000	4.00000000000000000000	4.00000000000000000000	4.00000000000000000000
105.00000000000000000000	0.00000000000000000000	4176.92285156250000000000	4170.25634765625000000000	4169.23046875000000000000	4172.30761718750000000000	4153.33300781250000000000	4170.76904296875000000000	4175.89746093750000000000	4163.07666015625000000000	4174.35888671875000000000	4175.38427734375000000000	4180.00000000000000000000	4177.94873046875000000000	4177.43603515625000000000	4152.30761718750000000000	1556.00000000000000000000	10248.00000000000000000000	10230.00000000000000000000	0.00000000000000000000	0.00000000000000000000	0.00000000000000000000	1106.00000000000000000000	588.00000000000000000000	4.00000000000000000000	4.00000000000000000000	4.00000000000000000000	4.00000000000000000000	4.00000000000000000000	0.00000000000000000000	4.00000000000000000000	4.00000000000000000000	0.00000000000000000000	4.00000000000000000000	4.00000000000000000000	4.00000000000000000000	4.00000000000000000000	4.00000000000000000000	4.00000000000000000000	4.00000000000000000000
106.00000000000000000000	0.00000000000000000000	4165.12792968750000000000	4165.12792968750000000000	4162.56396484375000000000	4167.69238281250000000000	4151.79492187500000000000	4168.71777343750000000000	4168.20507812500000000000	4159.48730468750000000000	4174.35888671875000000000	4164.10253906250000000000	4175.38427734375000000000	4171.79492187500000000000	4170.76904296875000000000	4145.12792968750000000000	3384.00000000000000000000	10248.00000000000000000000	10230.00000000000000000000	0.00000000000000000000	0.00000000000000000000	0.00000000000000000000	1106.00000000000000000000	596.00000000000000000000	4.00000000000000000000	4.00000000000000000000	4.00000000000000000000	4.00000000000000000000	4.00000000000000000000	0.00000000000000000000	4.00000000000000000000	4.00000000000000000000	0.00000000000000000000	4.00000000000000000000	4.00000000000000000000	4.00000000000000000000	4.00000000000000000000	4.00000000000000000000	4.00000000000000000000	4.00000000000000000000
107.00000000000000000000	0.00000000000000000000	4165.64111328125000000000	4161.02539062500000000000	4158.46142578125000000000	4165.64111328125000000000	4147.69238281250000000000	4167.69238281250000000000	4166.66650390625000000000	4158.46142578125000000000	4174.35888671875000000000	4156.41015625000000000000	4168.71777343750000000000	4167.17919921875000000000	4169.23046875000000000000	4138.97412109375000000000	1056.00000000000000000000	10249.00000000000000000000	10229.00000000000000000000	0.00000000000000000000	0.00000000000000000000	0.00000000000000000000	1106.00000000000000000000	603.00000000000000000000	4.00000000000000000000	4.00000000000000000000	4.00000000000000000000	4.00000000000000000000	4.00000000000000000000	0.00000000000000000000	4.00000000000000000000	4.00000000000000000000	0.00000000000000000000	4.00000000000000000000	4.00000000000000000000	4.00000000000000000000	4.00000000000000000000	4.00000000000000000000	4.00000000000000000000	4.00000000000000000000
108.00000000000000000000	0.00000000000000000000	4173.33300781250000000000	4163.58984375000000000000	4164.61523437500000000000	4163.58984375000000000000	4146.15380859375000000000	4171.28173828125000000000	4177.43603515625000000000	4161.02539062500000000000	4171.79492187500000000000	4158.46142578125000000000	4168.20507812500000000000	4171.28173828125000000000	4173.84619140625000000000	4138.97412109375000000000	3189.00000000000000000000	10249.00000000000000000000	10229.00000000000000000000	0.00000000000000000000	0.00000000000000000000	0.00000000000000000000	1106.00000000000000000000	610.00000000000000000000	4.00000000000000000000	4.00000000000000000000	4.00000000000000000000	4.00000000000000000000	4.00000000000000000000	0.00000000000000000000	4.00000000000000000000	4.00000000000000000000	0.00000000000000000000	4.00000000000000000000	4.00000000000000000000	4.00000000000000000000	4.00000000000000000000	4.00000000000000000000	4.00000000000000000000	4.00000000000000000000
109.00000000000000000000	0.00000000000000000000	4163.07666015625000000000	4171.28173828125000000000	4161.02539062500000000000	4169.74365234375000000000	4158.46142578125000000000	4165.64111328125000000000	4169.74365234375000000000	4171.79492187500000000000	4169.23046875000000000000	4168.71777343750000000000	4180.00000000000000000000	4170.76904296875000000000	4181.02539062500000000000	4139.48730468750000000000	1556.00000000000000000000	10248.00000000000000000000	10230.00000000000000000000	0.00000000000000000000	0.00000000000000000000	0.00000000000000000000	1106.00000000000000000000	619.00000000000000000000	4.00000000000000000000	4.00000000000000000000	4.00000000000000000000	4.00000000000000000000	4.00000000000000000000	0.00000000000000000000	4.00000000000000000000	4.00000000000000000000	0.00000000000000000000	4.00000000000000000000	4.00000000000000000000	4.00000000000000000000	4.00000000000000000000	4.00000000000000000000	4.00000000000000000000	4.00000000000000000000
110.00000000000000000000	0.00000000000000000000	4168.71777343750000000000	4166.15380859375000000000	4168.20507812500000000000	4166.15380859375000000000	4155.89746093750000000000	4171.28173828125000000000	4170.76904296875000000000	4166.15380859375000000000	4174.35888671875000000000	4164.61523437500000000000	4175.38427734375000000000	4171.28173828125000000000	4169.23046875000000000000	4146.15380859375000000000	3384.00000000000000000000	10248.00000000000000000000	10230.00000000000000000000	0.00000000000000000000	0.00000000000000000000	0.00000000000000000000	1106.00000000000000000000	626.00000000000000000000	4.00000000000000000000	4.00000000000000000000	4.00000000000000000000	4.00000000000000000000	4.00000000000000000000	0.00000000000000000000	4.00000000000000000000	4.00000000000000000000	0.00000000000000000000	4.00000000000000000000	4.00000000000000000000	4.00000000000000000000	4.00000000000000000000	4.00000000000000000000	4.00000000000000000000	4.00000000000000000000
111.00000000000000000000	0.00000000000000000000	4169.23046875000000000000	4167.69238281250000000000	4162.56396484375000000000	4163.07666015625000000000	4151.28173828125000000000	4164.61523437500000000000	4166.66650390625000000000	4162.05126953125000000000	4176.41015625000000000000	4164.61523437500000000000	4170.25634765625000000000	4171.28173828125000000000	4167.17919921875000000000	4145.12792968750000000000	1056.00000000000000000000	10247.00000000000000000000	10230.00000000000000000000	0.00000000000000000000	0.00000000000000000000	0.00000000000000000000	1106.00000000000000000000	635.00000000000000000000	4.00000000000000000000	4.00000000000000000000	4.00000000000000000000	4.00000000000000000000	4.00000000000000000000	0.00000000000000000000	4.00000000000000000000	4.00000000000000000000	0.00000000000000000000	4.00000000000000000000	4.00000000000000000000	4.00000000000000000000	4.00000000000000000000	4.00000000000000000000	4.00000000000000000000	4.00000000000000000000
112.00000000000000000000	0.00000000000000000000	4163.07666015625000000000	4167.69238281250000000000	4159.48730468750000000000	4161.02539062500000000000	4151.28173828125000000000	4164.61523437500000000000	4167.17919921875000000000	4162.56396484375000000000	4173.84619140625000000000	4163.58984375000000000000	4171.28173828125000000000	4172.82031250000000000000	4172.30761718750000000000	4141.02539062500000000000	3189.00000000000000000000	10247.00000000000000000000	10230.00000000000000000000	0.00000000000000000000	0.00000000000000000000	0.00000000000000000000	1106.00000000000000000000	643.00000000000000000000	4.00000000000000000000	4.00000000000000000000	4.00000000000000000000	4.00000000000000000000	4.00000000000000000000	0.00000000000000000000	4.00000000000000000000	4.00000000000000000000	0.00000000000000000000	4.00000000000000000000	4.00000000000000000000	4.00000000000000000000	4.00000000000000000000	4.00000000000000000000	4.00000000000000000000	4.00000000000000000000
113.00000000000000000000	0.00000000000000000000	4165.12792968750000000000	4162.56396484375000000000	4168.71777343750000000000	4159.48730468750000000000	4150.25634765625000000000	4174.87158203125000000000	4173.84619140625000000000	4158.97412109375000000000	4175.38427734375000000000	4151.79492187500000000000	4168.71777343750000000000	4169.23046875000000000000	4166.15380859375000000000	4141.53857421875000000000	1556.00000000000000000000	10247.00000000000000000000	10229.00000000000000000000	0.00000000000000000000	0.00000000000000000000	0.00000000000000000000	1106.00000000000000000000	651.00000000000000000000	4.00000000000000000000	4.00000000000000000000	4.00000000000000000000	4.00000000000000000000	4.00000000000000000000	0.00000000000000000000	4.00000000000000000000	4.00000000000000000000	0.00000000000000000000	4.00000000000000000000	4.00000000000000000000	4.00000000000000000000	4.00000000000000000000	4.00000000000000000000	4.00000000000000000000	4.00000000000000000000
114.00000000000000000000	0.00000000000000000000	4159.48730468750000000000	4168.71777343750000000000	4162.56396484375000000000	4166.66650390625000000000	4156.41015625000000000000	4166.66650390625000000000	4164.10253906250000000000	4166.15380859375000000000	4176.41015625000000000000	4159.48730468750000000000	4174.35888671875000000000	4164.10253906250000000000	4169.74365234375000000000	4140.51269531250000000000	3384.00000000000000000000	10247.00000000000000000000	10229.00000000000000000000	0.00000000000000000000	0.00000000000000000000	0.00000000000000000000	1106.00000000000000000000	658.00000000000000000000	4.00000000000000000000	4.00000000000000000000	4.00000000000000000000	4.00000000000000000000	4.00000000000000000000	0.00000000000000000000	4.00000000000000000000	4.00000000000000000000	0.00000000000000000000	4.00000000000000000000	4.00000000000000000000	4.00000000000000000000	4.00000000000000000000	4.00000000000000000000	4.00000000000000000000	4.00000000000000000000
115.00000000000000000000	0.00000000000000000000	4164.61523437500000000000	4166.15380859375000000000	4167.17919921875000000000	4163.07666015625000000000	4148.71777343750000000000	4171.79492187500000000000	4169.74365234375000000000	4165.64111328125000000000	4176.41015625000000000000	4165.12792968750000000000	4170.76904296875000000000	4168.71777343750000000000	4169.74365234375000000000	4144.61523437500000000000	1056.00000000000000000000	10246.00000000000000000000	10230.00000000000000000000	0.00000000000000000000	0.00000000000000000000	0.00000000000000000000	1106.00000000000000000000	666.00000000000000000000	4.00000000000000000000	4.00000000000000000000	4.00000000000000000000	4.00000000000000000000	4.00000000000000000000	0.00000000000000000000	4.00000000000000000000	4.00000000000000000000	0.00000000000000000000	4.00000000000000000000	4.00000000000000000000	4.00000000000000000000	4.00000000000000000000	4.00000000000000000000	4.00000000000000000000	4.00000000000000000000
116.00000000000000000000	0.00000000000000000000	4162.56396484375000000000	4163.07666015625000000000	4164.61523437500000000000	4157.43603515625000000000	4147.69238281250000000000	4169.23046875000000000000	4170.25634765625000000000	4164.61523437500000000000	4175.89746093750000000000	4166.66650390625000000000	4169.74365234375000000000	4166.66650390625000000000	4167.69238281250000000000	4145.64111328125000000000	3189.00000000000000000000	10246.00000000000000000000	10230.00000000000000000000	0.00000000000000000000	0.00000000000000000000	0.00000000000000000000	1106.00000000000000000000	674.00000000000000000000	4.00000000000000000000	4.00000000000000000000	4.00000000000000000000	4.00000000000000000000	4.00000000000000000000	0.00000000000000000000	4.00000000000000000000	4.00000000000000000000	0.00000000000000000000	4.00000000000000000000	4.00000000000000000000	4.00000000000000000000	4.00000000000000000000	4.00000000000000000000	4.00000000000000000000	4.00000000000000000000
117.00000000000000000000	0.00000000000000000000	4158.46142578125000000000	4166.66650390625000000000	4160.00000000000000000000	4161.02539062500000000000	4155.89746093750000000000	4164.61523437500000000000	4167.17919921875000000000	4164.61523437500000000000	4173.33300781250000000000	4168.71777343750000000000	4173.84619140625000000000	4164.61523437500000000000	4166.66650390625000000000	4144.10253906250000000000	1556.00000000000000000000	10246.00000000000000000000	10232.00000000000000000000	0.00000000000000000000	0.00000000000000000000	0.00000000000000000000	1106.00000000000000000000	682.00000000000000000000	4.00000000000000000000	4.00000000000000000000	4.00000000000000000000	4.00000000000000000000	4.00000000000000000000	0.00000000000000000000	4.00000000000000000000	4.00000000000000000000	0.00000000000000000000	4.00000000000000000000	4.00000000000000000000	4.00000000000000000000	4.00000000000000000000	4.00000000000000000000	4.00000000000000000000	4.00000000000000000000
118.00000000000000000000	0.00000000000000000000	4165.12792968750000000000	4168.71777343750000000000	4170.25634765625000000000	4163.58984375000000000000	4154.35888671875000000000	4171.79492187500000000000	4174.35888671875000000000	4160.00000000000000000000	4171.28173828125000000000	4159.48730468750000000000	4169.74365234375000000000	4170.25634765625000000000	4165.12792968750000000000	4143.58984375000000000000	3384.00000000000000000000	10246.00000000000000000000	10232.00000000000000000000	0.00000000000000000000	0.00000000000000000000	0.00000000000000000000	1106.00000000000000000000	690.00000000000000000000	4.00000000000000000000	4.00000000000000000000	4.00000000000000000000	4.00000000000000000000	4.00000000000000000000	0.00000000000000000000	4.00000000000000000000	4.00000000000000000000	0.00000000000000000000	4.00000000000000000000	4.00000000000000000000	4.00000000000000000000	4.00000000000000000000	4.00000000000000000000	4.00000000000000000000	4.00000000000000000000
119.00000000000000000000	0.00000000000000000000	4156.92285156250000000000	4172.30761718750000000000	4161.53857421875000000000	4166.15380859375000000000	4155.89746093750000000000	4164.61523437500000000000	4165.64111328125000000000	4167.17919921875000000000	4172.82031250000000000000	4161.02539062500000000000	4171.79492187500000000000	4168.20507812500000000000	4171.79492187500000000000	4139.48730468750000000000	1056.00000000000000000000	10247.00000000000000000000	10230.00000000000000000000	0.00000000000000000000	0.00000000000000000000	0.00000000000000000000	1106.00000000000000000000	699.00000000000000000000	4.00000000000000000000	4.00000000000000000000	4.00000000000000000000	4.00000000000000000000	4.00000000000000000000	0.00000000000000000000	4.00000000000000000000	4.00000000000000000000	0.00000000000000000000	4.00000000000000000000	4.00000000000000000000	4.00000000000000000000	4.00000000000000000000	4.00000000000000000000	4.00000000000000000000	4.00000000000000000000
120.00000000000000000000	0.00000000000000000000	4158.97412109375000000000	4165.12792968750000000000	4162.56396484375000000000	4162.05126953125000000000	4153.84619140625000000000	4169.74365234375000000000	4169.74365234375000000000	4165.12792968750000000000	4175.89746093750000000000	4161.02539062500000000000	4167.69238281250000000000	4167.69238281250000000000	4164.61523437500000000000	4141.53857421875000000000	3189.00000000000000000000	10247.00000000000000000000	10230.00000000000000000000	0.00000000000000000000	0.00000000000000000000	0.00000000000000000000	1106.00000000000000000000	707.00000000000000000000	4.00000000000000000000	4.00000000000000000000	4.00000000000000000000	4.00000000000000000000	4.00000000000000000000	0.00000000000000000000	4.00000000000000000000	4.00000000000000000000	0.00000000000000000000	4.00000000000000000000	4.00000000000000000000	4.00000000000000000000	4.00000000000000000000	4.00000000000000000000	4.00000000000000000000	4.00000000000000000000
121.00000000000000000000	0.00000000000000000000	4159.48730468750000000000	4161.53857421875000000000	4162.05126953125000000000	4160.51269531250000000000	4152.30761718750000000000	4169.74365234375000000000	4171.28173828125000000000	4161.53857421875000000000	4174.35888671875000000000	4160.00000000000000000000	4166.15380859375000000000	4165.12792968750000000000	4162.56396484375000000000	4141.53857421875000000000	1556.00000000000000000000	10247.00000000000000000000	10231.00000000000000000000	0.00000000000000000000	0.00000000000000000000	0.00000000000000000000	1106.00000000000000000000	715.00000000000000000000	4.00000000000000000000	4.00000000000000000000	4.00000000000000000000	4.00000000000000000000	4.00000000000000000000	0.00000000000000000000	4.00000000000000000000	4.00000000000000000000	0.00000000000000000000	4.00000000000000000000	4.00000000000000000000	4.00000000000000000000	4.00000000000000000000	4.00000000000000000000	4.00000000000000000000	4.00000000000000000000
122.00000000000000000000	0.00000000000000000000	4154.35888671875000000000	4162.56396484375000000000	4157.43603515625000000000	4160.00000000000000000000	4149.23046875000000000000	4167.17919921875000000000	4168.20507812500000000000	4165.12792968750000000000	4173.33300781250000000000	4160.51269531250000000000	4170.25634765625000000000	4162.05126953125000000000	4167.17919921875000000000	4139.48730468750000000000	3384.00000000000000000000	10247.00000000000000000000	10231.00000000000000000000	0.00000000000000000000	0.00000000000000000000	0.00000000000000000000	1106.00000000000000000000	723.00000000000000000000	4.00000000000000000000	4.00000000000000000000	4.00000000000000000000	4.00000000000000000000	4.00000000000000000000	0.00000000000000000000	4.00000000000000000000	4.00000000000000000000	0.00000000000000000000	4.00000000000000000000	4.00000000000000000000	4.00000000000000000000	4.00000000000000000000	4.00000000000000000000	4.00000000000000000000	4.00000000000000000000
123.00000000000000000000	0.00000000000000000000	4162.56396484375000000000	4158.46142578125000000000	4167.69238281250000000000	4155.38427734375000000000	4143.58984375000000000000	4175.38427734375000000000	4174.87158203125000000000	4162.05126953125000000000	4174.87158203125000000000	4152.82031250000000000000	4165.12792968750000000000	4164.61523437500000000000	4158.46142578125000000000	4138.97412109375000000000	1056.00000000000000000000	10249.00000000000000000000	10229.00000000000000000000	0.00000000000000000000	0.00000000000000000000	0.00000000000000000000	1106.00000000000000000000	730.00000000000000000000	4.00000000000000000000	4.00000000000000000000	4.00000000000000000000	4.00000000000000000000	4.00000000000000000000	0.00000000000000000000	4.00000000000000000000	4.00000000000000000000	0.00000000000000000000	4.00000000000000000000	4.00000000000000000000	4.00000000000000000000	4.00000000000000000000	4.00000000000000000000	4.00000000000000000000	4.00000000000000000000
124.00000000000000000000	0.00000000000000000000	4157.43603515625000000000	4160.00000000000000000000	4161.53857421875000000000	4158.46142578125000000000	4152.82031250000000000000	4165.64111328125000000000	4166.15380859375000000000	4162.05126953125000000000	4173.33300781250000000000	4152.30761718750000000000	4164.10253906250000000000	4160.51269531250000000000	4156.41015625000000000000	4137.43603515625000000000	3189.00000000000000000000	10249.00000000000000000000	10229.00000000000000000000	0.00000000000000000000	0.00000000000000000000	0.00000000000000000000	1106.00000000000000000000	737.00000000000000000000	4.00000000000000000000	4.00000000000000000000	4.00000000000000000000	4.00000000000000000000	4.00000000000000000000	0.00000000000000000000	4.00000000000000000000	4.00000000000000000000	0.00000000000000000000	4.00000000000000000000	4.00000000000000000000	4.00000000000000000000	4.00000000000000000000	4.00000000000000000000	4.00000000000000000000	4.00000000000000000000
125.00000000000000000000	0.00000000000000000000	4153.84619140625000000000	4157.43603515625000000000	4161.02539062500000000000	4154.35888671875000000000	4154.35888671875000000000	4168.71777343750000000000	4167.17919921875000000000	4160.00000000000000000000	4172.82031250000000000000	4147.17919921875000000000	4160.51269531250000000000	4162.05126953125000000000	4154.87158203125000000000	4143.58984375000000000000	1556.00000000000000000000	10249.00000000000000000000	10228.00000000000000000000	0.00000000000000000000	0.00000000000000000000	0.00000000000000000000	1106.00000000000000000000	745.00000000000000000000	4.00000000000000000000	4.00000000000000000000	4.00000000000000000000	4.00000000000000000000	4.00000000000000000000	0.00000000000000000000	4.00000000000000000000	4.00000000000000000000	0.00000000000000000000	4.00000000000000000000	4.00000000000000000000	4.00000000000000000000	4.00000000000000000000	4.00000000000000000000	4.00000000000000000000	4.00000000000000000000
126.00000000000000000000	0.00000000000000000000	4153.84619140625000000000	4158.97412109375000000000	4164.61523437500000000000	4154.35888671875000000000	4152.82031250000000000000	4169.74365234375000000000	4170.76904296875000000000	4166.15380859375000000000	4173.84619140625000000000	4154.87158203125000000000	4162.05126953125000000000	4168.20507812500000000000	4157.43603515625000000000	4145.64111328125000000000	3384.00000000000000000000	10249.00000000000000000000	10228.00000000000000000000	0.00000000000000000000	0.00000000000000000000	0.00000000000000000000	1106.00000000000000000000	752.00000000000000000000	4.00000000000000000000	4.00000000000000000000	4.00000000000000000000	4.00000000000000000000	4.00000000000000000000	0.00000000000000000000	4.00000000000000000000	4.00000000000000000000	0.00000000000000000000	4.00000000000000000000	4.00000000000000000000	4.00000000000000000000	4.00000000000000000000	4.00000000000000000000	4.00000000000000000000	4.00000000000000000000
127.00000000000000000000	0.00000000000000000000	4153.33300781250000000000	4167.17919921875000000000	4164.61523437500000000000	4164.10253906250000000000	4158.46142578125000000000	4163.07666015625000000000	4168.20507812500000000000	4175.89746093750000000000	4173.33300781250000000000	4175.38427734375000000000	4172.82031250000000000000	4171.28173828125000000000	4170.25634765625000000000	4139.48730468750000000000	50.00000000000000000000	10250.00000000000000000000	10229.00000000000000000000	0.00000000000000000000	0.00000000000000000000	0.00000000000000000000	1106.00000000000000000000	759.00000000000000000000	4.00000000000000000000	4.00000000000000000000	4.00000000000000000000	4.00000000000000000000	4.00000000000000000000	0.00000000000000000000	4.00000000000000000000	4.00000000000000000000	0.00000000000000000000	4.00000000000000000000	4.00000000000000000000	4.00000000000000000000	4.00000000000000000000	4.00000000000000000000	4.00000000000000000000	4.00000000000000000000
0.00000000000000000000	0.00000000000000000000	4164.10253906250000000000	4165.64111328125000000000	4173.33300781250000000000	4164.10253906250000000000	4151.79492187500000000000	4173.84619140625000000000	4175.89746093750000000000	4168.71777343750000000000	4173.84619140625000000000	4173.84619140625000000000	4174.35888671875000000000	4172.30761718750000000000	4172.30761718750000000000	4141.53857421875000000000	1866.00000000000000000000	10250.00000000000000000000	10229.00000000000000000000	0.00000000000000000000	0.00000000000000000000	0.00000000000000000000	1106.00000000000000000000	767.00000000000000000000	4.00000000000000000000	4.00000000000000000000	4.00000000000000000000	4.00000000000000000000	4.00000000000000000000	0.00000000000000000000	4.00000000000000000000	4.00000000000000000000	0.00000000000000000000	4.00000000000000000000	4.00000000000000000000	4.00000000000000000000	4.00000000000000000000	4.00000000000000000000	4.00000000000000000000	4.00000000000000000000
1.00000000000000000000	0.00000000000000000000	4155.89746093750000000000	4166.66650390625000000000	4165.64111328125000000000	4164.10253906250000000000	4153.84619140625000000000	4167.69238281250000000000	4168.20507812500000000000	4168.71777343750000000000	4173.84619140625000000000	4171.28173828125000000000	4176.92285156250000000000	4166.66650390625000000000	4174.35888671875000000000	4144.10253906250000000000	3295.00000000000000000000	10250.00000000000000000000	10228.00000000000000000000	0.00000000000000000000	0.00000000000000000000	0.00000000000000000000	1106.00000000000000000000	775.00000000000000000000	4.00000000000000000000	4.00000000000000000000	4.00000000000000000000	4.00000000000000000000	4.00000000000000000000	0.00000000000000000000	4.00000000000000000000	4.00000000000000000000	0.00000000000000000000	4.00000000000000000000	4.00000000000000000000	4.00000000000000000000	4.00000000000000000000	4.00000000000000000000	4.00000000000000000000	4.00000000000000000000
2.00000000000000000000	0.00000000000000000000	4155.38427734375000000000	4166.15380859375000000000	4168.71777343750000000000	4163.07666015625000000000	4156.92285156250000000000	4167.17919921875000000000	4171.28173828125000000000	4172.30761718750000000000	4173.33300781250000000000	4169.74365234375000000000	4172.82031250000000000000	4168.20507812500000000000	4172.82031250000000000000	4147.17919921875000000000	1864.00000000000000000000	10250.00000000000000000000	10228.00000000000000000000	0.00000000000000000000	0.00000000000000000000	0.00000000000000000000	1106.00000000000000000000	782.00000000000000000000	4.00000000000000000000	4.00000000000000000000	4.00000000000000000000	4.00000000000000000000	4.00000000000000000000	0.00000000000000000000	4.00000000000000000000	4.00000000000000000000	0.00000000000000000000	4.00000000000000000000	4.00000000000000000000	4.00000000000000000000	4.00000000000000000000	4.00000000000000000000	4.00000000000000000000	4.00000000000000000000
3.00000000000000000000	0.00000000000000000000	4163.07666015625000000000	4164.61523437500000000000	4173.84619140625000000000	4164.10253906250000000000	4154.87158203125000000000	4168.20507812500000000000	4174.87158203125000000000	4172.30761718750000000000	4174.35888671875000000000	4170.25634765625000000000	4171.79492187500000000000	4170.25634765625000000000	4174.87158203125000000000	4148.20507812500000000000	3283.00000000000000000000	10249.00000000000000000000	10228.00000000000000000000	0.00000000000000000000	0.00000000000000000000	0.00000000000000000000	1106.00000000000000000000	791.00000000000000000000	4.00000000000000000000	4.00000000000000000000	4.00000000000000000000	4.00000000000000000000	4.00000000000000000000	0.00000000000000000000	4.00000000000000000000	4.00000000000000000000	0.00000000000000000000	4.00000000000000000000	4.00000000000000000000	4.00000000000000000000	4.00000000000000000000	4.00000000000000000000	4.00000000000000000000	4.00000000000000000000
4.00000000000000000000	0.00000000000000000000	4157.94873046875000000000	4167.17919921875000000000	4165.12792968750000000000	4166.15380859375000000000	4157.43603515625000000000	4162.05126953125000000000	4165.64111328125000000000	4173.84619140625000000000	4174.87158203125000000000	4176.92285156250000000000	4180.00000000000000000000	4168.71777343750000000000	4180.51269531250000000000	4148.20507812500000000000	3532.00000000000000000000	10249.00000000000000000000	10228.00000000000000000000	0.00000000000000000000	0.00000000000000000000	0.00000000000000000000	1106.00000000000000000000	799.00000000000000000000	4.00000000000000000000	4.00000000000000000000	4.00000000000000000000	4.00000000000000000000	4.00000000000000000000	0.00000000000000000000	4.00000000000000000000	4.00000000000000000000	0.00000000000000000000	4.00000000000000000000	4.00000000000000000000	4.00000000000000000000	4.00000000000000000000	4.00000000000000000000	4.00000000000000000000	4.00000000000000000000
5.00000000000000000000	0.00000000000000000000	4164.10253906250000000000	4165.64111328125000000000	4172.82031250000000000000	4161.02539062500000000000	4154.87158203125000000000	4171.79492187500000000000	4172.30761718750000000000	4164.61523437500000000000	4175.38427734375000000000	4168.71777343750000000000	4176.41015625000000000000	4174.35888671875000000000	4173.84619140625000000000	4151.79492187500000000000	0.00000000000000000000	10248.00000000000000000000	10230.00000000000000000000	0.00000000000000000000	0.00000000000000000000	0.00000000000000000000	1106.00000000000000000000	807.00000000000000000000	4.00000000000000000000	4.00000000000000000000	4.00000000000000000000	4.00000000000000000000	4.00000000000000000000	0.00000000000000000000	4.00000000000000000000	4.00000000000000000000	0.00000000000000000000	4.00000000000000000000	4.00000000000000000000	4.00000000000000000000	4.00000000000000000000	4.00000000000000000000	4.00000000000000000000	4.00000000000000000000
6.00000000000000000000	0.00000000000000000000	4158.97412109375000000000	4169.23046875000000000000	4171.28173828125000000000	4167.17919921875000000000	4162.05126953125000000000	4166.66650390625000000000	4170.25634765625000000000	4165.12792968750000000000	4176.41015625000000000000	4166.66650390625000000000	4175.89746093750000000000	4174.35888671875000000000	4175.38427734375000000000	4149.74365234375000000000	472.00000000000000000000	10248.00000000000000000000	10230.00000000000000000000	0.00000000000000000000	0.00000000000000000000	0.00000000000000000000	1106.00000000000000000000	816.00000000000000000000	4.00000000000000000000	4.00000000000000000000	4.00000000000000000000	4.00000000000000000000	4.00000000000000000000	0.00000000000000000000	4.00000000000000000000	4.00000000000000000000	0.00000000000000000000	4.00000000000000000000	4.00000000000000000000	4.00000000000000000000	4.00000000000000000000	4.00000000000000000000	4.00000000000000000000	4.00000000000000000000
7.00000000000000000000	0.00000000000000000000	4153.33300781250000000000	4167.69238281250000000000	4171.28173828125000000000	4168.71777343750000000000	4162.05126953125000000000	4165.64111328125000000000	4172.82031250000000000000	4169.23046875000000000000	4175.89746093750000000000	4169.23046875000000000000	4175.89746093750000000000	4171.79492187500000000000	4175.89746093750000000000	4147.69238281250000000000	3281.00000000000000000000	10247.00000000000000000000	10229.00000000000000000000	0.00000000000000000000	0.00000000000000000000	0.00000000000000000000	1106.00000000000000000000	824.00000000000000000000	4.00000000000000000000	4.00000000000000000000	4.00000000000000000000	4.00000000000000000000	4.00000000000000000000	0.00000000000000000000	4.00000000000000000000	4.00000000000000000000	0.00000000000000000000	4.00000000000000000000	4.00000000000000000000	4.00000000000000000000	4.00000000000000000000	4.00000000000000000000	4.00000000000000000000	4.00000000000000000000
8.00000000000000000000	0.00000000000000000000	4154.87158203125000000000	4164.10253906250000000000	4171.79492187500000000000	4161.02539062500000000000	4151.79492187500000000000	4170.25634765625000000000	4173.84619140625000000000	4166.66650390625000000000	4171.79492187500000000000	4169.23046875000000000000	4174.87158203125000000000	4168.20507812500000000000	4172.30761718750000000000	4146.15380859375000000000	0.00000000000000000000	10247.00000000000000000000	10229.00000000000000000000	0.00000000000000000000	0.00000000000000000000	0.00000000000000000000	1106.00000000000000000000	833.00000000000000000000	4.00000000000000000000	4.00000000000000000000	4.00000000000000000000	4.00000000000000000000	4.00000000000000000000	0.00000000000000000000	4.00000000000000000000	4.00000000000000000000	0.00000000000000000000	4.00000000000000000000	4.00000000000000000000	4.00000000000000000000	4.00000000000000000000	4.00000000000000000000	4.00000000000000000000	4.00000000000000000000
9.00000000000000000000	0.00000000000000000000	4151.28173828125000000000	4166.15380859375000000000	4162.56396484375000000000	4164.10253906250000000000	4152.82031250000000000000	4165.64111328125000000000	4163.58984375000000000000	4171.28173828125000000000	4169.74365234375000000000	4174.35888671875000000000	4180.00000000000000000000	4163.58984375000000000000	4178.97412109375000000000	4145.12792968750000000000	3538.00000000000000000000	10247.00000000000000000000	10226.00000000000000000000	0.00000000000000000000	0.00000000000000000000	0.00000000000000000000	1106.00000000000000000000	841.00000000000000000000	4.00000000000000000000	4.00000000000000000000	4.00000000000000000000	4.00000000000000000000	4.00000000000000000000	0.00000000000000000000	4.00000000000000000000	4.00000000000000000000	0.00000000000000000000	4.00000000000000000000	4.00000000000000000000	4.00000000000000000000	4.00000000000000000000	4.00000000000000000000	4.00000000000000000000	4.00000000000000000000
10.00000000000000000000	0.00000000000000000000	4162.05126953125000000000	4168.20507812500000000000	4174.87158203125000000000	4167.69238281250000000000	4155.38427734375000000000	4172.30761718750000000000	4175.89746093750000000000	4172.30761718750000000000	4173.33300781250000000000	4172.82031250000000000000	4177.94873046875000000000	4169.74365234375000000000	4177.43603515625000000000	4150.25634765625000000000	3386.00000000000000000000	10247.00000000000000000000	10226.00000000000000000000	0.00000000000000000000	0.00000000000000000000	0.00000000000000000000	1106.00000000000000000000	849.00000000000000000000	4.00000000000000000000	4.00000000000000000000	4.00000000000000000000	4.00000000000000000000	4.00000000000000000000	0.00000000000000000000	4.00000000000000000000	4.00000000000000000000	0.00000000000000000000	4.00000000000000000000	4.00000000000000000000	4.00000000000000000000	4.00000000000000000000	4.00000000000000000000	4.00000000000000000000	4.00000000000000000000
11.00000000000000000000	0.00000000000000000000	4163.07666015625000000000	4181.02539062500000000000	4177.43603515625000000000	4173.84619140625000000000	4167.17919921875000000000	4164.61523437500000000000	4173.84619140625000000000	4180.51269531250000000000	4173.33300781250000000000	4185.12792968750000000000	4183.58984375000000000000	4174.35888671875000000000	4183.58984375000000000000	4152.30761718750000000000	924.00000000000000000000	10247.00000000000000000000	10225.00000000000000000000	0.00000000000000000000	0.00000000000000000000	0.00000000000000000000	1106.00000000000000000000	857.00000000000000000000	4.00000000000000000000	4.00000000000000000000	4.00000000000000000000	4.00000000000000000000	4.00000000000000000000	0.00000000000000000000	4.00000000000000000000	4.00000000000000000000	0.00000000000000000000	4.00000000000000000000	4.00000000000000000000	4.00000000000000000000	4.00000000000000000000	4.00000000000000000000	4.00000000000000000000	4.00000000000000000000
12.00000000000000000000	0.00000000000000000000	4162.05126953125000000000	4182.05126953125000000000	4174.35888671875000000000	4173.33300781250000000000	4167.69238281250000000000	4164.10253906250000000000	4165.64111328125000000000	4180.51269531250000000000	4172.30761718750000000000	4185.64111328125000000000	4185.64111328125000000000	4174.35888671875000000000	4185.12792968750000000000	4154.35888671875000000000	3193.00000000000000000000	10247.00000000000000000000	10225.00000000000000000000	0.00000000000000000000	0.00000000000000000000	0.00000000000000000000	1106.00000000000000000000	865.00000000000000000000	4.00000000000000000000	4.00000000000000000000	4.00000000000000000000	4.00000000000000000000	4.00000000000000000000	0.00000000000000000000	4.00000000000000000000	4.00000000000000000000	0.00000000000000000000	4.00000000000000000000	4.00000000000000000000	4.00000000000000000000	4.00000000000000000000	4.00000000000000000000	4.00000000000000000000	4.00000000000000000000
13.00000000000000000000	0.00000000000000000000	4163.07666015625000000000	4171.28173828125000000000	4176.41015625000000000000	4166.66650390625000000000	4157.43603515625000000000	4171.28173828125000000000	4169.23046875000000000000	4168.71777343750000000000	4173.84619140625000000000	4165.64111328125000000000	4176.41015625000000000000	4172.30761718750000000000	4171.79492187500000000000	4154.35888671875000000000	1562.00000000000000000000	10250.00000000000000000000	10228.00000000000000000000	0.00000000000000000000	0.00000000000000000000	0.00000000000000000000	1106.00000000000000000000	874.00000000000000000000	4.00000000000000000000	4.00000000000000000000	4.00000000000000000000	4.00000000000000000000	4.00000000000000000000	0.00000000000000000000	4.00000000000000000000	4.00000000000000000000	0.00000000000000000000	4.00000000000000000000	4.00000000000000000000	4.00000000000000000000	4.00000000000000000000	4.00000000000000000000	4.00000000000000000000	4.00000000000000000000
14.00000000000000000000	0.00000000000000000000	4156.92285156250000000000	4173.33300781250000000000	4167.17919921875000000000	4170.76904296875000000000	4164.10253906250000000000	4163.58984375000000000000	4167.17919921875000000000	4172.82031250000000000000	4173.33300781250000000000	4171.28173828125000000000	4178.46142578125000000000	4169.23046875000000000000	4173.33300781250000000000	4152.82031250000000000000	3386.00000000000000000000	10250.00000000000000000000	10228.00000000000000000000	0.00000000000000000000	0.00000000000000000000	0.00000000000000000000	1106.00000000000000000000	881.00000000000000000000	4.00000000000000000000	4.00000000000000000000	4.00000000000000000000	4.00000000000000000000	4.00000000000000000000	0.00000000000000000000	4.00000000000000000000	4.00000000000000000000	0.00000000000000000000	4.00000000000000000000	4.00000000000000000000	4.00000000000000000000	4.00000000000000000000	4.00000000000000000000	4.00000000000000000000	4.00000000000000000000
15.00000000000000000000	0.00000000000000000000	4162.56396484375000000000	4172.30761718750000000000	4172.30761718750000000000	4166.66650390625000000000	4162.05126953125000000000	4171.28173828125000000000	4175.38427734375000000000	4172.30761718750000000000	4173.33300781250000000000	4176.41015625000000000000	4174.87158203125000000000	4170.76904296875000000000	4173.84619140625000000000	4154.35888671875000000000	924.00000000000000000000	10251.00000000000000000000	10227.00000000000000000000	0.00000000000000000000	0.00000000000000000000	0.00000000000000000000	1106.00000000000000000000	889.00000000000000000000	4.00000000000000000000	4.00000000000000000000	4.00000000000000000000	4.00000000000000000000	4.00000000000000000000	0.00000000000000000000	4.00000000000000000000	4.00000000000000000000	0.00000000000000000000	4.00000000000000000000	4.00000000000000000000	4.00000000000000000000	4.00000000000000000000	4.00000000000000000000	4.00000000000000000000	4.00000000000000000000
16.00000000000000000000	0.00000000000000000000	4158.97412109375000000000	4170.76904296875000000000	4171.28173828125000000000	4161.53857421875000000000	4156.41015625000000000000	4170.25634765625000000000	4170.76904296875000000000	4172.82031250000000000000	4175.89746093750000000000	4173.33300781250000000000	4177.43603515625000000000	4168.71777343750000000000	4175.38427734375000000000	4150.76904296875000000000	0.00000000000000000000	10251.00000000000000000000	10227.00000000000000000000	0.00000000000000000000	0.00000000000000000000	0.00000000000000000000	1106.00000000000000000000	896.00000000000000000000	4.00000000000000000000	4.00000000000000000000	4.00000000000000000000	4.00000000000000000000	4.00000000000000000000	0.00000000000000000000	4.00000000000000000000	4.00000000000000000000	0.00000000000000000000	4.00000000000000000000	4.00000000000000000000	4.00000000000000000000	4.00000000000000000000	4.00000000000000000000	4.00000000000000000000	4.00000000000000000000
17.00000000000000000000	0.00000000000000000000	4156.92285156250000000000	4168.71777343750000000000	4169.74365234375000000000	4161.02539062500000000000	4155.38427734375000000000	4167.69238281250000000000	4167.17919921875000000000	4176.41015625000000000000	4177.43603515625000000000	4172.30761718750000000000	4180.51269531250000000000	4167.17919921875000000000	4176.92285156250000000000	4151.28173828125000000000	0.00000000000000000000	10250.00000000000000000000	10230.00000000000000000000	0.00000000000000000000	0.00000000000000000000	0.00000000000000000000	1106.00000000000000000000	903.00000000000000000000	4.00000000000000000000	4.00000000000000000000	4.00000000000000000000	4.00000000000000000000	4.00000000000000000000	0.00000000000000000000	4.00000000000000000000	4.00000000000000000000	0.00000000000000000000	4.00000000000000000000	4.00000000000000000000	4.00000000000000000000	4.00000000000000000000	4.00000000000000000000	4.00000000000000000000	4.00000000000000000000
18.00000000000000000000	0.00000000000000000000	4166.66650390625000000000	4165.12792968750000000000	4177.94873046875000000000	4158.97412109375000000000	4153.84619140625000000000	4170.76904296875000000000	4172.82031250000000000000	4172.30761718750000000000	4170.76904296875000000000	4168.71777343750000000000	4171.28173828125000000000	4169.74365234375000000000	4172.30761718750000000000	4156.41015625000000000000	0.00000000000000000000	10250.00000000000000000000	10230.00000000000000000000	0.00000000000000000000	0.00000000000000000000	0.00000000000000000000	1106.00000000000000000000	911.00000000000000000000	4.00000000000000000000	4.00000000000000000000	4.00000000000000000000	4.00000000000000000000	4.00000000000000000000	0.00000000000000000000	4.00000000000000000000	4.00000000000000000000	0.00000000000000000000	4.00000000000000000000	4.00000000000000000000	4.00000000000000000000	4.00000000000000000000	4.00000000000000000000	4.00000000000000000000	4.00000000000000000000
19.00000000000000000000	0.00000000000000000000	4158.97412109375000000000	4169.23046875000000000000	4170.76904296875000000000	4163.58984375000000000000	4156.92285156250000000000	4161.02539062500000000000	4165.12792968750000000000	4173.33300781250000000000	4166.66650390625000000000	4168.20507812500000000000	4174.87158203125000000000	4168.71777343750000000000	4175.38427734375000000000	4152.82031250000000000000	0.00000000000000000000	10249.00000000000000000000	10230.00000000000000000000	0.00000000000000000000	0.00000000000000000000	0.00000000000000000000	1106.00000000000000000000	918.00000000000000000000	4.00000000000000000000	4.00000000000000000000	4.00000000000000000000	4.00000000000000000000	4.00000000000000000000	0.00000000000000000000	4.00000000000000000000	4.00000000000000000000	0.00000000000000000000	4.00000000000000000000	4.00000000000000000000	4.00000000000000000000	4.00000000000000000000	4.00000000000000000000	4.00000000000000000000	4.00000000000000000000
20.00000000000000000000	0.00000000000000000000	4160.51269531250000000000	4170.25634765625000000000	4175.38427734375000000000	4162.05126953125000000000	4150.25634765625000000000	4170.76904296875000000000	4169.23046875000000000000	4167.17919921875000000000	4172.82031250000000000000	4162.05126953125000000000	4173.84619140625000000000	4169.23046875000000000000	4170.76904296875000000000	4152.82031250000000000000	0.00000000000000000000	10249.00000000000000000000	10230.00000000000000000000	0.00000000000000000000	0.00000000000000000000	0.00000000000000000000	1106.00000000000000000000	925.00000000000000000000	4.00000000000000000000	4.00000000000000000000	4.00000000000000000000	4.00000000000000000000	4.00000000000000000000	0.00000000000000000000	4.00000000000000000000	4.00000000000000000000	0.00000000000000000000	4.00000000000000000000	4.00000000000000000000	4.00000000000000000000	4.00000000000000000000	4.00000000000000000000	4.00000000000000000000	4.00000000000000000000
21.00000000000000000000	0.00000000000000000000	4166.15380859375000000000	4174.87158203125000000000	4175.38427734375000000000	4164.61523437500000000000	4157.94873046875000000000	4171.28173828125000000000	4166.15380859375000000000	4170.25634765625000000000	4174.87158203125000000000	4169.74365234375000000000	4173.84619140625000000000	4169.23046875000000000000	4172.82031250000000000000	4157.43603515625000000000	0.00000000000000000000	10249.00000000000000000000	10229.00000000000000000000	0.00000000000000000000	0.00000000000000000000	0.00000000000000000000	1106.00000000000000000000	934.00000000000000000000	4.00000000000000000000	4.00000000000000000000	4.00000000000000000000	4.00000000000000000000	4.00000000000000000000	0.00000000000000000000	4.00000000000000000000	4.00000000000000000000	0.00000000000000000000	4.00000000000000000000	4.00000000000000000000	4.00000000000000000000	4.00000000000000000000	4.00000000000000000000	4.00000000000000000000	4.00000000000000000000
22.00000000000000000000	0.00000000000000000000	4165.12792968750000000000	4180.00000000000000000000	4172.30761718750000000000	4171.79492187500000000000	4170.25634765625000000000	4165.64111328125000000000	4164.61523437500000000000	4180.00000000000000000000	4172.30761718750000000000	4183.58984375000000000000	4184.61523437500000000000	4174.87158203125000000000	4183.07666015625000000000	4160.00000000000000000000	0.00000000000000000000	10249.00000000000000000000	10229.00000000000000000000	0.00000000000000000000	0.00000000000000000000	0.00000000000000000000	1106.00000000000000000000	942.00000000000000000000	4.00000000000000000000	4.00000000000000000000	4.00000000000000000000	4.00000000000000000000	4.00000000000000000000	0.00000000000000000000	4.00000000000000000000	4.00000000000000000000	0.00000000000000000000	4.00000000000000000000	4.00000000000000000000	4.00000000000000000000	4.00000000000000000000	4.00000000000000000000	4.00000000000000000000	4.00000000000000000000
23.00000000000000000000	0.00000000000000000000	4170.76904296875000000000	4176.92285156250000000000	4182.05126953125000000000	4169.74365234375000000000	4162.05126953125000000000	4172.82031250000000000000	4177.94873046875000000000	4177.43603515625000000000	4175.89746093750000000000	4185.12792968750000000000	4189.23046875000000000000	4179.48730468750000000000	4184.10253906250000000000	4161.53857421875000000000	0.00000000000000000000	10249.00000000000000000000	10229.00000000000000000000	0.00000000000000000000	0.00000000000000000000	0.00000000000000000000	1106.00000000000000000000	950.00000000000000000000	4.00000000000000000000	4.00000000000000000000	4.00000000000000000000	4.00000000000000000000	4.00000000000000000000	0.00000000000000000000	4.00000000000000000000	4.00000000000000000000	0.00000000000000000000	4.00000000000000000000	4.00000000000000000000	4.00000000000000000000	4.00000000000000000000	4.00000000000000000000	4.00000000000000000000	4.00000000000000000000
24.00000000000000000000	0.00000000000000000000	4168.71777343750000000000	4183.07666015625000000000	4175.38427734375000000000	4172.82031250000000000000	4164.10253906250000000000	4165.64111328125000000000	4169.74365234375000000000	4182.05126953125000000000	4176.92285156250000000000	4192.82031250000000000000	4192.30761718750000000000	4174.87158203125000000000	4187.17919921875000000000	4161.53857421875000000000	0.00000000000000000000	10249.00000000000000000000	10229.00000000000000000000	0.00000000000000000000	0.00000000000000000000	0.00000000000000000000	1106.00000000000000000000	959.00000000000000000000	4.00000000000000000000	4.00000000000000000000	4.00000000000000000000	4.00000000000000000000	4.00000000000000000000	0.00000000000000000000	4.00000000000000000000	4.00000000000000000000	0.00000000000000000000	4.00000000000000000000	4.00000000000000000000	4.00000000000000000000	4.00000000000000000000	4.00000000000000000000	4.00000000000000000000	4.00000000000000000000
25.00000000000000000000	0.00000000000000000000	4176.41015625000000000000	4187.17919921875000000000	4180.51269531250000000000	4176.92285156250000000000	4171.28173828125000000000	4167.69238281250000000000	4170.76904296875000000000	4179.48730468750000000000	4172.30761718750000000000	4189.23046875000000000000	4189.23046875000000000000	4180.00000000000000000000	4183.07666015625000000000	4167.69238281250000000000	0.00000000000000000000	10249.00000000000000000000	10228.00000000000000000000	0.00000000000000000000	0.00000000000000000000	0.00000000000000000000	1106.00000000000000000000	967.00000000000000000000	4.00000000000000000000	4.00000000000000000000	4.00000000000000000000	4.00000000000000000000	4.00000000000000000000	0.00000000000000000000	4.00000000000000000000	4.00000000000000000000	0.00000000000000000000	4.00000000000000000000	4.00000000000000000000	4.00000000000000000000	4.00000000000000000000	4.00000000000000000000	4.00000000000000000000	4.00000000000000000000
26.00000000000000000000	0.00000000000000000000	4178.97412109375000000000	4187.69238281250000000000	4183.58984375000000000000	4183.58984375000000000000	4177.94873046875000000000	4166.15380859375000000000	4173.84619140625000000000	4176.41015625000000000000	4170.76904296875000000000	4183.07666015625000000000	4189.23046875000000000000	4184.61523437500000000000	4182.05126953125000000000	4169.23046875000000000000	0.00000000000000000000	10249.00000000000000000000	10228.00000000000000000000	0.00000000000000000000	0.00000000000000000000	0.00000000000000000000	1106.00000000000000000000	974.00000000000000000000	4.00000000000000000000	4.00000000000000000000	4.00000000000000000000	4.00000000000000000000	4.00000000000000000000	0.00000000000000000000	4.00000000000000000000	4.00000000000000000000	0.00000000000000000000	4.00000000000000000000	4.00000000000000000000	4.00000000000000000000	4.00000000000000000000	4.00000000000000000000	4.00000000000000000000	4.00000000000000000000
27.00000000000000000000	0.00000000000000000000	4170.25634765625000000000	4187.69238281250000000000	4176.41015625000000000000	4188.71777343750000000000	4180.00000000000000000000	4163.07666015625000000000	4167.17919921875000000000	4178.46142578125000000000	4172.30761718750000000000	4186.15380859375000000000	4190.25634765625000000000	4182.56396484375000000000	4187.17919921875000000000	4168.71777343750000000000	0.00000000000000000000	10248.00000000000000000000	10227.00000000000000000000	0.00000000000000000000	0.00000000000000000000	0.00000000000000000000	1106.00000000000000000000	982.00000000000000000000	4.00000000000000000000	4.00000000000000000000	4.00000000000000000000	4.00000000000000000000	4.00000000000000000000	0.00000000000000000000	4.00000000000000000000	4.00000000000000000000	0.00000000000000000000	4.00000000000000000000	4.00000000000000000000	4.00000000000000000000	4.00000000000000000000	4.00000000000000000000	4.00000000000000000000	4.00000000000000000000
28.00000000000000000000	0.00000000000000000000	4176.41015625000000000000	4185.64111328125000000000	4180.51269531250000000000	4185.64111328125000000000	4174.35888671875000000000	4173.84619140625000000000	4174.35888671875000000000	4178.97412109375000000000	4175.38427734375000000000	4186.66650390625000000000	4186.66650390625000000000	4182.56396484375000000000	4186.66650390625000000000	4172.30761718750000000000	0.00000000000000000000	10248.00000000000000000000	10227.00000000000000000000	0.00000000000000000000	0.00000000000000000000	0.00000000000000000000	1106.00000000000000000000	990.00000000000000000000	4.00000000000000000000	4.00000000000000000000	4.00000000000000000000	4.00000000000000000000	4.00000000000000000000	0.00000000000000000000	4.00000000000000000000	4.00000000000000000000	0.00000000000000000000	4.00000000000000000000	4.00000000000000000000	4.00000000000000000000	4.00000000000000000000	4.00000000000000000000	4.00000000000000000000	4.00000000000000000000
29.00000000000000000000	0.00000000000000000000	4173.33300781250000000000	4191.79492187500000000000	4171.28173828125000000000	4192.30761718750000000000	4182.56396484375000000000	4166.66650390625000000000	4172.30761718750000000000	4192.30761718750000000000	4175.38427734375000000000	4195.89746093750000000000	4196.41015625000000000000	4182.56396484375000000000	4194.35888671875000000000	4170.76904296875000000000	0.00000000000000000000	10246.00000000000000000000	10227.00000000000000000000	0.00000000000000000000	0.00000000000000000000	0.00000000000000000000	1106.00000000000000000000	998.00000000000000000000	4.00000000000000000000	4.00000000000000000000	4.00000000000000000000	4.00000000000000000000	4.00000000000000000000	0.00000000000000000000	4.00000000000000000000	4.00000000000000000000	0.00000000000000000000	4.00000000000000000000	4.00000000000000000000	4.00000000000000000000	4.00000000000000000000	4.00000000000000000000	4.00000000000000000000	4.00000000000000000000
30.00000000000000000000	0.00000000000000000000	4173.33300781250000000000	4186.15380859375000000000	4169.74365234375000000000	4187.17919921875000000000	4178.46142578125000000000	4168.20507812500000000000	4174.35888671875000000000	4189.23046875000000000000	4173.84619140625000000000	4192.30761718750000000000	4195.38427734375000000000	4185.64111328125000000000	4189.74365234375000000000	4172.82031250000000000000	0.00000000000000000000	10246.00000000000000000000	10227.00000000000000000000	0.00000000000000000000	0.00000000000000000000	0.00000000000000000000	1107.00000000000000000000	6.00000000000000000000	4.00000000000000000000	4.00000000000000000000	4.00000000000000000000	4.00000000000000000000	4.00000000000000000000	0.00000000000000000000	4.00000000000000000000	4.00000000000000000000	0.00000000000000000000	4.00000000000000000000	4.00000000000000000000	4.00000000000000000000	4.00000000000000000000	4.00000000000000000000	4.00000000000000000000	4.00000000000000000000
31.00000000000000000000	0.00000000000000000000	4173.84619140625000000000	4177.94873046875000000000	4172.30761718750000000000	4179.48730468750000000000	4165.64111328125000000000	4171.79492187500000000000	4171.79492187500000000000	4176.41015625000000000000	4172.82031250000000000000	4184.10253906250000000000	4188.71777343750000000000	4182.05126953125000000000	4183.07666015625000000000	4173.33300781250000000000	0.00000000000000000000	10247.00000000000000000000	10228.00000000000000000000	0.00000000000000000000	0.00000000000000000000	0.00000000000000000000	1107.00000000000000000000	14.00000000000000000000	4.00000000000000000000	4.00000000000000000000	4.00000000000000000000	4.00000000000000000000	4.00000000000000000000	0.00000000000000000000	4.00000000000000000000	4.00000000000000000000	0.00000000000000000000	4.00000000000000000000	4.00000000000000000000	4.00000000000000000000	4.00000000000000000000	4.00000000000000000000	4.00000000000000000000	4.00000000000000000000
32.00000000000000000000	0.00000000000000000000	4169.23046875000000000000	4179.48730468750000000000	4167.17919921875000000000	4183.07666015625000000000	4166.66650390625000000000	4165.12792968750000000000	4164.10253906250000000000	4178.97412109375000000000	4172.30761718750000000000	4184.61523437500000000000	4188.71777343750000000000	4175.38427734375000000000	4185.64111328125000000000	4171.28173828125000000000	0.00000000000000000000	10247.00000000000000000000	10228.00000000000000000000	0.00000000000000000000	0.00000000000000000000	0.00000000000000000000	1107.00000000000000000000	21.00000000000000000000	4.00000000000000000000	4.00000000000000000000	4.00000000000000000000	4.00000000000000000000	4.00000000000000000000	0.00000000000000000000	4.00000000000000000000	4.00000000000000000000	0.00000000000000000000	4.00000000000000000000	4.00000000000000000000	4.00000000000000000000	4.00000000000000000000	4.00000000000000000000	4.00000000000000000000	4.00000000000000000000
33.00000000000000000000	0.00000000000000000000	4174.87158203125000000000	4174.87158203125000000000	4171.79492187500000000000	4178.46142578125000000000	4160.51269531250000000000	4171.28173828125000000000	4171.28173828125000000000	4173.33300781250000000000	4173.33300781250000000000	4168.71777343750000000000	4176.92285156250000000000	4177.43603515625000000000	4173.84619140625000000000	4175.89746093750000000000	0.00000000000000000000	10247.00000000000000000000	10227.00000000000000000000	0.00000000000000000000	0.00000000000000000000	0.00000000000000000000	1107.00000000000000000000	29.00000000000000000000	4.00000000000000000000	4.00000000000000000000	4.00000000000000000000	4.00000000000000000000	4.00000000000000000000	0.00000000000000000000	4.00000000000000000000	4.00000000000000000000	0.00000000000000000000	4.00000000000000000000	4.00000000000000000000	4.00000000000000000000	4.00000000000000000000	4.00000000000000000000	4.00000000000000000000	4.00000000000000000000
34.00000000000000000000	0.00000000000000000000	4169.74365234375000000000	4174.35888671875000000000	4164.10253906250000000000	4175.89746093750000000000	4158.97412109375000000000	4166.66650390625000000000	4163.58984375000000000000	4167.69238281250000000000	4174.35888671875000000000	4165.12792968750000000000	4174.87158203125000000000	4175.89746093750000000000	4170.25634765625000000000	4173.84619140625000000000	0.00000000000000000000	10247.00000000000000000000	10227.00000000000000000000	0.00000000000000000000	0.00000000000000000000	0.00000000000000000000	1107.00000000000000000000	37.00000000000000000000	4.00000000000000000000	4.00000000000000000000	4.00000000000000000000	4.00000000000000000000	4.00000000000000000000	0.00000000000000000000	4.00000000000000000000	4.00000000000000000000	0.00000000000000000000	4.00000000000000000000	4.00000000000000000000	4.00000000000000000000	4.00000000000000000000	4.00000000000000000000	4.00000000000000000000	4.00000000000000000000
35.00000000000000000000	0.00000000000000000000	4172.82031250000000000000	4173.33300781250000000000	4167.17919921875000000000	4175.38427734375000000000	4159.48730468750000000000	4170.76904296875000000000	4164.61523437500000000000	4165.64111328125000000000	4174.35888671875000000000	4175.38427734375000000000	4177.43603515625000000000	4177.94873046875000000000	4171.79492187500000000000	4172.30761718750000000000	0.00000000000000000000	10248.00000000000000000000	10228.00000000000000000000	0.00000000000000000000	0.00000000000000000000	0.00000000000000000000	1107.00000000000000000000	44.00000000000000000000	4.00000000000000000000	4.00000000000000000000	4.00000000000000000000	4.00000000000000000000	4.00000000000000000000	0.00000000000000000000	4.00000000000000000000	4.00000000000000000000	0.00000000000000000000	4.00000000000000000000	4.00000000000000000000	4.00000000000000000000	4.00000000000000000000	4.00000000000000000000	4.00000000000000000000	4.00000000000000000000
36.00000000000000000000	0.00000000000000000000	4176.92285156250000000000	4174.35888671875000000000	4170.76904296875000000000	4176.41015625000000000000	4162.05126953125000000000	4173.84619140625000000000	4171.79492187500000000000	4168.71777343750000000000	4172.82031250000000000000	4178.97412109375000000000	4177.94873046875000000000	4178.46142578125000000000	4174.35888671875000000000	4173.33300781250000000000	0.00000000000000000000	10248.00000000000000000000	10228.00000000000000000000	0.00000000000000000000	0.00000000000000000000	0.00000000000000000000	1107.00000000000000000000	51.00000000000000000000	4.00000000000000000000	4.00000000000000000000	4.00000000000000000000	4.00000000000000000000	4.00000000000000000000	0.00000000000000000000	4.00000000000000000000	4.00000000000000000000	0.00000000000000000000	4.00000000000000000000	4.00000000000000000000	4.00000000000000000000	4.00000000000000000000	4.00000000000000000000	4.00000000000000000000	4.00000000000000000000
37.00000000000000000000	0.00000000000000000000	4169.74365234375000000000	4182.05126953125000000000	4163.07666015625000000000	4183.58984375000000000000	4169.74365234375000000000	4163.07666015625000000000	4167.69238281250000000000	4176.92285156250000000000	4173.33300781250000000000	4184.61523437500000000000	4186.15380859375000000000	4175.89746093750000000000	4183.58984375000000000000	4173.84619140625000000000	0.00000000000000000000	10247.00000000000000000000	10228.00000000000000000000	0.00000000000000000000	0.00000000000000000000	0.00000000000000000000	1107.00000000000000000000	59.00000000000000000000	4.00000000000000000000	4.00000000000000000000	4.00000000000000000000	4.00000000000000000000	4.00000000000000000000	0.00000000000000000000	4.00000000000000000000	4.00000000000000000000	0.00000000000000000000	4.00000000000000000000	4.00000000000000000000	4.00000000000000000000	4.00000000000000000000	4.00000000000000000000	4.00000000000000000000	4.00000000000000000000
38.00000000000000000000	0.00000000000000000000	4178.97412109375000000000	4184.10253906250000000000	4175.38427734375000000000	4184.61523437500000000000	4168.71777343750000000000	4169.74365234375000000000	4173.84619140625000000000	4176.92285156250000000000	4175.89746093750000000000	4184.10253906250000000000	4188.71777343750000000000	4178.46142578125000000000	4184.61523437500000000000	4177.43603515625000000000	0.00000000000000000000	10247.00000000000000000000	10228.00000000000000000000	0.00000000000000000000	0.00000000000000000000	0.00000000000000000000	1107.00000000000000000000	66.00000000000000000000	4.00000000000000000000	4.00000000000000000000	4.00000000000000000000	4.00000000000000000000	4.00000000000000000000	0.00000000000000000000	4.00000000000000000000	4.00000000000000000000	0.00000000000000000000	4.00000000000000000000	4.00000000000000000000	4.00000000000000000000	4.00000000000000000000	4.00000000000000000000	4.00000000000000000000	4.00000000000000000000
39.00000000000000000000	0.00000000000000000000	4175.89746093750000000000	4187.69238281250000000000	4172.30761718750000000000	4187.17919921875000000000	4170.25634765625000000000	4166.15380859375000000000	4168.20507812500000000000	4178.97412109375000000000	4174.87158203125000000000	4184.10253906250000000000	4190.25634765625000000000	4177.43603515625000000000	4185.12792968750000000000	4178.97412109375000000000	0.00000000000000000000	10248.00000000000000000000	10228.00000000000000000000	0.00000000000000000000	0.00000000000000000000	0.00000000000000000000	1107.00000000000000000000	73.00000000000000000000	4.00000000000000000000	4.00000000000000000000	4.00000000000000000000	4.00000000000000000000	4.00000000000000000000	0.00000000000000000000	4.00000000000000000000	4.00000000000000000000	0.00000000000000000000	4.00000000000000000000	4.00000000000000000000	4.00000000000000000000	4.00000000000000000000	4.00000000000000000000	4.00000000000000000000	4.00000000000000000000
40.00000000000000000000	0.00000000000000000000	4171.79492187500000000000	4181.53857421875000000000	4166.66650390625000000000	4186.66650390625000000000	4164.61523437500000000000	4168.20507812500000000000	4169.74365234375000000000	4175.38427734375000000000	4173.84619140625000000000	4177.94873046875000000000	4184.61523437500000000000	4179.48730468750000000000	4178.46142578125000000000	4181.02539062500000000000	0.00000000000000000000	10248.00000000000000000000	10228.00000000000000000000	0.00000000000000000000	0.00000000000000000000	0.00000000000000000000	1107.00000000000000000000	82.00000000000000000000	4.00000000000000000000	4.00000000000000000000	4.00000000000000000000	4.00000000000000000000	4.00000000000000000000	0.00000000000000000000	4.00000000000000000000	4.00000000000000000000	0.00000000000000000000	4.00000000000000000000	4.00000000000000000000	4.00000000000000000000	4.00000000000000000000	4.00000000000000000000	4.00000000000000000000	4.00000000000000000000
41.00000000000000000000	0.00000000000000000000	4178.97412109375000000000	4181.02539062500000000000	4173.33300781250000000000	4189.74365234375000000000	4168.71777343750000000000	4171.79492187500000000000	4174.87158203125000000000	4175.89746093750000000000	4173.84619140625000000000	4182.05126953125000000000	4184.61523437500000000000	4183.07666015625000000000	4177.94873046875000000000	4183.07666015625000000000	0.00000000000000000000	10249.00000000000000000000	10226.00000000000000000000	0.00000000000000000000	0.00000000000000000000	0.00000000000000000000	1107.00000000000000000000	90.00000000000000000000	4.00000000000000000000	4.00000000000000000000	4.00000000000000000000	4.00000000000000000000	4.00000000000000000000	0.00000000000000000000	4.00000000000000000000	4.00000000000000000000	0.00000000000000000000	4.00000000000000000000	4.00000000000000000000	4.00000000000000000000	4.00000000000000000000	4.00000000000000000000	4.00000000000000000000	4.00000000000000000000
42.00000000000000000000	0.00000000000000000000	4174.35888671875000000000	4193.33300781250000000000	4168.71777343750000000000	4198.46142578125000000000	4188.20507812500000000000	4162.05126953125000000000	4167.69238281250000000000	4193.33300781250000000000	4171.28173828125000000000	4202.05126953125000000000	4200.51269531250000000000	4182.05126953125000000000	4194.87158203125000000000	4184.10253906250000000000	0.00000000000000000000	10249.00000000000000000000	10226.00000000000000000000	0.00000000000000000000	0.00000000000000000000	0.00000000000000000000	1107.00000000000000000000	98.00000000000000000000	4.00000000000000000000	4.00000000000000000000	4.00000000000000000000	4.00000000000000000000	4.00000000000000000000	0.00000000000000000000	4.00000000000000000000	4.00000000000000000000	0.00000000000000000000	4.00000000000000000000	4.00000000000000000000	4.00000000000000000000	4.00000000000000000000	4.00000000000000000000	4.00000000000000000000	4.00000000000000000000
43.00000000000000000000	0.00000000000000000000	4174.87158203125000000000	4186.66650390625000000000	4169.74365234375000000000	4191.79492187500000000000	4182.56396484375000000000	4170.76904296875000000000	4178.46142578125000000000	4192.30761718750000000000	4173.84619140625000000000	4196.92285156250000000000	4198.46142578125000000000	4182.56396484375000000000	4192.30761718750000000000	4186.15380859375000000000	0.00000000000000000000	10246.00000000000000000000	10227.00000000000000000000	0.00000000000000000000	0.00000000000000000000	0.00000000000000000000	1107.00000000000000000000	107.00000000000000000000	4.00000000000000000000	4.00000000000000000000	4.00000000000000000000	4.00000000000000000000	4.00000000000000000000	0.00000000000000000000	4.00000000000000000000	4.00000000000000000000	0.00000000000000000000	4.00000000000000000000	4.00000000000000000000	4.00000000000000000000	4.00000000000000000000	4.00000000000000000000	4.00000000000000000000	4.00000000000000000000
44.00000000000000000000	0.00000000000000000000	4170.76904296875000000000	4183.07666015625000000000	4164.61523437500000000000	4191.28173828125000000000	4178.97412109375000000000	4167.69238281250000000000	4176.41015625000000000000	4188.71777343750000000000	4177.43603515625000000000	4192.82031250000000000000	4194.35888671875000000000	4177.94873046875000000000	4185.64111328125000000000	4182.56396484375000000000	0.00000000000000000000	10246.00000000000000000000	10227.00000000000000000000	0.00000000000000000000	0.00000000000000000000	0.00000000000000000000	1107.00000000000000000000	115.00000000000000000000	4.00000000000000000000	4.00000000000000000000	4.00000000000000000000	4.00000000000000000000	4.00000000000000000000	0.00000000000000000000	4.00000000000000000000	4.00000000000000000000	0.00000000000000000000	4.00000000000000000000	4.00000000000000000000	4.00000000000000000000	4.00000000000000000000	4.00000000000000000000	4.00000000000000000000	4.00000000000000000000
45.00000000000000000000	0.00000000000000000000	4172.82031250000000000000	4190.25634765625000000000	4167.69238281250000000000	4194.87158203125000000000	4184.10253906250000000000	4168.20507812500000000000	4172.82031250000000000000	4195.38427734375000000000	4175.89746093750000000000	4200.51269531250000000000	4197.43603515625000000000	4177.43603515625000000000	4190.25634765625000000000	4182.05126953125000000000	0.00000000000000000000	10249.00000000000000000000	10225.00000000000000000000	0.00000000000000000000	0.00000000000000000000	0.00000000000000000000	1107.00000000000000000000	123.00000000000000000000	4.00000000000000000000	4.00000000000000000000	4.00000000000000000000	4.00000000000000000000	4.00000000000000000000	0.00000000000000000000	4.00000000000000000000	4.00000000000000000000	0.00000000000000000000	4.00000000000000000000	4.00000000000000000000	4.00000000000000000000	4.00000000000000000000	4.00000000000000000000	4.00000000000000000000	4.00000000000000000000
46.00000000000000000000	0.00000000000000000000	4183.58984375000000000000	4189.74365234375000000000	4177.43603515625000000000	4192.30761718750000000000	4177.94873046875000000000	4172.82031250000000000000	4178.46142578125000000000	4198.97412109375000000000	4170.25634765625000000000	4203.58984375000000000000	4196.92285156250000000000	4182.56396484375000000000	4193.33300781250000000000	4184.61523437500000000000	0.00000000000000000000	10249.00000000000000000000	10225.00000000000000000000	0.00000000000000000000	0.00000000000000000000	0.00000000000000000000	1107.00000000000000000000	132.00000000000000000000	4.00000000000000000000	4.00000000000000000000	4.00000000000000000000	4.00000000000000000000	4.00000000000000000000	0.00000000000000000000	4.00000000000000000000	4.00000000000000000000	0.00000000000000000000	4.00000000000000000000	4.00000000000000000000	4.00000000000000000000	4.00000000000000000000	4.00000000000000000000	4.00000000000000000000	4.00000000000000000000
47.00000000000000000000	0.00000000000000000000	4175.89746093750000000000	4190.25634765625000000000	4170.25634765625000000000	4193.84619140625000000000	4176.41015625000000000000	4160.51269531250000000000	4167.69238281250000000000	4199.48730468750000000000	4169.23046875000000000000	4206.66650390625000000000	4201.02539062500000000000	4181.53857421875000000000	4197.94873046875000000000	4185.64111328125000000000	0.00000000000000000000	10248.00000000000000000000	10226.00000000000000000000	0.00000000000000000000	0.00000000000000000000	0.00000000000000000000	1107.00000000000000000000	140.00000000000000000000	4.00000000000000000000	4.00000000000000000000	4.00000000000000000000	4.00000000000000000000	4.00000000000000000000	0.00000000000000000000	4.00000000000000000000	4.00000000000000000000	0.00000000000000000000	4.00000000000000000000	4.00000000000000000000	4.00000000000000000000	4.00000000000000000000	4.00000000000000000000	4.00000000000000000000	4.00000000000000000000
48.00000000000000000000	0.00000000000000000000	4177.43603515625000000000	4190.25634765625000000000	4176.41015625000000000000	4189.23046875000000000000	4174.35888671875000000000	4167.69238281250000000000	4172.82031250000000000000	4190.76904296875000000000	4174.87158203125000000000	4195.38427734375000000000	4197.43603515625000000000	4183.07666015625000000000	4192.30761718750000000000	4191.28173828125000000000	0.00000000000000000000	10248.00000000000000000000	10226.00000000000000000000	0.00000000000000000000	0.00000000000000000000	0.00000000000000000000	1107.00000000000000000000	149.00000000000000000000	4.00000000000000000000	4.00000000000000000000	4.00000000000000000000	4.00000000000000000000	4.00000000000000000000	0.00000000000000000000	4.00000000000000000000	4.00000000000000000000	0.00000000000000000000	4.00000000000000000000	4.00000000000000000000	4.00000000000000000000	4.00000000000000000000	4.00000000000000000000	4.00000000000000000000	4.00000000000000000000
49.00000000000000000000	0.00000000000000000000	4178.97412109375000000000	4194.87158203125000000000	4175.89746093750000000000	4192.30761718750000000000	4180.00000000000000000000	4168.20507812500000000000	4173.84619140625000000000	4192.82031250000000000000	4176.41015625000000000000	4196.92285156250000000000	4201.02539062500000000000	4183.58984375000000000000	4196.41015625000000000000	4189.23046875000000000000	0.00000000000000000000	10247.00000000000000000000	10226.00000000000000000000	0.00000000000000000000	0.00000000000000000000	0.00000000000000000000	1107.00000000000000000000	157.00000000000000000000	4.00000000000000000000	4.00000000000000000000	4.00000000000000000000	4.00000000000000000000	4.00000000000000000000	0.00000000000000000000	4.00000000000000000000	4.00000000000000000000	0.00000000000000000000	4.00000000000000000000	4.00000000000000000000	4.00000000000000000000	4.00000000000000000000	4.00000000000000000000	4.00000000000000000000	4.00000000000000000000
50.00000000000000000000	0.00000000000000000000	4174.35888671875000000000	4191.79492187500000000000	4171.28173828125000000000	4194.35888671875000000000	4174.35888671875000000000	4164.10253906250000000000	4169.23046875000000000000	4191.79492187500000000000	4172.82031250000000000000	4199.48730468750000000000	4201.02539062500000000000	4180.51269531250000000000	4198.46142578125000000000	4184.61523437500000000000	0.00000000000000000000	10247.00000000000000000000	10226.00000000000000000000	0.00000000000000000000	0.00000000000000000000	0.00000000000000000000	1107.00000000000000000000	164.00000000000000000000	4.00000000000000000000	4.00000000000000000000	4.00000000000000000000	4.00000000000000000000	4.00000000000000000000	0.00000000000000000000	4.00000000000000000000	4.00000000000000000000	0.00000000000000000000	4.00000000000000000000	4.00000000000000000000	4.00000000000000000000	4.00000000000000000000	4.00000000000000000000	4.00000000000000000000	4.00000000000000000000
51.00000000000000000000	0.00000000000000000000	4174.35888671875000000000	4178.97412109375000000000	4172.82031250000000000000	4182.56396484375000000000	4159.48730468750000000000	4171.79492187500000000000	4175.38427734375000000000	4182.05126953125000000000	4172.82031250000000000000	4183.58984375000000000000	4187.69238281250000000000	4177.94873046875000000000	4182.05126953125000000000	4182.05126953125000000000	0.00000000000000000000	10247.00000000000000000000	10227.00000000000000000000	0.00000000000000000000	0.00000000000000000000	0.00000000000000000000	1107.00000000000000000000	172.00000000000000000000	4.00000000000000000000	4.00000000000000000000	4.00000000000000000000	4.00000000000000000000	4.00000000000000000000	0.00000000000000000000	4.00000000000000000000	4.00000000000000000000	0.00000000000000000000	4.00000000000000000000	4.00000000000000000000	4.00000000000000000000	4.00000000000000000000	4.00000000000000000000	4.00000000000000000000	4.00000000000000000000
52.00000000000000000000	0.00000000000000000000	4166.15380859375000000000	4179.48730468750000000000	4160.51269531250000000000	4181.02539062500000000000	4173.33300781250000000000	4166.66650390625000000000	4172.82031250000000000000	4191.28173828125000000000	4174.35888671875000000000	4189.74365234375000000000	4190.76904296875000000000	4171.79492187500000000000	4182.05126953125000000000	4176.41015625000000000000	0.00000000000000000000	10247.00000000000000000000	10227.00000000000000000000	0.00000000000000000000	0.00000000000000000000	0.00000000000000000000	1107.00000000000000000000	179.00000000000000000000	4.00000000000000000000	4.00000000000000000000	4.00000000000000000000	4.00000000000000000000	4.00000000000000000000	0.00000000000000000000	4.00000000000000000000	4.00000000000000000000	0.00000000000000000000	4.00000000000000000000	4.00000000000000000000	4.00000000000000000000	4.00000000000000000000	4.00000000000000000000	4.00000000000000000000	4.00000000000000000000
53.00000000000000000000	0.00000000000000000000	4170.25634765625000000000	4180.00000000000000000000	4166.15380859375000000000	4181.53857421875000000000	4180.51269531250000000000	4170.76904296875000000000	4178.97412109375000000000	4192.30761718750000000000	4174.87158203125000000000	4198.46142578125000000000	4194.35888671875000000000	4172.82031250000000000000	4187.69238281250000000000	4178.97412109375000000000	0.00000000000000000000	10249.00000000000000000000	10228.00000000000000000000	0.00000000000000000000	0.00000000000000000000	0.00000000000000000000	1107.00000000000000000000	186.00000000000000000000	4.00000000000000000000	4.00000000000000000000	4.00000000000000000000	4.00000000000000000000	4.00000000000000000000	0.00000000000000000000	4.00000000000000000000	4.00000000000000000000	0.00000000000000000000	4.00000000000000000000	4.00000000000000000000	4.00000000000000000000	4.00000000000000000000	4.00000000000000000000	4.00000000000000000000	4.00000000000000000000
54.00000000000000000000	0.00000000000000000000	4169.23046875000000000000	4177.43603515625000000000	4168.20507812500000000000	4177.43603515625000000000	4172.82031250000000000000	4167.17919921875000000000	4173.33300781250000000000	4186.66650390625000000000	4173.33300781250000000000	4196.41015625000000000000	4193.33300781250000000000	4173.84619140625000000000	4191.28173828125000000000	4181.53857421875000000000	0.00000000000000000000	10249.00000000000000000000	10228.00000000000000000000	0.00000000000000000000	0.00000000000000000000	0.00000000000000000000	1107.00000000000000000000	194.00000000000000000000	4.00000000000000000000	4.00000000000000000000	4.00000000000000000000	4.00000000000000000000	4.00000000000000000000	0.00000000000000000000	4.00000000000000000000	4.00000000000000000000	0.00000000000000000000	4.00000000000000000000	4.00000000000000000000	4.00000000000000000000	4.00000000000000000000	4.00000000000000000000	4.00000000000000000000	4.00000000000000000000
55.00000000000000000000	0.00000000000000000000	4164.10253906250000000000	4176.92285156250000000000	4161.02539062500000000000	4176.41015625000000000000	4170.25634765625000000000	4165.64111328125000000000	4167.69238281250000000000	4191.28173828125000000000	4172.82031250000000000000	4194.35888671875000000000	4195.89746093750000000000	4176.92285156250000000000	4195.38427734375000000000	4182.56396484375000000000	0.00000000000000000000	10248.00000000000000000000	10229.00000000000000000000	0.00000000000000000000	0.00000000000000000000	0.00000000000000000000	1107.00000000000000000000	201.00000000000000000000	4.00000000000000000000	4.00000000000000000000	4.00000000000000000000	4.00000000000000000000	4.00000000000000000000	0.00000000000000000000	4.00000000000000000000	4.00000000000000000000	0.00000000000000000000	4.00000000000000000000	4.00000000000000000000	4.00000000000000000000	4.00000000000000000000	4.00000000000000000000	4.00000000000000000000	4.00000000000000000000
56.00000000000000000000	0.00000000000000000000	4173.33300781250000000000	4178.46142578125000000000	4170.25634765625000000000	4179.48730468750000000000	4170.76904296875000000000	4174.35888671875000000000	4176.41015625000000000000	4192.30761718750000000000	4174.35888671875000000000	4188.20507812500000000000	4195.38427734375000000000	4182.05126953125000000000	4195.89746093750000000000	4186.66650390625000000000	0.00000000000000000000	10248.00000000000000000000	10229.00000000000000000000	0.00000000000000000000	0.00000000000000000000	0.00000000000000000000	1107.00000000000000000000	208.00000000000000000000	4.00000000000000000000	4.00000000000000000000	4.00000000000000000000	4.00000000000000000000	4.00000000000000000000	0.00000000000000000000	4.00000000000000000000	4.00000000000000000000	0.00000000000000000000	4.00000000000000000000	4.00000000000000000000	4.00000000000000000000	4.00000000000000000000	4.00000000000000000000	4.00000000000000000000	4.00000000000000000000
57.00000000000000000000	0.00000000000000000000	4169.74365234375000000000	4183.58984375000000000000	4166.66650390625000000000	4188.20507812500000000000	4181.53857421875000000000	4163.07666015625000000000	4168.20507812500000000000	4198.46142578125000000000	4173.84619140625000000000	4201.02539062500000000000	4203.07666015625000000000	4177.94873046875000000000	4202.56396484375000000000	4184.10253906250000000000	0.00000000000000000000	10248.00000000000000000000	10229.00000000000000000000	0.00000000000000000000	0.00000000000000000000	0.00000000000000000000	1107.00000000000000000000	216.00000000000000000000	4.00000000000000000000	4.00000000000000000000	4.00000000000000000000	4.00000000000000000000	4.00000000000000000000	0.00000000000000000000	4.00000000000000000000	4.00000000000000000000	0.00000000000000000000	4.00000000000000000000	4.00000000000000000000	4.00000000000000000000	4.00000000000000000000	4.00000000000000000000	4.00000000000000000000	4.00000000000000000000
58.00000000000000000000	0.00000000000000000000	4171.79492187500000000000	4179.48730468750000000000	4166.66650390625000000000	4186.15380859375000000000	4180.51269531250000000000	4168.20507812500000000000	4174.87158203125000000000	4201.53857421875000000000	4174.87158203125000000000	4210.25634765625000000000	4204.61523437500000000000	4178.46142578125000000000	4197.94873046875000000000	4182.05126953125000000000	0.00000000000000000000	10248.00000000000000000000	10229.00000000000000000000	0.00000000000000000000	0.00000000000000000000	0.00000000000000000000	1107.00000000000000000000	223.00000000000000000000	4.00000000000000000000	4.00000000000000000000	4.00000000000000000000	4.00000000000000000000	4.00000000000000000000	0.00000000000000000000	4.00000000000000000000	4.00000000000000000000	0.00000000000000000000	4.00000000000000000000	4.00000000000000000000	4.00000000000000000000	4.00000000000000000000	4.00000000000000000000	4.00000000000000000000	4.00000000000000000000
59.00000000000000000000	0.00000000000000000000	4171.28173828125000000000	4179.48730468750000000000	4166.15380859375000000000	4182.56396484375000000000	4169.74365234375000000000	4172.82031250000000000000	4176.92285156250000000000	4200.51269531250000000000	4176.41015625000000000000	4203.07666015625000000000	4200.51269531250000000000	4176.92285156250000000000	4196.41015625000000000000	4180.51269531250000000000	0.00000000000000000000	10248.00000000000000000000	10228.00000000000000000000	0.00000000000000000000	0.00000000000000000000	0.00000000000000000000	1107.00000000000000000000	231.00000000000000000000	4.00000000000000000000	4.00000000000000000000	4.00000000000000000000	4.00000000000000000000	4.00000000000000000000	0.00000000000000000000	4.00000000000000000000	4.00000000000000000000	0.00000000000000000000	4.00000000000000000000	4.00000000000000000000	4.00000000000000000000	4.00000000000000000000	4.00000000000000000000	4.00000000000000000000	4.00000000000000000000
60.00000000000000000000	0.00000000000000000000	4162.05126953125000000000	4179.48730468750000000000	4161.53857421875000000000	4180.00000000000000000000	4164.61523437500000000000	4166.15380859375000000000	4169.23046875000000000000	4196.92285156250000000000	4174.35888671875000000000	4197.43603515625000000000	4198.97412109375000000000	4173.33300781250000000000	4200.51269531250000000000	4181.53857421875000000000	0.00000000000000000000	10248.00000000000000000000	10228.00000000000000000000	0.00000000000000000000	0.00000000000000000000	0.00000000000000000000	1107.00000000000000000000	240.00000000000000000000	4.00000000000000000000	4.00000000000000000000	4.00000000000000000000	4.00000000000000000000	4.00000000000000000000	0.00000000000000000000	4.00000000000000000000	4.00000000000000000000	0.00000000000000000000	4.00000000000000000000	4.00000000000000000000	4.00000000000000000000	4.00000000000000000000	4.00000000000000000000	4.00000000000000000000	4.00000000000000000000
61.00000000000000000000	0.00000000000000000000	4170.76904296875000000000	4174.35888671875000000000	4172.30761718750000000000	4175.38427734375000000000	4168.20507812500000000000	4172.30761718750000000000	4177.94873046875000000000	4190.25634765625000000000	4172.30761718750000000000	4196.92285156250000000000	4196.92285156250000000000	4179.48730468750000000000	4193.84619140625000000000	4186.66650390625000000000	0.00000000000000000000	10247.00000000000000000000	10228.00000000000000000000	0.00000000000000000000	0.00000000000000000000	0.00000000000000000000	1107.00000000000000000000	248.00000000000000000000	4.00000000000000000000	4.00000000000000000000	4.00000000000000000000	4.00000000000000000000	4.00000000000000000000	0.00000000000000000000	4.00000000000000000000	4.00000000000000000000	0.00000000000000000000	4.00000000000000000000	4.00000000000000000000	4.00000000000000000000	4.00000000000000000000	4.00000000000000000000	4.00000000000000000000	4.00000000000000000000
62.00000000000000000000	0.00000000000000000000	4169.23046875000000000000	4180.00000000000000000000	4169.23046875000000000000	4180.51269531250000000000	4181.53857421875000000000	4165.64111328125000000000	4170.76904296875000000000	4197.94873046875000000000	4172.30761718750000000000	4202.05126953125000000000	4198.46142578125000000000	4179.48730468750000000000	4194.35888671875000000000	4186.15380859375000000000	0.00000000000000000000	10247.00000000000000000000	10228.00000000000000000000	0.00000000000000000000	0.00000000000000000000	0.00000000000000000000	1107.00000000000000000000	256.00000000000000000000	4.00000000000000000000	4.00000000000000000000	4.00000000000000000000	4.00000000000000000000	4.00000000000000000000	0.00000000000000000000	4.00000000000000000000	4.00000000000000000000	0.00000000000000000000	4.00000000000000000000	4.00000000000000000000	4.00000000000000000000	4.00000000000000000000	4.00000000000000000000	4.00000000000000000000	4.00000000000000000000
63.00000000000000000000	0.00000000000000000000	4168.71777343750000000000	4177.43603515625000000000	4172.30761718750000000000	4180.00000000000000000000	4176.41015625000000000000	4166.66650390625000000000	4171.28173828125000000000	4197.43603515625000000000	4173.33300781250000000000	4188.20507812500000000000	4189.74365234375000000000	4178.46142578125000000000	4190.25634765625000000000	4187.69238281250000000000	0.00000000000000000000	10249.00000000000000000000	10230.00000000000000000000	0.00000000000000000000	0.00000000000000000000	0.00000000000000000000	1107.00000000000000000000	264.00000000000000000000	4.00000000000000000000	4.00000000000000000000	4.00000000000000000000	4.00000000000000000000	4.00000000000000000000	0.00000000000000000000	4.00000000000000000000	4.00000000000000000000	0.00000000000000000000	4.00000000000000000000	4.00000000000000000000	4.00000000000000000000	4.00000000000000000000	4.00000000000000000000	4.00000000000000000000	4.00000000000000000000
64.00000000000000000000	0.00000000000000000000	4170.76904296875000000000	4175.89746093750000000000	4175.89746093750000000000	4181.02539062500000000000	4175.89746093750000000000	4168.71777343750000000000	4176.92285156250000000000	4192.30761718750000000000	4172.30761718750000000000	4182.05126953125000000000	4188.71777343750000000000	4179.48730468750000000000	4189.74365234375000000000	4188.71777343750000000000	1864.00000000000000000000	10249.00000000000000000000	10230.00000000000000000000	0.00000000000000000000	0.00000000000000000000	0.00000000000000000000	1107.00000000000000000000	273.00000000000000000000	4.00000000000000000000	4.00000000000000000000	4.00000000000000000000	4.00000000000000000000	4.00000000000000000000	0.00000000000000000000	4.00000000000000000000	4.00000000000000000000	0.00000000000000000000	4.00000000000000000000	4.00000000000000000000	4.00000000000000000000	4.00000000000000000000	4.00000000000000000000	4.00000000000000000000	4.00000000000000000000
65.00000000000000000000	0.00000000000000000000	4168.20507812500000000000	4185.12792968750000000000	4166.66650390625000000000	4186.66650390625000000000	4184.10253906250000000000	4165.12792968750000000000	4171.28173828125000000000	4197.43603515625000000000	4171.79492187500000000000	4203.07666015625000000000	4200.00000000000000000000	4178.97412109375000000000	4198.46142578125000000000	4186.15380859375000000000	3295.00000000000000000000	10250.00000000000000000000	10229.00000000000000000000	0.00000000000000000000	0.00000000000000000000	0.00000000000000000000	1107.00000000000000000000	281.00000000000000000000	4.00000000000000000000	4.00000000000000000000	4.00000000000000000000	4.00000000000000000000	4.00000000000000000000	0.00000000000000000000	4.00000000000000000000	4.00000000000000000000	0.00000000000000000000	4.00000000000000000000	4.00000000000000000000	4.00000000000000000000	4.00000000000000000000	4.00000000000000000000	4.00000000000000000000	4.00000000000000000000
66.00000000000000000000	0.00000000000000000000	4172.30761718750000000000	4181.53857421875000000000	4170.25634765625000000000	4174.87158203125000000000	4171.28173828125000000000	4173.33300781250000000000	4175.38427734375000000000	4193.84619140625000000000	4173.84619140625000000000	4203.07666015625000000000	4187.69238281250000000000	4175.89746093750000000000	4188.71777343750000000000	4184.10253906250000000000	1867.00000000000000000000	10250.00000000000000000000	10229.00000000000000000000	0.00000000000000000000	0.00000000000000000000	0.00000000000000000000	1107.00000000000000000000	289.00000000000000000000	4.00000000000000000000	4.00000000000000000000	4.00000000000000000000	4.00000000000000000000	4.00000000000000000000	0.00000000000000000000	4.00000000000000000000	4.00000000000000000000	0.00000000000000000000	4.00000000000000000000	4.00000000000000000000	4.00000000000000000000	4.00000000000000000000	4.00000000000000000000	4.00000000000000000000	4.00000000000000000000
67.00000000000000000000	0.00000000000000000000	4162.56396484375000000000	4174.87158203125000000000	4163.07666015625000000000	4169.23046875000000000000	4167.17919921875000000000	4166.66650390625000000000	4171.28173828125000000000	4192.82031250000000000000	4172.82031250000000000000	4190.76904296875000000000	4179.48730468750000000000	4168.20507812500000000000	4184.10253906250000000000	4179.48730468750000000000	3284.00000000000000000000	10249.00000000000000000000	10229.00000000000000000000	0.00000000000000000000	0.00000000000000000000	0.00000000000000000000	1107.00000000000000000000	298.00000000000000000000	4.00000000000000000000	4.00000000000000000000	4.00000000000000000000	4.00000000000000000000	4.00000000000000000000	0.00000000000000000000	4.00000000000000000000	4.00000000000000000000	0.00000000000000000000	4.00000000000000000000	4.00000000000000000000	4.00000000000000000000	4.00000000000000000000	4.00000000000000000000	4.00000000000000000000	4.00000000000000000000
68.00000000000000000000	0.00000000000000000000	4162.56396484375000000000	4165.12792968750000000000	4162.05126953125000000000	4167.17919921875000000000	4164.61523437500000000000	4167.69238281250000000000	4172.30761718750000000000	4190.76904296875000000000	4173.84619140625000000000	4181.53857421875000000000	4179.48730468750000000000	4169.23046875000000000000	4182.05126953125000000000	4180.51269531250000000000	3532.00000000000000000000	10249.00000000000000000000	10229.00000000000000000000	0.00000000000000000000	0.00000000000000000000	0.00000000000000000000	1107.00000000000000000000	306.00000000000000000000	4.00000000000000000000	4.00000000000000000000	4.00000000000000000000	4.00000000000000000000	4.00000000000000000000	0.00000000000000000000	4.00000000000000000000	4.00000000000000000000	0.00000000000000000000	4.00000000000000000000	4.00000000000000000000	4.00000000000000000000	4.00000000000000000000	4.00000000000000000000	4.00000000000000000000	4.00000000000000000000
69.00000000000000000000	0.00000000000000000000	4165.64111328125000000000	4160.00000000000000000000	4163.07666015625000000000	4159.48730468750000000000	4155.38427734375000000000	4168.71777343750000000000	4172.82031250000000000000	4184.61523437500000000000	4176.41015625000000000000	4176.92285156250000000000	4173.84619140625000000000	4169.23046875000000000000	4173.33300781250000000000	4181.53857421875000000000	0.00000000000000000000	10249.00000000000000000000	10229.00000000000000000000	0.00000000000000000000	0.00000000000000000000	0.00000000000000000000	1107.00000000000000000000	313.00000000000000000000	4.00000000000000000000	4.00000000000000000000	4.00000000000000000000	4.00000000000000000000	4.00000000000000000000	0.00000000000000000000	4.00000000000000000000	4.00000000000000000000	0.00000000000000000000	4.00000000000000000000	4.00000000000000000000	4.00000000000000000000	4.00000000000000000000	4.00000000000000000000	4.00000000000000000000	4.00000000000000000000
70.00000000000000000000	0.00000000000000000000	4155.89746093750000000000	4165.64111328125000000000	4153.84619140625000000000	4158.46142578125000000000	4161.02539062500000000000	4158.97412109375000000000	4165.12792968750000000000	4182.05126953125000000000	4173.84619140625000000000	4181.02539062500000000000	4173.33300781250000000000	4164.10253906250000000000	4172.82031250000000000000	4177.94873046875000000000	464.00000000000000000000	10249.00000000000000000000	10229.00000000000000000000	0.00000000000000000000	0.00000000000000000000	0.00000000000000000000	1107.00000000000000000000	321.00000000000000000000	4.00000000000000000000	4.00000000000000000000	4.00000000000000000000	4.00000000000000000000	4.00000000000000000000	0.00000000000000000000	4.00000000000000000000	4.00000000000000000000	0.00000000000000000000	4.00000000000000000000	4.00000000000000000000	4.00000000000000000000	4.00000000000000000000	4.00000000000000000000	4.00000000000000000000	4.00000000000000000000
71.00000000000000000000	0.00000000000000000000	4162.05126953125000000000	4164.61523437500000000000	4163.58984375000000000000	4155.89746093750000000000	4157.94873046875000000000	4167.69238281250000000000	4174.87158203125000000000	4174.87158203125000000000	4171.79492187500000000000	4173.84619140625000000000	4172.82031250000000000000	4171.79492187500000000000	4174.35888671875000000000	4181.53857421875000000000	3277.00000000000000000000	10249.00000000000000000000	10229.00000000000000000000	0.00000000000000000000	0.00000000000000000000	0.00000000000000000000	1107.00000000000000000000	328.00000000000000000000	4.00000000000000000000	4.00000000000000000000	4.00000000000000000000	4.00000000000000000000	4.00000000000000000000	0.00000000000000000000	4.00000000000000000000	4.00000000000000000000	0.00000000000000000000	4.00000000000000000000	4.00000000000000000000	4.00000000000000000000	4.00000000000000000000	4.00000000000000000000	4.00000000000000000000	4.00000000000000000000
72.00000000000000000000	0.00000000000000000000	4159.48730468750000000000	4165.12792968750000000000	4162.56396484375000000000	4156.41015625000000000000	4154.87158203125000000000	4165.64111328125000000000	4168.71777343750000000000	4177.94873046875000000000	4175.38427734375000000000	4172.30761718750000000000	4177.43603515625000000000	4172.30761718750000000000	4180.00000000000000000000	4180.00000000000000000000	0.00000000000000000000	10249.00000000000000000000	10229.00000000000000000000	0.00000000000000000000	0.00000000000000000000	0.00000000000000000000	1107.00000000000000000000	336.00000000000000000000	4.00000000000000000000	4.00000000000000000000	4.00000000000000000000	4.00000000000000000000	4.00000000000000000000	0.00000000000000000000	4.00000000000000000000	4.00000000000000000000	0.00000000000000000000	4.00000000000000000000	4.00000000000000000000	4.00000000000000000000	4.00000000000000000000	4.00000000000000000000	4.00000000000000000000	4.00000000000000000000
73.00000000000000000000	0.00000000000000000000	4156.92285156250000000000	4163.58984375000000000000	4159.48730468750000000000	4153.84619140625000000000	4154.35888671875000000000	4168.71777343750000000000	4165.64111328125000000000	4178.46142578125000000000	4176.92285156250000000000	4172.82031250000000000000	4175.89746093750000000000	4165.64111328125000000000	4176.41015625000000000000	4176.92285156250000000000	3539.00000000000000000000	10249.00000000000000000000	10228.00000000000000000000	0.00000000000000000000	0.00000000000000000000	0.00000000000000000000	1107.00000000000000000000	344.00000000000000000000	4.00000000000000000000	4.00000000000000000000	4.00000000000000000000	4.00000000000000000000	4.00000000000000000000	0.00000000000000000000	4.00000000000000000000	4.00000000000000000000	0.00000000000000000000	4.00000000000000000000	4.00000000000000000000	4.00000000000000000000	4.00000000000000000000	4.00000000000000000000	4.00000000000000000000	4.00000000000000000000
74.00000000000000000000	0.00000000000000000000	4165.64111328125000000000	4158.97412109375000000000	4164.10253906250000000000	4152.82031250000000000000	4152.30761718750000000000	4173.84619140625000000000	4174.87158203125000000000	4173.33300781250000000000	4171.79492187500000000000	4171.28173828125000000000	4176.92285156250000000000	4168.71777343750000000000	4175.38427734375000000000	4179.48730468750000000000	3385.00000000000000000000	10249.00000000000000000000	10228.00000000000000000000	0.00000000000000000000	0.00000000000000000000	0.00000000000000000000	1107.00000000000000000000	352.00000000000000000000	4.00000000000000000000	4.00000000000000000000	4.00000000000000000000	4.00000000000000000000	4.00000000000000000000	0.00000000000000000000	4.00000000000000000000	4.00000000000000000000	0.00000000000000000000	4.00000000000000000000	4.00000000000000000000	4.00000000000000000000	4.00000000000000000000	4.00000000000000000000	4.00000000000000000000	4.00000000000000000000
75.00000000000000000000	0.00000000000000000000	4161.02539062500000000000	4164.61523437500000000000	4161.53857421875000000000	4160.00000000000000000000	4160.51269531250000000000	4162.56396484375000000000	4167.17919921875000000000	4180.00000000000000000000	4167.69238281250000000000	4179.48730468750000000000	4187.69238281250000000000	4173.84619140625000000000	4185.64111328125000000000	4182.56396484375000000000	1029.00000000000000000000	10250.00000000000000000000	10229.00000000000000000000	0.00000000000000000000	0.00000000000000000000	0.00000000000000000000	1107.00000000000000000000	359.00000000000000000000	4.00000000000000000000	4.00000000000000000000	4.00000000000000000000	4.00000000000000000000	4.00000000000000000000	0.00000000000000000000	4.00000000000000000000	4.00000000000000000000	0.00000000000000000000	4.00000000000000000000	4.00000000000000000000	4.00000000000000000000	4.00000000000000000000	4.00000000000000000000	4.00000000000000000000	4.00000000000000000000
76.00000000000000000000	0.00000000000000000000	4165.12792968750000000000	4166.66650390625000000000	4170.25634765625000000000	4155.89746093750000000000	4157.94873046875000000000	4170.25634765625000000000	4168.71777343750000000000	4175.38427734375000000000	4172.82031250000000000000	4175.89746093750000000000	4178.46142578125000000000	4175.38427734375000000000	4175.89746093750000000000	4185.64111328125000000000	3189.00000000000000000000	10250.00000000000000000000	10229.00000000000000000000	0.00000000000000000000	0.00000000000000000000	0.00000000000000000000	1107.00000000000000000000	366.00000000000000000000	4.00000000000000000000	4.00000000000000000000	4.00000000000000000000	4.00000000000000000000	4.00000000000000000000	0.00000000000000000000	4.00000000000000000000	4.00000000000000000000	0.00000000000000000000	4.00000000000000000000	4.00000000000000000000	4.00000000000000000000	4.00000000000000000000	4.00000000000000000000	4.00000000000000000000	4.00000000000000000000
77.00000000000000000000	0.00000000000000000000	4162.56396484375000000000	4167.69238281250000000000	4164.61523437500000000000	4157.43603515625000000000	4155.89746093750000000000	4170.25634765625000000000	4167.17919921875000000000	4175.38427734375000000000	4176.41015625000000000000	4176.41015625000000000000	4174.87158203125000000000	4170.76904296875000000000	4171.79492187500000000000	4182.05126953125000000000	1562.00000000000000000000	10247.00000000000000000000	10229.00000000000000000000	0.00000000000000000000	0.00000000000000000000	0.00000000000000000000	1107.00000000000000000000	374.00000000000000000000	4.00000000000000000000	4.00000000000000000000	4.00000000000000000000	4.00000000000000000000	4.00000000000000000000	0.00000000000000000000	4.00000000000000000000	4.00000000000000000000	0.00000000000000000000	4.00000000000000000000	4.00000000000000000000	4.00000000000000000000	4.00000000000000000000	4.00000000000000000000	4.00000000000000000000	4.00000000000000000000
78.00000000000000000000	0.00000000000000000000	4156.41015625000000000000	4165.64111328125000000000	4161.53857421875000000000	4161.02539062500000000000	4155.89746093750000000000	4166.66650390625000000000	4168.71777343750000000000	4180.00000000000000000000	4175.89746093750000000000	4176.41015625000000000000	4179.48730468750000000000	4172.82031250000000000000	4177.43603515625000000000	4178.97412109375000000000	3385.00000000000000000000	10247.00000000000000000000	10229.00000000000000000000	0.00000000000000000000	0.00000000000000000000	0.00000000000000000000	1107.00000000000000000000	381.00000000000000000000	4.00000000000000000000	4.00000000000000000000	4.00000000000000000000	4.00000000000000000000	4.00000000000000000000	0.00000000000000000000	4.00000000000000000000	4.00000000000000000000	0.00000000000000000000	4.00000000000000000000	4.00000000000000000000	4.00000000000000000000	4.00000000000000000000	4.00000000000000000000	4.00000000000000000000	4.00000000000000000000
79.00000000000000000000	0.00000000000000000000	4159.48730468750000000000	4163.58984375000000000000	4169.23046875000000000000	4155.38427734375000000000	4156.92285156250000000000	4171.28173828125000000000	4173.33300781250000000000	4172.82031250000000000000	4173.84619140625000000000	4166.15380859375000000000	4171.28173828125000000000	4174.35888671875000000000	4173.84619140625000000000	4178.46142578125000000000	1029.00000000000000000000	10246.00000000000000000000	10230.00000000000000000000	0.00000000000000000000	0.00000000000000000000	0.00000000000000000000	1107.00000000000000000000	390.00000000000000000000	4.00000000000000000000	4.00000000000000000000	4.00000000000000000000	4.00000000000000000000	4.00000000000000000000	0.00000000000000000000	4.00000000000000000000	4.00000000000000000000	0.00000000000000000000	4.00000000000000000000	4.00000000000000000000	4.00000000000000000000	4.00000000000000000000	4.00000000000000000000	4.00000000000000000000	4.00000000000000000000
80.00000000000000000000	0.00000000000000000000	4155.38427734375000000000	4173.33300781250000000000	4160.51269531250000000000	4159.48730468750000000000	4170.76904296875000000000	4164.10253906250000000000	4164.61523437500000000000	4175.89746093750000000000	4171.28173828125000000000	4171.79492187500000000000	4171.79492187500000000000	4168.71777343750000000000	4177.43603515625000000000	4175.89746093750000000000	3189.00000000000000000000	10246.00000000000000000000	10230.00000000000000000000	0.00000000000000000000	0.00000000000000000000	0.00000000000000000000	1107.00000000000000000000	398.00000000000000000000	4.00000000000000000000	4.00000000000000000000	4.00000000000000000000	4.00000000000000000000	4.00000000000000000000	0.00000000000000000000	4.00000000000000000000	4.00000000000000000000	0.00000000000000000000	4.00000000000000000000	4.00000000000000000000	4.00000000000000000000	4.00000000000000000000	4.00000000000000000000	4.00000000000000000000	4.00000000000000000000
81.00000000000000000000	0.00000000000000000000	4162.56396484375000000000	4173.33300781250000000000	4166.15380859375000000000	4161.53857421875000000000	4168.71777343750000000000	4171.28173828125000000000	4173.84619140625000000000	4180.51269531250000000000	4173.84619140625000000000	4179.48730468750000000000	4176.92285156250000000000	4172.82031250000000000000	4178.46142578125000000000	4179.48730468750000000000	1562.00000000000000000000	10246.00000000000000000000	10228.00000000000000000000	0.00000000000000000000	0.00000000000000000000	0.00000000000000000000	1107.00000000000000000000	406.00000000000000000000	4.00000000000000000000	4.00000000000000000000	4.00000000000000000000	4.00000000000000000000	4.00000000000000000000	0.00000000000000000000	4.00000000000000000000	4.00000000000000000000	0.00000000000000000000	4.00000000000000000000	4.00000000000000000000	4.00000000000000000000	4.00000000000000000000	4.00000000000000000000	4.00000000000000000000	4.00000000000000000000
82.00000000000000000000	0.00000000000000000000	4162.05126953125000000000	4170.76904296875000000000	4168.71777343750000000000	4162.56396484375000000000	4163.07666015625000000000	4168.20507812500000000000	4174.35888671875000000000	4183.07666015625000000000	4175.38427734375000000000	4184.10253906250000000000	4182.56396484375000000000	4172.30761718750000000000	4183.07666015625000000000	4178.46142578125000000000	3385.00000000000000000000	10246.00000000000000000000	10228.00000000000000000000	0.00000000000000000000	0.00000000000000000000	0.00000000000000000000	1107.00000000000000000000	415.00000000000000000000	4.00000000000000000000	4.00000000000000000000	4.00000000000000000000	4.00000000000000000000	4.00000000000000000000	0.00000000000000000000	4.00000000000000000000	4.00000000000000000000	0.00000000000000000000	4.00000000000000000000	4.00000000000000000000	4.00000000000000000000	4.00000000000000000000	4.00000000000000000000	4.00000000000000000000	4.00000000000000000000
83.00000000000000000000	0.00000000000000000000	4157.43603515625000000000	4169.74365234375000000000	4164.61523437500000000000	4161.53857421875000000000	4165.12792968750000000000	4163.07666015625000000000	4168.71777343750000000000	4176.41015625000000000000	4173.33300781250000000000	4178.46142578125000000000	4179.48730468750000000000	4169.74365234375000000000	4184.61523437500000000000	4178.46142578125000000000	1029.00000000000000000000	10247.00000000000000000000	10230.00000000000000000000	0.00000000000000000000	0.00000000000000000000	0.00000000000000000000	1107.00000000000000000000	423.00000000000000000000	4.00000000000000000000	4.00000000000000000000	4.00000000000000000000	4.00000000000000000000	4.00000000000000000000	0.00000000000000000000	4.00000000000000000000	4.00000000000000000000	0.00000000000000000000	4.00000000000000000000	4.00000000000000000000	4.00000000000000000000	4.00000000000000000000	4.00000000000000000000	4.00000000000000000000	4.00000000000000000000
84.00000000000000000000	0.00000000000000000000	4162.56396484375000000000	4164.61523437500000000000	4171.28173828125000000000	4155.38427734375000000000	4162.05126953125000000000	4169.23046875000000000000	4173.84619140625000000000	4166.15380859375000000000	4174.35888671875000000000	4163.07666015625000000000	4172.30761718750000000000	4173.33300781250000000000	4174.35888671875000000000	4184.61523437500000000000	3189.00000000000000000000	10247.00000000000000000000	10230.00000000000000000000	0.00000000000000000000	0.00000000000000000000	0.00000000000000000000	1107.00000000000000000000	431.00000000000000000000	4.00000000000000000000	4.00000000000000000000	4.00000000000000000000	4.00000000000000000000	4.00000000000000000000	0.00000000000000000000	4.00000000000000000000	4.00000000000000000000	0.00000000000000000000	4.00000000000000000000	4.00000000000000000000	4.00000000000000000000	4.00000000000000000000	4.00000000000000000000	4.00000000000000000000	4.00000000000000000000
85.00000000000000000000	0.00000000000000000000	4156.92285156250000000000	4169.74365234375000000000	4166.66650390625000000000	4157.43603515625000000000	4163.58984375000000000000	4162.56396484375000000000	4164.10253906250000000000	4172.82031250000000000000	4174.87158203125000000000	4171.28173828125000000000	4179.48730468750000000000	4173.33300781250000000000	4177.43603515625000000000	4183.07666015625000000000	1562.00000000000000000000	10248.00000000000000000000	10229.00000000000000000000	0.00000000000000000000	0.00000000000000000000	0.00000000000000000000	1107.00000000000000000000	440.00000000000000000000	4.00000000000000000000	4.00000000000000000000	4.00000000000000000000	4.00000000000000000000	4.00000000000000000000	0.00000000000000000000	4.00000000000000000000	4.00000000000000000000	0.00000000000000000000	4.00000000000000000000	4.00000000000000000000	4.00000000000000000000	4.00000000000000000000	4.00000000000000000000	4.00000000000000000000	4.00000000000000000000
86.00000000000000000000	0.00000000000000000000	4162.05126953125000000000	4168.20507812500000000000	4172.82031250000000000000	4155.38427734375000000000	4158.97412109375000000000	4169.23046875000000000000	4167.17919921875000000000	4169.23046875000000000000	4174.35888671875000000000	4170.76904296875000000000	4174.35888671875000000000	4174.87158203125000000000	4174.87158203125000000000	4179.48730468750000000000	3385.00000000000000000000	10248.00000000000000000000	10229.00000000000000000000	0.00000000000000000000	0.00000000000000000000	0.00000000000000000000	1107.00000000000000000000	447.00000000000000000000	4.00000000000000000000	4.00000000000000000000	4.00000000000000000000	4.00000000000000000000	4.00000000000000000000	0.00000000000000000000	4.00000000000000000000	4.00000000000000000000	0.00000000000000000000	4.00000000000000000000	4.00000000000000000000	4.00000000000000000000	4.00000000000000000000	4.00000000000000000000	4.00000000000000000000	4.00000000000000000000
87.00000000000000000000	0.00000000000000000000	4167.69238281250000000000	4169.74365234375000000000	4175.38427734375000000000	4157.94873046875000000000	4158.46142578125000000000	4169.74365234375000000000	4168.71777343750000000000	4166.15380859375000000000	4174.87158203125000000000	4161.02539062500000000000	4171.28173828125000000000	4174.35888671875000000000	4173.33300781250000000000	4174.87158203125000000000	1029.00000000000000000000	10247.00000000000000000000	10230.00000000000000000000	0.00000000000000000000	0.00000000000000000000	0.00000000000000000000	1107.00000000000000000000	454.00000000000000000000	4.00000000000000000000	4.00000000000000000000	4.00000000000000000000	4.00000000000000000000	4.00000000000000000000	0.00000000000000000000	4.00000000000000000000	4.00000000000000000000	0.00000000000000000000	4.00000000000000000000	4.00000000000000000000	4.00000000000000000000	4.00000000000000000000	4.00000000000000000000	4.00000000000000000000	4.00000000000000000000
88.00000000000000000000	0.00000000000000000000	4165.12792968750000000000	4176.92285156250000000000	4171.28173828125000000000	4165.64111328125000000000	4163.58984375000000000000	4164.10253906250000000000	4166.15380859375000000000	4175.89746093750000000000	4174.87158203125000000000	4161.53857421875000000000	4180.00000000000000000000	4174.35888671875000000000	4179.48730468750000000000	4172.82031250000000000000	3189.00000000000000000000	10247.00000000000000000000	10230.00000000000000000000	0.00000000000000000000	0.00000000000000000000	0.00000000000000000000	1107.00000000000000000000	463.00000000000000000000	4.00000000000000000000	4.00000000000000000000	4.00000000000000000000	4.00000000000000000000	4.00000000000000000000	0.00000000000000000000	4.00000000000000000000	4.00000000000000000000	0.00000000000000000000	4.00000000000000000000	4.00000000000000000000	4.00000000000000000000	4.00000000000000000000	4.00000000000000000000	4.00000000000000000000	4.00000000000000000000
89.00000000000000000000	0.00000000000000000000	4170.76904296875000000000	4174.35888671875000000000	4181.02539062500000000000	4161.02539062500000000000	4158.46142578125000000000	4170.76904296875000000000	4173.33300781250000000000	4174.87158203125000000000	4174.35888671875000000000	4162.56396484375000000000	4178.46142578125000000000	4176.92285156250000000000	4178.46142578125000000000	4173.84619140625000000000	1562.00000000000000000000	10248.00000000000000000000	10228.00000000000000000000	0.00000000000000000000	0.00000000000000000000	0.00000000000000000000	1107.00000000000000000000	471.00000000000000000000	4.00000000000000000000	4.00000000000000000000	4.00000000000000000000	4.00000000000000000000	4.00000000000000000000	0.00000000000000000000	4.00000000000000000000	4.00000000000000000000	0.00000000000000000000	4.00000000000000000000	4.00000000000000000000	4.00000000000000000000	4.00000000000000000000	4.00000000000000000000	4.00000000000000000000	4.00000000000000000000
90.00000000000000000000	0.00000000000000000000	4167.17919921875000000000	4175.38427734375000000000	4176.41015625000000000000	4161.02539062500000000000	4159.48730468750000000000	4164.10253906250000000000	4166.66650390625000000000	4174.87158203125000000000	4172.30761718750000000000	4170.76904296875000000000	4179.48730468750000000000	4176.41015625000000000000	4184.10253906250000000000	4166.66650390625000000000	3385.00000000000000000000	10248.00000000000000000000	10228.00000000000000000000	0.00000000000000000000	0.00000000000000000000	0.00000000000000000000	1107.00000000000000000000	480.00000000000000000000	4.00000000000000000000	4.00000000000000000000	4.00000000000000000000	4.00000000000000000000	4.00000000000000000000	0.00000000000000000000	4.00000000000000000000	4.00000000000000000000	0.00000000000000000000	4.00000000000000000000	4.00000000000000000000	4.00000000000000000000	4.00000000000000000000	4.00000000000000000000	4.00000000000000000000	4.00000000000000000000
91.00000000000000000000	0.00000000000000000000	4170.25634765625000000000	4174.87158203125000000000	4178.97412109375000000000	4160.51269531250000000000	4158.97412109375000000000	4166.66650390625000000000	4170.25634765625000000000	4170.76904296875000000000	4172.82031250000000000000	4166.15380859375000000000	4177.94873046875000000000	4179.48730468750000000000	4178.97412109375000000000	4164.10253906250000000000	1029.00000000000000000000	10250.00000000000000000000	10229.00000000000000000000	0.00000000000000000000	0.00000000000000000000	0.00000000000000000000	1107.00000000000000000000	488.00000000000000000000	4.00000000000000000000	4.00000000000000000000	4.00000000000000000000	4.00000000000000000000	4.00000000000000000000	0.00000000000000000000	4.00000000000000000000	4.00000000000000000000	0.00000000000000000000	4.00000000000000000000	4.00000000000000000000	4.00000000000000000000	4.00000000000000000000	4.00000000000000000000	4.00000000000000000000	4.00000000000000000000
92.00000000000000000000	0.00000000000000000000	4169.23046875000000000000	4174.35888671875000000000	4180.51269531250000000000	4158.97412109375000000000	4163.07666015625000000000	4167.17919921875000000000	4171.28173828125000000000	4170.25634765625000000000	4174.35888671875000000000	4158.97412109375000000000	4176.41015625000000000000	4177.43603515625000000000	4169.74365234375000000000	4160.51269531250000000000	3189.00000000000000000000	10250.00000000000000000000	10229.00000000000000000000	0.00000000000000000000	0.00000000000000000000	0.00000000000000000000	1107.00000000000000000000	496.00000000000000000000	4.00000000000000000000	4.00000000000000000000	4.00000000000000000000	4.00000000000000000000	4.00000000000000000000	0.00000000000000000000	4.00000000000000000000	4.00000000000000000000	0.00000000000000000000	4.00000000000000000000	4.00000000000000000000	4.00000000000000000000	4.00000000000000000000	4.00000000000000000000	4.00000000000000000000	4.00000000000000000000
93.00000000000000000000	0.00000000000000000000	4160.51269531250000000000	4175.38427734375000000000	4172.82031250000000000000	4161.53857421875000000000	4168.71777343750000000000	4164.10253906250000000000	4165.64111328125000000000	4173.33300781250000000000	4174.35888671875000000000	4163.07666015625000000000	4179.48730468750000000000	4174.87158203125000000000	4173.33300781250000000000	4155.89746093750000000000	1562.00000000000000000000	10250.00000000000000000000	10230.00000000000000000000	0.00000000000000000000	0.00000000000000000000	0.00000000000000000000	1107.00000000000000000000	504.00000000000000000000	4.00000000000000000000	4.00000000000000000000	4.00000000000000000000	4.00000000000000000000	4.00000000000000000000	0.00000000000000000000	4.00000000000000000000	4.00000000000000000000	0.00000000000000000000	4.00000000000000000000	4.00000000000000000000	4.00000000000000000000	4.00000000000000000000	4.00000000000000000000	4.00000000000000000000	4.00000000000000000000
94.00000000000000000000	0.00000000000000000000	4168.20507812500000000000	4171.28173828125000000000	4178.46142578125000000000	4155.89746093750000000000	4156.92285156250000000000	4174.87158203125000000000	4174.35888671875000000000	4163.58984375000000000000	4174.87158203125000000000	4157.43603515625000000000	4171.79492187500000000000	4176.41015625000000000000	4171.79492187500000000000	4154.35888671875000000000	3385.00000000000000000000	10250.00000000000000000000	10230.00000000000000000000	0.00000000000000000000	0.00000000000000000000	0.00000000000000000000	1107.00000000000000000000	512.00000000000000000000	4.00000000000000000000	4.00000000000000000000	4.00000000000000000000	4.00000000000000000000	4.00000000000000000000	0.00000000000000000000	4.00000000000000000000	4.00000000000000000000	0.00000000000000000000	4.00000000000000000000	4.00000000000000000000	4.00000000000000000000	4.00000000000000000000	4.00000000000000000000	4.00000000000000000000	4.00000000000000000000
95.00000000000000000000	0.00000000000000000000	4163.07666015625000000000	4170.76904296875000000000	4171.79492187500000000000	4153.84619140625000000000	4154.35888671875000000000	4164.61523437500000000000	4167.17919921875000000000	4164.61523437500000000000	4174.35888671875000000000	4155.89746093750000000000	4166.15380859375000000000	4168.20507812500000000000	4169.74365234375000000000	4147.17919921875000000000	1029.00000000000000000000	10250.00000000000000000000	10229.00000000000000000000	0.00000000000000000000	0.00000000000000000000	0.00000000000000000000	1107.00000000000000000000	519.00000000000000000000	4.00000000000000000000	4.00000000000000000000	4.00000000000000000000	4.00000000000000000000	4.00000000000000000000	0.00000000000000000000	4.00000000000000000000	4.00000000000000000000	0.00000000000000000000	4.00000000000000000000	4.00000000000000000000	4.00000000000000000000	4.00000000000000000000	4.00000000000000000000	4.00000000000000000000	4.00000000000000000000
96.00000000000000000000	0.00000000000000000000	4161.53857421875000000000	4165.12792968750000000000	4172.82031250000000000000	4150.25634765625000000000	4155.38427734375000000000	4164.10253906250000000000	4168.71777343750000000000	4165.64111328125000000000	4173.84619140625000000000	4149.74365234375000000000	4159.48730468750000000000	4167.17919921875000000000	4160.00000000000000000000	4142.56396484375000000000	3189.00000000000000000000	10250.00000000000000000000	10229.00000000000000000000	0.00000000000000000000	0.00000000000000000000	0.00000000000000000000	1107.00000000000000000000	527.00000000000000000000	4.00000000000000000000	4.00000000000000000000	4.00000000000000000000	4.00000000000000000000	4.00000000000000000000	0.00000000000000000000	4.00000000000000000000	4.00000000000000000000	0.00000000000000000000	4.00000000000000000000	4.00000000000000000000	4.00000000000000000000	4.00000000000000000000	4.00000000000000000000	4.00000000000000000000	4.00000000000000000000
97.00000000000000000000	0.00000000000000000000	4167.69238281250000000000	4164.10253906250000000000	4177.94873046875000000000	4150.76904296875000000000	4156.92285156250000000000	4169.23046875000000000000	4172.30761718750000000000	4161.02539062500000000000	4173.84619140625000000000	4147.69238281250000000000	4158.97412109375000000000	4172.30761718750000000000	4153.84619140625000000000	4144.10253906250000000000	1562.00000000000000000000	10250.00000000000000000000	10228.00000000000000000000	0.00000000000000000000	0.00000000000000000000	0.00000000000000000000	1107.00000000000000000000	535.00000000000000000000	4.00000000000000000000	4.00000000000000000000	4.00000000000000000000	4.00000000000000000000	4.00000000000000000000	0.00000000000000000000	4.00000000000000000000	4.00000000000000000000	0.00000000000000000000	4.00000000000000000000	4.00000000000000000000	4.00000000000000000000	4.00000000000000000000	4.00000000000000000000	4.00000000000000000000	4.00000000000000000000
98.00000000000000000000	0.00000000000000000000	4165.12792968750000000000	4172.82031250000000000000	4173.84619140625000000000	4157.43603515625000000000	4164.10253906250000000000	4161.53857421875000000000	4163.58984375000000000000	4169.23046875000000000000	4174.35888671875000000000	4160.00000000000000000000	4166.15380859375000000000	4168.71777343750000000000	4161.02539062500000000000	4145.64111328125000000000	3385.00000000000000000000	10250.00000000000000000000	10228.00000000000000000000	0.00000000000000000000	0.00000000000000000000	0.00000000000000000000	1107.00000000000000000000	542.00000000000000000000	4.00000000000000000000	4.00000000000000000000	4.00000000000000000000	4.00000000000000000000	4.00000000000000000000	0.00000000000000000000	4.00000000000000000000	4.00000000000000000000	0.00000000000000000000	4.00000000000000000000	4.00000000000000000000	4.00000000000000000000	4.00000000000000000000	4.00000000000000000000	4.00000000000000000000	4.00000000000000000000
99.00000000000000000000	0.00000000000000000000	4171.79492187500000000000	4170.76904296875000000000	4182.56396484375000000000	4153.33300781250000000000	4153.33300781250000000000	4166.66650390625000000000	4170.25634765625000000000	4167.17919921875000000000	4173.33300781250000000000	4151.28173828125000000000	4157.94873046875000000000	4170.76904296875000000000	4155.38427734375000000000	4146.15380859375000000000	1029.00000000000000000000	10248.00000000000000000000	10228.00000000000000000000	0.00000000000000000000	0.00000000000000000000	0.00000000000000000000	1107.00000000000000000000	550.00000000000000000000	4.00000000000000000000	4.00000000000000000000	4.00000000000000000000	4.00000000000000000000	4.00000000000000000000	0.00000000000000000000	4.00000000000000000000	4.00000000000000000000	0.00000000000000000000	4.00000000000000000000	4.00000000000000000000	4.00000000000000000000	4.00000000000000000000	4.00000000000000000000	4.00000000000000000000	4.00000000000000000000
100.00000000000000000000	0.00000000000000000000	4164.61523437500000000000	4167.69238281250000000000	4175.89746093750000000000	4151.79492187500000000000	4151.79492187500000000000	4162.56396484375000000000	4165.64111328125000000000	4161.02539062500000000000	4170.25634765625000000000	4141.53857421875000000000	4155.38427734375000000000	4172.30761718750000000000	4154.35888671875000000000	4141.02539062500000000000	3189.00000000000000000000	10248.00000000000000000000	10228.00000000000000000000	0.00000000000000000000	0.00000000000000000000	0.00000000000000000000	1107.00000000000000000000	558.00000000000000000000	4.00000000000000000000	4.00000000000000000000	4.00000000000000000000	4.00000000000000000000	4.00000000000000000000	0.00000000000000000000	4.00000000000000000000	4.00000000000000000000	0.00000000000000000000	4.00000000000000000000	4.00000000000000000000	4.00000000000000000000	4.00000000000000000000	4.00000000000000000000	4.00000000000000000000	4.00000000000000000000
101.00000000000000000000	0.00000000000000000000	4164.10253906250000000000	4167.69238281250000000000	4173.33300781250000000000	4150.25634765625000000000	4154.35888671875000000000	4167.17919921875000000000	4168.20507812500000000000	4157.43603515625000000000	4171.28173828125000000000	4144.10253906250000000000	4158.46142578125000000000	4172.82031250000000000000	4156.41015625000000000000	4140.00000000000000000000	1562.00000000000000000000	10248.00000000000000000000	10226.00000000000000000000	0.00000000000000000000	0.00000000000000000000	0.00000000000000000000	1107.00000000000000000000	566.00000000000000000000	4.00000000000000000000	4.00000000000000000000	4.00000000000000000000	4.00000000000000000000	4.00000000000000000000	0.00000000000000000000	4.00000000000000000000	4.00000000000000000000	0.00000000000000000000	4.00000000000000000000	4.00000000000000000000	4.00000000000000000000	4.00000000000000000000	4.00000000000000000000	4.00000000000000000000	4.00000000000000000000
102.00000000000000000000	0.00000000000000000000	4171.79492187500000000000	4168.20507812500000000000	4177.94873046875000000000	4149.74365234375000000000	4153.84619140625000000000	4172.82031250000000000000	4173.33300781250000000000	4158.97412109375000000000	4171.28173828125000000000	4150.25634765625000000000	4161.53857421875000000000	4170.76904296875000000000	4156.92285156250000000000	4141.53857421875000000000	3385.00000000000000000000	10248.00000000000000000000	10226.00000000000000000000	0.00000000000000000000	0.00000000000000000000	0.00000000000000000000	1107.00000000000000000000	573.00000000000000000000	4.00000000000000000000	4.00000000000000000000	4.00000000000000000000	4.00000000000000000000	4.00000000000000000000	0.00000000000000000000	4.00000000000000000000	4.00000000000000000000	0.00000000000000000000	4.00000000000000000000	4.00000000000000000000	4.00000000000000000000	4.00000000000000000000	4.00000000000000000000	4.00000000000000000000	4.00000000000000000000
103.00000000000000000000	0.00000000000000000000	4164.61523437500000000000	4168.20507812500000000000	4170.76904296875000000000	4154.35888671875000000000	4159.48730468750000000000	4163.58984375000000000000	4165.64111328125000000000	4165.12792968750000000000	4170.25634765625000000000	4157.94873046875000000000	4167.17919921875000000000	4165.64111328125000000000	4163.58984375000000000000	4141.53857421875000000000	1029.00000000000000000000	10248.00000000000000000000	10228.00000000000000000000	0.00000000000000000000	0.00000000000000000000	0.00000000000000000000	1107.00000000000000000000	581.00000000000000000000	4.00000000000000000000	4.00000000000000000000	4.00000000000000000000	4.00000000000000000000	4.00000000000000000000	0.00000000000000000000	4.00000000000000000000	4.00000000000000000000	0.00000000000000000000	4.00000000000000000000	4.00000000000000000000	4.00000000000000000000	4.00000000000000000000	4.00000000000000000000	4.00000000000000000000	4.00000000000000000000
104.00000000000000000000	0.00000000000000000000	4166.66650390625000000000	4162.05126953125000000000	4178.46142578125000000000	4151.79492187500000000000	4155.89746093750000000000	4170.25634765625000000000	4174.35888671875000000000	4163.07666015625000000000	4173.84619140625000000000	4153.84619140625000000000	4162.56396484375000000000	4169.74365234375000000000	4160.51269531250000000000	4146.66650390625000000000	3189.00000000000000000000	10248.00000000000000000000	10228.00000000000000000000	0.00000000000000000000	0.00000000000000000000	0.00000000000000000000	1107.00000000000000000000	590.00000000000000000000	4.00000000000000000000	4.00000000000000000000	4.00000000000000000000	4.00000000000000000000	4.00000000000000000000	0.00000000000000000000	4.00000000000000000000	4.00000000000000000000	0.00000000000000000000	4.00000000000000000000	4.00000000000000000000	4.00000000000000000000	4.00000000000000000000	4.00000000000000000000	4.00000000000000000000	4.00000000000000000000
105.00000000000000000000	0.00000000000000000000	4165.12792968750000000000	4169.74365234375000000000	4176.41015625000000000000	4154.35888671875000000000	4164.10253906250000000000	4167.69238281250000000000	4170.25634765625000000000	4167.69238281250000000000	4173.33300781250000000000	4158.46142578125000000000	4166.15380859375000000000	4172.82031250000000000000	4165.64111328125000000000	4145.64111328125000000000	1562.00000000000000000000	10247.00000000000000000000	10229.00000000000000000000	0.00000000000000000000	0.00000000000000000000	0.00000000000000000000	1107.00000000000000000000	598.00000000000000000000	4.00000000000000000000	4.00000000000000000000	4.00000000000000000000	4.00000000000000000000	4.00000000000000000000	0.00000000000000000000	4.00000000000000000000	4.00000000000000000000	0.00000000000000000000	4.00000000000000000000	4.00000000000000000000	4.00000000000000000000	4.00000000000000000000	4.00000000000000000000	4.00000000000000000000	4.00000000000000000000
106.00000000000000000000	0.00000000000000000000	4166.66650390625000000000	4171.79492187500000000000	4173.33300781250000000000	4155.38427734375000000000	4165.12792968750000000000	4165.64111328125000000000	4167.69238281250000000000	4168.71777343750000000000	4170.25634765625000000000	4161.53857421875000000000	4165.12792968750000000000	4172.82031250000000000000	4167.69238281250000000000	4143.07666015625000000000	3385.00000000000000000000	10247.00000000000000000000	10229.00000000000000000000	0.00000000000000000000	0.00000000000000000000	0.00000000000000000000	1107.00000000000000000000	605.00000000000000000000	4.00000000000000000000	4.00000000000000000000	4.00000000000000000000	4.00000000000000000000	4.00000000000000000000	0.00000000000000000000	4.00000000000000000000	4.00000000000000000000	0.00000000000000000000	4.00000000000000000000	4.00000000000000000000	4.00000000000000000000	4.00000000000000000000	4.00000000000000000000	4.00000000000000000000	4.00000000000000000000
107.00000000000000000000	0.00000000000000000000	4170.76904296875000000000	4164.61523437500000000000	4177.43603515625000000000	4150.76904296875000000000	4152.30761718750000000000	4167.17919921875000000000	4172.82031250000000000000	4161.02539062500000000000	4171.79492187500000000000	4152.30761718750000000000	4153.33300781250000000000	4171.28173828125000000000	4154.87158203125000000000	4140.00000000000000000000	1029.00000000000000000000	10247.00000000000000000000	10228.00000000000000000000	0.00000000000000000000	0.00000000000000000000	0.00000000000000000000	1107.00000000000000000000	613.00000000000000000000	4.00000000000000000000	4.00000000000000000000	4.00000000000000000000	4.00000000000000000000	4.00000000000000000000	0.00000000000000000000	4.00000000000000000000	4.00000000000000000000	0.00000000000000000000	4.00000000000000000000	4.00000000000000000000	4.00000000000000000000	4.00000000000000000000	4.00000000000000000000	4.00000000000000000000	4.00000000000000000000
108.00000000000000000000	0.00000000000000000000	4162.05126953125000000000	4170.25634765625000000000	4168.71777343750000000000	4154.87158203125000000000	4160.51269531250000000000	4158.97412109375000000000	4164.10253906250000000000	4163.07666015625000000000	4172.82031250000000000000	4154.35888671875000000000	4158.46142578125000000000	4169.23046875000000000000	4156.92285156250000000000	4135.38427734375000000000	3189.00000000000000000000	10247.00000000000000000000	10228.00000000000000000000	0.00000000000000000000	0.00000000000000000000	0.00000000000000000000	1107.00000000000000000000	620.00000000000000000000	4.00000000000000000000	4.00000000000000000000	4.00000000000000000000	4.00000000000000000000	4.00000000000000000000	0.00000000000000000000	4.00000000000000000000	4.00000000000000000000	0.00000000000000000000	4.00000000000000000000	4.00000000000000000000	4.00000000000000000000	4.00000000000000000000	4.00000000000000000000	4.00000000000000000000	4.00000000000000000000
109.00000000000000000000	0.00000000000000000000	4166.66650390625000000000	4170.25634765625000000000	4175.38427734375000000000	4154.87158203125000000000	4165.12792968750000000000	4170.76904296875000000000	4170.76904296875000000000	4158.46142578125000000000	4172.30761718750000000000	4151.28173828125000000000	4162.05126953125000000000	4171.79492187500000000000	4158.46142578125000000000	4137.94873046875000000000	1562.00000000000000000000	10248.00000000000000000000	10227.00000000000000000000	0.00000000000000000000	0.00000000000000000000	0.00000000000000000000	1107.00000000000000000000	629.00000000000000000000	4.00000000000000000000	4.00000000000000000000	4.00000000000000000000	4.00000000000000000000	4.00000000000000000000	0.00000000000000000000	4.00000000000000000000	4.00000000000000000000	0.00000000000000000000	4.00000000000000000000	4.00000000000000000000	4.00000000000000000000	4.00000000000000000000	4.00000000000000000000	4.00000000000000000000	4.00000000000000000000
110.00000000000000000000	0.00000000000000000000	4162.56396484375000000000	4168.20507812500000000000	4173.33300781250000000000	4153.84619140625000000000	4160.51269531250000000000	4169.74365234375000000000	4169.74365234375000000000	4157.94873046875000000000	4171.28173828125000000000	4149.23046875000000000000	4161.02539062500000000000	4168.20507812500000000000	4158.46142578125000000000	4135.89746093750000000000	3385.00000000000000000000	10248.00000000000000000000	10227.00000000000000000000	0.00000000000000000000	0.00000000000000000000	0.00000000000000000000	1107.00000000000000000000	636.00000000000000000000	4.00000000000000000000	4.00000000000000000000	4.00000000000000000000	4.00000000000000000000	4.00000000000000000000	0.00000000000000000000	4.00000000000000000000	4.00000000000000000000	0.00000000000000000000	4.00000000000000000000	4.00000000000000000000	4.00000000000000000000	4.00000000000000000000	4.00000000000000000000	4.00000000000000000000	4.00000000000000000000
111.00000000000000000000	0.00000000000000000000	4158.97412109375000000000	4167.17919921875000000000	4168.71777343750000000000	4151.79492187500000000000	4155.38427734375000000000	4167.17919921875000000000	4165.64111328125000000000	4161.53857421875000000000	4172.82031250000000000000	4151.28173828125000000000	4159.48730468750000000000	4166.66650390625000000000	4158.46142578125000000000	4135.89746093750000000000	1029.00000000000000000000	10248.00000000000000000000	10226.00000000000000000000	0.00000000000000000000	0.00000000000000000000	0.00000000000000000000	1107.00000000000000000000	644.00000000000000000000	4.00000000000000000000	4.00000000000000000000	4.00000000000000000000	4.00000000000000000000	4.00000000000000000000	0.00000000000000000000	4.00000000000000000000	4.00000000000000000000	0.00000000000000000000	4.00000000000000000000	4.00000000000000000000	4.00000000000000000000	4.00000000000000000000	4.00000000000000000000	4.00000000000000000000	4.00000000000000000000
112.00000000000000000000	0.00000000000000000000	4167.17919921875000000000	4164.10253906250000000000	4180.00000000000000000000	4148.71777343750000000000	4155.38427734375000000000	4172.82031250000000000000	4174.35888671875000000000	4160.00000000000000000000	4174.87158203125000000000	4151.28173828125000000000	4158.97412109375000000000	4169.74365234375000000000	4155.38427734375000000000	4140.51269531250000000000	3189.00000000000000000000	10248.00000000000000000000	10226.00000000000000000000	0.00000000000000000000	0.00000000000000000000	0.00000000000000000000	1107.00000000000000000000	651.00000000000000000000	4.00000000000000000000	4.00000000000000000000	4.00000000000000000000	4.00000000000000000000	4.00000000000000000000	0.00000000000000000000	4.00000000000000000000	4.00000000000000000000	0.00000000000000000000	4.00000000000000000000	4.00000000000000000000	4.00000000000000000000	4.00000000000000000000	4.00000000000000000000	4.00000000000000000000	4.00000000000000000000
113.00000000000000000000	0.00000000000000000000	4160.51269531250000000000	4169.74365234375000000000	4179.48730468750000000000	4153.33300781250000000000	4158.97412109375000000000	4162.05126953125000000000	4167.17919921875000000000	4163.58984375000000000000	4172.30761718750000000000	4154.87158203125000000000	4164.61523437500000000000	4168.20507812500000000000	4158.97412109375000000000	4141.02539062500000000000	1562.00000000000000000000	10249.00000000000000000000	10225.00000000000000000000	0.00000000000000000000	0.00000000000000000000	0.00000000000000000000	1107.00000000000000000000	659.00000000000000000000	4.00000000000000000000	4.00000000000000000000	4.00000000000000000000	4.00000000000000000000	4.00000000000000000000	0.00000000000000000000	4.00000000000000000000	4.00000000000000000000	0.00000000000000000000	4.00000000000000000000	4.00000000000000000000	4.00000000000000000000	4.00000000000000000000	4.00000000000000000000	4.00000000000000000000	4.00000000000000000000
114.00000000000000000000	0.00000000000000000000	4162.56396484375000000000	4167.17919921875000000000	4188.20507812500000000000	4147.69238281250000000000	4149.74365234375000000000	4168.20507812500000000000	4167.69238281250000000000	4158.46142578125000000000	4171.79492187500000000000	4143.07666015625000000000	4158.97412109375000000000	4171.28173828125000000000	4155.38427734375000000000	4145.64111328125000000000	3385.00000000000000000000	10249.00000000000000000000	10225.00000000000000000000	0.00000000000000000000	0.00000000000000000000	0.00000000000000000000	1107.00000000000000000000	667.00000000000000000000	4.00000000000000000000	4.00000000000000000000	4.00000000000000000000	4.00000000000000000000	4.00000000000000000000	0.00000000000000000000	4.00000000000000000000	4.00000000000000000000	0.00000000000000000000	4.00000000000000000000	4.00000000000000000000	4.00000000000000000000	4.00000000000000000000	4.00000000000000000000	4.00000000000000000000	4.00000000000000000000
115.00000000000000000000	0.00000000000000000000	4165.64111328125000000000	4166.66650390625000000000	4189.23046875000000000000	4146.15380859375000000000	4154.87158203125000000000	4167.17919921875000000000	4167.17919921875000000000	4159.48730468750000000000	4175.38427734375000000000	4146.66650390625000000000	4160.51269531250000000000	4175.89746093750000000000	4161.02539062500000000000	4147.69238281250000000000	1029.00000000000000000000	10248.00000000000000000000	10230.00000000000000000000	0.00000000000000000000	0.00000000000000000000	0.00000000000000000000	1107.00000000000000000000	675.00000000000000000000	4.00000000000000000000	4.00000000000000000000	4.00000000000000000000	4.00000000000000000000	4.00000000000000000000	0.00000000000000000000	4.00000000000000000000	4.00000000000000000000	0.00000000000000000000	4.00000000000000000000	4.00000000000000000000	4.00000000000000000000	4.00000000000000000000	4.00000000000000000000	4.00000000000000000000	4.00000000000000000000
116.00000000000000000000	0.00000000000000000000	4163.58984375000000000000	4167.69238281250000000000	4183.07666015625000000000	4149.74365234375000000000	4161.02539062500000000000	4161.02539062500000000000	4167.17919921875000000000	4164.10253906250000000000	4174.87158203125000000000	4160.51269531250000000000	4166.15380859375000000000	4177.94873046875000000000	4166.66650390625000000000	4144.10253906250000000000	3189.00000000000000000000	10248.00000000000000000000	10230.00000000000000000000	0.00000000000000000000	0.00000000000000000000	0.00000000000000000000	1107.00000000000000000000	683.00000000000000000000	4.00000000000000000000	4.00000000000000000000	4.00000000000000000000	4.00000000000000000000	4.00000000000000000000	0.00000000000000000000	4.00000000000000000000	4.00000000000000000000	0.00000000000000000000	4.00000000000000000000	4.00000000000000000000	4.00000000000000000000	4.00000000000000000000	4.00000000000000000000	4.00000000000000000000	4.00000000000000000000
117.00000000000000000000	0.00000000000000000000	4165.12792968750000000000	4161.53857421875000000000	4189.23046875000000000000	4142.05126953125000000000	4146.15380859375000000000	4170.76904296875000000000	4173.33300781250000000000	4154.35888671875000000000	4171.79492187500000000000	4148.20507812500000000000	4156.41015625000000000000	4174.87158203125000000000	4154.87158203125000000000	4142.05126953125000000000	1562.00000000000000000000	10248.00000000000000000000	10232.00000000000000000000	0.00000000000000000000	0.00000000000000000000	0.00000000000000000000	1107.00000000000000000000	692.00000000000000000000	4.00000000000000000000	4.00000000000000000000	4.00000000000000000000	4.00000000000000000000	4.00000000000000000000	0.00000000000000000000	4.00000000000000000000	4.00000000000000000000	0.00000000000000000000	4.00000000000000000000	4.00000000000000000000	4.00000000000000000000	4.00000000000000000000	4.00000000000000000000	4.00000000000000000000	4.00000000000000000000
118.00000000000000000000	0.00000000000000000000	4155.38427734375000000000	4164.61523437500000000000	4184.10253906250000000000	4145.12792968750000000000	4150.76904296875000000000	4167.17919921875000000000	4166.15380859375000000000	4157.94873046875000000000	4172.30761718750000000000	4145.12792968750000000000	4157.94873046875000000000	4168.71777343750000000000	4156.92285156250000000000	4139.48730468750000000000	3385.00000000000000000000	10248.00000000000000000000	10232.00000000000000000000	0.00000000000000000000	0.00000000000000000000	0.00000000000000000000	1107.00000000000000000000	700.00000000000000000000	4.00000000000000000000	4.00000000000000000000	4.00000000000000000000	4.00000000000000000000	4.00000000000000000000	0.00000000000000000000	4.00000000000000000000	4.00000000000000000000	0.00000000000000000000	4.00000000000000000000	4.00000000000000000000	4.00000000000000000000	4.00000000000000000000	4.00000000000000000000	4.00000000000000000000	4.00000000000000000000
119.00000000000000000000	0.00000000000000000000	4163.07666015625000000000	4166.15380859375000000000	4189.23046875000000000000	4149.23046875000000000000	4162.05126953125000000000	4170.76904296875000000000	4174.35888671875000000000	4166.66650390625000000000	4174.87158203125000000000	4154.35888671875000000000	4163.07666015625000000000	4174.35888671875000000000	4162.05126953125000000000	4144.61523437500000000000	1029.00000000000000000000	10247.00000000000000000000	10231.00000000000000000000	0.00000000000000000000	0.00000000000000000000	0.00000000000000000000	1107.00000000000000000000	708.00000000000000000000	4.00000000000000000000	4.00000000000000000000	4.00000000000000000000	4.00000000000000000000	4.00000000000000000000	0.00000000000000000000	4.00000000000000000000	4.00000000000000000000	0.00000000000000000000	4.00000000000000000000	4.00000000000000000000	4.00000000000000000000	4.00000000000000000000	4.00000000000000000000	4.00000000000000000000	4.00000000000000000000
120.00000000000000000000	0.00000000000000000000	4171.79492187500000000000	4172.82031250000000000000	4192.30761718750000000000	4155.38427734375000000000	4167.17919921875000000000	4168.71777343750000000000	4174.35888671875000000000	4170.25634765625000000000	4172.82031250000000000000	4161.02539062500000000000	4168.20507812500000000000	4175.89746093750000000000	4168.20507812500000000000	4147.69238281250000000000	3189.00000000000000000000	10247.00000000000000000000	10231.00000000000000000000	0.00000000000000000000	0.00000000000000000000	0.00000000000000000000	1107.00000000000000000000	716.00000000000000000000	4.00000000000000000000	4.00000000000000000000	4.00000000000000000000	4.00000000000000000000	4.00000000000000000000	0.00000000000000000000	4.00000000000000000000	4.00000000000000000000	0.00000000000000000000	4.00000000000000000000	4.00000000000000000000	4.00000000000000000000	4.00000000000000000000	4.00000000000000000000	4.00000000000000000000	4.00000000000000000000
121.00000000000000000000	0.00000000000000000000	4167.17919921875000000000	4182.56396484375000000000	4187.69238281250000000000	4161.02539062500000000000	4170.25634765625000000000	4161.53857421875000000000	4166.66650390625000000000	4172.30761718750000000000	4172.82031250000000000000	4163.07666015625000000000	4172.30761718750000000000	4174.87158203125000000000	4175.89746093750000000000	4147.17919921875000000000	1562.00000000000000000000	10248.00000000000000000000	10230.00000000000000000000	0.00000000000000000000	0.00000000000000000000	0.00000000000000000000	1107.00000000000000000000	723.00000000000000000000	4.00000000000000000000	4.00000000000000000000	4.00000000000000000000	4.00000000000000000000	4.00000000000000000000	0.00000000000000000000	4.00000000000000000000	4.00000000000000000000	0.00000000000000000000	4.00000000000000000000	4.00000000000000000000	4.00000000000000000000	4.00000000000000000000	4.00000000000000000000	4.00000000000000000000	4.00000000000000000000
122.00000000000000000000	0.00000000000000000000	4173.33300781250000000000	4178.97412109375000000000	4191.79492187500000000000	4154.87158203125000000000	4165.64111328125000000000	4169.23046875000000000000	4173.84619140625000000000	4166.66650390625000000000	4177.94873046875000000000	4157.94873046875000000000	4168.20507812500000000000	4181.02539062500000000000	4170.25634765625000000000	4150.76904296875000000000	3385.00000000000000000000	10248.00000000000000000000	10230.00000000000000000000	0.00000000000000000000	0.00000000000000000000	0.00000000000000000000	1107.00000000000000000000	730.00000000000000000000	4.00000000000000000000	4.00000000000000000000	4.00000000000000000000	4.00000000000000000000	4.00000000000000000000	0.00000000000000000000	4.00000000000000000000	4.00000000000000000000	0.00000000000000000000	4.00000000000000000000	4.00000000000000000000	4.00000000000000000000	4.00000000000000000000	4.00000000000000000000	4.00000000000000000000	4.00000000000000000000
123.00000000000000000000	0.00000000000000000000	4170.25634765625000000000	4177.94873046875000000000	4181.53857421875000000000	4154.87158203125000000000	4172.82031250000000000000	4164.10253906250000000000	4167.17919921875000000000	4171.79492187500000000000	4175.89746093750000000000	4160.00000000000000000000	4171.79492187500000000000	4178.46142578125000000000	4171.79492187500000000000	4149.74365234375000000000	1029.00000000000000000000	10248.00000000000000000000	10229.00000000000000000000	0.00000000000000000000	0.00000000000000000000	0.00000000000000000000	1107.00000000000000000000	738.00000000000000000000	4.00000000000000000000	4.00000000000000000000	4.00000000000000000000	4.00000000000000000000	4.00000000000000000000	0.00000000000000000000	4.00000000000000000000	4.00000000000000000000	0.00000000000000000000	4.00000000000000000000	4.00000000000000000000	4.00000000000000000000	4.00000000000000000000	4.00000000000000000000	4.00000000000000000000	4.00000000000000000000
124.00000000000000000000	0.00000000000000000000	4170.76904296875000000000	4182.05126953125000000000	4183.07666015625000000000	4153.33300781250000000000	4169.74365234375000000000	4168.20507812500000000000	4171.28173828125000000000	4170.76904296875000000000	4172.30761718750000000000	4152.30761718750000000000	4171.79492187500000000000	4175.89746093750000000000	4171.28173828125000000000	4150.25634765625000000000	3189.00000000000000000000	10248.00000000000000000000	10229.00000000000000000000	0.00000000000000000000	0.00000000000000000000	0.00000000000000000000	1107.00000000000000000000	746.00000000000000000000	4.00000000000000000000	4.00000000000000000000	4.00000000000000000000	4.00000000000000000000	4.00000000000000000000	0.00000000000000000000	4.00000000000000000000	4.00000000000000000000	0.00000000000000000000	4.00000000000000000000	4.00000000000000000000	4.00000000000000000000	4.00000000000000000000	4.00000000000000000000	4.00000000000000000000	4.00000000000000000000
125.00000000000000000000	0.00000000000000000000	4173.84619140625000000000	4185.12792968750000000000	4185.12792968750000000000	4152.30761718750000000000	4160.00000000000000000000	4169.23046875000000000000	4172.82031250000000000000	4166.15380859375000000000	4174.87158203125000000000	4152.82031250000000000000	4173.33300781250000000000	4176.41015625000000000000	4171.28173828125000000000	4152.82031250000000000000	1562.00000000000000000000	10248.00000000000000000000	10227.00000000000000000000	0.00000000000000000000	0.00000000000000000000	0.00000000000000000000	1107.00000000000000000000	754.00000000000000000000	4.00000000000000000000	4.00000000000000000000	4.00000000000000000000	4.00000000000000000000	4.00000000000000000000	0.00000000000000000000	4.00000000000000000000	4.00000000000000000000	0.00000000000000000000	4.00000000000000000000	4.00000000000000000000	4.00000000000000000000	4.00000000000000000000	4.00000000000000000000	4.00000000000000000000	4.00000000000000000000
126.00000000000000000000	0.00000000000000000000	4170.25634765625000000000	4182.56396484375000000000	4176.41015625000000000000	4158.46142578125000000000	4165.12792968750000000000	4163.58984375000000000000	4164.61523437500000000000	4169.74365234375000000000	4175.38427734375000000000	4167.17919921875000000000	4176.92285156250000000000	4173.84619140625000000000	4176.92285156250000000000	4155.38427734375000000000	3385.00000000000000000000	10248.00000000000000000000	10227.00000000000000000000	0.00000000000000000000	0.00000000000000000000	0.00000000000000000000	1107.00000000000000000000	761.00000000000000000000	4.00000000000000000000	4.00000000000000000000	4.00000000000000000000	4.00000000000000000000	4.00000000000000000000	0.00000000000000000000	4.00000000000000000000	4.00000000000000000000	0.00000000000000000000	4.00000000000000000000	4.00000000000000000000	4.00000000000000000000	4.00000000000000000000	4.00000000000000000000	4.00000000000000000000	4.00000000000000000000
127.00000000000000000000	0.00000000000000000000	4178.46142578125000000000	4181.53857421875000000000	4185.64111328125000000000	4161.53857421875000000000	4170.25634765625000000000	4174.87158203125000000000	4173.33300781250000000000	4164.61523437500000000000	4172.30761718750000000000	4157.43603515625000000000	4168.20507812500000000000	4173.84619140625000000000	4173.33300781250000000000	4161.02539062500000000000	50.00000000000000000000	10247.00000000000000000000	10226.00000000000000000000	0.00000000000000000000	0.00000000000000000000	0.00000000000000000000	1107.00000000000000000000	769.00000000000000000000	4.00000000000000000000	4.00000000000000000000	4.00000000000000000000	4.00000000000000000000	4.00000000000000000000	0.00000000000000000000	4.00000000000000000000	4.00000000000000000000	0.00000000000000000000	4.00000000000000000000	4.00000000000000000000	4.00000000000000000000	4.00000000000000000000	4.00000000000000000000	4.00000000000000000000	4.00000000000000000000
0.00000000000000000000	0.00000000000000000000	4174.87158203125000000000	4198.97412109375000000000	4181.02539062500000000000	4167.17919921875000000000	4178.97412109375000000000	4167.17919921875000000000	4167.69238281250000000000	4166.15380859375000000000	4172.30761718750000000000	4155.89746093750000000000	4172.82031250000000000000	4176.41015625000000000000	4176.41015625000000000000	4160.00000000000000000000	1860.00000000000000000000	10247.00000000000000000000	10226.00000000000000000000	0.00000000000000000000	0.00000000000000000000	0.00000000000000000000	1107.00000000000000000000	777.00000000000000000000	4.00000000000000000000	4.00000000000000000000	4.00000000000000000000	4.00000000000000000000	4.00000000000000000000	0.00000000000000000000	4.00000000000000000000	4.00000000000000000000	0.00000000000000000000	4.00000000000000000000	4.00000000000000000000	4.00000000000000000000	4.00000000000000000000	4.00000000000000000000	4.00000000000000000000	4.00000000000000000000
1.00000000000000000000	0.00000000000000000000	4176.92285156250000000000	4202.56396484375000000000	4178.46142578125000000000	4168.20507812500000000000	4177.43603515625000000000	4165.12792968750000000000	4168.20507812500000000000	4165.12792968750000000000	4175.38427734375000000000	4165.64111328125000000000	4176.92285156250000000000	4183.07666015625000000000	4177.94873046875000000000	4160.00000000000000000000	3298.00000000000000000000	10247.00000000000000000000	10226.00000000000000000000	0.00000000000000000000	0.00000000000000000000	0.00000000000000000000	1107.00000000000000000000	785.00000000000000000000	4.00000000000000000000	4.00000000000000000000	4.00000000000000000000	4.00000000000000000000	4.00000000000000000000	0.00000000000000000000	4.00000000000000000000	4.00000000000000000000	0.00000000000000000000	4.00000000000000000000	4.00000000000000000000	4.00000000000000000000	4.00000000000000000000	4.00000000000000000000	4.00000000000000000000	4.00000000000000000000
2.00000000000000000000	0.00000000000000000000	4183.58984375000000000000	4195.89746093750000000000	4183.07666015625000000000	4171.28173828125000000000	4176.41015625000000000000	4170.76904296875000000000	4173.33300781250000000000	4162.56396484375000000000	4174.35888671875000000000	4168.71777343750000000000	4173.84619140625000000000	4183.07666015625000000000	4181.53857421875000000000	4158.46142578125000000000	1869.00000000000000000000	10247.00000000000000000000	10226.00000000000000000000	0.00000000000000000000	0.00000000000000000000	0.00000000000000000000	1107.00000000000000000000	793.00000000000000000000	4.00000000000000000000	4.00000000000000000000	4.00000000000000000000	4.00000000000000000000	4.00000000000000000000	0.00000000000000000000	4.00000000000000000000	4.00000000000000000000	0.00000000000000000000	4.00000000000000000000	4.00000000000000000000	4.00000000000000000000	4.00000000000000000000	4.00000000000000000000	4.00000000000000000000	4.00000000000000000000
3.00000000000000000000	0.00000000000000000000	4177.43603515625000000000	4203.58984375000000000000	4178.46142578125000000000	4179.48730468750000000000	4184.61523437500000000000	4167.17919921875000000000	4166.66650390625000000000	4172.30761718750000000000	4172.30761718750000000000	4178.46142578125000000000	4179.48730468750000000000	4180.00000000000000000000	4190.25634765625000000000	4156.41015625000000000000	3281.00000000000000000000	10246.00000000000000000000	10226.00000000000000000000	0.00000000000000000000	0.00000000000000000000	0.00000000000000000000	1107.00000000000000000000	801.00000000000000000000	4.00000000000000000000	4.00000000000000000000	4.00000000000000000000	4.00000000000000000000	4.00000000000000000000	0.00000000000000000000	4.00000000000000000000	4.00000000000000000000	0.00000000000000000000	4.00000000000000000000	4.00000000000000000000	4.00000000000000000000	4.00000000000000000000	4.00000000000000000000	4.00000000000000000000	4.00000000000000000000
4.00000000000000000000	0.00000000000000000000	4183.58984375000000000000	4204.61523437500000000000	4184.10253906250000000000	4175.89746093750000000000	4178.97412109375000000000	4174.35888671875000000000	4174.87158203125000000000	4175.38427734375000000000	4173.84619140625000000000	4182.56396484375000000000	4178.46142578125000000000	4183.58984375000000000000	4183.58984375000000000000	4161.02539062500000000000	3529.00000000000000000000	10246.00000000000000000000	10226.00000000000000000000	0.00000000000000000000	0.00000000000000000000	0.00000000000000000000	1107.00000000000000000000	809.00000000000000000000	4.00000000000000000000	4.00000000000000000000	4.00000000000000000000	4.00000000000000000000	4.00000000000000000000	0.00000000000000000000	4.00000000000000000000	4.00000000000000000000	0.00000000000000000000	4.00000000000000000000	4.00000000000000000000	4.00000000000000000000	4.00000000000000000000	4.00000000000000000000	4.00000000000000000000	4.00000000000000000000
5.00000000000000000000	0.00000000000000000000	4178.46142578125000000000	4203.58984375000000000000	4177.94873046875000000000	4176.41015625000000000000	4180.00000000000000000000	4167.69238281250000000000	4172.30761718750000000000	4178.46142578125000000000	4174.87158203125000000000	4179.48730468750000000000	4176.41015625000000000000	4178.46142578125000000000	4178.46142578125000000000	4160.51269531250000000000	0.00000000000000000000	10247.00000000000000000000	10226.00000000000000000000	0.00000000000000000000	0.00000000000000000000	0.00000000000000000000	1107.00000000000000000000	817.00000000000000000000	4.00000000000000000000	4.00000000000000000000	4.00000000000000000000	4.00000000000000000000	4.00000000000000000000	0.00000000000000000000	4.00000000000000000000	4.00000000000000000000	0.00000000000000000000	4.00000000000000000000	4.00000000000000000000	4.00000000000000000000	4.00000000000000000000	4.00000000000000000000	4.00000000000000000000	4.00000000000000000000
6.00000000000000000000	0.00000000000000000000	4175.38427734375000000000	4197.43603515625000000000	4176.41015625000000000000	4174.35888671875000000000	4178.97412109375000000000	4166.66650390625000000000	4169.23046875000000000000	4176.41015625000000000000	4173.84619140625000000000	4170.25634765625000000000	4173.33300781250000000000	4179.48730468750000000000	4173.33300781250000000000	4159.48730468750000000000	465.00000000000000000000	10247.00000000000000000000	10226.00000000000000000000	0.00000000000000000000	0.00000000000000000000	0.00000000000000000000	1107.00000000000000000000	825.00000000000000000000	4.00000000000000000000	4.00000000000000000000	4.00000000000000000000	4.00000000000000000000	4.00000000000000000000	0.00000000000000000000	4.00000000000000000000	4.00000000000000000000	0.00000000000000000000	4.00000000000000000000	4.00000000000000000000	4.00000000000000000000	4.00000000000000000000	4.00000000000000000000	4.00000000000000000000	4.00000000000000000000
7.00000000000000000000	0.00000000000000000000	4180.00000000000000000000	4191.28173828125000000000	4183.58984375000000000000	4169.74365234375000000000	4178.46142578125000000000	4168.71777343750000000000	4168.71777343750000000000	4171.28173828125000000000	4172.82031250000000000000	4167.69238281250000000000	4170.76904296875000000000	4184.10253906250000000000	4170.25634765625000000000	4161.02539062500000000000	3276.00000000000000000000	10246.00000000000000000000	10228.00000000000000000000	0.00000000000000000000	0.00000000000000000000	0.00000000000000000000	1107.00000000000000000000	833.00000000000000000000	4.00000000000000000000	4.00000000000000000000	4.00000000000000000000	4.00000000000000000000	4.00000000000000000000	0.00000000000000000000	4.00000000000000000000	4.00000000000000000000	0.00000000000000000000	4.00000000000000000000	4.00000000000000000000	4.00000000000000000000	4.00000000000000000000	4.00000000000000000000	4.00000000000000000000	4.00000000000000000000
8.00000000000000000000	0.00000000000000000000	4173.84619140625000000000	4195.38427734375000000000	4176.41015625000000000000	4175.38427734375000000000	4188.71777343750000000000	4161.53857421875000000000	4161.02539062500000000000	4173.33300781250000000000	4173.33300781250000000000	4173.33300781250000000000	4171.28173828125000000000	4176.41015625000000000000	4169.74365234375000000000	4159.48730468750000000000	0.00000000000000000000	10246.00000000000000000000	10228.00000000000000000000	0.00000000000000000000	0.00000000000000000000	0.00000000000000000000	1107.00000000000000000000	841.00000000000000000000	4.00000000000000000000	4.00000000000000000000	4.00000000000000000000	4.00000000000000000000	4.00000000000000000000	0.00000000000000000000	4.00000000000000000000	4.00000000000000000000	0.00000000000000000000	4.00000000000000000000	4.00000000000000000000	4.00000000000000000000	4.00000000000000000000	4.00000000000000000000	4.00000000000000000000	4.00000000000000000000
9.00000000000000000000	0.00000000000000000000	4176.92285156250000000000	4190.25634765625000000000	4178.97412109375000000000	4170.25634765625000000000	4180.51269531250000000000	4173.33300781250000000000	4172.82031250000000000000	4166.15380859375000000000	4174.35888671875000000000	4159.48730468750000000000	4160.51269531250000000000	4174.35888671875000000000	4155.89746093750000000000	4162.05126953125000000000	3541.00000000000000000000	10248.00000000000000000000	10227.00000000000000000000	0.00000000000000000000	0.00000000000000000000	0.00000000000000000000	1107.00000000000000000000	849.00000000000000000000	4.00000000000000000000	4.00000000000000000000	4.00000000000000000000	4.00000000000000000000	4.00000000000000000000	0.00000000000000000000	4.00000000000000000000	4.00000000000000000000	0.00000000000000000000	4.00000000000000000000	4.00000000000000000000	4.00000000000000000000	4.00000000000000000000	4.00000000000000000000	4.00000000000000000000	4.00000000000000000000
10.00000000000000000000	0.00000000000000000000	4169.74365234375000000000	4187.69238281250000000000	4172.82031250000000000000	4166.66650390625000000000	4175.38427734375000000000	4169.74365234375000000000	4170.25634765625000000000	4166.15380859375000000000	4170.76904296875000000000	4155.89746093750000000000	4161.53857421875000000000	4173.33300781250000000000	4158.46142578125000000000	4160.00000000000000000000	3384.00000000000000000000	10248.00000000000000000000	10227.00000000000000000000	0.00000000000000000000	0.00000000000000000000	0.00000000000000000000	1107.00000000000000000000	857.00000000000000000000	4.00000000000000000000	4.00000000000000000000	4.00000000000000000000	4.00000000000000000000	4.00000000000000000000	0.00000000000000000000	4.00000000000000000000	4.00000000000000000000	0.00000000000000000000	4.00000000000000000000	4.00000000000000000000	4.00000000000000000000	4.00000000000000000000	4.00000000000000000000	4.00000000000000000000	4.00000000000000000000
11.00000000000000000000	0.00000000000000000000	4169.74365234375000000000	4189.74365234375000000000	4172.82031250000000000000	4169.23046875000000000000	4179.48730468750000000000	4166.15380859375000000000	4166.15380859375000000000	4168.20507812500000000000	4170.25634765625000000000	4167.17919921875000000000	4166.66650390625000000000	4173.33300781250000000000	4166.15380859375000000000	4158.46142578125000000000	1047.00000000000000000000	10247.00000000000000000000	10227.00000000000000000000	0.00000000000000000000	0.00000000000000000000	0.00000000000000000000	1107.00000000000000000000	865.00000000000000000000	4.00000000000000000000	4.00000000000000000000	4.00000000000000000000	4.00000000000000000000	4.00000000000000000000	0.00000000000000000000	4.00000000000000000000	4.00000000000000000000	0.00000000000000000000	4.00000000000000000000	4.00000000000000000000	4.00000000000000000000	4.00000000000000000000	4.00000000000000000000	4.00000000000000000000	4.00000000000000000000
12.00000000000000000000	0.00000000000000000000	4181.02539062500000000000	4192.30761718750000000000	4181.53857421875000000000	4167.69238281250000000000	4176.41015625000000000000	4172.82031250000000000000	4172.82031250000000000000	4167.17919921875000000000	4174.87158203125000000000	4170.76904296875000000000	4161.53857421875000000000	4174.87158203125000000000	4156.41015625000000000000	4160.51269531250000000000	3192.00000000000000000000	10247.00000000000000000000	10227.00000000000000000000	0.00000000000000000000	0.00000000000000000000	0.00000000000000000000	1107.00000000000000000000	873.00000000000000000000	4.00000000000000000000	4.00000000000000000000	4.00000000000000000000	4.00000000000000000000	4.00000000000000000000	0.00000000000000000000	4.00000000000000000000	4.00000000000000000000	0.00000000000000000000	4.00000000000000000000	4.00000000000000000000	4.00000000000000000000	4.00000000000000000000	4.00000000000000000000	4.00000000000000000000	4.00000000000000000000
13.00000000000000000000	0.00000000000000000000	4172.82031250000000000000	4197.94873046875000000000	4172.82031250000000000000	4169.23046875000000000000	4174.35888671875000000000	4164.10253906250000000000	4165.12792968750000000000	4173.84619140625000000000	4173.33300781250000000000	4173.33300781250000000000	4163.07666015625000000000	4173.33300781250000000000	4155.89746093750000000000	4160.00000000000000000000	1559.00000000000000000000	10246.00000000000000000000	10226.00000000000000000000	0.00000000000000000000	0.00000000000000000000	0.00000000000000000000	1107.00000000000000000000	880.00000000000000000000	4.00000000000000000000	4.00000000000000000000	4.00000000000000000000	4.00000000000000000000	4.00000000000000000000	0.00000000000000000000	4.00000000000000000000	4.00000000000000000000	0.00000000000000000000	4.00000000000000000000	4.00000000000000000000	4.00000000000000000000	4.00000000000000000000	4.00000000000000000000	4.00000000000000000000	4.00000000000000000000
14.00000000000000000000	0.00000000000000000000	4175.89746093750000000000	4194.87158203125000000000	4177.94873046875000000000	4167.17919921875000000000	4167.69238281250000000000	4169.74365234375000000000	4167.69238281250000000000	4168.71777343750000000000	4172.30761718750000000000	4163.58984375000000000000	4161.53857421875000000000	4177.43603515625000000000	4156.41015625000000000000	4165.12792968750000000000	3384.00000000000000000000	10246.00000000000000000000	10226.00000000000000000000	0.00000000000000000000	0.00000000000000000000	0.00000000000000000000	1107.00000000000000000000	887.00000000000000000000	4.00000000000000000000	4.00000000000000000000	4.00000000000000000000	4.00000000000000000000	4.00000000000000000000	0.00000000000000000000	4.00000000000000000000	4.00000000000000000000	0.00000000000000000000	4.00000000000000000000	4.00000000000000000000	4.00000000000000000000	4.00000000000000000000	4.00000000000000000000	4.00000000000000000000	4.00000000000000000000
15.00000000000000000000	0.00000000000000000000	4178.97412109375000000000	4195.38427734375000000000	4178.46142578125000000000	4170.25634765625000000000	4177.94873046875000000000	4167.69238281250000000000	4165.64111328125000000000	4171.28173828125000000000	4176.92285156250000000000	4167.69238281250000000000	4164.61523437500000000000	4180.00000000000000000000	4161.02539062500000000000	4165.64111328125000000000	1047.00000000000000000000	10248.00000000000000000000	10225.00000000000000000000	0.00000000000000000000	0.00000000000000000000	0.00000000000000000000	1107.00000000000000000000	895.00000000000000000000	4.00000000000000000000	4.00000000000000000000	4.00000000000000000000	4.00000000000000000000	4.00000000000000000000	0.00000000000000000000	4.00000000000000000000	4.00000000000000000000	0.00000000000000000000	4.00000000000000000000	4.00000000000000000000	4.00000000000000000000	4.00000000000000000000	4.00000000000000000000	4.00000000000000000000	4.00000000000000000000
16.00000000000000000000	0.00000000000000000000	4171.79492187500000000000	4194.87158203125000000000	4169.74365234375000000000	4171.28173828125000000000	4182.56396484375000000000	4163.58984375000000000000	4166.66650390625000000000	4176.41015625000000000000	4175.38427734375000000000	4171.28173828125000000000	4163.58984375000000000000	4175.89746093750000000000	4162.05126953125000000000	4162.05126953125000000000	0.00000000000000000000	10248.00000000000000000000	10225.00000000000000000000	0.00000000000000000000	0.00000000000000000000	0.00000000000000000000	1107.00000000000000000000	903.00000000000000000000	4.00000000000000000000	4.00000000000000000000	4.00000000000000000000	4.00000000000000000000	4.00000000000000000000	0.00000000000000000000	4.00000000000000000000	4.00000000000000000000	0.00000000000000000000	4.00000000000000000000	4.00000000000000000000	4.00000000000000000000	4.00000000000000000000	4.00000000000000000000	4.00000000000000000000	4.00000000000000000000
17.00000000000000000000	0.00000000000000000000	4173.33300781250000000000	4187.69238281250000000000	4170.25634765625000000000	4163.58984375000000000000	4166.66650390625000000000	4171.28173828125000000000	4175.89746093750000000000	4165.12792968750000000000	4171.28173828125000000000	4152.30761718750000000000	4154.35888671875000000000	4172.30761718750000000000	4151.79492187500000000000	4159.48730468750000000000	0.00000000000000000000	10248.00000000000000000000	10225.00000000000000000000	0.00000000000000000000	0.00000000000000000000	0.00000000000000000000	1107.00000000000000000000	912.00000000000000000000	4.00000000000000000000	4.00000000000000000000	4.00000000000000000000	4.00000000000000000000	4.00000000000000000000	0.00000000000000000000	4.00000000000000000000	4.00000000000000000000	0.00000000000000000000	4.00000000000000000000	4.00000000000000000000	4.00000000000000000000	4.00000000000000000000	4.00000000000000000000	4.00000000000000000000	4.00000000000000000000
18.00000000000000000000	0.00000000000000000000	4170.25634765625000000000	4189.23046875000000000000	4165.64111328125000000000	4167.69238281250000000000	4172.82031250000000000000	4164.10253906250000000000	4166.15380859375000000000	4169.74365234375000000000	4172.30761718750000000000	4160.00000000000000000000	4164.10253906250000000000	4171.28173828125000000000	4159.48730468750000000000	4160.00000000000000000000	0.00000000000000000000	10248.00000000000000000000	10225.00000000000000000000	0.00000000000000000000	0.00000000000000000000	0.00000000000000000000	1107.00000000000000000000	920.00000000000000000000	4.00000000000000000000	4.00000000000000000000	4.00000000000000000000	4.00000000000000000000	4.00000000000000000000	0.00000000000000000000	4.00000000000000000000	4.00000000000000000000	0.00000000000000000000	4.00000000000000000000	4.00000000000000000000	4.00000000000000000000	4.00000000000000000000	4.00000000000000000000	4.00000000000000000000	4.00000000000000000000
19.00000000000000000000	0.00000000000000000000	4174.87158203125000000000	4186.66650390625000000000	4176.92285156250000000000	4168.71777343750000000000	4182.56396484375000000000	4168.71777343750000000000	4171.79492187500000000000	4177.43603515625000000000	4176.92285156250000000000	4174.35888671875000000000	4168.71777343750000000000	4175.89746093750000000000	4164.10253906250000000000	4166.66650390625000000000	0.00000000000000000000	10248.00000000000000000000	10226.00000000000000000000	0.00000000000000000000	0.00000000000000000000	0.00000000000000000000	1107.00000000000000000000	928.00000000000000000000	4.00000000000000000000	4.00000000000000000000	4.00000000000000000000	4.00000000000000000000	4.00000000000000000000	0.00000000000000000000	4.00000000000000000000	4.00000000000000000000	0.00000000000000000000	4.00000000000000000000	4.00000000000000000000	4.00000000000000000000	4.00000000000000000000	4.00000000000000000000	4.00000000000000000000	4.00000000000000000000
20.00000000000000000000	0.00000000000000000000	4173.33300781250000000000	4185.12792968750000000000	4173.84619140625000000000	4166.15380859375000000000	4177.94873046875000000000	4170.76904296875000000000	4173.33300781250000000000	4175.89746093750000000000	4175.89746093750000000000	4171.79492187500000000000	4163.07666015625000000000	4172.30761718750000000000	4160.51269531250000000000	4166.15380859375000000000	0.00000000000000000000	10248.00000000000000000000	10226.00000000000000000000	0.00000000000000000000	0.00000000000000000000	0.00000000000000000000	1107.00000000000000000000	937.00000000000000000000	4.00000000000000000000	4.00000000000000000000	4.00000000000000000000	4.00000000000000000000	4.00000000000000000000	0.00000000000000000000	4.00000000000000000000	4.00000000000000000000	0.00000000000000000000	4.00000000000000000000	4.00000000000000000000	4.00000000000000000000	4.00000000000000000000	4.00000000000000000000	4.00000000000000000000	4.00000000000000000000
21.00000000000000000000	0.00000000000000000000	4169.74365234375000000000	4187.69238281250000000000	4162.05126953125000000000	4161.53857421875000000000	4171.79492187500000000000	4167.17919921875000000000	4166.15380859375000000000	4173.33300781250000000000	4174.35888671875000000000	4166.15380859375000000000	4163.07666015625000000000	4172.30761718750000000000	4159.48730468750000000000	4166.66650390625000000000	0.00000000000000000000	10248.00000000000000000000	10225.00000000000000000000	0.00000000000000000000	0.00000000000000000000	0.00000000000000000000	1107.00000000000000000000	944.00000000000000000000	4.00000000000000000000	4.00000000000000000000	4.00000000000000000000	4.00000000000000000000	4.00000000000000000000	0.00000000000000000000	4.00000000000000000000	4.00000000000000000000	0.00000000000000000000	4.00000000000000000000	4.00000000000000000000	4.00000000000000000000	4.00000000000000000000	4.00000000000000000000	4.00000000000000000000	4.00000000000000000000
22.00000000000000000000	0.00000000000000000000	4178.46142578125000000000	4185.64111328125000000000	4172.82031250000000000000	4158.46142578125000000000	4167.69238281250000000000	4168.71777343750000000000	4170.76904296875000000000	4173.33300781250000000000	4175.38427734375000000000	4163.07666015625000000000	4164.61523437500000000000	4177.94873046875000000000	4155.38427734375000000000	4171.28173828125000000000	0.00000000000000000000	10248.00000000000000000000	10225.00000000000000000000	0.00000000000000000000	0.00000000000000000000	0.00000000000000000000	1107.00000000000000000000	952.00000000000000000000	4.00000000000000000000	4.00000000000000000000	4.00000000000000000000	4.00000000000000000000	4.00000000000000000000	0.00000000000000000000	4.00000000000000000000	4.00000000000000000000	0.00000000000000000000	4.00000000000000000000	4.00000000000000000000	4.00000000000000000000	4.00000000000000000000	4.00000000000000000000	4.00000000000000000000	4.00000000000000000000
23.00000000000000000000	0.00000000000000000000	4173.33300781250000000000	4187.69238281250000000000	4170.76904296875000000000	4168.20507812500000000000	4170.76904296875000000000	4159.48730468750000000000	4164.10253906250000000000	4180.51269531250000000000	4173.84619140625000000000	4172.82031250000000000000	4168.20507812500000000000	4172.82031250000000000000	4160.51269531250000000000	4168.71777343750000000000	0.00000000000000000000	10248.00000000000000000000	10226.00000000000000000000	0.00000000000000000000	0.00000000000000000000	0.00000000000000000000	1107.00000000000000000000	959.00000000000000000000	4.00000000000000000000	4.00000000000000000000	4.00000000000000000000	4.00000000000000000000	4.00000000000000000000	0.00000000000000000000	4.00000000000000000000	4.00000000000000000000	0.00000000000000000000	4.00000000000000000000	4.00000000000000000000	4.00000000000000000000	4.00000000000000000000	4.00000000000000000000	4.00000000000000000000	4.00000000000000000000
24.00000000000000000000	0.00000000000000000000	4173.33300781250000000000	4184.61523437500000000000	4171.28173828125000000000	4168.71777343750000000000	4170.25634765625000000000	4168.71777343750000000000	4171.79492187500000000000	4176.92285156250000000000	4172.30761718750000000000	4168.20507812500000000000	4161.02539062500000000000	4172.30761718750000000000	4156.92285156250000000000	4167.17919921875000000000	0.00000000000000000000	10248.00000000000000000000	10226.00000000000000000000	0.00000000000000000000	0.00000000000000000000	0.00000000000000000000	1107.00000000000000000000	967.00000000000000000000	4.00000000000000000000	4.00000000000000000000	4.00000000000000000000	4.00000000000000000000	4.00000000000000000000	0.00000000000000000000	4.00000000000000000000	4.00000000000000000000	0.00000000000000000000	4.00000000000000000000	4.00000000000000000000	4.00000000000000000000	4.00000000000000000000	4.00000000000000000000	4.00000000000000000000	4.00000000000000000000
25.00000000000000000000	0.00000000000000000000	4174.35888671875000000000	4185.64111328125000000000	4168.71777343750000000000	4164.61523437500000000000	4177.94873046875000000000	4170.25634765625000000000	4176.41015625000000000000	4176.92285156250000000000	4170.25634765625000000000	4162.05126953125000000000	4160.00000000000000000000	4171.79492187500000000000	4154.35888671875000000000	4165.12792968750000000000	0.00000000000000000000	10249.00000000000000000000	10228.00000000000000000000	0.00000000000000000000	0.00000000000000000000	0.00000000000000000000	1107.00000000000000000000	975.00000000000000000000	4.00000000000000000000	4.00000000000000000000	4.00000000000000000000	4.00000000000000000000	4.00000000000000000000	0.00000000000000000000	4.00000000000000000000	4.00000000000000000000	0.00000000000000000000	4.00000000000000000000	4.00000000000000000000	4.00000000000000000000	4.00000000000000000000	4.00000000000000000000	4.00000000000000000000	4.00000000000000000000
26.00000000000000000000	0.00000000000000000000	4172.82031250000000000000	4187.17919921875000000000	4164.61523437500000000000	4164.10253906250000000000	4178.97412109375000000000	4162.56396484375000000000	4170.25634765625000000000	4184.10253906250000000000	4170.76904296875000000000	4167.69238281250000000000	4168.20507812500000000000	4167.69238281250000000000	4160.51269531250000000000	4168.71777343750000000000	0.00000000000000000000	10249.00000000000000000000	10228.00000000000000000000	0.00000000000000000000	0.00000000000000000000	0.00000000000000000000	1107.00000000000000000000	982.00000000000000000000	4.00000000000000000000	4.00000000000000000000	4.00000000000000000000	4.00000000000000000000	4.00000000000000000000	0.00000000000000000000	4.00000000000000000000	4.00000000000000000000	0.00000000000000000000	4.00000000000000000000	4.00000000000000000000	4.00000000000000000000	4.00000000000000000000	4.00000000000000000000	4.00000000000000000000	4.00000000000000000000
27.00000000000000000000	0.00000000000000000000	4180.51269531250000000000	4181.02539062500000000000	4176.92285156250000000000	4160.51269531250000000000	4163.07666015625000000000	4172.30761718750000000000	4174.87158203125000000000	4177.43603515625000000000	4173.84619140625000000000	4167.69238281250000000000	4164.61523437500000000000	4172.82031250000000000000	4156.92285156250000000000	4177.94873046875000000000	0.00000000000000000000	10249.00000000000000000000	10228.00000000000000000000	0.00000000000000000000	0.00000000000000000000	0.00000000000000000000	1107.00000000000000000000	991.00000000000000000000	4.00000000000000000000	4.00000000000000000000	4.00000000000000000000	4.00000000000000000000	4.00000000000000000000	0.00000000000000000000	4.00000000000000000000	4.00000000000000000000	0.00000000000000000000	4.00000000000000000000	4.00000000000000000000	4.00000000000000000000	4.00000000000000000000	4.00000000000000000000	4.00000000000000000000	4.00000000000000000000
28.00000000000000000000	0.00000000000000000000	4171.79492187500000000000	4188.20507812500000000000	4169.74365234375000000000	4167.69238281250000000000	4172.30761718750000000000	4165.12792968750000000000	4168.71777343750000000000	4182.05126953125000000000	4172.82031250000000000000	4178.97412109375000000000	4170.76904296875000000000	4174.87158203125000000000	4164.10253906250000000000	4176.41015625000000000000	0.00000000000000000000	10249.00000000000000000000	10228.00000000000000000000	0.00000000000000000000	0.00000000000000000000	0.00000000000000000000	1107.00000000000000000000	999.00000000000000000000	4.00000000000000000000	4.00000000000000000000	4.00000000000000000000	4.00000000000000000000	4.00000000000000000000	0.00000000000000000000	4.00000000000000000000	4.00000000000000000000	0.00000000000000000000	4.00000000000000000000	4.00000000000000000000	4.00000000000000000000	4.00000000000000000000	4.00000000000000000000	4.00000000000000000000	4.00000000000000000000
29.00000000000000000000	0.00000000000000000000	4172.82031250000000000000	4190.25634765625000000000	4169.23046875000000000000	4171.28173828125000000000	4184.61523437500000000000	4164.10253906250000000000	4173.33300781250000000000	4187.17919921875000000000	4172.82031250000000000000	4186.15380859375000000000	4172.30761718750000000000	4177.43603515625000000000	4168.71777343750000000000	4175.89746093750000000000	0.00000000000000000000	10249.00000000000000000000	10229.00000000000000000000	0.00000000000000000000	0.00000000000000000000	0.00000000000000000000	1108.00000000000000000000	7.00000000000000000000	4.00000000000000000000	4.00000000000000000000	4.00000000000000000000	4.00000000000000000000	4.00000000000000000000	0.00000000000000000000	4.00000000000000000000	4.00000000000000000000	0.00000000000000000000	4.00000000000000000000	4.00000000000000000000	4.00000000000000000000	4.00000000000000000000	4.00000000000000000000	4.00000000000000000000	4.00000000000000000000
30.00000000000000000000	0.00000000000000000000	4178.46142578125000000000	4182.56396484375000000000	4173.33300781250000000000	4167.17919921875000000000	4177.43603515625000000000	4166.66650390625000000000	4173.84619140625000000000	4181.02539062500000000000	4174.35888671875000000000	4178.46142578125000000000	4165.64111328125000000000	4177.94873046875000000000	4163.58984375000000000000	4176.92285156250000000000	0.00000000000000000000	10249.00000000000000000000	10229.00000000000000000000	0.00000000000000000000	0.00000000000000000000	0.00000000000000000000	1108.00000000000000000000	15.00000000000000000000	4.00000000000000000000	4.00000000000000000000	4.00000000000000000000	4.00000000000000000000	4.00000000000000000000	0.00000000000000000000	4.00000000000000000000	4.00000000000000000000	0.00000000000000000000	4.00000000000000000000	4.00000000000000000000	4.00000000000000000000	4.00000000000000000000	4.00000000000000000000	4.00000000000000000000	4.00000000000000000000
31.00000000000000000000	0.00000000000000000000	4169.23046875000000000000	4184.10253906250000000000	4165.64111328125000000000	4165.64111328125000000000	4174.35888671875000000000	4163.07666015625000000000	4166.66650390625000000000	4179.48730468750000000000	4172.82031250000000000000	4172.30761718750000000000	4166.66650390625000000000	4173.84619140625000000000	4164.61523437500000000000	4174.87158203125000000000	0.00000000000000000000	10249.00000000000000000000	10229.00000000000000000000	0.00000000000000000000	0.00000000000000000000	0.00000000000000000000	1108.00000000000000000000	22.00000000000000000000	4.00000000000000000000	4.00000000000000000000	4.00000000000000000000	4.00000000000000000000	4.00000000000000000000	0.00000000000000000000	4.00000000000000000000	4.00000000000000000000	0.00000000000000000000	4.00000000000000000000	4.00000000000000000000	4.00000000000000000000	4.00000000000000000000	4.00000000000000000000	4.00000000000000000000	4.00000000000000000000
32.00000000000000000000	0.00000000000000000000	4172.82031250000000000000	4186.66650390625000000000	4170.76904296875000000000	4162.05126953125000000000	4175.89746093750000000000	4171.79492187500000000000	4177.94873046875000000000	4178.97412109375000000000	4172.30761718750000000000	4166.66650390625000000000	4164.61523437500000000000	4174.87158203125000000000	4160.51269531250000000000	4176.41015625000000000000	0.00000000000000000000	10249.00000000000000000000	10229.00000000000000000000	0.00000000000000000000	0.00000000000000000000	0.00000000000000000000	1108.00000000000000000000	29.00000000000000000000	4.00000000000000000000	4.00000000000000000000	4.00000000000000000000	4.00000000000000000000	4.00000000000000000000	0.00000000000000000000	4.00000000000000000000	4.00000000000000000000	0.00000000000000000000	4.00000000000000000000	4.00000000000000000000	4.00000000000000000000	4.00000000000000000000	4.00000000000000000000	4.00000000000000000000	4.00000000000000000000
33.00000000000000000000	0.00000000000000000000	4171.28173828125000000000	4187.17919921875000000000	4164.10253906250000000000	4164.61523437500000000000	4180.51269531250000000000	4166.66650390625000000000	4172.82031250000000000000	4183.58984375000000000000	4173.33300781250000000000	4174.87158203125000000000	4165.64111328125000000000	4170.25634765625000000000	4162.56396484375000000000	4176.92285156250000000000	0.00000000000000000000	10249.00000000000000000000	10229.00000000000000000000	0.00000000000000000000	0.00000000000000000000	0.00000000000000000000	1108.00000000000000000000	37.00000000000000000000	4.00000000000000000000	4.00000000000000000000	4.00000000000000000000	4.00000000000000000000	4.00000000000000000000	0.00000000000000000000	4.00000000000000000000	4.00000000000000000000	0.00000000000000000000	4.00000000000000000000	4.00000000000000000000	4.00000000000000000000	4.00000000000000000000	4.00000000000000000000	4.00000000000000000000	4.00000000000000000000
34.00000000000000000000	0.00000000000000000000	4169.74365234375000000000	4178.46142578125000000000	4164.10253906250000000000	4159.48730468750000000000	4173.33300781250000000000	4166.66650390625000000000	4172.82031250000000000000	4182.05126953125000000000	4174.35888671875000000000	4175.38427734375000000000	4162.05126953125000000000	4167.17919921875000000000	4160.51269531250000000000	4176.41015625000000000000	0.00000000000000000000	10249.00000000000000000000	10229.00000000000000000000	0.00000000000000000000	0.00000000000000000000	0.00000000000000000000	1108.00000000000000000000	44.00000000000000000000	4.00000000000000000000	4.00000000000000000000	4.00000000000000000000	4.00000000000000000000	4.00000000000000000000	0.00000000000000000000	4.00000000000000000000	4.00000000000000000000	0.00000000000000000000	4.00000000000000000000	4.00000000000000000000	4.00000000000000000000	4.00000000000000000000	4.00000000000000000000	4.00000000000000000000	4.00000000000000000000
35.00000000000000000000	0.00000000000000000000	4171.79492187500000000000	4175.38427734375000000000	4171.79492187500000000000	4152.30761718750000000000	4170.25634765625000000000	4168.20507812500000000000	4176.92285156250000000000	4179.48730468750000000000	4172.30761718750000000000	4168.20507812500000000000	4162.56396484375000000000	4168.71777343750000000000	4156.92285156250000000000	4177.94873046875000000000	0.00000000000000000000	10250.00000000000000000000	10229.00000000000000000000	0.00000000000000000000	0.00000000000000000000	0.00000000000000000000	1108.00000000000000000000	51.00000000000000000000	4.00000000000000000000	4.00000000000000000000	4.00000000000000000000	4.00000000000000000000	4.00000000000000000000	0.00000000000000000000	4.00000000000000000000	4.00000000000000000000	0.00000000000000000000	4.00000000000000000000	4.00000000000000000000	4.00000000000000000000	4.00000000000000000000	4.00000000000000000000	4.00000000000000000000	4.00000000000000000000
36.00000000000000000000	0.00000000000000000000	4168.20507812500000000000	4182.56396484375000000000	4166.66650390625000000000	4158.46142578125000000000	4180.51269531250000000000	4161.02539062500000000000	4167.17919921875000000000	4183.07666015625000000000	4171.79492187500000000000	4172.82031250000000000000	4170.25634765625000000000	4168.71777343750000000000	4161.53857421875000000000	4179.48730468750000000000	0.00000000000000000000	10250.00000000000000000000	10229.00000000000000000000	0.00000000000000000000	0.00000000000000000000	0.00000000000000000000	1108.00000000000000000000	60.00000000000000000000	4.00000000000000000000	4.00000000000000000000	4.00000000000000000000	4.00000000000000000000	4.00000000000000000000	0.00000000000000000000	4.00000000000000000000	4.00000000000000000000	0.00000000000000000000	4.00000000000000000000	4.00000000000000000000	4.00000000000000000000	4.00000000000000000000	4.00000000000000000000	4.00000000000000000000	4.00000000000000000000
37.00000000000000000000	0.00000000000000000000	4175.38427734375000000000	4176.92285156250000000000	4171.79492187500000000000	4155.38427734375000000000	4170.25634765625000000000	4168.71777343750000000000	4172.30761718750000000000	4175.38427734375000000000	4174.87158203125000000000	4168.71777343750000000000	4161.53857421875000000000	4171.79492187500000000000	4151.79492187500000000000	4180.51269531250000000000	0.00000000000000000000	10250.00000000000000000000	10230.00000000000000000000	0.00000000000000000000	0.00000000000000000000	0.00000000000000000000	1108.00000000000000000000	68.00000000000000000000	4.00000000000000000000	4.00000000000000000000	4.00000000000000000000	4.00000000000000000000	4.00000000000000000000	0.00000000000000000000	4.00000000000000000000	4.00000000000000000000	0.00000000000000000000	4.00000000000000000000	4.00000000000000000000	4.00000000000000000000	4.00000000000000000000	4.00000000000000000000	4.00000000000000000000	4.00000000000000000000
38.00000000000000000000	0.00000000000000000000	4169.74365234375000000000	4176.41015625000000000000	4164.10253906250000000000	4152.82031250000000000000	4163.58984375000000000000	4161.53857421875000000000	4169.23046875000000000000	4175.89746093750000000000	4173.84619140625000000000	4170.76904296875000000000	4160.00000000000000000000	4170.76904296875000000000	4150.76904296875000000000	4175.38427734375000000000	0.00000000000000000000	10250.00000000000000000000	10230.00000000000000000000	0.00000000000000000000	0.00000000000000000000	0.00000000000000000000	1108.00000000000000000000	76.00000000000000000000	4.00000000000000000000	4.00000000000000000000	4.00000000000000000000	4.00000000000000000000	4.00000000000000000000	0.00000000000000000000	4.00000000000000000000	4.00000000000000000000	0.00000000000000000000	4.00000000000000000000	4.00000000000000000000	4.00000000000000000000	4.00000000000000000000	4.00000000000000000000	4.00000000000000000000	4.00000000000000000000
39.00000000000000000000	0.00000000000000000000	4164.61523437500000000000	4174.87158203125000000000	4162.05126953125000000000	4150.76904296875000000000	4166.15380859375000000000	4162.05126953125000000000	4170.25634765625000000000	4174.35888671875000000000	4171.79492187500000000000	4170.25634765625000000000	4163.07666015625000000000	4169.74365234375000000000	4155.38427734375000000000	4174.35888671875000000000	0.00000000000000000000	10249.00000000000000000000	10230.00000000000000000000	0.00000000000000000000	0.00000000000000000000	0.00000000000000000000	1108.00000000000000000000	85.00000000000000000000	4.00000000000000000000	4.00000000000000000000	4.00000000000000000000	4.00000000000000000000	4.00000000000000000000	0.00000000000000000000	4.00000000000000000000	4.00000000000000000000	0.00000000000000000000	4.00000000000000000000	4.00000000000000000000	4.00000000000000000000	4.00000000000000000000	4.00000000000000000000	4.00000000000000000000	4.00000000000000000000
40.00000000000000000000	0.00000000000000000000	4169.74365234375000000000	4169.23046875000000000000	4171.28173828125000000000	4147.17919921875000000000	4165.64111328125000000000	4172.30761718750000000000	4176.41015625000000000000	4166.15380859375000000000	4171.28173828125000000000	4156.92285156250000000000	4159.48730468750000000000	4165.64111328125000000000	4153.84619140625000000000	4177.94873046875000000000	0.00000000000000000000	10249.00000000000000000000	10230.00000000000000000000	0.00000000000000000000	0.00000000000000000000	0.00000000000000000000	1108.00000000000000000000	93.00000000000000000000	4.00000000000000000000	4.00000000000000000000	4.00000000000000000000	4.00000000000000000000	4.00000000000000000000	0.00000000000000000000	4.00000000000000000000	4.00000000000000000000	0.00000000000000000000	4.00000000000000000000	4.00000000000000000000	4.00000000000000000000	4.00000000000000000000	4.00000000000000000000	4.00000000000000000000	4.00000000000000000000
41.00000000000000000000	0.00000000000000000000	4167.17919921875000000000	4176.92285156250000000000	4163.07666015625000000000	4152.82031250000000000000	4171.28173828125000000000	4163.58984375000000000000	4167.17919921875000000000	4173.33300781250000000000	4172.30761718750000000000	4160.00000000000000000000	4164.61523437500000000000	4163.07666015625000000000	4157.94873046875000000000	4180.51269531250000000000	0.00000000000000000000	10248.00000000000000000000	10229.00000000000000000000	0.00000000000000000000	0.00000000000000000000	0.00000000000000000000	1108.00000000000000000000	101.00000000000000000000	4.00000000000000000000	4.00000000000000000000	4.00000000000000000000	4.00000000000000000000	4.00000000000000000000	0.00000000000000000000	4.00000000000000000000	4.00000000000000000000	0.00000000000000000000	4.00000000000000000000	4.00000000000000000000	4.00000000000000000000	4.00000000000000000000	4.00000000000000000000	4.00000000000000000000	4.00000000000000000000
42.00000000000000000000	0.00000000000000000000	4174.35888671875000000000	4178.97412109375000000000	4165.12792968750000000000	4153.33300781250000000000	4165.12792968750000000000	4167.17919921875000000000	4169.74365234375000000000	4172.30761718750000000000	4172.30761718750000000000	4161.02539062500000000000	4161.02539062500000000000	4168.71777343750000000000	4152.30761718750000000000	4182.05126953125000000000	0.00000000000000000000	10248.00000000000000000000	10229.00000000000000000000	0.00000000000000000000	0.00000000000000000000	0.00000000000000000000	1108.00000000000000000000	109.00000000000000000000	4.00000000000000000000	4.00000000000000000000	4.00000000000000000000	4.00000000000000000000	4.00000000000000000000	0.00000000000000000000	4.00000000000000000000	4.00000000000000000000	0.00000000000000000000	4.00000000000000000000	4.00000000000000000000	4.00000000000000000000	4.00000000000000000000	4.00000000000000000000	4.00000000000000000000	4.00000000000000000000
43.00000000000000000000	0.00000000000000000000	4170.76904296875000000000	4176.92285156250000000000	4165.12792968750000000000	4153.33300781250000000000	4164.10253906250000000000	4165.12792968750000000000	4166.66650390625000000000	4169.23046875000000000000	4170.76904296875000000000	4162.05126953125000000000	4160.51269531250000000000	4166.66650390625000000000	4154.35888671875000000000	4177.43603515625000000000	0.00000000000000000000	10248.00000000000000000000	10228.00000000000000000000	0.00000000000000000000	0.00000000000000000000	0.00000000000000000000	1108.00000000000000000000	117.00000000000000000000	4.00000000000000000000	4.00000000000000000000	4.00000000000000000000	4.00000000000000000000	4.00000000000000000000	0.00000000000000000000	4.00000000000000000000	4.00000000000000000000	0.00000000000000000000	4.00000000000000000000	4.00000000000000000000	4.00000000000000000000	4.00000000000000000000	4.00000000000000000000	4.00000000000000000000	4.00000000000000000000
44.00000000000000000000	0.00000000000000000000	4167.69238281250000000000	4175.89746093750000000000	4165.64111328125000000000	4151.79492187500000000000	4165.64111328125000000000	4163.58984375000000000000	4166.66650390625000000000	4169.74365234375000000000	4172.30761718750000000000	4159.48730468750000000000	4162.05126953125000000000	4164.61523437500000000000	4158.46142578125000000000	4177.43603515625000000000	0.00000000000000000000	10248.00000000000000000000	10228.00000000000000000000	0.00000000000000000000	0.00000000000000000000	0.00000000000000000000	1108.00000000000000000000	125.00000000000000000000	4.00000000000000000000	4.00000000000000000000	4.00000000000000000000	4.00000000000000000000	4.00000000000000000000	0.00000000000000000000	4.00000000000000000000	4.00000000000000000000	0.00000000000000000000	4.00000000000000000000	4.00000000000000000000	4.00000000000000000000	4.00000000000000000000	4.00000000000000000000	4.00000000000000000000	4.00000000000000000000
45.00000000000000000000	0.00000000000000000000	4173.33300781250000000000	4174.35888671875000000000	4167.17919921875000000000	4148.20507812500000000000	4162.56396484375000000000	4170.76904296875000000000	4171.79492187500000000000	4166.66650390625000000000	4170.76904296875000000000	4152.82031250000000000000	4157.43603515625000000000	4166.66650390625000000000	4151.79492187500000000000	4179.48730468750000000000	0.00000000000000000000	10248.00000000000000000000	10228.00000000000000000000	0.00000000000000000000	0.00000000000000000000	0.00000000000000000000	1108.00000000000000000000	133.00000000000000000000	4.00000000000000000000	4.00000000000000000000	4.00000000000000000000	4.00000000000000000000	4.00000000000000000000	0.00000000000000000000	4.00000000000000000000	4.00000000000000000000	0.00000000000000000000	4.00000000000000000000	4.00000000000000000000	4.00000000000000000000	4.00000000000000000000	4.00000000000000000000	4.00000000000000000000	4.00000000000000000000
46.00000000000000000000	0.00000000000000000000	4162.56396484375000000000	4176.92285156250000000000	4153.84619140625000000000	4150.76904296875000000000	4169.74365234375000000000	4164.61523437500000000000	4162.56396484375000000000	4170.25634765625000000000	4167.69238281250000000000	4156.41015625000000000000	4158.46142578125000000000	4161.02539062500000000000	4151.79492187500000000000	4172.30761718750000000000	0.00000000000000000000	10248.00000000000000000000	10228.00000000000000000000	0.00000000000000000000	0.00000000000000000000	0.00000000000000000000	1108.00000000000000000000	141.00000000000000000000	4.00000000000000000000	4.00000000000000000000	4.00000000000000000000	4.00000000000000000000	4.00000000000000000000	0.00000000000000000000	4.00000000000000000000	4.00000000000000000000	0.00000000000000000000	4.00000000000000000000	4.00000000000000000000	4.00000000000000000000	4.00000000000000000000	4.00000000000000000000	4.00000000000000000000	4.00000000000000000000
47.00000000000000000000	0.00000000000000000000	4160.00000000000000000000	4169.74365234375000000000	4158.46142578125000000000	4144.61523437500000000000	4158.46142578125000000000	4172.30761718750000000000	4169.23046875000000000000	4163.58984375000000000000	4171.79492187500000000000	4149.74365234375000000000	4152.30761718750000000000	4159.48730468750000000000	4145.12792968750000000000	4169.23046875000000000000	0.00000000000000000000	10247.00000000000000000000	10229.00000000000000000000	0.00000000000000000000	0.00000000000000000000	0.00000000000000000000	1108.00000000000000000000	148.00000000000000000000	4.00000000000000000000	4.00000000000000000000	4.00000000000000000000	4.00000000000000000000	4.00000000000000000000	0.00000000000000000000	4.00000000000000000000	4.00000000000000000000	0.00000000000000000000	4.00000000000000000000	4.00000000000000000000	4.00000000000000000000	4.00000000000000000000	4.00000000000000000000	4.00000000000000000000	4.00000000000000000000
48.00000000000000000000	0.00000000000000000000	4156.41015625000000000000	4167.17919921875000000000	4157.94873046875000000000	4142.05126953125000000000	4153.84619140625000000000	4171.28173828125000000000	4169.74365234375000000000	4164.10253906250000000000	4174.35888671875000000000	4152.82031250000000000000	4152.30761718750000000000	4160.00000000000000000000	4145.64111328125000000000	4168.71777343750000000000	0.00000000000000000000	10247.00000000000000000000	10229.00000000000000000000	0.00000000000000000000	0.00000000000000000000	0.00000000000000000000	1108.00000000000000000000	155.00000000000000000000	4.00000000000000000000	4.00000000000000000000	4.00000000000000000000	4.00000000000000000000	4.00000000000000000000	0.00000000000000000000	4.00000000000000000000	4.00000000000000000000	0.00000000000000000000	4.00000000000000000000	4.00000000000000000000	4.00000000000000000000	4.00000000000000000000	4.00000000000000000000	4.00000000000000000000	4.00000000000000000000
49.00000000000000000000	0.00000000000000000000	4157.94873046875000000000	4169.23046875000000000000	4153.33300781250000000000	4144.61523437500000000000	4161.53857421875000000000	4166.15380859375000000000	4164.10253906250000000000	4173.84619140625000000000	4173.84619140625000000000	4164.10253906250000000000	4157.43603515625000000000	4159.48730468750000000000	4152.82031250000000000000	4173.33300781250000000000	0.00000000000000000000	10246.00000000000000000000	10230.00000000000000000000	0.00000000000000000000	0.00000000000000000000	0.00000000000000000000	1108.00000000000000000000	163.00000000000000000000	4.00000000000000000000	4.00000000000000000000	4.00000000000000000000	4.00000000000000000000	4.00000000000000000000	0.00000000000000000000	4.00000000000000000000	4.00000000000000000000	0.00000000000000000000	4.00000000000000000000	4.00000000000000000000	4.00000000000000000000	4.00000000000000000000	4.00000000000000000000	4.00000000000000000000	4.00000000000000000000
[truncated: 236 more rows]
