# Supplementary material for: Discriminating three motor imagery states of the same joint for brain-computer interface
Source: PeerJ. 2021 Aug 24;9:e12027. doi: 10.7717/peerj.12027 (PMC8395581; doi:10.7717/peerj.12027)
Supplement: Supplemental Information 1 [file peerj-09-12027-s001.zip › dataset/D/04-04-23.01.18.16.42.39.csv]

title:04	recorded:23.01.18 16.42.39	sampling:128	subject:04	labels:COUNTER INTERPOLATED AF3 F7 F3 FC5 T7 P7 O1 O2 P8 T8 FC6 F4 F8 AF4 RAW_CQ GYROX GYROY MARKER MARKER_HARDWARE SYNC TIME_STAMP_s TIME_STAMP_ms CQ_AF3 CQ_F7 CQ_F3 CQ_FC5 CQ_T7 CQ_P7 CQ_O1 CQ_O2 CQ_P8 CQ_T8 CQ_FC6 CQ_F4 CQ_F8 CQ_AF4 CQ_CMS CQ_DRL	chan:40	units:emotiv
76.00000000000000000000	0.00000000000000000000	4127.17919921875000000000	4107.17919921875000000000	4123.58984375000000000000	4111.79492187500000000000	4111.28173828125000000000	4156.92285156250000000000	4154.35888671875000000000	4120.51269531250000000000	4162.05126953125000000000	4114.35888671875000000000	4096.41015625000000000000	4134.35888671875000000000	4108.71777343750000000000	4089.74340820312500000000	3234.00000000000000000000	10249.00000000000000000000	10228.00000000000000000000	0.00000000000000000000	0.00000000000000000000	0.00000000000000000000	260.00000000000000000000	121.00000000000000000000	0.00000000000000000000	0.00000000000000000000	0.00000000000000000000	0.00000000000000000000	0.00000000000000000000	0.00000000000000000000	0.00000000000000000000	0.00000000000000000000	0.00000000000000000000	0.00000000000000000000	0.00000000000000000000	0.00000000000000000000	4.00000000000000000000	0.00000000000000000000	0.00000000000000000000	0.00000000000000000000
77.00000000000000000000	0.00000000000000000000	4132.82031250000000000000	4097.43603515625000000000	4129.23046875000000000000	4100.51269531250000000000	4098.46142578125000000000	4160.51269531250000000000	4155.38427734375000000000	4104.61523437500000000000	4162.05126953125000000000	4098.97412109375000000000	4074.87158203125000000000	4131.28173828125000000000	4090.25634765625000000000	4082.56396484375000000000	1568.00000000000000000000	10249.00000000000000000000	10228.00000000000000000000	0.00000000000000000000	0.00000000000000000000	0.00000000000000000000	260.00000000000000000000	129.00000000000000000000	0.00000000000000000000	0.00000000000000000000	0.00000000000000000000	0.00000000000000000000	0.00000000000000000000	0.00000000000000000000	0.00000000000000000000	0.00000000000000000000	0.00000000000000000000	0.00000000000000000000	0.00000000000000000000	0.00000000000000000000	4.00000000000000000000	4.00000000000000000000	0.00000000000000000000	0.00000000000000000000
78.00000000000000000000	0.00000000000000000000	4130.25634765625000000000	4116.92285156250000000000	4124.61523437500000000000	4118.46142578125000000000	4121.53857421875000000000	4151.79492187500000000000	4149.74365234375000000000	4121.02539062500000000000	4162.05126953125000000000	4117.94873046875000000000	4087.69213867187500000000	4132.30761718750000000000	4105.64111328125000000000	4097.43603515625000000000	3404.00000000000000000000	10249.00000000000000000000	10228.00000000000000000000	0.00000000000000000000	0.00000000000000000000	0.00000000000000000000	260.00000000000000000000	137.00000000000000000000	0.00000000000000000000	0.00000000000000000000	0.00000000000000000000	0.00000000000000000000	0.00000000000000000000	0.00000000000000000000	0.00000000000000000000	0.00000000000000000000	0.00000000000000000000	0.00000000000000000000	0.00000000000000000000	0.00000000000000000000	4.00000000000000000000	4.00000000000000000000	0.00000000000000000000	0.00000000000000000000
79.00000000000000000000	0.00000000000000000000	4137.43603515625000000000	4117.43603515625000000000	4131.79492187500000000000	4117.94873046875000000000	4117.43603515625000000000	4162.05126953125000000000	4159.48730468750000000000	4116.41015625000000000000	4163.07666015625000000000	4110.76904296875000000000	4087.17944335937500000000	4139.48730468750000000000	4106.66650390625000000000	4102.05126953125000000000	2077.00000000000000000000	10248.00000000000000000000	10229.00000000000000000000	0.00000000000000000000	0.00000000000000000000	0.00000000000000000000	260.00000000000000000000	145.00000000000000000000	0.00000000000000000000	0.00000000000000000000	0.00000000000000000000	0.00000000000000000000	0.00000000000000000000	0.00000000000000000000	0.00000000000000000000	0.00000000000000000000	0.00000000000000000000	0.00000000000000000000	0.00000000000000000000	0.00000000000000000000	4.00000000000000000000	4.00000000000000000000	0.00000000000000000000	0.00000000000000000000
80.00000000000000000000	0.00000000000000000000	4133.33300781250000000000	4112.82031250000000000000	4128.71777343750000000000	4114.35888671875000000000	4112.82031250000000000000	4161.53857421875000000000	4157.94873046875000000000	4108.71777343750000000000	4161.02539062500000000000	4106.15380859375000000000	4080.00000000000000000000	4140.00000000000000000000	4106.15380859375000000000	4102.56396484375000000000	3234.00000000000000000000	10248.00000000000000000000	10229.00000000000000000000	0.00000000000000000000	0.00000000000000000000	0.00000000000000000000	260.00000000000000000000	153.00000000000000000000	0.00000000000000000000	0.00000000000000000000	0.00000000000000000000	0.00000000000000000000	0.00000000000000000000	0.00000000000000000000	0.00000000000000000000	0.00000000000000000000	0.00000000000000000000	0.00000000000000000000	0.00000000000000000000	0.00000000000000000000	4.00000000000000000000	4.00000000000000000000	0.00000000000000000000	0.00000000000000000000
81.00000000000000000000	0.00000000000000000000	4125.64111328125000000000	4112.30761718750000000000	4120.51269531250000000000	4115.38427734375000000000	4122.56396484375000000000	4158.46142578125000000000	4152.30761718750000000000	4114.87158203125000000000	4160.51269531250000000000	4115.89746093750000000000	4085.64086914062500000000	4135.89746093750000000000	4113.33300781250000000000	4106.66650390625000000000	1568.00000000000000000000	10246.00000000000000000000	10229.00000000000000000000	0.00000000000000000000	0.00000000000000000000	0.00000000000000000000	260.00000000000000000000	162.00000000000000000000	0.00000000000000000000	0.00000000000000000000	0.00000000000000000000	0.00000000000000000000	0.00000000000000000000	0.00000000000000000000	0.00000000000000000000	0.00000000000000000000	0.00000000000000000000	0.00000000000000000000	0.00000000000000000000	0.00000000000000000000	4.00000000000000000000	4.00000000000000000000	0.00000000000000000000	0.00000000000000000000
82.00000000000000000000	0.00000000000000000000	4134.87158203125000000000	4101.53857421875000000000	4127.17919921875000000000	4100.00000000000000000000	4105.64111328125000000000	4167.69238281250000000000	4157.94873046875000000000	4101.53857421875000000000	4164.10253906250000000000	4090.25634765625000000000	4071.28198242187500000000	4135.38427734375000000000	4097.43603515625000000000	4100.51269531250000000000	3404.00000000000000000000	10246.00000000000000000000	10229.00000000000000000000	0.00000000000000000000	0.00000000000000000000	0.00000000000000000000	260.00000000000000000000	169.00000000000000000000	0.00000000000000000000	0.00000000000000000000	0.00000000000000000000	0.00000000000000000000	0.00000000000000000000	0.00000000000000000000	0.00000000000000000000	0.00000000000000000000	0.00000000000000000000	0.00000000000000000000	0.00000000000000000000	0.00000000000000000000	4.00000000000000000000	4.00000000000000000000	0.00000000000000000000	0.00000000000000000000
83.00000000000000000000	0.00000000000000000000	4132.30761718750000000000	4116.92285156250000000000	4122.56396484375000000000	4111.79492187500000000000	4115.89746093750000000000	4158.46142578125000000000	4151.79492187500000000000	4114.87158203125000000000	4162.05126953125000000000	4101.53857421875000000000	4080.51269531250000000000	4139.48730468750000000000	4109.74365234375000000000	4103.07666015625000000000	2077.00000000000000000000	10248.00000000000000000000	10229.00000000000000000000	0.00000000000000000000	0.00000000000000000000	0.00000000000000000000	260.00000000000000000000	177.00000000000000000000	0.00000000000000000000	0.00000000000000000000	0.00000000000000000000	0.00000000000000000000	0.00000000000000000000	0.00000000000000000000	0.00000000000000000000	0.00000000000000000000	0.00000000000000000000	0.00000000000000000000	0.00000000000000000000	0.00000000000000000000	4.00000000000000000000	4.00000000000000000000	0.00000000000000000000	0.00000000000000000000
84.00000000000000000000	0.00000000000000000000	4134.35888671875000000000	4113.33300781250000000000	4128.20507812500000000000	4108.71777343750000000000	4110.76904296875000000000	4160.51269531250000000000	4155.38427734375000000000	4113.33300781250000000000	4160.51269531250000000000	4111.28173828125000000000	4076.41015625000000000000	4140.51269531250000000000	4105.12792968750000000000	4101.53857421875000000000	3234.00000000000000000000	10248.00000000000000000000	10229.00000000000000000000	0.00000000000000000000	0.00000000000000000000	0.00000000000000000000	260.00000000000000000000	185.00000000000000000000	0.00000000000000000000	0.00000000000000000000	0.00000000000000000000	0.00000000000000000000	0.00000000000000000000	0.00000000000000000000	0.00000000000000000000	0.00000000000000000000	0.00000000000000000000	0.00000000000000000000	0.00000000000000000000	0.00000000000000000000	4.00000000000000000000	4.00000000000000000000	0.00000000000000000000	0.00000000000000000000
85.00000000000000000000	0.00000000000000000000	4132.30761718750000000000	4109.23046875000000000000	4131.28173828125000000000	4104.10253906250000000000	4107.69238281250000000000	4156.92285156250000000000	4154.87158203125000000000	4105.64111328125000000000	4163.58984375000000000000	4107.69238281250000000000	4073.33325195312500000000	4137.43603515625000000000	4098.46142578125000000000	4100.51269531250000000000	1568.00000000000000000000	10248.00000000000000000000	10230.00000000000000000000	0.00000000000000000000	0.00000000000000000000	0.00000000000000000000	260.00000000000000000000	193.00000000000000000000	0.00000000000000000000	0.00000000000000000000	0.00000000000000000000	0.00000000000000000000	0.00000000000000000000	0.00000000000000000000	0.00000000000000000000	0.00000000000000000000	0.00000000000000000000	0.00000000000000000000	0.00000000000000000000	0.00000000000000000000	4.00000000000000000000	4.00000000000000000000	0.00000000000000000000	0.00000000000000000000
86.00000000000000000000	0.00000000000000000000	4126.66650390625000000000	4116.92285156250000000000	4122.56396484375000000000	4113.33300781250000000000	4120.51269531250000000000	4154.87158203125000000000	4150.76904296875000000000	4115.38427734375000000000	4163.07666015625000000000	4113.84619140625000000000	4084.61523437500000000000	4138.46142578125000000000	4110.25634765625000000000	4103.07666015625000000000	3404.00000000000000000000	10248.00000000000000000000	10230.00000000000000000000	0.00000000000000000000	0.00000000000000000000	0.00000000000000000000	260.00000000000000000000	200.00000000000000000000	0.00000000000000000000	0.00000000000000000000	0.00000000000000000000	0.00000000000000000000	0.00000000000000000000	0.00000000000000000000	0.00000000000000000000	0.00000000000000000000	0.00000000000000000000	0.00000000000000000000	0.00000000000000000000	0.00000000000000000000	4.00000000000000000000	4.00000000000000000000	0.00000000000000000000	0.00000000000000000000
87.00000000000000000000	0.00000000000000000000	4133.33300781250000000000	4105.64111328125000000000	4124.10253906250000000000	4106.15380859375000000000	4105.12792968750000000000	4165.12792968750000000000	4156.92285156250000000000	4100.00000000000000000000	4163.07666015625000000000	4097.94873046875000000000	4063.07690429687500000000	4137.94873046875000000000	4094.87158203125000000000	4095.38452148437500000000	2077.00000000000000000000	10248.00000000000000000000	10230.00000000000000000000	0.00000000000000000000	0.00000000000000000000	0.00000000000000000000	260.00000000000000000000	208.00000000000000000000	0.00000000000000000000	0.00000000000000000000	0.00000000000000000000	0.00000000000000000000	0.00000000000000000000	0.00000000000000000000	0.00000000000000000000	0.00000000000000000000	0.00000000000000000000	0.00000000000000000000	0.00000000000000000000	0.00000000000000000000	4.00000000000000000000	4.00000000000000000000	0.00000000000000000000	0.00000000000000000000
88.00000000000000000000	0.00000000000000000000	4130.25634765625000000000	4115.38427734375000000000	4121.53857421875000000000	4117.94873046875000000000	4113.84619140625000000000	4155.89746093750000000000	4154.35888671875000000000	4110.25634765625000000000	4162.05126953125000000000	4107.17919921875000000000	4061.53833007812500000000	4136.92285156250000000000	4104.61523437500000000000	4103.07666015625000000000	3234.00000000000000000000	10248.00000000000000000000	10230.00000000000000000000	0.00000000000000000000	0.00000000000000000000	0.00000000000000000000	260.00000000000000000000	216.00000000000000000000	0.00000000000000000000	0.00000000000000000000	0.00000000000000000000	0.00000000000000000000	0.00000000000000000000	0.00000000000000000000	0.00000000000000000000	0.00000000000000000000	0.00000000000000000000	0.00000000000000000000	0.00000000000000000000	0.00000000000000000000	4.00000000000000000000	4.00000000000000000000	0.00000000000000000000	0.00000000000000000000
89.00000000000000000000	0.00000000000000000000	4134.87158203125000000000	4111.79492187500000000000	4128.71777343750000000000	4116.41015625000000000000	4109.74365234375000000000	4162.56396484375000000000	4158.46142578125000000000	4116.41015625000000000000	4159.48730468750000000000	4111.28173828125000000000	4057.94873046875000000000	4137.94873046875000000000	4107.69238281250000000000	4108.20507812500000000000	1568.00000000000000000000	10248.00000000000000000000	10230.00000000000000000000	0.00000000000000000000	0.00000000000000000000	0.00000000000000000000	260.00000000000000000000	224.00000000000000000000	0.00000000000000000000	0.00000000000000000000	0.00000000000000000000	0.00000000000000000000	0.00000000000000000000	0.00000000000000000000	0.00000000000000000000	0.00000000000000000000	0.00000000000000000000	0.00000000000000000000	0.00000000000000000000	0.00000000000000000000	4.00000000000000000000	4.00000000000000000000	0.00000000000000000000	0.00000000000000000000
90.00000000000000000000	0.00000000000000000000	4136.92285156250000000000	4108.20507812500000000000	4132.82031250000000000000	4111.28173828125000000000	4111.28173828125000000000	4164.61523437500000000000	4157.43603515625000000000	4114.87158203125000000000	4159.48730468750000000000	4114.35888671875000000000	4053.84594726562500000000	4138.97412109375000000000	4105.64111328125000000000	4108.20507812500000000000	3404.00000000000000000000	10248.00000000000000000000	10230.00000000000000000000	0.00000000000000000000	0.00000000000000000000	0.00000000000000000000	260.00000000000000000000	232.00000000000000000000	0.00000000000000000000	0.00000000000000000000	0.00000000000000000000	0.00000000000000000000	0.00000000000000000000	0.00000000000000000000	0.00000000000000000000	0.00000000000000000000	0.00000000000000000000	0.00000000000000000000	0.00000000000000000000	0.00000000000000000000	4.00000000000000000000	4.00000000000000000000	0.00000000000000000000	0.00000000000000000000
91.00000000000000000000	0.00000000000000000000	4130.76904296875000000000	4121.02539062500000000000	4127.69238281250000000000	4119.48730468750000000000	4141.53857421875000000000	4155.89746093750000000000	4150.25634765625000000000	4128.71777343750000000000	4162.56396484375000000000	4128.20507812500000000000	4064.10253906250000000000	4140.51269531250000000000	4116.92285156250000000000	4112.82031250000000000000	2077.00000000000000000000	10247.00000000000000000000	10230.00000000000000000000	0.00000000000000000000	0.00000000000000000000	0.00000000000000000000	260.00000000000000000000	239.00000000000000000000	0.00000000000000000000	0.00000000000000000000	0.00000000000000000000	0.00000000000000000000	0.00000000000000000000	0.00000000000000000000	0.00000000000000000000	0.00000000000000000000	0.00000000000000000000	0.00000000000000000000	0.00000000000000000000	0.00000000000000000000	4.00000000000000000000	4.00000000000000000000	0.00000000000000000000	0.00000000000000000000
92.00000000000000000000	0.00000000000000000000	4133.33300781250000000000	4108.71777343750000000000	4133.33300781250000000000	4107.69238281250000000000	4128.20507812500000000000	4162.05126953125000000000	4156.41015625000000000000	4114.87158203125000000000	4165.64111328125000000000	4105.12792968750000000000	4048.20507812500000000000	4138.46142578125000000000	4101.53857421875000000000	4104.61523437500000000000	3234.00000000000000000000	10247.00000000000000000000	10230.00000000000000000000	0.00000000000000000000	0.00000000000000000000	0.00000000000000000000	260.00000000000000000000	247.00000000000000000000	0.00000000000000000000	0.00000000000000000000	0.00000000000000000000	0.00000000000000000000	0.00000000000000000000	0.00000000000000000000	0.00000000000000000000	0.00000000000000000000	0.00000000000000000000	0.00000000000000000000	0.00000000000000000000	0.00000000000000000000	4.00000000000000000000	4.00000000000000000000	0.00000000000000000000	0.00000000000000000000
93.00000000000000000000	0.00000000000000000000	4127.17919921875000000000	4116.41015625000000000000	4124.61523437500000000000	4114.87158203125000000000	4127.17919921875000000000	4156.92285156250000000000	4153.33300781250000000000	4124.10253906250000000000	4163.58984375000000000000	4120.51269531250000000000	4059.48706054687500000000	4142.05126953125000000000	4117.43603515625000000000	4109.23046875000000000000	1568.00000000000000000000	10248.00000000000000000000	10229.00000000000000000000	0.00000000000000000000	0.00000000000000000000	0.00000000000000000000	260.00000000000000000000	255.00000000000000000000	0.00000000000000000000	0.00000000000000000000	0.00000000000000000000	0.00000000000000000000	0.00000000000000000000	0.00000000000000000000	0.00000000000000000000	0.00000000000000000000	0.00000000000000000000	0.00000000000000000000	0.00000000000000000000	0.00000000000000000000	4.00000000000000000000	4.00000000000000000000	0.00000000000000000000	0.00000000000000000000
94.00000000000000000000	0.00000000000000000000	4126.66650390625000000000	4115.38427734375000000000	4120.51269531250000000000	4113.33300781250000000000	4126.15380859375000000000	4165.64111328125000000000	4154.87158203125000000000	4123.58984375000000000000	4162.56396484375000000000	4131.28173828125000000000	4062.05126953125000000000	4141.53857421875000000000	4117.94873046875000000000	4108.20507812500000000000	3404.00000000000000000000	10248.00000000000000000000	10229.00000000000000000000	0.00000000000000000000	0.00000000000000000000	0.00000000000000000000	260.00000000000000000000	263.00000000000000000000	0.00000000000000000000	0.00000000000000000000	0.00000000000000000000	0.00000000000000000000	0.00000000000000000000	0.00000000000000000000	0.00000000000000000000	0.00000000000000000000	0.00000000000000000000	0.00000000000000000000	0.00000000000000000000	0.00000000000000000000	4.00000000000000000000	4.00000000000000000000	0.00000000000000000000	0.00000000000000000000
95.00000000000000000000	0.00000000000000000000	4126.66650390625000000000	4104.10253906250000000000	4120.00000000000000000000	4102.56396484375000000000	4115.38427734375000000000	4167.69238281250000000000	4156.92285156250000000000	4108.71777343750000000000	4162.05126953125000000000	4112.82031250000000000000	4043.07690429687500000000	4132.30761718750000000000	4095.38452148437500000000	4097.43603515625000000000	2077.00000000000000000000	10248.00000000000000000000	10229.00000000000000000000	0.00000000000000000000	0.00000000000000000000	0.00000000000000000000	260.00000000000000000000	270.00000000000000000000	0.00000000000000000000	0.00000000000000000000	0.00000000000000000000	0.00000000000000000000	0.00000000000000000000	0.00000000000000000000	0.00000000000000000000	0.00000000000000000000	0.00000000000000000000	0.00000000000000000000	0.00000000000000000000	0.00000000000000000000	4.00000000000000000000	4.00000000000000000000	0.00000000000000000000	0.00000000000000000000
96.00000000000000000000	0.00000000000000000000	4121.53857421875000000000	4116.41015625000000000000	4112.30761718750000000000	4112.82031250000000000000	4134.35888671875000000000	4157.94873046875000000000	4152.82031250000000000000	4130.76904296875000000000	4160.51269531250000000000	4126.66650390625000000000	4053.33325195312500000000	4132.82031250000000000000	4108.20507812500000000000	4103.07666015625000000000	3234.00000000000000000000	10248.00000000000000000000	10229.00000000000000000000	0.00000000000000000000	0.00000000000000000000	0.00000000000000000000	260.00000000000000000000	279.00000000000000000000	0.00000000000000000000	0.00000000000000000000	0.00000000000000000000	0.00000000000000000000	0.00000000000000000000	0.00000000000000000000	0.00000000000000000000	0.00000000000000000000	0.00000000000000000000	0.00000000000000000000	0.00000000000000000000	0.00000000000000000000	4.00000000000000000000	4.00000000000000000000	0.00000000000000000000	0.00000000000000000000
97.00000000000000000000	0.00000000000000000000	4132.30761718750000000000	4112.30761718750000000000	4124.10253906250000000000	4107.69238281250000000000	4131.79492187500000000000	4165.12792968750000000000	4157.43603515625000000000	4128.20507812500000000000	4160.51269531250000000000	4120.00000000000000000000	4051.79467773437500000000	4139.48730468750000000000	4106.66650390625000000000	4105.64111328125000000000	1568.00000000000000000000	10247.00000000000000000000	10229.00000000000000000000	0.00000000000000000000	0.00000000000000000000	0.00000000000000000000	260.00000000000000000000	287.00000000000000000000	0.00000000000000000000	0.00000000000000000000	0.00000000000000000000	0.00000000000000000000	0.00000000000000000000	0.00000000000000000000	0.00000000000000000000	0.00000000000000000000	0.00000000000000000000	0.00000000000000000000	0.00000000000000000000	0.00000000000000000000	4.00000000000000000000	4.00000000000000000000	0.00000000000000000000	0.00000000000000000000
98.00000000000000000000	0.00000000000000000000	4132.30761718750000000000	4124.10253906250000000000	4125.12792968750000000000	4118.46142578125000000000	4138.46142578125000000000	4154.35888671875000000000	4152.30761718750000000000	4128.71777343750000000000	4160.00000000000000000000	4127.69238281250000000000	4062.56396484375000000000	4142.05126953125000000000	4118.97412109375000000000	4111.79492187500000000000	3404.00000000000000000000	10247.00000000000000000000	10229.00000000000000000000	0.00000000000000000000	0.00000000000000000000	0.00000000000000000000	260.00000000000000000000	294.00000000000000000000	0.00000000000000000000	0.00000000000000000000	0.00000000000000000000	0.00000000000000000000	0.00000000000000000000	0.00000000000000000000	0.00000000000000000000	0.00000000000000000000	0.00000000000000000000	0.00000000000000000000	0.00000000000000000000	0.00000000000000000000	4.00000000000000000000	4.00000000000000000000	0.00000000000000000000	0.00000000000000000000
99.00000000000000000000	0.00000000000000000000	4130.25634765625000000000	4127.17919921875000000000	4123.58984375000000000000	4119.48730468750000000000	4134.87158203125000000000	4155.38427734375000000000	4153.84619140625000000000	4126.66650390625000000000	4161.02539062500000000000	4131.28173828125000000000	4064.61523437500000000000	4142.05126953125000000000	4123.58984375000000000000	4114.35888671875000000000	2077.00000000000000000000	10246.00000000000000000000	10228.00000000000000000000	0.00000000000000000000	0.00000000000000000000	0.00000000000000000000	260.00000000000000000000	302.00000000000000000000	0.00000000000000000000	0.00000000000000000000	0.00000000000000000000	0.00000000000000000000	0.00000000000000000000	0.00000000000000000000	0.00000000000000000000	0.00000000000000000000	0.00000000000000000000	0.00000000000000000000	0.00000000000000000000	0.00000000000000000000	4.00000000000000000000	4.00000000000000000000	0.00000000000000000000	0.00000000000000000000
100.00000000000000000000	0.00000000000000000000	4135.38427734375000000000	4117.94873046875000000000	4127.69238281250000000000	4109.74365234375000000000	4118.97412109375000000000	4162.56396484375000000000	4158.46142578125000000000	4111.79492187500000000000	4162.05126953125000000000	4114.35888671875000000000	4055.89721679687500000000	4144.61523437500000000000	4113.84619140625000000000	4113.33300781250000000000	3234.00000000000000000000	10246.00000000000000000000	10228.00000000000000000000	0.00000000000000000000	0.00000000000000000000	0.00000000000000000000	260.00000000000000000000	311.00000000000000000000	0.00000000000000000000	0.00000000000000000000	0.00000000000000000000	0.00000000000000000000	0.00000000000000000000	0.00000000000000000000	0.00000000000000000000	0.00000000000000000000	0.00000000000000000000	0.00000000000000000000	0.00000000000000000000	0.00000000000000000000	4.00000000000000000000	4.00000000000000000000	0.00000000000000000000	0.00000000000000000000
101.00000000000000000000	0.00000000000000000000	4134.87158203125000000000	4134.87158203125000000000	4123.58984375000000000000	4122.56396484375000000000	4138.97412109375000000000	4154.87158203125000000000	4153.84619140625000000000	4122.56396484375000000000	4161.53857421875000000000	4131.79492187500000000000	4073.33325195312500000000	4148.20507812500000000000	4132.82031250000000000000	4122.05126953125000000000	1568.00000000000000000000	10244.00000000000000000000	10227.00000000000000000000	0.00000000000000000000	0.00000000000000000000	0.00000000000000000000	260.00000000000000000000	319.00000000000000000000	0.00000000000000000000	0.00000000000000000000	0.00000000000000000000	0.00000000000000000000	0.00000000000000000000	0.00000000000000000000	0.00000000000000000000	0.00000000000000000000	0.00000000000000000000	0.00000000000000000000	0.00000000000000000000	0.00000000000000000000	4.00000000000000000000	4.00000000000000000000	0.00000000000000000000	0.00000000000000000000
102.00000000000000000000	0.00000000000000000000	4141.53857421875000000000	4128.71777343750000000000	4133.33300781250000000000	4114.87158203125000000000	4135.89746093750000000000	4166.15380859375000000000	4157.94873046875000000000	4115.89746093750000000000	4161.02539062500000000000	4131.28173828125000000000	4067.17944335937500000000	4148.20507812500000000000	4128.71777343750000000000	4120.51269531250000000000	3404.00000000000000000000	10244.00000000000000000000	10227.00000000000000000000	0.00000000000000000000	0.00000000000000000000	0.00000000000000000000	260.00000000000000000000	326.00000000000000000000	0.00000000000000000000	0.00000000000000000000	0.00000000000000000000	0.00000000000000000000	0.00000000000000000000	0.00000000000000000000	0.00000000000000000000	0.00000000000000000000	0.00000000000000000000	0.00000000000000000000	0.00000000000000000000	0.00000000000000000000	4.00000000000000000000	4.00000000000000000000	0.00000000000000000000	0.00000000000000000000
103.00000000000000000000	0.00000000000000000000	4134.87158203125000000000	4132.82031250000000000000	4130.76904296875000000000	4118.46142578125000000000	4138.97412109375000000000	4164.61523437500000000000	4152.82031250000000000000	4124.10253906250000000000	4160.00000000000000000000	4137.43603515625000000000	4077.43579101562500000000	4149.23046875000000000000	4136.41015625000000000000	4127.17919921875000000000	2077.00000000000000000000	10244.00000000000000000000	10228.00000000000000000000	0.00000000000000000000	0.00000000000000000000	0.00000000000000000000	260.00000000000000000000	334.00000000000000000000	0.00000000000000000000	0.00000000000000000000	0.00000000000000000000	0.00000000000000000000	0.00000000000000000000	0.00000000000000000000	0.00000000000000000000	0.00000000000000000000	0.00000000000000000000	0.00000000000000000000	0.00000000000000000000	0.00000000000000000000	4.00000000000000000000	4.00000000000000000000	0.00000000000000000000	0.00000000000000000000
104.00000000000000000000	0.00000000000000000000	4134.35888671875000000000	4137.43603515625000000000	4127.69238281250000000000	4121.53857421875000000000	4137.94873046875000000000	4160.51269531250000000000	4151.79492187500000000000	4128.71777343750000000000	4161.53857421875000000000	4138.97412109375000000000	4084.61523437500000000000	4153.33300781250000000000	4137.43603515625000000000	4128.20507812500000000000	3234.00000000000000000000	10244.00000000000000000000	10228.00000000000000000000	0.00000000000000000000	0.00000000000000000000	0.00000000000000000000	260.00000000000000000000	343.00000000000000000000	0.00000000000000000000	0.00000000000000000000	0.00000000000000000000	0.00000000000000000000	0.00000000000000000000	0.00000000000000000000	0.00000000000000000000	0.00000000000000000000	0.00000000000000000000	0.00000000000000000000	0.00000000000000000000	0.00000000000000000000	4.00000000000000000000	4.00000000000000000000	0.00000000000000000000	0.00000000000000000000
105.00000000000000000000	0.00000000000000000000	4141.02539062500000000000	4123.07666015625000000000	4132.82031250000000000000	4110.25634765625000000000	4115.89746093750000000000	4160.00000000000000000000	4153.33300781250000000000	4109.74365234375000000000	4163.07666015625000000000	4121.53857421875000000000	4063.07690429687500000000	4152.82031250000000000000	4113.84619140625000000000	4120.51269531250000000000	1568.00000000000000000000	10247.00000000000000000000	10230.00000000000000000000	0.00000000000000000000	0.00000000000000000000	0.00000000000000000000	260.00000000000000000000	351.00000000000000000000	0.00000000000000000000	0.00000000000000000000	0.00000000000000000000	0.00000000000000000000	0.00000000000000000000	0.00000000000000000000	0.00000000000000000000	0.00000000000000000000	0.00000000000000000000	0.00000000000000000000	0.00000000000000000000	0.00000000000000000000	4.00000000000000000000	4.00000000000000000000	0.00000000000000000000	0.00000000000000000000
106.00000000000000000000	0.00000000000000000000	4130.25634765625000000000	4128.71777343750000000000	4124.10253906250000000000	4120.51269531250000000000	4127.69238281250000000000	4151.28173828125000000000	4149.23046875000000000000	4124.10253906250000000000	4158.46142578125000000000	4139.48730468750000000000	4073.84594726562500000000	4149.23046875000000000000	4127.17919921875000000000	4125.64111328125000000000	3404.00000000000000000000	10247.00000000000000000000	10230.00000000000000000000	0.00000000000000000000	0.00000000000000000000	0.00000000000000000000	260.00000000000000000000	358.00000000000000000000	0.00000000000000000000	0.00000000000000000000	0.00000000000000000000	0.00000000000000000000	0.00000000000000000000	0.00000000000000000000	0.00000000000000000000	0.00000000000000000000	0.00000000000000000000	0.00000000000000000000	0.00000000000000000000	0.00000000000000000000	4.00000000000000000000	4.00000000000000000000	0.00000000000000000000	0.00000000000000000000
107.00000000000000000000	0.00000000000000000000	4130.25634765625000000000	4116.92285156250000000000	4127.17919921875000000000	4112.82031250000000000000	4124.10253906250000000000	4162.05126953125000000000	4159.48730468750000000000	4118.97412109375000000000	4160.51269531250000000000	4132.30761718750000000000	4069.74340820312500000000	4146.15380859375000000000	4120.00000000000000000000	4118.97412109375000000000	2077.00000000000000000000	10248.00000000000000000000	10230.00000000000000000000	0.00000000000000000000	0.00000000000000000000	0.00000000000000000000	260.00000000000000000000	366.00000000000000000000	0.00000000000000000000	0.00000000000000000000	0.00000000000000000000	0.00000000000000000000	0.00000000000000000000	0.00000000000000000000	0.00000000000000000000	0.00000000000000000000	0.00000000000000000000	0.00000000000000000000	0.00000000000000000000	0.00000000000000000000	4.00000000000000000000	4.00000000000000000000	0.00000000000000000000	0.00000000000000000000
108.00000000000000000000	0.00000000000000000000	4129.74365234375000000000	4118.97412109375000000000	4126.66650390625000000000	4114.87158203125000000000	4130.76904296875000000000	4158.97412109375000000000	4155.89746093750000000000	4117.43603515625000000000	4164.61523437500000000000	4123.58984375000000000000	4068.71777343750000000000	4148.20507812500000000000	4117.43603515625000000000	4121.02539062500000000000	3234.00000000000000000000	10248.00000000000000000000	10230.00000000000000000000	0.00000000000000000000	0.00000000000000000000	0.00000000000000000000	260.00000000000000000000	373.00000000000000000000	0.00000000000000000000	0.00000000000000000000	0.00000000000000000000	0.00000000000000000000	0.00000000000000000000	0.00000000000000000000	0.00000000000000000000	0.00000000000000000000	0.00000000000000000000	0.00000000000000000000	0.00000000000000000000	0.00000000000000000000	4.00000000000000000000	4.00000000000000000000	0.00000000000000000000	0.00000000000000000000
109.00000000000000000000	0.00000000000000000000	4128.71777343750000000000	4125.64111328125000000000	4127.69238281250000000000	4125.64111328125000000000	4140.00000000000000000000	4156.92285156250000000000	4152.30761718750000000000	4126.66650390625000000000	4160.51269531250000000000	4123.07666015625000000000	4077.43579101562500000000	4150.76904296875000000000	4128.71777343750000000000	4128.71777343750000000000	1568.00000000000000000000	10246.00000000000000000000	10233.00000000000000000000	0.00000000000000000000	0.00000000000000000000	0.00000000000000000000	260.00000000000000000000	381.00000000000000000000	0.00000000000000000000	0.00000000000000000000	0.00000000000000000000	0.00000000000000000000	0.00000000000000000000	0.00000000000000000000	0.00000000000000000000	0.00000000000000000000	0.00000000000000000000	0.00000000000000000000	0.00000000000000000000	0.00000000000000000000	4.00000000000000000000	4.00000000000000000000	0.00000000000000000000	0.00000000000000000000
110.00000000000000000000	0.00000000000000000000	4135.38427734375000000000	4110.25634765625000000000	4132.30761718750000000000	4115.38427734375000000000	4119.48730468750000000000	4164.10253906250000000000	4158.46142578125000000000	4115.38427734375000000000	4159.48730468750000000000	4104.10253906250000000000	4064.10253906250000000000	4145.64111328125000000000	4112.30761718750000000000	4123.07666015625000000000	3404.00000000000000000000	10246.00000000000000000000	10233.00000000000000000000	0.00000000000000000000	0.00000000000000000000	0.00000000000000000000	260.00000000000000000000	388.00000000000000000000	0.00000000000000000000	0.00000000000000000000	0.00000000000000000000	0.00000000000000000000	0.00000000000000000000	0.00000000000000000000	0.00000000000000000000	0.00000000000000000000	0.00000000000000000000	0.00000000000000000000	0.00000000000000000000	0.00000000000000000000	4.00000000000000000000	4.00000000000000000000	0.00000000000000000000	0.00000000000000000000
111.00000000000000000000	0.00000000000000000000	4128.20507812500000000000	4118.97412109375000000000	4121.53857421875000000000	4123.58984375000000000000	4129.23046875000000000000	4154.35888671875000000000	4150.76904296875000000000	4126.66650390625000000000	4162.05126953125000000000	4125.64111328125000000000	4075.38452148437500000000	4146.15380859375000000000	4118.97412109375000000000	4130.25634765625000000000	2077.00000000000000000000	10245.00000000000000000000	10233.00000000000000000000	0.00000000000000000000	0.00000000000000000000	0.00000000000000000000	260.00000000000000000000	396.00000000000000000000	0.00000000000000000000	0.00000000000000000000	0.00000000000000000000	0.00000000000000000000	0.00000000000000000000	0.00000000000000000000	0.00000000000000000000	0.00000000000000000000	0.00000000000000000000	0.00000000000000000000	0.00000000000000000000	0.00000000000000000000	4.00000000000000000000	4.00000000000000000000	0.00000000000000000000	0.00000000000000000000
112.00000000000000000000	0.00000000000000000000	4132.82031250000000000000	4118.46142578125000000000	4130.25634765625000000000	4125.12792968750000000000	4123.07666015625000000000	4157.94873046875000000000	4154.87158203125000000000	4122.56396484375000000000	4162.05126953125000000000	4131.28173828125000000000	4074.35888671875000000000	4153.33300781250000000000	4119.48730468750000000000	4134.87158203125000000000	3234.00000000000000000000	10245.00000000000000000000	10233.00000000000000000000	0.00000000000000000000	0.00000000000000000000	0.00000000000000000000	260.00000000000000000000	405.00000000000000000000	0.00000000000000000000	0.00000000000000000000	0.00000000000000000000	0.00000000000000000000	0.00000000000000000000	0.00000000000000000000	0.00000000000000000000	0.00000000000000000000	0.00000000000000000000	0.00000000000000000000	0.00000000000000000000	0.00000000000000000000	4.00000000000000000000	4.00000000000000000000	0.00000000000000000000	0.00000000000000000000
113.00000000000000000000	0.00000000000000000000	4138.46142578125000000000	4124.61523437500000000000	4137.43603515625000000000	4134.87158203125000000000	4128.20507812500000000000	4155.38427734375000000000	4155.89746093750000000000	4127.69238281250000000000	4160.51269531250000000000	4130.25634765625000000000	4079.48706054687500000000	4156.92285156250000000000	4128.71777343750000000000	4140.51269531250000000000	1568.00000000000000000000	10247.00000000000000000000	10230.00000000000000000000	0.00000000000000000000	0.00000000000000000000	0.00000000000000000000	260.00000000000000000000	413.00000000000000000000	0.00000000000000000000	0.00000000000000000000	0.00000000000000000000	0.00000000000000000000	0.00000000000000000000	0.00000000000000000000	0.00000000000000000000	0.00000000000000000000	0.00000000000000000000	0.00000000000000000000	0.00000000000000000000	0.00000000000000000000	4.00000000000000000000	4.00000000000000000000	0.00000000000000000000	0.00000000000000000000
114.00000000000000000000	0.00000000000000000000	4137.43603515625000000000	4133.33300781250000000000	4130.25634765625000000000	4143.07666015625000000000	4148.71777343750000000000	4156.41015625000000000000	4154.35888671875000000000	4143.58984375000000000000	4162.05126953125000000000	4144.10253906250000000000	4093.84594726562500000000	4156.41015625000000000000	4143.07666015625000000000	4148.71777343750000000000	3404.00000000000000000000	10247.00000000000000000000	10230.00000000000000000000	0.00000000000000000000	0.00000000000000000000	0.00000000000000000000	260.00000000000000000000	421.00000000000000000000	0.00000000000000000000	0.00000000000000000000	0.00000000000000000000	0.00000000000000000000	0.00000000000000000000	0.00000000000000000000	0.00000000000000000000	0.00000000000000000000	0.00000000000000000000	0.00000000000000000000	0.00000000000000000000	0.00000000000000000000	4.00000000000000000000	4.00000000000000000000	0.00000000000000000000	0.00000000000000000000
115.00000000000000000000	0.00000000000000000000	4140.00000000000000000000	4122.05126953125000000000	4134.87158203125000000000	4131.28173828125000000000	4138.46142578125000000000	4166.66650390625000000000	4161.53857421875000000000	4127.17919921875000000000	4165.12792968750000000000	4126.66650390625000000000	4080.51269531250000000000	4155.89746093750000000000	4126.66650390625000000000	4144.10253906250000000000	2077.00000000000000000000	10247.00000000000000000000	10227.00000000000000000000	0.00000000000000000000	0.00000000000000000000	0.00000000000000000000	260.00000000000000000000	430.00000000000000000000	0.00000000000000000000	0.00000000000000000000	0.00000000000000000000	0.00000000000000000000	0.00000000000000000000	0.00000000000000000000	0.00000000000000000000	0.00000000000000000000	0.00000000000000000000	0.00000000000000000000	0.00000000000000000000	0.00000000000000000000	4.00000000000000000000	4.00000000000000000000	0.00000000000000000000	0.00000000000000000000
116.00000000000000000000	0.00000000000000000000	4135.89746093750000000000	4138.46142578125000000000	4133.33300781250000000000	4146.15380859375000000000	4150.25634765625000000000	4155.38427734375000000000	4155.89746093750000000000	4141.53857421875000000000	4161.53857421875000000000	4134.87158203125000000000	4100.51269531250000000000	4159.48730468750000000000	4144.61523437500000000000	4150.25634765625000000000	3234.00000000000000000000	10247.00000000000000000000	10227.00000000000000000000	0.00000000000000000000	0.00000000000000000000	0.00000000000000000000	260.00000000000000000000	438.00000000000000000000	0.00000000000000000000	0.00000000000000000000	0.00000000000000000000	0.00000000000000000000	0.00000000000000000000	0.00000000000000000000	0.00000000000000000000	0.00000000000000000000	0.00000000000000000000	0.00000000000000000000	0.00000000000000000000	0.00000000000000000000	4.00000000000000000000	4.00000000000000000000	0.00000000000000000000	0.00000000000000000000
117.00000000000000000000	0.00000000000000000000	4145.64111328125000000000	4141.02539062500000000000	4139.48730468750000000000	4148.71777343750000000000	4147.69238281250000000000	4162.05126953125000000000	4159.48730468750000000000	4149.23046875000000000000	4160.51269531250000000000	4142.05126953125000000000	4112.30761718750000000000	4163.07666015625000000000	4154.35888671875000000000	4153.84619140625000000000	1568.00000000000000000000	10247.00000000000000000000	10227.00000000000000000000	0.00000000000000000000	0.00000000000000000000	0.00000000000000000000	260.00000000000000000000	447.00000000000000000000	0.00000000000000000000	0.00000000000000000000	0.00000000000000000000	0.00000000000000000000	0.00000000000000000000	0.00000000000000000000	0.00000000000000000000	0.00000000000000000000	0.00000000000000000000	0.00000000000000000000	0.00000000000000000000	0.00000000000000000000	4.00000000000000000000	4.00000000000000000000	0.00000000000000000000	0.00000000000000000000
118.00000000000000000000	0.00000000000000000000	4148.20507812500000000000	4136.92285156250000000000	4137.94873046875000000000	4146.66650390625000000000	4143.58984375000000000000	4163.58984375000000000000	4158.46142578125000000000	4144.10253906250000000000	4161.53857421875000000000	4141.53857421875000000000	4103.58984375000000000000	4161.53857421875000000000	4147.17919921875000000000	4154.35888671875000000000	3404.00000000000000000000	10247.00000000000000000000	10227.00000000000000000000	0.00000000000000000000	0.00000000000000000000	0.00000000000000000000	260.00000000000000000000	454.00000000000000000000	0.00000000000000000000	0.00000000000000000000	0.00000000000000000000	0.00000000000000000000	0.00000000000000000000	0.00000000000000000000	0.00000000000000000000	0.00000000000000000000	0.00000000000000000000	0.00000000000000000000	0.00000000000000000000	0.00000000000000000000	4.00000000000000000000	4.00000000000000000000	0.00000000000000000000	0.00000000000000000000
119.00000000000000000000	0.00000000000000000000	4138.46142578125000000000	4134.87158203125000000000	4130.76904296875000000000	4148.20507812500000000000	4145.12792968750000000000	4154.35888671875000000000	4151.79492187500000000000	4143.58984375000000000000	4159.48730468750000000000	4139.48730468750000000000	4097.43603515625000000000	4160.00000000000000000000	4142.05126953125000000000	4151.28173828125000000000	2077.00000000000000000000	10247.00000000000000000000	10227.00000000000000000000	0.00000000000000000000	0.00000000000000000000	0.00000000000000000000	260.00000000000000000000	462.00000000000000000000	0.00000000000000000000	0.00000000000000000000	0.00000000000000000000	0.00000000000000000000	0.00000000000000000000	0.00000000000000000000	0.00000000000000000000	0.00000000000000000000	0.00000000000000000000	0.00000000000000000000	0.00000000000000000000	0.00000000000000000000	4.00000000000000000000	4.00000000000000000000	0.00000000000000000000	0.00000000000000000000
120.00000000000000000000	0.00000000000000000000	4142.05126953125000000000	4118.46142578125000000000	4140.00000000000000000000	4130.76904296875000000000	4120.51269531250000000000	4158.97412109375000000000	4156.41015625000000000000	4124.61523437500000000000	4160.51269531250000000000	4115.89746093750000000000	4082.56396484375000000000	4156.41015625000000000000	4122.56396484375000000000	4140.51269531250000000000	3234.00000000000000000000	10247.00000000000000000000	10227.00000000000000000000	0.00000000000000000000	0.00000000000000000000	0.00000000000000000000	260.00000000000000000000	470.00000000000000000000	0.00000000000000000000	0.00000000000000000000	0.00000000000000000000	0.00000000000000000000	0.00000000000000000000	0.00000000000000000000	0.00000000000000000000	0.00000000000000000000	0.00000000000000000000	0.00000000000000000000	0.00000000000000000000	0.00000000000000000000	4.00000000000000000000	4.00000000000000000000	0.00000000000000000000	0.00000000000000000000
121.00000000000000000000	0.00000000000000000000	4137.94873046875000000000	4133.33300781250000000000	4135.89746093750000000000	4143.58984375000000000000	4143.07666015625000000000	4152.82031250000000000000	4154.35888671875000000000	4142.05126953125000000000	4161.02539062500000000000	4137.94873046875000000000	4105.12792968750000000000	4158.97412109375000000000	4144.61523437500000000000	4152.30761718750000000000	1568.00000000000000000000	10247.00000000000000000000	10227.00000000000000000000	0.00000000000000000000	0.00000000000000000000	0.00000000000000000000	260.00000000000000000000	477.00000000000000000000	0.00000000000000000000	0.00000000000000000000	0.00000000000000000000	0.00000000000000000000	0.00000000000000000000	0.00000000000000000000	0.00000000000000000000	0.00000000000000000000	0.00000000000000000000	0.00000000000000000000	0.00000000000000000000	0.00000000000000000000	4.00000000000000000000	4.00000000000000000000	0.00000000000000000000	0.00000000000000000000
122.00000000000000000000	0.00000000000000000000	4139.48730468750000000000	4130.76904296875000000000	4133.33300781250000000000	4146.15380859375000000000	4145.12792968750000000000	4162.05126953125000000000	4160.51269531250000000000	4145.12792968750000000000	4161.02539062500000000000	4138.97412109375000000000	4101.53857421875000000000	4160.00000000000000000000	4144.61523437500000000000	4152.30761718750000000000	3404.00000000000000000000	10247.00000000000000000000	10227.00000000000000000000	0.00000000000000000000	0.00000000000000000000	0.00000000000000000000	260.00000000000000000000	485.00000000000000000000	0.00000000000000000000	0.00000000000000000000	0.00000000000000000000	0.00000000000000000000	0.00000000000000000000	0.00000000000000000000	0.00000000000000000000	0.00000000000000000000	0.00000000000000000000	0.00000000000000000000	0.00000000000000000000	0.00000000000000000000	4.00000000000000000000	4.00000000000000000000	0.00000000000000000000	0.00000000000000000000
123.00000000000000000000	0.00000000000000000000	4142.05126953125000000000	4121.53857421875000000000	4134.87158203125000000000	4136.92285156250000000000	4122.05126953125000000000	4164.61523437500000000000	4161.53857421875000000000	4129.74365234375000000000	4163.07666015625000000000	4117.94873046875000000000	4080.00000000000000000000	4153.33300781250000000000	4124.61523437500000000000	4141.02539062500000000000	2077.00000000000000000000	10247.00000000000000000000	10227.00000000000000000000	0.00000000000000000000	0.00000000000000000000	0.00000000000000000000	260.00000000000000000000	492.00000000000000000000	0.00000000000000000000	0.00000000000000000000	0.00000000000000000000	0.00000000000000000000	0.00000000000000000000	0.00000000000000000000	0.00000000000000000000	0.00000000000000000000	0.00000000000000000000	0.00000000000000000000	0.00000000000000000000	0.00000000000000000000	4.00000000000000000000	4.00000000000000000000	0.00000000000000000000	0.00000000000000000000
124.00000000000000000000	0.00000000000000000000	4139.48730468750000000000	4134.35888671875000000000	4132.30761718750000000000	4144.61523437500000000000	4142.05126953125000000000	4157.43603515625000000000	4157.43603515625000000000	4141.53857421875000000000	4163.07666015625000000000	4138.97412109375000000000	4093.84594726562500000000	4153.84619140625000000000	4139.48730468750000000000	4147.17919921875000000000	3234.00000000000000000000	10247.00000000000000000000	10227.00000000000000000000	0.00000000000000000000	0.00000000000000000000	0.00000000000000000000	260.00000000000000000000	500.00000000000000000000	0.00000000000000000000	0.00000000000000000000	0.00000000000000000000	0.00000000000000000000	0.00000000000000000000	0.00000000000000000000	0.00000000000000000000	0.00000000000000000000	0.00000000000000000000	0.00000000000000000000	0.00000000000000000000	0.00000000000000000000	4.00000000000000000000	4.00000000000000000000	0.00000000000000000000	0.00000000000000000000
125.00000000000000000000	0.00000000000000000000	4144.10253906250000000000	4124.61523437500000000000	4140.51269531250000000000	4137.43603515625000000000	4140.00000000000000000000	4165.12792968750000000000	4160.51269531250000000000	4133.33300781250000000000	4163.58984375000000000000	4134.87158203125000000000	4088.20507812500000000000	4157.43603515625000000000	4132.82031250000000000000	4145.12792968750000000000	1568.00000000000000000000	10247.00000000000000000000	10229.00000000000000000000	0.00000000000000000000	0.00000000000000000000	0.00000000000000000000	260.00000000000000000000	509.00000000000000000000	0.00000000000000000000	0.00000000000000000000	0.00000000000000000000	0.00000000000000000000	0.00000000000000000000	0.00000000000000000000	0.00000000000000000000	0.00000000000000000000	0.00000000000000000000	0.00000000000000000000	0.00000000000000000000	0.00000000000000000000	4.00000000000000000000	4.00000000000000000000	0.00000000000000000000	0.00000000000000000000
126.00000000000000000000	0.00000000000000000000	4140.00000000000000000000	4132.30761718750000000000	4133.33300781250000000000	4146.15380859375000000000	4137.43603515625000000000	4155.38427734375000000000	4152.82031250000000000000	4140.51269531250000000000	4163.07666015625000000000	4134.35888671875000000000	4090.25634765625000000000	4157.43603515625000000000	4136.92285156250000000000	4145.12792968750000000000	3404.00000000000000000000	10247.00000000000000000000	10229.00000000000000000000	0.00000000000000000000	0.00000000000000000000	0.00000000000000000000	260.00000000000000000000	516.00000000000000000000	0.00000000000000000000	0.00000000000000000000	0.00000000000000000000	0.00000000000000000000	0.00000000000000000000	0.00000000000000000000	0.00000000000000000000	0.00000000000000000000	0.00000000000000000000	0.00000000000000000000	0.00000000000000000000	0.00000000000000000000	4.00000000000000000000	4.00000000000000000000	0.00000000000000000000	0.00000000000000000000
127.00000000000000000000	0.00000000000000000000	4141.53857421875000000000	4136.92285156250000000000	4134.87158203125000000000	4145.64111328125000000000	4136.92285156250000000000	4158.97412109375000000000	4157.43603515625000000000	4140.51269531250000000000	4163.07666015625000000000	4130.76904296875000000000	4089.23071289062500000000	4155.38427734375000000000	4134.35888671875000000000	4146.15380859375000000000	51.00000000000000000000	10249.00000000000000000000	10229.00000000000000000000	0.00000000000000000000	0.00000000000000000000	0.00000000000000000000	260.00000000000000000000	524.00000000000000000000	0.00000000000000000000	0.00000000000000000000	0.00000000000000000000	0.00000000000000000000	0.00000000000000000000	0.00000000000000000000	0.00000000000000000000	0.00000000000000000000	0.00000000000000000000	0.00000000000000000000	0.00000000000000000000	0.00000000000000000000	4.00000000000000000000	4.00000000000000000000	0.00000000000000000000	0.00000000000000000000
0.00000000000000000000	0.00000000000000000000	4142.05126953125000000000	4131.79492187500000000000	4138.97412109375000000000	4134.87158203125000000000	4139.48730468750000000000	4163.07666015625000000000	4161.02539062500000000000	4126.66650390625000000000	4163.07666015625000000000	4117.43603515625000000000	4084.10253906250000000000	4151.79492187500000000000	4128.20507812500000000000	4148.20507812500000000000	1545.00000000000000000000	10249.00000000000000000000	10229.00000000000000000000	0.00000000000000000000	0.00000000000000000000	0.00000000000000000000	260.00000000000000000000	531.00000000000000000000	4.00000000000000000000	0.00000000000000000000	0.00000000000000000000	0.00000000000000000000	0.00000000000000000000	0.00000000000000000000	0.00000000000000000000	0.00000000000000000000	0.00000000000000000000	0.00000000000000000000	0.00000000000000000000	0.00000000000000000000	4.00000000000000000000	4.00000000000000000000	0.00000000000000000000	0.00000000000000000000
1.00000000000000000000	0.00000000000000000000	4137.94873046875000000000	4140.51269531250000000000	4129.74365234375000000000	4145.64111328125000000000	4151.28173828125000000000	4155.89746093750000000000	4154.87158203125000000000	4140.51269531250000000000	4161.53857421875000000000	4134.35888671875000000000	4103.07666015625000000000	4155.89746093750000000000	4146.15380859375000000000	4150.76904296875000000000	3085.00000000000000000000	10248.00000000000000000000	10229.00000000000000000000	0.00000000000000000000	0.00000000000000000000	0.00000000000000000000	260.00000000000000000000	539.00000000000000000000	4.00000000000000000000	4.00000000000000000000	0.00000000000000000000	0.00000000000000000000	0.00000000000000000000	0.00000000000000000000	0.00000000000000000000	0.00000000000000000000	0.00000000000000000000	0.00000000000000000000	0.00000000000000000000	0.00000000000000000000	4.00000000000000000000	4.00000000000000000000	0.00000000000000000000	0.00000000000000000000
2.00000000000000000000	0.00000000000000000000	4146.66650390625000000000	4129.74365234375000000000	4138.97412109375000000000	4142.05126953125000000000	4129.74365234375000000000	4167.17919921875000000000	4161.53857421875000000000	4135.89746093750000000000	4162.05126953125000000000	4131.28173828125000000000	4095.38452148437500000000	4156.92285156250000000000	4137.43603515625000000000	4139.48730468750000000000	1418.00000000000000000000	10248.00000000000000000000	10229.00000000000000000000	0.00000000000000000000	0.00000000000000000000	0.00000000000000000000	260.00000000000000000000	547.00000000000000000000	4.00000000000000000000	4.00000000000000000000	4.00000000000000000000	0.00000000000000000000	0.00000000000000000000	0.00000000000000000000	0.00000000000000000000	0.00000000000000000000	0.00000000000000000000	0.00000000000000000000	0.00000000000000000000	0.00000000000000000000	4.00000000000000000000	4.00000000000000000000	4.00000000000000000000	0.00000000000000000000
3.00000000000000000000	0.00000000000000000000	4138.46142578125000000000	4136.41015625000000000000	4139.48730468750000000000	4148.71777343750000000000	4134.87158203125000000000	4160.51269531250000000000	4156.41015625000000000000	4141.53857421875000000000	4164.10253906250000000000	4136.92285156250000000000	4096.92285156250000000000	4152.30761718750000000000	4143.07666015625000000000	4142.56396484375000000000	3193.00000000000000000000	10247.00000000000000000000	10230.00000000000000000000	0.00000000000000000000	0.00000000000000000000	0.00000000000000000000	260.00000000000000000000	555.00000000000000000000	4.00000000000000000000	4.00000000000000000000	4.00000000000000000000	4.00000000000000000000	0.00000000000000000000	0.00000000000000000000	0.00000000000000000000	0.00000000000000000000	0.00000000000000000000	0.00000000000000000000	0.00000000000000000000	0.00000000000000000000	4.00000000000000000000	4.00000000000000000000	4.00000000000000000000	4.00000000000000000000
4.00000000000000000000	0.00000000000000000000	4134.35888671875000000000	4137.43603515625000000000	4138.46142578125000000000	4145.12792968750000000000	4134.87158203125000000000	4158.97412109375000000000	4154.87158203125000000000	4145.12792968750000000000	4164.61523437500000000000	4138.97412109375000000000	4100.00000000000000000000	4151.79492187500000000000	4144.10253906250000000000	4145.12792968750000000000	3533.00000000000000000000	10247.00000000000000000000	10230.00000000000000000000	0.00000000000000000000	0.00000000000000000000	0.00000000000000000000	260.00000000000000000000	563.00000000000000000000	4.00000000000000000000	4.00000000000000000000	4.00000000000000000000	4.00000000000000000000	4.00000000000000000000	0.00000000000000000000	0.00000000000000000000	0.00000000000000000000	0.00000000000000000000	0.00000000000000000000	0.00000000000000000000	0.00000000000000000000	4.00000000000000000000	4.00000000000000000000	4.00000000000000000000	4.00000000000000000000
5.00000000000000000000	0.00000000000000000000	4145.12792968750000000000	4129.74365234375000000000	4143.07666015625000000000	4134.35888671875000000000	4125.12792968750000000000	4162.05126953125000000000	4161.02539062500000000000	4144.61523437500000000000	4162.56396484375000000000	4136.41015625000000000000	4097.94873046875000000000	4158.46142578125000000000	4134.87158203125000000000	4141.02539062500000000000	0.00000000000000000000	10246.00000000000000000000	10229.00000000000000000000	0.00000000000000000000	0.00000000000000000000	0.00000000000000000000	260.00000000000000000000	572.00000000000000000000	4.00000000000000000000	4.00000000000000000000	4.00000000000000000000	4.00000000000000000000	4.00000000000000000000	0.00000000000000000000	0.00000000000000000000	0.00000000000000000000	0.00000000000000000000	0.00000000000000000000	0.00000000000000000000	0.00000000000000000000	4.00000000000000000000	4.00000000000000000000	4.00000000000000000000	4.00000000000000000000
6.00000000000000000000	0.00000000000000000000	4143.07666015625000000000	4146.15380859375000000000	4136.41015625000000000000	4149.74365234375000000000	4151.79492187500000000000	4153.84619140625000000000	4157.43603515625000000000	4167.69238281250000000000	4161.02539062500000000000	4165.64111328125000000000	4116.92285156250000000000	4161.53857421875000000000	4158.46142578125000000000	4152.82031250000000000000	513.00000000000000000000	10246.00000000000000000000	10229.00000000000000000000	0.00000000000000000000	0.00000000000000000000	0.00000000000000000000	260.00000000000000000000	580.00000000000000000000	4.00000000000000000000	4.00000000000000000000	4.00000000000000000000	4.00000000000000000000	4.00000000000000000000	0.00000000000000000000	4.00000000000000000000	0.00000000000000000000	0.00000000000000000000	0.00000000000000000000	0.00000000000000000000	0.00000000000000000000	4.00000000000000000000	4.00000000000000000000	4.00000000000000000000	4.00000000000000000000
7.00000000000000000000	0.00000000000000000000	4142.05126953125000000000	4134.35888671875000000000	4138.97412109375000000000	4138.46142578125000000000	4137.43603515625000000000	4162.56396484375000000000	4162.05126953125000000000	4147.69238281250000000000	4162.56396484375000000000	4146.15380859375000000000	4100.00000000000000000000	4154.35888671875000000000	4146.66650390625000000000	4149.74365234375000000000	3305.00000000000000000000	10246.00000000000000000000	10228.00000000000000000000	0.00000000000000000000	0.00000000000000000000	0.00000000000000000000	260.00000000000000000000	588.00000000000000000000	4.00000000000000000000	4.00000000000000000000	4.00000000000000000000	4.00000000000000000000	4.00000000000000000000	0.00000000000000000000	4.00000000000000000000	4.00000000000000000000	0.00000000000000000000	0.00000000000000000000	0.00000000000000000000	0.00000000000000000000	4.00000000000000000000	4.00000000000000000000	4.00000000000000000000	4.00000000000000000000
8.00000000000000000000	0.00000000000000000000	4135.89746093750000000000	4131.28173828125000000000	4134.35888671875000000000	4135.38427734375000000000	4133.84619140625000000000	4158.97412109375000000000	4160.00000000000000000000	4141.02539062500000000000	4162.05126953125000000000	4129.74365234375000000000	4094.35888671875000000000	4149.74365234375000000000	4137.43603515625000000000	4142.56396484375000000000	0.00000000000000000000	10246.00000000000000000000	10228.00000000000000000000	0.00000000000000000000	0.00000000000000000000	0.00000000000000000000	260.00000000000000000000	597.00000000000000000000	4.00000000000000000000	4.00000000000000000000	4.00000000000000000000	4.00000000000000000000	4.00000000000000000000	0.00000000000000000000	4.00000000000000000000	4.00000000000000000000	0.00000000000000000000	0.00000000000000000000	0.00000000000000000000	0.00000000000000000000	4.00000000000000000000	4.00000000000000000000	4.00000000000000000000	4.00000000000000000000
9.00000000000000000000	0.00000000000000000000	4135.89746093750000000000	4134.87158203125000000000	4133.84619140625000000000	4141.02539062500000000000	4147.17919921875000000000	4161.02539062500000000000	4158.46142578125000000000	4153.84619140625000000000	4162.56396484375000000000	4145.12792968750000000000	4103.58984375000000000000	4151.28173828125000000000	4141.53857421875000000000	4142.05126953125000000000	3518.00000000000000000000	10248.00000000000000000000	10227.00000000000000000000	0.00000000000000000000	0.00000000000000000000	0.00000000000000000000	260.00000000000000000000	605.00000000000000000000	4.00000000000000000000	4.00000000000000000000	4.00000000000000000000	4.00000000000000000000	4.00000000000000000000	0.00000000000000000000	4.00000000000000000000	4.00000000000000000000	0.00000000000000000000	4.00000000000000000000	0.00000000000000000000	0.00000000000000000000	4.00000000000000000000	4.00000000000000000000	4.00000000000000000000	4.00000000000000000000
10.00000000000000000000	0.00000000000000000000	4142.05126953125000000000	4128.71777343750000000000	4141.02539062500000000000	4136.92285156250000000000	4139.48730468750000000000	4167.69238281250000000000	4160.51269531250000000000	4144.61523437500000000000	4164.61523437500000000000	4144.61523437500000000000	4097.43603515625000000000	4155.89746093750000000000	4134.87158203125000000000	4146.66650390625000000000	3409.00000000000000000000	10248.00000000000000000000	10227.00000000000000000000	0.00000000000000000000	0.00000000000000000000	0.00000000000000000000	260.00000000000000000000	612.00000000000000000000	4.00000000000000000000	4.00000000000000000000	4.00000000000000000000	4.00000000000000000000	4.00000000000000000000	0.00000000000000000000	4.00000000000000000000	4.00000000000000000000	0.00000000000000000000	4.00000000000000000000	4.00000000000000000000	0.00000000000000000000	4.00000000000000000000	4.00000000000000000000	4.00000000000000000000	4.00000000000000000000
11.00000000000000000000	0.00000000000000000000	4137.94873046875000000000	4147.17919921875000000000	4137.94873046875000000000	4152.30761718750000000000	4156.92285156250000000000	4156.41015625000000000000	4154.87158203125000000000	4158.97412109375000000000	4162.56396484375000000000	4161.53857421875000000000	4122.56396484375000000000	4163.58984375000000000000	4156.92285156250000000000	4161.02539062500000000000	2190.00000000000000000000	10247.00000000000000000000	10228.00000000000000000000	0.00000000000000000000	0.00000000000000000000	0.00000000000000000000	260.00000000000000000000	620.00000000000000000000	4.00000000000000000000	4.00000000000000000000	4.00000000000000000000	4.00000000000000000000	4.00000000000000000000	0.00000000000000000000	4.00000000000000000000	4.00000000000000000000	0.00000000000000000000	4.00000000000000000000	4.00000000000000000000	4.00000000000000000000	4.00000000000000000000	4.00000000000000000000	4.00000000000000000000	4.00000000000000000000
12.00000000000000000000	0.00000000000000000000	4145.12792968750000000000	4141.53857421875000000000	4145.64111328125000000000	4144.10253906250000000000	4147.17919921875000000000	4160.00000000000000000000	4158.46142578125000000000	4150.25634765625000000000	4162.05126953125000000000	4154.87158203125000000000	4119.48730468750000000000	4162.56396484375000000000	4149.23046875000000000000	4155.89746093750000000000	3243.00000000000000000000	10247.00000000000000000000	10228.00000000000000000000	0.00000000000000000000	0.00000000000000000000	0.00000000000000000000	260.00000000000000000000	628.00000000000000000000	4.00000000000000000000	4.00000000000000000000	4.00000000000000000000	4.00000000000000000000	4.00000000000000000000	0.00000000000000000000	4.00000000000000000000	4.00000000000000000000	0.00000000000000000000	4.00000000000000000000	4.00000000000000000000	4.00000000000000000000	4.00000000000000000000	4.00000000000000000000	4.00000000000000000000	4.00000000000000000000
13.00000000000000000000	0.00000000000000000000	4146.15380859375000000000	4138.46142578125000000000	4139.48730468750000000000	4140.00000000000000000000	4137.94873046875000000000	4155.38427734375000000000	4155.89746093750000000000	4144.10253906250000000000	4162.05126953125000000000	4148.71777343750000000000	4111.79492187500000000000	4160.00000000000000000000	4144.10253906250000000000	4153.33300781250000000000	1569.00000000000000000000	10245.00000000000000000000	10228.00000000000000000000	0.00000000000000000000	0.00000000000000000000	0.00000000000000000000	260.00000000000000000000	635.00000000000000000000	4.00000000000000000000	4.00000000000000000000	4.00000000000000000000	4.00000000000000000000	4.00000000000000000000	0.00000000000000000000	4.00000000000000000000	4.00000000000000000000	0.00000000000000000000	4.00000000000000000000	4.00000000000000000000	4.00000000000000000000	4.00000000000000000000	4.00000000000000000000	4.00000000000000000000	4.00000000000000000000
14.00000000000000000000	0.00000000000000000000	4142.56396484375000000000	4146.15380859375000000000	4130.25634765625000000000	4148.20507812500000000000	4149.23046875000000000000	4156.41015625000000000000	4157.94873046875000000000	4154.87158203125000000000	4162.05126953125000000000	4152.30761718750000000000	4122.56396484375000000000	4161.53857421875000000000	4158.97412109375000000000	4156.41015625000000000000	3409.00000000000000000000	10245.00000000000000000000	10228.00000000000000000000	0.00000000000000000000	0.00000000000000000000	0.00000000000000000000	260.00000000000000000000	643.00000000000000000000	4.00000000000000000000	4.00000000000000000000	4.00000000000000000000	4.00000000000000000000	4.00000000000000000000	0.00000000000000000000	4.00000000000000000000	4.00000000000000000000	0.00000000000000000000	4.00000000000000000000	4.00000000000000000000	4.00000000000000000000	4.00000000000000000000	4.00000000000000000000	4.00000000000000000000	4.00000000000000000000
15.00000000000000000000	0.00000000000000000000	4145.64111328125000000000	4139.48730468750000000000	4138.46142578125000000000	4141.02539062500000000000	4142.05126953125000000000	4165.64111328125000000000	4165.64111328125000000000	4145.12792968750000000000	4163.07666015625000000000	4146.15380859375000000000	4116.41015625000000000000	4160.51269531250000000000	4150.25634765625000000000	4150.25634765625000000000	2190.00000000000000000000	10246.00000000000000000000	10227.00000000000000000000	0.00000000000000000000	0.00000000000000000000	0.00000000000000000000	260.00000000000000000000	650.00000000000000000000	4.00000000000000000000	4.00000000000000000000	4.00000000000000000000	4.00000000000000000000	4.00000000000000000000	0.00000000000000000000	4.00000000000000000000	4.00000000000000000000	0.00000000000000000000	4.00000000000000000000	4.00000000000000000000	4.00000000000000000000	4.00000000000000000000	4.00000000000000000000	4.00000000000000000000	4.00000000000000000000
16.00000000000000000000	0.00000000000000000000	4136.92285156250000000000	4145.12792968750000000000	4134.87158203125000000000	4146.15380859375000000000	4145.12792968750000000000	4157.94873046875000000000	4155.89746093750000000000	4151.79492187500000000000	4162.56396484375000000000	4163.07666015625000000000	4122.56396484375000000000	4156.92285156250000000000	4155.89746093750000000000	4151.28173828125000000000	0.00000000000000000000	10246.00000000000000000000	10227.00000000000000000000	0.00000000000000000000	0.00000000000000000000	0.00000000000000000000	260.00000000000000000000	657.00000000000000000000	4.00000000000000000000	4.00000000000000000000	4.00000000000000000000	4.00000000000000000000	4.00000000000000000000	0.00000000000000000000	4.00000000000000000000	4.00000000000000000000	0.00000000000000000000	4.00000000000000000000	4.00000000000000000000	4.00000000000000000000	4.00000000000000000000	4.00000000000000000000	4.00000000000000000000	4.00000000000000000000
17.00000000000000000000	0.00000000000000000000	4140.00000000000000000000	4131.79492187500000000000	4142.05126953125000000000	4135.89746093750000000000	4128.71777343750000000000	4164.61523437500000000000	4157.43603515625000000000	4141.53857421875000000000	4164.10253906250000000000	4146.15380859375000000000	4107.17919921875000000000	4154.35888671875000000000	4143.07666015625000000000	4144.10253906250000000000	0.00000000000000000000	10246.00000000000000000000	10228.00000000000000000000	0.00000000000000000000	0.00000000000000000000	0.00000000000000000000	260.00000000000000000000	665.00000000000000000000	4.00000000000000000000	4.00000000000000000000	4.00000000000000000000	4.00000000000000000000	4.00000000000000000000	0.00000000000000000000	4.00000000000000000000	4.00000000000000000000	0.00000000000000000000	4.00000000000000000000	4.00000000000000000000	4.00000000000000000000	4.00000000000000000000	4.00000000000000000000	4.00000000000000000000	4.00000000000000000000
18.00000000000000000000	0.00000000000000000000	4144.61523437500000000000	4137.43603515625000000000	4145.64111328125000000000	4138.46142578125000000000	4135.89746093750000000000	4158.46142578125000000000	4158.46142578125000000000	4141.53857421875000000000	4163.07666015625000000000	4143.07666015625000000000	4109.74365234375000000000	4158.97412109375000000000	4144.61523437500000000000	4144.61523437500000000000	0.00000000000000000000	10246.00000000000000000000	10228.00000000000000000000	0.00000000000000000000	0.00000000000000000000	0.00000000000000000000	260.00000000000000000000	672.00000000000000000000	4.00000000000000000000	4.00000000000000000000	4.00000000000000000000	4.00000000000000000000	4.00000000000000000000	0.00000000000000000000	4.00000000000000000000	4.00000000000000000000	0.00000000000000000000	4.00000000000000000000	4.00000000000000000000	4.00000000000000000000	4.00000000000000000000	4.00000000000000000000	4.00000000000000000000	4.00000000000000000000
19.00000000000000000000	0.00000000000000000000	4143.58984375000000000000	4150.76904296875000000000	4139.48730468750000000000	4149.23046875000000000000	4150.76904296875000000000	4152.82031250000000000000	4157.94873046875000000000	4154.35888671875000000000	4160.51269531250000000000	4161.02539062500000000000	4128.71777343750000000000	4162.56396484375000000000	4160.00000000000000000000	4149.74365234375000000000	0.00000000000000000000	10248.00000000000000000000	10227.00000000000000000000	0.00000000000000000000	0.00000000000000000000	0.00000000000000000000	260.00000000000000000000	679.00000000000000000000	4.00000000000000000000	4.00000000000000000000	4.00000000000000000000	4.00000000000000000000	4.00000000000000000000	0.00000000000000000000	4.00000000000000000000	4.00000000000000000000	0.00000000000000000000	4.00000000000000000000	4.00000000000000000000	4.00000000000000000000	4.00000000000000000000	4.00000000000000000000	4.00000000000000000000	4.00000000000000000000
20.00000000000000000000	0.00000000000000000000	4147.69238281250000000000	4135.89746093750000000000	4140.00000000000000000000	4137.94873046875000000000	4123.07666015625000000000	4163.07666015625000000000	4160.51269531250000000000	4134.87158203125000000000	4163.07666015625000000000	4134.87158203125000000000	4108.71777343750000000000	4157.94873046875000000000	4140.51269531250000000000	4137.94873046875000000000	0.00000000000000000000	10248.00000000000000000000	10227.00000000000000000000	0.00000000000000000000	0.00000000000000000000	0.00000000000000000000	260.00000000000000000000	688.00000000000000000000	4.00000000000000000000	4.00000000000000000000	4.00000000000000000000	4.00000000000000000000	4.00000000000000000000	0.00000000000000000000	4.00000000000000000000	4.00000000000000000000	0.00000000000000000000	4.00000000000000000000	4.00000000000000000000	4.00000000000000000000	4.00000000000000000000	4.00000000000000000000	4.00000000000000000000	4.00000000000000000000
21.00000000000000000000	0.00000000000000000000	4140.00000000000000000000	4149.74365234375000000000	4136.41015625000000000000	4151.79492187500000000000	4140.51269531250000000000	4156.41015625000000000000	4152.82031250000000000000	4148.71777343750000000000	4163.07666015625000000000	4148.71777343750000000000	4119.48730468750000000000	4158.46142578125000000000	4154.87158203125000000000	4143.58984375000000000000	0.00000000000000000000	10248.00000000000000000000	10227.00000000000000000000	0.00000000000000000000	0.00000000000000000000	0.00000000000000000000	260.00000000000000000000	696.00000000000000000000	4.00000000000000000000	4.00000000000000000000	4.00000000000000000000	4.00000000000000000000	4.00000000000000000000	0.00000000000000000000	4.00000000000000000000	4.00000000000000000000	0.00000000000000000000	4.00000000000000000000	4.00000000000000000000	4.00000000000000000000	4.00000000000000000000	4.00000000000000000000	4.00000000000000000000	4.00000000000000000000
22.00000000000000000000	0.00000000000000000000	4142.56396484375000000000	4150.76904296875000000000	4143.07666015625000000000	4151.79492187500000000000	4154.87158203125000000000	4163.58984375000000000000	4159.48730468750000000000	4154.87158203125000000000	4161.02539062500000000000	4162.05126953125000000000	4125.12792968750000000000	4163.07666015625000000000	4160.51269531250000000000	4147.69238281250000000000	0.00000000000000000000	10248.00000000000000000000	10227.00000000000000000000	0.00000000000000000000	0.00000000000000000000	0.00000000000000000000	260.00000000000000000000	705.00000000000000000000	4.00000000000000000000	4.00000000000000000000	4.00000000000000000000	4.00000000000000000000	4.00000000000000000000	0.00000000000000000000	4.00000000000000000000	4.00000000000000000000	0.00000000000000000000	4.00000000000000000000	4.00000000000000000000	4.00000000000000000000	4.00000000000000000000	4.00000000000000000000	4.00000000000000000000	4.00000000000000000000
23.00000000000000000000	0.00000000000000000000	4147.17919921875000000000	4143.07666015625000000000	4140.51269531250000000000	4146.66650390625000000000	4148.20507812500000000000	4164.10253906250000000000	4162.56396484375000000000	4145.12792968750000000000	4161.53857421875000000000	4153.33300781250000000000	4120.51269531250000000000	4159.48730468750000000000	4154.87158203125000000000	4143.07666015625000000000	0.00000000000000000000	10246.00000000000000000000	10225.00000000000000000000	0.00000000000000000000	0.00000000000000000000	0.00000000000000000000	260.00000000000000000000	713.00000000000000000000	4.00000000000000000000	4.00000000000000000000	4.00000000000000000000	4.00000000000000000000	4.00000000000000000000	0.00000000000000000000	4.00000000000000000000	4.00000000000000000000	0.00000000000000000000	4.00000000000000000000	4.00000000000000000000	4.00000000000000000000	4.00000000000000000000	4.00000000000000000000	4.00000000000000000000	4.00000000000000000000
24.00000000000000000000	0.00000000000000000000	4143.58984375000000000000	4149.74365234375000000000	4133.84619140625000000000	4151.79492187500000000000	4151.28173828125000000000	4156.92285156250000000000	4156.92285156250000000000	4154.87158203125000000000	4161.53857421875000000000	4160.00000000000000000000	4129.23046875000000000000	4158.46142578125000000000	4164.10253906250000000000	4142.56396484375000000000	0.00000000000000000000	10246.00000000000000000000	10225.00000000000000000000	0.00000000000000000000	0.00000000000000000000	0.00000000000000000000	260.00000000000000000000	721.00000000000000000000	4.00000000000000000000	4.00000000000000000000	4.00000000000000000000	4.00000000000000000000	4.00000000000000000000	0.00000000000000000000	4.00000000000000000000	4.00000000000000000000	0.00000000000000000000	4.00000000000000000000	4.00000000000000000000	4.00000000000000000000	4.00000000000000000000	4.00000000000000000000	4.00000000000000000000	4.00000000000000000000
25.00000000000000000000	0.00000000000000000000	4146.66650390625000000000	4140.00000000000000000000	4144.61523437500000000000	4142.05126953125000000000	4135.38427734375000000000	4162.56396484375000000000	4156.92285156250000000000	4144.10253906250000000000	4161.53857421875000000000	4146.66650390625000000000	4117.43603515625000000000	4158.46142578125000000000	4148.20507812500000000000	4137.43603515625000000000	0.00000000000000000000	10246.00000000000000000000	10225.00000000000000000000	0.00000000000000000000	0.00000000000000000000	0.00000000000000000000	260.00000000000000000000	730.00000000000000000000	4.00000000000000000000	4.00000000000000000000	4.00000000000000000000	4.00000000000000000000	4.00000000000000000000	0.00000000000000000000	4.00000000000000000000	4.00000000000000000000	0.00000000000000000000	4.00000000000000000000	4.00000000000000000000	4.00000000000000000000	4.00000000000000000000	4.00000000000000000000	4.00000000000000000000	4.00000000000000000000
26.00000000000000000000	0.00000000000000000000	4140.51269531250000000000	4148.71777343750000000000	4138.46142578125000000000	4151.79492187500000000000	4147.69238281250000000000	4152.30761718750000000000	4151.28173828125000000000	4153.33300781250000000000	4161.53857421875000000000	4157.43603515625000000000	4130.76904296875000000000	4157.94873046875000000000	4158.97412109375000000000	4145.12792968750000000000	0.00000000000000000000	10246.00000000000000000000	10225.00000000000000000000	0.00000000000000000000	0.00000000000000000000	0.00000000000000000000	260.00000000000000000000	738.00000000000000000000	4.00000000000000000000	4.00000000000000000000	4.00000000000000000000	4.00000000000000000000	4.00000000000000000000	0.00000000000000000000	4.00000000000000000000	4.00000000000000000000	0.00000000000000000000	4.00000000000000000000	4.00000000000000000000	4.00000000000000000000	4.00000000000000000000	4.00000000000000000000	4.00000000000000000000	4.00000000000000000000
27.00000000000000000000	0.00000000000000000000	4143.07666015625000000000	4147.17919921875000000000	4137.94873046875000000000	4148.20507812500000000000	4148.20507812500000000000	4156.41015625000000000000	4158.46142578125000000000	4153.33300781250000000000	4162.56396484375000000000	4161.53857421875000000000	4130.25634765625000000000	4160.51269531250000000000	4161.53857421875000000000	4145.64111328125000000000	0.00000000000000000000	10246.00000000000000000000	10225.00000000000000000000	0.00000000000000000000	0.00000000000000000000	0.00000000000000000000	260.00000000000000000000	746.00000000000000000000	4.00000000000000000000	4.00000000000000000000	4.00000000000000000000	4.00000000000000000000	4.00000000000000000000	0.00000000000000000000	4.00000000000000000000	4.00000000000000000000	0.00000000000000000000	4.00000000000000000000	4.00000000000000000000	4.00000000000000000000	4.00000000000000000000	4.00000000000000000000	4.00000000000000000000	4.00000000000000000000
28.00000000000000000000	0.00000000000000000000	4144.61523437500000000000	4142.56396484375000000000	4138.97412109375000000000	4143.07666015625000000000	4143.07666015625000000000	4160.00000000000000000000	4158.46142578125000000000	4143.07666015625000000000	4163.58984375000000000000	4147.69238281250000000000	4116.92285156250000000000	4158.46142578125000000000	4148.71777343750000000000	4140.00000000000000000000	0.00000000000000000000	10246.00000000000000000000	10225.00000000000000000000	0.00000000000000000000	0.00000000000000000000	0.00000000000000000000	260.00000000000000000000	755.00000000000000000000	4.00000000000000000000	4.00000000000000000000	4.00000000000000000000	4.00000000000000000000	4.00000000000000000000	0.00000000000000000000	4.00000000000000000000	4.00000000000000000000	0.00000000000000000000	4.00000000000000000000	4.00000000000000000000	4.00000000000000000000	4.00000000000000000000	4.00000000000000000000	4.00000000000000000000	4.00000000000000000000
29.00000000000000000000	0.00000000000000000000	4140.00000000000000000000	4152.82031250000000000000	4131.79492187500000000000	4157.43603515625000000000	4157.43603515625000000000	4156.41015625000000000000	4153.33300781250000000000	4151.28173828125000000000	4163.07666015625000000000	4154.35888671875000000000	4128.71777343750000000000	4154.35888671875000000000	4156.41015625000000000000	4144.10253906250000000000	0.00000000000000000000	10245.00000000000000000000	10225.00000000000000000000	0.00000000000000000000	0.00000000000000000000	0.00000000000000000000	260.00000000000000000000	763.00000000000000000000	4.00000000000000000000	4.00000000000000000000	4.00000000000000000000	4.00000000000000000000	4.00000000000000000000	0.00000000000000000000	4.00000000000000000000	4.00000000000000000000	0.00000000000000000000	4.00000000000000000000	4.00000000000000000000	4.00000000000000000000	4.00000000000000000000	4.00000000000000000000	4.00000000000000000000	4.00000000000000000000
30.00000000000000000000	0.00000000000000000000	4149.74365234375000000000	4140.51269531250000000000	4140.00000000000000000000	4144.61523437500000000000	4140.51269531250000000000	4167.69238281250000000000	4163.07666015625000000000	4140.51269531250000000000	4163.58984375000000000000	4145.64111328125000000000	4120.51269531250000000000	4153.84619140625000000000	4145.12792968750000000000	4138.46142578125000000000	0.00000000000000000000	10245.00000000000000000000	10225.00000000000000000000	0.00000000000000000000	0.00000000000000000000	0.00000000000000000000	260.00000000000000000000	771.00000000000000000000	4.00000000000000000000	4.00000000000000000000	4.00000000000000000000	4.00000000000000000000	4.00000000000000000000	0.00000000000000000000	4.00000000000000000000	4.00000000000000000000	0.00000000000000000000	4.00000000000000000000	4.00000000000000000000	4.00000000000000000000	4.00000000000000000000	4.00000000000000000000	4.00000000000000000000	4.00000000000000000000
31.00000000000000000000	0.00000000000000000000	4145.64111328125000000000	4147.17919921875000000000	4138.97412109375000000000	4145.12792968750000000000	4146.66650390625000000000	4158.46142578125000000000	4155.38427734375000000000	4154.35888671875000000000	4162.56396484375000000000	4159.48730468750000000000	4130.76904296875000000000	4157.94873046875000000000	4157.43603515625000000000	4142.05126953125000000000	0.00000000000000000000	10247.00000000000000000000	10227.00000000000000000000	0.00000000000000000000	0.00000000000000000000	0.00000000000000000000	260.00000000000000000000	779.00000000000000000000	4.00000000000000000000	4.00000000000000000000	4.00000000000000000000	4.00000000000000000000	4.00000000000000000000	0.00000000000000000000	4.00000000000000000000	4.00000000000000000000	0.00000000000000000000	4.00000000000000000000	4.00000000000000000000	4.00000000000000000000	4.00000000000000000000	4.00000000000000000000	4.00000000000000000000	4.00000000000000000000
32.00000000000000000000	0.00000000000000000000	4146.15380859375000000000	4151.28173828125000000000	4140.00000000000000000000	4147.69238281250000000000	4148.71777343750000000000	4156.92285156250000000000	4153.33300781250000000000	4157.94873046875000000000	4162.05126953125000000000	4161.53857421875000000000	4137.94873046875000000000	4157.94873046875000000000	4164.61523437500000000000	4146.15380859375000000000	0.00000000000000000000	10247.00000000000000000000	10227.00000000000000000000	0.00000000000000000000	0.00000000000000000000	0.00000000000000000000	260.00000000000000000000	786.00000000000000000000	4.00000000000000000000	4.00000000000000000000	4.00000000000000000000	4.00000000000000000000	4.00000000000000000000	0.00000000000000000000	4.00000000000000000000	4.00000000000000000000	0.00000000000000000000	4.00000000000000000000	4.00000000000000000000	4.00000000000000000000	4.00000000000000000000	4.00000000000000000000	4.00000000000000000000	4.00000000000000000000
33.00000000000000000000	0.00000000000000000000	4153.33300781250000000000	4146.66650390625000000000	4143.58984375000000000000	4143.58984375000000000000	4142.56396484375000000000	4162.05126953125000000000	4158.97412109375000000000	4143.07666015625000000000	4162.56396484375000000000	4151.79492187500000000000	4129.23046875000000000000	4155.38427734375000000000	4155.38427734375000000000	4145.12792968750000000000	0.00000000000000000000	10249.00000000000000000000	10227.00000000000000000000	0.00000000000000000000	0.00000000000000000000	0.00000000000000000000	260.00000000000000000000	793.00000000000000000000	4.00000000000000000000	4.00000000000000000000	4.00000000000000000000	4.00000000000000000000	4.00000000000000000000	0.00000000000000000000	4.00000000000000000000	4.00000000000000000000	0.00000000000000000000	4.00000000000000000000	4.00000000000000000000	4.00000000000000000000	4.00000000000000000000	4.00000000000000000000	4.00000000000000000000	4.00000000000000000000
34.00000000000000000000	0.00000000000000000000	4148.20507812500000000000	4157.94873046875000000000	4137.94873046875000000000	4153.33300781250000000000	4161.02539062500000000000	4156.41015625000000000000	4156.41015625000000000000	4154.35888671875000000000	4162.56396484375000000000	4164.61523437500000000000	4139.48730468750000000000	4160.00000000000000000000	4166.15380859375000000000	4150.25634765625000000000	0.00000000000000000000	10249.00000000000000000000	10227.00000000000000000000	0.00000000000000000000	0.00000000000000000000	0.00000000000000000000	260.00000000000000000000	801.00000000000000000000	4.00000000000000000000	4.00000000000000000000	4.00000000000000000000	4.00000000000000000000	4.00000000000000000000	0.00000000000000000000	4.00000000000000000000	4.00000000000000000000	0.00000000000000000000	4.00000000000000000000	4.00000000000000000000	4.00000000000000000000	4.00000000000000000000	4.00000000000000000000	4.00000000000000000000	4.00000000000000000000
35.00000000000000000000	0.00000000000000000000	4148.20507812500000000000	4144.61523437500000000000	4143.07666015625000000000	4140.51269531250000000000	4143.58984375000000000000	4162.05126953125000000000	4160.51269531250000000000	4146.15380859375000000000	4163.58984375000000000000	4139.48730468750000000000	4126.15380859375000000000	4158.46142578125000000000	4148.20507812500000000000	4144.10253906250000000000	0.00000000000000000000	10248.00000000000000000000	10229.00000000000000000000	0.00000000000000000000	0.00000000000000000000	0.00000000000000000000	260.00000000000000000000	808.00000000000000000000	4.00000000000000000000	4.00000000000000000000	4.00000000000000000000	4.00000000000000000000	4.00000000000000000000	0.00000000000000000000	4.00000000000000000000	4.00000000000000000000	0.00000000000000000000	4.00000000000000000000	4.00000000000000000000	4.00000000000000000000	4.00000000000000000000	4.00000000000000000000	4.00000000000000000000	4.00000000000000000000
36.00000000000000000000	0.00000000000000000000	4139.48730468750000000000	4143.58984375000000000000	4133.33300781250000000000	4137.94873046875000000000	4146.15380859375000000000	4156.92285156250000000000	4155.89746093750000000000	4149.23046875000000000000	4163.58984375000000000000	4144.61523437500000000000	4128.20507812500000000000	4154.35888671875000000000	4149.74365234375000000000	4144.10253906250000000000	0.00000000000000000000	10248.00000000000000000000	10229.00000000000000000000	0.00000000000000000000	0.00000000000000000000	0.00000000000000000000	260.00000000000000000000	815.00000000000000000000	4.00000000000000000000	4.00000000000000000000	4.00000000000000000000	4.00000000000000000000	4.00000000000000000000	0.00000000000000000000	4.00000000000000000000	4.00000000000000000000	0.00000000000000000000	4.00000000000000000000	4.00000000000000000000	4.00000000000000000000	4.00000000000000000000	4.00000000000000000000	4.00000000000000000000	4.00000000000000000000
37.00000000000000000000	0.00000000000000000000	4141.02539062500000000000	4144.61523437500000000000	4128.71777343750000000000	4137.43603515625000000000	4154.35888671875000000000	4164.10253906250000000000	4157.43603515625000000000	4149.74365234375000000000	4163.58984375000000000000	4161.02539062500000000000	4131.79492187500000000000	4152.30761718750000000000	4152.82031250000000000000	4145.64111328125000000000	0.00000000000000000000	10250.00000000000000000000	10229.00000000000000000000	0.00000000000000000000	0.00000000000000000000	0.00000000000000000000	260.00000000000000000000	823.00000000000000000000	4.00000000000000000000	4.00000000000000000000	4.00000000000000000000	4.00000000000000000000	4.00000000000000000000	0.00000000000000000000	4.00000000000000000000	4.00000000000000000000	0.00000000000000000000	4.00000000000000000000	4.00000000000000000000	4.00000000000000000000	4.00000000000000000000	4.00000000000000000000	4.00000000000000000000	4.00000000000000000000
38.00000000000000000000	0.00000000000000000000	4147.69238281250000000000	4138.46142578125000000000	4138.97412109375000000000	4128.20507812500000000000	4142.05126953125000000000	4169.23046875000000000000	4160.00000000000000000000	4136.92285156250000000000	4163.58984375000000000000	4138.97412109375000000000	4119.48730468750000000000	4151.28173828125000000000	4136.41015625000000000000	4141.53857421875000000000	0.00000000000000000000	10250.00000000000000000000	10229.00000000000000000000	0.00000000000000000000	0.00000000000000000000	0.00000000000000000000	260.00000000000000000000	830.00000000000000000000	4.00000000000000000000	4.00000000000000000000	4.00000000000000000000	4.00000000000000000000	4.00000000000000000000	0.00000000000000000000	4.00000000000000000000	4.00000000000000000000	0.00000000000000000000	4.00000000000000000000	4.00000000000000000000	4.00000000000000000000	4.00000000000000000000	4.00000000000000000000	4.00000000000000000000	4.00000000000000000000
39.00000000000000000000	0.00000000000000000000	4137.94873046875000000000	4152.30761718750000000000	4135.38427734375000000000	4138.46142578125000000000	4155.38427734375000000000	4156.92285156250000000000	4152.30761718750000000000	4152.30761718750000000000	4161.53857421875000000000	4148.20507812500000000000	4130.76904296875000000000	4154.87158203125000000000	4148.71777343750000000000	4147.69238281250000000000	0.00000000000000000000	10249.00000000000000000000	10230.00000000000000000000	0.00000000000000000000	0.00000000000000000000	0.00000000000000000000	260.00000000000000000000	838.00000000000000000000	4.00000000000000000000	4.00000000000000000000	4.00000000000000000000	4.00000000000000000000	4.00000000000000000000	0.00000000000000000000	4.00000000000000000000	4.00000000000000000000	0.00000000000000000000	4.00000000000000000000	4.00000000000000000000	4.00000000000000000000	4.00000000000000000000	4.00000000000000000000	4.00000000000000000000	4.00000000000000000000
40.00000000000000000000	0.00000000000000000000	4144.61523437500000000000	4147.69238281250000000000	4140.51269531250000000000	4133.33300781250000000000	4147.69238281250000000000	4161.53857421875000000000	4156.92285156250000000000	4143.07666015625000000000	4163.07666015625000000000	4149.23046875000000000000	4124.10253906250000000000	4158.97412109375000000000	4145.12792968750000000000	4146.15380859375000000000	0.00000000000000000000	10249.00000000000000000000	10230.00000000000000000000	0.00000000000000000000	0.00000000000000000000	0.00000000000000000000	260.00000000000000000000	847.00000000000000000000	4.00000000000000000000	4.00000000000000000000	4.00000000000000000000	4.00000000000000000000	4.00000000000000000000	0.00000000000000000000	4.00000000000000000000	4.00000000000000000000	0.00000000000000000000	4.00000000000000000000	4.00000000000000000000	4.00000000000000000000	4.00000000000000000000	4.00000000000000000000	4.00000000000000000000	4.00000000000000000000
41.00000000000000000000	0.00000000000000000000	4148.71777343750000000000	4151.28173828125000000000	4140.51269531250000000000	4141.53857421875000000000	4152.82031250000000000000	4153.84619140625000000000	4154.35888671875000000000	4144.10253906250000000000	4162.56396484375000000000	4150.76904296875000000000	4130.76904296875000000000	4161.53857421875000000000	4153.84619140625000000000	4152.30761718750000000000	0.00000000000000000000	10249.00000000000000000000	10230.00000000000000000000	0.00000000000000000000	0.00000000000000000000	0.00000000000000000000	260.00000000000000000000	855.00000000000000000000	4.00000000000000000000	4.00000000000000000000	4.00000000000000000000	4.00000000000000000000	4.00000000000000000000	0.00000000000000000000	4.00000000000000000000	4.00000000000000000000	0.00000000000000000000	4.00000000000000000000	4.00000000000000000000	4.00000000000000000000	4.00000000000000000000	4.00000000000000000000	4.00000000000000000000	4.00000000000000000000
42.00000000000000000000	0.00000000000000000000	4145.64111328125000000000	4148.20507812500000000000	4135.89746093750000000000	4143.58984375000000000000	4152.30761718750000000000	4156.92285156250000000000	4152.82031250000000000000	4150.25634765625000000000	4161.02539062500000000000	4152.30761718750000000000	4137.94873046875000000000	4161.02539062500000000000	4155.89746093750000000000	4151.79492187500000000000	0.00000000000000000000	10249.00000000000000000000	10230.00000000000000000000	0.00000000000000000000	0.00000000000000000000	0.00000000000000000000	260.00000000000000000000	863.00000000000000000000	4.00000000000000000000	4.00000000000000000000	4.00000000000000000000	4.00000000000000000000	4.00000000000000000000	0.00000000000000000000	4.00000000000000000000	4.00000000000000000000	0.00000000000000000000	4.00000000000000000000	4.00000000000000000000	4.00000000000000000000	4.00000000000000000000	4.00000000000000000000	4.00000000000000000000	4.00000000000000000000
43.00000000000000000000	0.00000000000000000000	4143.58984375000000000000	4133.33300781250000000000	4137.43603515625000000000	4129.23046875000000000000	4124.61523437500000000000	4168.71777343750000000000	4156.92285156250000000000	4132.82031250000000000000	4163.07666015625000000000	4141.02539062500000000000	4118.97412109375000000000	4157.94873046875000000000	4134.87158203125000000000	4139.48730468750000000000	0.00000000000000000000	10247.00000000000000000000	10230.00000000000000000000	0.00000000000000000000	0.00000000000000000000	0.00000000000000000000	260.00000000000000000000	871.00000000000000000000	4.00000000000000000000	4.00000000000000000000	4.00000000000000000000	4.00000000000000000000	4.00000000000000000000	0.00000000000000000000	4.00000000000000000000	4.00000000000000000000	0.00000000000000000000	4.00000000000000000000	4.00000000000000000000	4.00000000000000000000	4.00000000000000000000	4.00000000000000000000	4.00000000000000000000	4.00000000000000000000
44.00000000000000000000	0.00000000000000000000	4137.43603515625000000000	4144.10253906250000000000	4131.28173828125000000000	4140.51269531250000000000	4138.46142578125000000000	4158.97412109375000000000	4155.38427734375000000000	4146.66650390625000000000	4163.07666015625000000000	4150.76904296875000000000	4132.30761718750000000000	4155.89746093750000000000	4148.20507812500000000000	4143.58984375000000000000	0.00000000000000000000	10247.00000000000000000000	10230.00000000000000000000	0.00000000000000000000	0.00000000000000000000	0.00000000000000000000	260.00000000000000000000	879.00000000000000000000	4.00000000000000000000	4.00000000000000000000	4.00000000000000000000	4.00000000000000000000	4.00000000000000000000	0.00000000000000000000	4.00000000000000000000	4.00000000000000000000	0.00000000000000000000	4.00000000000000000000	4.00000000000000000000	4.00000000000000000000	4.00000000000000000000	4.00000000000000000000	4.00000000000000000000	4.00000000000000000000
45.00000000000000000000	0.00000000000000000000	4143.07666015625000000000	4130.25634765625000000000	4138.46142578125000000000	4130.76904296875000000000	4143.58984375000000000000	4163.58984375000000000000	4160.51269531250000000000	4142.05126953125000000000	4162.05126953125000000000	4132.30761718750000000000	4125.12792968750000000000	4151.28173828125000000000	4135.89746093750000000000	4136.92285156250000000000	0.00000000000000000000	10247.00000000000000000000	10229.00000000000000000000	0.00000000000000000000	0.00000000000000000000	0.00000000000000000000	260.00000000000000000000	888.00000000000000000000	4.00000000000000000000	4.00000000000000000000	4.00000000000000000000	4.00000000000000000000	4.00000000000000000000	0.00000000000000000000	4.00000000000000000000	4.00000000000000000000	0.00000000000000000000	4.00000000000000000000	4.00000000000000000000	4.00000000000000000000	4.00000000000000000000	4.00000000000000000000	4.00000000000000000000	4.00000000000000000000
46.00000000000000000000	0.00000000000000000000	4140.00000000000000000000	4131.28173828125000000000	4137.43603515625000000000	4126.15380859375000000000	4145.64111328125000000000	4159.48730468750000000000	4151.79492187500000000000	4140.00000000000000000000	4161.02539062500000000000	4137.94873046875000000000	4119.48730468750000000000	4151.28173828125000000000	4131.79492187500000000000	4133.33300781250000000000	0.00000000000000000000	10247.00000000000000000000	10229.00000000000000000000	0.00000000000000000000	0.00000000000000000000	0.00000000000000000000	260.00000000000000000000	895.00000000000000000000	4.00000000000000000000	4.00000000000000000000	4.00000000000000000000	4.00000000000000000000	4.00000000000000000000	0.00000000000000000000	4.00000000000000000000	4.00000000000000000000	0.00000000000000000000	4.00000000000000000000	4.00000000000000000000	4.00000000000000000000	4.00000000000000000000	4.00000000000000000000	4.00000000000000000000	4.00000000000000000000
47.00000000000000000000	0.00000000000000000000	4136.92285156250000000000	4148.20507812500000000000	4131.28173828125000000000	4135.38427734375000000000	4151.79492187500000000000	4156.92285156250000000000	4151.79492187500000000000	4152.30761718750000000000	4162.56396484375000000000	4163.58984375000000000000	4129.23046875000000000000	4157.43603515625000000000	4147.69238281250000000000	4138.46142578125000000000	0.00000000000000000000	10248.00000000000000000000	10228.00000000000000000000	0.00000000000000000000	0.00000000000000000000	0.00000000000000000000	260.00000000000000000000	902.00000000000000000000	4.00000000000000000000	4.00000000000000000000	4.00000000000000000000	4.00000000000000000000	4.00000000000000000000	0.00000000000000000000	4.00000000000000000000	4.00000000000000000000	0.00000000000000000000	4.00000000000000000000	4.00000000000000000000	4.00000000000000000000	4.00000000000000000000	4.00000000000000000000	4.00000000000000000000	4.00000000000000000000
48.00000000000000000000	0.00000000000000000000	4142.56396484375000000000	4139.48730468750000000000	4136.41015625000000000000	4131.79492187500000000000	4141.53857421875000000000	4163.07666015625000000000	4164.61523437500000000000	4140.00000000000000000000	4167.17919921875000000000	4147.17919921875000000000	4118.46142578125000000000	4157.43603515625000000000	4134.35888671875000000000	4130.76904296875000000000	0.00000000000000000000	10248.00000000000000000000	10228.00000000000000000000	0.00000000000000000000	0.00000000000000000000	0.00000000000000000000	260.00000000000000000000	910.00000000000000000000	4.00000000000000000000	4.00000000000000000000	4.00000000000000000000	4.00000000000000000000	4.00000000000000000000	0.00000000000000000000	4.00000000000000000000	4.00000000000000000000	0.00000000000000000000	4.00000000000000000000	4.00000000000000000000	4.00000000000000000000	4.00000000000000000000	4.00000000000000000000	4.00000000000000000000	4.00000000000000000000
49.00000000000000000000	0.00000000000000000000	4136.92285156250000000000	4152.30761718750000000000	4132.30761718750000000000	4145.64111328125000000000	4155.89746093750000000000	4154.35888671875000000000	4156.92285156250000000000	4148.71777343750000000000	4166.15380859375000000000	4157.43603515625000000000	4134.87158203125000000000	4155.89746093750000000000	4146.15380859375000000000	4134.35888671875000000000	0.00000000000000000000	10249.00000000000000000000	10229.00000000000000000000	0.00000000000000000000	0.00000000000000000000	0.00000000000000000000	260.00000000000000000000	918.00000000000000000000	4.00000000000000000000	4.00000000000000000000	4.00000000000000000000	4.00000000000000000000	4.00000000000000000000	0.00000000000000000000	4.00000000000000000000	4.00000000000000000000	0.00000000000000000000	4.00000000000000000000	4.00000000000000000000	4.00000000000000000000	4.00000000000000000000	4.00000000000000000000	4.00000000000000000000	4.00000000000000000000
50.00000000000000000000	0.00000000000000000000	4143.58984375000000000000	4153.84619140625000000000	4138.97412109375000000000	4141.53857421875000000000	4151.79492187500000000000	4164.10253906250000000000	4157.94873046875000000000	4145.64111328125000000000	4162.56396484375000000000	4156.92285156250000000000	4136.92285156250000000000	4157.94873046875000000000	4149.74365234375000000000	4135.89746093750000000000	0.00000000000000000000	10249.00000000000000000000	10229.00000000000000000000	0.00000000000000000000	0.00000000000000000000	0.00000000000000000000	260.00000000000000000000	926.00000000000000000000	4.00000000000000000000	4.00000000000000000000	4.00000000000000000000	4.00000000000000000000	4.00000000000000000000	0.00000000000000000000	4.00000000000000000000	4.00000000000000000000	0.00000000000000000000	4.00000000000000000000	4.00000000000000000000	4.00000000000000000000	4.00000000000000000000	4.00000000000000000000	4.00000000000000000000	4.00000000000000000000
51.00000000000000000000	0.00000000000000000000	4146.15380859375000000000	4151.79492187500000000000	4139.48730468750000000000	4139.48730468750000000000	4158.46142578125000000000	4163.07666015625000000000	4160.00000000000000000000	4147.17919921875000000000	4161.53857421875000000000	4152.30761718750000000000	4132.82031250000000000000	4158.46142578125000000000	4147.69238281250000000000	4135.38427734375000000000	0.00000000000000000000	10248.00000000000000000000	10229.00000000000000000000	0.00000000000000000000	0.00000000000000000000	0.00000000000000000000	260.00000000000000000000	933.00000000000000000000	4.00000000000000000000	4.00000000000000000000	4.00000000000000000000	4.00000000000000000000	4.00000000000000000000	0.00000000000000000000	4.00000000000000000000	4.00000000000000000000	0.00000000000000000000	4.00000000000000000000	4.00000000000000000000	4.00000000000000000000	4.00000000000000000000	4.00000000000000000000	4.00000000000000000000	4.00000000000000000000
52.00000000000000000000	0.00000000000000000000	4142.05126953125000000000	4156.41015625000000000000	4136.92285156250000000000	4144.61523437500000000000	4174.87158203125000000000	4154.87158203125000000000	4156.92285156250000000000	4162.05126953125000000000	4163.07666015625000000000	4164.10253906250000000000	4139.48730468750000000000	4158.97412109375000000000	4150.76904296875000000000	4137.43603515625000000000	0.00000000000000000000	10248.00000000000000000000	10229.00000000000000000000	0.00000000000000000000	0.00000000000000000000	0.00000000000000000000	260.00000000000000000000	942.00000000000000000000	4.00000000000000000000	4.00000000000000000000	4.00000000000000000000	4.00000000000000000000	4.00000000000000000000	0.00000000000000000000	4.00000000000000000000	4.00000000000000000000	0.00000000000000000000	4.00000000000000000000	4.00000000000000000000	4.00000000000000000000	4.00000000000000000000	4.00000000000000000000	4.00000000000000000000	4.00000000000000000000
53.00000000000000000000	0.00000000000000000000	4151.79492187500000000000	4144.10253906250000000000	4146.15380859375000000000	4132.30761718750000000000	4153.84619140625000000000	4160.00000000000000000000	4160.00000000000000000000	4149.23046875000000000000	4165.64111328125000000000	4152.82031250000000000000	4128.71777343750000000000	4159.48730468750000000000	4138.46142578125000000000	4129.23046875000000000000	0.00000000000000000000	10248.00000000000000000000	10229.00000000000000000000	0.00000000000000000000	0.00000000000000000000	0.00000000000000000000	260.00000000000000000000	950.00000000000000000000	4.00000000000000000000	4.00000000000000000000	4.00000000000000000000	4.00000000000000000000	4.00000000000000000000	0.00000000000000000000	4.00000000000000000000	4.00000000000000000000	0.00000000000000000000	4.00000000000000000000	4.00000000000000000000	4.00000000000000000000	4.00000000000000000000	4.00000000000000000000	4.00000000000000000000	4.00000000000000000000
54.00000000000000000000	0.00000000000000000000	4146.66650390625000000000	4151.79492187500000000000	4136.92285156250000000000	4143.07666015625000000000	4157.94873046875000000000	4153.33300781250000000000	4153.84619140625000000000	4160.51269531250000000000	4163.58984375000000000000	4165.12792968750000000000	4145.12792968750000000000	4161.02539062500000000000	4156.41015625000000000000	4135.38427734375000000000	0.00000000000000000000	10248.00000000000000000000	10229.00000000000000000000	0.00000000000000000000	0.00000000000000000000	0.00000000000000000000	260.00000000000000000000	958.00000000000000000000	4.00000000000000000000	4.00000000000000000000	4.00000000000000000000	4.00000000000000000000	4.00000000000000000000	0.00000000000000000000	4.00000000000000000000	4.00000000000000000000	0.00000000000000000000	4.00000000000000000000	4.00000000000000000000	4.00000000000000000000	4.00000000000000000000	4.00000000000000000000	4.00000000000000000000	4.00000000000000000000
55.00000000000000000000	0.00000000000000000000	4141.53857421875000000000	4143.58984375000000000000	4134.87158203125000000000	4137.43603515625000000000	4149.23046875000000000000	4161.53857421875000000000	4155.38427734375000000000	4156.92285156250000000000	4163.07666015625000000000	4155.89746093750000000000	4141.02539062500000000000	4162.05126953125000000000	4152.82031250000000000000	4133.84619140625000000000	0.00000000000000000000	10249.00000000000000000000	10229.00000000000000000000	0.00000000000000000000	0.00000000000000000000	0.00000000000000000000	260.00000000000000000000	966.00000000000000000000	4.00000000000000000000	4.00000000000000000000	4.00000000000000000000	4.00000000000000000000	4.00000000000000000000	0.00000000000000000000	4.00000000000000000000	4.00000000000000000000	0.00000000000000000000	4.00000000000000000000	4.00000000000000000000	4.00000000000000000000	4.00000000000000000000	4.00000000000000000000	4.00000000000000000000	4.00000000000000000000
56.00000000000000000000	0.00000000000000000000	4138.46142578125000000000	4138.97412109375000000000	4134.35888671875000000000	4126.15380859375000000000	4141.53857421875000000000	4162.05126953125000000000	4154.35888671875000000000	4143.07666015625000000000	4164.10253906250000000000	4141.02539062500000000000	4130.76904296875000000000	4160.00000000000000000000	4144.10253906250000000000	4127.17919921875000000000	0.00000000000000000000	10249.00000000000000000000	10229.00000000000000000000	0.00000000000000000000	0.00000000000000000000	0.00000000000000000000	260.00000000000000000000	974.00000000000000000000	4.00000000000000000000	4.00000000000000000000	4.00000000000000000000	4.00000000000000000000	4.00000000000000000000	0.00000000000000000000	4.00000000000000000000	4.00000000000000000000	0.00000000000000000000	4.00000000000000000000	4.00000000000000000000	4.00000000000000000000	4.00000000000000000000	4.00000000000000000000	4.00000000000000000000	4.00000000000000000000
57.00000000000000000000	0.00000000000000000000	4137.94873046875000000000	4151.79492187500000000000	4131.28173828125000000000	4135.38427734375000000000	4160.51269531250000000000	4156.41015625000000000000	4153.84619140625000000000	4154.87158203125000000000	4162.56396484375000000000	4165.12792968750000000000	4144.10253906250000000000	4157.43603515625000000000	4158.46142578125000000000	4130.76904296875000000000	0.00000000000000000000	10246.00000000000000000000	10229.00000000000000000000	0.00000000000000000000	0.00000000000000000000	0.00000000000000000000	260.00000000000000000000	982.00000000000000000000	4.00000000000000000000	4.00000000000000000000	4.00000000000000000000	4.00000000000000000000	4.00000000000000000000	0.00000000000000000000	4.00000000000000000000	4.00000000000000000000	0.00000000000000000000	4.00000000000000000000	4.00000000000000000000	4.00000000000000000000	4.00000000000000000000	4.00000000000000000000	4.00000000000000000000	4.00000000000000000000
58.00000000000000000000	0.00000000000000000000	4145.12792968750000000000	4143.58984375000000000000	4143.07666015625000000000	4132.30761718750000000000	4151.79492187500000000000	4166.66650390625000000000	4163.07666015625000000000	4143.58984375000000000000	4162.56396484375000000000	4157.94873046875000000000	4134.35888671875000000000	4157.94873046875000000000	4142.05126953125000000000	4126.15380859375000000000	0.00000000000000000000	10246.00000000000000000000	10229.00000000000000000000	0.00000000000000000000	0.00000000000000000000	0.00000000000000000000	260.00000000000000000000	989.00000000000000000000	4.00000000000000000000	4.00000000000000000000	4.00000000000000000000	4.00000000000000000000	4.00000000000000000000	0.00000000000000000000	4.00000000000000000000	4.00000000000000000000	0.00000000000000000000	4.00000000000000000000	4.00000000000000000000	4.00000000000000000000	4.00000000000000000000	4.00000000000000000000	4.00000000000000000000	4.00000000000000000000
59.00000000000000000000	0.00000000000000000000	4142.56396484375000000000	4155.89746093750000000000	4137.43603515625000000000	4143.58984375000000000000	4163.58984375000000000000	4157.43603515625000000000	4154.35888671875000000000	4147.17919921875000000000	4161.02539062500000000000	4156.92285156250000000000	4143.58984375000000000000	4163.07666015625000000000	4150.76904296875000000000	4132.82031250000000000000	0.00000000000000000000	10245.00000000000000000000	10229.00000000000000000000	0.00000000000000000000	0.00000000000000000000	0.00000000000000000000	260.00000000000000000000	996.00000000000000000000	4.00000000000000000000	4.00000000000000000000	4.00000000000000000000	4.00000000000000000000	4.00000000000000000000	0.00000000000000000000	4.00000000000000000000	4.00000000000000000000	0.00000000000000000000	4.00000000000000000000	4.00000000000000000000	4.00000000000000000000	4.00000000000000000000	4.00000000000000000000	4.00000000000000000000	4.00000000000000000000
60.00000000000000000000	0.00000000000000000000	4146.15380859375000000000	4154.87158203125000000000	4136.41015625000000000000	4137.94873046875000000000	4164.61523437500000000000	4157.43603515625000000000	4153.33300781250000000000	4147.17919921875000000000	4161.53857421875000000000	4163.58984375000000000000	4145.12792968750000000000	4161.53857421875000000000	4155.89746093750000000000	4131.79492187500000000000	0.00000000000000000000	10245.00000000000000000000	10229.00000000000000000000	0.00000000000000000000	0.00000000000000000000	0.00000000000000000000	261.00000000000000000000	4.00000000000000000000	4.00000000000000000000	4.00000000000000000000	4.00000000000000000000	4.00000000000000000000	4.00000000000000000000	0.00000000000000000000	4.00000000000000000000	4.00000000000000000000	0.00000000000000000000	4.00000000000000000000	4.00000000000000000000	4.00000000000000000000	4.00000000000000000000	4.00000000000000000000	4.00000000000000000000	4.00000000000000000000
61.00000000000000000000	0.00000000000000000000	4146.66650390625000000000	4148.20507812500000000000	4141.02539062500000000000	4128.71777343750000000000	4157.94873046875000000000	4157.94873046875000000000	4156.41015625000000000000	4144.61523437500000000000	4163.07666015625000000000	4165.12792968750000000000	4138.97412109375000000000	4160.00000000000000000000	4147.17919921875000000000	4127.17919921875000000000	0.00000000000000000000	10245.00000000000000000000	10225.00000000000000000000	0.00000000000000000000	0.00000000000000000000	0.00000000000000000000	261.00000000000000000000	12.00000000000000000000	4.00000000000000000000	4.00000000000000000000	4.00000000000000000000	4.00000000000000000000	4.00000000000000000000	0.00000000000000000000	4.00000000000000000000	4.00000000000000000000	0.00000000000000000000	4.00000000000000000000	4.00000000000000000000	4.00000000000000000000	4.00000000000000000000	4.00000000000000000000	4.00000000000000000000	4.00000000000000000000
62.00000000000000000000	0.00000000000000000000	4141.53857421875000000000	4161.53857421875000000000	4135.38427734375000000000	4145.64111328125000000000	4172.30761718750000000000	4152.30761718750000000000	4156.41015625000000000000	4163.58984375000000000000	4161.02539062500000000000	4174.35888671875000000000	4159.48730468750000000000	4165.12792968750000000000	4163.58984375000000000000	4134.87158203125000000000	0.00000000000000000000	10245.00000000000000000000	10225.00000000000000000000	0.00000000000000000000	0.00000000000000000000	0.00000000000000000000	261.00000000000000000000	20.00000000000000000000	4.00000000000000000000	4.00000000000000000000	4.00000000000000000000	4.00000000000000000000	4.00000000000000000000	0.00000000000000000000	4.00000000000000000000	4.00000000000000000000	0.00000000000000000000	4.00000000000000000000	4.00000000000000000000	4.00000000000000000000	4.00000000000000000000	4.00000000000000000000	4.00000000000000000000	4.00000000000000000000
63.00000000000000000000	0.00000000000000000000	4150.76904296875000000000	4154.35888671875000000000	4141.02539062500000000000	4142.05126953125000000000	4156.92285156250000000000	4164.61523437500000000000	4163.58984375000000000000	4152.82031250000000000000	4162.05126953125000000000	4156.92285156250000000000	4150.76904296875000000000	4164.10253906250000000000	4158.97412109375000000000	4133.33300781250000000000	0.00000000000000000000	10245.00000000000000000000	10227.00000000000000000000	0.00000000000000000000	0.00000000000000000000	0.00000000000000000000	261.00000000000000000000	28.00000000000000000000	4.00000000000000000000	4.00000000000000000000	4.00000000000000000000	4.00000000000000000000	4.00000000000000000000	0.00000000000000000000	4.00000000000000000000	4.00000000000000000000	0.00000000000000000000	4.00000000000000000000	4.00000000000000000000	4.00000000000000000000	4.00000000000000000000	4.00000000000000000000	4.00000000000000000000	4.00000000000000000000
64.00000000000000000000	0.00000000000000000000	4149.74365234375000000000	4165.12792968750000000000	4138.97412109375000000000	4148.71777343750000000000	4170.76904296875000000000	4159.48730468750000000000	4156.41015625000000000000	4158.97412109375000000000	4163.58984375000000000000	4170.25634765625000000000	4155.38427734375000000000	4162.56396484375000000000	4169.23046875000000000000	4143.07666015625000000000	1558.00000000000000000000	10245.00000000000000000000	10227.00000000000000000000	0.00000000000000000000	0.00000000000000000000	0.00000000000000000000	261.00000000000000000000	36.00000000000000000000	4.00000000000000000000	4.00000000000000000000	4.00000000000000000000	4.00000000000000000000	4.00000000000000000000	0.00000000000000000000	4.00000000000000000000	4.00000000000000000000	0.00000000000000000000	4.00000000000000000000	4.00000000000000000000	4.00000000000000000000	4.00000000000000000000	4.00000000000000000000	4.00000000000000000000	4.00000000000000000000
65.00000000000000000000	0.00000000000000000000	4149.23046875000000000000	4167.69238281250000000000	4141.53857421875000000000	4148.71777343750000000000	4174.87158203125000000000	4159.48730468750000000000	4155.89746093750000000000	4160.51269531250000000000	4163.07666015625000000000	4177.94873046875000000000	4160.51269531250000000000	4166.15380859375000000000	4171.79492187500000000000	4144.61523437500000000000	3091.00000000000000000000	10245.00000000000000000000	10228.00000000000000000000	0.00000000000000000000	0.00000000000000000000	0.00000000000000000000	261.00000000000000000000	45.00000000000000000000	4.00000000000000000000	4.00000000000000000000	4.00000000000000000000	4.00000000000000000000	4.00000000000000000000	0.00000000000000000000	4.00000000000000000000	4.00000000000000000000	0.00000000000000000000	4.00000000000000000000	4.00000000000000000000	4.00000000000000000000	4.00000000000000000000	4.00000000000000000000	4.00000000000000000000	4.00000000000000000000
66.00000000000000000000	0.00000000000000000000	4151.28173828125000000000	4155.38427734375000000000	4143.07666015625000000000	4140.00000000000000000000	4150.25634765625000000000	4162.05126953125000000000	4158.46142578125000000000	4147.17919921875000000000	4163.07666015625000000000	4160.00000000000000000000	4153.33300781250000000000	4167.17919921875000000000	4158.97412109375000000000	4134.87158203125000000000	1425.00000000000000000000	10245.00000000000000000000	10228.00000000000000000000	0.00000000000000000000	0.00000000000000000000	0.00000000000000000000	261.00000000000000000000	52.00000000000000000000	4.00000000000000000000	4.00000000000000000000	4.00000000000000000000	4.00000000000000000000	4.00000000000000000000	0.00000000000000000000	4.00000000000000000000	4.00000000000000000000	0.00000000000000000000	4.00000000000000000000	4.00000000000000000000	4.00000000000000000000	4.00000000000000000000	4.00000000000000000000	4.00000000000000000000	4.00000000000000000000
67.00000000000000000000	0.00000000000000000000	4144.61523437500000000000	4164.61523437500000000000	4134.35888671875000000000	4151.79492187500000000000	4165.64111328125000000000	4155.89746093750000000000	4152.82031250000000000000	4164.10253906250000000000	4161.53857421875000000000	4174.35888671875000000000	4163.07666015625000000000	4168.71777343750000000000	4168.71777343750000000000	4136.92285156250000000000	3197.00000000000000000000	10246.00000000000000000000	10228.00000000000000000000	0.00000000000000000000	0.00000000000000000000	0.00000000000000000000	261.00000000000000000000	60.00000000000000000000	4.00000000000000000000	4.00000000000000000000	4.00000000000000000000	4.00000000000000000000	4.00000000000000000000	0.00000000000000000000	4.00000000000000000000	4.00000000000000000000	0.00000000000000000000	4.00000000000000000000	4.00000000000000000000	4.00000000000000000000	4.00000000000000000000	4.00000000000000000000	4.00000000000000000000	4.00000000000000000000
68.00000000000000000000	0.00000000000000000000	4149.74365234375000000000	4156.41015625000000000000	4144.61523437500000000000	4145.12792968750000000000	4169.74365234375000000000	4162.05126953125000000000	4157.43603515625000000000	4157.43603515625000000000	4161.53857421875000000000	4167.17919921875000000000	4147.17919921875000000000	4167.17919921875000000000	4154.35888671875000000000	4132.30761718750000000000	3521.00000000000000000000	10246.00000000000000000000	10228.00000000000000000000	0.00000000000000000000	0.00000000000000000000	0.00000000000000000000	261.00000000000000000000	69.00000000000000000000	4.00000000000000000000	4.00000000000000000000	4.00000000000000000000	4.00000000000000000000	4.00000000000000000000	0.00000000000000000000	4.00000000000000000000	4.00000000000000000000	0.00000000000000000000	4.00000000000000000000	4.00000000000000000000	4.00000000000000000000	4.00000000000000000000	4.00000000000000000000	4.00000000000000000000	4.00000000000000000000
69.00000000000000000000	0.00000000000000000000	4148.71777343750000000000	4162.56396484375000000000	4146.66650390625000000000	4153.33300781250000000000	4175.89746093750000000000	4154.35888671875000000000	4155.89746093750000000000	4163.07666015625000000000	4164.10253906250000000000	4172.82031250000000000000	4155.89746093750000000000	4166.66650390625000000000	4163.58984375000000000000	4137.43603515625000000000	0.00000000000000000000	10245.00000000000000000000	10231.00000000000000000000	0.00000000000000000000	0.00000000000000000000	0.00000000000000000000	261.00000000000000000000	77.00000000000000000000	4.00000000000000000000	4.00000000000000000000	4.00000000000000000000	4.00000000000000000000	4.00000000000000000000	0.00000000000000000000	4.00000000000000000000	4.00000000000000000000	0.00000000000000000000	4.00000000000000000000	4.00000000000000000000	4.00000000000000000000	4.00000000000000000000	4.00000000000000000000	4.00000000000000000000	4.00000000000000000000
70.00000000000000000000	0.00000000000000000000	4149.23046875000000000000	4170.76904296875000000000	4145.64111328125000000000	4161.53857421875000000000	4178.97412109375000000000	4159.48730468750000000000	4160.00000000000000000000	4174.35888671875000000000	4165.64111328125000000000	4187.17919921875000000000	4172.30761718750000000000	4172.82031250000000000000	4178.46142578125000000000	4142.56396484375000000000	511.00000000000000000000	10245.00000000000000000000	10231.00000000000000000000	0.00000000000000000000	0.00000000000000000000	0.00000000000000000000	261.00000000000000000000	85.00000000000000000000	4.00000000000000000000	4.00000000000000000000	4.00000000000000000000	4.00000000000000000000	4.00000000000000000000	0.00000000000000000000	4.00000000000000000000	4.00000000000000000000	0.00000000000000000000	4.00000000000000000000	4.00000000000000000000	4.00000000000000000000	4.00000000000000000000	4.00000000000000000000	4.00000000000000000000	4.00000000000000000000
71.00000000000000000000	0.00000000000000000000	4155.89746093750000000000	4165.64111328125000000000	4147.17919921875000000000	4155.38427734375000000000	4172.82031250000000000000	4168.20507812500000000000	4162.56396484375000000000	4167.17919921875000000000	4163.07666015625000000000	4176.41015625000000000000	4163.07666015625000000000	4173.33300781250000000000	4168.71777343750000000000	4140.51269531250000000000	3303.00000000000000000000	10246.00000000000000000000	10232.00000000000000000000	0.00000000000000000000	0.00000000000000000000	0.00000000000000000000	261.00000000000000000000	93.00000000000000000000	4.00000000000000000000	4.00000000000000000000	4.00000000000000000000	4.00000000000000000000	4.00000000000000000000	0.00000000000000000000	4.00000000000000000000	4.00000000000000000000	0.00000000000000000000	4.00000000000000000000	4.00000000000000000000	4.00000000000000000000	4.00000000000000000000	4.00000000000000000000	4.00000000000000000000	4.00000000000000000000
72.00000000000000000000	0.00000000000000000000	4150.76904296875000000000	4175.38427734375000000000	4141.53857421875000000000	4167.69238281250000000000	4187.17919921875000000000	4158.97412109375000000000	4154.35888671875000000000	4180.51269531250000000000	4158.97412109375000000000	4183.58984375000000000000	4174.35888671875000000000	4168.71777343750000000000	4178.46142578125000000000	4146.66650390625000000000	0.00000000000000000000	10246.00000000000000000000	10232.00000000000000000000	0.00000000000000000000	0.00000000000000000000	0.00000000000000000000	261.00000000000000000000	101.00000000000000000000	4.00000000000000000000	4.00000000000000000000	4.00000000000000000000	4.00000000000000000000	4.00000000000000000000	0.00000000000000000000	4.00000000000000000000	4.00000000000000000000	0.00000000000000000000	4.00000000000000000000	4.00000000000000000000	4.00000000000000000000	4.00000000000000000000	4.00000000000000000000	4.00000000000000000000	4.00000000000000000000
73.00000000000000000000	0.00000000000000000000	4153.33300781250000000000	4162.56396484375000000000	4152.82031250000000000000	4159.48730468750000000000	4176.92285156250000000000	4163.58984375000000000000	4160.00000000000000000000	4175.89746093750000000000	4160.51269531250000000000	4174.35888671875000000000	4167.69238281250000000000	4168.20507812500000000000	4168.71777343750000000000	4143.58984375000000000000	3531.00000000000000000000	10247.00000000000000000000	10232.00000000000000000000	0.00000000000000000000	0.00000000000000000000	0.00000000000000000000	261.00000000000000000000	108.00000000000000000000	4.00000000000000000000	4.00000000000000000000	4.00000000000000000000	4.00000000000000000000	4.00000000000000000000	0.00000000000000000000	4.00000000000000000000	4.00000000000000000000	0.00000000000000000000	4.00000000000000000000	4.00000000000000000000	4.00000000000000000000	4.00000000000000000000	4.00000000000000000000	4.00000000000000000000	4.00000000000000000000
74.00000000000000000000	0.00000000000000000000	4152.30761718750000000000	4167.17919921875000000000	4152.82031250000000000000	4164.61523437500000000000	4182.56396484375000000000	4155.38427734375000000000	4155.89746093750000000000	4185.12792968750000000000	4161.53857421875000000000	4181.02539062500000000000	4173.33300781250000000000	4175.38427734375000000000	4177.43603515625000000000	4147.17919921875000000000	3404.00000000000000000000	10247.00000000000000000000	10232.00000000000000000000	0.00000000000000000000	0.00000000000000000000	0.00000000000000000000	261.00000000000000000000	115.00000000000000000000	4.00000000000000000000	4.00000000000000000000	4.00000000000000000000	4.00000000000000000000	4.00000000000000000000	0.00000000000000000000	4.00000000000000000000	4.00000000000000000000	0.00000000000000000000	4.00000000000000000000	4.00000000000000000000	4.00000000000000000000	4.00000000000000000000	4.00000000000000000000	4.00000000000000000000	4.00000000000000000000
75.00000000000000000000	0.00000000000000000000	4155.38427734375000000000	4185.12792968750000000000	4150.76904296875000000000	4183.07666015625000000000	4197.94873046875000000000	4153.84619140625000000000	4154.87158203125000000000	4197.94873046875000000000	4161.02539062500000000000	4196.41015625000000000000	4187.17919921875000000000	4180.51269531250000000000	4195.89746093750000000000	4153.33300781250000000000	2212.00000000000000000000	10247.00000000000000000000	10230.00000000000000000000	0.00000000000000000000	0.00000000000000000000	0.00000000000000000000	261.00000000000000000000	123.00000000000000000000	4.00000000000000000000	4.00000000000000000000	4.00000000000000000000	4.00000000000000000000	4.00000000000000000000	0.00000000000000000000	4.00000000000000000000	4.00000000000000000000	0.00000000000000000000	4.00000000000000000000	4.00000000000000000000	4.00000000000000000000	4.00000000000000000000	4.00000000000000000000	4.00000000000000000000	4.00000000000000000000
76.00000000000000000000	0.00000000000000000000	4164.10253906250000000000	4184.61523437500000000000	4160.51269531250000000000	4185.12792968750000000000	4192.82031250000000000000	4161.53857421875000000000	4164.10253906250000000000	4186.66650390625000000000	4163.58984375000000000000	4186.66650390625000000000	4182.05126953125000000000	4179.48730468750000000000	4189.23046875000000000000	4154.87158203125000000000	3234.00000000000000000000	10247.00000000000000000000	10230.00000000000000000000	0.00000000000000000000	0.00000000000000000000	0.00000000000000000000	261.00000000000000000000	130.00000000000000000000	4.00000000000000000000	4.00000000000000000000	4.00000000000000000000	4.00000000000000000000	4.00000000000000000000	0.00000000000000000000	4.00000000000000000000	4.00000000000000000000	0.00000000000000000000	4.00000000000000000000	4.00000000000000000000	4.00000000000000000000	4.00000000000000000000	4.00000000000000000000	4.00000000000000000000	4.00000000000000000000
77.00000000000000000000	0.00000000000000000000	4156.92285156250000000000	4190.25634765625000000000	4153.33300781250000000000	4192.82031250000000000000	4195.38427734375000000000	4153.33300781250000000000	4159.48730468750000000000	4198.46142578125000000000	4163.07666015625000000000	4199.48730468750000000000	4196.41015625000000000000	4179.48730468750000000000	4202.56396484375000000000	4163.58984375000000000000	1587.00000000000000000000	10248.00000000000000000000	10229.00000000000000000000	0.00000000000000000000	0.00000000000000000000	0.00000000000000000000	261.00000000000000000000	139.00000000000000000000	4.00000000000000000000	4.00000000000000000000	4.00000000000000000000	4.00000000000000000000	4.00000000000000000000	0.00000000000000000000	4.00000000000000000000	4.00000000000000000000	0.00000000000000000000	4.00000000000000000000	4.00000000000000000000	4.00000000000000000000	4.00000000000000000000	4.00000000000000000000	4.00000000000000000000	4.00000000000000000000
78.00000000000000000000	0.00000000000000000000	4161.02539062500000000000	4173.33300781250000000000	4153.33300781250000000000	4178.97412109375000000000	4168.20507812500000000000	4166.15380859375000000000	4162.05126953125000000000	4189.23046875000000000000	4164.61523437500000000000	4191.28173828125000000000	4186.15380859375000000000	4177.43603515625000000000	4190.25634765625000000000	4154.87158203125000000000	3404.00000000000000000000	10248.00000000000000000000	10229.00000000000000000000	0.00000000000000000000	0.00000000000000000000	0.00000000000000000000	261.00000000000000000000	146.00000000000000000000	4.00000000000000000000	4.00000000000000000000	4.00000000000000000000	4.00000000000000000000	4.00000000000000000000	0.00000000000000000000	4.00000000000000000000	4.00000000000000000000	0.00000000000000000000	4.00000000000000000000	4.00000000000000000000	4.00000000000000000000	4.00000000000000000000	4.00000000000000000000	4.00000000000000000000	4.00000000000000000000
79.00000000000000000000	0.00000000000000000000	4161.02539062500000000000	4173.33300781250000000000	4160.00000000000000000000	4179.48730468750000000000	4178.46142578125000000000	4165.12792968750000000000	4160.51269531250000000000	4186.15380859375000000000	4163.07666015625000000000	4192.30761718750000000000	4183.58984375000000000000	4177.43603515625000000000	4187.17919921875000000000	4152.30761718750000000000	2212.00000000000000000000	10246.00000000000000000000	10227.00000000000000000000	0.00000000000000000000	0.00000000000000000000	0.00000000000000000000	261.00000000000000000000	155.00000000000000000000	4.00000000000000000000	4.00000000000000000000	4.00000000000000000000	4.00000000000000000000	4.00000000000000000000	0.00000000000000000000	4.00000000000000000000	4.00000000000000000000	0.00000000000000000000	4.00000000000000000000	4.00000000000000000000	4.00000000000000000000	4.00000000000000000000	4.00000000000000000000	4.00000000000000000000	4.00000000000000000000
80.00000000000000000000	0.00000000000000000000	4156.41015625000000000000	4182.56396484375000000000	4171.79492187500000000000	4184.61523437500000000000	4201.02539062500000000000	4157.94873046875000000000	4155.38427734375000000000	4194.87158203125000000000	4159.48730468750000000000	4198.97412109375000000000	4191.28173828125000000000	4177.94873046875000000000	4195.38427734375000000000	4157.43603515625000000000	3234.00000000000000000000	10246.00000000000000000000	10227.00000000000000000000	0.00000000000000000000	0.00000000000000000000	0.00000000000000000000	261.00000000000000000000	162.00000000000000000000	4.00000000000000000000	4.00000000000000000000	4.00000000000000000000	4.00000000000000000000	4.00000000000000000000	0.00000000000000000000	4.00000000000000000000	4.00000000000000000000	0.00000000000000000000	4.00000000000000000000	4.00000000000000000000	4.00000000000000000000	4.00000000000000000000	4.00000000000000000000	4.00000000000000000000	4.00000000000000000000
81.00000000000000000000	0.00000000000000000000	4164.10253906250000000000	4170.76904296875000000000	4182.05126953125000000000	4171.79492187500000000000	4173.33300781250000000000	4161.53857421875000000000	4158.46142578125000000000	4179.48730468750000000000	4162.56396484375000000000	4173.33300781250000000000	4176.41015625000000000000	4177.94873046875000000000	4178.46142578125000000000	4152.30761718750000000000	1587.00000000000000000000	10246.00000000000000000000	10227.00000000000000000000	0.00000000000000000000	0.00000000000000000000	0.00000000000000000000	261.00000000000000000000	171.00000000000000000000	4.00000000000000000000	4.00000000000000000000	4.00000000000000000000	4.00000000000000000000	4.00000000000000000000	0.00000000000000000000	4.00000000000000000000	4.00000000000000000000	0.00000000000000000000	4.00000000000000000000	4.00000000000000000000	4.00000000000000000000	4.00000000000000000000	4.00000000000000000000	4.00000000000000000000	4.00000000000000000000
82.00000000000000000000	0.00000000000000000000	4161.53857421875000000000	4185.12792968750000000000	4171.79492187500000000000	4187.17919921875000000000	4186.15380859375000000000	4153.84619140625000000000	4156.41015625000000000000	4193.84619140625000000000	4163.58984375000000000000	4192.30761718750000000000	4191.28173828125000000000	4182.05126953125000000000	4195.38427734375000000000	4160.00000000000000000000	3404.00000000000000000000	10246.00000000000000000000	10227.00000000000000000000	0.00000000000000000000	0.00000000000000000000	0.00000000000000000000	261.00000000000000000000	178.00000000000000000000	4.00000000000000000000	4.00000000000000000000	4.00000000000000000000	4.00000000000000000000	4.00000000000000000000	0.00000000000000000000	4.00000000000000000000	4.00000000000000000000	0.00000000000000000000	4.00000000000000000000	4.00000000000000000000	4.00000000000000000000	4.00000000000000000000	4.00000000000000000000	4.00000000000000000000	4.00000000000000000000
83.00000000000000000000	0.00000000000000000000	4162.56396484375000000000	4178.97412109375000000000	4177.94873046875000000000	4180.51269531250000000000	4187.69238281250000000000	4163.07666015625000000000	4163.07666015625000000000	4188.71777343750000000000	4161.53857421875000000000	4194.87158203125000000000	4187.69238281250000000000	4180.51269531250000000000	4191.79492187500000000000	4158.97412109375000000000	2212.00000000000000000000	10247.00000000000000000000	10229.00000000000000000000	0.00000000000000000000	0.00000000000000000000	0.00000000000000000000	261.00000000000000000000	185.00000000000000000000	4.00000000000000000000	4.00000000000000000000	4.00000000000000000000	4.00000000000000000000	4.00000000000000000000	0.00000000000000000000	4.00000000000000000000	4.00000000000000000000	0.00000000000000000000	4.00000000000000000000	4.00000000000000000000	4.00000000000000000000	4.00000000000000000000	4.00000000000000000000	4.00000000000000000000	4.00000000000000000000
84.00000000000000000000	0.00000000000000000000	4162.05126953125000000000	4175.38427734375000000000	4181.02539062500000000000	4175.38427734375000000000	4170.76904296875000000000	4163.58984375000000000000	4162.05126953125000000000	4178.46142578125000000000	4161.53857421875000000000	4176.92285156250000000000	4181.53857421875000000000	4177.43603515625000000000	4182.56396484375000000000	4158.97412109375000000000	3234.00000000000000000000	10247.00000000000000000000	10229.00000000000000000000	0.00000000000000000000	0.00000000000000000000	0.00000000000000000000	261.00000000000000000000	193.00000000000000000000	4.00000000000000000000	4.00000000000000000000	4.00000000000000000000	4.00000000000000000000	4.00000000000000000000	0.00000000000000000000	4.00000000000000000000	4.00000000000000000000	0.00000000000000000000	4.00000000000000000000	4.00000000000000000000	4.00000000000000000000	4.00000000000000000000	4.00000000000000000000	4.00000000000000000000	4.00000000000000000000
85.00000000000000000000	0.00000000000000000000	4161.02539062500000000000	4188.20507812500000000000	4174.87158203125000000000	4189.74365234375000000000	4180.51269531250000000000	4160.51269531250000000000	4161.02539062500000000000	4191.28173828125000000000	4163.07666015625000000000	4184.61523437500000000000	4194.35888671875000000000	4181.53857421875000000000	4195.89746093750000000000	4166.66650390625000000000	1587.00000000000000000000	10247.00000000000000000000	10229.00000000000000000000	0.00000000000000000000	0.00000000000000000000	0.00000000000000000000	261.00000000000000000000	201.00000000000000000000	4.00000000000000000000	4.00000000000000000000	4.00000000000000000000	4.00000000000000000000	4.00000000000000000000	0.00000000000000000000	4.00000000000000000000	4.00000000000000000000	0.00000000000000000000	4.00000000000000000000	4.00000000000000000000	4.00000000000000000000	4.00000000000000000000	4.00000000000000000000	4.00000000000000000000	4.00000000000000000000
86.00000000000000000000	0.00000000000000000000	4168.71777343750000000000	4172.30761718750000000000	4179.48730468750000000000	4178.46142578125000000000	4173.33300781250000000000	4168.71777343750000000000	4165.12792968750000000000	4175.89746093750000000000	4164.10253906250000000000	4168.20507812500000000000	4174.87158203125000000000	4177.94873046875000000000	4180.00000000000000000000	4160.51269531250000000000	3404.00000000000000000000	10247.00000000000000000000	10229.00000000000000000000	0.00000000000000000000	0.00000000000000000000	0.00000000000000000000	261.00000000000000000000	208.00000000000000000000	4.00000000000000000000	4.00000000000000000000	4.00000000000000000000	4.00000000000000000000	4.00000000000000000000	0.00000000000000000000	4.00000000000000000000	4.00000000000000000000	0.00000000000000000000	4.00000000000000000000	4.00000000000000000000	4.00000000000000000000	4.00000000000000000000	4.00000000000000000000	4.00000000000000000000	4.00000000000000000000
87.00000000000000000000	0.00000000000000000000	4160.00000000000000000000	4172.30761718750000000000	4169.74365234375000000000	4177.94873046875000000000	4181.53857421875000000000	4158.46142578125000000000	4154.87158203125000000000	4175.89746093750000000000	4164.10253906250000000000	4161.02539062500000000000	4171.79492187500000000000	4170.76904296875000000000	4175.89746093750000000000	4157.94873046875000000000	2212.00000000000000000000	10248.00000000000000000000	10229.00000000000000000000	0.00000000000000000000	0.00000000000000000000	0.00000000000000000000	261.00000000000000000000	216.00000000000000000000	4.00000000000000000000	4.00000000000000000000	4.00000000000000000000	4.00000000000000000000	4.00000000000000000000	0.00000000000000000000	4.00000000000000000000	4.00000000000000000000	0.00000000000000000000	4.00000000000000000000	4.00000000000000000000	4.00000000000000000000	4.00000000000000000000	4.00000000000000000000	4.00000000000000000000	4.00000000000000000000
88.00000000000000000000	0.00000000000000000000	4161.53857421875000000000	4173.33300781250000000000	4173.84619140625000000000	4175.89746093750000000000	4175.89746093750000000000	4160.51269531250000000000	4157.94873046875000000000	4170.76904296875000000000	4163.58984375000000000000	4149.23046875000000000000	4167.17919921875000000000	4172.82031250000000000000	4169.23046875000000000000	4149.23046875000000000000	3234.00000000000000000000	10248.00000000000000000000	10229.00000000000000000000	0.00000000000000000000	0.00000000000000000000	0.00000000000000000000	261.00000000000000000000	225.00000000000000000000	4.00000000000000000000	4.00000000000000000000	4.00000000000000000000	4.00000000000000000000	4.00000000000000000000	0.00000000000000000000	4.00000000000000000000	4.00000000000000000000	0.00000000000000000000	4.00000000000000000000	4.00000000000000000000	4.00000000000000000000	4.00000000000000000000	4.00000000000000000000	4.00000000000000000000	4.00000000000000000000
89.00000000000000000000	0.00000000000000000000	4166.66650390625000000000	4185.12792968750000000000	4182.05126953125000000000	4182.05126953125000000000	4172.82031250000000000000	4158.97412109375000000000	4158.97412109375000000000	4168.71777343750000000000	4162.56396484375000000000	4159.48730468750000000000	4169.74365234375000000000	4176.92285156250000000000	4176.41015625000000000000	4142.56396484375000000000	1587.00000000000000000000	10247.00000000000000000000	10230.00000000000000000000	0.00000000000000000000	0.00000000000000000000	0.00000000000000000000	261.00000000000000000000	233.00000000000000000000	4.00000000000000000000	4.00000000000000000000	4.00000000000000000000	4.00000000000000000000	4.00000000000000000000	0.00000000000000000000	4.00000000000000000000	4.00000000000000000000	0.00000000000000000000	4.00000000000000000000	4.00000000000000000000	4.00000000000000000000	4.00000000000000000000	4.00000000000000000000	4.00000000000000000000	4.00000000000000000000
90.00000000000000000000	0.00000000000000000000	4161.02539062500000000000	4202.56396484375000000000	4177.43603515625000000000	4193.33300781250000000000	4189.23046875000000000000	4154.87158203125000000000	4154.87158203125000000000	4188.20507812500000000000	4164.10253906250000000000	4195.38427734375000000000	4189.23046875000000000000	4179.48730468750000000000	4199.48730468750000000000	4140.00000000000000000000	3404.00000000000000000000	10247.00000000000000000000	10230.00000000000000000000	0.00000000000000000000	0.00000000000000000000	0.00000000000000000000	261.00000000000000000000	240.00000000000000000000	4.00000000000000000000	4.00000000000000000000	4.00000000000000000000	4.00000000000000000000	4.00000000000000000000	0.00000000000000000000	4.00000000000000000000	4.00000000000000000000	0.00000000000000000000	4.00000000000000000000	4.00000000000000000000	4.00000000000000000000	4.00000000000000000000	4.00000000000000000000	4.00000000000000000000	4.00000000000000000000
91.00000000000000000000	0.00000000000000000000	4161.53857421875000000000	4183.58984375000000000000	4181.02539062500000000000	4174.35888671875000000000	4171.28173828125000000000	4167.17919921875000000000	4163.07666015625000000000	4174.87158203125000000000	4164.61523437500000000000	4179.48730468750000000000	4172.30761718750000000000	4176.41015625000000000000	4177.94873046875000000000	4123.58984375000000000000	2212.00000000000000000000	10247.00000000000000000000	10230.00000000000000000000	0.00000000000000000000	0.00000000000000000000	0.00000000000000000000	261.00000000000000000000	248.00000000000000000000	4.00000000000000000000	4.00000000000000000000	4.00000000000000000000	4.00000000000000000000	4.00000000000000000000	0.00000000000000000000	4.00000000000000000000	4.00000000000000000000	0.00000000000000000000	4.00000000000000000000	4.00000000000000000000	4.00000000000000000000	4.00000000000000000000	4.00000000000000000000	4.00000000000000000000	4.00000000000000000000
92.00000000000000000000	0.00000000000000000000	4156.92285156250000000000	4184.61523437500000000000	4175.89746093750000000000	4179.48730468750000000000	4174.87158203125000000000	4160.00000000000000000000	4157.43603515625000000000	4180.00000000000000000000	4160.00000000000000000000	4171.79492187500000000000	4174.87158203125000000000	4173.84619140625000000000	4176.41015625000000000000	4123.58984375000000000000	3234.00000000000000000000	10247.00000000000000000000	10230.00000000000000000000	0.00000000000000000000	0.00000000000000000000	0.00000000000000000000	261.00000000000000000000	257.00000000000000000000	4.00000000000000000000	4.00000000000000000000	4.00000000000000000000	4.00000000000000000000	4.00000000000000000000	0.00000000000000000000	4.00000000000000000000	4.00000000000000000000	0.00000000000000000000	4.00000000000000000000	4.00000000000000000000	4.00000000000000000000	4.00000000000000000000	4.00000000000000000000	4.00000000000000000000	4.00000000000000000000
93.00000000000000000000	0.00000000000000000000	4164.10253906250000000000	4185.12792968750000000000	4181.53857421875000000000	4185.64111328125000000000	4174.35888671875000000000	4162.56396484375000000000	4156.92285156250000000000	4180.51269531250000000000	4160.51269531250000000000	4167.17919921875000000000	4177.43603515625000000000	4175.38427734375000000000	4177.43603515625000000000	4128.20507812500000000000	1587.00000000000000000000	10245.00000000000000000000	10229.00000000000000000000	0.00000000000000000000	0.00000000000000000000	0.00000000000000000000	261.00000000000000000000	265.00000000000000000000	4.00000000000000000000	4.00000000000000000000	4.00000000000000000000	4.00000000000000000000	4.00000000000000000000	0.00000000000000000000	4.00000000000000000000	4.00000000000000000000	0.00000000000000000000	4.00000000000000000000	4.00000000000000000000	4.00000000000000000000	4.00000000000000000000	4.00000000000000000000	4.00000000000000000000	4.00000000000000000000
94.00000000000000000000	0.00000000000000000000	4171.28173828125000000000	4177.94873046875000000000	4188.71777343750000000000	4177.94873046875000000000	4169.23046875000000000000	4163.07666015625000000000	4160.00000000000000000000	4170.25634765625000000000	4164.61523437500000000000	4159.48730468750000000000	4168.20507812500000000000	4175.89746093750000000000	4169.23046875000000000000	4125.64111328125000000000	3404.00000000000000000000	10245.00000000000000000000	10229.00000000000000000000	0.00000000000000000000	0.00000000000000000000	0.00000000000000000000	261.00000000000000000000	273.00000000000000000000	4.00000000000000000000	4.00000000000000000000	4.00000000000000000000	4.00000000000000000000	4.00000000000000000000	0.00000000000000000000	4.00000000000000000000	4.00000000000000000000	0.00000000000000000000	4.00000000000000000000	4.00000000000000000000	4.00000000000000000000	4.00000000000000000000	4.00000000000000000000	4.00000000000000000000	4.00000000000000000000
95.00000000000000000000	0.00000000000000000000	4162.56396484375000000000	4183.07666015625000000000	4181.53857421875000000000	4181.53857421875000000000	4182.56396484375000000000	4154.35888671875000000000	4155.89746093750000000000	4178.46142578125000000000	4162.05126953125000000000	4174.87158203125000000000	4177.94873046875000000000	4176.92285156250000000000	4182.05126953125000000000	4129.23046875000000000000	2212.00000000000000000000	10244.00000000000000000000	10229.00000000000000000000	0.00000000000000000000	0.00000000000000000000	0.00000000000000000000	261.00000000000000000000	282.00000000000000000000	4.00000000000000000000	4.00000000000000000000	4.00000000000000000000	4.00000000000000000000	4.00000000000000000000	0.00000000000000000000	4.00000000000000000000	4.00000000000000000000	0.00000000000000000000	4.00000000000000000000	4.00000000000000000000	4.00000000000000000000	4.00000000000000000000	4.00000000000000000000	4.00000000000000000000	4.00000000000000000000
96.00000000000000000000	0.00000000000000000000	4165.64111328125000000000	4171.28173828125000000000	4188.71777343750000000000	4174.35888671875000000000	4163.58984375000000000000	4164.10253906250000000000	4161.53857421875000000000	4163.07666015625000000000	4162.56396484375000000000	4160.51269531250000000000	4168.71777343750000000000	4177.94873046875000000000	4172.30761718750000000000	4127.69238281250000000000	3234.00000000000000000000	10244.00000000000000000000	10229.00000000000000000000	0.00000000000000000000	0.00000000000000000000	0.00000000000000000000	261.00000000000000000000	289.00000000000000000000	4.00000000000000000000	4.00000000000000000000	4.00000000000000000000	4.00000000000000000000	4.00000000000000000000	0.00000000000000000000	4.00000000000000000000	4.00000000000000000000	0.00000000000000000000	4.00000000000000000000	4.00000000000000000000	4.00000000000000000000	4.00000000000000000000	4.00000000000000000000	4.00000000000000000000	4.00000000000000000000
97.00000000000000000000	0.00000000000000000000	4163.58984375000000000000	4182.56396484375000000000	4188.71777343750000000000	4185.64111328125000000000	4172.30761718750000000000	4157.43603515625000000000	4159.48730468750000000000	4172.30761718750000000000	4163.58984375000000000000	4164.61523437500000000000	4177.94873046875000000000	4179.48730468750000000000	4182.05126953125000000000	4132.82031250000000000000	1587.00000000000000000000	10245.00000000000000000000	10228.00000000000000000000	0.00000000000000000000	0.00000000000000000000	0.00000000000000000000	261.00000000000000000000	297.00000000000000000000	4.00000000000000000000	4.00000000000000000000	4.00000000000000000000	4.00000000000000000000	4.00000000000000000000	0.00000000000000000000	4.00000000000000000000	4.00000000000000000000	0.00000000000000000000	4.00000000000000000000	4.00000000000000000000	4.00000000000000000000	4.00000000000000000000	4.00000000000000000000	4.00000000000000000000	4.00000000000000000000
98.00000000000000000000	0.00000000000000000000	4164.10253906250000000000	4182.05126953125000000000	4187.17919921875000000000	4183.07666015625000000000	4179.48730468750000000000	4160.51269531250000000000	4163.07666015625000000000	4179.48730468750000000000	4162.05126953125000000000	4165.64111328125000000000	4181.53857421875000000000	4180.00000000000000000000	4182.05126953125000000000	4132.30761718750000000000	3404.00000000000000000000	10245.00000000000000000000	10228.00000000000000000000	0.00000000000000000000	0.00000000000000000000	0.00000000000000000000	261.00000000000000000000	305.00000000000000000000	4.00000000000000000000	4.00000000000000000000	4.00000000000000000000	4.00000000000000000000	4.00000000000000000000	0.00000000000000000000	4.00000000000000000000	4.00000000000000000000	0.00000000000000000000	4.00000000000000000000	4.00000000000000000000	4.00000000000000000000	4.00000000000000000000	4.00000000000000000000	4.00000000000000000000	4.00000000000000000000
99.00000000000000000000	0.00000000000000000000	4164.61523437500000000000	4167.17919921875000000000	4187.69238281250000000000	4170.76904296875000000000	4165.64111328125000000000	4167.69238281250000000000	4163.07666015625000000000	4164.61523437500000000000	4163.07666015625000000000	4152.30761718750000000000	4171.28173828125000000000	4178.97412109375000000000	4164.61523437500000000000	4127.17919921875000000000	2212.00000000000000000000	10246.00000000000000000000	10227.00000000000000000000	0.00000000000000000000	0.00000000000000000000	0.00000000000000000000	261.00000000000000000000	312.00000000000000000000	4.00000000000000000000	4.00000000000000000000	4.00000000000000000000	4.00000000000000000000	4.00000000000000000000	0.00000000000000000000	4.00000000000000000000	4.00000000000000000000	0.00000000000000000000	4.00000000000000000000	4.00000000000000000000	4.00000000000000000000	4.00000000000000000000	4.00000000000000000000	4.00000000000000000000	4.00000000000000000000
100.00000000000000000000	0.00000000000000000000	4157.43603515625000000000	4180.00000000000000000000	4182.56396484375000000000	4185.12792968750000000000	4179.48730468750000000000	4159.48730468750000000000	4156.41015625000000000000	4176.41015625000000000000	4163.58984375000000000000	4176.92285156250000000000	4186.66650390625000000000	4179.48730468750000000000	4179.48730468750000000000	4133.33300781250000000000	3234.00000000000000000000	10246.00000000000000000000	10227.00000000000000000000	0.00000000000000000000	0.00000000000000000000	0.00000000000000000000	261.00000000000000000000	320.00000000000000000000	4.00000000000000000000	4.00000000000000000000	4.00000000000000000000	4.00000000000000000000	4.00000000000000000000	0.00000000000000000000	4.00000000000000000000	4.00000000000000000000	0.00000000000000000000	4.00000000000000000000	4.00000000000000000000	4.00000000000000000000	4.00000000000000000000	4.00000000000000000000	4.00000000000000000000	4.00000000000000000000
101.00000000000000000000	0.00000000000000000000	4166.66650390625000000000	4172.30761718750000000000	4193.33300781250000000000	4178.97412109375000000000	4166.66650390625000000000	4164.10253906250000000000	4162.05126953125000000000	4168.20507812500000000000	4163.58984375000000000000	4173.84619140625000000000	4175.38427734375000000000	4177.43603515625000000000	4168.71777343750000000000	4128.71777343750000000000	1587.00000000000000000000	10246.00000000000000000000	10229.00000000000000000000	0.00000000000000000000	0.00000000000000000000	0.00000000000000000000	261.00000000000000000000	329.00000000000000000000	4.00000000000000000000	4.00000000000000000000	4.00000000000000000000	4.00000000000000000000	4.00000000000000000000	0.00000000000000000000	4.00000000000000000000	4.00000000000000000000	0.00000000000000000000	4.00000000000000000000	4.00000000000000000000	4.00000000000000000000	4.00000000000000000000	4.00000000000000000000	4.00000000000000000000	4.00000000000000000000
102.00000000000000000000	0.00000000000000000000	4164.61523437500000000000	4172.82031250000000000000	4188.20507812500000000000	4177.43603515625000000000	4164.10253906250000000000	4156.41015625000000000000	4155.38427734375000000000	4164.61523437500000000000	4162.05126953125000000000	4170.76904296875000000000	4169.23046875000000000000	4175.89746093750000000000	4164.10253906250000000000	4127.69238281250000000000	3404.00000000000000000000	10246.00000000000000000000	10229.00000000000000000000	0.00000000000000000000	0.00000000000000000000	0.00000000000000000000	261.00000000000000000000	336.00000000000000000000	4.00000000000000000000	4.00000000000000000000	4.00000000000000000000	4.00000000000000000000	4.00000000000000000000	0.00000000000000000000	4.00000000000000000000	4.00000000000000000000	0.00000000000000000000	4.00000000000000000000	4.00000000000000000000	4.00000000000000000000	4.00000000000000000000	4.00000000000000000000	4.00000000000000000000	4.00000000000000000000
103.00000000000000000000	0.00000000000000000000	4157.94873046875000000000	4172.30761718750000000000	4182.56396484375000000000	4176.92285156250000000000	4167.69238281250000000000	4156.92285156250000000000	4154.35888671875000000000	4165.12792968750000000000	4161.53857421875000000000	4169.23046875000000000000	4168.71777343750000000000	4175.38427734375000000000	4164.10253906250000000000	4123.07666015625000000000	2212.00000000000000000000	10245.00000000000000000000	10228.00000000000000000000	0.00000000000000000000	0.00000000000000000000	0.00000000000000000000	261.00000000000000000000	343.00000000000000000000	4.00000000000000000000	4.00000000000000000000	4.00000000000000000000	4.00000000000000000000	4.00000000000000000000	0.00000000000000000000	4.00000000000000000000	4.00000000000000000000	0.00000000000000000000	4.00000000000000000000	4.00000000000000000000	4.00000000000000000000	4.00000000000000000000	4.00000000000000000000	4.00000000000000000000	4.00000000000000000000
104.00000000000000000000	0.00000000000000000000	4162.05126953125000000000	4163.58984375000000000000	4189.23046875000000000000	4173.84619140625000000000	4163.58984375000000000000	4164.61523437500000000000	4161.53857421875000000000	4162.05126953125000000000	4165.12792968750000000000	4153.84619140625000000000	4161.53857421875000000000	4176.92285156250000000000	4154.35888671875000000000	4120.51269531250000000000	3234.00000000000000000000	10245.00000000000000000000	10228.00000000000000000000	0.00000000000000000000	0.00000000000000000000	0.00000000000000000000	261.00000000000000000000	351.00000000000000000000	4.00000000000000000000	4.00000000000000000000	4.00000000000000000000	4.00000000000000000000	4.00000000000000000000	0.00000000000000000000	4.00000000000000000000	4.00000000000000000000	0.00000000000000000000	4.00000000000000000000	4.00000000000000000000	4.00000000000000000000	4.00000000000000000000	4.00000000000000000000	4.00000000000000000000	4.00000000000000000000
105.00000000000000000000	0.00000000000000000000	4161.53857421875000000000	4175.38427734375000000000	4184.10253906250000000000	4188.20507812500000000000	4185.64111328125000000000	4160.51269531250000000000	4159.48730468750000000000	4183.58984375000000000000	4164.61523437500000000000	4167.17919921875000000000	4180.00000000000000000000	4179.48730468750000000000	4174.87158203125000000000	4136.92285156250000000000	1587.00000000000000000000	10247.00000000000000000000	10226.00000000000000000000	0.00000000000000000000	0.00000000000000000000	0.00000000000000000000	261.00000000000000000000	359.00000000000000000000	4.00000000000000000000	4.00000000000000000000	4.00000000000000000000	4.00000000000000000000	4.00000000000000000000	0.00000000000000000000	4.00000000000000000000	4.00000000000000000000	0.00000000000000000000	4.00000000000000000000	4.00000000000000000000	4.00000000000000000000	4.00000000000000000000	4.00000000000000000000	4.00000000000000000000	4.00000000000000000000
106.00000000000000000000	0.00000000000000000000	4166.15380859375000000000	4163.58984375000000000000	4189.74365234375000000000	4173.84619140625000000000	4170.76904296875000000000	4169.74365234375000000000	4167.69238281250000000000	4172.82031250000000000000	4161.53857421875000000000	4151.79492187500000000000	4168.20507812500000000000	4175.89746093750000000000	4164.61523437500000000000	4136.92285156250000000000	3404.00000000000000000000	10247.00000000000000000000	10226.00000000000000000000	0.00000000000000000000	0.00000000000000000000	0.00000000000000000000	261.00000000000000000000	366.00000000000000000000	4.00000000000000000000	4.00000000000000000000	4.00000000000000000000	4.00000000000000000000	4.00000000000000000000	0.00000000000000000000	4.00000000000000000000	4.00000000000000000000	0.00000000000000000000	4.00000000000000000000	4.00000000000000000000	4.00000000000000000000	4.00000000000000000000	4.00000000000000000000	4.00000000000000000000	4.00000000000000000000
107.00000000000000000000	0.00000000000000000000	4161.02539062500000000000	4164.10253906250000000000	4188.71777343750000000000	4173.84619140625000000000	4166.66650390625000000000	4162.56396484375000000000	4163.07666015625000000000	4171.79492187500000000000	4160.51269531250000000000	4152.82031250000000000000	4164.61523437500000000000	4173.84619140625000000000	4159.48730468750000000000	4136.41015625000000000000	2212.00000000000000000000	10247.00000000000000000000	10228.00000000000000000000	0.00000000000000000000	0.00000000000000000000	0.00000000000000000000	261.00000000000000000000	374.00000000000000000000	4.00000000000000000000	4.00000000000000000000	4.00000000000000000000	4.00000000000000000000	4.00000000000000000000	0.00000000000000000000	4.00000000000000000000	4.00000000000000000000	0.00000000000000000000	4.00000000000000000000	4.00000000000000000000	4.00000000000000000000	4.00000000000000000000	4.00000000000000000000	4.00000000000000000000	4.00000000000000000000
108.00000000000000000000	0.00000000000000000000	4158.97412109375000000000	4170.76904296875000000000	4187.69238281250000000000	4181.53857421875000000000	4178.46142578125000000000	4156.92285156250000000000	4157.94873046875000000000	4180.00000000000000000000	4163.07666015625000000000	4170.76904296875000000000	4170.76904296875000000000	4177.94873046875000000000	4163.58984375000000000000	4137.43603515625000000000	3234.00000000000000000000	10247.00000000000000000000	10228.00000000000000000000	0.00000000000000000000	0.00000000000000000000	0.00000000000000000000	261.00000000000000000000	383.00000000000000000000	4.00000000000000000000	4.00000000000000000000	4.00000000000000000000	4.00000000000000000000	4.00000000000000000000	0.00000000000000000000	4.00000000000000000000	4.00000000000000000000	0.00000000000000000000	4.00000000000000000000	4.00000000000000000000	4.00000000000000000000	4.00000000000000000000	4.00000000000000000000	4.00000000000000000000	4.00000000000000000000
109.00000000000000000000	0.00000000000000000000	4166.15380859375000000000	4158.97412109375000000000	4193.84619140625000000000	4167.17919921875000000000	4164.61523437500000000000	4162.56396484375000000000	4161.53857421875000000000	4160.00000000000000000000	4164.10253906250000000000	4149.74365234375000000000	4153.33300781250000000000	4174.35888671875000000000	4146.15380859375000000000	4127.17919921875000000000	1587.00000000000000000000	10247.00000000000000000000	10228.00000000000000000000	0.00000000000000000000	0.00000000000000000000	0.00000000000000000000	261.00000000000000000000	391.00000000000000000000	4.00000000000000000000	4.00000000000000000000	4.00000000000000000000	4.00000000000000000000	4.00000000000000000000	0.00000000000000000000	4.00000000000000000000	4.00000000000000000000	0.00000000000000000000	4.00000000000000000000	4.00000000000000000000	4.00000000000000000000	4.00000000000000000000	4.00000000000000000000	4.00000000000000000000	4.00000000000000000000
110.00000000000000000000	0.00000000000000000000	4159.48730468750000000000	4170.76904296875000000000	4184.61523437500000000000	4176.41015625000000000000	4178.46142578125000000000	4156.41015625000000000000	4155.89746093750000000000	4170.76904296875000000000	4161.02539062500000000000	4162.05126953125000000000	4165.64111328125000000000	4173.33300781250000000000	4161.53857421875000000000	4133.33300781250000000000	3404.00000000000000000000	10247.00000000000000000000	10228.00000000000000000000	0.00000000000000000000	0.00000000000000000000	0.00000000000000000000	261.00000000000000000000	399.00000000000000000000	4.00000000000000000000	4.00000000000000000000	4.00000000000000000000	4.00000000000000000000	4.00000000000000000000	0.00000000000000000000	4.00000000000000000000	4.00000000000000000000	0.00000000000000000000	4.00000000000000000000	4.00000000000000000000	4.00000000000000000000	4.00000000000000000000	4.00000000000000000000	4.00000000000000000000	4.00000000000000000000
111.00000000000000000000	0.00000000000000000000	4164.10253906250000000000	4170.25634765625000000000	4189.74365234375000000000	4176.92285156250000000000	4175.89746093750000000000	4163.07666015625000000000	4162.56396484375000000000	4171.79492187500000000000	4164.10253906250000000000	4170.76904296875000000000	4168.71777343750000000000	4175.89746093750000000000	4162.56396484375000000000	4136.92285156250000000000	2212.00000000000000000000	10247.00000000000000000000	10228.00000000000000000000	0.00000000000000000000	0.00000000000000000000	0.00000000000000000000	261.00000000000000000000	408.00000000000000000000	4.00000000000000000000	4.00000000000000000000	4.00000000000000000000	4.00000000000000000000	4.00000000000000000000	0.00000000000000000000	4.00000000000000000000	4.00000000000000000000	0.00000000000000000000	4.00000000000000000000	4.00000000000000000000	4.00000000000000000000	4.00000000000000000000	4.00000000000000000000	4.00000000000000000000	4.00000000000000000000
112.00000000000000000000	0.00000000000000000000	4167.69238281250000000000	4176.41015625000000000000	4194.87158203125000000000	4184.10253906250000000000	4182.05126953125000000000	4157.43603515625000000000	4164.61523437500000000000	4178.97412109375000000000	4166.15380859375000000000	4175.89746093750000000000	4180.00000000000000000000	4178.46142578125000000000	4171.79492187500000000000	4141.53857421875000000000	3234.00000000000000000000	10247.00000000000000000000	10228.00000000000000000000	0.00000000000000000000	0.00000000000000000000	0.00000000000000000000	261.00000000000000000000	416.00000000000000000000	4.00000000000000000000	4.00000000000000000000	4.00000000000000000000	4.00000000000000000000	4.00000000000000000000	0.00000000000000000000	4.00000000000000000000	4.00000000000000000000	0.00000000000000000000	4.00000000000000000000	4.00000000000000000000	4.00000000000000000000	4.00000000000000000000	4.00000000000000000000	4.00000000000000000000	4.00000000000000000000
113.00000000000000000000	0.00000000000000000000	4166.66650390625000000000	4183.07666015625000000000	4192.82031250000000000000	4190.25634765625000000000	4194.87158203125000000000	4157.94873046875000000000	4162.05126953125000000000	4197.43603515625000000000	4163.58984375000000000000	4188.20507812500000000000	4196.92285156250000000000	4180.51269531250000000000	4189.74365234375000000000	4147.69238281250000000000	1587.00000000000000000000	10246.00000000000000000000	10226.00000000000000000000	0.00000000000000000000	0.00000000000000000000	0.00000000000000000000	261.00000000000000000000	423.00000000000000000000	4.00000000000000000000	4.00000000000000000000	4.00000000000000000000	4.00000000000000000000	4.00000000000000000000	0.00000000000000000000	4.00000000000000000000	4.00000000000000000000	0.00000000000000000000	4.00000000000000000000	4.00000000000000000000	4.00000000000000000000	4.00000000000000000000	4.00000000000000000000	4.00000000000000000000	4.00000000000000000000
114.00000000000000000000	0.00000000000000000000	4170.25634765625000000000	4167.17919921875000000000	4194.35888671875000000000	4174.87158203125000000000	4168.71777343750000000000	4168.71777343750000000000	4163.07666015625000000000	4184.10253906250000000000	4163.07666015625000000000	4175.89746093750000000000	4177.94873046875000000000	4176.92285156250000000000	4172.82031250000000000000	4140.51269531250000000000	3404.00000000000000000000	10246.00000000000000000000	10226.00000000000000000000	0.00000000000000000000	0.00000000000000000000	0.00000000000000000000	261.00000000000000000000	430.00000000000000000000	4.00000000000000000000	4.00000000000000000000	4.00000000000000000000	4.00000000000000000000	4.00000000000000000000	0.00000000000000000000	4.00000000000000000000	4.00000000000000000000	0.00000000000000000000	4.00000000000000000000	4.00000000000000000000	4.00000000000000000000	4.00000000000000000000	4.00000000000000000000	4.00000000000000000000	4.00000000000000000000
115.00000000000000000000	0.00000000000000000000	4163.58984375000000000000	4180.00000000000000000000	4186.66650390625000000000	4185.64111328125000000000	4172.82031250000000000000	4155.89746093750000000000	4156.41015625000000000000	4191.28173828125000000000	4162.05126953125000000000	4194.87158203125000000000	4187.17919921875000000000	4178.97412109375000000000	4182.56396484375000000000	4143.58984375000000000000	2212.00000000000000000000	10247.00000000000000000000	10226.00000000000000000000	0.00000000000000000000	0.00000000000000000000	0.00000000000000000000	261.00000000000000000000	438.00000000000000000000	4.00000000000000000000	4.00000000000000000000	4.00000000000000000000	4.00000000000000000000	4.00000000000000000000	0.00000000000000000000	4.00000000000000000000	4.00000000000000000000	0.00000000000000000000	4.00000000000000000000	4.00000000000000000000	4.00000000000000000000	4.00000000000000000000	4.00000000000000000000	4.00000000000000000000	4.00000000000000000000
116.00000000000000000000	0.00000000000000000000	4168.20507812500000000000	4178.46142578125000000000	4193.84619140625000000000	4182.56396484375000000000	4176.92285156250000000000	4158.46142578125000000000	4162.05126953125000000000	4188.20507812500000000000	4163.58984375000000000000	4196.92285156250000000000	4188.71777343750000000000	4184.61523437500000000000	4184.10253906250000000000	4142.56396484375000000000	3234.00000000000000000000	10247.00000000000000000000	10226.00000000000000000000	0.00000000000000000000	0.00000000000000000000	0.00000000000000000000	261.00000000000000000000	446.00000000000000000000	4.00000000000000000000	4.00000000000000000000	4.00000000000000000000	4.00000000000000000000	4.00000000000000000000	0.00000000000000000000	4.00000000000000000000	4.00000000000000000000	0.00000000000000000000	4.00000000000000000000	4.00000000000000000000	4.00000000000000000000	4.00000000000000000000	4.00000000000000000000	4.00000000000000000000	4.00000000000000000000
117.00000000000000000000	0.00000000000000000000	4169.74365234375000000000	4171.79492187500000000000	4193.33300781250000000000	4173.33300781250000000000	4181.53857421875000000000	4160.51269531250000000000	4161.53857421875000000000	4182.05126953125000000000	4165.64111328125000000000	4180.51269531250000000000	4179.48730468750000000000	4182.05126953125000000000	4180.51269531250000000000	4142.05126953125000000000	1587.00000000000000000000	10246.00000000000000000000	10226.00000000000000000000	0.00000000000000000000	0.00000000000000000000	0.00000000000000000000	261.00000000000000000000	454.00000000000000000000	4.00000000000000000000	4.00000000000000000000	4.00000000000000000000	4.00000000000000000000	4.00000000000000000000	0.00000000000000000000	4.00000000000000000000	4.00000000000000000000	0.00000000000000000000	4.00000000000000000000	4.00000000000000000000	4.00000000000000000000	4.00000000000000000000	4.00000000000000000000	4.00000000000000000000	4.00000000000000000000
118.00000000000000000000	0.00000000000000000000	4163.58984375000000000000	4176.92285156250000000000	4185.12792968750000000000	4178.46142578125000000000	4191.79492187500000000000	4157.43603515625000000000	4158.97412109375000000000	4186.15380859375000000000	4163.07666015625000000000	4180.51269531250000000000	4183.58984375000000000000	4177.94873046875000000000	4184.10253906250000000000	4142.56396484375000000000	3404.00000000000000000000	10246.00000000000000000000	10226.00000000000000000000	0.00000000000000000000	0.00000000000000000000	0.00000000000000000000	261.00000000000000000000	462.00000000000000000000	4.00000000000000000000	4.00000000000000000000	4.00000000000000000000	4.00000000000000000000	4.00000000000000000000	0.00000000000000000000	4.00000000000000000000	4.00000000000000000000	0.00000000000000000000	4.00000000000000000000	4.00000000000000000000	4.00000000000000000000	4.00000000000000000000	4.00000000000000000000	4.00000000000000000000	4.00000000000000000000
119.00000000000000000000	0.00000000000000000000	4167.17919921875000000000	4165.12792968750000000000	4192.82031250000000000000	4171.79492187500000000000	4174.35888671875000000000	4163.58984375000000000000	4165.12792968750000000000	4172.82031250000000000000	4163.07666015625000000000	4166.15380859375000000000	4171.28173828125000000000	4177.43603515625000000000	4164.10253906250000000000	4131.28173828125000000000	2212.00000000000000000000	10249.00000000000000000000	10228.00000000000000000000	0.00000000000000000000	0.00000000000000000000	0.00000000000000000000	261.00000000000000000000	470.00000000000000000000	4.00000000000000000000	4.00000000000000000000	4.00000000000000000000	4.00000000000000000000	4.00000000000000000000	0.00000000000000000000	4.00000000000000000000	4.00000000000000000000	0.00000000000000000000	4.00000000000000000000	4.00000000000000000000	4.00000000000000000000	4.00000000000000000000	4.00000000000000000000	4.00000000000000000000	4.00000000000000000000
120.00000000000000000000	0.00000000000000000000	4158.97412109375000000000	4170.76904296875000000000	4184.10253906250000000000	4176.92285156250000000000	4184.10253906250000000000	4156.92285156250000000000	4157.43603515625000000000	4185.64111328125000000000	4163.07666015625000000000	4176.41015625000000000000	4176.92285156250000000000	4175.89746093750000000000	4172.82031250000000000000	4134.87158203125000000000	3234.00000000000000000000	10249.00000000000000000000	10228.00000000000000000000	0.00000000000000000000	0.00000000000000000000	0.00000000000000000000	261.00000000000000000000	478.00000000000000000000	4.00000000000000000000	4.00000000000000000000	4.00000000000000000000	4.00000000000000000000	4.00000000000000000000	0.00000000000000000000	4.00000000000000000000	4.00000000000000000000	0.00000000000000000000	4.00000000000000000000	4.00000000000000000000	4.00000000000000000000	4.00000000000000000000	4.00000000000000000000	4.00000000000000000000	4.00000000000000000000
121.00000000000000000000	0.00000000000000000000	4160.00000000000000000000	4161.53857421875000000000	4179.48730468750000000000	4163.58984375000000000000	4176.41015625000000000000	4164.61523437500000000000	4159.48730468750000000000	4175.38427734375000000000	4162.56396484375000000000	4174.87158203125000000000	4167.17919921875000000000	4171.28173828125000000000	4167.17919921875000000000	4130.76904296875000000000	1587.00000000000000000000	10249.00000000000000000000	10228.00000000000000000000	0.00000000000000000000	0.00000000000000000000	0.00000000000000000000	261.00000000000000000000	486.00000000000000000000	4.00000000000000000000	4.00000000000000000000	4.00000000000000000000	4.00000000000000000000	4.00000000000000000000	0.00000000000000000000	4.00000000000000000000	4.00000000000000000000	0.00000000000000000000	4.00000000000000000000	4.00000000000000000000	4.00000000000000000000	4.00000000000000000000	4.00000000000000000000	4.00000000000000000000	4.00000000000000000000
122.00000000000000000000	0.00000000000000000000	4164.10253906250000000000	4155.38427734375000000000	4180.51269531250000000000	4153.33300781250000000000	4158.97412109375000000000	4165.12792968750000000000	4158.46142578125000000000	4158.46142578125000000000	4162.56396484375000000000	4169.74365234375000000000	4158.46142578125000000000	4169.74365234375000000000	4154.35888671875000000000	4124.10253906250000000000	3404.00000000000000000000	10249.00000000000000000000	10228.00000000000000000000	0.00000000000000000000	0.00000000000000000000	0.00000000000000000000	261.00000000000000000000	494.00000000000000000000	4.00000000000000000000	4.00000000000000000000	4.00000000000000000000	4.00000000000000000000	4.00000000000000000000	0.00000000000000000000	4.00000000000000000000	4.00000000000000000000	0.00000000000000000000	4.00000000000000000000	4.00000000000000000000	4.00000000000000000000	4.00000000000000000000	4.00000000000000000000	4.00000000000000000000	4.00000000000000000000
123.00000000000000000000	0.00000000000000000000	4157.94873046875000000000	4167.69238281250000000000	4177.43603515625000000000	4164.61523437500000000000	4171.28173828125000000000	4155.38427734375000000000	4151.79492187500000000000	4172.30761718750000000000	4162.05126953125000000000	4177.43603515625000000000	4171.28173828125000000000	4172.30761718750000000000	4165.64111328125000000000	4131.79492187500000000000	2212.00000000000000000000	10248.00000000000000000000	10227.00000000000000000000	0.00000000000000000000	0.00000000000000000000	0.00000000000000000000	261.00000000000000000000	501.00000000000000000000	4.00000000000000000000	4.00000000000000000000	4.00000000000000000000	4.00000000000000000000	4.00000000000000000000	0.00000000000000000000	4.00000000000000000000	4.00000000000000000000	0.00000000000000000000	4.00000000000000000000	4.00000000000000000000	4.00000000000000000000	4.00000000000000000000	4.00000000000000000000	4.00000000000000000000	4.00000000000000000000
124.00000000000000000000	0.00000000000000000000	4160.51269531250000000000	4157.94873046875000000000	4184.61523437500000000000	4160.00000000000000000000	4167.17919921875000000000	4163.58984375000000000000	4160.51269531250000000000	4163.58984375000000000000	4162.56396484375000000000	4152.30761718750000000000	4156.92285156250000000000	4172.82031250000000000000	4155.38427734375000000000	4128.71777343750000000000	3234.00000000000000000000	10248.00000000000000000000	10227.00000000000000000000	0.00000000000000000000	0.00000000000000000000	0.00000000000000000000	261.00000000000000000000	509.00000000000000000000	4.00000000000000000000	4.00000000000000000000	4.00000000000000000000	4.00000000000000000000	4.00000000000000000000	0.00000000000000000000	4.00000000000000000000	4.00000000000000000000	0.00000000000000000000	4.00000000000000000000	4.00000000000000000000	4.00000000000000000000	4.00000000000000000000	4.00000000000000000000	4.00000000000000000000	4.00000000000000000000
125.00000000000000000000	0.00000000000000000000	4158.97412109375000000000	4170.76904296875000000000	4180.00000000000000000000	4169.74365234375000000000	4177.94873046875000000000	4155.89746093750000000000	4160.00000000000000000000	4174.87158203125000000000	4163.58984375000000000000	4168.20507812500000000000	4171.28173828125000000000	4175.38427734375000000000	4168.71777343750000000000	4134.35888671875000000000	1587.00000000000000000000	10248.00000000000000000000	10229.00000000000000000000	0.00000000000000000000	0.00000000000000000000	0.00000000000000000000	261.00000000000000000000	518.00000000000000000000	4.00000000000000000000	4.00000000000000000000	4.00000000000000000000	4.00000000000000000000	4.00000000000000000000	0.00000000000000000000	4.00000000000000000000	4.00000000000000000000	0.00000000000000000000	4.00000000000000000000	4.00000000000000000000	4.00000000000000000000	4.00000000000000000000	4.00000000000000000000	4.00000000000000000000	4.00000000000000000000
126.00000000000000000000	0.00000000000000000000	4160.51269531250000000000	4174.35888671875000000000	4184.61523437500000000000	4166.66650390625000000000	4173.33300781250000000000	4161.53857421875000000000	4162.56396484375000000000	4178.97412109375000000000	4164.10253906250000000000	4182.56396484375000000000	4180.51269531250000000000	4175.89746093750000000000	4174.35888671875000000000	4139.48730468750000000000	3404.00000000000000000000	10248.00000000000000000000	10229.00000000000000000000	0.00000000000000000000	0.00000000000000000000	0.00000000000000000000	261.00000000000000000000	526.00000000000000000000	4.00000000000000000000	4.00000000000000000000	4.00000000000000000000	4.00000000000000000000	4.00000000000000000000	0.00000000000000000000	4.00000000000000000000	4.00000000000000000000	0.00000000000000000000	4.00000000000000000000	4.00000000000000000000	4.00000000000000000000	4.00000000000000000000	4.00000000000000000000	4.00000000000000000000	4.00000000000000000000
127.00000000000000000000	0.00000000000000000000	4157.43603515625000000000	4162.05126953125000000000	4189.23046875000000000000	4154.87158203125000000000	4165.64111328125000000000	4168.20507812500000000000	4162.56396484375000000000	4163.07666015625000000000	4163.58984375000000000000	4165.12792968750000000000	4167.69238281250000000000	4172.30761718750000000000	4162.56396484375000000000	4139.48730468750000000000	51.00000000000000000000	10246.00000000000000000000	10230.00000000000000000000	0.00000000000000000000	0.00000000000000000000	0.00000000000000000000	261.00000000000000000000	533.00000000000000000000	4.00000000000000000000	4.00000000000000000000	4.00000000000000000000	4.00000000000000000000	4.00000000000000000000	0.00000000000000000000	4.00000000000000000000	4.00000000000000000000	0.00000000000000000000	4.00000000000000000000	4.00000000000000000000	4.00000000000000000000	4.00000000000000000000	4.00000000000000000000	4.00000000000000000000	4.00000000000000000000
0.00000000000000000000	0.00000000000000000000	4151.79492187500000000000	4165.64111328125000000000	4177.94873046875000000000	4158.97412109375000000000	4177.94873046875000000000	4160.51269531250000000000	4156.41015625000000000000	4172.82031250000000000000	4163.07666015625000000000	4173.84619140625000000000	4174.87158203125000000000	4172.82031250000000000000	4170.25634765625000000000	4141.02539062500000000000	1554.00000000000000000000	10246.00000000000000000000	10230.00000000000000000000	0.00000000000000000000	0.00000000000000000000	0.00000000000000000000	261.00000000000000000000	541.00000000000000000000	4.00000000000000000000	4.00000000000000000000	4.00000000000000000000	4.00000000000000000000	4.00000000000000000000	0.00000000000000000000	4.00000000000000000000	4.00000000000000000000	0.00000000000000000000	4.00000000000000000000	4.00000000000000000000	4.00000000000000000000	4.00000000000000000000	4.00000000000000000000	4.00000000000000000000	4.00000000000000000000
1.00000000000000000000	0.00000000000000000000	4161.02539062500000000000	4152.30761718750000000000	4178.46142578125000000000	4143.07666015625000000000	4152.82031250000000000000	4165.12792968750000000000	4159.48730468750000000000	4163.07666015625000000000	4164.10253906250000000000	4155.89746093750000000000	4161.53857421875000000000	4172.30761718750000000000	4153.84619140625000000000	4130.76904296875000000000	3082.00000000000000000000	10244.00000000000000000000	10230.00000000000000000000	0.00000000000000000000	0.00000000000000000000	0.00000000000000000000	261.00000000000000000000	549.00000000000000000000	4.00000000000000000000	4.00000000000000000000	4.00000000000000000000	4.00000000000000000000	4.00000000000000000000	0.00000000000000000000	4.00000000000000000000	4.00000000000000000000	0.00000000000000000000	4.00000000000000000000	4.00000000000000000000	4.00000000000000000000	4.00000000000000000000	4.00000000000000000000	4.00000000000000000000	4.00000000000000000000
2.00000000000000000000	0.00000000000000000000	4155.38427734375000000000	4158.46142578125000000000	4176.41015625000000000000	4149.23046875000000000000	4161.02539062500000000000	4155.89746093750000000000	4154.35888671875000000000	4169.23046875000000000000	4161.53857421875000000000	4154.87158203125000000000	4166.15380859375000000000	4172.82031250000000000000	4160.51269531250000000000	4136.41015625000000000000	1427.00000000000000000000	10244.00000000000000000000	10230.00000000000000000000	0.00000000000000000000	0.00000000000000000000	0.00000000000000000000	261.00000000000000000000	556.00000000000000000000	4.00000000000000000000	4.00000000000000000000	4.00000000000000000000	4.00000000000000000000	4.00000000000000000000	0.00000000000000000000	4.00000000000000000000	4.00000000000000000000	0.00000000000000000000	4.00000000000000000000	4.00000000000000000000	4.00000000000000000000	4.00000000000000000000	4.00000000000000000000	4.00000000000000000000	4.00000000000000000000
3.00000000000000000000	0.00000000000000000000	4154.87158203125000000000	4161.53857421875000000000	4180.00000000000000000000	4156.92285156250000000000	4178.46142578125000000000	4157.94873046875000000000	4157.43603515625000000000	4175.38427734375000000000	4161.02539062500000000000	4168.71777343750000000000	4169.74365234375000000000	4174.87158203125000000000	4165.64111328125000000000	4138.97412109375000000000	3193.00000000000000000000	10245.00000000000000000000	10230.00000000000000000000	0.00000000000000000000	0.00000000000000000000	0.00000000000000000000	261.00000000000000000000	563.00000000000000000000	4.00000000000000000000	4.00000000000000000000	4.00000000000000000000	4.00000000000000000000	4.00000000000000000000	0.00000000000000000000	4.00000000000000000000	4.00000000000000000000	0.00000000000000000000	4.00000000000000000000	4.00000000000000000000	4.00000000000000000000	4.00000000000000000000	4.00000000000000000000	4.00000000000000000000	4.00000000000000000000
4.00000000000000000000	0.00000000000000000000	4164.10253906250000000000	4155.89746093750000000000	4184.10253906250000000000	4148.71777343750000000000	4167.69238281250000000000	4162.56396484375000000000	4161.02539062500000000000	4161.53857421875000000000	4163.58984375000000000000	4161.53857421875000000000	4159.48730468750000000000	4173.84619140625000000000	4150.25634765625000000000	4134.87158203125000000000	3530.00000000000000000000	10245.00000000000000000000	10230.00000000000000000000	0.00000000000000000000	0.00000000000000000000	0.00000000000000000000	261.00000000000000000000	572.00000000000000000000	4.00000000000000000000	4.00000000000000000000	4.00000000000000000000	4.00000000000000000000	4.00000000000000000000	0.00000000000000000000	4.00000000000000000000	4.00000000000000000000	0.00000000000000000000	4.00000000000000000000	4.00000000000000000000	4.00000000000000000000	4.00000000000000000000	4.00000000000000000000	4.00000000000000000000	4.00000000000000000000
5.00000000000000000000	0.00000000000000000000	4160.51269531250000000000	4173.33300781250000000000	4176.92285156250000000000	4161.53857421875000000000	4181.02539062500000000000	4156.41015625000000000000	4155.89746093750000000000	4172.30761718750000000000	4162.56396484375000000000	4171.28173828125000000000	4176.92285156250000000000	4176.92285156250000000000	4168.20507812500000000000	4145.12792968750000000000	0.00000000000000000000	10245.00000000000000000000	10230.00000000000000000000	0.00000000000000000000	0.00000000000000000000	0.00000000000000000000	261.00000000000000000000	580.00000000000000000000	4.00000000000000000000	4.00000000000000000000	4.00000000000000000000	4.00000000000000000000	4.00000000000000000000	0.00000000000000000000	4.00000000000000000000	4.00000000000000000000	0.00000000000000000000	4.00000000000000000000	4.00000000000000000000	4.00000000000000000000	4.00000000000000000000	4.00000000000000000000	4.00000000000000000000	4.00000000000000000000
6.00000000000000000000	0.00000000000000000000	4160.51269531250000000000	4161.53857421875000000000	4184.61523437500000000000	4156.92285156250000000000	4171.79492187500000000000	4168.20507812500000000000	4163.07666015625000000000	4164.10253906250000000000	4163.58984375000000000000	4160.51269531250000000000	4170.25634765625000000000	4175.89746093750000000000	4165.12792968750000000000	4142.05126953125000000000	504.00000000000000000000	10245.00000000000000000000	10230.00000000000000000000	0.00000000000000000000	0.00000000000000000000	0.00000000000000000000	261.00000000000000000000	587.00000000000000000000	4.00000000000000000000	4.00000000000000000000	4.00000000000000000000	4.00000000000000000000	4.00000000000000000000	0.00000000000000000000	4.00000000000000000000	4.00000000000000000000	0.00000000000000000000	4.00000000000000000000	4.00000000000000000000	4.00000000000000000000	4.00000000000000000000	4.00000000000000000000	4.00000000000000000000	4.00000000000000000000
7.00000000000000000000	0.00000000000000000000	4155.38427734375000000000	4156.41015625000000000000	4180.00000000000000000000	4152.82031250000000000000	4167.17919921875000000000	4161.53857421875000000000	4157.43603515625000000000	4167.17919921875000000000	4165.12792968750000000000	4166.15380859375000000000	4167.17919921875000000000	4170.76904296875000000000	4162.56396484375000000000	4140.00000000000000000000	3305.00000000000000000000	10246.00000000000000000000	10230.00000000000000000000	0.00000000000000000000	0.00000000000000000000	0.00000000000000000000	261.00000000000000000000	595.00000000000000000000	4.00000000000000000000	4.00000000000000000000	4.00000000000000000000	4.00000000000000000000	4.00000000000000000000	0.00000000000000000000	4.00000000000000000000	4.00000000000000000000	0.00000000000000000000	4.00000000000000000000	4.00000000000000000000	4.00000000000000000000	4.00000000000000000000	4.00000000000000000000	4.00000000000000000000	4.00000000000000000000
8.00000000000000000000	0.00000000000000000000	4155.89746093750000000000	4163.58984375000000000000	4175.38427734375000000000	4151.79492187500000000000	4164.61523437500000000000	4156.92285156250000000000	4157.43603515625000000000	4172.82031250000000000000	4163.58984375000000000000	4170.76904296875000000000	4168.71777343750000000000	4172.30761718750000000000	4160.51269531250000000000	4144.61523437500000000000	0.00000000000000000000	10246.00000000000000000000	10230.00000000000000000000	0.00000000000000000000	0.00000000000000000000	0.00000000000000000000	261.00000000000000000000	603.00000000000000000000	4.00000000000000000000	4.00000000000000000000	4.00000000000000000000	4.00000000000000000000	4.00000000000000000000	0.00000000000000000000	4.00000000000000000000	4.00000000000000000000	0.00000000000000000000	4.00000000000000000000	4.00000000000000000000	4.00000000000000000000	4.00000000000000000000	4.00000000000000000000	4.00000000000000000000	4.00000000000000000000
9.00000000000000000000	0.00000000000000000000	4162.05126953125000000000	4160.51269531250000000000	4184.61523437500000000000	4150.25634765625000000000	4159.48730468750000000000	4162.56396484375000000000	4164.10253906250000000000	4163.07666015625000000000	4163.58984375000000000000	4153.84619140625000000000	4160.51269531250000000000	4177.94873046875000000000	4152.30761718750000000000	4144.10253906250000000000	3528.00000000000000000000	10246.00000000000000000000	10229.00000000000000000000	0.00000000000000000000	0.00000000000000000000	0.00000000000000000000	261.00000000000000000000	612.00000000000000000000	4.00000000000000000000	4.00000000000000000000	4.00000000000000000000	4.00000000000000000000	4.00000000000000000000	0.00000000000000000000	4.00000000000000000000	4.00000000000000000000	0.00000000000000000000	4.00000000000000000000	4.00000000000000000000	4.00000000000000000000	4.00000000000000000000	4.00000000000000000000	4.00000000000000000000	4.00000000000000000000
10.00000000000000000000	0.00000000000000000000	4154.35888671875000000000	4168.20507812500000000000	4179.48730468750000000000	4163.58984375000000000000	4186.15380859375000000000	4155.38427734375000000000	4156.41015625000000000000	4181.02539062500000000000	4164.10253906250000000000	4172.30761718750000000000	4176.92285156250000000000	4178.97412109375000000000	4171.79492187500000000000	4149.74365234375000000000	3408.00000000000000000000	10246.00000000000000000000	10229.00000000000000000000	0.00000000000000000000	0.00000000000000000000	0.00000000000000000000	261.00000000000000000000	619.00000000000000000000	4.00000000000000000000	4.00000000000000000000	4.00000000000000000000	4.00000000000000000000	4.00000000000000000000	0.00000000000000000000	4.00000000000000000000	4.00000000000000000000	0.00000000000000000000	4.00000000000000000000	4.00000000000000000000	4.00000000000000000000	4.00000000000000000000	4.00000000000000000000	4.00000000000000000000	4.00000000000000000000
11.00000000000000000000	0.00000000000000000000	4157.94873046875000000000	4152.82031250000000000000	4182.05126953125000000000	4149.74365234375000000000	4167.17919921875000000000	4163.58984375000000000000	4160.00000000000000000000	4168.20507812500000000000	4163.07666015625000000000	4165.12792968750000000000	4162.56396484375000000000	4175.38427734375000000000	4155.38427734375000000000	4144.10253906250000000000	2202.00000000000000000000	10247.00000000000000000000	10230.00000000000000000000	0.00000000000000000000	0.00000000000000000000	0.00000000000000000000	261.00000000000000000000	626.00000000000000000000	4.00000000000000000000	4.00000000000000000000	4.00000000000000000000	4.00000000000000000000	4.00000000000000000000	0.00000000000000000000	4.00000000000000000000	4.00000000000000000000	0.00000000000000000000	4.00000000000000000000	4.00000000000000000000	4.00000000000000000000	4.00000000000000000000	4.00000000000000000000	4.00000000000000000000	4.00000000000000000000
12.00000000000000000000	0.00000000000000000000	4157.43603515625000000000	4154.87158203125000000000	4180.00000000000000000000	4150.76904296875000000000	4156.41015625000000000000	4160.00000000000000000000	4159.48730468750000000000	4163.58984375000000000000	4161.02539062500000000000	4157.43603515625000000000	4162.56396484375000000000	4176.92285156250000000000	4150.76904296875000000000	4146.15380859375000000000	3234.00000000000000000000	10247.00000000000000000000	10230.00000000000000000000	0.00000000000000000000	0.00000000000000000000	0.00000000000000000000	261.00000000000000000000	634.00000000000000000000	4.00000000000000000000	4.00000000000000000000	4.00000000000000000000	4.00000000000000000000	4.00000000000000000000	0.00000000000000000000	4.00000000000000000000	4.00000000000000000000	0.00000000000000000000	4.00000000000000000000	4.00000000000000000000	4.00000000000000000000	4.00000000000000000000	4.00000000000000000000	4.00000000000000000000	4.00000000000000000000
13.00000000000000000000	0.00000000000000000000	4155.89746093750000000000	4161.53857421875000000000	4177.43603515625000000000	4157.94873046875000000000	4169.74365234375000000000	4159.48730468750000000000	4157.94873046875000000000	4174.87158203125000000000	4161.53857421875000000000	4161.53857421875000000000	4181.53857421875000000000	4177.94873046875000000000	4166.66650390625000000000	4152.82031250000000000000	1576.00000000000000000000	10246.00000000000000000000	10229.00000000000000000000	0.00000000000000000000	0.00000000000000000000	0.00000000000000000000	261.00000000000000000000	642.00000000000000000000	4.00000000000000000000	4.00000000000000000000	4.00000000000000000000	4.00000000000000000000	4.00000000000000000000	0.00000000000000000000	4.00000000000000000000	4.00000000000000000000	0.00000000000000000000	4.00000000000000000000	4.00000000000000000000	4.00000000000000000000	4.00000000000000000000	4.00000000000000000000	4.00000000000000000000	4.00000000000000000000
14.00000000000000000000	0.00000000000000000000	4162.05126953125000000000	4148.20507812500000000000	4184.10253906250000000000	4145.64111328125000000000	4155.89746093750000000000	4166.66650390625000000000	4158.46142578125000000000	4161.02539062500000000000	4162.56396484375000000000	4151.79492187500000000000	4168.20507812500000000000	4173.84619140625000000000	4155.38427734375000000000	4146.66650390625000000000	3408.00000000000000000000	10246.00000000000000000000	10229.00000000000000000000	0.00000000000000000000	0.00000000000000000000	0.00000000000000000000	261.00000000000000000000	650.00000000000000000000	4.00000000000000000000	4.00000000000000000000	4.00000000000000000000	4.00000000000000000000	4.00000000000000000000	0.00000000000000000000	4.00000000000000000000	4.00000000000000000000	0.00000000000000000000	4.00000000000000000000	4.00000000000000000000	4.00000000000000000000	4.00000000000000000000	4.00000000000000000000	4.00000000000000000000	4.00000000000000000000
15.00000000000000000000	0.00000000000000000000	4157.94873046875000000000	4164.10253906250000000000	4181.02539062500000000000	4159.48730468750000000000	4172.82031250000000000000	4155.89746093750000000000	4151.28173828125000000000	4173.33300781250000000000	4162.05126953125000000000	4173.33300781250000000000	4173.84619140625000000000	4175.89746093750000000000	4165.12792968750000000000	4148.20507812500000000000	2202.00000000000000000000	10246.00000000000000000000	10229.00000000000000000000	0.00000000000000000000	0.00000000000000000000	0.00000000000000000000	261.00000000000000000000	658.00000000000000000000	4.00000000000000000000	4.00000000000000000000	4.00000000000000000000	4.00000000000000000000	4.00000000000000000000	0.00000000000000000000	4.00000000000000000000	4.00000000000000000000	0.00000000000000000000	4.00000000000000000000	4.00000000000000000000	4.00000000000000000000	4.00000000000000000000	4.00000000000000000000	4.00000000000000000000	4.00000000000000000000
16.00000000000000000000	0.00000000000000000000	4162.05126953125000000000	4162.56396484375000000000	4186.15380859375000000000	4157.43603515625000000000	4182.05126953125000000000	4161.53857421875000000000	4158.46142578125000000000	4171.79492187500000000000	4165.12792968750000000000	4169.74365234375000000000	4170.76904296875000000000	4178.46142578125000000000	4158.46142578125000000000	4145.64111328125000000000	0.00000000000000000000	10246.00000000000000000000	10229.00000000000000000000	0.00000000000000000000	0.00000000000000000000	0.00000000000000000000	261.00000000000000000000	666.00000000000000000000	4.00000000000000000000	4.00000000000000000000	4.00000000000000000000	4.00000000000000000000	4.00000000000000000000	0.00000000000000000000	4.00000000000000000000	4.00000000000000000000	0.00000000000000000000	4.00000000000000000000	4.00000000000000000000	4.00000000000000000000	4.00000000000000000000	4.00000000000000000000	4.00000000000000000000	4.00000000000000000000
17.00000000000000000000	0.00000000000000000000	4159.48730468750000000000	4160.51269531250000000000	4182.05126953125000000000	4154.87158203125000000000	4182.05126953125000000000	4159.48730468750000000000	4159.48730468750000000000	4172.82031250000000000000	4165.64111328125000000000	4170.25634765625000000000	4173.84619140625000000000	4177.94873046875000000000	4161.53857421875000000000	4151.79492187500000000000	0.00000000000000000000	10246.00000000000000000000	10229.00000000000000000000	0.00000000000000000000	0.00000000000000000000	0.00000000000000000000	261.00000000000000000000	675.00000000000000000000	4.00000000000000000000	4.00000000000000000000	4.00000000000000000000	4.00000000000000000000	4.00000000000000000000	0.00000000000000000000	4.00000000000000000000	4.00000000000000000000	0.00000000000000000000	4.00000000000000000000	4.00000000000000000000	4.00000000000000000000	4.00000000000000000000	4.00000000000000000000	4.00000000000000000000	4.00000000000000000000
18.00000000000000000000	0.00000000000000000000	4154.35888671875000000000	4171.28173828125000000000	4177.94873046875000000000	4165.12792968750000000000	4184.10253906250000000000	4156.41015625000000000000	4157.43603515625000000000	4188.71777343750000000000	4161.53857421875000000000	4193.84619140625000000000	4188.20507812500000000000	4181.02539062500000000000	4181.02539062500000000000	4160.51269531250000000000	0.00000000000000000000	10246.00000000000000000000	10229.00000000000000000000	0.00000000000000000000	0.00000000000000000000	0.00000000000000000000	261.00000000000000000000	683.00000000000000000000	4.00000000000000000000	4.00000000000000000000	4.00000000000000000000	4.00000000000000000000	4.00000000000000000000	0.00000000000000000000	4.00000000000000000000	4.00000000000000000000	0.00000000000000000000	4.00000000000000000000	4.00000000000000000000	4.00000000000000000000	4.00000000000000000000	4.00000000000000000000	4.00000000000000000000	4.00000000000000000000
19.00000000000000000000	0.00000000000000000000	4158.46142578125000000000	4163.07666015625000000000	4186.15380859375000000000	4158.46142578125000000000	4174.87158203125000000000	4166.66650390625000000000	4163.58984375000000000000	4178.97412109375000000000	4162.05126953125000000000	4177.43603515625000000000	4177.94873046875000000000	4179.48730468750000000000	4169.74365234375000000000	4151.79492187500000000000	0.00000000000000000000	10244.00000000000000000000	10228.00000000000000000000	0.00000000000000000000	0.00000000000000000000	0.00000000000000000000	261.00000000000000000000	691.00000000000000000000	4.00000000000000000000	4.00000000000000000000	4.00000000000000000000	4.00000000000000000000	4.00000000000000000000	0.00000000000000000000	4.00000000000000000000	4.00000000000000000000	0.00000000000000000000	4.00000000000000000000	4.00000000000000000000	4.00000000000000000000	4.00000000000000000000	4.00000000000000000000	4.00000000000000000000	4.00000000000000000000
20.00000000000000000000	0.00000000000000000000	4150.76904296875000000000	4168.71777343750000000000	4174.87158203125000000000	4162.56396484375000000000	4187.69238281250000000000	4159.48730468750000000000	4157.94873046875000000000	4181.53857421875000000000	4165.64111328125000000000	4175.38427734375000000000	4182.56396484375000000000	4173.84619140625000000000	4173.33300781250000000000	4150.76904296875000000000	0.00000000000000000000	10244.00000000000000000000	10228.00000000000000000000	0.00000000000000000000	0.00000000000000000000	0.00000000000000000000	261.00000000000000000000	700.00000000000000000000	4.00000000000000000000	4.00000000000000000000	4.00000000000000000000	4.00000000000000000000	4.00000000000000000000	0.00000000000000000000	4.00000000000000000000	4.00000000000000000000	0.00000000000000000000	4.00000000000000000000	4.00000000000000000000	4.00000000000000000000	4.00000000000000000000	4.00000000000000000000	4.00000000000000000000	4.00000000000000000000
21.00000000000000000000	0.00000000000000000000	4154.87158203125000000000	4158.97412109375000000000	4176.41015625000000000000	4149.74365234375000000000	4172.30761718750000000000	4164.10253906250000000000	4161.53857421875000000000	4171.28173828125000000000	4165.64111328125000000000	4171.79492187500000000000	4167.17919921875000000000	4170.25634765625000000000	4158.97412109375000000000	4146.15380859375000000000	0.00000000000000000000	10244.00000000000000000000	10227.00000000000000000000	0.00000000000000000000	0.00000000000000000000	0.00000000000000000000	261.00000000000000000000	708.00000000000000000000	4.00000000000000000000	4.00000000000000000000	4.00000000000000000000	4.00000000000000000000	4.00000000000000000000	0.00000000000000000000	4.00000000000000000000	4.00000000000000000000	0.00000000000000000000	4.00000000000000000000	4.00000000000000000000	4.00000000000000000000	4.00000000000000000000	4.00000000000000000000	4.00000000000000000000	4.00000000000000000000
22.00000000000000000000	0.00000000000000000000	4160.00000000000000000000	4157.94873046875000000000	4182.56396484375000000000	4148.20507812500000000000	4169.74365234375000000000	4162.05126953125000000000	4158.46142578125000000000	4168.71777343750000000000	4162.56396484375000000000	4169.74365234375000000000	4164.10253906250000000000	4173.84619140625000000000	4155.89746093750000000000	4147.69238281250000000000	0.00000000000000000000	10244.00000000000000000000	10227.00000000000000000000	0.00000000000000000000	0.00000000000000000000	0.00000000000000000000	261.00000000000000000000	715.00000000000000000000	4.00000000000000000000	4.00000000000000000000	4.00000000000000000000	4.00000000000000000000	4.00000000000000000000	0.00000000000000000000	4.00000000000000000000	4.00000000000000000000	0.00000000000000000000	4.00000000000000000000	4.00000000000000000000	4.00000000000000000000	4.00000000000000000000	4.00000000000000000000	4.00000000000000000000	4.00000000000000000000
23.00000000000000000000	0.00000000000000000000	4156.92285156250000000000	4169.23046875000000000000	4177.43603515625000000000	4164.61523437500000000000	4188.71777343750000000000	4156.92285156250000000000	4153.33300781250000000000	4181.53857421875000000000	4162.56396484375000000000	4182.05126953125000000000	4187.17919921875000000000	4180.51269531250000000000	4178.97412109375000000000	4157.94873046875000000000	0.00000000000000000000	10245.00000000000000000000	10228.00000000000000000000	0.00000000000000000000	0.00000000000000000000	0.00000000000000000000	261.00000000000000000000	723.00000000000000000000	4.00000000000000000000	4.00000000000000000000	4.00000000000000000000	4.00000000000000000000	4.00000000000000000000	0.00000000000000000000	4.00000000000000000000	4.00000000000000000000	0.00000000000000000000	4.00000000000000000000	4.00000000000000000000	4.00000000000000000000	4.00000000000000000000	4.00000000000000000000	4.00000000000000000000	4.00000000000000000000
24.00000000000000000000	0.00000000000000000000	4161.53857421875000000000	4158.46142578125000000000	4183.07666015625000000000	4155.89746093750000000000	4168.71777343750000000000	4164.10253906250000000000	4163.07666015625000000000	4166.66650390625000000000	4166.15380859375000000000	4168.20507812500000000000	4174.87158203125000000000	4180.51269531250000000000	4168.20507812500000000000	4152.30761718750000000000	0.00000000000000000000	10245.00000000000000000000	10228.00000000000000000000	0.00000000000000000000	0.00000000000000000000	0.00000000000000000000	261.00000000000000000000	731.00000000000000000000	4.00000000000000000000	4.00000000000000000000	4.00000000000000000000	4.00000000000000000000	4.00000000000000000000	0.00000000000000000000	4.00000000000000000000	4.00000000000000000000	0.00000000000000000000	4.00000000000000000000	4.00000000000000000000	4.00000000000000000000	4.00000000000000000000	4.00000000000000000000	4.00000000000000000000	4.00000000000000000000
25.00000000000000000000	0.00000000000000000000	4155.38427734375000000000	4170.76904296875000000000	4180.00000000000000000000	4161.53857421875000000000	4177.43603515625000000000	4155.89746093750000000000	4160.00000000000000000000	4172.82031250000000000000	4162.56396484375000000000	4179.48730468750000000000	4180.00000000000000000000	4178.46142578125000000000	4174.35888671875000000000	4152.82031250000000000000	0.00000000000000000000	10247.00000000000000000000	10228.00000000000000000000	0.00000000000000000000	0.00000000000000000000	0.00000000000000000000	261.00000000000000000000	739.00000000000000000000	4.00000000000000000000	4.00000000000000000000	4.00000000000000000000	4.00000000000000000000	4.00000000000000000000	0.00000000000000000000	4.00000000000000000000	4.00000000000000000000	0.00000000000000000000	4.00000000000000000000	4.00000000000000000000	4.00000000000000000000	4.00000000000000000000	4.00000000000000000000	4.00000000000000000000	4.00000000000000000000
26.00000000000000000000	0.00000000000000000000	4156.41015625000000000000	4168.71777343750000000000	4182.05126953125000000000	4159.48730468750000000000	4181.53857421875000000000	4163.58984375000000000000	4160.51269531250000000000	4170.76904296875000000000	4160.51269531250000000000	4181.02539062500000000000	4178.97412109375000000000	4179.48730468750000000000	4171.79492187500000000000	4152.82031250000000000000	0.00000000000000000000	10247.00000000000000000000	10228.00000000000000000000	0.00000000000000000000	0.00000000000000000000	0.00000000000000000000	261.00000000000000000000	747.00000000000000000000	4.00000000000000000000	4.00000000000000000000	4.00000000000000000000	4.00000000000000000000	4.00000000000000000000	0.00000000000000000000	4.00000000000000000000	4.00000000000000000000	0.00000000000000000000	4.00000000000000000000	4.00000000000000000000	4.00000000000000000000	4.00000000000000000000	4.00000000000000000000	4.00000000000000000000	4.00000000000000000000
27.00000000000000000000	0.00000000000000000000	4158.97412109375000000000	4163.58984375000000000000	4185.12792968750000000000	4155.38427734375000000000	4176.92285156250000000000	4167.17919921875000000000	4161.53857421875000000000	4167.69238281250000000000	4163.07666015625000000000	4174.35888671875000000000	4171.79492187500000000000	4180.00000000000000000000	4164.61523437500000000000	4152.82031250000000000000	0.00000000000000000000	10246.00000000000000000000	10230.00000000000000000000	0.00000000000000000000	0.00000000000000000000	0.00000000000000000000	261.00000000000000000000	754.00000000000000000000	4.00000000000000000000	4.00000000000000000000	4.00000000000000000000	4.00000000000000000000	4.00000000000000000000	0.00000000000000000000	4.00000000000000000000	4.00000000000000000000	0.00000000000000000000	4.00000000000000000000	4.00000000000000000000	4.00000000000000000000	4.00000000000000000000	4.00000000000000000000	4.00000000000000000000	4.00000000000000000000
28.00000000000000000000	0.00000000000000000000	4153.84619140625000000000	4174.35888671875000000000	4181.02539062500000000000	4165.64111328125000000000	4191.28173828125000000000	4160.00000000000000000000	4158.46142578125000000000	4187.17919921875000000000	4162.56396484375000000000	4185.64111328125000000000	4182.56396484375000000000	4179.48730468750000000000	4172.82031250000000000000	4155.38427734375000000000	0.00000000000000000000	10246.00000000000000000000	10230.00000000000000000000	0.00000000000000000000	0.00000000000000000000	0.00000000000000000000	261.00000000000000000000	761.00000000000000000000	4.00000000000000000000	4.00000000000000000000	4.00000000000000000000	4.00000000000000000000	4.00000000000000000000	0.00000000000000000000	4.00000000000000000000	4.00000000000000000000	0.00000000000000000000	4.00000000000000000000	4.00000000000000000000	4.00000000000000000000	4.00000000000000000000	4.00000000000000000000	4.00000000000000000000	4.00000000000000000000
29.00000000000000000000	0.00000000000000000000	4161.02539062500000000000	4160.00000000000000000000	4187.17919921875000000000	4155.38427734375000000000	4176.41015625000000000000	4166.15380859375000000000	4163.07666015625000000000	4174.87158203125000000000	4163.58984375000000000000	4165.64111328125000000000	4165.64111328125000000000	4177.94873046875000000000	4151.79492187500000000000	4146.66650390625000000000	0.00000000000000000000	10246.00000000000000000000	10232.00000000000000000000	0.00000000000000000000	0.00000000000000000000	0.00000000000000000000	261.00000000000000000000	770.00000000000000000000	4.00000000000000000000	4.00000000000000000000	4.00000000000000000000	4.00000000000000000000	4.00000000000000000000	0.00000000000000000000	4.00000000000000000000	4.00000000000000000000	0.00000000000000000000	4.00000000000000000000	4.00000000000000000000	4.00000000000000000000	4.00000000000000000000	4.00000000000000000000	4.00000000000000000000	4.00000000000000000000
30.00000000000000000000	0.00000000000000000000	4159.48730468750000000000	4167.69238281250000000000	4182.56396484375000000000	4165.12792968750000000000	4183.58984375000000000000	4155.38427734375000000000	4157.94873046875000000000	4182.56396484375000000000	4164.10253906250000000000	4173.33300781250000000000	4172.82031250000000000000	4180.51269531250000000000	4158.97412109375000000000	4155.38427734375000000000	0.00000000000000000000	10246.00000000000000000000	10232.00000000000000000000	0.00000000000000000000	0.00000000000000000000	0.00000000000000000000	261.00000000000000000000	777.00000000000000000000	4.00000000000000000000	4.00000000000000000000	4.00000000000000000000	4.00000000000000000000	4.00000000000000000000	0.00000000000000000000	4.00000000000000000000	4.00000000000000000000	0.00000000000000000000	4.00000000000000000000	4.00000000000000000000	4.00000000000000000000	4.00000000000000000000	4.00000000000000000000	4.00000000000000000000	4.00000000000000000000
31.00000000000000000000	0.00000000000000000000	4158.97412109375000000000	4173.33300781250000000000	4184.10253906250000000000	4170.76904296875000000000	4187.69238281250000000000	4158.46142578125000000000	4162.56396484375000000000	4185.64111328125000000000	4166.15380859375000000000	4176.92285156250000000000	4183.58984375000000000000	4182.56396484375000000000	4171.79492187500000000000	4160.00000000000000000000	0.00000000000000000000	10249.00000000000000000000	10231.00000000000000000000	0.00000000000000000000	0.00000000000000000000	0.00000000000000000000	261.00000000000000000000	784.00000000000000000000	4.00000000000000000000	4.00000000000000000000	4.00000000000000000000	4.00000000000000000000	4.00000000000000000000	0.00000000000000000000	4.00000000000000000000	4.00000000000000000000	0.00000000000000000000	4.00000000000000000000	4.00000000000000000000	4.00000000000000000000	4.00000000000000000000	4.00000000000000000000	4.00000000000000000000	4.00000000000000000000
32.00000000000000000000	0.00000000000000000000	4160.51269531250000000000	4167.17919921875000000000	4185.12792968750000000000	4168.20507812500000000000	4176.92285156250000000000	4163.58984375000000000000	4164.10253906250000000000	4168.71777343750000000000	4167.17919921875000000000	4157.94873046875000000000	4178.97412109375000000000	4178.97412109375000000000	4165.64111328125000000000	4154.87158203125000000000	0.00000000000000000000	10249.00000000000000000000	10231.00000000000000000000	0.00000000000000000000	0.00000000000000000000	0.00000000000000000000	261.00000000000000000000	793.00000000000000000000	4.00000000000000000000	4.00000000000000000000	4.00000000000000000000	4.00000000000000000000	4.00000000000000000000	0.00000000000000000000	4.00000000000000000000	4.00000000000000000000	0.00000000000000000000	4.00000000000000000000	4.00000000000000000000	4.00000000000000000000	4.00000000000000000000	4.00000000000000000000	4.00000000000000000000	4.00000000000000000000
33.00000000000000000000	0.00000000000000000000	4158.46142578125000000000	4179.48730468750000000000	4177.43603515625000000000	4186.66650390625000000000	4184.61523437500000000000	4156.41015625000000000000	4157.94873046875000000000	4182.56396484375000000000	4162.56396484375000000000	4174.35888671875000000000	4192.30761718750000000000	4181.02539062500000000000	4180.00000000000000000000	4164.61523437500000000000	0.00000000000000000000	10249.00000000000000000000	10232.00000000000000000000	0.00000000000000000000	0.00000000000000000000	0.00000000000000000000	261.00000000000000000000	801.00000000000000000000	4.00000000000000000000	4.00000000000000000000	4.00000000000000000000	4.00000000000000000000	4.00000000000000000000	0.00000000000000000000	4.00000000000000000000	4.00000000000000000000	0.00000000000000000000	4.00000000000000000000	4.00000000000000000000	4.00000000000000000000	4.00000000000000000000	4.00000000000000000000	4.00000000000000000000	4.00000000000000000000
34.00000000000000000000	0.00000000000000000000	4165.64111328125000000000	4172.82031250000000000000	4187.17919921875000000000	4184.10253906250000000000	4170.25634765625000000000	4166.66650390625000000000	4165.64111328125000000000	4174.87158203125000000000	4161.53857421875000000000	4167.69238281250000000000	4185.12792968750000000000	4185.12792968750000000000	4174.87158203125000000000	4167.17919921875000000000	0.00000000000000000000	10249.00000000000000000000	10232.00000000000000000000	0.00000000000000000000	0.00000000000000000000	0.00000000000000000000	261.00000000000000000000	809.00000000000000000000	4.00000000000000000000	4.00000000000000000000	4.00000000000000000000	4.00000000000000000000	4.00000000000000000000	0.00000000000000000000	4.00000000000000000000	4.00000000000000000000	0.00000000000000000000	4.00000000000000000000	4.00000000000000000000	4.00000000000000000000	4.00000000000000000000	4.00000000000000000000	4.00000000000000000000	4.00000000000000000000
35.00000000000000000000	0.00000000000000000000	4160.51269531250000000000	4173.33300781250000000000	4183.58984375000000000000	4185.64111328125000000000	4184.61523437500000000000	4161.53857421875000000000	4162.05126953125000000000	4173.84619140625000000000	4163.58984375000000000000	4164.61523437500000000000	4189.74365234375000000000	4184.10253906250000000000	4180.51269531250000000000	4170.25634765625000000000	0.00000000000000000000	10249.00000000000000000000	10229.00000000000000000000	0.00000000000000000000	0.00000000000000000000	0.00000000000000000000	261.00000000000000000000	816.00000000000000000000	4.00000000000000000000	4.00000000000000000000	4.00000000000000000000	4.00000000000000000000	4.00000000000000000000	0.00000000000000000000	4.00000000000000000000	4.00000000000000000000	0.00000000000000000000	4.00000000000000000000	4.00000000000000000000	4.00000000000000000000	4.00000000000000000000	4.00000000000000000000	4.00000000000000000000	4.00000000000000000000
36.00000000000000000000	0.00000000000000000000	4162.56396484375000000000	4172.82031250000000000000	4185.12792968750000000000	4186.66650390625000000000	4200.00000000000000000000	4159.48730468750000000000	4159.48730468750000000000	4180.51269531250000000000	4163.58984375000000000000	4175.89746093750000000000	4193.33300781250000000000	4185.12792968750000000000	4184.10253906250000000000	4170.76904296875000000000	0.00000000000000000000	10249.00000000000000000000	10229.00000000000000000000	0.00000000000000000000	0.00000000000000000000	0.00000000000000000000	261.00000000000000000000	824.00000000000000000000	4.00000000000000000000	4.00000000000000000000	4.00000000000000000000	4.00000000000000000000	4.00000000000000000000	0.00000000000000000000	4.00000000000000000000	4.00000000000000000000	0.00000000000000000000	4.00000000000000000000	4.00000000000000000000	4.00000000000000000000	4.00000000000000000000	4.00000000000000000000	4.00000000000000000000	4.00000000000000000000
37.00000000000000000000	0.00000000000000000000	4168.71777343750000000000	4168.71777343750000000000	4195.89746093750000000000	4184.10253906250000000000	4183.58984375000000000000	4161.53857421875000000000	4158.97412109375000000000	4178.46142578125000000000	4164.10253906250000000000	4176.92285156250000000000	4184.10253906250000000000	4189.74365234375000000000	4173.33300781250000000000	4168.20507812500000000000	0.00000000000000000000	10248.00000000000000000000	10228.00000000000000000000	0.00000000000000000000	0.00000000000000000000	0.00000000000000000000	261.00000000000000000000	832.00000000000000000000	4.00000000000000000000	4.00000000000000000000	4.00000000000000000000	4.00000000000000000000	4.00000000000000000000	0.00000000000000000000	4.00000000000000000000	4.00000000000000000000	0.00000000000000000000	4.00000000000000000000	4.00000000000000000000	4.00000000000000000000	4.00000000000000000000	4.00000000000000000000	4.00000000000000000000	4.00000000000000000000
38.00000000000000000000	0.00000000000000000000	4161.02539062500000000000	4181.53857421875000000000	4187.17919921875000000000	4195.89746093750000000000	4190.25634765625000000000	4155.89746093750000000000	4154.87158203125000000000	4193.33300781250000000000	4164.61523437500000000000	4189.23046875000000000000	4194.35888671875000000000	4192.30761718750000000000	4186.15380859375000000000	4176.92285156250000000000	0.00000000000000000000	10248.00000000000000000000	10228.00000000000000000000	0.00000000000000000000	0.00000000000000000000	0.00000000000000000000	261.00000000000000000000	839.00000000000000000000	4.00000000000000000000	4.00000000000000000000	4.00000000000000000000	4.00000000000000000000	4.00000000000000000000	0.00000000000000000000	4.00000000000000000000	4.00000000000000000000	0.00000000000000000000	4.00000000000000000000	4.00000000000000000000	4.00000000000000000000	4.00000000000000000000	4.00000000000000000000	4.00000000000000000000	4.00000000000000000000
39.00000000000000000000	0.00000000000000000000	4168.20507812500000000000	4171.79492187500000000000	4188.71777343750000000000	4185.64111328125000000000	4182.56396484375000000000	4165.12792968750000000000	4165.12792968750000000000	4181.53857421875000000000	4164.61523437500000000000	4172.82031250000000000000	4183.58984375000000000000	4188.71777343750000000000	4180.00000000000000000000	4176.41015625000000000000	0.00000000000000000000	10247.00000000000000000000	10228.00000000000000000000	0.00000000000000000000	0.00000000000000000000	0.00000000000000000000	261.00000000000000000000	847.00000000000000000000	4.00000000000000000000	4.00000000000000000000	4.00000000000000000000	4.00000000000000000000	4.00000000000000000000	0.00000000000000000000	4.00000000000000000000	4.00000000000000000000	0.00000000000000000000	4.00000000000000000000	4.00000000000000000000	4.00000000000000000000	4.00000000000000000000	4.00000000000000000000	4.00000000000000000000	4.00000000000000000000
40.00000000000000000000	0.00000000000000000000	4169.23046875000000000000	4180.00000000000000000000	4188.71777343750000000000	4190.25634765625000000000	4186.15380859375000000000	4160.00000000000000000000	4164.10253906250000000000	4188.71777343750000000000	4163.07666015625000000000	4178.46142578125000000000	4190.25634765625000000000	4190.25634765625000000000	4191.28173828125000000000	4178.46142578125000000000	0.00000000000000000000	10247.00000000000000000000	10228.00000000000000000000	0.00000000000000000000	0.00000000000000000000	0.00000000000000000000	261.00000000000000000000	855.00000000000000000000	4.00000000000000000000	4.00000000000000000000	4.00000000000000000000	4.00000000000000000000	4.00000000000000000000	0.00000000000000000000	4.00000000000000000000	4.00000000000000000000	0.00000000000000000000	4.00000000000000000000	4.00000000000000000000	4.00000000000000000000	4.00000000000000000000	4.00000000000000000000	4.00000000000000000000	4.00000000000000000000
41.00000000000000000000	0.00000000000000000000	4166.15380859375000000000	4185.64111328125000000000	4186.66650390625000000000	4191.28173828125000000000	4188.71777343750000000000	4162.56396484375000000000	4162.05126953125000000000	4202.56396484375000000000	4162.05126953125000000000	4184.61523437500000000000	4197.94873046875000000000	4194.35888671875000000000	4197.43603515625000000000	4177.94873046875000000000	0.00000000000000000000	10246.00000000000000000000	10228.00000000000000000000	0.00000000000000000000	0.00000000000000000000	0.00000000000000000000	261.00000000000000000000	863.00000000000000000000	4.00000000000000000000	4.00000000000000000000	4.00000000000000000000	4.00000000000000000000	4.00000000000000000000	0.00000000000000000000	4.00000000000000000000	4.00000000000000000000	0.00000000000000000000	4.00000000000000000000	4.00000000000000000000	4.00000000000000000000	4.00000000000000000000	4.00000000000000000000	4.00000000000000000000	4.00000000000000000000
42.00000000000000000000	0.00000000000000000000	4169.23046875000000000000	4169.23046875000000000000	4189.74365234375000000000	4178.46142578125000000000	4177.43603515625000000000	4167.69238281250000000000	4166.66650390625000000000	4189.23046875000000000000	4163.07666015625000000000	4160.51269531250000000000	4178.97412109375000000000	4188.20507812500000000000	4178.46142578125000000000	4170.76904296875000000000	0.00000000000000000000	10246.00000000000000000000	10228.00000000000000000000	0.00000000000000000000	0.00000000000000000000	0.00000000000000000000	261.00000000000000000000	871.00000000000000000000	4.00000000000000000000	4.00000000000000000000	4.00000000000000000000	4.00000000000000000000	4.00000000000000000000	0.00000000000000000000	4.00000000000000000000	4.00000000000000000000	0.00000000000000000000	4.00000000000000000000	4.00000000000000000000	4.00000000000000000000	4.00000000000000000000	4.00000000000000000000	4.00000000000000000000	4.00000000000000000000
43.00000000000000000000	0.00000000000000000000	4163.07666015625000000000	4176.41015625000000000000	4183.07666015625000000000	4189.23046875000000000000	4193.33300781250000000000	4157.94873046875000000000	4159.48730468750000000000	4196.92285156250000000000	4163.58984375000000000000	4172.82031250000000000000	4185.12792968750000000000	4184.61523437500000000000	4190.25634765625000000000	4174.35888671875000000000	0.00000000000000000000	10247.00000000000000000000	10229.00000000000000000000	0.00000000000000000000	0.00000000000000000000	0.00000000000000000000	261.00000000000000000000	878.00000000000000000000	4.00000000000000000000	4.00000000000000000000	4.00000000000000000000	4.00000000000000000000	4.00000000000000000000	0.00000000000000000000	4.00000000000000000000	4.00000000000000000000	0.00000000000000000000	4.00000000000000000000	4.00000000000000000000	4.00000000000000000000	4.00000000000000000000	4.00000000000000000000	4.00000000000000000000	4.00000000000000000000
44.00000000000000000000	0.00000000000000000000	4166.66650390625000000000	4164.10253906250000000000	4189.74365234375000000000	4180.51269531250000000000	4178.97412109375000000000	4164.61523437500000000000	4159.48730468750000000000	4182.56396484375000000000	4162.56396484375000000000	4163.07666015625000000000	4173.33300781250000000000	4186.15380859375000000000	4176.41015625000000000000	4166.15380859375000000000	0.00000000000000000000	10247.00000000000000000000	10229.00000000000000000000	0.00000000000000000000	0.00000000000000000000	0.00000000000000000000	261.00000000000000000000	886.00000000000000000000	4.00000000000000000000	4.00000000000000000000	4.00000000000000000000	4.00000000000000000000	4.00000000000000000000	0.00000000000000000000	4.00000000000000000000	4.00000000000000000000	0.00000000000000000000	4.00000000000000000000	4.00000000000000000000	4.00000000000000000000	4.00000000000000000000	4.00000000000000000000	4.00000000000000000000	4.00000000000000000000
45.00000000000000000000	0.00000000000000000000	4165.64111328125000000000	4166.15380859375000000000	4188.20507812500000000000	4180.00000000000000000000	4172.82031250000000000000	4158.46142578125000000000	4157.94873046875000000000	4180.51269531250000000000	4162.05126953125000000000	4160.51269531250000000000	4172.30761718750000000000	4185.64111328125000000000	4174.35888671875000000000	4161.02539062500000000000	0.00000000000000000000	10245.00000000000000000000	10229.00000000000000000000	0.00000000000000000000	0.00000000000000000000	0.00000000000000000000	261.00000000000000000000	895.00000000000000000000	4.00000000000000000000	4.00000000000000000000	4.00000000000000000000	4.00000000000000000000	4.00000000000000000000	0.00000000000000000000	4.00000000000000000000	4.00000000000000000000	0.00000000000000000000	4.00000000000000000000	4.00000000000000000000	4.00000000000000000000	4.00000000000000000000	4.00000000000000000000	4.00000000000000000000	4.00000000000000000000
46.00000000000000000000	0.00000000000000000000	4161.02539062500000000000	4175.38427734375000000000	4182.05126953125000000000	4184.10253906250000000000	4178.97412109375000000000	4158.97412109375000000000	4162.56396484375000000000	4192.30761718750000000000	4162.05126953125000000000	4173.84619140625000000000	4182.56396484375000000000	4186.66650390625000000000	4189.74365234375000000000	4160.51269531250000000000	0.00000000000000000000	10245.00000000000000000000	10229.00000000000000000000	0.00000000000000000000	0.00000000000000000000	0.00000000000000000000	261.00000000000000000000	902.00000000000000000000	4.00000000000000000000	4.00000000000000000000	4.00000000000000000000	4.00000000000000000000	4.00000000000000000000	0.00000000000000000000	4.00000000000000000000	4.00000000000000000000	0.00000000000000000000	4.00000000000000000000	4.00000000000000000000	4.00000000000000000000	4.00000000000000000000	4.00000000000000000000	4.00000000000000000000	4.00000000000000000000
47.00000000000000000000	0.00000000000000000000	4166.66650390625000000000	4160.51269531250000000000	4186.66650390625000000000	4170.76904296875000000000	4167.17919921875000000000	4168.71777343750000000000	4166.15380859375000000000	4175.89746093750000000000	4165.12792968750000000000	4155.38427734375000000000	4168.20507812500000000000	4187.17919921875000000000	4173.33300781250000000000	4151.79492187500000000000	0.00000000000000000000	10245.00000000000000000000	10229.00000000000000000000	0.00000000000000000000	0.00000000000000000000	0.00000000000000000000	261.00000000000000000000	910.00000000000000000000	4.00000000000000000000	4.00000000000000000000	4.00000000000000000000	4.00000000000000000000	4.00000000000000000000	0.00000000000000000000	4.00000000000000000000	4.00000000000000000000	0.00000000000000000000	4.00000000000000000000	4.00000000000000000000	4.00000000000000000000	4.00000000000000000000	4.00000000000000000000	4.00000000000000000000	4.00000000000000000000
48.00000000000000000000	0.00000000000000000000	4165.64111328125000000000	4169.23046875000000000000	4181.02539062500000000000	4183.07666015625000000000	4179.48730468750000000000	4158.46142578125000000000	4156.41015625000000000000	4190.25634765625000000000	4164.61523437500000000000	4164.10253906250000000000	4183.07666015625000000000	4186.66650390625000000000	4180.00000000000000000000	4151.28173828125000000000	0.00000000000000000000	10245.00000000000000000000	10229.00000000000000000000	0.00000000000000000000	0.00000000000000000000	0.00000000000000000000	261.00000000000000000000	918.00000000000000000000	4.00000000000000000000	4.00000000000000000000	4.00000000000000000000	4.00000000000000000000	4.00000000000000000000	0.00000000000000000000	4.00000000000000000000	4.00000000000000000000	0.00000000000000000000	4.00000000000000000000	4.00000000000000000000	4.00000000000000000000	4.00000000000000000000	4.00000000000000000000	4.00000000000000000000	4.00000000000000000000
49.00000000000000000000	0.00000000000000000000	4168.20507812500000000000	4165.64111328125000000000	4185.64111328125000000000	4180.51269531250000000000	4164.10253906250000000000	4164.10253906250000000000	4161.02539062500000000000	4191.28173828125000000000	4163.58984375000000000000	4161.53857421875000000000	4180.51269531250000000000	4186.15380859375000000000	4173.84619140625000000000	4130.25634765625000000000	0.00000000000000000000	10246.00000000000000000000	10230.00000000000000000000	0.00000000000000000000	0.00000000000000000000	0.00000000000000000000	261.00000000000000000000	927.00000000000000000000	4.00000000000000000000	4.00000000000000000000	4.00000000000000000000	4.00000000000000000000	4.00000000000000000000	0.00000000000000000000	4.00000000000000000000	4.00000000000000000000	0.00000000000000000000	4.00000000000000000000	4.00000000000000000000	4.00000000000000000000	4.00000000000000000000	4.00000000000000000000	4.00000000000000000000	4.00000000000000000000
50.00000000000000000000	0.00000000000000000000	4164.61523437500000000000	4164.10253906250000000000	4185.64111328125000000000	4175.38427734375000000000	4160.51269531250000000000	4161.02539062500000000000	4160.00000000000000000000	4183.07666015625000000000	4163.07666015625000000000	4157.94873046875000000000	4169.74365234375000000000	4183.58984375000000000000	4167.69238281250000000000	4103.58984375000000000000	0.00000000000000000000	10246.00000000000000000000	10230.00000000000000000000	0.00000000000000000000	0.00000000000000000000	0.00000000000000000000	261.00000000000000000000	934.00000000000000000000	4.00000000000000000000	4.00000000000000000000	4.00000000000000000000	4.00000000000000000000	4.00000000000000000000	0.00000000000000000000	4.00000000000000000000	4.00000000000000000000	0.00000000000000000000	4.00000000000000000000	4.00000000000000000000	4.00000000000000000000	4.00000000000000000000	4.00000000000000000000	4.00000000000000000000	4.00000000000000000000
51.00000000000000000000	0.00000000000000000000	4164.61523437500000000000	4174.35888671875000000000	4182.05126953125000000000	4185.12792968750000000000	4186.15380859375000000000	4155.89746093750000000000	4156.41015625000000000000	4190.76904296875000000000	4162.05126953125000000000	4173.33300781250000000000	4179.48730468750000000000	4186.66650390625000000000	4179.48730468750000000000	4101.02539062500000000000	0.00000000000000000000	10245.00000000000000000000	10231.00000000000000000000	0.00000000000000000000	0.00000000000000000000	0.00000000000000000000	261.00000000000000000000	941.00000000000000000000	4.00000000000000000000	4.00000000000000000000	4.00000000000000000000	4.00000000000000000000	4.00000000000000000000	0.00000000000000000000	4.00000000000000000000	4.00000000000000000000	0.00000000000000000000	4.00000000000000000000	4.00000000000000000000	4.00000000000000000000	4.00000000000000000000	4.00000000000000000000	4.00000000000000000000	4.00000000000000000000
52.00000000000000000000	0.00000000000000000000	4170.76904296875000000000	4166.66650390625000000000	4191.79492187500000000000	4181.02539062500000000000	4172.30761718750000000000	4165.64111328125000000000	4161.02539062500000000000	4180.00000000000000000000	4164.61523437500000000000	4163.58984375000000000000	4173.84619140625000000000	4188.71777343750000000000	4168.71777343750000000000	4104.10253906250000000000	0.00000000000000000000	10245.00000000000000000000	10231.00000000000000000000	0.00000000000000000000	0.00000000000000000000	0.00000000000000000000	261.00000000000000000000	950.00000000000000000000	4.00000000000000000000	4.00000000000000000000	4.00000000000000000000	4.00000000000000000000	4.00000000000000000000	0.00000000000000000000	4.00000000000000000000	4.00000000000000000000	0.00000000000000000000	4.00000000000000000000	4.00000000000000000000	4.00000000000000000000	4.00000000000000000000	4.00000000000000000000	4.00000000000000000000	4.00000000000000000000
53.00000000000000000000	0.00000000000000000000	4158.46142578125000000000	4173.84619140625000000000	4183.07666015625000000000	4186.15380859375000000000	4171.28173828125000000000	4157.43603515625000000000	4153.84619140625000000000	4186.66650390625000000000	4165.12792968750000000000	4173.33300781250000000000	4178.97412109375000000000	4182.56396484375000000000	4172.30761718750000000000	4105.64111328125000000000	0.00000000000000000000	10244.00000000000000000000	10230.00000000000000000000	0.00000000000000000000	0.00000000000000000000	0.00000000000000000000	261.00000000000000000000	958.00000000000000000000	4.00000000000000000000	4.00000000000000000000	4.00000000000000000000	4.00000000000000000000	4.00000000000000000000	0.00000000000000000000	4.00000000000000000000	4.00000000000000000000	0.00000000000000000000	4.00000000000000000000	4.00000000000000000000	4.00000000000000000000	4.00000000000000000000	4.00000000000000000000	4.00000000000000000000	4.00000000000000000000
54.00000000000000000000	0.00000000000000000000	4160.00000000000000000000	4163.07666015625000000000	4181.53857421875000000000	4175.38427734375000000000	4164.61523437500000000000	4160.51269531250000000000	4158.97412109375000000000	4175.89746093750000000000	4164.10253906250000000000	4162.56396484375000000000	4165.12792968750000000000	4177.43603515625000000000	4163.07666015625000000000	4096.41015625000000000000	0.00000000000000000000	10244.00000000000000000000	10230.00000000000000000000	0.00000000000000000000	0.00000000000000000000	0.00000000000000000000	261.00000000000000000000	965.00000000000000000000	4.00000000000000000000	4.00000000000000000000	4.00000000000000000000	4.00000000000000000000	4.00000000000000000000	0.00000000000000000000	4.00000000000000000000	4.00000000000000000000	0.00000000000000000000	4.00000000000000000000	4.00000000000000000000	4.00000000000000000000	4.00000000000000000000	4.00000000000000000000	4.00000000000000000000	4.00000000000000000000
55.00000000000000000000	0.00000000000000000000	4165.64111328125000000000	4154.87158203125000000000	4184.61523437500000000000	4172.82031250000000000000	4158.46142578125000000000	4161.02539062500000000000	4161.02539062500000000000	4162.56396484375000000000	4162.05126953125000000000	4137.94873046875000000000	4158.97412109375000000000	4181.53857421875000000000	4162.05126953125000000000	4101.02539062500000000000	0.00000000000000000000	10245.00000000000000000000	10230.00000000000000000000	0.00000000000000000000	0.00000000000000000000	0.00000000000000000000	261.00000000000000000000	973.00000000000000000000	4.00000000000000000000	4.00000000000000000000	4.00000000000000000000	4.00000000000000000000	4.00000000000000000000	0.00000000000000000000	4.00000000000000000000	4.00000000000000000000	0.00000000000000000000	4.00000000000000000000	4.00000000000000000000	4.00000000000000000000	4.00000000000000000000	4.00000000000000000000	4.00000000000000000000	4.00000000000000000000
56.00000000000000000000	0.00000000000000000000	4161.02539062500000000000	4164.61523437500000000000	4182.56396484375000000000	4184.10253906250000000000	4163.07666015625000000000	4157.43603515625000000000	4154.87158203125000000000	4173.33300781250000000000	4161.02539062500000000000	4144.10253906250000000000	4174.87158203125000000000	4183.07666015625000000000	4174.35888671875000000000	4112.82031250000000000000	0.00000000000000000000	10245.00000000000000000000	10230.00000000000000000000	0.00000000000000000000	0.00000000000000000000	0.00000000000000000000	261.00000000000000000000	980.00000000000000000000	4.00000000000000000000	4.00000000000000000000	4.00000000000000000000	4.00000000000000000000	4.00000000000000000000	0.00000000000000000000	4.00000000000000000000	4.00000000000000000000	0.00000000000000000000	4.00000000000000000000	4.00000000000000000000	4.00000000000000000000	4.00000000000000000000	4.00000000000000000000	4.00000000000000000000	4.00000000000000000000
57.00000000000000000000	0.00000000000000000000	4167.69238281250000000000	4156.41015625000000000000	4191.28173828125000000000	4171.79492187500000000000	4149.74365234375000000000	4164.10253906250000000000	4160.00000000000000000000	4165.64111328125000000000	4164.10253906250000000000	4146.15380859375000000000	4164.61523437500000000000	4181.53857421875000000000	4156.92285156250000000000	4107.17919921875000000000	0.00000000000000000000	10247.00000000000000000000	10227.00000000000000000000	0.00000000000000000000	0.00000000000000000000	0.00000000000000000000	261.00000000000000000000	988.00000000000000000000	4.00000000000000000000	4.00000000000000000000	4.00000000000000000000	4.00000000000000000000	4.00000000000000000000	0.00000000000000000000	4.00000000000000000000	4.00000000000000000000	0.00000000000000000000	4.00000000000000000000	4.00000000000000000000	4.00000000000000000000	4.00000000000000000000	4.00000000000000000000	4.00000000000000000000	4.00000000000000000000
58.00000000000000000000	0.00000000000000000000	4168.20507812500000000000	4168.20507812500000000000	4184.10253906250000000000	4180.51269531250000000000	4175.89746093750000000000	4153.84619140625000000000	4156.41015625000000000000	4175.89746093750000000000	4163.07666015625000000000	4167.69238281250000000000	4176.92285156250000000000	4190.76904296875000000000	4176.41015625000000000000	4115.38427734375000000000	0.00000000000000000000	10247.00000000000000000000	10227.00000000000000000000	0.00000000000000000000	0.00000000000000000000	0.00000000000000000000	261.00000000000000000000	996.00000000000000000000	4.00000000000000000000	4.00000000000000000000	4.00000000000000000000	4.00000000000000000000	4.00000000000000000000	0.00000000000000000000	4.00000000000000000000	4.00000000000000000000	0.00000000000000000000	4.00000000000000000000	4.00000000000000000000	4.00000000000000000000	4.00000000000000000000	4.00000000000000000000	4.00000000000000000000	4.00000000000000000000
59.00000000000000000000	0.00000000000000000000	4171.79492187500000000000	4168.71777343750000000000	4186.15380859375000000000	4183.58984375000000000000	4182.56396484375000000000	4158.97412109375000000000	4158.97412109375000000000	4176.41015625000000000000	4162.05126953125000000000	4163.58984375000000000000	4182.05126953125000000000	4195.89746093750000000000	4186.15380859375000000000	4119.48730468750000000000	0.00000000000000000000	10249.00000000000000000000	10226.00000000000000000000	0.00000000000000000000	0.00000000000000000000	0.00000000000000000000	262.00000000000000000000	5.00000000000000000000	4.00000000000000000000	4.00000000000000000000	4.00000000000000000000	4.00000000000000000000	4.00000000000000000000	0.00000000000000000000	4.00000000000000000000	4.00000000000000000000	0.00000000000000000000	4.00000000000000000000	4.00000000000000000000	4.00000000000000000000	4.00000000000000000000	4.00000000000000000000	4.00000000000000000000	4.00000000000000000000
60.00000000000000000000	0.00000000000000000000	4169.23046875000000000000	4162.05126953125000000000	4190.76904296875000000000	4178.97412109375000000000	4164.10253906250000000000	4164.10253906250000000000	4159.48730468750000000000	4171.28173828125000000000	4162.56396484375000000000	4154.35888671875000000000	4175.38427734375000000000	4189.23046875000000000000	4175.38427734375000000000	4120.51269531250000000000	0.00000000000000000000	10249.00000000000000000000	10226.00000000000000000000	0.00000000000000000000	0.00000000000000000000	0.00000000000000000000	262.00000000000000000000	13.00000000000000000000	4.00000000000000000000	4.00000000000000000000	4.00000000000000000000	4.00000000000000000000	4.00000000000000000000	0.00000000000000000000	4.00000000000000000000	4.00000000000000000000	0.00000000000000000000	4.00000000000000000000	4.00000000000000000000	4.00000000000000000000	4.00000000000000000000	4.00000000000000000000	4.00000000000000000000	4.00000000000000000000
61.00000000000000000000	0.00000000000000000000	4161.02539062500000000000	4166.66650390625000000000	4184.10253906250000000000	4184.10253906250000000000	4169.74365234375000000000	4158.97412109375000000000	4154.87158203125000000000	4178.97412109375000000000	4161.02539062500000000000	4169.74365234375000000000	4184.61523437500000000000	4187.17919921875000000000	4182.05126953125000000000	4127.69238281250000000000	0.00000000000000000000	10247.00000000000000000000	10228.00000000000000000000	0.00000000000000000000	0.00000000000000000000	0.00000000000000000000	262.00000000000000000000	21.00000000000000000000	4.00000000000000000000	4.00000000000000000000	4.00000000000000000000	4.00000000000000000000	4.00000000000000000000	0.00000000000000000000	4.00000000000000000000	4.00000000000000000000	0.00000000000000000000	4.00000000000000000000	4.00000000000000000000	4.00000000000000000000	4.00000000000000000000	4.00000000000000000000	4.00000000000000000000	4.00000000000000000000
62.00000000000000000000	0.00000000000000000000	4168.71777343750000000000	4150.76904296875000000000	4189.23046875000000000000	4167.69238281250000000000	4148.20507812500000000000	4167.69238281250000000000	4161.53857421875000000000	4155.38427734375000000000	4163.07666015625000000000	4140.00000000000000000000	4166.15380859375000000000	4186.66650390625000000000	4162.05126953125000000000	4117.43603515625000000000	0.00000000000000000000	10247.00000000000000000000	10228.00000000000000000000	0.00000000000000000000	0.00000000000000000000	0.00000000000000000000	262.00000000000000000000	30.00000000000000000000	4.00000000000000000000	4.00000000000000000000	4.00000000000000000000	4.00000000000000000000	4.00000000000000000000	0.00000000000000000000	4.00000000000000000000	4.00000000000000000000	0.00000000000000000000	4.00000000000000000000	4.00000000000000000000	4.00000000000000000000	4.00000000000000000000	4.00000000000000000000	4.00000000000000000000	4.00000000000000000000
63.00000000000000000000	0.00000000000000000000	4167.17919921875000000000	4160.00000000000000000000	4187.17919921875000000000	4174.35888671875000000000	4151.28173828125000000000	4157.94873046875000000000	4157.94873046875000000000	4165.64111328125000000000	4164.10253906250000000000	4147.69238281250000000000	4170.76904296875000000000	4184.61523437500000000000	4169.74365234375000000000	4122.05126953125000000000	0.00000000000000000000	10248.00000000000000000000	10230.00000000000000000000	0.00000000000000000000	0.00000000000000000000	0.00000000000000000000	262.00000000000000000000	38.00000000000000000000	4.00000000000000000000	4.00000000000000000000	4.00000000000000000000	4.00000000000000000000	4.00000000000000000000	0.00000000000000000000	4.00000000000000000000	4.00000000000000000000	0.00000000000000000000	4.00000000000000000000	4.00000000000000000000	4.00000000000000000000	4.00000000000000000000	4.00000000000000000000	4.00000000000000000000	4.00000000000000000000
64.00000000000000000000	0.00000000000000000000	4167.69238281250000000000	4161.02539062500000000000	4189.74365234375000000000	4173.84619140625000000000	4157.43603515625000000000	4156.92285156250000000000	4158.97412109375000000000	4175.38427734375000000000	4163.58984375000000000000	4170.25634765625000000000	4174.35888671875000000000	4180.51269531250000000000	4177.94873046875000000000	4129.23046875000000000000	1550.00000000000000000000	10248.00000000000000000000	10230.00000000000000000000	0.00000000000000000000	0.00000000000000000000	0.00000000000000000000	262.00000000000000000000	46.00000000000000000000	4.00000000000000000000	4.00000000000000000000	4.00000000000000000000	4.00000000000000000000	4.00000000000000000000	0.00000000000000000000	4.00000000000000000000	4.00000000000000000000	0.00000000000000000000	4.00000000000000000000	4.00000000000000000000	4.00000000000000000000	4.00000000000000000000	4.00000000000000000000	4.00000000000000000000	4.00000000000000000000
65.00000000000000000000	0.00000000000000000000	4170.76904296875000000000	4149.74365234375000000000	4191.28173828125000000000	4161.53857421875000000000	4149.23046875000000000000	4159.48730468750000000000	4158.46142578125000000000	4158.97412109375000000000	4164.10253906250000000000	4151.28173828125000000000	4161.53857421875000000000	4177.94873046875000000000	4163.58984375000000000000	4120.51269531250000000000	3090.00000000000000000000	10247.00000000000000000000	10228.00000000000000000000	0.00000000000000000000	0.00000000000000000000	0.00000000000000000000	262.00000000000000000000	54.00000000000000000000	4.00000000000000000000	4.00000000000000000000	4.00000000000000000000	4.00000000000000000000	4.00000000000000000000	0.00000000000000000000	4.00000000000000000000	4.00000000000000000000	0.00000000000000000000	4.00000000000000000000	4.00000000000000000000	4.00000000000000000000	4.00000000000000000000	4.00000000000000000000	4.00000000000000000000	4.00000000000000000000
66.00000000000000000000	0.00000000000000000000	4162.56396484375000000000	4165.12792968750000000000	4184.61523437500000000000	4175.38427734375000000000	4167.69238281250000000000	4153.33300781250000000000	4154.87158203125000000000	4172.82031250000000000000	4162.56396484375000000000	4150.25634765625000000000	4175.38427734375000000000	4185.12792968750000000000	4174.87158203125000000000	4124.61523437500000000000	1420.00000000000000000000	10247.00000000000000000000	10228.00000000000000000000	0.00000000000000000000	0.00000000000000000000	0.00000000000000000000	262.00000000000000000000	62.00000000000000000000	4.00000000000000000000	4.00000000000000000000	4.00000000000000000000	4.00000000000000000000	4.00000000000000000000	0.00000000000000000000	4.00000000000000000000	4.00000000000000000000	0.00000000000000000000	4.00000000000000000000	4.00000000000000000000	4.00000000000000000000	4.00000000000000000000	4.00000000000000000000	4.00000000000000000000	4.00000000000000000000
67.00000000000000000000	0.00000000000000000000	4166.15380859375000000000	4157.94873046875000000000	4193.84619140625000000000	4173.84619140625000000000	4160.00000000000000000000	4163.58984375000000000000	4164.10253906250000000000	4165.64111328125000000000	4162.56396484375000000000	4144.61523437500000000000	4166.66650390625000000000	4188.71777343750000000000	4167.17919921875000000000	4127.69238281250000000000	3196.00000000000000000000	10247.00000000000000000000	10229.00000000000000000000	0.00000000000000000000	0.00000000000000000000	0.00000000000000000000	262.00000000000000000000	69.00000000000000000000	4.00000000000000000000	4.00000000000000000000	4.00000000000000000000	4.00000000000000000000	4.00000000000000000000	0.00000000000000000000	4.00000000000000000000	4.00000000000000000000	0.00000000000000000000	4.00000000000000000000	4.00000000000000000000	4.00000000000000000000	4.00000000000000000000	4.00000000000000000000	4.00000000000000000000	4.00000000000000000000
68.00000000000000000000	0.00000000000000000000	4165.12792968750000000000	4162.05126953125000000000	4190.25634765625000000000	4180.51269531250000000000	4165.64111328125000000000	4159.48730468750000000000	4159.48730468750000000000	4168.20507812500000000000	4163.58984375000000000000	4153.84619140625000000000	4171.79492187500000000000	4185.64111328125000000000	4174.35888671875000000000	4131.79492187500000000000	3535.00000000000000000000	10247.00000000000000000000	10229.00000000000000000000	0.00000000000000000000	0.00000000000000000000	0.00000000000000000000	262.00000000000000000000	76.00000000000000000000	4.00000000000000000000	4.00000000000000000000	4.00000000000000000000	4.00000000000000000000	4.00000000000000000000	0.00000000000000000000	4.00000000000000000000	4.00000000000000000000	0.00000000000000000000	4.00000000000000000000	4.00000000000000000000	4.00000000000000000000	4.00000000000000000000	4.00000000000000000000	4.00000000000000000000	4.00000000000000000000
69.00000000000000000000	0.00000000000000000000	4166.66650390625000000000	4167.69238281250000000000	4186.15380859375000000000	4182.05126953125000000000	4171.79492187500000000000	4164.10253906250000000000	4157.94873046875000000000	4175.89746093750000000000	4164.10253906250000000000	4164.10253906250000000000	4184.10253906250000000000	4186.66650390625000000000	4184.61523437500000000000	4132.82031250000000000000	39.00000000000000000000	10247.00000000000000000000	10227.00000000000000000000	0.00000000000000000000	0.00000000000000000000	0.00000000000000000000	262.00000000000000000000	85.00000000000000000000	4.00000000000000000000	4.00000000000000000000	4.00000000000000000000	4.00000000000000000000	4.00000000000000000000	0.00000000000000000000	4.00000000000000000000	4.00000000000000000000	0.00000000000000000000	4.00000000000000000000	4.00000000000000000000	4.00000000000000000000	4.00000000000000000000	4.00000000000000000000	4.00000000000000000000	4.00000000000000000000
70.00000000000000000000	0.00000000000000000000	4172.30761718750000000000	4163.58984375000000000000	4192.30761718750000000000	4174.35888671875000000000	4160.51269531250000000000	4168.71777343750000000000	4161.53857421875000000000	4174.87158203125000000000	4165.64111328125000000000	4171.28173828125000000000	4181.53857421875000000000	4190.76904296875000000000	4181.53857421875000000000	4132.30761718750000000000	513.00000000000000000000	10247.00000000000000000000	10227.00000000000000000000	0.00000000000000000000	0.00000000000000000000	0.00000000000000000000	262.00000000000000000000	92.00000000000000000000	4.00000000000000000000	4.00000000000000000000	4.00000000000000000000	4.00000000000000000000	4.00000000000000000000	0.00000000000000000000	4.00000000000000000000	4.00000000000000000000	0.00000000000000000000	4.00000000000000000000	4.00000000000000000000	4.00000000000000000000	4.00000000000000000000	4.00000000000000000000	4.00000000000000000000	4.00000000000000000000
71.00000000000000000000	0.00000000000000000000	4169.23046875000000000000	4175.89746093750000000000	4187.69238281250000000000	4187.69238281250000000000	4176.41015625000000000000	4154.87158203125000000000	4156.92285156250000000000	4192.30761718750000000000	4164.61523437500000000000	4193.33300781250000000000	4195.38427734375000000000	4194.87158203125000000000	4196.41015625000000000000	4142.05126953125000000000	3300.00000000000000000000	10247.00000000000000000000	10226.00000000000000000000	0.00000000000000000000	0.00000000000000000000	0.00000000000000000000	262.00000000000000000000	99.00000000000000000000	4.00000000000000000000	4.00000000000000000000	4.00000000000000000000	4.00000000000000000000	4.00000000000000000000	0.00000000000000000000	4.00000000000000000000	4.00000000000000000000	0.00000000000000000000	4.00000000000000000000	4.00000000000000000000	4.00000000000000000000	4.00000000000000000000	4.00000000000000000000	4.00000000000000000000	4.00000000000000000000
72.00000000000000000000	0.00000000000000000000	4174.35888671875000000000	4163.07666015625000000000	4191.79492187500000000000	4175.89746093750000000000	4165.12792968750000000000	4161.53857421875000000000	4159.48730468750000000000	4176.41015625000000000000	4164.61523437500000000000	4166.15380859375000000000	4179.48730468750000000000	4190.76904296875000000000	4175.89746093750000000000	4135.38427734375000000000	0.00000000000000000000	10247.00000000000000000000	10226.00000000000000000000	0.00000000000000000000	0.00000000000000000000	0.00000000000000000000	262.00000000000000000000	108.00000000000000000000	4.00000000000000000000	4.00000000000000000000	4.00000000000000000000	4.00000000000000000000	4.00000000000000000000	0.00000000000000000000	4.00000000000000000000	4.00000000000000000000	0.00000000000000000000	4.00000000000000000000	4.00000000000000000000	4.00000000000000000000	4.00000000000000000000	4.00000000000000000000	4.00000000000000000000	4.00000000000000000000
73.00000000000000000000	0.00000000000000000000	4167.69238281250000000000	4158.97412109375000000000	4185.64111328125000000000	4171.79492187500000000000	4162.05126953125000000000	4158.46142578125000000000	4153.33300781250000000000	4168.71777343750000000000	4163.58984375000000000000	4155.89746093750000000000	4172.30761718750000000000	4184.10253906250000000000	4167.69238281250000000000	4130.25634765625000000000	3518.00000000000000000000	10248.00000000000000000000	10227.00000000000000000000	0.00000000000000000000	0.00000000000000000000	0.00000000000000000000	262.00000000000000000000	116.00000000000000000000	4.00000000000000000000	4.00000000000000000000	4.00000000000000000000	4.00000000000000000000	4.00000000000000000000	0.00000000000000000000	4.00000000000000000000	4.00000000000000000000	0.00000000000000000000	4.00000000000000000000	4.00000000000000000000	4.00000000000000000000	4.00000000000000000000	4.00000000000000000000	4.00000000000000000000	4.00000000000000000000
74.00000000000000000000	0.00000000000000000000	4162.05126953125000000000	4162.05126953125000000000	4182.56396484375000000000	4177.94873046875000000000	4169.74365234375000000000	4159.48730468750000000000	4156.92285156250000000000	4175.89746093750000000000	4163.07666015625000000000	4171.28173828125000000000	4177.43603515625000000000	4180.00000000000000000000	4175.89746093750000000000	4131.28173828125000000000	3409.00000000000000000000	10248.00000000000000000000	10227.00000000000000000000	0.00000000000000000000	0.00000000000000000000	0.00000000000000000000	262.00000000000000000000	124.00000000000000000000	4.00000000000000000000	4.00000000000000000000	4.00000000000000000000	4.00000000000000000000	4.00000000000000000000	0.00000000000000000000	4.00000000000000000000	4.00000000000000000000	0.00000000000000000000	4.00000000000000000000	4.00000000000000000000	4.00000000000000000000	4.00000000000000000000	4.00000000000000000000	4.00000000000000000000	4.00000000000000000000
75.00000000000000000000	0.00000000000000000000	4168.71777343750000000000	4157.94873046875000000000	4191.28173828125000000000	4176.92285156250000000000	4169.23046875000000000000	4166.66650390625000000000	4165.12792968750000000000	4168.71777343750000000000	4163.58984375000000000000	4160.00000000000000000000	4170.25634765625000000000	4179.48730468750000000000	4170.25634765625000000000	4130.25634765625000000000	2197.00000000000000000000	10248.00000000000000000000	10227.00000000000000000000	0.00000000000000000000	0.00000000000000000000	0.00000000000000000000	262.00000000000000000000	133.00000000000000000000	4.00000000000000000000	4.00000000000000000000	4.00000000000000000000	4.00000000000000000000	4.00000000000000000000	0.00000000000000000000	4.00000000000000000000	4.00000000000000000000	0.00000000000000000000	4.00000000000000000000	4.00000000000000000000	4.00000000000000000000	4.00000000000000000000	4.00000000000000000000	4.00000000000000000000	4.00000000000000000000
76.00000000000000000000	0.00000000000000000000	4163.07666015625000000000	4168.71777343750000000000	4180.00000000000000000000	4184.61523437500000000000	4181.53857421875000000000	4157.43603515625000000000	4155.89746093750000000000	4180.00000000000000000000	4161.53857421875000000000	4172.30761718750000000000	4184.61523437500000000000	4180.51269531250000000000	4182.56396484375000000000	4135.38427734375000000000	3229.00000000000000000000	10248.00000000000000000000	10227.00000000000000000000	0.00000000000000000000	0.00000000000000000000	0.00000000000000000000	262.00000000000000000000	141.00000000000000000000	4.00000000000000000000	4.00000000000000000000	4.00000000000000000000	4.00000000000000000000	4.00000000000000000000	0.00000000000000000000	4.00000000000000000000	4.00000000000000000000	0.00000000000000000000	4.00000000000000000000	4.00000000000000000000	4.00000000000000000000	4.00000000000000000000	4.00000000000000000000	4.00000000000000000000	4.00000000000000000000
77.00000000000000000000	0.00000000000000000000	4163.58984375000000000000	4147.69238281250000000000	4179.48730468750000000000	4162.56396484375000000000	4150.25634765625000000000	4165.64111328125000000000	4157.94873046875000000000	4163.58984375000000000000	4162.56396484375000000000	4160.51269531250000000000	4168.71777343750000000000	4176.92285156250000000000	4164.61523437500000000000	4126.66650390625000000000	1585.00000000000000000000	10249.00000000000000000000	10228.00000000000000000000	0.00000000000000000000	0.00000000000000000000	0.00000000000000000000	262.00000000000000000000	149.00000000000000000000	4.00000000000000000000	4.00000000000000000000	4.00000000000000000000	4.00000000000000000000	4.00000000000000000000	0.00000000000000000000	4.00000000000000000000	4.00000000000000000000	0.00000000000000000000	4.00000000000000000000	4.00000000000000000000	4.00000000000000000000	4.00000000000000000000	4.00000000000000000000	4.00000000000000000000	4.00000000000000000000
78.00000000000000000000	0.00000000000000000000	4161.53857421875000000000	4141.53857421875000000000	4181.53857421875000000000	4160.00000000000000000000	4146.15380859375000000000	4162.56396484375000000000	4155.38427734375000000000	4160.51269531250000000000	4162.56396484375000000000	4151.79492187500000000000	4163.58984375000000000000	4178.97412109375000000000	4160.00000000000000000000	4127.17919921875000000000	3409.00000000000000000000	10249.00000000000000000000	10228.00000000000000000000	0.00000000000000000000	0.00000000000000000000	0.00000000000000000000	262.00000000000000000000	157.00000000000000000000	4.00000000000000000000	4.00000000000000000000	4.00000000000000000000	4.00000000000000000000	4.00000000000000000000	0.00000000000000000000	4.00000000000000000000	4.00000000000000000000	0.00000000000000000000	4.00000000000000000000	4.00000000000000000000	4.00000000000000000000	4.00000000000000000000	4.00000000000000000000	4.00000000000000000000	4.00000000000000000000
79.00000000000000000000	0.00000000000000000000	4161.02539062500000000000	4155.38427734375000000000	4183.07666015625000000000	4173.84619140625000000000	4175.38427734375000000000	4156.92285156250000000000	4153.84619140625000000000	4175.38427734375000000000	4161.53857421875000000000	4167.69238281250000000000	4175.38427734375000000000	4184.10253906250000000000	4171.79492187500000000000	4133.84619140625000000000	2197.00000000000000000000	10250.00000000000000000000	10229.00000000000000000000	0.00000000000000000000	0.00000000000000000000	0.00000000000000000000	262.00000000000000000000	164.00000000000000000000	4.00000000000000000000	4.00000000000000000000	4.00000000000000000000	4.00000000000000000000	4.00000000000000000000	0.00000000000000000000	4.00000000000000000000	4.00000000000000000000	0.00000000000000000000	4.00000000000000000000	4.00000000000000000000	4.00000000000000000000	4.00000000000000000000	4.00000000000000000000	4.00000000000000000000	4.00000000000000000000
80.00000000000000000000	0.00000000000000000000	4166.15380859375000000000	4148.71777343750000000000	4188.20507812500000000000	4162.56396484375000000000	4168.71777343750000000000	4161.02539062500000000000	4162.56396484375000000000	4163.07666015625000000000	4164.61523437500000000000	4151.79492187500000000000	4160.51269531250000000000	4181.53857421875000000000	4155.38427734375000000000	4128.20507812500000000000	3229.00000000000000000000	10250.00000000000000000000	10229.00000000000000000000	0.00000000000000000000	0.00000000000000000000	0.00000000000000000000	262.00000000000000000000	171.00000000000000000000	4.00000000000000000000	4.00000000000000000000	4.00000000000000000000	4.00000000000000000000	4.00000000000000000000	0.00000000000000000000	4.00000000000000000000	4.00000000000000000000	0.00000000000000000000	4.00000000000000000000	4.00000000000000000000	4.00000000000000000000	4.00000000000000000000	4.00000000000000000000	4.00000000000000000000	4.00000000000000000000
81.00000000000000000000	0.00000000000000000000	4158.46142578125000000000	4158.46142578125000000000	4178.97412109375000000000	4170.25634765625000000000	4175.38427734375000000000	4155.38427734375000000000	4159.48730468750000000000	4180.00000000000000000000	4164.61523437500000000000	4159.48730468750000000000	4175.89746093750000000000	4182.05126953125000000000	4173.33300781250000000000	4135.89746093750000000000	1585.00000000000000000000	10249.00000000000000000000	10229.00000000000000000000	0.00000000000000000000	0.00000000000000000000	0.00000000000000000000	262.00000000000000000000	179.00000000000000000000	4.00000000000000000000	4.00000000000000000000	4.00000000000000000000	4.00000000000000000000	4.00000000000000000000	0.00000000000000000000	4.00000000000000000000	4.00000000000000000000	0.00000000000000000000	4.00000000000000000000	4.00000000000000000000	4.00000000000000000000	4.00000000000000000000	4.00000000000000000000	4.00000000000000000000	4.00000000000000000000
82.00000000000000000000	0.00000000000000000000	4165.12792968750000000000	4157.94873046875000000000	4184.61523437500000000000	4166.66650390625000000000	4166.66650390625000000000	4168.71777343750000000000	4166.15380859375000000000	4188.20507812500000000000	4163.58984375000000000000	4172.82031250000000000000	4185.12792968750000000000	4184.10253906250000000000	4178.46142578125000000000	4141.02539062500000000000	3409.00000000000000000000	10249.00000000000000000000	10229.00000000000000000000	0.00000000000000000000	0.00000000000000000000	0.00000000000000000000	262.00000000000000000000	187.00000000000000000000	4.00000000000000000000	4.00000000000000000000	4.00000000000000000000	4.00000000000000000000	4.00000000000000000000	0.00000000000000000000	4.00000000000000000000	4.00000000000000000000	0.00000000000000000000	4.00000000000000000000	4.00000000000000000000	4.00000000000000000000	4.00000000000000000000	4.00000000000000000000	4.00000000000000000000	4.00000000000000000000
83.00000000000000000000	0.00000000000000000000	4169.23046875000000000000	4163.58984375000000000000	4186.66650390625000000000	4163.58984375000000000000	4165.64111328125000000000	4166.15380859375000000000	4166.15380859375000000000	4186.66650390625000000000	4164.10253906250000000000	4189.74365234375000000000	4189.23046875000000000000	4181.53857421875000000000	4178.46142578125000000000	4142.05126953125000000000	2197.00000000000000000000	10249.00000000000000000000	10230.00000000000000000000	0.00000000000000000000	0.00000000000000000000	0.00000000000000000000	262.00000000000000000000	194.00000000000000000000	4.00000000000000000000	4.00000000000000000000	4.00000000000000000000	4.00000000000000000000	4.00000000000000000000	0.00000000000000000000	4.00000000000000000000	4.00000000000000000000	0.00000000000000000000	4.00000000000000000000	4.00000000000000000000	4.00000000000000000000	4.00000000000000000000	4.00000000000000000000	4.00000000000000000000	4.00000000000000000000
84.00000000000000000000	0.00000000000000000000	4165.64111328125000000000	4170.76904296875000000000	4184.10253906250000000000	4169.23046875000000000000	4180.51269531250000000000	4155.38427734375000000000	4158.46142578125000000000	4186.15380859375000000000	4164.10253906250000000000	4201.53857421875000000000	4197.94873046875000000000	4185.64111328125000000000	4191.79492187500000000000	4145.12792968750000000000	3229.00000000000000000000	10249.00000000000000000000	10230.00000000000000000000	0.00000000000000000000	0.00000000000000000000	0.00000000000000000000	262.00000000000000000000	202.00000000000000000000	4.00000000000000000000	4.00000000000000000000	4.00000000000000000000	4.00000000000000000000	4.00000000000000000000	0.00000000000000000000	4.00000000000000000000	4.00000000000000000000	0.00000000000000000000	4.00000000000000000000	4.00000000000000000000	4.00000000000000000000	4.00000000000000000000	4.00000000000000000000	4.00000000000000000000	4.00000000000000000000
85.00000000000000000000	0.00000000000000000000	4173.84619140625000000000	4160.51269531250000000000	4196.41015625000000000000	4160.51269531250000000000	4168.71777343750000000000	4162.56396484375000000000	4160.00000000000000000000	4164.61523437500000000000	4165.64111328125000000000	4175.89746093750000000000	4183.07666015625000000000	4193.33300781250000000000	4181.02539062500000000000	4145.64111328125000000000	1585.00000000000000000000	10249.00000000000000000000	10230.00000000000000000000	0.00000000000000000000	0.00000000000000000000	0.00000000000000000000	262.00000000000000000000	211.00000000000000000000	4.00000000000000000000	4.00000000000000000000	4.00000000000000000000	4.00000000000000000000	4.00000000000000000000	0.00000000000000000000	4.00000000000000000000	4.00000000000000000000	0.00000000000000000000	4.00000000000000000000	4.00000000000000000000	4.00000000000000000000	4.00000000000000000000	4.00000000000000000000	4.00000000000000000000	4.00000000000000000000
86.00000000000000000000	0.00000000000000000000	4169.74365234375000000000	4177.94873046875000000000	4191.28173828125000000000	4171.79492187500000000000	4178.97412109375000000000	4155.89746093750000000000	4155.38427734375000000000	4178.97412109375000000000	4165.64111328125000000000	4186.66650390625000000000	4196.41015625000000000000	4193.84619140625000000000	4192.82031250000000000000	4155.38427734375000000000	3409.00000000000000000000	10249.00000000000000000000	10230.00000000000000000000	0.00000000000000000000	0.00000000000000000000	0.00000000000000000000	262.00000000000000000000	219.00000000000000000000	4.00000000000000000000	4.00000000000000000000	4.00000000000000000000	4.00000000000000000000	4.00000000000000000000	0.00000000000000000000	4.00000000000000000000	4.00000000000000000000	0.00000000000000000000	4.00000000000000000000	4.00000000000000000000	4.00000000000000000000	4.00000000000000000000	4.00000000000000000000	4.00000000000000000000	4.00000000000000000000
87.00000000000000000000	0.00000000000000000000	4168.20507812500000000000	4170.76904296875000000000	4189.23046875000000000000	4167.69238281250000000000	4171.79492187500000000000	4160.51269531250000000000	4162.05126953125000000000	4175.89746093750000000000	4164.10253906250000000000	4182.56396484375000000000	4191.79492187500000000000	4189.74365234375000000000	4185.64111328125000000000	4147.69238281250000000000	2197.00000000000000000000	10248.00000000000000000000	10229.00000000000000000000	0.00000000000000000000	0.00000000000000000000	0.00000000000000000000	262.00000000000000000000	227.00000000000000000000	4.00000000000000000000	4.00000000000000000000	4.00000000000000000000	4.00000000000000000000	4.00000000000000000000	0.00000000000000000000	4.00000000000000000000	4.00000000000000000000	0.00000000000000000000	4.00000000000000000000	4.00000000000000000000	4.00000000000000000000	4.00000000000000000000	4.00000000000000000000	4.00000000000000000000	4.00000000000000000000
88.00000000000000000000	0.00000000000000000000	4166.66650390625000000000	4160.51269531250000000000	4188.20507812500000000000	4166.15380859375000000000	4166.66650390625000000000	4160.51269531250000000000	4164.61523437500000000000	4162.56396484375000000000	4163.58984375000000000000	4168.71777343750000000000	4180.00000000000000000000	4187.17919921875000000000	4177.43603515625000000000	4141.53857421875000000000	3229.00000000000000000000	10248.00000000000000000000	10229.00000000000000000000	0.00000000000000000000	0.00000000000000000000	0.00000000000000000000	262.00000000000000000000	235.00000000000000000000	4.00000000000000000000	4.00000000000000000000	4.00000000000000000000	4.00000000000000000000	4.00000000000000000000	0.00000000000000000000	4.00000000000000000000	4.00000000000000000000	0.00000000000000000000	4.00000000000000000000	4.00000000000000000000	4.00000000000000000000	4.00000000000000000000	4.00000000000000000000	4.00000000000000000000	4.00000000000000000000
89.00000000000000000000	0.00000000000000000000	4160.00000000000000000000	4167.69238281250000000000	4180.51269531250000000000	4174.35888671875000000000	4181.02539062500000000000	4157.94873046875000000000	4160.51269531250000000000	4176.92285156250000000000	4163.07666015625000000000	4179.48730468750000000000	4189.23046875000000000000	4184.61523437500000000000	4187.69238281250000000000	4148.20507812500000000000	1585.00000000000000000000	10247.00000000000000000000	10228.00000000000000000000	0.00000000000000000000	0.00000000000000000000	0.00000000000000000000	262.00000000000000000000	243.00000000000000000000	4.00000000000000000000	4.00000000000000000000	4.00000000000000000000	4.00000000000000000000	4.00000000000000000000	0.00000000000000000000	4.00000000000000000000	4.00000000000000000000	0.00000000000000000000	4.00000000000000000000	4.00000000000000000000	4.00000000000000000000	4.00000000000000000000	4.00000000000000000000	4.00000000000000000000	4.00000000000000000000
90.00000000000000000000	0.00000000000000000000	4164.10253906250000000000	4144.61523437500000000000	4183.58984375000000000000	4153.84619140625000000000	4149.23046875000000000000	4167.69238281250000000000	4162.05126953125000000000	4164.61523437500000000000	4162.56396484375000000000	4154.35888671875000000000	4167.17919921875000000000	4177.94873046875000000000	4160.00000000000000000000	4134.87158203125000000000	3409.00000000000000000000	10247.00000000000000000000	10228.00000000000000000000	0.00000000000000000000	0.00000000000000000000	0.00000000000000000000	262.00000000000000000000	251.00000000000000000000	4.00000000000000000000	4.00000000000000000000	4.00000000000000000000	4.00000000000000000000	4.00000000000000000000	0.00000000000000000000	4.00000000000000000000	4.00000000000000000000	0.00000000000000000000	4.00000000000000000000	4.00000000000000000000	4.00000000000000000000	4.00000000000000000000	4.00000000000000000000	4.00000000000000000000	4.00000000000000000000
91.00000000000000000000	0.00000000000000000000	4158.97412109375000000000	4146.15380859375000000000	4180.00000000000000000000	4157.94873046875000000000	4147.17919921875000000000	4156.92285156250000000000	4155.38427734375000000000	4169.74365234375000000000	4162.56396484375000000000	4157.43603515625000000000	4168.71777343750000000000	4176.92285156250000000000	4160.51269531250000000000	4134.87158203125000000000	2197.00000000000000000000	10247.00000000000000000000	10228.00000000000000000000	0.00000000000000000000	0.00000000000000000000	0.00000000000000000000	262.00000000000000000000	258.00000000000000000000	4.00000000000000000000	4.00000000000000000000	4.00000000000000000000	4.00000000000000000000	4.00000000000000000000	0.00000000000000000000	4.00000000000000000000	4.00000000000000000000	0.00000000000000000000	4.00000000000000000000	4.00000000000000000000	4.00000000000000000000	4.00000000000000000000	4.00000000000000000000	4.00000000000000000000	4.00000000000000000000
92.00000000000000000000	0.00000000000000000000	4161.02539062500000000000	4152.30761718750000000000	4184.10253906250000000000	4159.48730468750000000000	4162.05126953125000000000	4160.00000000000000000000	4160.51269531250000000000	4171.79492187500000000000	4163.58984375000000000000	4165.64111328125000000000	4173.33300781250000000000	4181.53857421875000000000	4166.66650390625000000000	4141.02539062500000000000	3229.00000000000000000000	10247.00000000000000000000	10228.00000000000000000000	0.00000000000000000000	0.00000000000000000000	0.00000000000000000000	262.00000000000000000000	266.00000000000000000000	4.00000000000000000000	4.00000000000000000000	4.00000000000000000000	4.00000000000000000000	4.00000000000000000000	0.00000000000000000000	4.00000000000000000000	4.00000000000000000000	0.00000000000000000000	4.00000000000000000000	4.00000000000000000000	4.00000000000000000000	4.00000000000000000000	4.00000000000000000000	4.00000000000000000000	4.00000000000000000000
93.00000000000000000000	0.00000000000000000000	4162.56396484375000000000	4149.23046875000000000000	4186.15380859375000000000	4149.74365234375000000000	4165.12792968750000000000	4162.05126953125000000000	4161.53857421875000000000	4162.56396484375000000000	4162.05126953125000000000	4156.41015625000000000000	4166.15380859375000000000	4183.07666015625000000000	4161.53857421875000000000	4138.46142578125000000000	1585.00000000000000000000	10247.00000000000000000000	10228.00000000000000000000	0.00000000000000000000	0.00000000000000000000	0.00000000000000000000	262.00000000000000000000	274.00000000000000000000	4.00000000000000000000	4.00000000000000000000	4.00000000000000000000	4.00000000000000000000	4.00000000000000000000	0.00000000000000000000	4.00000000000000000000	4.00000000000000000000	0.00000000000000000000	4.00000000000000000000	4.00000000000000000000	4.00000000000000000000	4.00000000000000000000	4.00000000000000000000	4.00000000000000000000	4.00000000000000000000
94.00000000000000000000	0.00000000000000000000	4157.43603515625000000000	4158.46142578125000000000	4180.51269531250000000000	4159.48730468750000000000	4169.23046875000000000000	4154.87158203125000000000	4154.35888671875000000000	4169.74365234375000000000	4160.51269531250000000000	4167.17919921875000000000	4172.82031250000000000000	4181.02539062500000000000	4171.28173828125000000000	4139.48730468750000000000	3409.00000000000000000000	10247.00000000000000000000	10228.00000000000000000000	0.00000000000000000000	0.00000000000000000000	0.00000000000000000000	262.00000000000000000000	281.00000000000000000000	4.00000000000000000000	4.00000000000000000000	4.00000000000000000000	4.00000000000000000000	4.00000000000000000000	0.00000000000000000000	4.00000000000000000000	4.00000000000000000000	0.00000000000000000000	4.00000000000000000000	4.00000000000000000000	4.00000000000000000000	4.00000000000000000000	4.00000000000000000000	4.00000000000000000000	4.00000000000000000000
95.00000000000000000000	0.00000000000000000000	4165.12792968750000000000	4148.71777343750000000000	4186.15380859375000000000	4152.82031250000000000000	4147.69238281250000000000	4167.69238281250000000000	4160.00000000000000000000	4153.84619140625000000000	4164.10253906250000000000	4157.43603515625000000000	4156.41015625000000000000	4178.46142578125000000000	4154.35888671875000000000	4132.82031250000000000000	2197.00000000000000000000	10246.00000000000000000000	10228.00000000000000000000	0.00000000000000000000	0.00000000000000000000	0.00000000000000000000	262.00000000000000000000	289.00000000000000000000	4.00000000000000000000	4.00000000000000000000	4.00000000000000000000	4.00000000000000000000	4.00000000000000000000	0.00000000000000000000	4.00000000000000000000	4.00000000000000000000	0.00000000000000000000	4.00000000000000000000	4.00000000000000000000	4.00000000000000000000	4.00000000000000000000	4.00000000000000000000	4.00000000000000000000	4.00000000000000000000
96.00000000000000000000	0.00000000000000000000	4162.05126953125000000000	4155.89746093750000000000	4180.00000000000000000000	4156.92285156250000000000	4158.97412109375000000000	4163.58984375000000000000	4157.94873046875000000000	4160.00000000000000000000	4165.12792968750000000000	4168.20507812500000000000	4166.66650390625000000000	4178.46142578125000000000	4161.53857421875000000000	4141.02539062500000000000	3229.00000000000000000000	10246.00000000000000000000	10228.00000000000000000000	0.00000000000000000000	0.00000000000000000000	0.00000000000000000000	262.00000000000000000000	298.00000000000000000000	4.00000000000000000000	4.00000000000000000000	4.00000000000000000000	4.00000000000000000000	4.00000000000000000000	0.00000000000000000000	4.00000000000000000000	4.00000000000000000000	0.00000000000000000000	4.00000000000000000000	4.00000000000000000000	4.00000000000000000000	4.00000000000000000000	4.00000000000000000000	4.00000000000000000000	4.00000000000000000000
97.00000000000000000000	0.00000000000000000000	4165.64111328125000000000	4162.05126953125000000000	4186.66650390625000000000	4160.51269531250000000000	4164.10253906250000000000	4163.07666015625000000000	4161.53857421875000000000	4167.69238281250000000000	4165.12792968750000000000	4178.97412109375000000000	4180.51269531250000000000	4180.51269531250000000000	4173.33300781250000000000	4149.74365234375000000000	1585.00000000000000000000	10246.00000000000000000000	10228.00000000000000000000	0.00000000000000000000	0.00000000000000000000	0.00000000000000000000	262.00000000000000000000	306.00000000000000000000	4.00000000000000000000	4.00000000000000000000	4.00000000000000000000	4.00000000000000000000	4.00000000000000000000	0.00000000000000000000	4.00000000000000000000	4.00000000000000000000	0.00000000000000000000	4.00000000000000000000	4.00000000000000000000	4.00000000000000000000	4.00000000000000000000	4.00000000000000000000	4.00000000000000000000	4.00000000000000000000
98.00000000000000000000	0.00000000000000000000	4173.84619140625000000000	4163.07666015625000000000	4196.41015625000000000000	4158.97412109375000000000	4153.33300781250000000000	4164.10253906250000000000	4163.07666015625000000000	4162.56396484375000000000	4165.64111328125000000000	4175.38427734375000000000	4176.92285156250000000000	4184.61523437500000000000	4172.82031250000000000000	4151.79492187500000000000	3409.00000000000000000000	10246.00000000000000000000	10228.00000000000000000000	0.00000000000000000000	0.00000000000000000000	0.00000000000000000000	262.00000000000000000000	313.00000000000000000000	4.00000000000000000000	4.00000000000000000000	4.00000000000000000000	4.00000000000000000000	4.00000000000000000000	0.00000000000000000000	4.00000000000000000000	4.00000000000000000000	0.00000000000000000000	4.00000000000000000000	4.00000000000000000000	4.00000000000000000000	4.00000000000000000000	4.00000000000000000000	4.00000000000000000000	4.00000000000000000000
99.00000000000000000000	0.00000000000000000000	4165.64111328125000000000	4173.84619140625000000000	4184.61523437500000000000	4164.10253906250000000000	4168.71777343750000000000	4156.92285156250000000000	4157.94873046875000000000	4177.43603515625000000000	4163.07666015625000000000	4184.61523437500000000000	4186.66650390625000000000	4188.71777343750000000000	4186.66650390625000000000	4157.94873046875000000000	2197.00000000000000000000	10246.00000000000000000000	10229.00000000000000000000	0.00000000000000000000	0.00000000000000000000	0.00000000000000000000	262.00000000000000000000	321.00000000000000000000	4.00000000000000000000	4.00000000000000000000	4.00000000000000000000	4.00000000000000000000	4.00000000000000000000	0.00000000000000000000	4.00000000000000000000	4.00000000000000000000	0.00000000000000000000	4.00000000000000000000	4.00000000000000000000	4.00000000000000000000	4.00000000000000000000	4.00000000000000000000	4.00000000000000000000	4.00000000000000000000
100.00000000000000000000	0.00000000000000000000	4161.02539062500000000000	4150.25634765625000000000	4186.66650390625000000000	4146.15380859375000000000	4154.87158203125000000000	4164.61523437500000000000	4165.12792968750000000000	4160.00000000000000000000	4164.10253906250000000000	4156.92285156250000000000	4165.12792968750000000000	4179.48730468750000000000	4160.51269531250000000000	4141.02539062500000000000	3229.00000000000000000000	10246.00000000000000000000	10229.00000000000000000000	0.00000000000000000000	0.00000000000000000000	0.00000000000000000000	262.00000000000000000000	329.00000000000000000000	4.00000000000000000000	4.00000000000000000000	4.00000000000000000000	4.00000000000000000000	4.00000000000000000000	0.00000000000000000000	4.00000000000000000000	4.00000000000000000000	0.00000000000000000000	4.00000000000000000000	4.00000000000000000000	4.00000000000000000000	4.00000000000000000000	4.00000000000000000000	4.00000000000000000000	4.00000000000000000000
101.00000000000000000000	0.00000000000000000000	4150.76904296875000000000	4148.20507812500000000000	4181.02539062500000000000	4149.74365234375000000000	4156.41015625000000000000	4158.97412109375000000000	4158.97412109375000000000	4150.25634765625000000000	4166.15380859375000000000	4149.74365234375000000000	4153.33300781250000000000	4170.25634765625000000000	4146.66650390625000000000	4128.20507812500000000000	1585.00000000000000000000	10247.00000000000000000000	10229.00000000000000000000	0.00000000000000000000	0.00000000000000000000	0.00000000000000000000	262.00000000000000000000	337.00000000000000000000	4.00000000000000000000	4.00000000000000000000	4.00000000000000000000	4.00000000000000000000	4.00000000000000000000	0.00000000000000000000	4.00000000000000000000	4.00000000000000000000	0.00000000000000000000	4.00000000000000000000	4.00000000000000000000	4.00000000000000000000	4.00000000000000000000	4.00000000000000000000	4.00000000000000000000	4.00000000000000000000
102.00000000000000000000	0.00000000000000000000	4149.74365234375000000000	4153.33300781250000000000	4175.89746093750000000000	4152.82031250000000000000	4158.46142578125000000000	4161.53857421875000000000	4156.41015625000000000000	4147.69238281250000000000	4163.07666015625000000000	4148.20507812500000000000	4147.17919921875000000000	4172.82031250000000000000	4142.05126953125000000000	4124.61523437500000000000	3409.00000000000000000000	10247.00000000000000000000	10229.00000000000000000000	0.00000000000000000000	0.00000000000000000000	0.00000000000000000000	262.00000000000000000000	345.00000000000000000000	4.00000000000000000000	4.00000000000000000000	4.00000000000000000000	4.00000000000000000000	4.00000000000000000000	0.00000000000000000000	4.00000000000000000000	4.00000000000000000000	0.00000000000000000000	4.00000000000000000000	4.00000000000000000000	4.00000000000000000000	4.00000000000000000000	4.00000000000000000000	4.00000000000000000000	4.00000000000000000000
103.00000000000000000000	0.00000000000000000000	4156.92285156250000000000	4142.05126953125000000000	4179.48730468750000000000	4140.51269531250000000000	4145.64111328125000000000	4167.17919921875000000000	4158.97412109375000000000	4140.00000000000000000000	4162.56396484375000000000	4131.28173828125000000000	4137.43603515625000000000	4173.84619140625000000000	4131.79492187500000000000	4121.02539062500000000000	2197.00000000000000000000	10246.00000000000000000000	10230.00000000000000000000	0.00000000000000000000	0.00000000000000000000	0.00000000000000000000	262.00000000000000000000	352.00000000000000000000	4.00000000000000000000	4.00000000000000000000	4.00000000000000000000	4.00000000000000000000	4.00000000000000000000	0.00000000000000000000	4.00000000000000000000	4.00000000000000000000	0.00000000000000000000	4.00000000000000000000	4.00000000000000000000	4.00000000000000000000	4.00000000000000000000	4.00000000000000000000	4.00000000000000000000	4.00000000000000000000
104.00000000000000000000	0.00000000000000000000	4153.33300781250000000000	4152.82031250000000000000	4172.82031250000000000000	4152.30761718750000000000	4159.48730468750000000000	4158.46142578125000000000	4153.33300781250000000000	4163.07666015625000000000	4164.61523437500000000000	4156.92285156250000000000	4163.07666015625000000000	4174.87158203125000000000	4157.94873046875000000000	4132.30761718750000000000	3229.00000000000000000000	10246.00000000000000000000	10230.00000000000000000000	0.00000000000000000000	0.00000000000000000000	0.00000000000000000000	262.00000000000000000000	361.00000000000000000000	4.00000000000000000000	4.00000000000000000000	4.00000000000000000000	4.00000000000000000000	4.00000000000000000000	0.00000000000000000000	4.00000000000000000000	4.00000000000000000000	0.00000000000000000000	4.00000000000000000000	4.00000000000000000000	4.00000000000000000000	4.00000000000000000000	4.00000000000000000000	4.00000000000000000000	4.00000000000000000000
105.00000000000000000000	0.00000000000000000000	4158.46142578125000000000	4148.71777343750000000000	4181.53857421875000000000	4148.71777343750000000000	4142.05126953125000000000	4167.17919921875000000000	4159.48730468750000000000	4155.89746093750000000000	4164.61523437500000000000	4158.97412109375000000000	4159.48730468750000000000	4175.38427734375000000000	4155.38427734375000000000	4134.35888671875000000000	1585.00000000000000000000	10247.00000000000000000000	10228.00000000000000000000	0.00000000000000000000	0.00000000000000000000	0.00000000000000000000	262.00000000000000000000	369.00000000000000000000	4.00000000000000000000	4.00000000000000000000	4.00000000000000000000	4.00000000000000000000	4.00000000000000000000	0.00000000000000000000	4.00000000000000000000	4.00000000000000000000	0.00000000000000000000	4.00000000000000000000	4.00000000000000000000	4.00000000000000000000	4.00000000000000000000	4.00000000000000000000	4.00000000000000000000	4.00000000000000000000
106.00000000000000000000	0.00000000000000000000	4153.33300781250000000000	4154.35888671875000000000	4180.51269531250000000000	4148.20507812500000000000	4143.58984375000000000000	4158.46142578125000000000	4155.38427734375000000000	4144.61523437500000000000	4161.02539062500000000000	4152.30761718750000000000	4154.35888671875000000000	4175.38427734375000000000	4148.20507812500000000000	4136.92285156250000000000	3409.00000000000000000000	10247.00000000000000000000	10228.00000000000000000000	0.00000000000000000000	0.00000000000000000000	0.00000000000000000000	262.00000000000000000000	376.00000000000000000000	4.00000000000000000000	4.00000000000000000000	4.00000000000000000000	4.00000000000000000000	4.00000000000000000000	0.00000000000000000000	4.00000000000000000000	4.00000000000000000000	0.00000000000000000000	4.00000000000000000000	4.00000000000000000000	4.00000000000000000000	4.00000000000000000000	4.00000000000000000000	4.00000000000000000000	4.00000000000000000000
107.00000000000000000000	0.00000000000000000000	4150.25634765625000000000	4160.51269531250000000000	4175.89746093750000000000	4152.82031250000000000000	4161.02539062500000000000	4153.84619140625000000000	4151.28173828125000000000	4143.07666015625000000000	4161.53857421875000000000	4151.79492187500000000000	4160.00000000000000000000	4177.43603515625000000000	4151.79492187500000000000	4141.02539062500000000000	2197.00000000000000000000	10247.00000000000000000000	10229.00000000000000000000	0.00000000000000000000	0.00000000000000000000	0.00000000000000000000	262.00000000000000000000	384.00000000000000000000	4.00000000000000000000	4.00000000000000000000	4.00000000000000000000	4.00000000000000000000	4.00000000000000000000	0.00000000000000000000	4.00000000000000000000	4.00000000000000000000	0.00000000000000000000	4.00000000000000000000	4.00000000000000000000	4.00000000000000000000	4.00000000000000000000	4.00000000000000000000	4.00000000000000000000	4.00000000000000000000
108.00000000000000000000	0.00000000000000000000	4160.00000000000000000000	4155.38427734375000000000	4184.10253906250000000000	4150.25634765625000000000	4146.66650390625000000000	4163.58984375000000000000	4157.43603515625000000000	4133.84619140625000000000	4165.64111328125000000000	4142.05126953125000000000	4153.33300781250000000000	4178.46142578125000000000	4147.69238281250000000000	4138.97412109375000000000	3229.00000000000000000000	10247.00000000000000000000	10229.00000000000000000000	0.00000000000000000000	0.00000000000000000000	0.00000000000000000000	262.00000000000000000000	392.00000000000000000000	4.00000000000000000000	4.00000000000000000000	4.00000000000000000000	4.00000000000000000000	4.00000000000000000000	0.00000000000000000000	4.00000000000000000000	4.00000000000000000000	0.00000000000000000000	4.00000000000000000000	4.00000000000000000000	4.00000000000000000000	4.00000000000000000000	4.00000000000000000000	4.00000000000000000000	4.00000000000000000000
109.00000000000000000000	0.00000000000000000000	4155.38427734375000000000	4169.74365234375000000000	4177.43603515625000000000	4161.53857421875000000000	4162.05126953125000000000	4158.46142578125000000000	4154.87158203125000000000	4153.84619140625000000000	4164.10253906250000000000	4171.79492187500000000000	4171.28173828125000000000	4181.53857421875000000000	4169.74365234375000000000	4148.20507812500000000000	1585.00000000000000000000	10246.00000000000000000000	10229.00000000000000000000	0.00000000000000000000	0.00000000000000000000	0.00000000000000000000	262.00000000000000000000	401.00000000000000000000	4.00000000000000000000	4.00000000000000000000	4.00000000000000000000	4.00000000000000000000	4.00000000000000000000	0.00000000000000000000	4.00000000000000000000	4.00000000000000000000	0.00000000000000000000	4.00000000000000000000	4.00000000000000000000	4.00000000000000000000	4.00000000000000000000	4.00000000000000000000	4.00000000000000000000	4.00000000000000000000
110.00000000000000000000	0.00000000000000000000	4155.89746093750000000000	4160.00000000000000000000	4178.97412109375000000000	4150.76904296875000000000	4165.64111328125000000000	4166.66650390625000000000	4161.02539062500000000000	4152.30761718750000000000	4163.07666015625000000000	4175.38427734375000000000	4168.71777343750000000000	4183.07666015625000000000	4165.12792968750000000000	4150.76904296875000000000	3409.00000000000000000000	10246.00000000000000000000	10229.00000000000000000000	0.00000000000000000000	0.00000000000000000000	0.00000000000000000000	262.00000000000000000000	408.00000000000000000000	4.00000000000000000000	4.00000000000000000000	4.00000000000000000000	4.00000000000000000000	4.00000000000000000000	0.00000000000000000000	4.00000000000000000000	4.00000000000000000000	0.00000000000000000000	4.00000000000000000000	4.00000000000000000000	4.00000000000000000000	4.00000000000000000000	4.00000000000000000000	4.00000000000000000000	4.00000000000000000000
111.00000000000000000000	0.00000000000000000000	4156.92285156250000000000	4161.02539062500000000000	4178.46142578125000000000	4153.33300781250000000000	4166.15380859375000000000	4166.66650390625000000000	4160.00000000000000000000	4155.38427734375000000000	4164.61523437500000000000	4170.25634765625000000000	4169.74365234375000000000	4182.05126953125000000000	4161.53857421875000000000	4157.94873046875000000000	2197.00000000000000000000	10244.00000000000000000000	10227.00000000000000000000	0.00000000000000000000	0.00000000000000000000	0.00000000000000000000	262.00000000000000000000	415.00000000000000000000	4.00000000000000000000	4.00000000000000000000	4.00000000000000000000	4.00000000000000000000	4.00000000000000000000	0.00000000000000000000	4.00000000000000000000	4.00000000000000000000	0.00000000000000000000	4.00000000000000000000	4.00000000000000000000	4.00000000000000000000	4.00000000000000000000	4.00000000000000000000	4.00000000000000000000	4.00000000000000000000
112.00000000000000000000	0.00000000000000000000	4155.89746093750000000000	4166.66650390625000000000	4175.89746093750000000000	4162.56396484375000000000	4170.76904296875000000000	4163.58984375000000000000	4157.43603515625000000000	4168.71777343750000000000	4164.10253906250000000000	4177.43603515625000000000	4175.38427734375000000000	4180.51269531250000000000	4166.15380859375000000000	4162.56396484375000000000	3229.00000000000000000000	10244.00000000000000000000	10227.00000000000000000000	0.00000000000000000000	0.00000000000000000000	0.00000000000000000000	262.00000000000000000000	424.00000000000000000000	4.00000000000000000000	4.00000000000000000000	4.00000000000000000000	4.00000000000000000000	4.00000000000000000000	0.00000000000000000000	4.00000000000000000000	4.00000000000000000000	0.00000000000000000000	4.00000000000000000000	4.00000000000000000000	4.00000000000000000000	4.00000000000000000000	4.00000000000000000000	4.00000000000000000000	4.00000000000000000000
113.00000000000000000000	0.00000000000000000000	4157.43603515625000000000	4147.69238281250000000000	4178.46142578125000000000	4143.07666015625000000000	4153.84619140625000000000	4165.12792968750000000000	4159.48730468750000000000	4151.79492187500000000000	4163.58984375000000000000	4155.89746093750000000000	4152.82031250000000000000	4177.43603515625000000000	4146.15380859375000000000	4153.84619140625000000000	1585.00000000000000000000	10245.00000000000000000000	10224.00000000000000000000	0.00000000000000000000	0.00000000000000000000	0.00000000000000000000	262.00000000000000000000	432.00000000000000000000	4.00000000000000000000	4.00000000000000000000	4.00000000000000000000	4.00000000000000000000	4.00000000000000000000	0.00000000000000000000	4.00000000000000000000	4.00000000000000000000	0.00000000000000000000	4.00000000000000000000	4.00000000000000000000	4.00000000000000000000	4.00000000000000000000	4.00000000000000000000	4.00000000000000000000	4.00000000000000000000
114.00000000000000000000	0.00000000000000000000	4150.25634765625000000000	4158.46142578125000000000	4171.79492187500000000000	4150.76904296875000000000	4165.64111328125000000000	4152.30761718750000000000	4152.30761718750000000000	4159.48730468750000000000	4161.53857421875000000000	4162.56396484375000000000	4162.56396484375000000000	4179.48730468750000000000	4158.46142578125000000000	4159.48730468750000000000	3409.00000000000000000000	10245.00000000000000000000	10224.00000000000000000000	0.00000000000000000000	0.00000000000000000000	0.00000000000000000000	262.00000000000000000000	440.00000000000000000000	4.00000000000000000000	4.00000000000000000000	4.00000000000000000000	4.00000000000000000000	4.00000000000000000000	0.00000000000000000000	4.00000000000000000000	4.00000000000000000000	0.00000000000000000000	4.00000000000000000000	4.00000000000000000000	4.00000000000000000000	4.00000000000000000000	4.00000000000000000000	4.00000000000000000000	4.00000000000000000000
115.00000000000000000000	0.00000000000000000000	4158.46142578125000000000	4162.56396484375000000000	4179.48730468750000000000	4154.35888671875000000000	4164.61523437500000000000	4160.00000000000000000000	4158.97412109375000000000	4154.87158203125000000000	4165.12792968750000000000	4163.58984375000000000000	4166.66650390625000000000	4179.48730468750000000000	4159.48730468750000000000	4161.53857421875000000000	2197.00000000000000000000	10246.00000000000000000000	10227.00000000000000000000	0.00000000000000000000	0.00000000000000000000	0.00000000000000000000	262.00000000000000000000	448.00000000000000000000	4.00000000000000000000	4.00000000000000000000	4.00000000000000000000	4.00000000000000000000	4.00000000000000000000	0.00000000000000000000	4.00000000000000000000	4.00000000000000000000	0.00000000000000000000	4.00000000000000000000	4.00000000000000000000	4.00000000000000000000	4.00000000000000000000	4.00000000000000000000	4.00000000000000000000	4.00000000000000000000
116.00000000000000000000	0.00000000000000000000	4158.97412109375000000000	4162.05126953125000000000	4178.97412109375000000000	4152.30761718750000000000	4160.00000000000000000000	4161.53857421875000000000	4160.51269531250000000000	4148.20507812500000000000	4165.64111328125000000000	4159.48730468750000000000	4165.12792968750000000000	4178.46142578125000000000	4157.43603515625000000000	4161.02539062500000000000	3229.00000000000000000000	10246.00000000000000000000	10227.00000000000000000000	0.00000000000000000000	0.00000000000000000000	0.00000000000000000000	262.00000000000000000000	456.00000000000000000000	4.00000000000000000000	4.00000000000000000000	4.00000000000000000000	4.00000000000000000000	4.00000000000000000000	0.00000000000000000000	4.00000000000000000000	4.00000000000000000000	0.00000000000000000000	4.00000000000000000000	4.00000000000000000000	4.00000000000000000000	4.00000000000000000000	4.00000000000000000000	4.00000000000000000000	4.00000000000000000000
117.00000000000000000000	0.00000000000000000000	4151.28173828125000000000	4164.61523437500000000000	4169.74365234375000000000	4155.38427734375000000000	4164.61523437500000000000	4158.97412109375000000000	4155.89746093750000000000	4162.05126953125000000000	4162.05126953125000000000	4168.20507812500000000000	4172.30761718750000000000	4180.00000000000000000000	4167.17919921875000000000	4162.56396484375000000000	1585.00000000000000000000	10247.00000000000000000000	10228.00000000000000000000	0.00000000000000000000	0.00000000000000000000	0.00000000000000000000	262.00000000000000000000	464.00000000000000000000	4.00000000000000000000	4.00000000000000000000	4.00000000000000000000	4.00000000000000000000	4.00000000000000000000	0.00000000000000000000	4.00000000000000000000	4.00000000000000000000	0.00000000000000000000	4.00000000000000000000	4.00000000000000000000	4.00000000000000000000	4.00000000000000000000	4.00000000000000000000	4.00000000000000000000	4.00000000000000000000
118.00000000000000000000	0.00000000000000000000	4157.94873046875000000000	4153.84619140625000000000	4179.48730468750000000000	4147.69238281250000000000	4151.28173828125000000000	4168.20507812500000000000	4161.53857421875000000000	4153.33300781250000000000	4165.12792968750000000000	4151.79492187500000000000	4157.94873046875000000000	4176.92285156250000000000	4152.82031250000000000000	4160.51269531250000000000	3409.00000000000000000000	10247.00000000000000000000	10228.00000000000000000000	0.00000000000000000000	0.00000000000000000000	0.00000000000000000000	262.00000000000000000000	471.00000000000000000000	4.00000000000000000000	4.00000000000000000000	4.00000000000000000000	4.00000000000000000000	4.00000000000000000000	0.00000000000000000000	4.00000000000000000000	4.00000000000000000000	0.00000000000000000000	4.00000000000000000000	4.00000000000000000000	4.00000000000000000000	4.00000000000000000000	4.00000000000000000000	4.00000000000000000000	4.00000000000000000000
119.00000000000000000000	0.00000000000000000000	4153.84619140625000000000	4170.76904296875000000000	4177.94873046875000000000	4161.53857421875000000000	4169.74365234375000000000	4157.43603515625000000000	4156.41015625000000000000	4161.53857421875000000000	4164.61523437500000000000	4165.12792968750000000000	4171.79492187500000000000	4177.43603515625000000000	4166.66650390625000000000	4169.74365234375000000000	2197.00000000000000000000	10246.00000000000000000000	10231.00000000000000000000	0.00000000000000000000	0.00000000000000000000	0.00000000000000000000	262.00000000000000000000	478.00000000000000000000	4.00000000000000000000	4.00000000000000000000	4.00000000000000000000	4.00000000000000000000	4.00000000000000000000	0.00000000000000000000	4.00000000000000000000	4.00000000000000000000	0.00000000000000000000	4.00000000000000000000	4.00000000000000000000	4.00000000000000000000	4.00000000000000000000	4.00000000000000000000	4.00000000000000000000	4.00000000000000000000
120.00000000000000000000	0.00000000000000000000	4156.92285156250000000000	4171.79492187500000000000	4179.48730468750000000000	4158.46142578125000000000	4171.79492187500000000000	4159.48730468750000000000	4160.00000000000000000000	4158.97412109375000000000	4161.53857421875000000000	4169.74365234375000000000	4171.28173828125000000000	4182.56396484375000000000	4166.66650390625000000000	4165.12792968750000000000	3229.00000000000000000000	10246.00000000000000000000	10231.00000000000000000000	0.00000000000000000000	0.00000000000000000000	0.00000000000000000000	262.00000000000000000000	487.00000000000000000000	4.00000000000000000000	4.00000000000000000000	4.00000000000000000000	4.00000000000000000000	4.00000000000000000000	0.00000000000000000000	4.00000000000000000000	4.00000000000000000000	0.00000000000000000000	4.00000000000000000000	4.00000000000000000000	4.00000000000000000000	4.00000000000000000000	4.00000000000000000000	4.00000000000000000000	4.00000000000000000000
121.00000000000000000000	0.00000000000000000000	4161.02539062500000000000	4168.71777343750000000000	4181.02539062500000000000	4160.00000000000000000000	4171.79492187500000000000	4159.48730468750000000000	4161.02539062500000000000	4161.02539062500000000000	4161.53857421875000000000	4161.02539062500000000000	4166.15380859375000000000	4185.12792968750000000000	4165.64111328125000000000	4164.61523437500000000000	1585.00000000000000000000	10247.00000000000000000000	10232.00000000000000000000	0.00000000000000000000	0.00000000000000000000	0.00000000000000000000	262.00000000000000000000	495.00000000000000000000	4.00000000000000000000	4.00000000000000000000	4.00000000000000000000	4.00000000000000000000	4.00000000000000000000	0.00000000000000000000	4.00000000000000000000	4.00000000000000000000	0.00000000000000000000	4.00000000000000000000	4.00000000000000000000	4.00000000000000000000	4.00000000000000000000	4.00000000000000000000	4.00000000000000000000	4.00000000000000000000
122.00000000000000000000	0.00000000000000000000	4158.46142578125000000000	4182.05126953125000000000	4176.92285156250000000000	4178.46142578125000000000	4191.28173828125000000000	4155.89746093750000000000	4158.46142578125000000000	4185.64111328125000000000	4163.07666015625000000000	4178.97412109375000000000	4187.69238281250000000000	4188.20507812500000000000	4187.69238281250000000000	4180.51269531250000000000	3409.00000000000000000000	10247.00000000000000000000	10232.00000000000000000000	0.00000000000000000000	0.00000000000000000000	0.00000000000000000000	262.00000000000000000000	502.00000000000000000000	4.00000000000000000000	4.00000000000000000000	4.00000000000000000000	4.00000000000000000000	4.00000000000000000000	0.00000000000000000000	4.00000000000000000000	4.00000000000000000000	0.00000000000000000000	4.00000000000000000000	4.00000000000000000000	4.00000000000000000000	4.00000000000000000000	4.00000000000000000000	4.00000000000000000000	4.00000000000000000000
123.00000000000000000000	0.00000000000000000000	4166.15380859375000000000	4173.33300781250000000000	4186.66650390625000000000	4169.23046875000000000000	4175.89746093750000000000	4167.17919921875000000000	4165.64111328125000000000	4176.92285156250000000000	4164.61523437500000000000	4175.89746093750000000000	4181.53857421875000000000	4192.30761718750000000000	4179.48730468750000000000	4177.94873046875000000000	2197.00000000000000000000	10247.00000000000000000000	10231.00000000000000000000	0.00000000000000000000	0.00000000000000000000	0.00000000000000000000	262.00000000000000000000	511.00000000000000000000	4.00000000000000000000	4.00000000000000000000	4.00000000000000000000	4.00000000000000000000	4.00000000000000000000	0.00000000000000000000	4.00000000000000000000	4.00000000000000000000	0.00000000000000000000	4.00000000000000000000	4.00000000000000000000	4.00000000000000000000	4.00000000000000000000	4.00000000000000000000	4.00000000000000000000	4.00000000000000000000
124.00000000000000000000	0.00000000000000000000	4165.12792968750000000000	4182.56396484375000000000	4185.12792968750000000000	4182.05126953125000000000	4179.48730468750000000000	4157.94873046875000000000	4161.02539062500000000000	4183.58984375000000000000	4163.58984375000000000000	4188.71777343750000000000	4193.33300781250000000000	4192.30761718750000000000	4193.33300781250000000000	4183.07666015625000000000	3229.00000000000000000000	10247.00000000000000000000	10231.00000000000000000000	0.00000000000000000000	0.00000000000000000000	0.00000000000000000000	262.00000000000000000000	519.00000000000000000000	4.00000000000000000000	4.00000000000000000000	4.00000000000000000000	4.00000000000000000000	4.00000000000000000000	0.00000000000000000000	4.00000000000000000000	4.00000000000000000000	0.00000000000000000000	4.00000000000000000000	4.00000000000000000000	4.00000000000000000000	4.00000000000000000000	4.00000000000000000000	4.00000000000000000000	4.00000000000000000000
125.00000000000000000000	0.00000000000000000000	4168.71777343750000000000	4181.53857421875000000000	4185.64111328125000000000	4188.20507812500000000000	4173.33300781250000000000	4162.05126953125000000000	4162.05126953125000000000	4185.64111328125000000000	4164.61523437500000000000	4189.74365234375000000000	4195.38427734375000000000	4190.25634765625000000000	4194.87158203125000000000	4189.23046875000000000000	1585.00000000000000000000	10249.00000000000000000000	10232.00000000000000000000	0.00000000000000000000	0.00000000000000000000	0.00000000000000000000	262.00000000000000000000	527.00000000000000000000	4.00000000000000000000	4.00000000000000000000	4.00000000000000000000	4.00000000000000000000	4.00000000000000000000	0.00000000000000000000	4.00000000000000000000	4.00000000000000000000	0.00000000000000000000	4.00000000000000000000	4.00000000000000000000	4.00000000000000000000	4.00000000000000000000	4.00000000000000000000	4.00000000000000000000	4.00000000000000000000
126.00000000000000000000	0.00000000000000000000	4170.76904296875000000000	4173.84619140625000000000	4187.17919921875000000000	4178.97412109375000000000	4163.07666015625000000000	4166.15380859375000000000	4159.48730468750000000000	4172.82031250000000000000	4164.61523437500000000000	4173.84619140625000000000	4180.51269531250000000000	4188.71777343750000000000	4177.43603515625000000000	4182.56396484375000000000	3409.00000000000000000000	10249.00000000000000000000	10232.00000000000000000000	0.00000000000000000000	0.00000000000000000000	0.00000000000000000000	262.00000000000000000000	535.00000000000000000000	4.00000000000000000000	4.00000000000000000000	4.00000000000000000000	4.00000000000000000000	4.00000000000000000000	0.00000000000000000000	4.00000000000000000000	4.00000000000000000000	0.00000000000000000000	4.00000000000000000000	4.00000000000000000000	4.00000000000000000000	4.00000000000000000000	4.00000000000000000000	4.00000000000000000000	4.00000000000000000000
127.00000000000000000000	0.00000000000000000000	4165.64111328125000000000	4186.15380859375000000000	4180.00000000000000000000	4188.20507812500000000000	4181.53857421875000000000	4155.89746093750000000000	4152.82031250000000000000	4181.02539062500000000000	4161.02539062500000000000	4179.48730468750000000000	4188.20507812500000000000	4190.25634765625000000000	4187.69238281250000000000	4182.56396484375000000000	51.00000000000000000000	10248.00000000000000000000	10231.00000000000000000000	0.00000000000000000000	0.00000000000000000000	0.00000000000000000000	262.00000000000000000000	542.00000000000000000000	4.00000000000000000000	4.00000000000000000000	4.00000000000000000000	4.00000000000000000000	4.00000000000000000000	0.00000000000000000000	4.00000000000000000000	4.00000000000000000000	0.00000000000000000000	4.00000000000000000000	4.00000000000000000000	4.00000000000000000000	4.00000000000000000000	4.00000000000000000000	4.00000000000000000000	4.00000000000000000000
0.00000000000000000000	0.00000000000000000000	4170.76904296875000000000	4175.89746093750000000000	4186.15380859375000000000	4182.56396484375000000000	4167.69238281250000000000	4161.53857421875000000000	4160.51269531250000000000	4166.66650390625000000000	4162.56396484375000000000	4163.58984375000000000000	4177.94873046875000000000	4191.79492187500000000000	4177.94873046875000000000	4180.51269531250000000000	1557.00000000000000000000	10248.00000000000000000000	10231.00000000000000000000	0.00000000000000000000	0.00000000000000000000	0.00000000000000000000	262.00000000000000000000	550.00000000000000000000	4.00000000000000000000	4.00000000000000000000	4.00000000000000000000	4.00000000000000000000	4.00000000000000000000	0.00000000000000000000	4.00000000000000000000	4.00000000000000000000	0.00000000000000000000	4.00000000000000000000	4.00000000000000000000	4.00000000000000000000	4.00000000000000000000	4.00000000000000000000	4.00000000000000000000	4.00000000000000000000
1.00000000000000000000	0.00000000000000000000	4162.05126953125000000000	4175.89746093750000000000	4177.94873046875000000000	4184.61523437500000000000	4166.15380859375000000000	4155.89746093750000000000	4156.92285156250000000000	4165.64111328125000000000	4164.10253906250000000000	4168.71777343750000000000	4180.00000000000000000000	4191.28173828125000000000	4176.92285156250000000000	4181.02539062500000000000	3084.00000000000000000000	10249.00000000000000000000	10228.00000000000000000000	0.00000000000000000000	0.00000000000000000000	0.00000000000000000000	262.00000000000000000000	558.00000000000000000000	4.00000000000000000000	4.00000000000000000000	4.00000000000000000000	4.00000000000000000000	4.00000000000000000000	0.00000000000000000000	4.00000000000000000000	4.00000000000000000000	0.00000000000000000000	4.00000000000000000000	4.00000000000000000000	4.00000000000000000000	4.00000000000000000000	4.00000000000000000000	4.00000000000000000000	4.00000000000000000000
2.00000000000000000000	0.00000000000000000000	4158.97412109375000000000	4170.25634765625000000000	4173.33300781250000000000	4179.48730468750000000000	4155.89746093750000000000	4160.51269531250000000000	4159.48730468750000000000	4160.51269531250000000000	4163.58984375000000000000	4162.56396484375000000000	4178.46142578125000000000	4190.25634765625000000000	4171.28173828125000000000	4173.84619140625000000000	1425.00000000000000000000	10249.00000000000000000000	10228.00000000000000000000	0.00000000000000000000	0.00000000000000000000	0.00000000000000000000	262.00000000000000000000	565.00000000000000000000	4.00000000000000000000	4.00000000000000000000	4.00000000000000000000	4.00000000000000000000	4.00000000000000000000	0.00000000000000000000	4.00000000000000000000	4.00000000000000000000	0.00000000000000000000	4.00000000000000000000	4.00000000000000000000	4.00000000000000000000	4.00000000000000000000	4.00000000000000000000	4.00000000000000000000	4.00000000000000000000
3.00000000000000000000	0.00000000000000000000	4165.64111328125000000000	4159.48730468750000000000	4177.43603515625000000000	4170.76904296875000000000	4136.92285156250000000000	4165.12792968750000000000	4163.58984375000000000000	4152.30761718750000000000	4164.10253906250000000000	4140.00000000000000000000	4167.17919921875000000000	4186.66650390625000000000	4162.05126953125000000000	4168.71777343750000000000	3192.00000000000000000000	10249.00000000000000000000	10227.00000000000000000000	0.00000000000000000000	0.00000000000000000000	0.00000000000000000000	262.00000000000000000000	573.00000000000000000000	4.00000000000000000000	4.00000000000000000000	4.00000000000000000000	4.00000000000000000000	4.00000000000000000000	0.00000000000000000000	4.00000000000000000000	4.00000000000000000000	0.00000000000000000000	4.00000000000000000000	4.00000000000000000000	4.00000000000000000000	4.00000000000000000000	4.00000000000000000000	4.00000000000000000000	4.00000000000000000000
4.00000000000000000000	0.00000000000000000000	4161.02539062500000000000	4173.33300781250000000000	4170.25634765625000000000	4181.53857421875000000000	4160.00000000000000000000	4158.97412109375000000000	4157.43603515625000000000	4176.41015625000000000000	4163.07666015625000000000	4156.41015625000000000000	4182.05126953125000000000	4183.58984375000000000000	4178.46142578125000000000	4173.33300781250000000000	3543.00000000000000000000	10249.00000000000000000000	10227.00000000000000000000	0.00000000000000000000	0.00000000000000000000	0.00000000000000000000	262.00000000000000000000	581.00000000000000000000	4.00000000000000000000	4.00000000000000000000	4.00000000000000000000	4.00000000000000000000	4.00000000000000000000	0.00000000000000000000	4.00000000000000000000	4.00000000000000000000	0.00000000000000000000	4.00000000000000000000	4.00000000000000000000	4.00000000000000000000	4.00000000000000000000	4.00000000000000000000	4.00000000000000000000	4.00000000000000000000
5.00000000000000000000	0.00000000000000000000	4167.17919921875000000000	4167.69238281250000000000	4176.41015625000000000000	4173.84619140625000000000	4158.46142578125000000000	4166.15380859375000000000	4162.05126953125000000000	4168.71777343750000000000	4163.07666015625000000000	4150.76904296875000000000	4177.43603515625000000000	4183.07666015625000000000	4166.66650390625000000000	4167.17919921875000000000	0.00000000000000000000	10247.00000000000000000000	10227.00000000000000000000	0.00000000000000000000	0.00000000000000000000	0.00000000000000000000	262.00000000000000000000	589.00000000000000000000	4.00000000000000000000	4.00000000000000000000	4.00000000000000000000	4.00000000000000000000	4.00000000000000000000	0.00000000000000000000	4.00000000000000000000	4.00000000000000000000	0.00000000000000000000	4.00000000000000000000	4.00000000000000000000	4.00000000000000000000	4.00000000000000000000	4.00000000000000000000	4.00000000000000000000	4.00000000000000000000
6.00000000000000000000	0.00000000000000000000	4170.25634765625000000000	4177.43603515625000000000	4178.46142578125000000000	4182.56396484375000000000	4167.69238281250000000000	4155.38427734375000000000	4156.92285156250000000000	4170.25634765625000000000	4164.61523437500000000000	4162.05126953125000000000	4188.71777343750000000000	4188.20507812500000000000	4177.94873046875000000000	4176.92285156250000000000	509.00000000000000000000	10247.00000000000000000000	10227.00000000000000000000	0.00000000000000000000	0.00000000000000000000	0.00000000000000000000	262.00000000000000000000	597.00000000000000000000	4.00000000000000000000	4.00000000000000000000	4.00000000000000000000	4.00000000000000000000	4.00000000000000000000	0.00000000000000000000	4.00000000000000000000	4.00000000000000000000	0.00000000000000000000	4.00000000000000000000	4.00000000000000000000	4.00000000000000000000	4.00000000000000000000	4.00000000000000000000	4.00000000000000000000	4.00000000000000000000
7.00000000000000000000	0.00000000000000000000	4171.28173828125000000000	4183.58984375000000000000	4184.10253906250000000000	4187.69238281250000000000	4177.94873046875000000000	4155.38427734375000000000	4155.38427734375000000000	4177.94873046875000000000	4165.12792968750000000000	4178.97412109375000000000	4196.41015625000000000000	4192.82031250000000000000	4191.28173828125000000000	4185.64111328125000000000	3007.00000000000000000000	10248.00000000000000000000	10227.00000000000000000000	0.00000000000000000000	0.00000000000000000000	0.00000000000000000000	262.00000000000000000000	604.00000000000000000000	4.00000000000000000000	4.00000000000000000000	4.00000000000000000000	4.00000000000000000000	4.00000000000000000000	0.00000000000000000000	4.00000000000000000000	4.00000000000000000000	0.00000000000000000000	4.00000000000000000000	4.00000000000000000000	4.00000000000000000000	4.00000000000000000000	4.00000000000000000000	4.00000000000000000000	4.00000000000000000000
8.00000000000000000000	0.00000000000000000000	4169.74365234375000000000	4168.71777343750000000000	4187.69238281250000000000	4177.43603515625000000000	4157.43603515625000000000	4163.58984375000000000000	4163.07666015625000000000	4163.58984375000000000000	4164.61523437500000000000	4164.10253906250000000000	4180.00000000000000000000	4192.82031250000000000000	4171.79492187500000000000	4175.89746093750000000000	0.00000000000000000000	10248.00000000000000000000	10227.00000000000000000000	0.00000000000000000000	0.00000000000000000000	0.00000000000000000000	262.00000000000000000000	612.00000000000000000000	4.00000000000000000000	4.00000000000000000000	4.00000000000000000000	4.00000000000000000000	4.00000000000000000000	0.00000000000000000000	4.00000000000000000000	4.00000000000000000000	0.00000000000000000000	4.00000000000000000000	4.00000000000000000000	4.00000000000000000000	4.00000000000000000000	4.00000000000000000000	4.00000000000000000000	4.00000000000000000000
9.00000000000000000000	0.00000000000000000000	4164.10253906250000000000	4176.92285156250000000000	4175.38427734375000000000	4191.28173828125000000000	4160.51269531250000000000	4156.41015625000000000000	4160.00000000000000000000	4174.35888671875000000000	4161.53857421875000000000	4170.25634765625000000000	4191.28173828125000000000	4193.84619140625000000000	4181.02539062500000000000	4180.00000000000000000000	3241.00000000000000000000	10246.00000000000000000000	10229.00000000000000000000	0.00000000000000000000	0.00000000000000000000	0.00000000000000000000	262.00000000000000000000	621.00000000000000000000	4.00000000000000000000	4.00000000000000000000	4.00000000000000000000	4.00000000000000000000	4.00000000000000000000	0.00000000000000000000	4.00000000000000000000	4.00000000000000000000	0.00000000000000000000	4.00000000000000000000	4.00000000000000000000	4.00000000000000000000	4.00000000000000000000	4.00000000000000000000	4.00000000000000000000	4.00000000000000000000
10.00000000000000000000	0.00000000000000000000	4174.87158203125000000000	4171.79492187500000000000	4184.10253906250000000000	4184.10253906250000000000	4154.35888671875000000000	4166.15380859375000000000	4164.61523437500000000000	4170.76904296875000000000	4161.53857421875000000000	4158.97412109375000000000	4185.64111328125000000000	4192.30761718750000000000	4177.43603515625000000000	4178.97412109375000000000	3407.00000000000000000000	10246.00000000000000000000	10229.00000000000000000000	0.00000000000000000000	0.00000000000000000000	0.00000000000000000000	262.00000000000000000000	628.00000000000000000000	4.00000000000000000000	4.00000000000000000000	4.00000000000000000000	4.00000000000000000000	4.00000000000000000000	0.00000000000000000000	4.00000000000000000000	4.00000000000000000000	0.00000000000000000000	4.00000000000000000000	4.00000000000000000000	4.00000000000000000000	4.00000000000000000000	4.00000000000000000000	4.00000000000000000000	4.00000000000000000000
11.00000000000000000000	0.00000000000000000000	4169.23046875000000000000	4173.84619140625000000000	4183.07666015625000000000	4181.02539062500000000000	4159.48730468750000000000	4164.10253906250000000000	4162.05126953125000000000	4176.41015625000000000000	4163.07666015625000000000	4166.66650390625000000000	4188.71777343750000000000	4189.23046875000000000000	4180.00000000000000000000	4177.43603515625000000000	2197.00000000000000000000	10246.00000000000000000000	10228.00000000000000000000	0.00000000000000000000	0.00000000000000000000	0.00000000000000000000	262.00000000000000000000	636.00000000000000000000	4.00000000000000000000	4.00000000000000000000	4.00000000000000000000	4.00000000000000000000	4.00000000000000000000	0.00000000000000000000	4.00000000000000000000	4.00000000000000000000	0.00000000000000000000	4.00000000000000000000	4.00000000000000000000	4.00000000000000000000	4.00000000000000000000	4.00000000000000000000	4.00000000000000000000	4.00000000000000000000
12.00000000000000000000	0.00000000000000000000	4161.53857421875000000000	4174.35888671875000000000	4173.84619140625000000000	4185.12792968750000000000	4165.12792968750000000000	4161.53857421875000000000	4160.00000000000000000000	4183.07666015625000000000	4163.58984375000000000000	4185.12792968750000000000	4195.89746093750000000000	4190.76904296875000000000	4185.12792968750000000000	4176.41015625000000000000	2969.00000000000000000000	10246.00000000000000000000	10228.00000000000000000000	0.00000000000000000000	0.00000000000000000000	0.00000000000000000000	262.00000000000000000000	644.00000000000000000000	4.00000000000000000000	4.00000000000000000000	4.00000000000000000000	4.00000000000000000000	4.00000000000000000000	0.00000000000000000000	4.00000000000000000000	4.00000000000000000000	0.00000000000000000000	4.00000000000000000000	4.00000000000000000000	4.00000000000000000000	4.00000000000000000000	4.00000000000000000000	4.00000000000000000000	4.00000000000000000000
13.00000000000000000000	0.00000000000000000000	4171.28173828125000000000	4164.61523437500000000000	4178.46142578125000000000	4178.46142578125000000000	4155.38427734375000000000	4165.12792968750000000000	4163.58984375000000000000	4164.61523437500000000000	4163.58984375000000000000	4160.51269531250000000000	4175.89746093750000000000	4190.76904296875000000000	4164.61523437500000000000	4171.28173828125000000000	1584.00000000000000000000	10245.00000000000000000000	10228.00000000000000000000	0.00000000000000000000	0.00000000000000000000	0.00000000000000000000	262.00000000000000000000	653.00000000000000000000	4.00000000000000000000	4.00000000000000000000	4.00000000000000000000	4.00000000000000000000	4.00000000000000000000	0.00000000000000000000	4.00000000000000000000	4.00000000000000000000	0.00000000000000000000	4.00000000000000000000	4.00000000000000000000	4.00000000000000000000	4.00000000000000000000	4.00000000000000000000	4.00000000000000000000	4.00000000000000000000
14.00000000000000000000	0.00000000000000000000	4166.66650390625000000000	4180.51269531250000000000	4173.84619140625000000000	4191.28173828125000000000	4172.30761718750000000000	4154.35888671875000000000	4156.92285156250000000000	4176.41015625000000000000	4161.53857421875000000000	4165.12792968750000000000	4182.05126953125000000000	4190.76904296875000000000	4173.84619140625000000000	4180.00000000000000000000	3407.00000000000000000000	10245.00000000000000000000	10228.00000000000000000000	0.00000000000000000000	0.00000000000000000000	0.00000000000000000000	262.00000000000000000000	661.00000000000000000000	4.00000000000000000000	4.00000000000000000000	4.00000000000000000000	4.00000000000000000000	4.00000000000000000000	0.00000000000000000000	4.00000000000000000000	4.00000000000000000000	0.00000000000000000000	4.00000000000000000000	4.00000000000000000000	4.00000000000000000000	4.00000000000000000000	4.00000000000000000000	4.00000000000000000000	4.00000000000000000000
15.00000000000000000000	0.00000000000000000000	4164.61523437500000000000	4168.20507812500000000000	4176.41015625000000000000	4184.10253906250000000000	4155.89746093750000000000	4162.05126953125000000000	4162.05126953125000000000	4162.56396484375000000000	4163.07666015625000000000	4163.07666015625000000000	4171.28173828125000000000	4188.71777343750000000000	4166.15380859375000000000	4174.87158203125000000000	2197.00000000000000000000	10247.00000000000000000000	10230.00000000000000000000	0.00000000000000000000	0.00000000000000000000	0.00000000000000000000	262.00000000000000000000	669.00000000000000000000	4.00000000000000000000	4.00000000000000000000	4.00000000000000000000	4.00000000000000000000	4.00000000000000000000	0.00000000000000000000	4.00000000000000000000	4.00000000000000000000	0.00000000000000000000	4.00000000000000000000	4.00000000000000000000	4.00000000000000000000	4.00000000000000000000	4.00000000000000000000	4.00000000000000000000	4.00000000000000000000
16.00000000000000000000	0.00000000000000000000	4164.61523437500000000000	4160.00000000000000000000	4171.79492187500000000000	4179.48730468750000000000	4145.64111328125000000000	4162.05126953125000000000	4161.02539062500000000000	4147.17919921875000000000	4165.12792968750000000000	4155.38427734375000000000	4163.58984375000000000000	4184.61523437500000000000	4160.51269531250000000000	4169.74365234375000000000	0.00000000000000000000	10247.00000000000000000000	10230.00000000000000000000	0.00000000000000000000	0.00000000000000000000	0.00000000000000000000	262.00000000000000000000	676.00000000000000000000	4.00000000000000000000	4.00000000000000000000	4.00000000000000000000	4.00000000000000000000	4.00000000000000000000	0.00000000000000000000	4.00000000000000000000	4.00000000000000000000	0.00000000000000000000	4.00000000000000000000	4.00000000000000000000	4.00000000000000000000	4.00000000000000000000	4.00000000000000000000	4.00000000000000000000	4.00000000000000000000
17.00000000000000000000	0.00000000000000000000	4168.20507812500000000000	4170.76904296875000000000	4168.71777343750000000000	4187.69238281250000000000	4158.46142578125000000000	4163.07666015625000000000	4158.97412109375000000000	4161.53857421875000000000	4165.64111328125000000000	4163.07666015625000000000	4177.43603515625000000000	4185.64111328125000000000	4172.82031250000000000000	4176.92285156250000000000	0.00000000000000000000	10247.00000000000000000000	10227.00000000000000000000	0.00000000000000000000	0.00000000000000000000	0.00000000000000000000	262.00000000000000000000	684.00000000000000000000	4.00000000000000000000	4.00000000000000000000	4.00000000000000000000	4.00000000000000000000	4.00000000000000000000	0.00000000000000000000	4.00000000000000000000	4.00000000000000000000	0.00000000000000000000	4.00000000000000000000	4.00000000000000000000	4.00000000000000000000	4.00000000000000000000	4.00000000000000000000	4.00000000000000000000	4.00000000000000000000
18.00000000000000000000	0.00000000000000000000	4177.43603515625000000000	4168.20507812500000000000	4178.97412109375000000000	4181.53857421875000000000	4156.41015625000000000000	4170.76904296875000000000	4164.10253906250000000000	4162.56396484375000000000	4165.12792968750000000000	4156.92285156250000000000	4178.46142578125000000000	4189.23046875000000000000	4168.20507812500000000000	4174.87158203125000000000	0.00000000000000000000	10247.00000000000000000000	10227.00000000000000000000	0.00000000000000000000	0.00000000000000000000	0.00000000000000000000	262.00000000000000000000	691.00000000000000000000	4.00000000000000000000	4.00000000000000000000	4.00000000000000000000	4.00000000000000000000	4.00000000000000000000	0.00000000000000000000	4.00000000000000000000	4.00000000000000000000	0.00000000000000000000	4.00000000000000000000	4.00000000000000000000	4.00000000000000000000	4.00000000000000000000	4.00000000000000000000	4.00000000000000000000	4.00000000000000000000
19.00000000000000000000	0.00000000000000000000	4170.76904296875000000000	4184.61523437500000000000	4173.84619140625000000000	4193.33300781250000000000	4181.53857421875000000000	4156.41015625000000000000	4155.89746093750000000000	4180.51269531250000000000	4163.58984375000000000000	4177.94873046875000000000	4197.43603515625000000000	4193.84619140625000000000	4188.71777343750000000000	4180.00000000000000000000	0.00000000000000000000	10246.00000000000000000000	10227.00000000000000000000	0.00000000000000000000	0.00000000000000000000	0.00000000000000000000	262.00000000000000000000	699.00000000000000000000	4.00000000000000000000	4.00000000000000000000	4.00000000000000000000	4.00000000000000000000	4.00000000000000000000	0.00000000000000000000	4.00000000000000000000	4.00000000000000000000	0.00000000000000000000	4.00000000000000000000	4.00000000000000000000	4.00000000000000000000	4.00000000000000000000	4.00000000000000000000	4.00000000000000000000	4.00000000000000000000
20.00000000000000000000	0.00000000000000000000	4172.30761718750000000000	4177.43603515625000000000	4177.43603515625000000000	4188.71777343750000000000	4172.82031250000000000000	4160.51269531250000000000	4157.43603515625000000000	4174.35888671875000000000	4164.10253906250000000000	4173.33300781250000000000	4187.17919921875000000000	4193.84619140625000000000	4181.02539062500000000000	4180.00000000000000000000	0.00000000000000000000	10246.00000000000000000000	10227.00000000000000000000	0.00000000000000000000	0.00000000000000000000	0.00000000000000000000	262.00000000000000000000	706.00000000000000000000	4.00000000000000000000	4.00000000000000000000	4.00000000000000000000	4.00000000000000000000	4.00000000000000000000	0.00000000000000000000	4.00000000000000000000	4.00000000000000000000	0.00000000000000000000	4.00000000000000000000	4.00000000000000000000	4.00000000000000000000	4.00000000000000000000	4.00000000000000000000	4.00000000000000000000	4.00000000000000000000
21.00000000000000000000	0.00000000000000000000	4171.79492187500000000000	4166.66650390625000000000	4178.46142578125000000000	4181.53857421875000000000	4156.41015625000000000000	4160.00000000000000000000	4157.43603515625000000000	4162.05126953125000000000	4162.56396484375000000000	4162.05126953125000000000	4169.74365234375000000000	4188.20507812500000000000	4165.12792968750000000000	4177.94873046875000000000	0.00000000000000000000	10248.00000000000000000000	10225.00000000000000000000	0.00000000000000000000	0.00000000000000000000	0.00000000000000000000	262.00000000000000000000	715.00000000000000000000	4.00000000000000000000	4.00000000000000000000	4.00000000000000000000	4.00000000000000000000	4.00000000000000000000	0.00000000000000000000	4.00000000000000000000	4.00000000000000000000	0.00000000000000000000	4.00000000000000000000	4.00000000000000000000	4.00000000000000000000	4.00000000000000000000	4.00000000000000000000	4.00000000000000000000	4.00000000000000000000
22.00000000000000000000	0.00000000000000000000	4165.12792968750000000000	4174.87158203125000000000	4170.76904296875000000000	4185.64111328125000000000	4172.82031250000000000000	4156.92285156250000000000	4157.43603515625000000000	4167.17919921875000000000	4161.02539062500000000000	4172.82031250000000000000	4178.46142578125000000000	4187.17919921875000000000	4170.76904296875000000000	4176.92285156250000000000	0.00000000000000000000	10248.00000000000000000000	10225.00000000000000000000	0.00000000000000000000	0.00000000000000000000	0.00000000000000000000	262.00000000000000000000	722.00000000000000000000	4.00000000000000000000	4.00000000000000000000	4.00000000000000000000	4.00000000000000000000	4.00000000000000000000	0.00000000000000000000	4.00000000000000000000	4.00000000000000000000	0.00000000000000000000	4.00000000000000000000	4.00000000000000000000	4.00000000000000000000	4.00000000000000000000	4.00000000000000000000	4.00000000000000000000	4.00000000000000000000
23.00000000000000000000	0.00000000000000000000	4168.20507812500000000000	4164.61523437500000000000	4174.35888671875000000000	4173.84619140625000000000	4161.02539062500000000000	4168.20507812500000000000	4165.64111328125000000000	4150.25634765625000000000	4164.10253906250000000000	4157.43603515625000000000	4169.74365234375000000000	4187.17919921875000000000	4157.43603515625000000000	4169.23046875000000000000	0.00000000000000000000	10248.00000000000000000000	10226.00000000000000000000	0.00000000000000000000	0.00000000000000000000	0.00000000000000000000	262.00000000000000000000	731.00000000000000000000	4.00000000000000000000	4.00000000000000000000	4.00000000000000000000	4.00000000000000000000	4.00000000000000000000	0.00000000000000000000	4.00000000000000000000	4.00000000000000000000	0.00000000000000000000	4.00000000000000000000	4.00000000000000000000	4.00000000000000000000	4.00000000000000000000	4.00000000000000000000	4.00000000000000000000	4.00000000000000000000
24.00000000000000000000	0.00000000000000000000	4160.00000000000000000000	4166.15380859375000000000	4164.61523437500000000000	4178.46142578125000000000	4158.46142578125000000000	4159.48730468750000000000	4158.97412109375000000000	4157.94873046875000000000	4162.56396484375000000000	4162.56396484375000000000	4175.38427734375000000000	4184.10253906250000000000	4167.17919921875000000000	4174.35888671875000000000	0.00000000000000000000	10248.00000000000000000000	10226.00000000000000000000	0.00000000000000000000	0.00000000000000000000	0.00000000000000000000	262.00000000000000000000	739.00000000000000000000	4.00000000000000000000	4.00000000000000000000	4.00000000000000000000	4.00000000000000000000	4.00000000000000000000	0.00000000000000000000	4.00000000000000000000	4.00000000000000000000	0.00000000000000000000	4.00000000000000000000	4.00000000000000000000	4.00000000000000000000	4.00000000000000000000	4.00000000000000000000	4.00000000000000000000	4.00000000000000000000
25.00000000000000000000	0.00000000000000000000	4158.97412109375000000000	4152.82031250000000000000	4162.56396484375000000000	4167.17919921875000000000	4150.25634765625000000000	4163.58984375000000000000	4160.51269531250000000000	4156.41015625000000000000	4163.58984375000000000000	4154.87158203125000000000	4165.64111328125000000000	4180.00000000000000000000	4158.97412109375000000000	4167.69238281250000000000	0.00000000000000000000	10245.00000000000000000000	10228.00000000000000000000	0.00000000000000000000	0.00000000000000000000	0.00000000000000000000	262.00000000000000000000	747.00000000000000000000	4.00000000000000000000	4.00000000000000000000	4.00000000000000000000	4.00000000000000000000	4.00000000000000000000	0.00000000000000000000	4.00000000000000000000	4.00000000000000000000	0.00000000000000000000	4.00000000000000000000	4.00000000000000000000	4.00000000000000000000	4.00000000000000000000	4.00000000000000000000	4.00000000000000000000	4.00000000000000000000
26.00000000000000000000	0.00000000000000000000	4163.58984375000000000000	4149.23046875000000000000	4167.17919921875000000000	4161.02539062500000000000	4147.17919921875000000000	4166.15380859375000000000	4160.51269531250000000000	4151.28173828125000000000	4166.15380859375000000000	4148.71777343750000000000	4161.53857421875000000000	4181.53857421875000000000	4149.74365234375000000000	4163.07666015625000000000	0.00000000000000000000	10245.00000000000000000000	10228.00000000000000000000	0.00000000000000000000	0.00000000000000000000	0.00000000000000000000	262.00000000000000000000	755.00000000000000000000	4.00000000000000000000	4.00000000000000000000	4.00000000000000000000	4.00000000000000000000	4.00000000000000000000	0.00000000000000000000	4.00000000000000000000	4.00000000000000000000	0.00000000000000000000	4.00000000000000000000	4.00000000000000000000	4.00000000000000000000	4.00000000000000000000	4.00000000000000000000	4.00000000000000000000	4.00000000000000000000
27.00000000000000000000	0.00000000000000000000	4165.64111328125000000000	4170.76904296875000000000	4168.71777343750000000000	4181.02539062500000000000	4169.23046875000000000000	4156.92285156250000000000	4154.35888671875000000000	4168.71777343750000000000	4163.07666015625000000000	4171.79492187500000000000	4188.71777343750000000000	4189.23046875000000000000	4176.41015625000000000000	4178.46142578125000000000	0.00000000000000000000	10246.00000000000000000000	10227.00000000000000000000	0.00000000000000000000	0.00000000000000000000	0.00000000000000000000	262.00000000000000000000	763.00000000000000000000	4.00000000000000000000	4.00000000000000000000	4.00000000000000000000	4.00000000000000000000	4.00000000000000000000	0.00000000000000000000	4.00000000000000000000	4.00000000000000000000	0.00000000000000000000	4.00000000000000000000	4.00000000000000000000	4.00000000000000000000	4.00000000000000000000	4.00000000000000000000	4.00000000000000000000	4.00000000000000000000
28.00000000000000000000	0.00000000000000000000	4174.87158203125000000000	4168.20507812500000000000	4178.97412109375000000000	4178.46142578125000000000	4165.64111328125000000000	4161.02539062500000000000	4160.51269531250000000000	4158.97412109375000000000	4162.56396484375000000000	4161.02539062500000000000	4182.05126953125000000000	4193.33300781250000000000	4176.41015625000000000000	4179.48730468750000000000	0.00000000000000000000	10246.00000000000000000000	10227.00000000000000000000	0.00000000000000000000	0.00000000000000000000	0.00000000000000000000	262.00000000000000000000	771.00000000000000000000	4.00000000000000000000	4.00000000000000000000	4.00000000000000000000	4.00000000000000000000	4.00000000000000000000	0.00000000000000000000	4.00000000000000000000	4.00000000000000000000	0.00000000000000000000	4.00000000000000000000	4.00000000000000000000	4.00000000000000000000	4.00000000000000000000	4.00000000000000000000	4.00000000000000000000	4.00000000000000000000
29.00000000000000000000	0.00000000000000000000	4171.28173828125000000000	4180.00000000000000000000	4170.76904296875000000000	4187.69238281250000000000	4172.82031250000000000000	4156.92285156250000000000	4156.41015625000000000000	4165.12792968750000000000	4164.61523437500000000000	4171.79492187500000000000	4187.69238281250000000000	4194.87158203125000000000	4186.15380859375000000000	4181.53857421875000000000	0.00000000000000000000	10246.00000000000000000000	10226.00000000000000000000	0.00000000000000000000	0.00000000000000000000	0.00000000000000000000	262.00000000000000000000	779.00000000000000000000	4.00000000000000000000	4.00000000000000000000	4.00000000000000000000	4.00000000000000000000	4.00000000000000000000	0.00000000000000000000	4.00000000000000000000	4.00000000000000000000	0.00000000000000000000	4.00000000000000000000	4.00000000000000000000	4.00000000000000000000	4.00000000000000000000	4.00000000000000000000	4.00000000000000000000	4.00000000000000000000
30.00000000000000000000	0.00000000000000000000	4172.30761718750000000000	4180.51269531250000000000	4168.71777343750000000000	4187.69238281250000000000	4166.15380859375000000000	4163.58984375000000000000	4160.00000000000000000000	4165.12792968750000000000	4164.61523437500000000000	4178.97412109375000000000	4191.79492187500000000000	4191.28173828125000000000	4184.61523437500000000000	4177.94873046875000000000	0.00000000000000000000	10246.00000000000000000000	10226.00000000000000000000	0.00000000000000000000	0.00000000000000000000	0.00000000000000000000	262.00000000000000000000	786.00000000000000000000	4.00000000000000000000	4.00000000000000000000	4.00000000000000000000	4.00000000000000000000	4.00000000000000000000	0.00000000000000000000	4.00000000000000000000	4.00000000000000000000	0.00000000000000000000	4.00000000000000000000	4.00000000000000000000	4.00000000000000000000	4.00000000000000000000	4.00000000000000000000	4.00000000000000000000	4.00000000000000000000
31.00000000000000000000	0.00000000000000000000	4173.33300781250000000000	4171.79492187500000000000	4171.28173828125000000000	4178.97412109375000000000	4161.02539062500000000000	4165.12792968750000000000	4162.56396484375000000000	4157.94873046875000000000	4163.58984375000000000000	4168.71777343750000000000	4184.61523437500000000000	4185.64111328125000000000	4172.82031250000000000000	4174.87158203125000000000	0.00000000000000000000	10247.00000000000000000000	10227.00000000000000000000	0.00000000000000000000	0.00000000000000000000	0.00000000000000000000	262.00000000000000000000	793.00000000000000000000	4.00000000000000000000	4.00000000000000000000	4.00000000000000000000	4.00000000000000000000	4.00000000000000000000	0.00000000000000000000	4.00000000000000000000	4.00000000000000000000	0.00000000000000000000	4.00000000000000000000	4.00000000000000000000	4.00000000000000000000	4.00000000000000000000	4.00000000000000000000	4.00000000000000000000	4.00000000000000000000
32.00000000000000000000	0.00000000000000000000	4166.66650390625000000000	4180.00000000000000000000	4164.10253906250000000000	4187.69238281250000000000	4181.53857421875000000000	4157.43603515625000000000	4158.46142578125000000000	4174.87158203125000000000	4161.53857421875000000000	4175.89746093750000000000	4191.28173828125000000000	4187.69238281250000000000	4181.53857421875000000000	4182.56396484375000000000	0.00000000000000000000	10247.00000000000000000000	10227.00000000000000000000	0.00000000000000000000	0.00000000000000000000	0.00000000000000000000	262.00000000000000000000	801.00000000000000000000	4.00000000000000000000	4.00000000000000000000	4.00000000000000000000	4.00000000000000000000	4.00000000000000000000	0.00000000000000000000	4.00000000000000000000	4.00000000000000000000	0.00000000000000000000	4.00000000000000000000	4.00000000000000000000	4.00000000000000000000	4.00000000000000000000	4.00000000000000000000	4.00000000000000000000	4.00000000000000000000
33.00000000000000000000	0.00000000000000000000	4172.82031250000000000000	4168.20507812500000000000	4171.28173828125000000000	4176.92285156250000000000	4162.05126953125000000000	4166.66650390625000000000	4163.58984375000000000000	4162.05126953125000000000	4162.05126953125000000000	4151.79492187500000000000	4170.76904296875000000000	4186.66650390625000000000	4163.58984375000000000000	4174.87158203125000000000	0.00000000000000000000	10247.00000000000000000000	10227.00000000000000000000	0.00000000000000000000	0.00000000000000000000	0.00000000000000000000	262.00000000000000000000	809.00000000000000000000	4.00000000000000000000	4.00000000000000000000	4.00000000000000000000	4.00000000000000000000	4.00000000000000000000	0.00000000000000000000	4.00000000000000000000	4.00000000000000000000	0.00000000000000000000	4.00000000000000000000	4.00000000000000000000	4.00000000000000000000	4.00000000000000000000	4.00000000000000000000	4.00000000000000000000	4.00000000000000000000
34.00000000000000000000	0.00000000000000000000	4168.71777343750000000000	4176.41015625000000000000	4169.23046875000000000000	4183.58984375000000000000	4170.25634765625000000000	4156.92285156250000000000	4156.41015625000000000000	4167.69238281250000000000	4164.10253906250000000000	4159.48730468750000000000	4178.46142578125000000000	4186.15380859375000000000	4169.23046875000000000000	4175.89746093750000000000	0.00000000000000000000	10247.00000000000000000000	10227.00000000000000000000	0.00000000000000000000	0.00000000000000000000	0.00000000000000000000	262.00000000000000000000	816.00000000000000000000	4.00000000000000000000	4.00000000000000000000	4.00000000000000000000	4.00000000000000000000	4.00000000000000000000	0.00000000000000000000	4.00000000000000000000	4.00000000000000000000	0.00000000000000000000	4.00000000000000000000	4.00000000000000000000	4.00000000000000000000	4.00000000000000000000	4.00000000000000000000	4.00000000000000000000	4.00000000000000000000
35.00000000000000000000	0.00000000000000000000	4167.69238281250000000000	4178.46142578125000000000	4168.20507812500000000000	4186.15380859375000000000	4180.00000000000000000000	4156.41015625000000000000	4157.43603515625000000000	4172.30761718750000000000	4165.64111328125000000000	4181.02539062500000000000	4188.20507812500000000000	4188.71777343750000000000	4173.84619140625000000000	4180.51269531250000000000	0.00000000000000000000	10248.00000000000000000000	10226.00000000000000000000	0.00000000000000000000	0.00000000000000000000	0.00000000000000000000	262.00000000000000000000	824.00000000000000000000	4.00000000000000000000	4.00000000000000000000	4.00000000000000000000	4.00000000000000000000	4.00000000000000000000	0.00000000000000000000	4.00000000000000000000	4.00000000000000000000	0.00000000000000000000	4.00000000000000000000	4.00000000000000000000	4.00000000000000000000	4.00000000000000000000	4.00000000000000000000	4.00000000000000000000	4.00000000000000000000
36.00000000000000000000	0.00000000000000000000	4169.23046875000000000000	4164.10253906250000000000	4166.66650390625000000000	4173.33300781250000000000	4157.94873046875000000000	4160.00000000000000000000	4162.05126953125000000000	4154.87158203125000000000	4164.61523437500000000000	4169.74365234375000000000	4170.76904296875000000000	4186.66650390625000000000	4158.46142578125000000000	4176.92285156250000000000	0.00000000000000000000	10248.00000000000000000000	10226.00000000000000000000	0.00000000000000000000	0.00000000000000000000	0.00000000000000000000	262.00000000000000000000	833.00000000000000000000	4.00000000000000000000	4.00000000000000000000	4.00000000000000000000	4.00000000000000000000	4.00000000000000000000	0.00000000000000000000	4.00000000000000000000	4.00000000000000000000	0.00000000000000000000	4.00000000000000000000	4.00000000000000000000	4.00000000000000000000	4.00000000000000000000	4.00000000000000000000	4.00000000000000000000	4.00000000000000000000
37.00000000000000000000	0.00000000000000000000	4163.58984375000000000000	4174.87158203125000000000	4155.89746093750000000000	4183.07666015625000000000	4168.20507812500000000000	4154.87158203125000000000	4155.38427734375000000000	4164.10253906250000000000	4162.56396484375000000000	4173.33300781250000000000	4180.00000000000000000000	4185.12792968750000000000	4172.30761718750000000000	4182.56396484375000000000	0.00000000000000000000	10248.00000000000000000000	10225.00000000000000000000	0.00000000000000000000	0.00000000000000000000	0.00000000000000000000	262.00000000000000000000	841.00000000000000000000	4.00000000000000000000	4.00000000000000000000	4.00000000000000000000	4.00000000000000000000	4.00000000000000000000	0.00000000000000000000	4.00000000000000000000	4.00000000000000000000	0.00000000000000000000	4.00000000000000000000	4.00000000000000000000	4.00000000000000000000	4.00000000000000000000	4.00000000000000000000	4.00000000000000000000	4.00000000000000000000
38.00000000000000000000	0.00000000000000000000	4173.84619140625000000000	4172.82031250000000000000	4168.20507812500000000000	4178.46142578125000000000	4164.10253906250000000000	4167.69238281250000000000	4162.56396484375000000000	4155.38427734375000000000	4164.10253906250000000000	4162.56396484375000000000	4177.43603515625000000000	4187.17919921875000000000	4167.17919921875000000000	4185.12792968750000000000	0.00000000000000000000	10248.00000000000000000000	10225.00000000000000000000	0.00000000000000000000	0.00000000000000000000	0.00000000000000000000	262.00000000000000000000	848.00000000000000000000	4.00000000000000000000	4.00000000000000000000	4.00000000000000000000	4.00000000000000000000	4.00000000000000000000	0.00000000000000000000	4.00000000000000000000	4.00000000000000000000	0.00000000000000000000	4.00000000000000000000	4.00000000000000000000	4.00000000000000000000	4.00000000000000000000	4.00000000000000000000	4.00000000000000000000	4.00000000000000000000
39.00000000000000000000	0.00000000000000000000	4172.82031250000000000000	4175.89746093750000000000	4170.25634765625000000000	4179.48730468750000000000	4163.07666015625000000000	4163.58984375000000000000	4160.00000000000000000000	4151.79492187500000000000	4164.61523437500000000000	4161.53857421875000000000	4181.02539062500000000000	4188.20507812500000000000	4171.79492187500000000000	4188.20507812500000000000	0.00000000000000000000	10249.00000000000000000000	10226.00000000000000000000	0.00000000000000000000	0.00000000000000000000	0.00000000000000000000	262.00000000000000000000	856.00000000000000000000	4.00000000000000000000	4.00000000000000000000	4.00000000000000000000	4.00000000000000000000	4.00000000000000000000	0.00000000000000000000	4.00000000000000000000	4.00000000000000000000	0.00000000000000000000	4.00000000000000000000	4.00000000000000000000	4.00000000000000000000	4.00000000000000000000	4.00000000000000000000	4.00000000000000000000	4.00000000000000000000
40.00000000000000000000	0.00000000000000000000	4167.69238281250000000000	4173.33300781250000000000	4164.61523437500000000000	4178.97412109375000000000	4164.10253906250000000000	4161.53857421875000000000	4156.92285156250000000000	4155.38427734375000000000	4163.58984375000000000000	4164.10253906250000000000	4182.05126953125000000000	4186.66650390625000000000	4173.84619140625000000000	4183.58984375000000000000	0.00000000000000000000	10249.00000000000000000000	10226.00000000000000000000	0.00000000000000000000	0.00000000000000000000	0.00000000000000000000	262.00000000000000000000	864.00000000000000000000	4.00000000000000000000	4.00000000000000000000	4.00000000000000000000	4.00000000000000000000	4.00000000000000000000	0.00000000000000000000	4.00000000000000000000	4.00000000000000000000	0.00000000000000000000	4.00000000000000000000	4.00000000000000000000	4.00000000000000000000	4.00000000000000000000	4.00000000000000000000	4.00000000000000000000	4.00000000000000000000
41.00000000000000000000	0.00000000000000000000	4170.25634765625000000000	4161.02539062500000000000	4167.17919921875000000000	4170.25634765625000000000	4150.76904296875000000000	4163.07666015625000000000	4160.51269531250000000000	4152.82031250000000000000	4164.10253906250000000000	4158.97412109375000000000	4168.71777343750000000000	4185.64111328125000000000	4158.46142578125000000000	4180.00000000000000000000	0.00000000000000000000	10248.00000000000000000000	10226.00000000000000000000	0.00000000000000000000	0.00000000000000000000	0.00000000000000000000	262.00000000000000000000	873.00000000000000000000	4.00000000000000000000	4.00000000000000000000	4.00000000000000000000	4.00000000000000000000	4.00000000000000000000	0.00000000000000000000	4.00000000000000000000	4.00000000000000000000	0.00000000000000000000	4.00000000000000000000	4.00000000000000000000	4.00000000000000000000	4.00000000000000000000	4.00000000000000000000	4.00000000000000000000	4.00000000000000000000
42.00000000000000000000	0.00000000000000000000	4162.05126953125000000000	4171.28173828125000000000	4161.53857421875000000000	4178.97412109375000000000	4158.46142578125000000000	4152.30761718750000000000	4157.94873046875000000000	4173.33300781250000000000	4163.07666015625000000000	4180.00000000000000000000	4182.56396484375000000000	4186.15380859375000000000	4171.79492187500000000000	4190.76904296875000000000	0.00000000000000000000	10248.00000000000000000000	10226.00000000000000000000	0.00000000000000000000	0.00000000000000000000	0.00000000000000000000	262.00000000000000000000	881.00000000000000000000	4.00000000000000000000	4.00000000000000000000	4.00000000000000000000	4.00000000000000000000	4.00000000000000000000	0.00000000000000000000	4.00000000000000000000	4.00000000000000000000	0.00000000000000000000	4.00000000000000000000	4.00000000000000000000	4.00000000000000000000	4.00000000000000000000	4.00000000000000000000	4.00000000000000000000	4.00000000000000000000
43.00000000000000000000	0.00000000000000000000	4166.15380859375000000000	4160.00000000000000000000	4166.66650390625000000000	4168.20507812500000000000	4148.71777343750000000000	4163.58984375000000000000	4164.10253906250000000000	4163.58984375000000000000	4163.58984375000000000000	4164.10253906250000000000	4173.33300781250000000000	4184.61523437500000000000	4161.53857421875000000000	4184.61523437500000000000	0.00000000000000000000	10249.00000000000000000000	10226.00000000000000000000	0.00000000000000000000	0.00000000000000000000	0.00000000000000000000	262.00000000000000000000	889.00000000000000000000	4.00000000000000000000	4.00000000000000000000	4.00000000000000000000	4.00000000000000000000	4.00000000000000000000	0.00000000000000000000	4.00000000000000000000	4.00000000000000000000	0.00000000000000000000	4.00000000000000000000	4.00000000000000000000	4.00000000000000000000	4.00000000000000000000	4.00000000000000000000	4.00000000000000000000	4.00000000000000000000
44.00000000000000000000	0.00000000000000000000	4167.69238281250000000000	4166.15380859375000000000	4163.07666015625000000000	4170.25634765625000000000	4162.05126953125000000000	4161.53857421875000000000	4160.51269531250000000000	4163.07666015625000000000	4164.10253906250000000000	4161.02539062500000000000	4173.84619140625000000000	4187.17919921875000000000	4162.05126953125000000000	4183.58984375000000000000	0.00000000000000000000	10249.00000000000000000000	10226.00000000000000000000	0.00000000000000000000	0.00000000000000000000	0.00000000000000000000	262.00000000000000000000	897.00000000000000000000	4.00000000000000000000	4.00000000000000000000	4.00000000000000000000	4.00000000000000000000	4.00000000000000000000	0.00000000000000000000	4.00000000000000000000	4.00000000000000000000	0.00000000000000000000	4.00000000000000000000	4.00000000000000000000	4.00000000000000000000	4.00000000000000000000	4.00000000000000000000	4.00000000000000000000	4.00000000000000000000
45.00000000000000000000	0.00000000000000000000	4167.69238281250000000000	4181.02539062500000000000	4162.05126953125000000000	4180.00000000000000000000	4175.38427734375000000000	4160.00000000000000000000	4161.02539062500000000000	4179.48730468750000000000	4163.07666015625000000000	4182.05126953125000000000	4188.71777343750000000000	4191.28173828125000000000	4177.94873046875000000000	4190.76904296875000000000	0.00000000000000000000	10249.00000000000000000000	10227.00000000000000000000	0.00000000000000000000	0.00000000000000000000	0.00000000000000000000	262.00000000000000000000	906.00000000000000000000	4.00000000000000000000	4.00000000000000000000	4.00000000000000000000	4.00000000000000000000	4.00000000000000000000	0.00000000000000000000	4.00000000000000000000	4.00000000000000000000	0.00000000000000000000	4.00000000000000000000	4.00000000000000000000	4.00000000000000000000	4.00000000000000000000	4.00000000000000000000	4.00000000000000000000	4.00000000000000000000
46.00000000000000000000	0.00000000000000000000	4172.30761718750000000000	4174.87158203125000000000	4173.33300781250000000000	4173.84619140625000000000	4159.48730468750000000000	4168.71777343750000000000	4167.69238281250000000000	4170.25634765625000000000	4162.56396484375000000000	4168.20507812500000000000	4184.10253906250000000000	4190.25634765625000000000	4169.74365234375000000000	4192.30761718750000000000	0.00000000000000000000	10249.00000000000000000000	10227.00000000000000000000	0.00000000000000000000	0.00000000000000000000	0.00000000000000000000	262.00000000000000000000	913.00000000000000000000	4.00000000000000000000	4.00000000000000000000	4.00000000000000000000	4.00000000000000000000	4.00000000000000000000	0.00000000000000000000	4.00000000000000000000	4.00000000000000000000	0.00000000000000000000	4.00000000000000000000	4.00000000000000000000	4.00000000000000000000	4.00000000000000000000	4.00000000000000000000	4.00000000000000000000	4.00000000000000000000
47.00000000000000000000	0.00000000000000000000	4166.15380859375000000000	4186.15380859375000000000	4165.12792968750000000000	4183.07666015625000000000	4173.84619140625000000000	4156.92285156250000000000	4159.48730468750000000000	4181.02539062500000000000	4160.51269531250000000000	4179.48730468750000000000	4197.43603515625000000000	4190.25634765625000000000	4181.02539062500000000000	4200.51269531250000000000	0.00000000000000000000	10250.00000000000000000000	10229.00000000000000000000	0.00000000000000000000	0.00000000000000000000	0.00000000000000000000	262.00000000000000000000	920.00000000000000000000	4.00000000000000000000	4.00000000000000000000	4.00000000000000000000	4.00000000000000000000	4.00000000000000000000	0.00000000000000000000	4.00000000000000000000	4.00000000000000000000	0.00000000000000000000	4.00000000000000000000	4.00000000000000000000	4.00000000000000000000	4.00000000000000000000	4.00000000000000000000	4.00000000000000000000	4.00000000000000000000
48.00000000000000000000	0.00000000000000000000	4172.82031250000000000000	4175.38427734375000000000	4164.61523437500000000000	4170.25634765625000000000	4161.53857421875000000000	4160.00000000000000000000	4161.53857421875000000000	4174.87158203125000000000	4161.02539062500000000000	4175.89746093750000000000	4185.12792968750000000000	4192.30761718750000000000	4170.76904296875000000000	4189.23046875000000000000	0.00000000000000000000	10250.00000000000000000000	10229.00000000000000000000	0.00000000000000000000	0.00000000000000000000	0.00000000000000000000	262.00000000000000000000	928.00000000000000000000	4.00000000000000000000	4.00000000000000000000	4.00000000000000000000	4.00000000000000000000	4.00000000000000000000	0.00000000000000000000	4.00000000000000000000	4.00000000000000000000	0.00000000000000000000	4.00000000000000000000	4.00000000000000000000	4.00000000000000000000	4.00000000000000000000	4.00000000000000000000	4.00000000000000000000	4.00000000000000000000
49.00000000000000000000	0.00000000000000000000	4170.25634765625000000000	4170.25634765625000000000	4165.12792968750000000000	4164.10253906250000000000	4155.38427734375000000000	4160.51269531250000000000	4160.00000000000000000000	4165.64111328125000000000	4162.05126953125000000000	4165.12792968750000000000	4174.87158203125000000000	4192.30761718750000000000	4163.58984375000000000000	4179.48730468750000000000	0.00000000000000000000	10249.00000000000000000000	10228.00000000000000000000	0.00000000000000000000	0.00000000000000000000	0.00000000000000000000	262.00000000000000000000	936.00000000000000000000	4.00000000000000000000	4.00000000000000000000	4.00000000000000000000	4.00000000000000000000	4.00000000000000000000	0.00000000000000000000	4.00000000000000000000	4.00000000000000000000	0.00000000000000000000	4.00000000000000000000	4.00000000000000000000	4.00000000000000000000	4.00000000000000000000	4.00000000000000000000	4.00000000000000000000	4.00000000000000000000
50.00000000000000000000	0.00000000000000000000	4163.58984375000000000000	4177.43603515625000000000	4162.56396484375000000000	4174.35888671875000000000	4170.25634765625000000000	4157.43603515625000000000	4157.94873046875000000000	4170.76904296875000000000	4162.56396484375000000000	4173.84619140625000000000	4185.12792968750000000000	4190.76904296875000000000	4175.38427734375000000000	4190.25634765625000000000	0.00000000000000000000	10249.00000000000000000000	10228.00000000000000000000	0.00000000000000000000	0.00000000000000000000	0.00000000000000000000	262.00000000000000000000	943.00000000000000000000	4.00000000000000000000	4.00000000000000000000	4.00000000000000000000	4.00000000000000000000	4.00000000000000000000	0.00000000000000000000	4.00000000000000000000	4.00000000000000000000	0.00000000000000000000	4.00000000000000000000	4.00000000000000000000	4.00000000000000000000	4.00000000000000000000	4.00000000000000000000	4.00000000000000000000	4.00000000000000000000
51.00000000000000000000	0.00000000000000000000	4171.79492187500000000000	4168.71777343750000000000	4168.71777343750000000000	4169.74365234375000000000	4153.33300781250000000000	4164.10253906250000000000	4164.10253906250000000000	4158.46142578125000000000	4163.58984375000000000000	4165.64111328125000000000	4176.41015625000000000000	4189.23046875000000000000	4167.69238281250000000000	4193.84619140625000000000	0.00000000000000000000	10248.00000000000000000000	10229.00000000000000000000	0.00000000000000000000	0.00000000000000000000	0.00000000000000000000	262.00000000000000000000	952.00000000000000000000	4.00000000000000000000	4.00000000000000000000	4.00000000000000000000	4.00000000000000000000	4.00000000000000000000	0.00000000000000000000	4.00000000000000000000	4.00000000000000000000	0.00000000000000000000	4.00000000000000000000	4.00000000000000000000	4.00000000000000000000	4.00000000000000000000	4.00000000000000000000	4.00000000000000000000	4.00000000000000000000
52.00000000000000000000	0.00000000000000000000	4168.20507812500000000000	4184.61523437500000000000	4165.12792968750000000000	4180.00000000000000000000	4163.07666015625000000000	4156.92285156250000000000	4158.46142578125000000000	4167.17919921875000000000	4162.56396484375000000000	4175.38427734375000000000	4190.25634765625000000000	4190.76904296875000000000	4182.05126953125000000000	4195.38427734375000000000	0.00000000000000000000	10248.00000000000000000000	10229.00000000000000000000	0.00000000000000000000	0.00000000000000000000	0.00000000000000000000	262.00000000000000000000	960.00000000000000000000	4.00000000000000000000	4.00000000000000000000	4.00000000000000000000	4.00000000000000000000	4.00000000000000000000	0.00000000000000000000	4.00000000000000000000	4.00000000000000000000	0.00000000000000000000	4.00000000000000000000	4.00000000000000000000	4.00000000000000000000	4.00000000000000000000	4.00000000000000000000	4.00000000000000000000	4.00000000000000000000
53.00000000000000000000	0.00000000000000000000	4170.76904296875000000000	4176.41015625000000000000	4169.74365234375000000000	4170.25634765625000000000	4163.58984375000000000000	4165.12792968750000000000	4161.53857421875000000000	4159.48730468750000000000	4164.61523437500000000000	4163.58984375000000000000	4186.15380859375000000000	4188.71777343750000000000	4170.76904296875000000000	4188.20507812500000000000	0.00000000000000000000	10248.00000000000000000000	10228.00000000000000000000	0.00000000000000000000	0.00000000000000000000	0.00000000000000000000	262.00000000000000000000	969.00000000000000000000	4.00000000000000000000	4.00000000000000000000	4.00000000000000000000	4.00000000000000000000	4.00000000000000000000	0.00000000000000000000	4.00000000000000000000	4.00000000000000000000	0.00000000000000000000	4.00000000000000000000	4.00000000000000000000	4.00000000000000000000	4.00000000000000000000	4.00000000000000000000	4.00000000000000000000	4.00000000000000000000
54.00000000000000000000	0.00000000000000000000	4171.79492187500000000000	4164.61523437500000000000	4168.71777343750000000000	4164.10253906250000000000	4156.92285156250000000000	4163.58984375000000000000	4160.00000000000000000000	4160.51269531250000000000	4165.12792968750000000000	4160.00000000000000000000	4179.48730468750000000000	4184.61523437500000000000	4161.02539062500000000000	4188.71777343750000000000	0.00000000000000000000	10248.00000000000000000000	10228.00000000000000000000	0.00000000000000000000	0.00000000000000000000	0.00000000000000000000	262.00000000000000000000	976.00000000000000000000	4.00000000000000000000	4.00000000000000000000	4.00000000000000000000	4.00000000000000000000	4.00000000000000000000	0.00000000000000000000	4.00000000000000000000	4.00000000000000000000	0.00000000000000000000	4.00000000000000000000	4.00000000000000000000	4.00000000000000000000	4.00000000000000000000	4.00000000000000000000	4.00000000000000000000	4.00000000000000000000
55.00000000000000000000	0.00000000000000000000	4164.10253906250000000000	4175.38427734375000000000	4163.07666015625000000000	4175.38427734375000000000	4166.15380859375000000000	4155.38427734375000000000	4157.43603515625000000000	4184.10253906250000000000	4162.05126953125000000000	4183.07666015625000000000	4190.76904296875000000000	4187.17919921875000000000	4177.94873046875000000000	4194.87158203125000000000	0.00000000000000000000	10247.00000000000000000000	10229.00000000000000000000	0.00000000000000000000	0.00000000000000000000	0.00000000000000000000	262.00000000000000000000	984.00000000000000000000	4.00000000000000000000	4.00000000000000000000	4.00000000000000000000	4.00000000000000000000	4.00000000000000000000	0.00000000000000000000	4.00000000000000000000	4.00000000000000000000	0.00000000000000000000	4.00000000000000000000	4.00000000000000000000	4.00000000000000000000	4.00000000000000000000	4.00000000000000000000	4.00000000000000000000	4.00000000000000000000
56.00000000000000000000	0.00000000000000000000	4169.23046875000000000000	4168.71777343750000000000	4172.30761718750000000000	4165.12792968750000000000	4159.48730468750000000000	4161.53857421875000000000	4166.15380859375000000000	4173.33300781250000000000	4163.58984375000000000000	4172.82031250000000000000	4178.46142578125000000000	4189.23046875000000000000	4167.17919921875000000000	4187.69238281250000000000	0.00000000000000000000	10247.00000000000000000000	10229.00000000000000000000	0.00000000000000000000	0.00000000000000000000	0.00000000000000000000	262.00000000000000000000	992.00000000000000000000	4.00000000000000000000	4.00000000000000000000	4.00000000000000000000	4.00000000000000000000	4.00000000000000000000	0.00000000000000000000	4.00000000000000000000	4.00000000000000000000	0.00000000000000000000	4.00000000000000000000	4.00000000000000000000	4.00000000000000000000	4.00000000000000000000	4.00000000000000000000	4.00000000000000000000	4.00000000000000000000
57.00000000000000000000	0.00000000000000000000	4169.74365234375000000000	4183.07666015625000000000	4166.66650390625000000000	4176.92285156250000000000	4181.02539062500000000000	4154.87158203125000000000	4160.00000000000000000000	4180.00000000000000000000	4164.61523437500000000000	4186.66650390625000000000	4192.82031250000000000000	4191.28173828125000000000	4177.94873046875000000000	4196.92285156250000000000	0.00000000000000000000	10246.00000000000000000000	10228.00000000000000000000	0.00000000000000000000	0.00000000000000000000	0.00000000000000000000	263.00000000000000000000	0.00000000000000000000	4.00000000000000000000	4.00000000000000000000	4.00000000000000000000	4.00000000000000000000	4.00000000000000000000	0.00000000000000000000	4.00000000000000000000	4.00000000000000000000	0.00000000000000000000	4.00000000000000000000	4.00000000000000000000	4.00000000000000000000	4.00000000000000000000	4.00000000000000000000	4.00000000000000000000	4.00000000000000000000
58.00000000000000000000	0.00000000000000000000	4171.28173828125000000000	4186.15380859375000000000	4166.66650390625000000000	4180.51269531250000000000	4180.00000000000000000000	4164.61523437500000000000	4161.02539062500000000000	4178.97412109375000000000	4162.56396484375000000000	4186.66650390625000000000	4195.38427734375000000000	4191.79492187500000000000	4177.43603515625000000000	4196.92285156250000000000	0.00000000000000000000	10246.00000000000000000000	10228.00000000000000000000	0.00000000000000000000	0.00000000000000000000	0.00000000000000000000	263.00000000000000000000	8.00000000000000000000	4.00000000000000000000	4.00000000000000000000	4.00000000000000000000	4.00000000000000000000	4.00000000000000000000	0.00000000000000000000	4.00000000000000000000	4.00000000000000000000	0.00000000000000000000	4.00000000000000000000	4.00000000000000000000	4.00000000000000000000	4.00000000000000000000	4.00000000000000000000	4.00000000000000000000	4.00000000000000000000
59.00000000000000000000	0.00000000000000000000	4168.71777343750000000000	4176.92285156250000000000	4167.17919921875000000000	4168.20507812500000000000	4160.00000000000000000000	4166.66650390625000000000	4162.56396484375000000000	4166.66650390625000000000	4162.56396484375000000000	4165.64111328125000000000	4184.10253906250000000000	4185.64111328125000000000	4167.17919921875000000000	4185.12792968750000000000	0.00000000000000000000	10247.00000000000000000000	10228.00000000000000000000	0.00000000000000000000	0.00000000000000000000	0.00000000000000000000	263.00000000000000000000	15.00000000000000000000	4.00000000000000000000	4.00000000000000000000	4.00000000000000000000	4.00000000000000000000	4.00000000000000000000	0.00000000000000000000	4.00000000000000000000	4.00000000000000000000	0.00000000000000000000	4.00000000000000000000	4.00000000000000000000	4.00000000000000000000	4.00000000000000000000	4.00000000000000000000	4.00000000000000000000	4.00000000000000000000
60.00000000000000000000	0.00000000000000000000	4161.02539062500000000000	4174.87158203125000000000	4157.43603515625000000000	4156.41015625000000000000	4164.10253906250000000000	4158.46142578125000000000	4158.97412109375000000000	4174.35888671875000000000	4163.58984375000000000000	4171.79492187500000000000	4190.25634765625000000000	4181.02539062500000000000	4175.38427734375000000000	4183.58984375000000000000	0.00000000000000000000	10247.00000000000000000000	10228.00000000000000000000	0.00000000000000000000	0.00000000000000000000	0.00000000000000000000	263.00000000000000000000	23.00000000000000000000	4.00000000000000000000	4.00000000000000000000	4.00000000000000000000	4.00000000000000000000	4.00000000000000000000	0.00000000000000000000	4.00000000000000000000	4.00000000000000000000	0.00000000000000000000	4.00000000000000000000	4.00000000000000000000	4.00000000000000000000	4.00000000000000000000	4.00000000000000000000	4.00000000000000000000	4.00000000000000000000
61.00000000000000000000	0.00000000000000000000	4163.07666015625000000000	4158.46142578125000000000	4159.48730468750000000000	4131.28173828125000000000	4146.66650390625000000000	4167.17919921875000000000	4161.53857421875000000000	4154.87158203125000000000	4164.10253906250000000000	4161.53857421875000000000	4164.61523437500000000000	4175.89746093750000000000	4150.25634765625000000000	4174.87158203125000000000	0.00000000000000000000	10247.00000000000000000000	10228.00000000000000000000	0.00000000000000000000	0.00000000000000000000	0.00000000000000000000	263.00000000000000000000	31.00000000000000000000	4.00000000000000000000	4.00000000000000000000	4.00000000000000000000	4.00000000000000000000	4.00000000000000000000	0.00000000000000000000	4.00000000000000000000	4.00000000000000000000	0.00000000000000000000	4.00000000000000000000	4.00000000000000000000	4.00000000000000000000	4.00000000000000000000	4.00000000000000000000	4.00000000000000000000	4.00000000000000000000
62.00000000000000000000	0.00000000000000000000	4160.00000000000000000000	4166.66650390625000000000	4153.84619140625000000000	4141.02539062500000000000	4155.89746093750000000000	4158.97412109375000000000	4153.33300781250000000000	4152.82031250000000000000	4164.10253906250000000000	4162.56396484375000000000	4159.48730468750000000000	4174.35888671875000000000	4148.71777343750000000000	4174.35888671875000000000	0.00000000000000000000	10247.00000000000000000000	10228.00000000000000000000	0.00000000000000000000	0.00000000000000000000	0.00000000000000000000	263.00000000000000000000	39.00000000000000000000	4.00000000000000000000	4.00000000000000000000	4.00000000000000000000	4.00000000000000000000	4.00000000000000000000	0.00000000000000000000	4.00000000000000000000	4.00000000000000000000	0.00000000000000000000	4.00000000000000000000	4.00000000000000000000	4.00000000000000000000	4.00000000000000000000	4.00000000000000000000	4.00000000000000000000	4.00000000000000000000
63.00000000000000000000	0.00000000000000000000	4165.64111328125000000000	4167.17919921875000000000	4161.53857421875000000000	4145.12792968750000000000	4155.89746093750000000000	4159.48730468750000000000	4155.38427734375000000000	4148.71777343750000000000	4165.12792968750000000000	4160.00000000000000000000	4166.15380859375000000000	4181.53857421875000000000	4158.46142578125000000000	4178.97412109375000000000	0.00000000000000000000	10246.00000000000000000000	10229.00000000000000000000	0.00000000000000000000	0.00000000000000000000	0.00000000000000000000	263.00000000000000000000	46.00000000000000000000	4.00000000000000000000	4.00000000000000000000	4.00000000000000000000	4.00000000000000000000	4.00000000000000000000	0.00000000000000000000	4.00000000000000000000	4.00000000000000000000	0.00000000000000000000	4.00000000000000000000	4.00000000000000000000	4.00000000000000000000	4.00000000000000000000	4.00000000000000000000	4.00000000000000000000	4.00000000000000000000
64.00000000000000000000	0.00000000000000000000	4169.74365234375000000000	4161.53857421875000000000	4168.71777343750000000000	4137.43603515625000000000	4137.94873046875000000000	4161.02539062500000000000	4157.94873046875000000000	4138.46142578125000000000	4164.10253906250000000000	4149.23046875000000000000	4168.20507812500000000000	4185.64111328125000000000	4158.97412109375000000000	4182.05126953125000000000	1551.00000000000000000000	10246.00000000000000000000	10229.00000000000000000000	0.00000000000000000000	0.00000000000000000000	0.00000000000000000000	263.00000000000000000000	54.00000000000000000000	4.00000000000000000000	4.00000000000000000000	4.00000000000000000000	4.00000000000000000000	4.00000000000000000000	0.00000000000000000000	4.00000000000000000000	4.00000000000000000000	0.00000000000000000000	4.00000000000000000000	4.00000000000000000000	4.00000000000000000000	4.00000000000000000000	4.00000000000000000000	4.00000000000000000000	4.00000000000000000000
65.00000000000000000000	0.00000000000000000000	4166.15380859375000000000	4180.51269531250000000000	4161.02539062500000000000	4154.87158203125000000000	4154.35888671875000000000	4155.38427734375000000000	4155.38427734375000000000	4158.97412109375000000000	4164.61523437500000000000	4158.97412109375000000000	4188.20507812500000000000	4186.66650390625000000000	4176.41015625000000000000	4191.28173828125000000000	3087.00000000000000000000	10248.00000000000000000000	10228.00000000000000000000	0.00000000000000000000	0.00000000000000000000	0.00000000000000000000	263.00000000000000000000	63.00000000000000000000	4.00000000000000000000	4.00000000000000000000	4.00000000000000000000	4.00000000000000000000	4.00000000000000000000	0.00000000000000000000	4.00000000000000000000	4.00000000000000000000	0.00000000000000000000	4.00000000000000000000	4.00000000000000000000	4.00000000000000000000	4.00000000000000000000	4.00000000000000000000	4.00000000000000000000	4.00000000000000000000
66.00000000000000000000	0.00000000000000000000	4174.87158203125000000000	4173.33300781250000000000	4167.17919921875000000000	4151.28173828125000000000	4148.71777343750000000000	4168.71777343750000000000	4163.58984375000000000000	4152.82031250000000000000	4168.71777343750000000000	4146.66650390625000000000	4176.92285156250000000000	4185.64111328125000000000	4163.58984375000000000000	4184.10253906250000000000	1417.00000000000000000000	10248.00000000000000000000	10228.00000000000000000000	0.00000000000000000000	0.00000000000000000000	0.00000000000000000000	263.00000000000000000000	70.00000000000000000000	4.00000000000000000000	4.00000000000000000000	4.00000000000000000000	4.00000000000000000000	4.00000000000000000000	0.00000000000000000000	4.00000000000000000000	4.00000000000000000000	0.00000000000000000000	4.00000000000000000000	4.00000000000000000000	4.00000000000000000000	4.00000000000000000000	4.00000000000000000000	4.00000000000000000000	4.00000000000000000000
67.00000000000000000000	0.00000000000000000000	4165.12792968750000000000	4169.23046875000000000000	4160.51269531250000000000	4146.66650390625000000000	4150.25634765625000000000	4161.02539062500000000000	4158.46142578125000000000	4152.82031250000000000000	4165.12792968750000000000	4162.56396484375000000000	4173.33300781250000000000	4183.58984375000000000000	4160.00000000000000000000	4181.02539062500000000000	3191.00000000000000000000	10248.00000000000000000000	10229.00000000000000000000	0.00000000000000000000	0.00000000000000000000	0.00000000000000000000	263.00000000000000000000	78.00000000000000000000	4.00000000000000000000	4.00000000000000000000	4.00000000000000000000	4.00000000000000000000	4.00000000000000000000	0.00000000000000000000	4.00000000000000000000	4.00000000000000000000	0.00000000000000000000	4.00000000000000000000	4.00000000000000000000	4.00000000000000000000	4.00000000000000000000	4.00000000000000000000	4.00000000000000000000	4.00000000000000000000
68.00000000000000000000	0.00000000000000000000	4161.53857421875000000000	4167.17919921875000000000	4155.89746093750000000000	4140.51269531250000000000	4151.79492187500000000000	4156.92285156250000000000	4156.92285156250000000000	4153.84619140625000000000	4161.02539062500000000000	4171.28173828125000000000	4171.79492187500000000000	4179.48730468750000000000	4154.35888671875000000000	4180.00000000000000000000	3539.00000000000000000000	10248.00000000000000000000	10229.00000000000000000000	0.00000000000000000000	0.00000000000000000000	0.00000000000000000000	263.00000000000000000000	86.00000000000000000000	4.00000000000000000000	4.00000000000000000000	4.00000000000000000000	4.00000000000000000000	4.00000000000000000000	0.00000000000000000000	4.00000000000000000000	4.00000000000000000000	0.00000000000000000000	4.00000000000000000000	4.00000000000000000000	4.00000000000000000000	4.00000000000000000000	4.00000000000000000000	4.00000000000000000000	4.00000000000000000000
69.00000000000000000000	0.00000000000000000000	4171.28173828125000000000	4162.05126953125000000000	4162.56396484375000000000	4135.89746093750000000000	4144.61523437500000000000	4162.05126953125000000000	4160.51269531250000000000	4142.05126953125000000000	4164.61523437500000000000	4146.15380859375000000000	4161.02539062500000000000	4179.48730468750000000000	4138.97412109375000000000	4178.97412109375000000000	0.00000000000000000000	10247.00000000000000000000	10229.00000000000000000000	0.00000000000000000000	0.00000000000000000000	0.00000000000000000000	263.00000000000000000000	95.00000000000000000000	4.00000000000000000000	4.00000000000000000000	4.00000000000000000000	4.00000000000000000000	4.00000000000000000000	0.00000000000000000000	4.00000000000000000000	4.00000000000000000000	0.00000000000000000000	4.00000000000000000000	4.00000000000000000000	4.00000000000000000000	4.00000000000000000000	4.00000000000000000000	4.00000000000000000000	4.00000000000000000000
70.00000000000000000000	0.00000000000000000000	4162.05126953125000000000	4170.25634765625000000000	4157.43603515625000000000	4148.20507812500000000000	4160.00000000000000000000	4156.92285156250000000000	4156.92285156250000000000	4153.84619140625000000000	4164.61523437500000000000	4157.43603515625000000000	4171.79492187500000000000	4183.58984375000000000000	4151.79492187500000000000	4183.58984375000000000000	515.00000000000000000000	10247.00000000000000000000	10229.00000000000000000000	0.00000000000000000000	0.00000000000000000000	0.00000000000000000000	263.00000000000000000000	102.00000000000000000000	4.00000000000000000000	4.00000000000000000000	4.00000000000000000000	4.00000000000000000000	4.00000000000000000000	0.00000000000000000000	4.00000000000000000000	4.00000000000000000000	0.00000000000000000000	4.00000000000000000000	4.00000000000000000000	4.00000000000000000000	4.00000000000000000000	4.00000000000000000000	4.00000000000000000000	4.00000000000000000000
71.00000000000000000000	0.00000000000000000000	4162.56396484375000000000	4154.87158203125000000000	4160.00000000000000000000	4135.38427734375000000000	4146.15380859375000000000	4165.12792968750000000000	4164.10253906250000000000	4148.20507812500000000000	4162.56396484375000000000	4148.20507812500000000000	4157.43603515625000000000	4180.00000000000000000000	4141.53857421875000000000	4174.35888671875000000000	3234.00000000000000000000	10246.00000000000000000000	10228.00000000000000000000	0.00000000000000000000	0.00000000000000000000	0.00000000000000000000	263.00000000000000000000	109.00000000000000000000	4.00000000000000000000	4.00000000000000000000	4.00000000000000000000	4.00000000000000000000	4.00000000000000000000	0.00000000000000000000	4.00000000000000000000	4.00000000000000000000	0.00000000000000000000	4.00000000000000000000	4.00000000000000000000	4.00000000000000000000	4.00000000000000000000	4.00000000000000000000	4.00000000000000000000	4.00000000000000000000
72.00000000000000000000	0.00000000000000000000	4163.07666015625000000000	4160.51269531250000000000	4155.38427734375000000000	4140.00000000000000000000	4148.20507812500000000000	4160.51269531250000000000	4160.00000000000000000000	4156.41015625000000000000	4164.61523437500000000000	4144.61523437500000000000	4162.05126953125000000000	4177.43603515625000000000	4146.15380859375000000000	4177.43603515625000000000	0.00000000000000000000	10246.00000000000000000000	10228.00000000000000000000	0.00000000000000000000	0.00000000000000000000	0.00000000000000000000	263.00000000000000000000	118.00000000000000000000	4.00000000000000000000	4.00000000000000000000	4.00000000000000000000	4.00000000000000000000	4.00000000000000000000	0.00000000000000000000	4.00000000000000000000	4.00000000000000000000	0.00000000000000000000	4.00000000000000000000	4.00000000000000000000	4.00000000000000000000	4.00000000000000000000	4.00000000000000000000	4.00000000000000000000	4.00000000000000000000
73.00000000000000000000	0.00000000000000000000	4158.46142578125000000000	4165.12792968750000000000	4149.74365234375000000000	4146.15380859375000000000	4155.38427734375000000000	4162.05126953125000000000	4159.48730468750000000000	4160.00000000000000000000	4163.58984375000000000000	4158.46142578125000000000	4171.79492187500000000000	4178.97412109375000000000	4156.41015625000000000000	4181.02539062500000000000	3458.00000000000000000000	10246.00000000000000000000	10228.00000000000000000000	0.00000000000000000000	0.00000000000000000000	0.00000000000000000000	263.00000000000000000000	126.00000000000000000000	4.00000000000000000000	4.00000000000000000000	4.00000000000000000000	4.00000000000000000000	4.00000000000000000000	0.00000000000000000000	4.00000000000000000000	4.00000000000000000000	0.00000000000000000000	4.00000000000000000000	4.00000000000000000000	4.00000000000000000000	4.00000000000000000000	4.00000000000000000000	4.00000000000000000000	4.00000000000000000000
74.00000000000000000000	0.00000000000000000000	4160.00000000000000000000	4148.71777343750000000000	4153.84619140625000000000	4129.23046875000000000000	4140.00000000000000000000	4167.17919921875000000000	4163.58984375000000000000	4138.97412109375000000000	4162.56396484375000000000	4156.41015625000000000000	4156.92285156250000000000	4175.38427734375000000000	4145.12792968750000000000	4170.76904296875000000000	3407.00000000000000000000	10246.00000000000000000000	10228.00000000000000000000	0.00000000000000000000	0.00000000000000000000	0.00000000000000000000	263.00000000000000000000	133.00000000000000000000	4.00000000000000000000	4.00000000000000000000	4.00000000000000000000	4.00000000000000000000	4.00000000000000000000	0.00000000000000000000	4.00000000000000000000	4.00000000000000000000	0.00000000000000000000	4.00000000000000000000	4.00000000000000000000	4.00000000000000000000	4.00000000000000000000	4.00000000000000000000	4.00000000000000000000	4.00000000000000000000
75.00000000000000000000	0.00000000000000000000	4160.00000000000000000000	4164.10253906250000000000	4152.30761718750000000000	4140.51269531250000000000	4150.25634765625000000000	4156.92285156250000000000	4154.35888671875000000000	4154.35888671875000000000	4164.61523437500000000000	4173.84619140625000000000	4174.35888671875000000000	4179.48730468750000000000	4162.05126953125000000000	4178.46142578125000000000	2198.00000000000000000000	10247.00000000000000000000	10227.00000000000000000000	0.00000000000000000000	0.00000000000000000000	0.00000000000000000000	263.00000000000000000000	141.00000000000000000000	4.00000000000000000000	4.00000000000000000000	4.00000000000000000000	4.00000000000000000000	4.00000000000000000000	0.00000000000000000000	4.00000000000000000000	4.00000000000000000000	0.00000000000000000000	4.00000000000000000000	4.00000000000000000000	4.00000000000000000000	4.00000000000000000000	4.00000000000000000000	4.00000000000000000000	4.00000000000000000000
76.00000000000000000000	0.00000000000000000000	4168.71777343750000000000	4166.15380859375000000000	4163.58984375000000000000	4144.61523437500000000000	4139.48730468750000000000	4164.61523437500000000000	4156.92285156250000000000	4152.82031250000000000000	4166.15380859375000000000	4162.05126953125000000000	4177.43603515625000000000	4189.23046875000000000000	4157.43603515625000000000	4183.07666015625000000000	3179.00000000000000000000	10247.00000000000000000000	10227.00000000000000000000	0.00000000000000000000	0.00000000000000000000	0.00000000000000000000	263.00000000000000000000	149.00000000000000000000	4.00000000000000000000	4.00000000000000000000	4.00000000000000000000	4.00000000000000000000	4.00000000000000000000	0.00000000000000000000	4.00000000000000000000	4.00000000000000000000	0.00000000000000000000	4.00000000000000000000	4.00000000000000000000	4.00000000000000000000	4.00000000000000000000	4.00000000000000000000	4.00000000000000000000	4.00000000000000000000
77.00000000000000000000	0.00000000000000000000	4165.12792968750000000000	4168.71777343750000000000	4161.02539062500000000000	4148.20507812500000000000	4147.17919921875000000000	4158.46142578125000000000	4155.89746093750000000000	4149.23046875000000000000	4162.56396484375000000000	4157.94873046875000000000	4172.82031250000000000000	4189.23046875000000000000	4156.92285156250000000000	4182.56396484375000000000	1580.00000000000000000000	10244.00000000000000000000	10228.00000000000000000000	0.00000000000000000000	0.00000000000000000000	0.00000000000000000000	263.00000000000000000000	157.00000000000000000000	4.00000000000000000000	4.00000000000000000000	4.00000000000000000000	4.00000000000000000000	4.00000000000000000000	0.00000000000000000000	4.00000000000000000000	4.00000000000000000000	0.00000000000000000000	4.00000000000000000000	4.00000000000000000000	4.00000000000000000000	4.00000000000000000000	4.00000000000000000000	4.00000000000000000000	4.00000000000000000000
78.00000000000000000000	0.00000000000000000000	4160.00000000000000000000	4172.30761718750000000000	4153.33300781250000000000	4150.76904296875000000000	4167.69238281250000000000	4157.43603515625000000000	4155.89746093750000000000	4158.97412109375000000000	4162.05126953125000000000	4168.71777343750000000000	4173.84619140625000000000	4182.05126953125000000000	4163.58984375000000000000	4179.48730468750000000000	3407.00000000000000000000	10244.00000000000000000000	10228.00000000000000000000	0.00000000000000000000	0.00000000000000000000	0.00000000000000000000	263.00000000000000000000	164.00000000000000000000	4.00000000000000000000	4.00000000000000000000	4.00000000000000000000	4.00000000000000000000	4.00000000000000000000	0.00000000000000000000	4.00000000000000000000	4.00000000000000000000	0.00000000000000000000	4.00000000000000000000	4.00000000000000000000	4.00000000000000000000	4.00000000000000000000	4.00000000000000000000	4.00000000000000000000	4.00000000000000000000
79.00000000000000000000	0.00000000000000000000	4165.12792968750000000000	4163.07666015625000000000	4160.51269531250000000000	4144.10253906250000000000	4156.92285156250000000000	4168.20507812500000000000	4163.07666015625000000000	4152.82031250000000000000	4166.15380859375000000000	4158.97412109375000000000	4166.15380859375000000000	4179.48730468750000000000	4148.71777343750000000000	4173.33300781250000000000	2198.00000000000000000000	10245.00000000000000000000	10226.00000000000000000000	0.00000000000000000000	0.00000000000000000000	0.00000000000000000000	263.00000000000000000000	172.00000000000000000000	4.00000000000000000000	4.00000000000000000000	4.00000000000000000000	4.00000000000000000000	4.00000000000000000000	0.00000000000000000000	4.00000000000000000000	4.00000000000000000000	0.00000000000000000000	4.00000000000000000000	4.00000000000000000000	4.00000000000000000000	4.00000000000000000000	4.00000000000000000000	4.00000000000000000000	4.00000000000000000000
80.00000000000000000000	0.00000000000000000000	4159.48730468750000000000	4175.89746093750000000000	4155.38427734375000000000	4158.97412109375000000000	4174.87158203125000000000	4158.97412109375000000000	4161.02539062500000000000	4172.30761718750000000000	4163.58984375000000000000	4183.58984375000000000000	4186.66650390625000000000	4183.07666015625000000000	4164.61523437500000000000	4179.48730468750000000000	3179.00000000000000000000	10245.00000000000000000000	10226.00000000000000000000	0.00000000000000000000	0.00000000000000000000	0.00000000000000000000	263.00000000000000000000	180.00000000000000000000	4.00000000000000000000	4.00000000000000000000	4.00000000000000000000	4.00000000000000000000	4.00000000000000000000	0.00000000000000000000	4.00000000000000000000	4.00000000000000000000	0.00000000000000000000	4.00000000000000000000	4.00000000000000000000	4.00000000000000000000	4.00000000000000000000	4.00000000000000000000	4.00000000000000000000	4.00000000000000000000
81.00000000000000000000	0.00000000000000000000	4164.10253906250000000000	4165.12792968750000000000	4157.43603515625000000000	4148.71777343750000000000	4168.71777343750000000000	4165.12792968750000000000	4165.12792968750000000000	4167.69238281250000000000	4162.05126953125000000000	4184.10253906250000000000	4177.94873046875000000000	4180.51269531250000000000	4160.51269531250000000000	4172.30761718750000000000	1580.00000000000000000000	10245.00000000000000000000	10227.00000000000000000000	0.00000000000000000000	0.00000000000000000000	0.00000000000000000000	263.00000000000000000000	188.00000000000000000000	4.00000000000000000000	4.00000000000000000000	4.00000000000000000000	4.00000000000000000000	4.00000000000000000000	0.00000000000000000000	4.00000000000000000000	4.00000000000000000000	0.00000000000000000000	4.00000000000000000000	4.00000000000000000000	4.00000000000000000000	4.00000000000000000000	4.00000000000000000000	4.00000000000000000000	4.00000000000000000000
82.00000000000000000000	0.00000000000000000000	4165.64111328125000000000	4160.51269531250000000000	4158.97412109375000000000	4142.05126953125000000000	4154.87158203125000000000	4163.58984375000000000000	4160.00000000000000000000	4161.53857421875000000000	4164.61523437500000000000	4174.87158203125000000000	4168.20507812500000000000	4177.43603515625000000000	4156.41015625000000000000	4170.25634765625000000000	3407.00000000000000000000	10245.00000000000000000000	10227.00000000000000000000	0.00000000000000000000	0.00000000000000000000	0.00000000000000000000	263.00000000000000000000	196.00000000000000000000	4.00000000000000000000	4.00000000000000000000	4.00000000000000000000	4.00000000000000000000	4.00000000000000000000	0.00000000000000000000	4.00000000000000000000	4.00000000000000000000	0.00000000000000000000	4.00000000000000000000	4.00000000000000000000	4.00000000000000000000	4.00000000000000000000	4.00000000000000000000	4.00000000000000000000	4.00000000000000000000
83.00000000000000000000	0.00000000000000000000	4164.10253906250000000000	4175.38427734375000000000	4156.92285156250000000000	4154.35888671875000000000	4161.02539062500000000000	4156.41015625000000000000	4158.97412109375000000000	4176.92285156250000000000	4164.10253906250000000000	4186.15380859375000000000	4180.00000000000000000000	4182.05126953125000000000	4169.23046875000000000000	4177.43603515625000000000	2198.00000000000000000000	10245.00000000000000000000	10226.00000000000000000000	0.00000000000000000000	0.00000000000000000000	0.00000000000000000000	263.00000000000000000000	203.00000000000000000000	4.00000000000000000000	4.00000000000000000000	4.00000000000000000000	4.00000000000000000000	4.00000000000000000000	0.00000000000000000000	4.00000000000000000000	4.00000000000000000000	0.00000000000000000000	4.00000000000000000000	4.00000000000000000000	4.00000000000000000000	4.00000000000000000000	4.00000000000000000000	4.00000000000000000000	4.00000000000000000000
84.00000000000000000000	0.00000000000000000000	4169.23046875000000000000	4168.20507812500000000000	4162.05126953125000000000	4148.71777343750000000000	4152.30761718750000000000	4160.51269531250000000000	4168.20507812500000000000	4162.56396484375000000000	4163.58984375000000000000	4162.56396484375000000000	4166.66650390625000000000	4183.07666015625000000000	4154.35888671875000000000	4171.28173828125000000000	3179.00000000000000000000	10245.00000000000000000000	10226.00000000000000000000	0.00000000000000000000	0.00000000000000000000	0.00000000000000000000	263.00000000000000000000	211.00000000000000000000	4.00000000000000000000	4.00000000000000000000	4.00000000000000000000	4.00000000000000000000	4.00000000000000000000	0.00000000000000000000	4.00000000000000000000	4.00000000000000000000	0.00000000000000000000	4.00000000000000000000	4.00000000000000000000	4.00000000000000000000	4.00000000000000000000	4.00000000000000000000	4.00000000000000000000	4.00000000000000000000
85.00000000000000000000	0.00000000000000000000	4161.02539062500000000000	4177.43603515625000000000	4155.38427734375000000000	4156.92285156250000000000	4168.71777343750000000000	4154.87158203125000000000	4158.97412109375000000000	4167.17919921875000000000	4163.07666015625000000000	4165.12792968750000000000	4176.41015625000000000000	4181.53857421875000000000	4164.61523437500000000000	4173.84619140625000000000	1580.00000000000000000000	10247.00000000000000000000	10229.00000000000000000000	0.00000000000000000000	0.00000000000000000000	0.00000000000000000000	263.00000000000000000000	219.00000000000000000000	4.00000000000000000000	4.00000000000000000000	4.00000000000000000000	4.00000000000000000000	4.00000000000000000000	0.00000000000000000000	4.00000000000000000000	4.00000000000000000000	0.00000000000000000000	4.00000000000000000000	4.00000000000000000000	4.00000000000000000000	4.00000000000000000000	4.00000000000000000000	4.00000000000000000000	4.00000000000000000000
86.00000000000000000000	0.00000000000000000000	4162.05126953125000000000	4171.28173828125000000000	4157.43603515625000000000	4148.71777343750000000000	4164.10253906250000000000	4165.64111328125000000000	4161.53857421875000000000	4166.66650390625000000000	4165.64111328125000000000	4171.79492187500000000000	4171.79492187500000000000	4178.97412109375000000000	4160.51269531250000000000	4167.69238281250000000000	3407.00000000000000000000	10247.00000000000000000000	10229.00000000000000000000	0.00000000000000000000	0.00000000000000000000	0.00000000000000000000	263.00000000000000000000	227.00000000000000000000	4.00000000000000000000	4.00000000000000000000	4.00000000000000000000	4.00000000000000000000	4.00000000000000000000	0.00000000000000000000	4.00000000000000000000	4.00000000000000000000	0.00000000000000000000	4.00000000000000000000	4.00000000000000000000	4.00000000000000000000	4.00000000000000000000	4.00000000000000000000	4.00000000000000000000	4.00000000000000000000
87.00000000000000000000	0.00000000000000000000	4163.58984375000000000000	4162.56396484375000000000	4155.38427734375000000000	4143.58984375000000000000	4155.89746093750000000000	4166.66650390625000000000	4166.66650390625000000000	4168.20507812500000000000	4166.15380859375000000000	4163.07666015625000000000	4162.56396484375000000000	4176.92285156250000000000	4152.30761718750000000000	4164.10253906250000000000	2198.00000000000000000000	10247.00000000000000000000	10231.00000000000000000000	0.00000000000000000000	0.00000000000000000000	0.00000000000000000000	263.00000000000000000000	234.00000000000000000000	4.00000000000000000000	4.00000000000000000000	4.00000000000000000000	4.00000000000000000000	4.00000000000000000000	0.00000000000000000000	4.00000000000000000000	4.00000000000000000000	0.00000000000000000000	4.00000000000000000000	4.00000000000000000000	4.00000000000000000000	4.00000000000000000000	4.00000000000000000000	4.00000000000000000000	4.00000000000000000000
88.00000000000000000000	0.00000000000000000000	4157.94873046875000000000	4171.79492187500000000000	4149.23046875000000000000	4156.92285156250000000000	4170.76904296875000000000	4159.48730468750000000000	4164.10253906250000000000	4185.64111328125000000000	4162.56396484375000000000	4170.76904296875000000000	4178.46142578125000000000	4178.46142578125000000000	4168.20507812500000000000	4173.84619140625000000000	3179.00000000000000000000	10247.00000000000000000000	10231.00000000000000000000	0.00000000000000000000	0.00000000000000000000	0.00000000000000000000	263.00000000000000000000	242.00000000000000000000	4.00000000000000000000	4.00000000000000000000	4.00000000000000000000	4.00000000000000000000	4.00000000000000000000	0.00000000000000000000	4.00000000000000000000	4.00000000000000000000	0.00000000000000000000	4.00000000000000000000	4.00000000000000000000	4.00000000000000000000	4.00000000000000000000	4.00000000000000000000	4.00000000000000000000	4.00000000000000000000
89.00000000000000000000	0.00000000000000000000	4161.53857421875000000000	4161.53857421875000000000	4157.94873046875000000000	4148.71777343750000000000	4158.97412109375000000000	4166.66650390625000000000	4166.66650390625000000000	4174.35888671875000000000	4162.05126953125000000000	4166.66650390625000000000	4167.17919921875000000000	4177.94873046875000000000	4155.38427734375000000000	4168.71777343750000000000	1580.00000000000000000000	10248.00000000000000000000	10232.00000000000000000000	0.00000000000000000000	0.00000000000000000000	0.00000000000000000000	263.00000000000000000000	250.00000000000000000000	4.00000000000000000000	4.00000000000000000000	4.00000000000000000000	4.00000000000000000000	4.00000000000000000000	0.00000000000000000000	4.00000000000000000000	4.00000000000000000000	0.00000000000000000000	4.00000000000000000000	4.00000000000000000000	4.00000000000000000000	4.00000000000000000000	4.00000000000000000000	4.00000000000000000000	4.00000000000000000000
90.00000000000000000000	0.00000000000000000000	4154.87158203125000000000	4163.58984375000000000000	4148.20507812500000000000	4154.35888671875000000000	4161.53857421875000000000	4157.43603515625000000000	4160.51269531250000000000	4177.43603515625000000000	4162.05126953125000000000	4173.84619140625000000000	4166.15380859375000000000	4176.41015625000000000000	4153.33300781250000000000	4166.66650390625000000000	3407.00000000000000000000	10248.00000000000000000000	10232.00000000000000000000	0.00000000000000000000	0.00000000000000000000	0.00000000000000000000	263.00000000000000000000	258.00000000000000000000	4.00000000000000000000	4.00000000000000000000	4.00000000000000000000	4.00000000000000000000	4.00000000000000000000	0.00000000000000000000	4.00000000000000000000	4.00000000000000000000	0.00000000000000000000	4.00000000000000000000	4.00000000000000000000	4.00000000000000000000	4.00000000000000000000	4.00000000000000000000	4.00000000000000000000	4.00000000000000000000
91.00000000000000000000	0.00000000000000000000	4155.38427734375000000000	4156.41015625000000000000	4147.17919921875000000000	4151.28173828125000000000	4152.30761718750000000000	4159.48730468750000000000	4164.10253906250000000000	4166.15380859375000000000	4163.58984375000000000000	4155.38427734375000000000	4158.97412109375000000000	4174.35888671875000000000	4146.15380859375000000000	4164.10253906250000000000	2198.00000000000000000000	10248.00000000000000000000	10232.00000000000000000000	0.00000000000000000000	0.00000000000000000000	0.00000000000000000000	263.00000000000000000000	265.00000000000000000000	4.00000000000000000000	4.00000000000000000000	4.00000000000000000000	4.00000000000000000000	4.00000000000000000000	0.00000000000000000000	4.00000000000000000000	4.00000000000000000000	0.00000000000000000000	4.00000000000000000000	4.00000000000000000000	4.00000000000000000000	4.00000000000000000000	4.00000000000000000000	4.00000000000000000000	4.00000000000000000000
92.00000000000000000000	0.00000000000000000000	4157.43603515625000000000	4156.41015625000000000000	4153.33300781250000000000	4148.71777343750000000000	4148.20507812500000000000	4160.00000000000000000000	4164.10253906250000000000	4152.82031250000000000000	4165.12792968750000000000	4144.10253906250000000000	4150.25634765625000000000	4175.38427734375000000000	4142.56396484375000000000	4163.58984375000000000000	3179.00000000000000000000	10248.00000000000000000000	10232.00000000000000000000	0.00000000000000000000	0.00000000000000000000	0.00000000000000000000	263.00000000000000000000	273.00000000000000000000	4.00000000000000000000	4.00000000000000000000	4.00000000000000000000	4.00000000000000000000	4.00000000000000000000	0.00000000000000000000	4.00000000000000000000	4.00000000000000000000	0.00000000000000000000	4.00000000000000000000	4.00000000000000000000	4.00000000000000000000	4.00000000000000000000	4.00000000000000000000	4.00000000000000000000	4.00000000000000000000
93.00000000000000000000	0.00000000000000000000	4152.30761718750000000000	4174.35888671875000000000	4148.20507812500000000000	4166.15380859375000000000	4169.23046875000000000000	4156.92285156250000000000	4158.46142578125000000000	4171.79492187500000000000	4162.56396484375000000000	4172.30761718750000000000	4167.17919921875000000000	4180.51269531250000000000	4161.53857421875000000000	4176.92285156250000000000	1580.00000000000000000000	10249.00000000000000000000	10231.00000000000000000000	0.00000000000000000000	0.00000000000000000000	0.00000000000000000000	263.00000000000000000000	282.00000000000000000000	4.00000000000000000000	4.00000000000000000000	4.00000000000000000000	4.00000000000000000000	4.00000000000000000000	0.00000000000000000000	4.00000000000000000000	4.00000000000000000000	0.00000000000000000000	4.00000000000000000000	4.00000000000000000000	4.00000000000000000000	4.00000000000000000000	4.00000000000000000000	4.00000000000000000000	4.00000000000000000000
94.00000000000000000000	0.00000000000000000000	4161.02539062500000000000	4160.51269531250000000000	4155.38427734375000000000	4160.00000000000000000000	4149.74365234375000000000	4168.20507812500000000000	4168.20507812500000000000	4162.56396484375000000000	4162.56396484375000000000	4155.38427734375000000000	4160.51269531250000000000	4180.00000000000000000000	4148.71777343750000000000	4177.43603515625000000000	3407.00000000000000000000	10249.00000000000000000000	10231.00000000000000000000	0.00000000000000000000	0.00000000000000000000	0.00000000000000000000	263.00000000000000000000	289.00000000000000000000	4.00000000000000000000	4.00000000000000000000	4.00000000000000000000	4.00000000000000000000	4.00000000000000000000	0.00000000000000000000	4.00000000000000000000	4.00000000000000000000	0.00000000000000000000	4.00000000000000000000	4.00000000000000000000	4.00000000000000000000	4.00000000000000000000	4.00000000000000000000	4.00000000000000000000	4.00000000000000000000
95.00000000000000000000	0.00000000000000000000	4157.94873046875000000000	4158.97412109375000000000	4150.76904296875000000000	4160.51269531250000000000	4144.10253906250000000000	4159.48730468750000000000	4162.05126953125000000000	4161.02539062500000000000	4162.56396484375000000000	4141.53857421875000000000	4162.05126953125000000000	4175.89746093750000000000	4151.28173828125000000000	4174.35888671875000000000	2198.00000000000000000000	10248.00000000000000000000	10231.00000000000000000000	0.00000000000000000000	0.00000000000000000000	0.00000000000000000000	263.00000000000000000000	297.00000000000000000000	4.00000000000000000000	4.00000000000000000000	4.00000000000000000000	4.00000000000000000000	4.00000000000000000000	0.00000000000000000000	4.00000000000000000000	4.00000000000000000000	0.00000000000000000000	4.00000000000000000000	4.00000000000000000000	4.00000000000000000000	4.00000000000000000000	4.00000000000000000000	4.00000000000000000000	4.00000000000000000000
[truncated: 236 more rows]
